# Supplementary material for: Fully automated antibody structure prediction using BIOVIA tools: Validation study
Source: PLoS One. 2017 May 18;12(5):e0177923. doi: 10.1371/journal.pone.0177923 (PMC5436848; doi:10.1371/journal.pone.0177923)
Supplement: S2 Dataset — Predicted structures using the Top5 framework method, Chothia CDR definition with canonical filtering and generating 50 models. These were used in the comparison against predictions using no filtering. (ZIP) [file pone.0177923.s004.zip › 4KMT_LH_FV_FinalModel.pdb]

REMARK   Accelrys Discovery Studio PDB file
REMARK   Created:  2015-04-10T04:05:24Z
SSBOND   1 CYS L   23    CYS L   88                                     
SSBOND   2 CYS H  129    CYS H  203                                     
ATOM      1  N   ASP L   1      24.182  31.670  27.619  1.00 75.06           N1+
ATOM      2  CA  ASP L   1      25.557  31.937  27.152  1.00 71.55           C  
ATOM      3  CB  ASP L   1      25.554  33.157  26.214  1.00 72.00           C  
ATOM      4  CG  ASP L   1      26.908  33.252  25.523  1.00 75.30           C  
ATOM      5  OD1 ASP L   1      27.743  32.331  25.725  1.00 79.49           O  
ATOM      6  OD2 ASP L   1      27.127  34.254  24.792  1.00 77.98           O1-
ATOM      7  C   ASP L   1      26.447  32.234  28.319  1.00 64.78           C  
ATOM      8  O   ASP L   1      27.434  32.955  28.193  1.00 68.99           O  
ATOM      9  N   ILE L   2      26.132  31.667  29.502  1.00 52.06           N  
ATOM     10  CA  ILE L   2      26.983  31.906  30.629  1.00 48.51           C  
ATOM     11  CB  ILE L   2      26.286  31.957  31.961  1.00 47.92           C  
ATOM     12  CG1 ILE L   2      25.313  33.145  32.042  1.00 49.39           C  
ATOM     13  CG2 ILE L   2      27.372  31.982  33.050  1.00 48.15           C  
ATOM     14  CD1 ILE L   2      24.049  32.962  31.207  1.00 50.34           C  
ATOM     15  C   ILE L   2      27.928  30.755  30.702  1.00 46.63           C  
ATOM     16  O   ILE L   2      27.518  29.598  30.785  1.00 47.91           O  
ATOM     17  N   GLN L   3      29.239  31.055  30.670  1.00 43.89           N  
ATOM     18  CA  GLN L   3      30.215  30.008  30.687  1.00 45.26           C  
ATOM     19  CB  GLN L   3      31.508  30.363  29.931  1.00 51.14           C  
ATOM     20  CG  GLN L   3      31.289  30.690  28.452  1.00 65.25           C  
ATOM     21  CD  GLN L   3      30.765  29.440  27.760  1.00 74.50           C  
ATOM     22  OE1 GLN L   3      31.267  28.339  27.974  1.00 78.10           O  
ATOM     23  NE2 GLN L   3      29.719  29.614  26.909  1.00 76.54           N  
ATOM     24  C   GLN L   3      30.599  29.760  32.108  1.00 44.78           C  
ATOM     25  O   GLN L   3      30.851  30.693  32.868  1.00 42.08           O  
ATOM     26  N   MET L   4      30.645  28.473  32.504  1.00 39.43           N  
ATOM     27  CA  MET L   4      31.022  28.137  33.845  1.00 39.36           C  
ATOM     28  CB  MET L   4      30.060  27.145  34.518  1.00 38.52           C  
ATOM     29  CG  MET L   4      28.629  27.674  34.634  1.00 41.81           C  
ATOM     30  SD  MET L   4      28.447  29.162  35.660  1.00 45.04           S  
ATOM     31  CE  MET L   4      28.651  28.287  37.237  1.00 47.53           C  
ATOM     32  C   MET L   4      32.362  27.476  33.774  1.00 41.21           C  
ATOM     33  O   MET L   4      32.559  26.541  32.998  1.00 41.62           O  
ATOM     34  N   THR L   5      33.328  27.960  34.582  1.00 38.53           N  
ATOM     35  CA  THR L   5      34.642  27.384  34.558  1.00 38.65           C  
ATOM     36  CB  THR L   5      35.707  28.369  34.173  1.00 42.78           C  
ATOM     37  OG1 THR L   5      35.429  28.917  32.892  1.00 49.93           O  
ATOM     38  CG2 THR L   5      37.064  27.647  34.152  1.00 48.15           C  
ATOM     39  C   THR L   5      34.962  26.897  35.939  1.00 36.99           C  
ATOM     40  O   THR L   5      34.882  27.648  36.910  1.00 37.75           O  
ATOM     41  N   GLN L   6      35.355  25.613  36.054  1.00 33.80           N  
ATOM     42  CA  GLN L   6      35.657  25.052  37.339  1.00 33.84           C  
ATOM     43  CB  GLN L   6      35.002  23.676  37.567  1.00 37.17           C  
ATOM     44  CG  GLN L   6      33.473  23.719  37.577  1.00 35.67           C  
ATOM     45  CD  GLN L   6      32.954  22.304  37.797  1.00 28.82           C  
ATOM     46  OE1 GLN L   6      32.047  21.851  37.101  1.00 33.16           O  
ATOM     47  NE2 GLN L   6      33.538  21.583  38.791  1.00 28.20           N  
ATOM     48  C   GLN L   6      37.134  24.848  37.431  1.00 35.38           C  
ATOM     49  O   GLN L   6      37.821  24.703  36.422  1.00 35.70           O  
ATOM     50  N   SER L   7      37.679  24.887  38.659  1.00 32.40           N  
ATOM     51  CA  SER L   7      39.074  24.603  38.821  1.00 38.71           C  
ATOM     52  CB  SER L   7      39.971  25.855  38.826  1.00 48.42           C  
ATOM     53  OG  SER L   7      39.654  26.684  39.932  1.00 55.28           O  
ATOM     54  C   SER L   7      39.222  23.929  40.146  1.00 36.87           C  
ATOM     55  O   SER L   7      38.460  24.213  41.069  1.00 37.25           O  
ATOM     56  N   PRO L   8      40.147  23.015  40.279  1.00 33.75           N  
ATOM     57  CA  PRO L   8      40.993  22.563  39.206  1.00 34.50           C  
ATOM     58  CD  PRO L   8      40.735  22.749  41.581  1.00 32.40           C  
ATOM     59  CB  PRO L   8      42.245  21.980  39.865  1.00 31.08           C  
ATOM     60  CG  PRO L   8      41.816  21.690  41.312  1.00 31.22           C  
ATOM     61  C   PRO L   8      40.228  21.539  38.434  1.00 33.72           C  
ATOM     62  O   PRO L   8      39.123  21.192  38.845  1.00 35.65           O  
ATOM     63  N   SER L   9      40.777  21.075  37.295  1.00 31.95           N  
ATOM     64  CA  SER L   9      40.126  20.054  36.530  1.00 35.88           C  
ATOM     65  CB  SER L   9      40.824  19.772  35.190  1.00 42.63           C  
ATOM     66  OG  SER L   9      40.125  18.757  34.485  1.00 55.01           O  
ATOM     67  C   SER L   9      40.145  18.784  37.329  1.00 30.35           C  
ATOM     68  O   SER L   9      39.176  18.027  37.329  1.00 29.71           O  
ATOM     69  N   SER L  10      41.263  18.505  38.027  1.00 28.35           N  
ATOM     70  CA  SER L  10      41.310  17.310  38.820  1.00 28.73           C  
ATOM     71  CB  SER L  10      41.837  16.078  38.061  1.00 32.80           C  
ATOM     72  OG  SER L  10      43.184  16.286  37.661  1.00 35.60           O  
ATOM     73  C   SER L  10      42.222  17.557  39.976  1.00 28.57           C  
ATOM     74  O   SER L  10      43.074  18.444  39.933  1.00 30.11           O  
ATOM     75  N   LEU L  11      42.035  16.792  41.071  1.00 25.51           N  
ATOM     76  CA  LEU L  11      42.887  16.946  42.212  1.00 26.71           C  
ATOM     77  CB  LEU L  11      42.394  18.033  43.189  1.00 30.48           C  
ATOM     78  CG  LEU L  11      40.962  17.829  43.723  1.00 31.01           C  
ATOM     79  CD1 LEU L  11      40.877  16.673  44.733  1.00 30.34           C  
ATOM     80  CD2 LEU L  11      40.384  19.146  44.264  1.00 33.13           C  
ATOM     81  C   LEU L  11      42.952  15.631  42.925  1.00 29.73           C  
ATOM     82  O   LEU L  11      42.049  14.803  42.805  1.00 27.84           O  
ATOM     83  N   SER L  12      44.044  15.397  43.679  1.00 25.04           N  
ATOM     84  CA  SER L  12      44.160  14.173  44.415  1.00 24.36           C  
ATOM     85  CB  SER L  12      45.491  13.435  44.189  1.00 26.90           C  
ATOM     86  OG  SER L  12      45.584  12.995  42.841  1.00 34.36           O  
ATOM     87  C   SER L  12      44.080  14.531  45.863  1.00 23.58           C  
ATOM     88  O   SER L  12      44.672  15.517  46.300  1.00 28.75           O  
ATOM     89  N   ALA L  13      43.333  13.732  46.650  1.00 22.31           N  
ATOM     90  CA  ALA L  13      43.184  14.048  48.040  1.00 23.09           C  
ATOM     91  CB  ALA L  13      41.887  14.809  48.361  1.00 23.49           C  
ATOM     92  C   ALA L  13      43.149  12.775  48.820  1.00 22.71           C  
ATOM     93  O   ALA L  13      42.984  11.688  48.267  1.00 23.62           O  
ATOM     94  N   SER L  14      43.321  12.891  50.151  1.00 22.20           N  
ATOM     95  CA  SER L  14      43.321  11.737  50.997  1.00 23.53           C  
ATOM     96  CB  SER L  14      44.536  11.659  51.938  1.00 26.15           C  
ATOM     97  OG  SER L  14      45.730  11.516  51.183  1.00 32.55           O  
ATOM     98  C   SER L  14      42.104  11.813  51.856  1.00 23.44           C  
ATOM     99  O   SER L  14      41.514  12.878  52.035  1.00 24.54           O  
ATOM    100  N   VAL L  15      41.682  10.659  52.401  1.00 23.67           N  
ATOM    101  CA  VAL L  15      40.519  10.660  53.233  1.00 24.43           C  
ATOM    102  CB  VAL L  15      40.136   9.295  53.721  1.00 25.58           C  
ATOM    103  CG1 VAL L  15      38.972   9.440  54.714  1.00 25.28           C  
ATOM    104  CG2 VAL L  15      39.815   8.411  52.505  1.00 25.87           C  
ATOM    105  C   VAL L  15      40.826  11.498  54.428  1.00 23.33           C  
ATOM    106  O   VAL L  15      41.909  11.403  55.006  1.00 23.41           O  
ATOM    107  N   GLY L  16      39.863  12.357  54.823  1.00 21.99           N  
ATOM    108  CA  GLY L  16      40.029  13.194  55.976  1.00 22.76           C  
ATOM    109  C   GLY L  16      40.443  14.573  55.557  1.00 24.92           C  
ATOM    110  O   GLY L  16      40.465  15.489  56.378  1.00 24.59           O  
ATOM    111  N   ASP L  17      40.770  14.774  54.265  1.00 23.36           N  
ATOM    112  CA  ASP L  17      41.216  16.071  53.837  1.00 23.18           C  
ATOM    113  CB  ASP L  17      41.964  16.064  52.490  1.00 22.95           C  
ATOM    114  CG  ASP L  17      43.341  15.444  52.683  1.00 29.22           C  
ATOM    115  OD1 ASP L  17      43.744  15.238  53.858  1.00 29.12           O  
ATOM    116  OD2 ASP L  17      44.013  15.174  51.650  1.00 28.92           O1-
ATOM    117  C   ASP L  17      40.044  16.981  53.657  1.00 25.76           C  
ATOM    118  O   ASP L  17      38.898  16.546  53.553  1.00 25.43           O  
ATOM    119  N   ARG L  18      40.325  18.300  53.638  1.00 26.93           N  
ATOM    120  CA  ARG L  18      39.325  19.285  53.356  1.00 26.33           C  
ATOM    121  CB  ARG L  18      39.484  20.582  54.168  1.00 31.94           C  
ATOM    122  CG  ARG L  18      38.412  21.629  53.861  1.00 33.86           C  
ATOM    123  CD  ARG L  18      38.628  22.957  54.587  1.00 44.46           C  
ATOM    124  NE  ARG L  18      37.543  23.884  54.158  1.00 56.93           N  
ATOM    125  CZ  ARG L  18      37.413  25.101  54.760  1.00 64.26           C  
ATOM    126  NH1 ARG L  18      38.272  25.461  55.756  1.00 65.22           N1+
ATOM    127  NH2 ARG L  18      36.426  25.958  54.365  1.00 64.63           N  
ATOM    128  C   ARG L  18      39.551  19.632  51.922  1.00 28.63           C  
ATOM    129  O   ARG L  18      40.641  20.059  51.547  1.00 35.21           O  
ATOM    130  N   VAL L  19      38.524  19.445  51.070  1.00 27.31           N  
ATOM    131  CA  VAL L  19      38.732  19.687  49.673  1.00 26.42           C  
ATOM    132  CB  VAL L  19      38.345  18.519  48.809  1.00 28.45           C  
ATOM    133  CG1 VAL L  19      38.491  18.921  47.333  1.00 31.16           C  
ATOM    134  CG2 VAL L  19      39.201  17.307  49.210  1.00 31.70           C  
ATOM    135  C   VAL L  19      37.891  20.848  49.251  1.00 29.18           C  
ATOM    136  O   VAL L  19      36.740  20.985  49.660  1.00 27.89           O  
ATOM    137  N   THR L  20      38.472  21.735  48.415  1.00 27.87           N  
ATOM    138  CA  THR L  20      37.746  22.872  47.927  1.00 28.78           C  
ATOM    139  CB  THR L  20      38.295  24.187  48.399  1.00 37.48           C  
ATOM    140  OG1 THR L  20      39.651  24.321  48.003  1.00 45.87           O  
ATOM    141  CG2 THR L  20      38.172  24.269  49.926  1.00 40.62           C  
ATOM    142  C   THR L  20      37.823  22.881  46.432  1.00 32.54           C  
ATOM    143  O   THR L  20      38.890  22.690  45.848  1.00 33.60           O  
ATOM    144  N   ILE L  21      36.666  23.099  45.775  1.00 27.65           N  
ATOM    145  CA  ILE L  21      36.608  23.169  44.343  1.00 26.00           C  
ATOM    146  CB  ILE L  21      35.767  22.083  43.737  1.00 32.14           C  
ATOM    147  CG1 ILE L  21      36.331  20.701  44.104  1.00 35.06           C  
ATOM    148  CG2 ILE L  21      35.695  22.326  42.222  1.00 35.14           C  
ATOM    149  CD1 ILE L  21      35.372  19.550  43.802  1.00 36.93           C  
ATOM    150  C   ILE L  21      35.949  24.480  44.025  1.00 29.35           C  
ATOM    151  O   ILE L  21      35.000  24.876  44.700  1.00 30.90           O  
ATOM    152  N   THR L  22      36.427  25.197  42.986  1.00 30.69           N  
ATOM    153  CA  THR L  22      35.864  26.493  42.724  1.00 33.93           C  
ATOM    154  CB  THR L  22      36.881  27.598  42.703  1.00 40.59           C  
ATOM    155  OG1 THR L  22      37.796  27.408  41.635  1.00 49.05           O  
ATOM    156  CG2 THR L  22      37.628  27.603  44.047  1.00 38.81           C  
ATOM    157  C   THR L  22      35.173  26.504  41.393  1.00 34.28           C  
ATOM    158  O   THR L  22      35.509  25.742  40.488  1.00 31.81           O  
ATOM    159  N   CYS L  23      34.147  27.375  41.265  1.00 34.01           N  
ATOM    160  CA  CYS L  23      33.403  27.509  40.042  1.00 36.23           C  
ATOM    161  CB  CYS L  23      32.001  26.838  40.137  1.00 40.06           C  
ATOM    162  SG  CYS L  23      30.996  26.901  38.616  1.00 70.48           S  
ATOM    163  C   CYS L  23      33.265  28.985  39.774  1.00 40.34           C  
ATOM    164  O   CYS L  23      32.918  29.760  40.665  1.00 40.89           O  
ATOM    165  N   ARG L  24      33.560  29.421  38.529  1.00 38.31           N  
ATOM    166  CA  ARG L  24      33.481  30.825  38.224  1.00 42.60           C  
ATOM    167  CB  ARG L  24      34.835  31.429  37.826  1.00 51.73           C  
ATOM    168  CG  ARG L  24      34.803  32.948  37.664  1.00 66.27           C  
ATOM    169  CD  ARG L  24      36.167  33.539  37.311  1.00 77.44           C  
ATOM    170  NE  ARG L  24      37.102  33.140  38.397  1.00 86.26           N  
ATOM    171  CZ  ARG L  24      38.243  33.856  38.611  1.00 90.83           C  
ATOM    172  NH1 ARG L  24      38.509  34.956  37.848  1.00 91.63           N1+
ATOM    173  NH2 ARG L  24      39.111  33.474  39.591  1.00 91.11           N  
ATOM    174  C   ARG L  24      32.547  31.005  37.067  1.00 44.46           C  
ATOM    175  O   ARG L  24      32.548  30.212  36.127  1.00 44.56           O  
ATOM    176  N   ALA L  25      31.723  32.073  37.110  1.00 42.84           N  
ATOM    177  CA  ALA L  25      30.767  32.323  36.071  1.00 42.98           C  
ATOM    178  CB  ALA L  25      29.358  32.641  36.602  1.00 43.60           C  
ATOM    179  C   ALA L  25      31.229  33.507  35.279  1.00 44.99           C  
ATOM    180  O   ALA L  25      31.885  34.408  35.801  1.00 49.39           O  
ATOM    181  N   SER L  26      30.878  33.521  33.987  1.00 32.64           N  
ATOM    182  CA  SER L  26      31.219  34.620  33.140  1.00 34.25           C  
ATOM    183  CB  SER L  26      30.855  34.361  31.667  1.00 33.52           C  
ATOM    184  OG  SER L  26      29.453  34.176  31.528  1.00 32.53           O  
ATOM    185  C   SER L  26      30.454  35.828  33.589  1.00 35.17           C  
ATOM    186  O   SER L  26      30.943  36.952  33.463  1.00 36.08           O  
ATOM    187  N   GLN L  27      29.226  35.631  34.119  1.00 34.80           N  
ATOM    188  CA  GLN L  27      28.416  36.752  34.521  1.00 35.63           C  
ATOM    189  CB  GLN L  27      27.254  37.035  33.560  1.00 35.99           C  
ATOM    190  CG  GLN L  27      27.713  37.421  32.156  1.00 35.68           C  
ATOM    191  CD  GLN L  27      26.468  37.600  31.304  1.00 37.19           C  
ATOM    192  OE1 GLN L  27      25.586  38.391  31.632  1.00 37.36           O  
ATOM    193  NE2 GLN L  27      26.386  36.832  30.184  1.00 37.89           N  
ATOM    194  C   GLN L  27      27.812  36.458  35.861  1.00 34.71           C  
ATOM    195  O   GLN L  27      27.815  35.316  36.313  1.00 33.25           O  
ATOM    196  N   SER L  28      27.288  37.504  36.540  1.00 33.15           N  
ATOM    197  CA  SER L  28      26.725  37.317  37.848  1.00 33.29           C  
ATOM    198  CB  SER L  28      26.434  38.616  38.617  1.00 33.28           C  
ATOM    199  OG  SER L  28      27.634  39.136  39.163  1.00 40.01           O  
ATOM    200  C   SER L  28      25.449  36.548  37.782  1.00 32.59           C  
ATOM    201  O   SER L  28      24.460  36.956  37.179  1.00 32.65           O  
ATOM    202  N   ILE L  29      25.514  35.351  38.373  1.00 31.33           N  
ATOM    203  CA  ILE L  29      24.481  34.391  38.613  1.00 31.04           C  
ATOM    204  CB  ILE L  29      24.987  32.980  38.622  1.00 30.93           C  
ATOM    205  CG1 ILE L  29      26.001  32.728  39.745  1.00 29.66           C  
ATOM    206  CG2 ILE L  29      25.556  32.717  37.220  1.00 29.70           C  
ATOM    207  CD1 ILE L  29      26.344  31.247  39.917  1.00 29.19           C  
ATOM    208  C   ILE L  29      23.692  34.691  39.844  1.00 31.56           C  
ATOM    209  O   ILE L  29      22.686  34.028  40.099  1.00 30.21           O  
ATOM    210  N   SER L  30      24.239  35.538  40.739  1.00 32.41           N  
ATOM    211  CA  SER L  30      23.575  35.753  41.986  1.00 33.47           C  
ATOM    212  CB  SER L  30      22.052  35.964  41.909  1.00 34.05           C  
ATOM    213  OG  SER L  30      21.763  37.112  41.126  1.00 36.37           O  
ATOM    214  C   SER L  30      23.879  34.493  42.725  1.00 33.03           C  
ATOM    215  O   SER L  30      25.019  34.040  42.718  1.00 34.08           O  
ATOM    216  N   SER L  31      22.895  33.949  43.456  1.00 32.64           N  
ATOM    217  CA  SER L  31      23.032  32.713  44.176  1.00 32.50           C  
ATOM    218  CB  SER L  31      22.166  32.682  45.444  1.00 33.63           C  
ATOM    219  OG  SER L  31      22.545  33.731  46.321  1.00 34.51           O  
ATOM    220  C   SER L  31      22.635  31.501  43.364  1.00 32.56           C  
ATOM    221  O   SER L  31      22.672  30.391  43.890  1.00 32.32           O  
ATOM    222  N   TYR L  32      22.244  31.623  42.079  1.00 31.22           N  
ATOM    223  CA  TYR L  32      21.689  30.439  41.462  1.00 30.08           C  
ATOM    224  CB  TYR L  32      20.754  30.768  40.282  1.00 31.24           C  
ATOM    225  CG  TYR L  32      19.508  31.382  40.828  1.00 32.13           C  
ATOM    226  CD1 TYR L  32      19.469  32.699  41.223  1.00 32.26           C  
ATOM    227  CD2 TYR L  32      18.365  30.628  40.933  1.00 32.99           C  
ATOM    228  CE1 TYR L  32      18.311  33.248  41.726  1.00 32.31           C  
ATOM    229  CE2 TYR L  32      17.204  31.167  41.433  1.00 33.43           C  
ATOM    230  CZ  TYR L  32      17.178  32.481  41.831  1.00 33.84           C  
ATOM    231  OH  TYR L  32      15.991  33.045  42.344  1.00 35.69           O  
ATOM    232  C   TYR L  32      22.767  29.519  40.933  1.00 29.46           C  
ATOM    233  O   TYR L  32      23.015  29.499  39.727  1.00 29.46           O  
ATOM    234  N   LEU L  33      23.376  28.676  41.821  1.00 35.01           N  
ATOM    235  CA  LEU L  33      24.435  27.781  41.447  1.00 31.62           C  
ATOM    236  CB  LEU L  33      25.805  28.330  41.902  1.00 35.35           C  
ATOM    237  CG  LEU L  33      27.056  27.506  41.538  1.00 39.40           C  
ATOM    238  CD1 LEU L  33      27.089  26.163  42.266  1.00 37.78           C  
ATOM    239  CD2 LEU L  33      27.233  27.374  40.021  1.00 37.63           C  
ATOM    240  C   LEU L  33      24.163  26.482  42.156  1.00 31.44           C  
ATOM    241  O   LEU L  33      23.788  26.477  43.328  1.00 32.49           O  
ATOM    242  N   ASN L  34      24.334  25.337  41.459  1.00 31.98           N  
ATOM    243  CA  ASN L  34      24.058  24.066  42.076  1.00 30.74           C  
ATOM    244  CB  ASN L  34      22.837  23.352  41.471  1.00 31.06           C  
ATOM    245  CG  ASN L  34      21.599  24.186  41.775  1.00  0.00           C  
ATOM    246  OD1 ASN L  34      21.566  24.939  42.746  1.00  0.00           O  
ATOM    247  ND2 ASN L  34      20.549  24.046  40.922  1.00  0.00           N  
ATOM    248  C   ASN L  34      25.239  23.182  41.841  1.00 30.19           C  
ATOM    249  O   ASN L  34      25.981  23.377  40.880  1.00 29.10           O  
ATOM    250  N   TRP L  35      25.447  22.191  42.735  1.00 28.98           N  
ATOM    251  CA  TRP L  35      26.555  21.287  42.596  1.00 27.68           C  
ATOM    252  CB  TRP L  35      27.514  21.325  43.799  1.00 27.88           C  
ATOM    253  CG  TRP L  35      28.241  22.640  43.940  1.00 28.33           C  
ATOM    254  CD2 TRP L  35      29.482  22.950  43.287  1.00 28.41           C  
ATOM    255  CD1 TRP L  35      27.895  23.747  44.658  1.00 31.43           C  
ATOM    256  NE1 TRP L  35      28.841  24.730  44.490  1.00 30.37           N  
ATOM    257  CE2 TRP L  35      29.825  24.252  43.649  1.00 28.51           C  
ATOM    258  CE3 TRP L  35      30.270  22.209  42.453  1.00 29.38           C  
ATOM    259  CZ2 TRP L  35      30.965  24.836  43.179  1.00 29.61           C  
ATOM    260  CZ3 TRP L  35      31.422  22.801  41.984  1.00 28.84           C  
ATOM    261  CH2 TRP L  35      31.763  24.088  42.340  1.00 29.94           C  
ATOM    262  C   TRP L  35      26.023  19.889  42.492  1.00 28.99           C  
ATOM    263  O   TRP L  35      25.058  19.526  43.165  1.00 28.90           O  
ATOM    264  N   TYR L  36      26.656  19.068  41.625  1.00 25.45           N  
ATOM    265  CA  TYR L  36      26.229  17.709  41.427  1.00 24.04           C  
ATOM    266  CB  TYR L  36      25.624  17.447  40.035  1.00 23.01           C  
ATOM    267  CG  TYR L  36      24.383  18.259  39.883  1.00 24.51           C  
ATOM    268  CD1 TYR L  36      24.454  19.577  39.489  1.00 25.15           C  
ATOM    269  CD2 TYR L  36      23.146  17.704  40.126  1.00 24.47           C  
ATOM    270  CE1 TYR L  36      23.312  20.328  39.341  1.00 27.76           C  
ATOM    271  CE2 TYR L  36      22.001  18.450  39.981  1.00 26.90           C  
ATOM    272  CZ  TYR L  36      22.083  19.765  39.589  1.00 29.37           C  
ATOM    273  OH  TYR L  36      20.909  20.533  39.439  1.00 29.66           O  
ATOM    274  C   TYR L  36      27.426  16.812  41.539  1.00 24.39           C  
ATOM    275  O   TYR L  36      28.555  17.219  41.267  1.00 24.89           O  
ATOM    276  N   GLN L  37      27.193  15.554  41.969  1.00 22.70           N  
ATOM    277  CA  GLN L  37      28.243  14.580  42.092  1.00 23.52           C  
ATOM    278  CB  GLN L  37      28.308  13.942  43.492  1.00 23.47           C  
ATOM    279  CG  GLN L  37      29.416  12.900  43.652  1.00 24.91           C  
ATOM    280  CD  GLN L  37      29.200  12.188  44.982  1.00 29.20           C  
ATOM    281  OE1 GLN L  37      28.202  11.496  45.174  1.00 30.27           O  
ATOM    282  NE2 GLN L  37      30.159  12.364  45.930  1.00 24.71           N  
ATOM    283  C   GLN L  37      27.917  13.465  41.145  1.00 24.05           C  
ATOM    284  O   GLN L  37      26.756  13.088  40.997  1.00 26.05           O  
ATOM    285  N   GLN L  38      28.938  12.918  40.451  1.00 20.83           N  
ATOM    286  CA  GLN L  38      28.671  11.811  39.575  1.00 22.25           C  
ATOM    287  CB  GLN L  38      28.517  12.203  38.093  1.00 23.45           C  
ATOM    288  CG  GLN L  38      28.109  11.023  37.207  1.00 24.38           C  
ATOM    289  CD  GLN L  38      27.983  11.510  35.769  1.00 28.29           C  
ATOM    290  OE1 GLN L  38      28.566  12.522  35.386  1.00 29.69           O  
ATOM    291  NE2 GLN L  38      27.195  10.768  34.945  1.00 25.80           N  
ATOM    292  C   GLN L  38      29.796  10.828  39.663  1.00 21.55           C  
ATOM    293  O   GLN L  38      30.966  11.200  39.730  1.00 23.27           O  
ATOM    294  N   LYS L  39      29.452   9.524  39.667  1.00 26.02           N  
ATOM    295  CA  LYS L  39      30.433   8.478  39.692  1.00 26.02           C  
ATOM    296  CB  LYS L  39      30.200   7.424  40.789  1.00 29.85           C  
ATOM    297  CG  LYS L  39      30.468   7.974  42.193  1.00 30.72           C  
ATOM    298  CD  LYS L  39      30.046   7.044  43.333  1.00 35.17           C  
ATOM    299  CE  LYS L  39      30.397   7.597  44.717  1.00 34.90           C  
ATOM    300  NZ  LYS L  39      30.023   6.625  45.770  1.00 36.68           N1+
ATOM    301  C   LYS L  39      30.377   7.810  38.354  1.00 33.06           C  
ATOM    302  O   LYS L  39      29.434   7.997  37.586  1.00 31.84           O  
ATOM    303  N   PRO L  40      31.378   7.042  38.037  1.00 31.43           N  
ATOM    304  CA  PRO L  40      31.398   6.447  36.736  1.00 33.45           C  
ATOM    305  CD  PRO L  40      32.718   7.280  38.548  1.00 30.58           C  
ATOM    306  CB  PRO L  40      32.791   5.843  36.579  1.00 36.91           C  
ATOM    307  CG  PRO L  40      33.670   6.758  37.456  1.00 34.27           C  
ATOM    308  C   PRO L  40      30.265   5.504  36.511  1.00 35.93           C  
ATOM    309  O   PRO L  40      30.032   4.629  37.344  1.00 37.82           O  
ATOM    310  N   GLY L  41      29.556   5.676  35.379  1.00 40.56           N  
ATOM    311  CA  GLY L  41      28.488   4.806  34.985  1.00 46.58           C  
ATOM    312  C   GLY L  41      27.221   5.163  35.706  1.00 46.89           C  
ATOM    313  O   GLY L  41      26.182   4.553  35.456  1.00 45.93           O  
ATOM    314  N   LYS L  42      27.254   6.178  36.596  1.00 37.96           N  
ATOM    315  CA  LYS L  42      26.079   6.470  37.376  0.90 33.04           C  
ATOM    316  CB  LYS L  42      26.352   6.536  38.890  0.90 35.98           C  
ATOM    317  CG  LYS L  42      26.938   5.256  39.494  0.90 45.35           C  
ATOM    318  CD  LYS L  42      26.033   4.031  39.381  0.90 50.30           C  
ATOM    319  CE  LYS L  42      26.644   2.771  40.000  0.90 54.65           C  
ATOM    320  NZ  LYS L  42      25.720   1.627  39.836  0.90 58.95           N1+
ATOM    321  C   LYS L  42      25.554   7.827  37.010  1.00 30.62           C  
ATOM    322  O   LYS L  42      26.256   8.645  36.418  1.00 31.08           O  
ATOM    323  N   ALA L  43      24.273   8.079  37.356  1.00 27.59           N  
ATOM    324  CA  ALA L  43      23.630   9.341  37.116  1.00 28.43           C  
ATOM    325  CB  ALA L  43      22.097   9.279  37.219  1.00 29.56           C  
ATOM    326  C   ALA L  43      24.117  10.316  38.149  1.00 27.56           C  
ATOM    327  O   ALA L  43      24.556   9.928  39.230  1.00 28.89           O  
ATOM    328  N   PRO L  44      24.051  11.583  37.823  1.00 27.54           N  
ATOM    329  CA  PRO L  44      24.484  12.628  38.717  1.00 27.21           C  
ATOM    330  CD  PRO L  44      24.130  11.988  36.429  1.00 28.99           C  
ATOM    331  CB  PRO L  44      24.537  13.897  37.872  1.00 27.58           C  
ATOM    332  CG  PRO L  44      24.775  13.382  36.442  1.00 26.62           C  
ATOM    333  C   PRO L  44      23.545  12.756  39.876  1.00 29.36           C  
ATOM    334  O   PRO L  44      22.396  12.330  39.763  1.00 31.42           O  
ATOM    335  N   LYS L  45      24.025  13.320  41.003  1.00 28.49           N  
ATOM    336  CA  LYS L  45      23.192  13.499  42.158  1.00 31.25           C  
ATOM    337  CB  LYS L  45      23.610  12.604  43.336  1.00 37.51           C  
ATOM    338  CG  LYS L  45      22.692  12.715  44.552  1.00 48.27           C  
ATOM    339  CD  LYS L  45      22.975  11.655  45.616  1.00 53.52           C  
ATOM    340  CE  LYS L  45      24.334  11.835  46.298  1.00 57.86           C  
ATOM    341  NZ  LYS L  45      24.521  10.802  47.339  1.00 58.92           N1+
ATOM    342  C   LYS L  45      23.344  14.922  42.607  1.00 25.72           C  
ATOM    343  O   LYS L  45      24.440  15.475  42.569  1.00 25.59           O  
ATOM    344  N   LEU L  46      22.236  15.550  43.054  1.00 26.60           N  
ATOM    345  CA  LEU L  46      22.273  16.928  43.472  1.00 25.94           C  
ATOM    346  CB  LEU L  46      20.896  17.598  43.459  1.00 26.62           C  
ATOM    347  CG  LEU L  46      20.926  19.009  44.070  1.00 26.51           C  
ATOM    348  CD1 LEU L  46      21.659  20.012  43.167  1.00 27.10           C  
ATOM    349  CD2 LEU L  46      19.524  19.457  44.498  1.00 29.34           C  
ATOM    350  C   LEU L  46      22.740  17.034  44.896  1.00 27.29           C  
ATOM    351  O   LEU L  46      22.134  16.446  45.790  1.00 29.17           O  
ATOM    352  N   LEU L  47      23.912  17.678  45.113  1.00 25.46           N  
ATOM    353  CA  LEU L  47      24.450  17.952  46.424  1.00 27.29           C  
ATOM    354  CB  LEU L  47      25.983  18.035  46.386  1.00 27.32           C  
ATOM    355  CG  LEU L  47      26.643  16.722  45.925  1.00 26.27           C  
ATOM    356  CD1 LEU L  47      28.169  16.850  45.903  1.00 25.58           C  
ATOM    357  CD2 LEU L  47      26.168  15.524  46.764  1.00 28.07           C  
ATOM    358  C   LEU L  47      23.959  19.219  47.067  1.00 30.22           C  
ATOM    359  O   LEU L  47      23.476  19.212  48.199  1.00 32.01           O  
ATOM    360  N   ILE L  48      24.084  20.359  46.346  1.00 30.00           N  
ATOM    361  CA  ILE L  48      23.782  21.638  46.931  1.00 30.59           C  
ATOM    362  CB  ILE L  48      24.999  22.346  47.456  1.00 33.05           C  
ATOM    363  CG1 ILE L  48      25.587  21.531  48.619  1.00 32.93           C  
ATOM    364  CG2 ILE L  48      24.619  23.787  47.838  1.00 31.33           C  
ATOM    365  CD1 ILE L  48      26.925  22.051  49.136  1.00 37.84           C  
ATOM    366  C   ILE L  48      23.130  22.511  45.909  1.00 32.05           C  
ATOM    367  O   ILE L  48      23.396  22.393  44.714  1.00 31.41           O  
ATOM    368  N   TYR L  49      22.232  23.408  46.375  1.00 31.08           N  
ATOM    369  CA  TYR L  49      21.539  24.295  45.480  1.00 34.68           C  
ATOM    370  CB  TYR L  49      20.095  23.848  45.179  1.00 34.23           C  
ATOM    371  CG  TYR L  49      19.329  23.768  46.459  1.00 37.15           C  
ATOM    372  CD1 TYR L  49      19.511  22.710  47.320  1.00 40.43           C  
ATOM    373  CD2 TYR L  49      18.408  24.735  46.791  1.00 39.74           C  
ATOM    374  CE1 TYR L  49      18.805  22.624  48.497  1.00 43.78           C  
ATOM    375  CE2 TYR L  49      17.698  24.657  47.966  1.00 43.17           C  
ATOM    376  CZ  TYR L  49      17.895  23.601  48.823  1.00 46.66           C  
ATOM    377  OH  TYR L  49      17.166  23.521  50.029  1.00 46.61           O  
ATOM    378  C   TYR L  49      21.487  25.665  46.085  1.00 34.07           C  
ATOM    379  O   TYR L  49      21.665  25.835  47.291  1.00 34.43           O  
ATOM    380  N   ALA L  50      21.190  26.684  45.251  1.00 24.67           N  
ATOM    381  CA  ALA L  50      21.104  28.036  45.724  1.00 25.70           C  
ATOM    382  CB  ALA L  50      19.931  28.287  46.688  1.00 27.03           C  
ATOM    383  C   ALA L  50      22.382  28.335  46.432  1.00 25.64           C  
ATOM    384  O   ALA L  50      22.402  28.978  47.480  1.00 25.65           O  
ATOM    385  N   ALA L  51      23.472  27.779  45.881  1.00 24.86           N  
ATOM    386  CA  ALA L  51      24.833  28.032  46.253  1.00 24.12           C  
ATOM    387  CB  ALA L  51      25.170  29.534  46.279  1.00 22.64           C  
ATOM    388  C   ALA L  51      25.191  27.471  47.595  1.00 23.91           C  
ATOM    389  O   ALA L  51      26.346  27.099  47.798  1.00 23.69           O  
ATOM    390  N   SER L  52      24.240  27.311  48.537  1.00 23.64           N  
ATOM    391  CA  SER L  52      24.716  26.849  49.811  1.00 24.33           C  
ATOM    392  CB  SER L  52      25.083  27.998  50.767  1.00 24.66           C  
ATOM    393  OG  SER L  52      23.923  28.740  51.109  1.00 27.39           O  
ATOM    394  C   SER L  52      23.665  26.044  50.491  1.00 23.91           C  
ATOM    395  O   SER L  52      23.845  25.624  51.633  1.00 25.48           O  
ATOM    396  N   SER L  53      22.538  25.782  49.810  1.00 33.76           N  
ATOM    397  CA  SER L  53      21.525  25.021  50.486  1.00 35.34           C  
ATOM    398  CB  SER L  53      20.103  25.284  49.960  1.00 37.44           C  
ATOM    399  OG  SER L  53      19.728  26.627  50.227  1.00 40.70           O  
ATOM    400  C   SER L  53      21.836  23.570  50.285  1.00 37.50           C  
ATOM    401  O   SER L  53      22.136  23.134  49.175  1.00 33.46           O  
ATOM    402  N   LEU L  54      21.760  22.775  51.373  1.00 35.96           N  
ATOM    403  CA  LEU L  54      22.119  21.386  51.309  1.00 33.82           C  
ATOM    404  CB  LEU L  54      22.651  20.863  52.656  1.00 38.22           C  
ATOM    405  CG  LEU L  54      23.202  19.429  52.619  1.00 41.56           C  
ATOM    406  CD1 LEU L  54      24.469  19.339  51.754  1.00 37.66           C  
ATOM    407  CD2 LEU L  54      23.421  18.884  54.039  1.00 41.79           C  
ATOM    408  C   LEU L  54      20.905  20.584  50.934  1.00 35.02           C  
ATOM    409  O   LEU L  54      19.834  20.736  51.520  1.00 35.86           O  
ATOM    410  N   GLN L  55      21.056  19.698  49.925  1.00 35.98           N  
ATOM    411  CA  GLN L  55      19.978  18.873  49.447  1.00 35.24           C  
ATOM    412  CB  GLN L  55      20.320  18.119  48.149  1.00 35.14           C  
ATOM    413  CG  GLN L  55      19.248  17.124  47.691  1.00 35.81           C  
ATOM    414  CD  GLN L  55      18.043  17.885  47.159  1.00 40.95           C  
ATOM    415  OE1 GLN L  55      17.955  19.105  47.278  1.00 40.69           O  
ATOM    416  NE2 GLN L  55      17.080  17.138  46.555  1.00 42.64           N  
ATOM    417  C   GLN L  55      19.665  17.857  50.493  1.00 36.54           C  
ATOM    418  O   GLN L  55      20.546  17.401  51.219  1.00 35.34           O  
ATOM    419  N   SER L  56      18.380  17.468  50.594  1.00 40.76           N  
ATOM    420  CA  SER L  56      17.992  16.543  51.612  1.00 43.84           C  
ATOM    421  CB  SER L  56      16.476  16.285  51.662  1.00 51.66           C  
ATOM    422  OG  SER L  56      16.171  15.357  52.692  1.00 57.66           O  
ATOM    423  C   SER L  56      18.672  15.237  51.366  1.00 39.59           C  
ATOM    424  O   SER L  56      18.757  14.768  50.233  1.00 40.62           O  
ATOM    425  N   GLY L  57      19.195  14.628  52.450  1.00 39.76           N  
ATOM    426  CA  GLY L  57      19.805  13.332  52.379  1.00 40.71           C  
ATOM    427  C   GLY L  57      21.287  13.447  52.184  1.00 41.50           C  
ATOM    428  O   GLY L  57      22.006  12.462  52.354  1.00 42.08           O  
ATOM    429  N   VAL L  58      21.793  14.644  51.828  1.00 37.76           N  
ATOM    430  CA  VAL L  58      23.205  14.788  51.591  1.00 33.89           C  
ATOM    431  CB  VAL L  58      23.534  15.919  50.660  1.00 33.46           C  
ATOM    432  CG1 VAL L  58      25.062  16.003  50.497  1.00 31.13           C  
ATOM    433  CG2 VAL L  58      22.782  15.693  49.337  1.00 33.21           C  
ATOM    434  C   VAL L  58      23.899  15.047  52.897  1.00 32.96           C  
ATOM    435  O   VAL L  58      23.377  15.744  53.764  1.00 35.48           O  
ATOM    436  N   PRO L  59      25.084  14.506  53.046  1.00 33.10           N  
ATOM    437  CA  PRO L  59      25.821  14.673  54.275  1.00 33.67           C  
ATOM    438  CD  PRO L  59      25.423  13.260  52.378  1.00 31.26           C  
ATOM    439  CB  PRO L  59      26.979  13.683  54.204  1.00 35.64           C  
ATOM    440  CG  PRO L  59      26.435  12.560  53.302  1.00 34.73           C  
ATOM    441  C   PRO L  59      26.250  16.096  54.476  1.00 32.47           C  
ATOM    442  O   PRO L  59      26.554  16.777  53.499  1.00 30.23           O  
ATOM    443  N   SER L  60      26.310  16.547  55.744  1.00 31.83           N  
ATOM    444  CA  SER L  60      26.613  17.905  56.112  1.00 31.36           C  
ATOM    445  CB  SER L  60      26.423  18.170  57.614  1.00 38.50           C  
ATOM    446  OG  SER L  60      25.061  17.993  57.976  1.00 45.54           O  
ATOM    447  C   SER L  60      28.036  18.246  55.796  1.00 31.66           C  
ATOM    448  O   SER L  60      28.412  19.417  55.817  1.00 33.09           O  
ATOM    449  N   ARG L  61      28.876  17.242  55.502  1.00 31.25           N  
ATOM    450  CA  ARG L  61      30.258  17.523  55.234  1.00 28.92           C  
ATOM    451  CB  ARG L  61      31.144  16.274  55.058  1.00 30.11           C  
ATOM    452  CG  ARG L  61      30.741  15.327  53.929  1.00 29.26           C  
ATOM    453  CD  ARG L  61      31.702  14.142  53.793  1.00 28.32           C  
ATOM    454  NE  ARG L  61      31.154  13.220  52.760  1.00 26.93           N  
ATOM    455  CZ  ARG L  61      30.317  12.208  53.133  1.00 29.93           C  
ATOM    456  NH1 ARG L  61      29.962  12.065  54.444  1.00 28.47           N1+
ATOM    457  NH2 ARG L  61      29.833  11.341  52.196  1.00 27.46           N  
ATOM    458  C   ARG L  61      30.347  18.372  54.002  1.00 27.47           C  
ATOM    459  O   ARG L  61      31.330  19.090  53.818  1.00 27.67           O  
ATOM    460  N   PHE L  62      29.346  18.267  53.101  1.00 27.42           N  
ATOM    461  CA  PHE L  62      29.338  19.064  51.904  1.00 28.80           C  
ATOM    462  CB  PHE L  62      28.486  18.463  50.772  1.00 27.52           C  
ATOM    463  CG  PHE L  62      29.147  17.230  50.263  1.00 27.77           C  
ATOM    464  CD1 PHE L  62      30.080  17.307  49.255  1.00 27.66           C  
ATOM    465  CD2 PHE L  62      28.832  15.996  50.788  1.00 29.92           C  
ATOM    466  CE1 PHE L  62      30.692  16.171  48.779  1.00 25.57           C  
ATOM    467  CE2 PHE L  62      29.441  14.857  50.315  1.00 30.94           C  
ATOM    468  CZ  PHE L  62      30.371  14.945  49.307  1.00 26.76           C  
ATOM    469  C   PHE L  62      28.740  20.406  52.212  1.00 30.37           C  
ATOM    470  O   PHE L  62      27.697  20.503  52.857  1.00 32.69           O  
ATOM    471  N   SER L  63      29.404  21.489  51.751  1.00 27.76           N  
ATOM    472  CA  SER L  63      28.893  22.815  51.966  1.00 31.84           C  
ATOM    473  CB  SER L  63      29.483  23.515  53.203  1.00 34.95           C  
ATOM    474  OG  SER L  63      30.872  23.744  53.021  1.00 36.47           O  
ATOM    475  C   SER L  63      29.260  23.648  50.775  1.00 32.61           C  
ATOM    476  O   SER L  63      30.240  23.364  50.087  1.00 33.83           O  
ATOM    477  N   GLY L  64      28.476  24.713  50.505  1.00 32.34           N  
ATOM    478  CA  GLY L  64      28.758  25.552  49.375  1.00 33.77           C  
ATOM    479  C   GLY L  64      28.719  26.977  49.825  1.00 34.35           C  
ATOM    480  O   GLY L  64      28.075  27.312  50.819  1.00 34.38           O  
ATOM    481  N   SER L  65      29.428  27.861  49.093  1.00 32.66           N  
ATOM    482  CA  SER L  65      29.428  29.251  49.447  1.00 36.89           C  
ATOM    483  CB  SER L  65      30.527  29.624  50.454  1.00 43.39           C  
ATOM    484  OG  SER L  65      31.807  29.389  49.887  1.00 45.75           O  
ATOM    485  C   SER L  65      29.670  30.056  48.208  1.00 37.76           C  
ATOM    486  O   SER L  65      30.005  29.515  47.154  1.00 37.21           O  
ATOM    487  N   GLY L  66      29.500  31.392  48.314  1.00 38.48           N  
ATOM    488  CA  GLY L  66      29.764  32.256  47.198  1.00 39.72           C  
ATOM    489  C   GLY L  66      28.493  32.844  46.668  1.00 43.48           C  
ATOM    490  O   GLY L  66      27.389  32.403  46.983  1.00 42.31           O  
ATOM    491  N   SER L  67      28.645  33.917  45.864  1.00 44.30           N  
ATOM    492  CA  SER L  67      27.547  34.580  45.227  1.00 48.70           C  
ATOM    493  CB  SER L  67      26.832  35.602  46.130  1.00 56.61           C  
ATOM    494  OG  SER L  67      27.722  36.649  46.489  1.00 62.27           O  
ATOM    495  C   SER L  67      28.132  35.326  44.073  1.00 52.86           C  
ATOM    496  O   SER L  67      29.345  35.512  43.997  1.00 57.52           O  
ATOM    497  N   GLY L  68      27.282  35.774  43.133  1.00 47.44           N  
ATOM    498  CA  GLY L  68      27.804  36.512  42.023  1.00 48.78           C  
ATOM    499  C   GLY L  68      28.540  35.581  41.105  1.00 45.99           C  
ATOM    500  O   GLY L  68      27.956  34.668  40.526  1.00 43.76           O  
ATOM    501  N   THR L  69      29.814  35.915  40.833  1.00 46.25           N  
ATOM    502  CA  THR L  69      30.711  35.195  39.964  1.00 44.71           C  
ATOM    503  CB  THR L  69      31.738  36.108  39.362  1.00 52.73           C  
ATOM    504  OG1 THR L  69      32.553  36.674  40.378  1.00 52.84           O  
ATOM    505  CG2 THR L  69      30.997  37.220  38.599  1.00 53.69           C  
ATOM    506  C   THR L  69      31.446  34.028  40.577  1.00 44.55           C  
ATOM    507  O   THR L  69      31.760  33.070  39.871  1.00 45.07           O  
ATOM    508  N   ASP L  70      31.795  34.077  41.884  1.00 42.18           N  
ATOM    509  CA  ASP L  70      32.679  33.058  42.400  1.00 43.72           C  
ATOM    510  CB  ASP L  70      33.936  33.639  43.072  1.00 51.64           C  
ATOM    511  CG  ASP L  70      34.802  34.273  41.991  1.00 65.36           C  
ATOM    512  OD1 ASP L  70      34.508  34.050  40.787  1.00 66.85           O  
ATOM    513  OD2 ASP L  70      35.774  34.986  42.358  1.00 71.60           O1-
ATOM    514  C   ASP L  70      32.000  32.188  43.414  1.00 41.90           C  
ATOM    515  O   ASP L  70      31.362  32.678  44.344  1.00 41.74           O  
ATOM    516  N   PHE L  71      32.154  30.850  43.263  1.00 37.11           N  
ATOM    517  CA  PHE L  71      31.522  29.932  44.171  1.00 35.14           C  
ATOM    518  CB  PHE L  71      30.293  29.235  43.566  1.00 32.86           C  
ATOM    519  CG  PHE L  71      29.269  30.282  43.301  1.00 34.41           C  
ATOM    520  CD1 PHE L  71      29.339  31.050  42.161  1.00 35.42           C  
ATOM    521  CD2 PHE L  71      28.241  30.495  44.189  1.00 35.61           C  
ATOM    522  CE1 PHE L  71      28.396  32.018  41.910  1.00 36.56           C  
ATOM    523  CE2 PHE L  71      27.295  31.461  43.944  1.00 36.66           C  
ATOM    524  CZ  PHE L  71      27.373  32.227  42.805  1.00 39.45           C  
ATOM    525  C   PHE L  71      32.488  28.844  44.531  1.00 36.39           C  
ATOM    526  O   PHE L  71      33.421  28.553  43.782  1.00 34.00           O  
ATOM    527  N   THR L  72      32.287  28.217  45.712  1.00 32.84           N  
ATOM    528  CA  THR L  72      33.158  27.156  46.120  0.73 31.46           C  
ATOM    529  CB  THR L  72      34.141  27.570  47.176  0.73 35.51           C  
ATOM    530  OG1 THR L  72      34.927  28.657  46.714  0.73 37.37           O  
ATOM    531  CG2 THR L  72      35.050  26.372  47.498  0.73 33.66           C  
ATOM    532  C   THR L  72      32.341  26.048  46.710  1.00 33.14           C  
ATOM    533  O   THR L  72      31.316  26.276  47.353  1.00 34.27           O  
ATOM    534  N   LEU L  73      32.786  24.798  46.471  1.00 28.09           N  
ATOM    535  CA  LEU L  73      32.195  23.633  47.057  1.00 27.26           C  
ATOM    536  CB  LEU L  73      31.913  22.520  46.033  1.00 23.96           C  
ATOM    537  CG  LEU L  73      31.340  21.229  46.646  1.00 25.62           C  
ATOM    538  CD1 LEU L  73      29.969  21.469  47.296  1.00 28.89           C  
ATOM    539  CD2 LEU L  73      31.320  20.092  45.612  1.00 27.54           C  
ATOM    540  C   LEU L  73      33.232  23.120  48.001  1.00 27.57           C  
ATOM    541  O   LEU L  73      34.385  22.933  47.614  1.00 26.56           O  
ATOM    542  N   THR L  74      32.862  22.898  49.276  1.00 25.94           N  
ATOM    543  CA  THR L  74      33.848  22.433  50.209  1.00 26.62           C  
ATOM    544  CB  THR L  74      34.048  23.360  51.372  1.00 31.55           C  
ATOM    545  OG1 THR L  74      34.457  24.640  50.915  1.00 33.97           O  
ATOM    546  CG2 THR L  74      35.117  22.763  52.302  1.00 31.03           C  
ATOM    547  C   THR L  74      33.407  21.121  50.762  1.00 28.78           C  
ATOM    548  O   THR L  74      32.250  20.943  51.141  1.00 29.21           O  
ATOM    549  N   ILE L  75      34.340  20.153  50.801  1.00 25.87           N  
ATOM    550  CA  ILE L  75      34.041  18.876  51.370  1.00 27.11           C  
ATOM    551  CB  ILE L  75      34.369  17.738  50.444  1.00 25.46           C  
ATOM    552  CG1 ILE L  75      33.581  17.871  49.130  1.00 29.89           C  
ATOM    553  CG2 ILE L  75      34.099  16.419  51.186  1.00 28.80           C  
ATOM    554  CD1 ILE L  75      34.074  16.932  48.029  1.00 30.94           C  
ATOM    555  C   ILE L  75      34.936  18.756  52.556  1.00 31.49           C  
ATOM    556  O   ILE L  75      36.153  18.644  52.417  1.00 32.92           O  
ATOM    557  N   SER L  76      34.357  18.812  53.768  1.00 30.29           N  
ATOM    558  CA  SER L  76      35.179  18.664  54.927  0.55 35.08           C  
ATOM    559  CB  SER L  76      34.588  19.301  56.195  0.55 35.53           C  
ATOM    560  OG  SER L  76      33.376  18.652  56.551  0.55 36.89           O  
ATOM    561  C   SER L  76      35.288  17.196  55.170  1.00 36.38           C  
ATOM    562  O   SER L  76      34.356  16.446  54.886  1.00 47.56           O  
ATOM    563  N   SER L  77      36.440  16.755  55.707  1.00 33.20           N  
ATOM    564  CA  SER L  77      36.662  15.378  56.052  0.88 32.30           C  
ATOM    565  CB  SER L  77      35.938  14.966  57.346  0.88 37.40           C  
ATOM    566  OG  SER L  77      36.190  13.601  57.641  0.88 47.39           O  
ATOM    567  C   SER L  77      36.233  14.460  54.946  1.00 29.92           C  
ATOM    568  O   SER L  77      35.251  13.734  55.075  1.00 30.89           O  
ATOM    569  N   LEU L  78      36.982  14.463  53.827  1.00 23.65           N  
ATOM    570  CA  LEU L  78      36.661  13.681  52.664  1.00 22.40           C  
ATOM    571  CB  LEU L  78      37.761  13.800  51.588  1.00 25.19           C  
ATOM    572  CG  LEU L  78      37.440  13.140  50.235  1.00 26.17           C  
ATOM    573  CD1 LEU L  78      36.319  13.896  49.505  1.00 27.61           C  
ATOM    574  CD2 LEU L  78      38.705  12.983  49.376  1.00 28.26           C  
ATOM    575  C   LEU L  78      36.556  12.236  53.065  1.00 24.38           C  
ATOM    576  O   LEU L  78      37.367  11.729  53.838  1.00 26.32           O  
ATOM    577  N   GLN L  79      35.525  11.536  52.540  1.00 23.35           N  
ATOM    578  CA  GLN L  79      35.297  10.150  52.860  1.00 25.72           C  
ATOM    579  CB  GLN L  79      33.871   9.868  53.361  1.00 27.83           C  
ATOM    580  CG  GLN L  79      33.549  10.573  54.681  1.00 30.24           C  
ATOM    581  CD  GLN L  79      34.485  10.019  55.745  1.00 37.94           C  
ATOM    582  OE1 GLN L  79      35.196  10.767  56.415  1.00 44.39           O  
ATOM    583  NE2 GLN L  79      34.490   8.669  55.911  1.00 33.88           N  
ATOM    584  C   GLN L  79      35.514   9.344  51.613  1.00 23.57           C  
ATOM    585  O   GLN L  79      35.553   9.886  50.510  1.00 24.95           O  
ATOM    586  N   PRO L  80      35.656   8.052  51.759  1.00 25.97           N  
ATOM    587  CA  PRO L  80      35.946   7.199  50.637  1.00 27.93           C  
ATOM    588  CD  PRO L  80      36.100   7.471  53.018  1.00 26.94           C  
ATOM    589  CB  PRO L  80      36.205   5.817  51.232  1.00 31.90           C  
ATOM    590  CG  PRO L  80      36.747   6.127  52.640  1.00 32.24           C  
ATOM    591  C   PRO L  80      34.893   7.228  49.571  1.00 30.21           C  
ATOM    592  O   PRO L  80      35.226   7.030  48.403  1.00 30.68           O  
ATOM    593  N   GLU L  81      33.624   7.455  49.946  1.00 28.31           N  
ATOM    594  CA  GLU L  81      32.534   7.484  49.012  1.00 29.17           C  
ATOM    595  CB  GLU L  81      31.146   7.479  49.680  1.00 31.72           C  
ATOM    596  CG  GLU L  81      30.908   8.617  50.675  1.00 37.10           C  
ATOM    597  CD  GLU L  81      31.249   8.099  52.066  1.00 49.36           C  
ATOM    598  OE1 GLU L  81      32.290   7.402  52.205  1.00 40.07           O  
ATOM    599  OE2 GLU L  81      30.464   8.388  53.008  1.00 55.26           O1-
ATOM    600  C   GLU L  81      32.629   8.702  48.141  1.00 28.27           C  
ATOM    601  O   GLU L  81      32.046   8.738  47.059  1.00 28.93           O  
ATOM    602  N   ASP L  82      33.323   9.746  48.630  1.00 23.66           N  
ATOM    603  CA  ASP L  82      33.444  11.048  48.028  1.00 21.31           C  
ATOM    604  CB  ASP L  82      34.054  12.074  48.994  1.00 20.38           C  
ATOM    605  CG  ASP L  82      33.038  12.293  50.108  1.00 26.02           C  
ATOM    606  OD1 ASP L  82      31.879  11.826  49.946  1.00 28.10           O  
ATOM    607  OD2 ASP L  82      33.404  12.926  51.135  1.00 24.70           O1-
ATOM    608  C   ASP L  82      34.245  11.075  46.755  1.00 22.35           C  
ATOM    609  O   ASP L  82      34.127  12.034  45.994  1.00 23.44           O  
ATOM    610  N   PHE L  83      35.137  10.098  46.501  1.00 22.44           N  
ATOM    611  CA  PHE L  83      35.891  10.186  45.279  1.00 23.04           C  
ATOM    612  CB  PHE L  83      36.907   9.042  45.114  1.00 20.76           C  
ATOM    613  CG  PHE L  83      37.856   9.149  46.257  1.00 20.89           C  
ATOM    614  CD1 PHE L  83      38.886  10.060  46.234  1.00 21.02           C  
ATOM    615  CD2 PHE L  83      37.717   8.335  47.358  1.00 24.66           C  
ATOM    616  CE1 PHE L  83      39.761  10.159  47.291  1.00 22.93           C  
ATOM    617  CE2 PHE L  83      38.588   8.428  48.418  1.00 27.66           C  
ATOM    618  CZ  PHE L  83      39.613   9.342  48.386  1.00 24.03           C  
ATOM    619  C   PHE L  83      34.912  10.120  44.146  1.00 24.69           C  
ATOM    620  O   PHE L  83      34.136   9.172  44.042  1.00 25.00           O  
ATOM    621  N   ALA L  84      34.933  11.138  43.258  1.00 22.59           N  
ATOM    622  CA  ALA L  84      33.984  11.190  42.181  1.00 23.15           C  
ATOM    623  CB  ALA L  84      32.523  11.218  42.660  1.00 20.65           C  
ATOM    624  C   ALA L  84      34.226  12.461  41.427  1.00 22.51           C  
ATOM    625  O   ALA L  84      35.192  13.177  41.686  1.00 23.63           O  
ATOM    626  N   THR L  85      33.351  12.758  40.443  1.00 21.25           N  
ATOM    627  CA  THR L  85      33.476  13.962  39.671  1.00 20.08           C  
ATOM    628  CB  THR L  85      33.292  13.742  38.198  1.00 21.68           C  
ATOM    629  OG1 THR L  85      34.255  12.813  37.721  1.00 22.61           O  
ATOM    630  CG2 THR L  85      33.452  15.087  37.471  1.00 22.93           C  
ATOM    631  C   THR L  85      32.389  14.892  40.123  1.00 23.14           C  
ATOM    632  O   THR L  85      31.273  14.456  40.404  1.00 25.07           O  
ATOM    633  N   TYR L  86      32.695  16.207  40.213  1.00 21.43           N  
ATOM    634  CA  TYR L  86      31.732  17.167  40.684  1.00 22.03           C  
ATOM    635  CB  TYR L  86      32.180  17.890  41.967  1.00 22.33           C  
ATOM    636  CG  TYR L  86      32.243  16.873  43.057  1.00 23.45           C  
ATOM    637  CD1 TYR L  86      33.324  16.027  43.171  1.00 24.47           C  
ATOM    638  CD2 TYR L  86      31.220  16.767  43.970  1.00 20.12           C  
ATOM    639  CE1 TYR L  86      33.381  15.092  44.178  1.00 22.50           C  
ATOM    640  CE2 TYR L  86      31.270  15.834  44.980  1.00 20.52           C  
ATOM    641  CZ  TYR L  86      32.352  14.993  45.084  1.00 21.26           C  
ATOM    642  OH  TYR L  86      32.407  14.035  46.118  1.00 23.02           O  
ATOM    643  C   TYR L  86      31.521  18.214  39.629  1.00 26.29           C  
ATOM    644  O   TYR L  86      32.470  18.670  38.993  1.00 26.17           O  
ATOM    645  N   TYR L  87      30.247  18.620  39.423  1.00 24.14           N  
ATOM    646  CA  TYR L  87      29.915  19.584  38.406  1.00 26.98           C  
ATOM    647  CB  TYR L  87      28.972  19.038  37.316  1.00 27.11           C  
ATOM    648  CG  TYR L  87      29.595  17.908  36.570  1.00 27.20           C  
ATOM    649  CD1 TYR L  87      30.448  18.140  35.515  1.00 28.26           C  
ATOM    650  CD2 TYR L  87      29.306  16.608  36.918  1.00 29.17           C  
ATOM    651  CE1 TYR L  87      31.010  17.091  34.824  1.00 26.90           C  
ATOM    652  CE2 TYR L  87      29.864  15.555  36.231  1.00 27.19           C  
ATOM    653  CZ  TYR L  87      30.719  15.797  35.182  1.00 28.97           C  
ATOM    654  OH  TYR L  87      31.294  14.721  34.473  1.00 29.00           O  
ATOM    655  C   TYR L  87      29.122  20.697  39.028  1.00 27.53           C  
ATOM    656  O   TYR L  87      28.257  20.458  39.870  1.00 27.03           O  
ATOM    657  N   CYS L  88      29.408  21.955  38.623  1.00 27.63           N  
ATOM    658  CA  CYS L  88      28.607  23.073  39.040  1.00 27.70           C  
ATOM    659  CB  CYS L  88      29.408  24.353  39.415  1.00 30.18           C  
ATOM    660  SG  CYS L  88      30.553  24.959  38.129  1.00 37.69           S  
ATOM    661  C   CYS L  88      27.682  23.371  37.897  1.00 30.50           C  
ATOM    662  O   CYS L  88      27.961  23.017  36.753  1.00 29.37           O  
ATOM    663  N   GLN L  89      26.514  23.981  38.190  1.00 30.41           N  
ATOM    664  CA  GLN L  89      25.571  24.281  37.149  1.00 30.37           C  
ATOM    665  CB  GLN L  89      24.532  23.156  36.964  1.00 33.86           C  
ATOM    666  CG  GLN L  89      23.363  23.483  36.032  1.00 39.19           C  
ATOM    667  CD  GLN L  89      22.142  23.751  36.904  1.00 43.46           C  
ATOM    668  OE1 GLN L  89      21.878  23.019  37.858  1.00 41.52           O  
ATOM    669  NE2 GLN L  89      21.376  24.824  36.572  1.00 43.32           N  
ATOM    670  C   GLN L  89      24.865  25.549  37.519  1.00 30.97           C  
ATOM    671  O   GLN L  89      24.380  25.707  38.637  1.00 30.87           O  
ATOM    672  N   GLN L  90      24.795  26.492  36.560  1.00 32.46           N  
ATOM    673  CA  GLN L  90      24.198  27.779  36.761  1.00 31.88           C  
ATOM    674  CB  GLN L  90      24.943  28.842  35.928  1.00 34.40           C  
ATOM    675  CG  GLN L  90      24.263  30.196  35.791  1.00 37.45           C  
ATOM    676  CD  GLN L  90      23.463  30.167  34.496  1.00 41.43           C  
ATOM    677  OE1 GLN L  90      22.568  30.985  34.288  1.00 41.25           O  
ATOM    678  NE2 GLN L  90      23.791  29.200  33.598  1.00 40.28           N  
ATOM    679  C   GLN L  90      22.759  27.703  36.347  1.00 37.25           C  
ATOM    680  O   GLN L  90      22.420  27.066  35.350  1.00 34.72           O  
ATOM    681  N   SER L  91      21.820  28.320  37.099  1.00 26.15           N  
ATOM    682  CA  SER L  91      20.453  28.252  36.640  1.00 27.75           C  
ATOM    683  CB  SER L  91      19.587  27.316  37.506  1.00 28.39           C  
ATOM    684  OG  SER L  91      19.657  27.698  38.873  1.00 34.05           O  
ATOM    685  C   SER L  91      19.864  29.623  36.692  1.00 29.24           C  
ATOM    686  O   SER L  91      18.664  29.786  36.920  1.00 29.59           O  
ATOM    687  N   TYR L  92      20.708  30.654  36.492  1.00 29.50           N  
ATOM    688  CA  TYR L  92      20.220  31.999  36.468  1.00 30.58           C  
ATOM    689  CB  TYR L  92      21.342  33.053  36.550  1.00 31.00           C  
ATOM    690  CG  TYR L  92      20.694  34.391  36.451  1.00 32.86           C  
ATOM    691  CD1 TYR L  92      19.995  34.905  37.519  1.00 32.59           C  
ATOM    692  CD2 TYR L  92      20.800  35.135  35.298  1.00 34.75           C  
ATOM    693  CE1 TYR L  92      19.396  36.139  37.432  1.00 35.66           C  
ATOM    694  CE2 TYR L  92      20.204  36.370  35.204  1.00 38.79           C  
ATOM    695  CZ  TYR L  92      19.500  36.870  36.273  1.00 36.25           C  
ATOM    696  OH  TYR L  92      18.885  38.136  36.181  1.00 39.80           O  
ATOM    697  C   TYR L  92      19.451  32.222  35.206  1.00 32.56           C  
ATOM    698  O   TYR L  92      18.342  32.753  35.236  1.00 31.78           O  
ATOM    699  N   SER L  93      20.016  31.793  34.057  1.00 33.09           N  
ATOM    700  CA  SER L  93      19.361  32.054  32.808  1.00 35.34           C  
ATOM    701  CB  SER L  93      19.915  33.313  32.114  1.00 36.45           C  
ATOM    702  OG  SER L  93      19.247  33.535  30.884  1.00 37.80           O  
ATOM    703  C   SER L  93      19.587  30.887  31.898  1.00 35.72           C  
ATOM    704  O   SER L  93      20.565  30.153  32.033  1.00 35.94           O  
ATOM    705  N   THR L  94      18.653  30.679  30.946  1.00 35.81           N  
ATOM    706  CA  THR L  94      18.788  29.602  30.014  1.00 36.29           C  
ATOM    707  CB  THR L  94      17.480  29.150  29.436  1.00 36.42           C  
ATOM    708  OG1 THR L  94      16.845  30.222  28.756  1.00 36.79           O  
ATOM    709  CG2 THR L  94      16.590  28.644  30.582  1.00 37.13           C  
ATOM    710  C   THR L  94      19.656  30.087  28.906  1.00 34.79           C  
ATOM    711  O   THR L  94      19.741  31.287  28.651  1.00 35.52           O  
ATOM    712  N   PRO L  95      20.326  29.188  28.241  1.00 34.56           N  
ATOM    713  CA  PRO L  95      20.257  27.790  28.563  1.00 33.20           C  
ATOM    714  CD  PRO L  95      20.725  29.414  26.863  1.00 34.98           C  
ATOM    715  CB  PRO L  95      20.767  27.042  27.327  1.00 34.00           C  
ATOM    716  CG  PRO L  95      21.458  28.122  26.475  1.00 32.98           C  
ATOM    717  C   PRO L  95      21.038  27.490  29.796  1.00 32.18           C  
ATOM    718  O   PRO L  95      21.973  28.225  30.109  1.00 31.78           O  
ATOM    719  N   LEU L  96      20.673  26.410  30.508  1.00 30.00           N  
ATOM    720  CA  LEU L  96      21.379  26.072  31.705  1.00 29.12           C  
ATOM    721  CB  LEU L  96      20.724  24.934  32.511  1.00 29.22           C  
ATOM    722  CG  LEU L  96      19.286  25.234  32.986  1.00 30.28           C  
ATOM    723  CD1 LEU L  96      18.706  24.054  33.785  1.00 28.22           C  
ATOM    724  CD2 LEU L  96      19.196  26.570  33.742  1.00 23.25           C  
ATOM    725  C   LEU L  96      22.728  25.596  31.275  1.00 29.40           C  
ATOM    726  O   LEU L  96      22.873  24.986  30.216  1.00 29.38           O  
ATOM    727  N   THR L  97      23.769  25.888  32.078  1.00 33.58           N  
ATOM    728  CA  THR L  97      25.079  25.473  31.667  1.00 34.29           C  
ATOM    729  CB  THR L  97      25.926  26.626  31.215  1.00 38.02           C  
ATOM    730  OG1 THR L  97      26.051  27.577  32.261  1.00 39.28           O  
ATOM    731  CG2 THR L  97      25.267  27.272  29.984  1.00 40.66           C  
ATOM    732  C   THR L  97      25.782  24.824  32.824  1.00 35.10           C  
ATOM    733  O   THR L  97      25.561  25.174  33.983  1.00 34.84           O  
ATOM    734  N   PHE L  98      26.673  23.854  32.518  1.00 31.18           N  
ATOM    735  CA  PHE L  98      27.407  23.139  33.528  1.00 29.43           C  
ATOM    736  CB  PHE L  98      27.358  21.603  33.390  1.00 28.80           C  
ATOM    737  CG  PHE L  98      25.994  21.067  33.662  1.00 29.84           C  
ATOM    738  CD1 PHE L  98      25.058  20.974  32.658  1.00 33.03           C  
ATOM    739  CD2 PHE L  98      25.660  20.633  34.924  1.00 29.47           C  
ATOM    740  CE1 PHE L  98      23.804  20.468  32.915  1.00 32.72           C  
ATOM    741  CE2 PHE L  98      24.409  20.127  35.187  1.00 28.94           C  
ATOM    742  CZ  PHE L  98      23.477  20.044  34.180  1.00 32.18           C  
ATOM    743  C   PHE L  98      28.865  23.454  33.378  1.00 29.65           C  
ATOM    744  O   PHE L  98      29.337  23.818  32.302  1.00 33.35           O  
ATOM    745  N   GLY L  99      29.621  23.327  34.488  1.00 28.15           N  
ATOM    746  CA  GLY L  99      31.047  23.490  34.442  1.00 28.40           C  
ATOM    747  C   GLY L  99      31.582  22.216  33.849  1.00 29.74           C  
ATOM    748  O   GLY L  99      30.842  21.249  33.680  1.00 27.81           O  
ATOM    749  N   GLN L 100      32.888  22.189  33.510  1.00 28.78           N  
ATOM    750  CA  GLN L 100      33.491  21.047  32.869  1.00 29.99           C  
ATOM    751  CB  GLN L 100      34.900  21.260  32.288  1.00 37.34           C  
ATOM    752  CG  GLN L 100      36.014  21.336  33.325  1.00 45.82           C  
ATOM    753  CD  GLN L 100      36.093  22.741  33.878  1.00 51.31           C  
ATOM    754  OE1 GLN L 100      35.129  23.503  33.860  1.00 47.51           O  
ATOM    755  NE2 GLN L 100      37.300  23.089  34.388  1.00 48.48           N  
ATOM    756  C   GLN L 100      33.598  19.896  33.825  1.00 29.02           C  
ATOM    757  O   GLN L 100      33.683  18.745  33.403  1.00 29.49           O  
ATOM    758  N   GLY L 101      33.690  20.169  35.140  1.00 27.77           N  
ATOM    759  CA  GLY L 101      33.756  19.086  36.084  1.00 26.86           C  
ATOM    760  C   GLY L 101      35.119  19.017  36.699  1.00 29.96           C  
ATOM    761  O   GLY L 101      36.124  19.363  36.078  1.00 30.49           O  
ATOM    762  N   THR L 102      35.165  18.577  37.975  1.00 26.61           N  
ATOM    763  CA  THR L 102      36.406  18.399  38.671  1.00 24.99           C  
ATOM    764  CB  THR L 102      36.565  19.317  39.850  1.00 24.99           C  
ATOM    765  OG1 THR L 102      36.501  20.671  39.427  1.00 30.01           O  
ATOM    766  CG2 THR L 102      37.918  19.032  40.524  1.00 24.78           C  
ATOM    767  C   THR L 102      36.416  16.997  39.194  1.00 24.40           C  
ATOM    768  O   THR L 102      35.483  16.568  39.872  1.00 24.64           O  
ATOM    769  N   LYS L 103      37.489  16.238  38.904  1.00 21.33           N  
ATOM    770  CA  LYS L 103      37.522  14.874  39.344  1.00 22.99           C  
ATOM    771  CB  LYS L 103      38.132  13.916  38.304  1.00 24.57           C  
ATOM    772  CG  LYS L 103      37.959  12.436  38.650  1.00 24.98           C  
ATOM    773  CD  LYS L 103      38.236  11.496  37.474  1.00 29.08           C  
ATOM    774  CE  LYS L 103      38.049  10.017  37.817  1.00 33.58           C  
ATOM    775  NZ  LYS L 103      38.315   9.183  36.622  1.00 35.36           N1+
ATOM    776  C   LYS L 103      38.355  14.800  40.586  1.00 22.53           C  
ATOM    777  O   LYS L 103      39.487  15.277  40.620  1.00 25.29           O  
ATOM    778  N   VAL L 104      37.792  14.194  41.652  1.00 20.37           N  
ATOM    779  CA  VAL L 104      38.520  14.057  42.881  1.00 18.60           C  
ATOM    780  CB  VAL L 104      37.665  14.245  44.101  1.00 21.70           C  
ATOM    781  CG1 VAL L 104      38.517  13.970  45.352  1.00 21.89           C  
ATOM    782  CG2 VAL L 104      37.062  15.660  44.058  1.00 22.63           C  
ATOM    783  C   VAL L 104      39.062  12.662  42.912  1.00 19.03           C  
ATOM    784  O   VAL L 104      38.312  11.686  42.918  1.00 20.39           O  
ATOM    785  N   GLU L 105      40.405  12.546  42.961  1.00 20.71           N  
ATOM    786  CA  GLU L 105      41.052  11.269  42.873  1.00 19.02           C  
ATOM    787  CB  GLU L 105      42.057  11.222  41.710  1.00 23.90           C  
ATOM    788  CG  GLU L 105      41.355  11.354  40.352  1.00 29.21           C  
ATOM    789  CD  GLU L 105      42.385  11.680  39.282  1.00 44.89           C  
ATOM    790  OE1 GLU L 105      43.564  11.936  39.648  1.00 45.65           O  
ATOM    791  OE2 GLU L 105      42.003  11.686  38.081  1.00 48.91           O1-
ATOM    792  C   GLU L 105      41.768  10.990  44.158  1.00 20.53           C  
ATOM    793  O   GLU L 105      41.962  11.879  44.985  1.00 22.64           O  
ATOM    794  N   VAL L 106      42.145   9.711  44.371  1.00 21.87           N  
ATOM    795  CA  VAL L 106      42.778   9.324  45.598  1.00 21.46           C  
ATOM    796  CB  VAL L 106      42.587   7.874  45.936  1.00 23.94           C  
ATOM    797  CG1 VAL L 106      41.086   7.608  46.142  1.00 25.81           C  
ATOM    798  CG2 VAL L 106      43.226   7.025  44.825  1.00 25.13           C  
ATOM    799  C   VAL L 106      44.248   9.567  45.514  1.00 24.92           C  
ATOM    800  O   VAL L 106      44.913   9.188  44.550  1.00 24.96           O  
ATOM    801  N   LYS L 107      44.792  10.206  46.565  1.00 23.45           N  
ATOM    802  CA  LYS L 107      46.197  10.460  46.623  1.00 21.68           C  
ATOM    803  CB  LYS L 107      46.569  11.528  47.663  1.00 28.32           C  
ATOM    804  CG  LYS L 107      48.070  11.811  47.734  1.00 30.71           C  
ATOM    805  CD  LYS L 107      48.412  13.023  48.601  1.00 39.53           C  
ATOM    806  CE  LYS L 107      48.106  12.804  50.086  1.00 47.56           C  
ATOM    807  NZ  LYS L 107      48.462  14.011  50.864  1.00 48.83           N1+
ATOM    808  C   LYS L 107      46.827   9.149  47.076  1.00 24.78           C  
ATOM    809  O   LYS L 107      46.889   8.932  48.316  1.00 25.67           O  
ATOM    810  OXT LYS L 107      47.248   8.350  46.196  1.00  0.00           O1-
TER     811      LYS L 107 
ATOM    812  N   GLU H 108       8.441   6.594  46.050  1.00 69.11           N1+
ATOM    813  CA  GLU H 108       9.696   7.319  45.747  1.00 69.09           C  
ATOM    814  CB  GLU H 108      10.898   6.370  45.874  1.00 74.64           C  
ATOM    815  CG  GLU H 108      10.820   5.182  44.913  1.00 85.78           C  
ATOM    816  CD  GLU H 108      12.023   4.283  45.154  1.00 93.30           C  
ATOM    817  OE1 GLU H 108      13.154   4.819  45.295  1.00 95.50           O  
ATOM    818  OE2 GLU H 108      11.821   3.040  45.204  1.00 95.46           O1-
ATOM    819  C   GLU H 108       9.656   7.847  44.353  1.00 61.10           C  
ATOM    820  O   GLU H 108       9.070   7.235  43.462  1.00 60.69           O  
ATOM    821  N   VAL H 109      10.273   9.024  44.138  1.00 54.87           N  
ATOM    822  CA  VAL H 109      10.284   9.603  42.830  1.00 49.18           C  
ATOM    823  CB  VAL H 109      10.732  11.039  42.830  1.00 46.03           C  
ATOM    824  CG1 VAL H 109      10.839  11.526  41.375  1.00 45.04           C  
ATOM    825  CG2 VAL H 109       9.754  11.855  43.692  1.00 50.59           C  
ATOM    826  C   VAL H 109      11.265   8.823  42.018  1.00 51.80           C  
ATOM    827  O   VAL H 109      12.385   8.574  42.459  1.00 49.00           O  
ATOM    828  N   GLN H 110      10.863   8.392  40.805  1.00 51.90           N  
ATOM    829  CA  GLN H 110      11.819   7.665  40.026  1.00 50.96           C  
ATOM    830  CB  GLN H 110      11.817   6.139  40.259  1.00 59.43           C  
ATOM    831  CG  GLN H 110      10.544   5.422  39.810  1.00 67.58           C  
ATOM    832  CD  GLN H 110      10.715   3.939  40.115  1.00 73.81           C  
ATOM    833  OE1 GLN H 110       9.745   3.226  40.358  1.00 78.62           O  
ATOM    834  NE2 GLN H 110      11.987   3.456  40.100  1.00 71.28           N  
ATOM    835  C   GLN H 110      11.590   7.916  38.571  1.00 49.39           C  
ATOM    836  O   GLN H 110      10.458   8.032  38.100  1.00 45.78           O  
ATOM    837  N   LEU H 111      12.704   8.040  37.827  1.00 42.62           N  
ATOM    838  CA  LEU H 111      12.662   8.202  36.404  1.00 39.11           C  
ATOM    839  CB  LEU H 111      13.395   9.460  35.914  1.00 39.22           C  
ATOM    840  CG  LEU H 111      12.748  10.779  36.379  1.00 44.70           C  
ATOM    841  CD1 LEU H 111      13.528  11.996  35.858  1.00 44.25           C  
ATOM    842  CD2 LEU H 111      11.259  10.837  36.005  1.00 45.65           C  
ATOM    843  C   LEU H 111      13.389   7.024  35.841  1.00 40.67           C  
ATOM    844  O   LEU H 111      14.535   6.763  36.206  1.00 40.48           O  
ATOM    845  N   VAL H 112      12.729   6.265  34.945  1.00 41.71           N  
ATOM    846  CA  VAL H 112      13.351   5.120  34.340  1.00 40.84           C  
ATOM    847  CB  VAL H 112      12.620   3.839  34.608  1.00 44.38           C  
ATOM    848  CG1 VAL H 112      12.866   3.430  36.065  1.00 42.25           C  
ATOM    849  CG2 VAL H 112      11.131   4.078  34.321  1.00 46.91           C  
ATOM    850  C   VAL H 112      13.389   5.335  32.862  1.00 39.19           C  
ATOM    851  O   VAL H 112      12.391   5.699  32.244  1.00 42.02           O  
ATOM    852  N   GLN H 113      14.565   5.083  32.254  1.00 36.34           N  
ATOM    853  CA  GLN H 113      14.745   5.329  30.854  1.00 35.49           C  
ATOM    854  CB  GLN H 113      16.016   6.135  30.536  1.00 32.18           C  
ATOM    855  CG  GLN H 113      15.979   7.550  31.121  1.00 34.30           C  
ATOM    856  CD  GLN H 113      17.269   8.271  30.754  1.00 34.01           C  
ATOM    857  OE1 GLN H 113      18.072   8.612  31.620  1.00 30.79           O  
ATOM    858  NE2 GLN H 113      17.471   8.517  29.431  1.00 34.03           N  
ATOM    859  C   GLN H 113      14.821   4.027  30.118  1.00 38.45           C  
ATOM    860  O   GLN H 113      15.026   2.965  30.706  1.00 39.52           O  
ATOM    861  N   SER H 114      14.638   4.101  28.782  1.00 35.61           N  
ATOM    862  CA  SER H 114      14.654   2.953  27.919  1.00 36.19           C  
ATOM    863  CB  SER H 114      14.125   3.249  26.504  1.00 39.50           C  
ATOM    864  OG  SER H 114      14.908   4.256  25.881  1.00 38.40           O  
ATOM    865  C   SER H 114      16.061   2.443  27.818  1.00 35.78           C  
ATOM    866  O   SER H 114      17.007   3.098  28.249  1.00 32.59           O  
ATOM    867  N   GLY H 115      16.223   1.237  27.229  1.00 36.93           N  
ATOM    868  CA  GLY H 115      17.484   0.547  27.179  1.00 34.88           C  
ATOM    869  C   GLY H 115      18.406   1.133  26.153  1.00 34.91           C  
ATOM    870  O   GLY H 115      18.020   1.954  25.323  1.00 37.69           O  
ATOM    871  N   ALA H 116      19.673   0.664  26.190  1.00 33.18           N  
ATOM    872  CA  ALA H 116      20.725   1.142  25.336  1.00 33.63           C  
ATOM    873  CB  ALA H 116      22.096   0.509  25.634  1.00 33.23           C  
ATOM    874  C   ALA H 116      20.385   0.845  23.914  1.00 36.54           C  
ATOM    875  O   ALA H 116      19.709  -0.137  23.610  1.00 38.90           O  
ATOM    876  N   GLU H 117      20.847   1.723  22.999  1.00 32.81           N  
ATOM    877  CA  GLU H 117      20.531   1.543  21.612  1.00 35.98           C  
ATOM    878  CB  GLU H 117      19.602   2.644  21.068  1.00 40.21           C  
ATOM    879  CG  GLU H 117      18.233   2.708  21.753  1.00 45.61           C  
ATOM    880  CD  GLU H 117      17.330   1.643  21.147  1.00 53.87           C  
ATOM    881  OE1 GLU H 117      17.767   0.972  20.173  1.00 52.02           O  
ATOM    882  OE2 GLU H 117      16.185   1.491  21.648  1.00 55.62           O1-
ATOM    883  C   GLU H 117      21.793   1.629  20.812  1.00 34.46           C  
ATOM    884  O   GLU H 117      22.679   2.429  21.109  1.00 33.44           O  
ATOM    885  N   VAL H 118      21.915   0.765  19.785  1.00 35.59           N  
ATOM    886  CA  VAL H 118      23.012   0.853  18.862  1.00 32.46           C  
ATOM    887  CB  VAL H 118      23.852  -0.387  18.776  1.00 33.37           C  
ATOM    888  CG1 VAL H 118      24.616  -0.548  20.098  1.00 33.57           C  
ATOM    889  CG2 VAL H 118      22.936  -1.578  18.469  1.00 31.78           C  
ATOM    890  C   VAL H 118      22.385   1.100  17.528  1.00 32.55           C  
ATOM    891  O   VAL H 118      21.540   0.328  17.077  1.00 34.14           O  
ATOM    892  N   LYS H 119      22.786   2.196  16.855  1.00 33.73           N  
ATOM    893  CA  LYS H 119      22.127   2.523  15.624  1.00 34.66           C  
ATOM    894  CB  LYS H 119      21.182   3.729  15.760  1.00 37.88           C  
ATOM    895  CG  LYS H 119      20.121   3.563  16.853  1.00 43.64           C  
ATOM    896  CD  LYS H 119      19.175   2.379  16.643  1.00 44.35           C  
ATOM    897  CE  LYS H 119      17.978   2.703  15.747  1.00 49.75           C  
ATOM    898  NZ  LYS H 119      17.118   1.507  15.598  1.00 52.07           N1+
ATOM    899  C   LYS H 119      23.142   2.890  14.587  1.00 35.07           C  
ATOM    900  O   LYS H 119      24.327   3.060  14.874  1.00 36.25           O  
ATOM    901  N   LYS H 120      22.668   3.007  13.329  1.00 37.28           N  
ATOM    902  CA  LYS H 120      23.481   3.377  12.205  1.00 37.57           C  
ATOM    903  CB  LYS H 120      23.122   2.613  10.917  1.00 43.49           C  
ATOM    904  CG  LYS H 120      23.229   1.088  11.012  1.00 48.78           C  
ATOM    905  CD  LYS H 120      24.635   0.565  11.308  1.00 52.49           C  
ATOM    906  CE  LYS H 120      24.907   0.379  12.802  1.00 55.20           C  
ATOM    907  NZ  LYS H 120      26.238  -0.238  13.002  1.00 60.21           N1+
ATOM    908  C   LYS H 120      23.154   4.810  11.919  1.00 36.72           C  
ATOM    909  O   LYS H 120      22.089   5.295  12.297  1.00 40.45           O  
ATOM    910  N   PRO H 121      24.034   5.514  11.263  1.00 38.57           N  
ATOM    911  CA  PRO H 121      23.749   6.888  10.967  1.00 40.30           C  
ATOM    912  CD  PRO H 121      25.459   5.273  11.413  1.00 40.69           C  
ATOM    913  CB  PRO H 121      25.067   7.493  10.489  1.00 42.52           C  
ATOM    914  CG  PRO H 121      26.129   6.645  11.216  1.00 41.47           C  
ATOM    915  C   PRO H 121      22.629   6.987   9.984  1.00 45.45           C  
ATOM    916  O   PRO H 121      22.534   6.137   9.099  1.00 44.30           O  
ATOM    917  N   GLY H 122      21.769   8.014  10.128  1.00 44.08           N  
ATOM    918  CA  GLY H 122      20.684   8.219   9.214  1.00 47.10           C  
ATOM    919  C   GLY H 122      19.433   7.603   9.765  1.00 45.77           C  
ATOM    920  O   GLY H 122      18.340   7.879   9.273  1.00 46.45           O  
ATOM    921  N   GLU H 123      19.550   6.752  10.802  1.00 42.64           N  
ATOM    922  CA  GLU H 123      18.370   6.133  11.342  1.00 42.86           C  
ATOM    923  CB  GLU H 123      18.627   4.798  12.062  1.00 44.44           C  
ATOM    924  CG  GLU H 123      19.019   3.659  11.119  1.00 47.77           C  
ATOM    925  CD  GLU H 123      19.217   2.402  11.955  1.00 52.95           C  
ATOM    926  OE1 GLU H 123      20.036   2.448  12.910  1.00 50.12           O  
ATOM    927  OE2 GLU H 123      18.543   1.379  11.655  1.00 61.13           O1-
ATOM    928  C   GLU H 123      17.727   7.063  12.323  1.00 45.31           C  
ATOM    929  O   GLU H 123      18.368   7.962  12.864  1.00 43.74           O  
ATOM    930  N   SER H 124      16.405   6.890  12.534  1.00 46.85           N  
ATOM    931  CA  SER H 124      15.682   7.686  13.487  0.84 44.88           C  
ATOM    932  CB  SER H 124      14.207   7.905  13.106  0.84 46.05           C  
ATOM    933  OG  SER H 124      13.530   6.659  13.045  0.84 50.79           O  
ATOM    934  C   SER H 124      15.717   6.976  14.804  1.00 42.68           C  
ATOM    935  O   SER H 124      15.950   5.769  14.859  1.00 41.06           O  
ATOM    936  N   LEU H 125      15.505   7.718  15.914  1.00 40.99           N  
ATOM    937  CA  LEU H 125      15.529   7.096  17.205  1.00 37.84           C  
ATOM    938  CB  LEU H 125      16.951   7.015  17.792  1.00 37.17           C  
ATOM    939  CG  LEU H 125      17.035   6.355  19.182  1.00 38.20           C  
ATOM    940  CD1 LEU H 125      16.558   4.893  19.145  1.00 41.42           C  
ATOM    941  CD2 LEU H 125      18.448   6.499  19.775  1.00 35.16           C  
ATOM    942  C   LEU H 125      14.693   7.904  18.148  1.00 42.39           C  
ATOM    943  O   LEU H 125      14.700   9.133  18.109  1.00 44.42           O  
ATOM    944  N   LYS H 126      13.927   7.210  19.014  1.00 39.75           N  
ATOM    945  CA  LYS H 126      13.142   7.873  20.012  1.00 40.93           C  
ATOM    946  CB  LYS H 126      11.631   7.768  19.740  1.00 41.07           C  
ATOM    947  CG  LYS H 126      10.751   8.667  20.610  1.00 45.49           C  
ATOM    948  CD  LYS H 126       9.313   8.755  20.092  1.00 48.15           C  
ATOM    949  CE  LYS H 126       8.396   9.639  20.939  1.00 55.07           C  
ATOM    950  NZ  LYS H 126       7.030   9.639  20.372  1.00 56.11           N1+
ATOM    951  C   LYS H 126      13.429   7.145  21.289  1.00 42.85           C  
ATOM    952  O   LYS H 126      13.265   5.928  21.358  1.00 45.47           O  
ATOM    953  N   ILE H 127      13.864   7.869  22.341  1.00 37.94           N  
ATOM    954  CA  ILE H 127      14.178   7.249  23.599  1.00 36.29           C  
ATOM    955  CB  ILE H 127      15.590   7.484  24.058  1.00 36.75           C  
ATOM    956  CG1 ILE H 127      15.860   8.979  24.294  1.00 36.03           C  
ATOM    957  CG2 ILE H 127      16.534   6.839  23.026  1.00 34.64           C  
ATOM    958  CD1 ILE H 127      17.186   9.243  25.009  1.00 37.81           C  
ATOM    959  C   ILE H 127      13.236   7.818  24.616  1.00 40.02           C  
ATOM    960  O   ILE H 127      12.722   8.920  24.438  1.00 38.00           O  
ATOM    961  N   SER H 128      12.967   7.071  25.712  1.00 39.30           N  
ATOM    962  CA  SER H 128      11.943   7.522  26.612  1.00 39.58           C  
ATOM    963  CB  SER H 128      10.702   6.614  26.595  1.00 42.76           C  
ATOM    964  OG  SER H 128      11.041   5.314  27.057  1.00 44.58           O  
ATOM    965  C   SER H 128      12.406   7.591  28.036  1.00 37.61           C  
ATOM    966  O   SER H 128      13.441   7.042  28.414  1.00 35.46           O  
ATOM    967  N   CYS H 129      11.621   8.322  28.857  1.00 40.51           N  
ATOM    968  CA  CYS H 129      11.863   8.491  30.262  1.00 40.58           C  
ATOM    969  CB  CYS H 129      12.529   9.848  30.577  1.00 36.13           C  
ATOM    970  SG  CYS H 129      12.862  10.123  32.343  1.00 45.69           S  
ATOM    971  C   CYS H 129      10.526   8.455  30.944  1.00 43.41           C  
ATOM    972  O   CYS H 129       9.680   9.314  30.702  1.00 43.66           O  
ATOM    973  N   LYS H 130      10.295   7.459  31.827  1.00 41.11           N  
ATOM    974  CA  LYS H 130       9.022   7.367  32.488  1.00 47.06           C  
ATOM    975  CB  LYS H 130       8.398   5.963  32.469  1.00 54.88           C  
ATOM    976  CG  LYS H 130       7.130   5.899  33.319  1.00 63.14           C  
ATOM    977  CD  LYS H 130       6.231   4.702  33.027  1.00 68.56           C  
ATOM    978  CE  LYS H 130       5.044   5.055  32.132  1.00 74.63           C  
ATOM    979  NZ  LYS H 130       4.231   3.848  31.874  1.00 73.45           N1+
ATOM    980  C   LYS H 130       9.179   7.753  33.922  1.00 44.19           C  
ATOM    981  O   LYS H 130      10.086   7.292  34.611  1.00 42.12           O  
ATOM    982  N   GLY H 131       8.264   8.606  34.420  1.00 44.91           N  
ATOM    983  CA  GLY H 131       8.368   9.048  35.777  1.00 44.28           C  
ATOM    984  C   GLY H 131       7.293   8.393  36.581  1.00 48.43           C  
ATOM    985  O   GLY H 131       6.210   8.099  36.076  1.00 51.20           O  
ATOM    986  N   SER H 132       7.586   8.137  37.873  1.00 48.01           N  
ATOM    987  CA  SER H 132       6.592   7.553  38.724  1.00 52.07           C  
ATOM    988  CB  SER H 132       6.591   6.016  38.713  1.00 53.62           C  
ATOM    989  OG  SER H 132       7.818   5.526  39.231  1.00 51.35           O  
ATOM    990  C   SER H 132       6.867   8.001  40.124  1.00 52.04           C  
ATOM    991  O   SER H 132       7.974   8.429  40.447  1.00 50.70           O  
ATOM    992  N   GLY H 133       5.808   8.019  40.966  1.00 40.68           N  
ATOM    993  CA  GLY H 133       5.925   8.407  42.343  1.00 42.20           C  
ATOM    994  C   GLY H 133       5.503   9.837  42.555  1.00 44.55           C  
ATOM    995  O   GLY H 133       5.332  10.251  43.701  1.00 46.51           O  
ATOM    996  N   TYR H 134       5.329  10.641  41.483  1.00 41.14           N  
ATOM    997  CA  TYR H 134       4.968  12.022  41.681  1.00 40.00           C  
ATOM    998  CB  TYR H 134       6.186  12.963  41.714  1.00 39.21           C  
ATOM    999  CG  TYR H 134       6.844  12.953  40.374  1.00 37.94           C  
ATOM   1000  CD1 TYR H 134       6.453  13.849  39.407  1.00 37.21           C  
ATOM   1001  CD2 TYR H 134       7.844  12.055  40.082  1.00 37.11           C  
ATOM   1002  CE1 TYR H 134       7.048  13.858  38.169  1.00 35.57           C  
ATOM   1003  CE2 TYR H 134       8.443  12.058  38.845  1.00 35.13           C  
ATOM   1004  CZ  TYR H 134       8.049  12.961  37.889  1.00 37.95           C  
ATOM   1005  OH  TYR H 134       8.666  12.962  36.621  1.00 36.32           O  
ATOM   1006  C   TYR H 134       4.050  12.470  40.573  1.00 42.24           C  
ATOM   1007  O   TYR H 134       3.680  11.681  39.705  1.00 42.38           O  
ATOM   1008  N   SER H 135       3.638  13.762  40.597  1.00 41.00           N  
ATOM   1009  CA  SER H 135       2.739  14.286  39.597  1.00 41.91           C  
ATOM   1010  CB  SER H 135       1.916  15.489  40.093  1.00 45.45           C  
ATOM   1011  OG  SER H 135       1.054  15.956  39.066  1.00 51.99           O  
ATOM   1012  C   SER H 135       3.564  14.751  38.434  1.00 41.53           C  
ATOM   1013  O   SER H 135       4.244  15.773  38.488  1.00 41.15           O  
ATOM   1014  N   PHE H 136       3.463  14.013  37.315  1.00 38.88           N  
ATOM   1015  CA  PHE H 136       4.273  14.205  36.142  1.00 37.20           C  
ATOM   1016  CB  PHE H 136       3.984  13.116  35.093  1.00 37.61           C  
ATOM   1017  CG  PHE H 136       4.990  13.178  33.995  1.00 35.95           C  
ATOM   1018  CD1 PHE H 136       6.244  12.631  34.159  1.00 34.89           C  
ATOM   1019  CD2 PHE H 136       4.678  13.763  32.791  1.00 35.61           C  
ATOM   1020  CE1 PHE H 136       7.173  12.677  33.145  1.00 35.41           C  
ATOM   1021  CE2 PHE H 136       5.604  13.810  31.776  1.00 35.41           C  
ATOM   1022  CZ  PHE H 136       6.855  13.267  31.949  1.00 34.21           C  
ATOM   1023  C   PHE H 136       4.049  15.551  35.501  1.00 38.53           C  
ATOM   1024  O   PHE H 136       5.007  16.227  35.132  1.00 38.19           O  
ATOM   1025  N   THR H 137       2.784  15.984  35.358  1.00 39.29           N  
ATOM   1026  CA  THR H 137       2.443  17.210  34.682  1.00 38.67           C  
ATOM   1027  CB  THR H 137       0.959  17.402  34.529  1.00 42.43           C  
ATOM   1028  OG1 THR H 137       0.338  17.472  35.804  1.00 41.80           O  
ATOM   1029  CG2 THR H 137       0.382  16.230  33.715  1.00 40.77           C  
ATOM   1030  C   THR H 137       2.968  18.397  35.435  1.00 40.57           C  
ATOM   1031  O   THR H 137       3.150  19.470  34.863  1.00 44.44           O  
ATOM   1032  N   SER H 138       3.135  18.252  36.760  1.00 36.21           N  
ATOM   1033  CA  SER H 138       3.551  19.311  37.640  1.00 37.26           C  
ATOM   1034  CB  SER H 138       3.281  18.968  39.112  1.00 40.82           C  
ATOM   1035  OG  SER H 138       1.885  18.832  39.324  1.00 43.28           O  
ATOM   1036  C   SER H 138       5.006  19.659  37.537  1.00 37.39           C  
ATOM   1037  O   SER H 138       5.401  20.736  37.985  1.00 39.26           O  
ATOM   1038  N   TYR H 139       5.857  18.776  36.980  1.00 34.24           N  
ATOM   1039  CA  TYR H 139       7.263  19.067  36.987  1.00 32.23           C  
ATOM   1040  CB  TYR H 139       8.123  18.060  37.773  1.00 32.92           C  
ATOM   1041  CG  TYR H 139       7.925  18.246  39.237  1.00 35.93           C  
ATOM   1042  CD1 TYR H 139       6.876  17.654  39.898  1.00 35.64           C  
ATOM   1043  CD2 TYR H 139       8.811  19.013  39.958  1.00 36.08           C  
ATOM   1044  CE1 TYR H 139       6.710  17.827  41.251  1.00 35.92           C  
ATOM   1045  CE2 TYR H 139       8.652  19.188  41.311  1.00 37.48           C  
ATOM   1046  CZ  TYR H 139       7.598  18.596  41.960  1.00 39.84           C  
ATOM   1047  OH  TYR H 139       7.426  18.771  43.348  1.00 44.30           O  
ATOM   1048  C   TYR H 139       7.784  19.026  35.598  1.00 33.78           C  
ATOM   1049  O   TYR H 139       7.307  18.322  34.715  1.00 35.97           O  
ATOM   1050  N   TRP H 140       8.817  19.831  35.377  1.00 42.59           N  
ATOM   1051  CA  TRP H 140       9.438  19.917  34.084  1.00 39.13           C  
ATOM   1052  CB  TRP H 140      10.241  21.212  33.881  1.00 38.53           C  
ATOM   1053  CG  TRP H 140       9.445  22.493  33.944  1.00 41.66           C  
ATOM   1054  CD2 TRP H 140       9.527  23.550  32.973  1.00 45.39           C  
ATOM   1055  CD1 TRP H 140       8.572  22.919  34.903  1.00 45.40           C  
ATOM   1056  NE1 TRP H 140       8.109  24.176  34.592  1.00 48.93           N  
ATOM   1057  CE2 TRP H 140       8.688  24.576  33.407  1.00 50.04           C  
ATOM   1058  CE3 TRP H 140      10.247  23.663  31.819  1.00 48.67           C  
ATOM   1059  CZ2 TRP H 140       8.557  25.732  32.690  1.00 53.11           C  
ATOM   1060  CZ3 TRP H 140      10.107  24.827  31.095  1.00 51.67           C  
ATOM   1061  CH2 TRP H 140       9.278  25.844  31.521  1.00 50.90           C  
ATOM   1062  C   TRP H 140      10.444  18.810  33.988  1.00 40.04           C  
ATOM   1063  O   TRP H 140      10.939  18.323  35.004  1.00 38.00           O  
ATOM   1064  N   ILE H 141      10.755  18.368  32.749  1.00 38.13           N  
ATOM   1065  CA  ILE H 141      11.735  17.337  32.539  1.00 37.15           C  
ATOM   1066  CB  ILE H 141      11.183  16.122  31.845  1.00 37.86           C  
ATOM   1067  CG1 ILE H 141      10.125  15.422  32.714  1.00 40.43           C  
ATOM   1068  CG2 ILE H 141      12.363  15.208  31.473  1.00 37.77           C  
ATOM   1069  CD1 ILE H 141      10.687  14.842  34.011  1.00 42.19           C  
ATOM   1070  C   ILE H 141      12.795  17.894  31.636  1.00 38.08           C  
ATOM   1071  O   ILE H 141      12.494  18.481  30.600  1.00 40.09           O  
ATOM   1072  N   GLY H 142      14.079  17.718  32.009  1.00 34.55           N  
ATOM   1073  CA  GLY H 142      15.145  18.215  31.185  1.00 33.61           C  
ATOM   1074  C   GLY H 142      15.902  17.037  30.657  1.00 37.95           C  
ATOM   1075  O   GLY H 142      15.850  15.945  31.223  1.00 33.90           O  
ATOM   1076  N   TRP H 143      16.617  17.234  29.529  1.00 33.93           N  
ATOM   1077  CA  TRP H 143      17.419  16.185  28.965  1.00 33.30           C  
ATOM   1078  CB  TRP H 143      17.033  15.822  27.520  1.00 34.89           C  
ATOM   1079  CG  TRP H 143      15.677  15.169  27.407  1.00 35.26           C  
ATOM   1080  CD2 TRP H 143      15.450  13.754  27.496  1.00 33.29           C  
ATOM   1081  CD1 TRP H 143      14.453  15.745  27.224  1.00 39.16           C  
ATOM   1082  NE1 TRP H 143      13.477  14.777  27.198  1.00 39.57           N  
ATOM   1083  CE2 TRP H 143      14.077  13.547  27.363  1.00 37.83           C  
ATOM   1084  CE3 TRP H 143      16.314  12.714  27.677  1.00 34.73           C  
ATOM   1085  CZ2 TRP H 143      13.546  12.290  27.409  1.00 37.11           C  
ATOM   1086  CZ3 TRP H 143      15.776  11.446  27.720  1.00 35.90           C  
ATOM   1087  CH2 TRP H 143      14.418  11.240  27.588  1.00 35.11           C  
ATOM   1088  C   TRP H 143      18.835  16.671  28.956  1.00 34.55           C  
ATOM   1089  O   TRP H 143      19.094  17.839  28.669  1.00 34.86           O  
ATOM   1090  N   VAL H 144      19.791  15.777  29.289  1.00 30.89           N  
ATOM   1091  CA  VAL H 144      21.174  16.158  29.348  1.00 30.19           C  
ATOM   1092  CB  VAL H 144      21.712  16.195  30.750  1.00 29.90           C  
ATOM   1093  CG1 VAL H 144      23.212  16.526  30.702  1.00 28.80           C  
ATOM   1094  CG2 VAL H 144      20.881  17.204  31.561  1.00 30.37           C  
ATOM   1095  C   VAL H 144      21.984  15.156  28.578  1.00 31.17           C  
ATOM   1096  O   VAL H 144      21.704  13.958  28.602  1.00 30.76           O  
ATOM   1097  N   ARG H 145      23.034  15.638  27.880  1.00 30.21           N  
ATOM   1098  CA  ARG H 145      23.852  14.773  27.073  1.00 28.78           C  
ATOM   1099  CB  ARG H 145      24.037  15.292  25.634  1.00 28.99           C  
ATOM   1100  CG  ARG H 145      24.919  14.399  24.759  1.00 31.75           C  
ATOM   1101  CD  ARG H 145      25.093  14.921  23.329  1.00 34.96           C  
ATOM   1102  NE  ARG H 145      25.848  16.204  23.392  1.00 36.08           N  
ATOM   1103  CZ  ARG H 145      26.287  16.794  22.241  1.00 43.42           C  
ATOM   1104  NH1 ARG H 145      26.049  16.200  21.036  1.00 40.19           N1+
ATOM   1105  NH2 ARG H 145      26.963  17.978  22.293  1.00 43.16           N  
ATOM   1106  C   ARG H 145      25.215  14.671  27.678  1.00 29.99           C  
ATOM   1107  O   ARG H 145      25.774  15.653  28.163  1.00 32.47           O  
ATOM   1108  N   GLN H 146      25.778  13.447  27.681  1.00 27.22           N  
ATOM   1109  CA  GLN H 146      27.106  13.262  28.193  1.00 27.30           C  
ATOM   1110  CB  GLN H 146      27.117  12.549  29.560  1.00 26.12           C  
ATOM   1111  CG  GLN H 146      28.503  12.423  30.194  1.00 26.71           C  
ATOM   1112  CD  GLN H 146      28.339  11.790  31.571  1.00 27.56           C  
ATOM   1113  OE1 GLN H 146      27.419  11.007  31.808  1.00 28.08           O  
ATOM   1114  NE2 GLN H 146      29.257  12.139  32.512  1.00 27.44           N  
ATOM   1115  C   GLN H 146      27.864  12.417  27.212  1.00 26.89           C  
ATOM   1116  O   GLN H 146      27.630  11.215  27.097  1.00 25.18           O  
ATOM   1117  N   MET H 147      28.815  13.033  26.482  1.00 30.02           N  
ATOM   1118  CA  MET H 147      29.625  12.331  25.522  1.00 32.30           C  
ATOM   1119  CB  MET H 147      30.412  13.283  24.607  1.00 35.91           C  
ATOM   1120  CG  MET H 147      29.502  14.114  23.699  1.00 39.92           C  
ATOM   1121  SD  MET H 147      30.351  15.389  22.724  1.00 50.25           S  
ATOM   1122  CE  MET H 147      30.526  16.549  24.111  1.00 50.05           C  
ATOM   1123  C   MET H 147      30.594  11.501  26.310  1.00 33.55           C  
ATOM   1124  O   MET H 147      30.837  11.788  27.480  1.00 33.91           O  
ATOM   1125  N   PRO H 148      31.176  10.494  25.700  1.00 35.28           N  
ATOM   1126  CA  PRO H 148      31.971   9.504  26.384  1.00 38.52           C  
ATOM   1127  CD  PRO H 148      31.301  10.411  24.254  1.00 38.63           C  
ATOM   1128  CB  PRO H 148      32.741   8.759  25.293  1.00 40.65           C  
ATOM   1129  CG  PRO H 148      31.945   9.037  24.003  1.00 39.41           C  
ATOM   1130  C   PRO H 148      32.881   9.982  27.486  1.00 36.06           C  
ATOM   1131  O   PRO H 148      32.624   9.655  28.639  1.00 36.82           O  
ATOM   1132  N   GLY H 149      33.956  10.717  27.179  1.00 36.60           N  
ATOM   1133  CA  GLY H 149      34.874  11.223  28.166  1.00 36.40           C  
ATOM   1134  C   GLY H 149      34.336  12.423  28.881  1.00 41.11           C  
ATOM   1135  O   GLY H 149      34.724  12.695  30.014  1.00 40.60           O  
ATOM   1136  N   LYS H 150      33.467  13.182  28.186  1.00 34.99           N  
ATOM   1137  CA  LYS H 150      33.036  14.523  28.495  1.00 34.79           C  
ATOM   1138  CB  LYS H 150      32.365  15.193  27.291  1.00 36.78           C  
ATOM   1139  CG  LYS H 150      33.309  15.302  26.094  1.00 43.90           C  
ATOM   1140  CD  LYS H 150      33.683  13.952  25.481  1.00 49.51           C  
ATOM   1141  CE  LYS H 150      34.656  14.054  24.307  1.00 58.72           C  
ATOM   1142  NZ  LYS H 150      35.082  12.701  23.887  1.00 63.12           N1+
ATOM   1143  C   LYS H 150      32.123  14.699  29.671  1.00 33.90           C  
ATOM   1144  O   LYS H 150      31.761  13.768  30.389  1.00 32.57           O  
ATOM   1145  N   GLY H 151      31.783  15.992  29.898  1.00 32.69           N  
ATOM   1146  CA  GLY H 151      30.961  16.467  30.976  1.00 33.13           C  
ATOM   1147  C   GLY H 151      29.519  16.485  30.558  1.00 36.63           C  
ATOM   1148  O   GLY H 151      29.143  15.909  29.539  1.00 34.13           O  
ATOM   1149  N   LEU H 152      28.674  17.177  31.357  1.00 33.07           N  
ATOM   1150  CA  LEU H 152      27.253  17.219  31.148  1.00 30.21           C  
ATOM   1151  CB  LEU H 152      26.473  17.370  32.467  1.00 28.51           C  
ATOM   1152  CG  LEU H 152      26.667  16.198  33.449  1.00 28.16           C  
ATOM   1153  CD1 LEU H 152      25.864  16.419  34.739  1.00 28.38           C  
ATOM   1154  CD2 LEU H 152      26.345  14.845  32.789  1.00 30.15           C  
ATOM   1155  C   LEU H 152      26.910  18.407  30.302  1.00 34.20           C  
ATOM   1156  O   LEU H 152      27.512  19.473  30.428  1.00 36.26           O  
ATOM   1157  N   GLU H 153      25.921  18.229  29.395  1.00 31.34           N  
ATOM   1158  CA  GLU H 153      25.472  19.302  28.551  1.00 32.67           C  
ATOM   1159  CB  GLU H 153      25.837  19.104  27.073  1.00 35.95           C  
ATOM   1160  CG  GLU H 153      27.337  19.197  26.795  1.00 43.06           C  
ATOM   1161  CD  GLU H 153      27.572  18.707  25.374  1.00 44.47           C  
ATOM   1162  OE1 GLU H 153      27.441  17.474  25.149  1.00 41.04           O  
ATOM   1163  OE2 GLU H 153      27.883  19.557  24.496  1.00 45.31           O1-
ATOM   1164  C   GLU H 153      23.974  19.337  28.623  1.00 33.51           C  
ATOM   1165  O   GLU H 153      23.309  18.317  28.456  1.00 33.67           O  
ATOM   1166  N   TRP H 154      23.406  20.535  28.865  1.00 33.89           N  
ATOM   1167  CA  TRP H 154      21.979  20.716  28.963  1.00 34.08           C  
ATOM   1168  CB  TRP H 154      21.634  21.979  29.771  1.00 31.72           C  
ATOM   1169  CG  TRP H 154      20.210  22.457  29.653  1.00 36.02           C  
ATOM   1170  CD2 TRP H 154      19.078  21.794  30.225  1.00 37.22           C  
ATOM   1171  CD1 TRP H 154      19.725  23.544  28.989  1.00 38.27           C  
ATOM   1172  NE1 TRP H 154      18.360  23.611  29.129  1.00 39.97           N  
ATOM   1173  CE2 TRP H 154      17.948  22.535  29.883  1.00 42.20           C  
ATOM   1174  CE3 TRP H 154      18.989  20.655  30.970  1.00 39.92           C  
ATOM   1175  CZ2 TRP H 154      16.705  22.148  30.286  1.00 45.00           C  
ATOM   1176  CZ3 TRP H 154      17.734  20.270  31.380  1.00 44.20           C  
ATOM   1177  CH2 TRP H 154      16.615  21.002  31.043  1.00 45.86           C  
ATOM   1178  C   TRP H 154      21.409  20.870  27.584  1.00 36.29           C  
ATOM   1179  O   TRP H 154      21.771  21.794  26.863  1.00 37.58           O  
ATOM   1180  N   MET H 155      20.589  19.887  27.149  1.00 32.78           N  
ATOM   1181  CA  MET H 155      19.921  19.884  25.872  1.00 33.68           C  
ATOM   1182  CB  MET H 155      19.501  18.463  25.467  1.00 32.91           C  
ATOM   1183  CG  MET H 155      20.702  17.531  25.295  1.00 31.70           C  
ATOM   1184  SD  MET H 155      20.281  15.818  24.855  1.00 36.52           S  
ATOM   1185  CE  MET H 155      19.749  16.206  23.163  1.00 39.12           C  
ATOM   1186  C   MET H 155      18.700  20.762  25.788  1.00 38.38           C  
ATOM   1187  O   MET H 155      18.547  21.531  24.839  1.00 38.58           O  
ATOM   1188  N   GLY H 156      17.795  20.682  26.788  1.00 38.29           N  
ATOM   1189  CA  GLY H 156      16.549  21.401  26.707  1.00 38.20           C  
ATOM   1190  C   GLY H 156      15.591  20.815  27.702  1.00 38.80           C  
ATOM   1191  O   GLY H 156      15.908  19.843  28.387  1.00 36.45           O  
ATOM   1192  N   ILE H 157      14.377  21.402  27.805  1.00 37.72           N  
ATOM   1193  CA  ILE H 157      13.421  20.946  28.776  1.00 37.47           C  
ATOM   1194  CB  ILE H 157      13.402  21.805  30.008  1.00 38.62           C  
ATOM   1195  CG1 ILE H 157      12.550  21.169  31.116  1.00  0.00           C  
ATOM   1196  CG2 ILE H 157      12.932  23.211  29.599  1.00  0.00           C  
ATOM   1197  CD1 ILE H 157      12.757  21.827  32.478  1.00 33.81           C  
ATOM   1198  C   ILE H 157      12.045  21.007  28.189  1.00 39.91           C  
ATOM   1199  O   ILE H 157      11.824  21.626  27.151  1.00 41.32           O  
ATOM   1200  N   ILE H 158      11.089  20.305  28.834  1.00 39.95           N  
ATOM   1201  CA  ILE H 158       9.716  20.348  28.420  1.00 42.50           C  
ATOM   1202  CB  ILE H 158       9.285  19.134  27.643  1.00 43.35           C  
ATOM   1203  CG1 ILE H 158       7.857  19.320  27.100  1.00 48.08           C  
ATOM   1204  CG2 ILE H 158       9.468  17.894  28.535  1.00 41.81           C  
ATOM   1205  CD1 ILE H 158       7.453  18.274  26.063  1.00 47.79           C  
ATOM   1206  C   ILE H 158       8.853  20.439  29.641  1.00 44.12           C  
ATOM   1207  O   ILE H 158       9.154  19.855  30.681  1.00 43.59           O  
ATOM   1208  N   TYR H 159       7.740  21.194  29.540  1.00 43.78           N  
ATOM   1209  CA  TYR H 159       6.810  21.283  30.631  1.00 46.37           C  
ATOM   1210  CB  TYR H 159       6.254  22.708  30.814  1.00 47.71           C  
ATOM   1211  CG  TYR H 159       5.442  22.768  32.063  1.00 53.73           C  
ATOM   1212  CD1 TYR H 159       6.069  22.811  33.286  1.00  0.00           C  
ATOM   1213  CD2 TYR H 159       4.069  22.808  32.020  1.00  0.00           C  
ATOM   1214  CE1 TYR H 159       5.342  22.877  34.450  1.00  0.00           C  
ATOM   1215  CE2 TYR H 159       3.334  22.874  33.181  1.00  0.00           C  
ATOM   1216  CZ  TYR H 159       3.971  22.908  34.398  1.00  0.00           C  
ATOM   1217  OH  TYR H 159       3.222  22.977  35.592  1.00  0.00           O  
ATOM   1218  C   TYR H 159       5.693  20.392  30.192  1.00 50.31           C  
ATOM   1219  O   TYR H 159       4.991  20.696  29.234  1.00 52.68           O  
ATOM   1220  N   PRO H 160       5.541  19.220  30.826  1.00 29.30           N  
ATOM   1221  CA  PRO H 160       4.605  18.169  30.453  1.00 29.80           C  
ATOM   1222  CD  PRO H 160       6.597  18.722  31.693  1.00 29.31           C  
ATOM   1223  CB  PRO H 160       4.901  17.006  31.397  1.00 29.76           C  
ATOM   1224  CG  PRO H 160       6.376  17.203  31.786  1.00 29.67           C  
ATOM   1225  C   PRO H 160       3.173  18.566  30.492  1.00 30.41           C  
ATOM   1226  O   PRO H 160       2.359  17.943  29.809  1.00 30.66           O  
ATOM   1227  N   GLY H 161       2.813  19.546  31.326  1.00 31.01           N  
ATOM   1228  CA  GLY H 161       1.424  19.858  31.359  1.00 31.27           C  
ATOM   1229  C   GLY H 161       1.007  20.421  30.033  1.00 31.30           C  
ATOM   1230  O   GLY H 161       0.055  19.937  29.425  1.00 31.61           O  
ATOM   1231  N   ASP H 162       1.691  21.500  29.594  1.00 31.27           N  
ATOM   1232  CA  ASP H 162       1.436  22.222  28.370  1.00 31.22           C  
ATOM   1233  CB  ASP H 162       1.663  23.741  28.490  1.00 31.09           C  
ATOM   1234  CG  ASP H 162       3.114  24.037  28.841  1.00 32.25           C  
ATOM   1235  OD1 ASP H 162       3.922  23.074  28.907  1.00 32.01           O  
ATOM   1236  OD2 ASP H 162       3.432  25.237  29.057  1.00 32.49           O1-
ATOM   1237  C   ASP H 162       2.158  21.709  27.151  1.00 31.22           C  
ATOM   1238  O   ASP H 162       1.733  21.945  26.022  1.00 31.37           O  
ATOM   1239  N   SER H 163       3.282  21.003  27.343  1.00 31.12           N  
ATOM   1240  CA  SER H 163       4.169  20.546  26.307  1.00 30.94           C  
ATOM   1241  CB  SER H 163       3.419  19.855  25.154  1.00 31.21           C  
ATOM   1242  OG  SER H 163       2.779  18.678  25.622  1.00 31.46           O  
ATOM   1243  C   SER H 163       5.014  21.657  25.703  1.00 30.76           C  
ATOM   1244  O   SER H 163       5.570  21.487  24.622  1.00 30.93           O  
ATOM   1245  N   ASP H 164       5.170  22.815  26.378  1.00 54.38           N  
ATOM   1246  CA  ASP H 164       6.047  23.853  25.907  1.00 52.13           C  
ATOM   1247  CB  ASP H 164       5.919  25.168  26.699  1.00 52.54           C  
ATOM   1248  CG  ASP H 164       6.593  26.277  25.897  1.00 54.11           C  
ATOM   1249  OD1 ASP H 164       7.088  25.985  24.776  1.00  0.00           O  
ATOM   1250  OD2 ASP H 164       6.619  27.434  26.395  1.00  0.00           O1-
ATOM   1251  C   ASP H 164       7.457  23.353  26.045  1.00 50.49           C  
ATOM   1252  O   ASP H 164       7.780  22.649  27.001  1.00 48.26           O  
ATOM   1253  N   THR H 165       8.344  23.707  25.086  1.00 50.22           N  
ATOM   1254  CA  THR H 165       9.695  23.213  25.147  1.00 49.98           C  
ATOM   1255  CB  THR H 165       9.994  22.179  24.098  1.00 57.52           C  
ATOM   1256  OG1 THR H 165       9.835  22.739  22.803  1.00 57.51           O  
ATOM   1257  CG2 THR H 165       9.040  20.988  24.282  1.00 59.01           C  
ATOM   1258  C   THR H 165      10.673  24.330  24.940  1.00 50.79           C  
ATOM   1259  O   THR H 165      10.354  25.366  24.357  1.00 52.10           O  
ATOM   1260  N   ARG H 166      11.909  24.133  25.453  1.00 47.87           N  
ATOM   1261  CA  ARG H 166      12.983  25.078  25.294  1.00 49.36           C  
ATOM   1262  CB  ARG H 166      13.294  25.880  26.569  1.00 51.24           C  
ATOM   1263  CG  ARG H 166      12.137  26.761  27.041  1.00 54.51           C  
ATOM   1264  CD  ARG H 166      12.482  27.606  28.269  1.00  0.00           C  
ATOM   1265  NE  ARG H 166      12.944  26.672  29.335  1.00  0.00           N  
ATOM   1266  CZ  ARG H 166      12.872  27.044  30.645  1.00  0.00           C  
ATOM   1267  NH1 ARG H 166      12.333  28.253  30.982  1.00  0.00           N1+
ATOM   1268  NH2 ARG H 166      13.336  26.205  31.617  1.00  0.00           N  
ATOM   1269  C   ARG H 166      14.217  24.285  24.972  1.00 48.71           C  
ATOM   1270  O   ARG H 166      14.448  23.227  25.554  1.00 47.13           O  
ATOM   1271  N   TYR H 167      15.056  24.784  24.038  1.00 44.74           N  
ATOM   1272  CA  TYR H 167      16.232  24.046  23.659  1.00 43.92           C  
ATOM   1273  CB  TYR H 167      16.244  23.591  22.187  1.00 43.65           C  
ATOM   1274  CG  TYR H 167      15.144  22.618  21.924  1.00 42.78           C  
ATOM   1275  CD1 TYR H 167      13.864  23.058  21.678  1.00 46.67           C  
ATOM   1276  CD2 TYR H 167      15.397  21.266  21.901  1.00 43.40           C  
ATOM   1277  CE1 TYR H 167      12.851  22.163  21.427  1.00 49.97           C  
ATOM   1278  CE2 TYR H 167      14.389  20.365  21.650  1.00 44.26           C  
ATOM   1279  CZ  TYR H 167      13.112  20.814  21.411  1.00 47.79           C  
ATOM   1280  OH  TYR H 167      12.072  19.896  21.152  1.00 48.24           O  
ATOM   1281  C   TYR H 167      17.430  24.935  23.784  1.00 45.13           C  
ATOM   1282  O   TYR H 167      17.336  26.154  23.645  1.00 49.67           O  
ATOM   1283  N   SER H 168      18.606  24.333  24.064  1.00 43.02           N  
ATOM   1284  CA  SER H 168      19.805  25.119  24.085  1.00 47.74           C  
ATOM   1285  CB  SER H 168      21.037  24.396  24.658  1.00 45.86           C  
ATOM   1286  OG  SER H 168      21.437  23.343  23.797  1.00 67.89           O  
ATOM   1287  C   SER H 168      20.075  25.454  22.653  1.00 52.21           C  
ATOM   1288  O   SER H 168      19.584  24.777  21.751  1.00 51.09           O  
ATOM   1289  N   PRO H 169      20.828  26.485  22.408  1.00 60.34           N  
ATOM   1290  CA  PRO H 169      21.054  26.896  21.051  1.00 62.73           C  
ATOM   1291  CD  PRO H 169      20.923  27.598  23.337  1.00 62.94           C  
ATOM   1292  CB  PRO H 169      21.787  28.229  21.147  1.00 66.19           C  
ATOM   1293  CG  PRO H 169      21.267  28.823  22.470  1.00 67.21           C  
ATOM   1294  C   PRO H 169      21.745  25.857  20.234  1.00 58.03           C  
ATOM   1295  O   PRO H 169      21.508  25.796  19.029  1.00 57.80           O  
ATOM   1296  N   SER H 170      22.605  25.038  20.857  1.00 56.13           N  
ATOM   1297  CA  SER H 170      23.331  24.047  20.124  1.00 55.02           C  
ATOM   1298  CB  SER H 170      24.384  23.351  21.000  1.00 57.36           C  
ATOM   1299  OG  SER H 170      25.074  22.377  20.237  1.00 64.39           O  
ATOM   1300  C   SER H 170      22.392  22.990  19.626  1.00 51.00           C  
ATOM   1301  O   SER H 170      22.497  22.538  18.487  1.00 54.22           O  
ATOM   1302  N   PHE H 171      21.466  22.555  20.499  1.00 46.90           N  
ATOM   1303  CA  PHE H 171      20.522  21.500  20.253  1.00 45.61           C  
ATOM   1304  CB  PHE H 171      19.990  20.860  21.544  1.00 42.88           C  
ATOM   1305  CG  PHE H 171      21.158  20.124  22.110  1.00 41.60           C  
ATOM   1306  CD1 PHE H 171      21.457  18.851  21.680  1.00 39.45           C  
ATOM   1307  CD2 PHE H 171      21.968  20.712  23.055  1.00 41.28           C  
ATOM   1308  CE1 PHE H 171      22.538  18.170  22.192  1.00 39.34           C  
ATOM   1309  CE2 PHE H 171      23.049  20.038  23.572  1.00 41.11           C  
ATOM   1310  CZ  PHE H 171      23.336  18.765  23.139  1.00 40.53           C  
ATOM   1311  C   PHE H 171      19.382  21.904  19.377  1.00 48.13           C  
ATOM   1312  O   PHE H 171      18.754  21.044  18.763  1.00 49.75           O  
ATOM   1313  N   GLN H 172      19.042  23.205  19.339  1.00 49.62           N  
ATOM   1314  CA  GLN H 172      17.900  23.646  18.586  1.00 51.74           C  
ATOM   1315  CB  GLN H 172      17.783  25.179  18.500  1.00 56.75           C  
ATOM   1316  CG  GLN H 172      16.605  25.664  17.650  1.00 61.50           C  
ATOM   1317  CD  GLN H 172      15.316  25.403  18.416  1.00 65.25           C  
ATOM   1318  OE1 GLN H 172      15.128  25.901  19.523  1.00 65.10           O  
ATOM   1319  NE2 GLN H 172      14.400  24.600  17.810  1.00 65.92           N  
ATOM   1320  C   GLN H 172      17.950  23.128  17.180  1.00 54.74           C  
ATOM   1321  O   GLN H 172      18.924  23.322  16.453  1.00 56.24           O  
ATOM   1322  N   GLY H 173      16.871  22.417  16.788  1.00 53.27           N  
ATOM   1323  CA  GLY H 173      16.673  21.933  15.450  1.00 51.68           C  
ATOM   1324  C   GLY H 173      17.250  20.560  15.305  1.00 53.50           C  
ATOM   1325  O   GLY H 173      16.883  19.820  14.394  1.00 54.87           O  
ATOM   1326  N   GLN H 174      18.206  20.206  16.179  1.00 48.93           N  
ATOM   1327  CA  GLN H 174      18.865  18.933  16.120  1.00 48.52           C  
ATOM   1328  CB  GLN H 174      20.142  18.910  16.977  1.00 52.49           C  
ATOM   1329  CG  GLN H 174      21.100  20.063  16.666  1.00 62.54           C  
ATOM   1330  CD  GLN H 174      21.459  20.022  15.188  1.00 54.82           C  
ATOM   1331  OE1 GLN H 174      22.562  19.628  14.818  1.00 56.75           O  
ATOM   1332  NE2 GLN H 174      20.506  20.444  14.314  1.00 71.11           N  
ATOM   1333  C   GLN H 174      17.979  17.827  16.623  1.00 48.64           C  
ATOM   1334  O   GLN H 174      17.960  16.737  16.052  1.00 49.86           O  
ATOM   1335  N   VAL H 175      17.222  18.082  17.713  1.00 48.40           N  
ATOM   1336  CA  VAL H 175      16.486  17.025  18.352  1.00 47.85           C  
ATOM   1337  CB  VAL H 175      17.161  16.585  19.626  1.00 50.78           C  
ATOM   1338  CG1 VAL H 175      16.366  15.471  20.306  1.00 48.45           C  
ATOM   1339  CG2 VAL H 175      18.594  16.173  19.301  1.00 51.78           C  
ATOM   1340  C   VAL H 175      15.137  17.551  18.744  1.00 48.78           C  
ATOM   1341  O   VAL H 175      14.924  18.761  18.807  1.00 46.47           O  
ATOM   1342  N   THR H 176      14.171  16.639  18.996  1.00 45.72           N  
ATOM   1343  CA  THR H 176      12.866  17.057  19.417  1.00 45.15           C  
ATOM   1344  CB  THR H 176      11.776  16.642  18.474  1.00 50.46           C  
ATOM   1345  OG1 THR H 176      12.021  17.175  17.181  1.00 54.22           O  
ATOM   1346  CG2 THR H 176      10.432  17.160  19.014  1.00 52.99           C  
ATOM   1347  C   THR H 176      12.568  16.426  20.745  1.00 45.38           C  
ATOM   1348  O   THR H 176      12.776  15.231  20.950  1.00 42.98           O  
ATOM   1349  N   ILE H 177      12.063  17.238  21.694  1.00 44.21           N  
ATOM   1350  CA  ILE H 177      11.698  16.747  22.995  1.00 42.95           C  
ATOM   1351  CB  ILE H 177      12.212  17.600  24.118  1.00 43.04           C  
ATOM   1352  CG1 ILE H 177      13.751  17.619  24.118  1.00 42.99           C  
ATOM   1353  CG2 ILE H 177      11.597  17.084  25.428  1.00 42.67           C  
ATOM   1354  CD1 ILE H 177      14.348  18.675  25.048  1.00 43.69           C  
ATOM   1355  C   ILE H 177      10.201  16.779  23.053  1.00 46.37           C  
ATOM   1356  O   ILE H 177       9.581  17.749  22.622  1.00 45.85           O  
ATOM   1357  N   SER H 178       9.576  15.694  23.559  1.00 44.74           N  
ATOM   1358  CA  SER H 178       8.140  15.643  23.615  1.00 45.96           C  
ATOM   1359  CB  SER H 178       7.514  14.890  22.430  1.00 49.42           C  
ATOM   1360  OG  SER H 178       7.935  13.533  22.436  1.00 49.18           O  
ATOM   1361  C   SER H 178       7.727  14.925  24.866  1.00 42.96           C  
ATOM   1362  O   SER H 178       8.564  14.415  25.608  1.00 42.41           O  
ATOM   1363  N   ALA H 179       6.405  14.902  25.152  1.00 47.12           N  
ATOM   1364  CA  ALA H 179       5.945  14.227  26.334  1.00 48.53           C  
ATOM   1365  CB  ALA H 179       5.886  15.142  27.569  1.00 48.78           C  
ATOM   1366  C   ALA H 179       4.558  13.702  26.112  1.00 55.76           C  
ATOM   1367  O   ALA H 179       3.763  14.288  25.376  1.00 56.31           O  
ATOM   1368  N   ASP H 180       4.249  12.548  26.744  1.00 56.24           N  
ATOM   1369  CA  ASP H 180       2.926  11.990  26.698  1.00 59.77           C  
ATOM   1370  CB  ASP H 180       2.870  10.593  26.059  1.00 61.80           C  
ATOM   1371  CG  ASP H 180       1.413  10.255  25.766  1.00 71.28           C  
ATOM   1372  OD1 ASP H 180       0.530  11.081  26.117  1.00 72.14           O  
ATOM   1373  OD2 ASP H 180       1.166   9.166  25.183  1.00 73.44           O1-
ATOM   1374  C   ASP H 180       2.502  11.854  28.131  1.00 57.36           C  
ATOM   1375  O   ASP H 180       2.859  10.891  28.806  1.00 55.25           O  
ATOM   1376  N   LYS H 181       1.702  12.817  28.621  1.00 61.24           N  
ATOM   1377  CA  LYS H 181       1.315  12.886  30.003  1.00 64.94           C  
ATOM   1378  CB  LYS H 181       0.501  14.146  30.351  1.00 68.19           C  
ATOM   1379  CG  LYS H 181      -0.847  14.239  29.637  1.00 72.61           C  
ATOM   1380  CD  LYS H 181      -1.778  15.292  30.240  1.00 75.33           C  
ATOM   1381  CE  LYS H 181      -1.166  16.693  30.299  1.00 78.54           C  
ATOM   1382  NZ  LYS H 181      -1.010  17.238  28.932  1.00 81.87           N1+
ATOM   1383  C   LYS H 181       0.500  11.694  30.396  1.00 67.02           C  
ATOM   1384  O   LYS H 181       0.553  11.258  31.544  1.00 64.38           O  
ATOM   1385  N   SER H 182      -0.290  11.133  29.464  1.00 71.62           N  
ATOM   1386  CA  SER H 182      -1.143  10.029  29.807  1.00 73.57           C  
ATOM   1387  CB  SER H 182      -1.851   9.454  28.570  1.00 70.34           C  
ATOM   1388  OG  SER H 182      -2.566  10.481  27.903  1.00 66.82           O  
ATOM   1389  C   SER H 182      -0.285   8.930  30.361  1.00 72.20           C  
ATOM   1390  O   SER H 182      -0.625   8.303  31.364  1.00 72.81           O  
ATOM   1391  N   ILE H 183       0.824   8.661  29.653  1.00 63.46           N  
ATOM   1392  CA  ILE H 183       1.854   7.694  29.921  1.00 61.39           C  
ATOM   1393  CB  ILE H 183       2.749   7.443  28.745  1.00 64.32           C  
ATOM   1394  CG1 ILE H 183       1.944   7.096  27.492  1.00 60.18           C  
ATOM   1395  CG2 ILE H 183       3.695   6.297  29.122  1.00 71.33           C  
ATOM   1396  CD1 ILE H 183       2.820   7.047  26.242  1.00 58.80           C  
ATOM   1397  C   ILE H 183       2.760   8.135  31.041  1.00 55.40           C  
ATOM   1398  O   ILE H 183       3.438   7.312  31.653  1.00 55.13           O  
ATOM   1399  N   SER H 184       2.877   9.455  31.287  1.00 55.27           N  
ATOM   1400  CA  SER H 184       3.843   9.925  32.243  1.00 52.48           C  
ATOM   1401  CB  SER H 184       3.744   9.222  33.608  1.00 54.07           C  
ATOM   1402  OG  SER H 184       2.502   9.519  34.228  1.00 57.51           O  
ATOM   1403  C   SER H 184       5.201   9.644  31.679  1.00 51.16           C  
ATOM   1404  O   SER H 184       6.127   9.266  32.397  1.00 49.25           O  
ATOM   1405  N   THR H 185       5.351   9.827  30.349  1.00 49.51           N  
ATOM   1406  CA  THR H 185       6.627   9.588  29.739  1.00 46.78           C  
ATOM   1407  CB  THR H 185       6.629   8.407  28.814  1.00 47.49           C  
ATOM   1408  OG1 THR H 185       6.284   7.229  29.528  1.00 50.24           O  
ATOM   1409  CG2 THR H 185       8.030   8.256  28.201  1.00 46.33           C  
ATOM   1410  C   THR H 185       7.056  10.787  28.945  1.00 49.10           C  
ATOM   1411  O   THR H 185       6.239  11.492  28.355  1.00 51.91           O  
ATOM   1412  N   ALA H 186       8.384  11.039  28.929  1.00 45.02           N  
ATOM   1413  CA  ALA H 186       8.975  12.120  28.187  1.00 44.05           C  
ATOM   1414  CB  ALA H 186       9.852  13.048  29.046  1.00 43.75           C  
ATOM   1415  C   ALA H 186       9.862  11.485  27.158  1.00 42.45           C  
ATOM   1416  O   ALA H 186      10.385  10.393  27.378  1.00 44.91           O  
ATOM   1417  N   TYR H 187      10.047  12.143  25.991  1.00 40.80           N  
ATOM   1418  CA  TYR H 187      10.816  11.513  24.952  1.00 38.27           C  
ATOM   1419  CB  TYR H 187       9.980  11.078  23.734  1.00 40.93           C  
ATOM   1420  CG  TYR H 187       8.922  10.114  24.154  1.00 43.91           C  
ATOM   1421  CD1 TYR H 187       9.179   8.765  24.226  1.00 44.44           C  
ATOM   1422  CD2 TYR H 187       7.664  10.566  24.477  1.00 48.25           C  
ATOM   1423  CE1 TYR H 187       8.198   7.881  24.608  1.00 48.76           C  
ATOM   1424  CE2 TYR H 187       6.678   9.687  24.860  1.00 52.83           C  
ATOM   1425  CZ  TYR H 187       6.944   8.341  24.925  1.00 52.87           C  
ATOM   1426  OH  TYR H 187       5.934   7.437  25.316  1.00 56.75           O  
ATOM   1427  C   TYR H 187      11.838  12.456  24.393  1.00 40.83           C  
ATOM   1428  O   TYR H 187      11.715  13.677  24.487  1.00 40.62           O  
ATOM   1429  N   LEU H 188      12.907  11.870  23.814  1.00 37.68           N  
ATOM   1430  CA  LEU H 188      13.933  12.597  23.122  1.00 38.93           C  
ATOM   1431  CB  LEU H 188      15.290  12.530  23.844  1.00 36.65           C  
ATOM   1432  CG  LEU H 188      16.414  13.340  23.176  1.00 39.68           C  
ATOM   1433  CD1 LEU H 188      16.083  14.841  23.173  1.00 42.18           C  
ATOM   1434  CD2 LEU H 188      17.772  13.042  23.829  1.00 36.25           C  
ATOM   1435  C   LEU H 188      14.064  11.899  21.798  1.00 42.39           C  
ATOM   1436  O   LEU H 188      14.177  10.676  21.760  1.00 43.12           O  
ATOM   1437  N   GLN H 189      14.036  12.640  20.666  1.00 41.52           N  
ATOM   1438  CA  GLN H 189      14.076  11.924  19.418  1.00 44.68           C  
ATOM   1439  CB  GLN H 189      12.682  11.674  18.811  1.00 54.67           C  
ATOM   1440  CG  GLN H 189      11.942  12.950  18.409  1.00 64.87           C  
ATOM   1441  CD  GLN H 189      10.595  12.543  17.829  1.00 73.94           C  
ATOM   1442  OE1 GLN H 189      10.435  11.440  17.309  1.00 76.01           O  
ATOM   1443  NE2 GLN H 189       9.592  13.456  17.928  1.00 76.45           N  
ATOM   1444  C   GLN H 189      14.893  12.643  18.389  1.00 47.22           C  
ATOM   1445  O   GLN H 189      15.076  13.859  18.438  1.00 45.28           O  
ATOM   1446  N   TRP H 190      15.421  11.856  17.423  1.00 41.83           N  
ATOM   1447  CA  TRP H 190      16.215  12.365  16.340  1.00 42.50           C  
ATOM   1448  CB  TRP H 190      17.668  11.852  16.356  1.00 37.23           C  
ATOM   1449  CG  TRP H 190      18.534  12.348  17.489  1.00 39.35           C  
ATOM   1450  CD2 TRP H 190      18.583  11.751  18.794  1.00 39.56           C  
ATOM   1451  CD1 TRP H 190      19.413  13.391  17.509  1.00 44.25           C  
ATOM   1452  NE1 TRP H 190      20.011  13.479  18.744  1.00 43.38           N  
ATOM   1453  CE2 TRP H 190      19.508  12.474  19.544  1.00 39.96           C  
ATOM   1454  CE3 TRP H 190      17.913  10.684  19.322  1.00 35.63           C  
ATOM   1455  CZ2 TRP H 190      19.779  12.141  20.841  1.00 38.71           C  
ATOM   1456  CZ3 TRP H 190      18.186  10.351  20.630  1.00 35.90           C  
ATOM   1457  CH2 TRP H 190      19.103  11.066  21.374  1.00 37.36           C  
ATOM   1458  C   TRP H 190      15.634  11.832  15.066  1.00 46.09           C  
ATOM   1459  O   TRP H 190      15.229  10.673  14.996  1.00 46.52           O  
ATOM   1460  N   SER H 191      15.537  12.692  14.031  1.00 46.87           N  
ATOM   1461  CA  SER H 191      15.073  12.283  12.734  1.00 49.01           C  
ATOM   1462  CB  SER H 191      14.782  13.476  11.809  1.00 56.19           C  
ATOM   1463  OG  SER H 191      13.730  14.262  12.348  1.00 61.70           O  
ATOM   1464  C   SER H 191      16.140  11.465  12.073  1.00 49.72           C  
ATOM   1465  O   SER H 191      15.871  10.381  11.555  1.00 52.56           O  
ATOM   1466  N   SER H 192      17.388  11.980  12.065  1.00 48.01           N  
ATOM   1467  CA  SER H 192      18.460  11.259  11.441  1.00 49.11           C  
ATOM   1468  CB  SER H 192      18.864  11.834  10.071  1.00 52.57           C  
ATOM   1469  OG  SER H 192      19.925  11.070   9.517  1.00 56.16           O  
ATOM   1470  C   SER H 192      19.659  11.351  12.336  1.00 46.10           C  
ATOM   1471  O   SER H 192      20.174  12.436  12.602  1.00 46.78           O  
ATOM   1472  N   LEU H 193      20.156  10.183  12.789  1.00 41.81           N  
ATOM   1473  CA  LEU H 193      21.243  10.089  13.724  1.00 42.53           C  
ATOM   1474  CB  LEU H 193      21.339   8.708  14.399  1.00 39.00           C  
ATOM   1475  CG  LEU H 193      20.138   8.365  15.302  1.00 39.86           C  
ATOM   1476  CD1 LEU H 193      20.296   6.977  15.943  1.00 41.06           C  
ATOM   1477  CD2 LEU H 193      19.899   9.465  16.348  1.00 35.63           C  
ATOM   1478  C   LEU H 193      22.554  10.325  13.045  1.00 41.53           C  
ATOM   1479  O   LEU H 193      22.719  10.078  11.851  1.00 42.49           O  
ATOM   1480  N   LYS H 194      23.525  10.830  13.836  1.00 39.07           N  
ATOM   1481  CA  LYS H 194      24.863  11.099  13.398  1.00 42.58           C  
ATOM   1482  CB  LYS H 194      25.250  12.572  13.589  1.00 46.93           C  
ATOM   1483  CG  LYS H 194      24.259  13.563  12.978  1.00 52.20           C  
ATOM   1484  CD  LYS H 194      24.240  13.599  11.453  1.00 61.06           C  
ATOM   1485  CE  LYS H 194      24.932  14.843  10.906  1.00 65.69           C  
ATOM   1486  NZ  LYS H 194      24.314  16.050  11.500  1.00 67.69           N1+
ATOM   1487  C   LYS H 194      25.748  10.347  14.347  1.00 41.45           C  
ATOM   1488  O   LYS H 194      25.354  10.053  15.474  1.00 39.13           O  
ATOM   1489  N   ALA H 195      26.979  10.026  13.918  1.00 39.24           N  
ATOM   1490  CA  ALA H 195      27.908   9.322  14.756  1.00 38.97           C  
ATOM   1491  CB  ALA H 195      29.249   9.039  14.060  1.00 38.58           C  
ATOM   1492  C   ALA H 195      28.189  10.182  15.951  1.00 37.59           C  
ATOM   1493  O   ALA H 195      28.380   9.687  17.061  1.00 37.20           O  
ATOM   1494  N   SER H 196      28.215  11.509  15.739  1.00 38.84           N  
ATOM   1495  CA  SER H 196      28.540  12.463  16.763  1.00 40.05           C  
ATOM   1496  CB  SER H 196      28.597  13.903  16.222  1.00 43.89           C  
ATOM   1497  OG  SER H 196      27.331  14.285  15.700  1.00 47.00           O  
ATOM   1498  C   SER H 196      27.521  12.422  17.866  1.00 39.85           C  
ATOM   1499  O   SER H 196      27.762  12.939  18.955  1.00 39.37           O  
ATOM   1500  N   ASP H 197      26.349  11.823  17.601  1.00 35.38           N  
ATOM   1501  CA  ASP H 197      25.273  11.697  18.546  1.00 32.76           C  
ATOM   1502  CB  ASP H 197      23.963  11.210  17.902  1.00 34.68           C  
ATOM   1503  CG  ASP H 197      23.425  12.333  17.023  1.00 40.64           C  
ATOM   1504  OD1 ASP H 197      23.726  13.520  17.323  1.00 38.94           O  
ATOM   1505  OD2 ASP H 197      22.707  12.017  16.037  1.00 41.09           O1-
ATOM   1506  C   ASP H 197      25.636  10.729  19.639  1.00 32.00           C  
ATOM   1507  O   ASP H 197      24.968  10.695  20.670  1.00 32.95           O  
ATOM   1508  N   THR H 198      26.657   9.873  19.433  1.00 31.09           N  
ATOM   1509  CA  THR H 198      26.997   8.876  20.414  1.00 29.53           C  
ATOM   1510  CB  THR H 198      28.255   8.125  20.086  1.00 27.19           C  
ATOM   1511  OG1 THR H 198      28.124   7.464  18.835  1.00 29.95           O  
ATOM   1512  CG2 THR H 198      28.533   7.107  21.203  1.00 26.67           C  
ATOM   1513  C   THR H 198      27.202   9.527  21.746  1.00 31.34           C  
ATOM   1514  O   THR H 198      28.010  10.442  21.892  1.00 31.80           O  
ATOM   1515  N   ALA H 199      26.444   9.063  22.765  1.00 27.02           N  
ATOM   1516  CA  ALA H 199      26.591   9.622  24.077  1.00 26.34           C  
ATOM   1517  CB  ALA H 199      26.336  11.139  24.126  1.00 27.11           C  
ATOM   1518  C   ALA H 199      25.586   8.988  24.986  1.00 28.43           C  
ATOM   1519  O   ALA H 199      24.718   8.231  24.553  1.00 27.96           O  
ATOM   1520  N   MET H 200      25.729   9.255  26.299  1.00 27.76           N  
ATOM   1521  CA  MET H 200      24.784   8.818  27.279  1.00 28.02           C  
ATOM   1522  CB  MET H 200      25.401   8.586  28.670  1.00 28.69           C  
ATOM   1523  CG  MET H 200      24.412   8.042  29.704  1.00 31.83           C  
ATOM   1524  SD  MET H 200      23.946   6.300  29.469  1.00 43.01           S  
ATOM   1525  CE  MET H 200      25.540   5.638  30.035  1.00 47.64           C  
ATOM   1526  C   MET H 200      23.806   9.942  27.401  1.00 27.07           C  
ATOM   1527  O   MET H 200      24.201  11.108  27.389  1.00 29.76           O  
ATOM   1528  N   TYR H 201      22.499   9.626  27.503  1.00 28.12           N  
ATOM   1529  CA  TYR H 201      21.517  10.667  27.621  1.00 26.80           C  
ATOM   1530  CB  TYR H 201      20.495  10.706  26.469  1.00 30.44           C  
ATOM   1531  CG  TYR H 201      21.206  11.146  25.234  1.00 32.59           C  
ATOM   1532  CD1 TYR H 201      21.874  10.240  24.443  1.00 29.97           C  
ATOM   1533  CD2 TYR H 201      21.200  12.472  24.866  1.00 32.27           C  
ATOM   1534  CE1 TYR H 201      22.528  10.650  23.304  1.00 30.45           C  
ATOM   1535  CE2 TYR H 201      21.852  12.888  23.729  1.00 31.29           C  
ATOM   1536  CZ  TYR H 201      22.517  11.978  22.945  1.00 32.88           C  
ATOM   1537  OH  TYR H 201      23.187  12.404  21.778  1.00 32.38           O  
ATOM   1538  C   TYR H 201      20.751  10.454  28.889  1.00 29.16           C  
ATOM   1539  O   TYR H 201      20.330   9.337  29.195  1.00 32.07           O  
ATOM   1540  N   TYR H 202      20.548  11.542  29.663  1.00 27.11           N  
ATOM   1541  CA  TYR H 202      19.846  11.445  30.913  1.00 26.39           C  
ATOM   1542  CB  TYR H 202      20.653  11.923  32.138  1.00 24.58           C  
ATOM   1543  CG  TYR H 202      21.787  11.004  32.443  1.00 23.26           C  
ATOM   1544  CD1 TYR H 202      21.575   9.838  33.145  1.00 26.91           C  
ATOM   1545  CD2 TYR H 202      23.068  11.316  32.051  1.00 24.45           C  
ATOM   1546  CE1 TYR H 202      22.618   8.991  33.438  1.00 24.19           C  
ATOM   1547  CE2 TYR H 202      24.116  10.473  32.340  1.00 23.83           C  
ATOM   1548  CZ  TYR H 202      23.892   9.309  33.033  1.00 26.11           C  
ATOM   1549  OH  TYR H 202      24.966   8.446  33.332  1.00 27.46           O  
ATOM   1550  C   TYR H 202      18.659  12.355  30.880  1.00 29.09           C  
ATOM   1551  O   TYR H 202      18.691  13.429  30.281  1.00 30.83           O  
ATOM   1552  N   CYS H 203      17.558  11.911  31.517  1.00 28.23           N  
ATOM   1553  CA  CYS H 203      16.408  12.743  31.707  1.00 30.69           C  
ATOM   1554  CB  CYS H 203      15.067  12.029  31.435  1.00 35.88           C  
ATOM   1555  SG  CYS H 203      14.853  10.525  32.436  1.00 44.11           S  
ATOM   1556  C   CYS H 203      16.450  13.112  33.160  1.00 33.02           C  
ATOM   1557  O   CYS H 203      16.942  12.337  33.980  1.00 31.28           O  
ATOM   1558  N   ALA H 204      15.978  14.324  33.522  1.00 30.57           N  
ATOM   1559  CA  ALA H 204      16.037  14.692  34.909  1.00 29.50           C  
ATOM   1560  CB  ALA H 204      17.267  15.545  35.262  1.00 30.86           C  
ATOM   1561  C   ALA H 204      14.827  15.498  35.257  1.00 34.31           C  
ATOM   1562  O   ALA H 204      14.312  16.265  34.445  1.00 35.17           O  
ATOM   1563  N   ARG H 205      14.336  15.330  36.500  1.00 33.40           N  
ATOM   1564  CA  ARG H 205      13.188  16.060  36.944  1.00 34.54           C  
ATOM   1565  CB  ARG H 205      12.422  15.344  38.074  1.00 36.93           C  
ATOM   1566  CG  ARG H 205      11.114  16.023  38.480  1.00 40.77           C  
ATOM   1567  CD  ARG H 205      10.323  15.251  39.539  1.00 44.24           C  
ATOM   1568  NE  ARG H 205      10.933  15.531  40.870  1.00 42.86           N  
ATOM   1569  CZ  ARG H 205      10.173  15.435  42.001  1.00 48.13           C  
ATOM   1570  NH1 ARG H 205       8.858  15.080  41.917  1.00 49.57           N1+
ATOM   1571  NH2 ARG H 205      10.728  15.694  43.221  1.00 44.65           N  
ATOM   1572  C   ARG H 205      13.669  17.377  37.456  1.00 36.66           C  
ATOM   1573  O   ARG H 205      14.726  17.471  38.079  1.00 36.03           O  
ATOM   1574  N   TYR H 206      12.886  18.443  37.211  1.00 37.10           N  
ATOM   1575  CA  TYR H 206      13.317  19.733  37.648  1.00 39.47           C  
ATOM   1576  CB  TYR H 206      13.143  20.813  36.561  1.00 41.58           C  
ATOM   1577  CG  TYR H 206      13.844  22.065  36.971  1.00 41.84           C  
ATOM   1578  CD1 TYR H 206      15.199  22.199  36.767  1.00  0.00           C  
ATOM   1579  CD2 TYR H 206      13.152  23.109  37.539  1.00  0.00           C  
ATOM   1580  CE1 TYR H 206      15.856  23.351  37.134  1.00  0.00           C  
ATOM   1581  CE2 TYR H 206      13.803  24.263  37.909  1.00  0.00           C  
ATOM   1582  CZ  TYR H 206      15.157  24.386  37.709  1.00  0.00           C  
ATOM   1583  OH  TYR H 206      15.824  25.570  38.088  1.00  0.00           O  
ATOM   1584  C   TYR H 206      12.457  20.098  38.817  1.00 39.72           C  
ATOM   1585  O   TYR H 206      11.231  20.144  38.708  1.00 39.28           O  
ATOM   1586  N   ASP H 207      12.810  20.861  39.832  1.00 29.55           N  
ATOM   1587  CA  ASP H 207      11.498  21.375  40.318  1.00 29.78           C  
ATOM   1588  CB  ASP H 207      11.514  21.609  41.844  1.00 29.32           C  
ATOM   1589  CG  ASP H 207      10.108  21.867  42.372  1.00 34.00           C  
ATOM   1590  OD1 ASP H 207       9.240  22.326  41.584  1.00 37.54           O  
ATOM   1591  OD2 ASP H 207       9.892  21.607  43.587  1.00 39.99           O1-
ATOM   1592  C   ASP H 207      11.135  22.715  39.637  1.00 32.23           C  
ATOM   1593  O   ASP H 207      11.863  23.684  39.806  1.00 32.37           O  
ATOM   1594  N   GLY H 208       9.955  22.873  38.952  1.00 33.71           N  
ATOM   1595  CA  GLY H 208       9.658  24.035  38.115  1.00 33.09           C  
ATOM   1596  C   GLY H 208       9.892  25.309  38.882  1.00 35.02           C  
ATOM   1597  O   GLY H 208      10.414  26.275  38.322  1.00 35.13           O  
ATOM   1598  N   ILE H 209       9.485  25.380  40.165  1.00 34.14           N  
ATOM   1599  CA  ILE H 209       9.820  26.570  40.888  1.00 35.34           C  
ATOM   1600  CB  ILE H 209       9.032  26.677  42.171  1.00 37.95           C  
ATOM   1601  CG1 ILE H 209       9.365  25.526  43.134  1.00 35.34           C  
ATOM   1602  CG2 ILE H 209       7.539  26.732  41.797  1.00 33.46           C  
ATOM   1603  CD1 ILE H 209       8.586  25.609  44.448  1.00 42.82           C  
ATOM   1604  C   ILE H 209      11.314  26.640  41.194  1.00 34.81           C  
ATOM   1605  O   ILE H 209      11.950  27.639  40.849  1.00 35.41           O  
ATOM   1606  N   TYR H 210      11.913  25.641  41.912  1.00 33.17           N  
ATOM   1607  CA  TYR H 210      13.342  25.686  42.202  1.00 30.95           C  
ATOM   1608  CB  TYR H 210      13.712  24.955  43.501  1.00 30.24           C  
ATOM   1609  CG  TYR H 210      12.912  25.577  44.584  1.00 33.92           C  
ATOM   1610  CD1 TYR H 210      13.269  26.799  45.102  1.00 31.32           C  
ATOM   1611  CD2 TYR H 210      11.789  24.944  45.060  1.00 33.04           C  
ATOM   1612  CE1 TYR H 210      12.525  27.379  46.100  1.00 31.19           C  
ATOM   1613  CE2 TYR H 210      11.046  25.521  46.060  1.00 28.39           C  
ATOM   1614  CZ  TYR H 210      11.407  26.740  46.582  1.00 38.06           C  
ATOM   1615  OH  TYR H 210      10.639  27.330  47.608  1.00 39.04           O  
ATOM   1616  C   TYR H 210      14.275  25.115  41.166  1.00 30.72           C  
ATOM   1617  O   TYR H 210      15.011  25.858  40.517  1.00 31.16           O  
ATOM   1618  N   GLY H 211      14.190  23.764  41.001  1.00 29.16           N  
ATOM   1619  CA  GLY H 211      14.822  22.840  40.071  1.00 27.54           C  
ATOM   1620  C   GLY H 211      16.269  22.469  40.165  1.00 26.66           C  
ATOM   1621  O   GLY H 211      17.048  22.458  39.208  1.00 27.18           O  
ATOM   1622  N   GLU H 212      16.750  22.141  41.331  1.00 27.31           N  
ATOM   1623  CA  GLU H 212      17.983  21.483  41.103  1.00 26.10           C  
ATOM   1624  CB  GLU H 212      18.599  21.333  42.469  1.00 24.12           C  
ATOM   1625  CG  GLU H 212      17.454  21.223  43.489  1.00 30.06           C  
ATOM   1626  CD  GLU H 212      17.201  22.594  44.102  1.00 39.90           C  
ATOM   1627  OE1 GLU H 212      17.704  23.602  43.540  1.00 27.77           O  
ATOM   1628  OE2 GLU H 212      16.499  22.647  45.148  1.00 50.87           O1-
ATOM   1629  C   GLU H 212      17.574  20.168  40.479  1.00 25.83           C  
ATOM   1630  O   GLU H 212      16.443  19.735  40.678  1.00 26.24           O  
ATOM   1631  N   LEU H 213      18.406  19.563  39.604  1.00 25.51           N  
ATOM   1632  CA  LEU H 213      17.886  18.371  38.999  1.00 25.05           C  
ATOM   1633  CB  LEU H 213      18.621  17.969  37.710  1.00 24.20           C  
ATOM   1634  CG  LEU H 213      18.438  18.993  36.569  1.00 24.70           C  
ATOM   1635  CD1 LEU H 213      19.156  18.550  35.284  1.00 19.49           C  
ATOM   1636  CD2 LEU H 213      16.953  19.308  36.331  1.00 20.04           C  
ATOM   1637  C   LEU H 213      18.038  17.317  40.055  1.00 25.96           C  
ATOM   1638  O   LEU H 213      19.068  16.653  40.146  1.00 26.95           O  
ATOM   1639  N   ASP H 214      17.000  17.191  40.912  1.00 26.34           N  
ATOM   1640  CA  ASP H 214      16.969  16.310  42.044  1.00 29.32           C  
ATOM   1641  CB  ASP H 214      15.907  16.682  43.113  1.00 29.20           C  
ATOM   1642  CG  ASP H 214      14.487  16.687  42.557  1.00 33.26           C  
ATOM   1643  OD1 ASP H 214      14.317  16.480  41.327  1.00 50.28           O  
ATOM   1644  OD2 ASP H 214      13.547  16.918  43.366  1.00 40.05           O1-
ATOM   1645  C   ASP H 214      16.805  14.910  41.626  1.00 30.81           C  
ATOM   1646  O   ASP H 214      17.340  14.004  42.269  1.00 32.39           O  
ATOM   1647  N   PHE H 215      16.047  14.666  40.547  1.00 34.05           N  
ATOM   1648  CA  PHE H 215      16.045  13.238  40.343  1.00 33.66           C  
ATOM   1649  CB  PHE H 215      14.666  12.592  40.558  1.00 41.35           C  
ATOM   1650  CG  PHE H 215      14.850  11.116  40.510  1.00  0.00           C  
ATOM   1651  CD1 PHE H 215      15.153  10.414  41.655  1.00  0.00           C  
ATOM   1652  CD2 PHE H 215      14.728  10.431  39.324  1.00  0.00           C  
ATOM   1653  CE1 PHE H 215      15.325   9.050  41.619  1.00  0.00           C  
ATOM   1654  CE2 PHE H 215      14.901   9.067  39.281  1.00  0.00           C  
ATOM   1655  CZ  PHE H 215      15.199   8.373  40.430  1.00  0.00           C  
ATOM   1656  C   PHE H 215      16.447  12.959  38.928  1.00 32.67           C  
ATOM   1657  O   PHE H 215      16.025  13.654  38.005  1.00 34.47           O  
ATOM   1658  N   TRP H 216      17.255  11.899  38.718  1.00 33.34           N  
ATOM   1659  CA  TRP H 216      17.763  11.637  37.401  1.00 33.01           C  
ATOM   1660  CB  TRP H 216      19.295  11.774  37.335  1.00 31.96           C  
ATOM   1661  CG  TRP H 216      19.814  13.167  37.607  1.00 28.90           C  
ATOM   1662  CD2 TRP H 216      20.475  13.997  36.637  1.00 29.04           C  
ATOM   1663  CD1 TRP H 216      19.805  13.873  38.775  1.00 30.05           C  
ATOM   1664  NE1 TRP H 216      20.406  15.095  38.592  1.00 30.96           N  
ATOM   1665  CE2 TRP H 216      20.828  15.183  37.283  1.00 28.93           C  
ATOM   1666  CE3 TRP H 216      20.770  13.786  35.321  1.00 29.74           C  
ATOM   1667  CZ2 TRP H 216      21.482  16.180  36.617  1.00 28.65           C  
ATOM   1668  CZ3 TRP H 216      21.427  14.794  34.651  1.00 28.09           C  
ATOM   1669  CH2 TRP H 216      21.775  15.968  35.288  1.00 29.37           C  
ATOM   1670  C   TRP H 216      17.456  10.224  37.012  1.00 35.65           C  
ATOM   1671  O   TRP H 216      17.345   9.335  37.855  1.00 34.98           O  
ATOM   1672  N   GLY H 217      17.307   9.990  35.691  1.00 31.59           N  
ATOM   1673  CA  GLY H 217      17.087   8.668  35.185  1.00 31.80           C  
ATOM   1674  C   GLY H 217      18.423   7.983  35.195  1.00 31.26           C  
ATOM   1675  O   GLY H 217      19.446   8.607  35.463  1.00 32.46           O  
ATOM   1676  N   GLN H 218      18.427   6.669  34.896  1.00 30.47           N  
ATOM   1677  CA  GLN H 218      19.585   5.810  34.899  1.00 34.08           C  
ATOM   1678  CB  GLN H 218      19.278   4.343  34.565  1.00 35.39           C  
ATOM   1679  CG  GLN H 218      18.062   3.761  35.267  1.00 37.08           C  
ATOM   1680  CD  GLN H 218      16.901   3.965  34.304  1.00 39.40           C  
ATOM   1681  OE1 GLN H 218      16.575   5.092  33.933  1.00 41.19           O  
ATOM   1682  NE2 GLN H 218      16.274   2.844  33.861  1.00 38.82           N  
ATOM   1683  C   GLN H 218      20.498   6.212  33.790  1.00 34.30           C  
ATOM   1684  O   GLN H 218      21.706   5.990  33.853  1.00 35.53           O  
ATOM   1685  N   GLY H 219      19.924   6.732  32.695  1.00 29.54           N  
ATOM   1686  CA  GLY H 219      20.708   7.100  31.556  1.00 27.80           C  
ATOM   1687  C   GLY H 219      20.485   6.070  30.496  1.00 31.90           C  
ATOM   1688  O   GLY H 219      20.235   4.899  30.783  1.00 31.92           O  
ATOM   1689  N   THR H 220      20.550   6.511  29.221  1.00 28.89           N  
ATOM   1690  CA  THR H 220      20.415   5.622  28.103  1.00 30.17           C  
ATOM   1691  CB  THR H 220      19.222   5.917  27.240  1.00 32.23           C  
ATOM   1692  OG1 THR H 220      18.026   5.818  28.000  1.00 34.23           O  
ATOM   1693  CG2 THR H 220      19.193   4.915  26.073  1.00 30.83           C  
ATOM   1694  C   THR H 220      21.630   5.811  27.253  1.00 30.16           C  
ATOM   1695  O   THR H 220      21.945   6.927  26.843  1.00 30.48           O  
ATOM   1696  N   LEU H 221      22.347   4.712  26.947  1.00 27.21           N  
ATOM   1697  CA  LEU H 221      23.538   4.848  26.159  1.00 30.02           C  
ATOM   1698  CB  LEU H 221      24.616   3.798  26.483  1.00 30.94           C  
ATOM   1699  CG  LEU H 221      25.906   3.961  25.658  1.00 40.20           C  
ATOM   1700  CD1 LEU H 221      26.611   5.289  25.984  1.00 40.39           C  
ATOM   1701  CD2 LEU H 221      26.830   2.743  25.815  1.00 43.15           C  
ATOM   1702  C   LEU H 221      23.159   4.687  24.722  1.00 30.56           C  
ATOM   1703  O   LEU H 221      22.516   3.709  24.342  1.00 34.24           O  
ATOM   1704  N   VAL H 222      23.535   5.673  23.883  1.00 26.77           N  
ATOM   1705  CA  VAL H 222      23.223   5.584  22.485  1.00 29.21           C  
ATOM   1706  CB  VAL H 222      22.428   6.757  21.984  1.00 29.90           C  
ATOM   1707  CG1 VAL H 222      22.205   6.599  20.471  1.00 29.82           C  
ATOM   1708  CG2 VAL H 222      21.128   6.848  22.800  1.00 31.53           C  
ATOM   1709  C   VAL H 222      24.514   5.552  21.729  1.00 31.55           C  
ATOM   1710  O   VAL H 222      25.345   6.451  21.851  1.00 29.90           O  
ATOM   1711  N   THR H 223      24.707   4.497  20.915  1.00 30.67           N  
ATOM   1712  CA  THR H 223      25.907   4.365  20.139  1.00 29.61           C  
ATOM   1713  CB  THR H 223      26.584   3.039  20.327  1.00 32.27           C  
ATOM   1714  OG1 THR H 223      26.925   2.847  21.693  1.00 35.60           O  
ATOM   1715  CG2 THR H 223      27.846   2.996  19.452  1.00 30.59           C  
ATOM   1716  C   THR H 223      25.512   4.438  18.700  1.00 32.07           C  
ATOM   1717  O   THR H 223      24.650   3.686  18.247  1.00 33.16           O  
ATOM   1718  N   VAL H 224      26.132   5.362  17.938  1.00 30.61           N  
ATOM   1719  CA  VAL H 224      25.798   5.471  16.548  1.00 29.40           C  
ATOM   1720  CB  VAL H 224      25.275   6.828  16.178  1.00 30.81           C  
ATOM   1721  CG1 VAL H 224      24.979   6.850  14.669  1.00 32.69           C  
ATOM   1722  CG2 VAL H 224      24.055   7.139  17.062  1.00 30.72           C  
ATOM   1723  C   VAL H 224      27.052   5.253  15.768  1.00 29.44           C  
ATOM   1724  O   VAL H 224      28.046   5.950  15.969  1.00 30.57           O  
ATOM   1725  N   SER H 225      27.040   4.269  14.845  1.00 29.65           N  
ATOM   1726  CA  SER H 225      28.221   4.027  14.071  1.00 28.99           C  
ATOM   1727  CB  SER H 225      29.245   3.130  14.783  1.00 31.63           C  
ATOM   1728  OG  SER H 225      28.708   1.828  14.958  1.00 32.08           O  
ATOM   1729  C   SER H 225      27.833   3.329  12.809  1.00 32.57           C  
ATOM   1730  O   SER H 225      26.779   2.702  12.723  1.00 31.92           O  
ATOM   1731  N   SER H 226      28.701   3.429  11.788  1.00 29.61           N  
ATOM   1732  CA  SER H 226      28.453   2.789  10.531  1.00 34.69           C  
ATOM   1733  CB  SER H 226      28.838   3.667   9.327  1.00 39.97           C  
ATOM   1734  OG  SER H 226      28.583   2.977   8.112  1.00 43.25           O  
ATOM   1735  C   SER H 226      29.336   1.546  10.477  1.00 35.75           C  
ATOM   1736  O   SER H 226      29.102   0.608  11.283  1.00 35.53           O  
ATOM   1737  OXT SER H 226      30.259   1.518   9.619  1.00  0.00           O1-
TER    1738      SER H 226 
CONECT  162  660
CONECT  660  162
CONECT  970 1555
CONECT 1555  970
END
