# Supplementary material for: Fully automated antibody structure prediction using BIOVIA tools: Validation study
Source: PLoS One. 2017 May 18;12(5):e0177923. doi: 10.1371/journal.pone.0177923 (PMC5436848; doi:10.1371/journal.pone.0177923)
Supplement: S2 Dataset — Predicted structures using the Top5 framework method, Chothia CDR definition with canonical filtering and generating 50 models. These were used in the comparison against predictions using no filtering. (ZIP) [file pone.0177923.s004.zip › 4KPH_MI_FV_FinalModel.pdb]

REMARK   Accelrys Discovery Studio PDB file
REMARK   Created:  2015-04-10T04:05:00Z
SSBOND   1 CYS L   23    CYS L   87                                     
SSBOND   2 CYS H  127    CYS H  200                                     
HETATM    1  N   UNK L   1      25.795  31.244  26.454  1.00 31.54           N  
HETATM    2  CA  UNK L   1      25.231  31.524  27.786  1.00 30.96           C  
HETATM    3  C   UNK L   1      26.336  31.924  28.700  1.00 28.39           C  
HETATM    4  O   UNK L   1      27.355  32.456  28.268  1.00 27.03           O  
ATOM      5  N   ILE L   2      26.158  31.672  30.007  1.00 26.24           N  
ATOM      6  CA  ILE L   2      27.210  31.917  30.945  1.00 24.63           C  
ATOM      7  CB  ILE L   2      26.721  32.100  32.355  1.00 25.35           C  
ATOM      8  CG1 ILE L   2      25.821  33.341  32.454  1.00 25.30           C  
ATOM      9  CG2 ILE L   2      27.945  32.163  33.282  1.00 24.18           C  
ATOM     10  CD1 ILE L   2      24.495  33.195  31.714  1.00 25.49           C  
ATOM     11  C   ILE L   2      28.094  30.713  30.933  1.00 23.92           C  
ATOM     12  O   ILE L   2      27.611  29.582  30.908  1.00 22.49           O  
ATOM     13  N   VAL L   3      29.426  30.927  30.920  1.00 23.24           N  
ATOM     14  CA  VAL L   3      30.316  29.803  30.912  1.00 22.95           C  
ATOM     15  CB  VAL L   3      31.551  30.002  30.079  1.00 23.74           C  
ATOM     16  CG1 VAL L   3      32.444  28.758  30.228  1.00 22.75           C  
ATOM     17  CG2 VAL L   3      31.131  30.296  28.630  1.00 24.40           C  
ATOM     18  C   VAL L   3      30.766  29.576  32.318  1.00 22.55           C  
ATOM     19  O   VAL L   3      31.110  30.513  33.037  1.00 23.67           O  
ATOM     20  N   LEU L   4      30.753  28.303  32.753  1.00 21.86           N  
ATOM     21  CA  LEU L   4      31.153  27.999  34.090  1.00 21.68           C  
ATOM     22  CB  LEU L   4      30.130  27.132  34.837  1.00 20.71           C  
ATOM     23  CG  LEU L   4      28.756  27.818  34.970  1.00 20.53           C  
ATOM     24  CD1 LEU L   4      27.755  26.936  35.725  1.00 21.26           C  
ATOM     25  CD2 LEU L   4      28.886  29.220  35.581  1.00 21.47           C  
ATOM     26  C   LEU L   4      32.442  27.247  34.012  1.00 21.48           C  
ATOM     27  O   LEU L   4      32.532  26.209  33.357  1.00 23.24           O  
ATOM     28  N   THR L   5      33.485  27.766  34.689  1.00 20.78           N  
ATOM     29  CA  THR L   5      34.767  27.130  34.643  1.00 22.64           C  
ATOM     30  CB  THR L   5      35.887  28.075  34.328  1.00 22.76           C  
ATOM     31  OG1 THR L   5      35.662  28.702  33.075  1.00 24.77           O  
ATOM     32  CG2 THR L   5      37.203  27.281  34.290  1.00 24.09           C  
ATOM     33  C   THR L   5      35.038  26.549  35.991  1.00 23.01           C  
ATOM     34  O   THR L   5      34.894  27.223  37.012  1.00 23.39           O  
ATOM     35  N   GLN L   6      35.436  25.262  36.023  1.00 24.36           N  
ATOM     36  CA  GLN L   6      35.694  24.631  37.282  1.00 25.99           C  
ATOM     37  CB  GLN L   6      34.890  23.340  37.505  1.00 23.89           C  
ATOM     38  CG  GLN L   6      33.390  23.593  37.662  1.00 23.57           C  
ATOM     39  CD  GLN L   6      32.701  22.254  37.875  1.00 23.52           C  
ATOM     40  OE1 GLN L   6      31.775  21.898  37.148  1.00 22.92           O  
ATOM     41  NE2 GLN L   6      33.161  21.491  38.901  1.00 21.37           N  
ATOM     42  C   GLN L   6      37.141  24.273  37.372  1.00 27.60           C  
ATOM     43  O   GLN L   6      37.741  23.783  36.416  1.00 28.49           O  
ATOM     44  N   SER L   7      37.741  24.538  38.550  1.00 28.86           N  
ATOM     45  CA  SER L   7      39.113  24.191  38.769  1.00 31.61           C  
ATOM     46  CB  SER L   7      40.085  25.375  38.618  1.00 34.07           C  
ATOM     47  OG  SER L   7      39.828  26.351  39.615  0.90 38.28           O  
ATOM     48  C   SER L   7      39.232  23.676  40.170  1.00 32.71           C  
ATOM     49  O   SER L   7      38.497  24.085  41.071  1.00 31.75           O  
ATOM     50  N   PRO L   8      40.136  22.755  40.374  1.00 32.86           N  
ATOM     51  CA  PRO L   8      40.952  22.210  39.320  1.00 31.80           C  
ATOM     52  CD  PRO L   8      40.750  22.587  41.679  1.00 33.58           C  
ATOM     53  CB  PRO L   8      42.189  21.620  39.999  1.00 33.18           C  
ATOM     54  CG  PRO L   8      41.783  21.469  41.474  1.00 33.20           C  
ATOM     55  C   PRO L   8      40.154  21.190  38.564  1.00 30.64           C  
ATOM     56  O   PRO L   8      39.113  20.770  39.063  1.00 30.60           O  
ATOM     57  N   ALA L   9      40.597  20.813  37.346  1.00 28.63           N  
ATOM     58  CA  ALA L   9      39.909  19.826  36.561  1.00 28.61           C  
ATOM     59  CB  ALA L   9      40.517  19.656  35.159  1.00 29.06           C  
ATOM     60  C   ALA L   9      39.981  18.491  37.241  1.00 28.42           C  
ATOM     61  O   ALA L   9      38.985  17.772  37.320  1.00 27.56           O  
ATOM     62  N   ILE L  10      41.174  18.114  37.741  1.00 28.39           N  
ATOM     63  CA  ILE L  10      41.330  16.848  38.404  1.00 30.25           C  
ATOM     64  CB  ILE L  10      42.106  15.842  37.605  1.00 31.52           C  
ATOM     65  CG1 ILE L  10      41.386  15.513  36.290  1.00 33.70           C  
ATOM     66  CG2 ILE L  10      42.345  14.609  38.489  1.00 32.14           C  
ATOM     67  CD1 ILE L  10      42.253  14.711  35.324  1.00 35.90           C  
ATOM     68  C   ILE L  10      42.121  17.103  39.648  1.00 30.45           C  
ATOM     69  O   ILE L  10      43.009  17.955  39.656  1.00 31.91           O  
ATOM     70  N   MET L  11      41.808  16.389  40.749  1.00 30.54           N  
ATOM     71  CA  MET L  11      42.589  16.609  41.932  1.00 31.42           C  
ATOM     72  CB  MET L  11      42.118  17.810  42.771  1.00 32.68           C  
ATOM     73  CG  MET L  11      40.737  17.634  43.398  1.00 36.03           C  
ATOM     74  SD  MET L  11      40.165  19.068  44.358  1.00 40.96           S  
ATOM     75  CE  MET L  11      41.335  18.841  45.728  1.00 37.60           C  
ATOM     76  C   MET L  11      42.544  15.386  42.794  1.00 30.96           C  
ATOM     77  O   MET L  11      41.588  14.613  42.754  1.00 29.54           O  
ATOM     78  N   SER L  12      43.611  15.181  43.596  1.00 30.15           N  
ATOM     79  CA  SER L  12      43.676  14.053  44.477  1.00 31.16           C  
ATOM     80  CB  SER L  12      44.878  13.131  44.203  0.80 31.61           C  
ATOM     81  OG  SER L  12      44.771  12.556  42.909  0.80 39.80           O  
ATOM     82  C   SER L  12      43.834  14.587  45.866  1.00 31.37           C  
ATOM     83  O   SER L  12      44.562  15.553  46.094  1.00 31.49           O  
ATOM     84  N   ALA L  13      43.134  13.971  46.839  1.00 29.95           N  
ATOM     85  CA  ALA L  13      43.243  14.439  48.190  1.00 29.81           C  
ATOM     86  CB  ALA L  13      42.022  15.247  48.660  1.00 29.81           C  
ATOM     87  C   ALA L  13      43.348  13.248  49.081  1.00 30.18           C  
ATOM     88  O   ALA L  13      42.762  12.199  48.812  1.00 29.69           O  
ATOM     89  N   SER L  14      44.128  13.384  50.169  1.00 29.84           N  
ATOM     90  CA  SER L  14      44.264  12.306  51.101  1.00 30.29           C  
ATOM     91  CB  SER L  14      45.502  12.426  52.006  1.00 30.79           C  
ATOM     92  OG  SER L  14      46.686  12.353  51.226  1.00 33.20           O  
ATOM     93  C   SER L  14      43.060  12.352  51.972  1.00 30.50           C  
ATOM     94  O   SER L  14      42.488  13.416  52.198  1.00 31.02           O  
ATOM     95  N   LEU L  15      42.649  11.186  52.502  1.00 30.90           N  
ATOM     96  CA  LEU L  15      41.474  11.147  53.314  1.00 31.34           C  
ATOM     97  CB  LEU L  15      41.008   9.725  53.700  0.90 32.61           C  
ATOM     98  CG  LEU L  15      42.111   8.663  53.900  1.00 33.06           C  
ATOM     99  CD1 LEU L  15      41.508   7.357  54.442  1.00 24.75           C  
ATOM    100  CD2 LEU L  15      42.887   8.385  52.600  1.00 22.02           C  
ATOM    101  C   LEU L  15      41.709  11.958  54.545  1.00 30.83           C  
ATOM    102  O   LEU L  15      42.771  11.894  55.161  1.00 31.81           O  
ATOM    103  N   GLY L  16      40.696  12.769  54.915  1.00 29.79           N  
ATOM    104  CA  GLY L  16      40.776  13.593  56.084  1.00 29.06           C  
ATOM    105  C   GLY L  16      41.131  15.000  55.700  1.00 29.77           C  
ATOM    106  O   GLY L  16      41.021  15.908  56.523  1.00 29.84           O  
ATOM    107  N   GLU L  17      41.561  15.233  54.444  1.00 29.14           N  
ATOM    108  CA  GLU L  17      41.930  16.572  54.068  1.00 30.48           C  
ATOM    109  CB  GLU L  17      42.853  16.678  52.842  1.00 31.84           C  
ATOM    110  CG  GLU L  17      44.312  16.326  53.125  0.90 35.96           C  
ATOM    111  CD  GLU L  17      45.122  16.721  51.899  1.00 40.78           C  
ATOM    112  OE1 GLU L  17      45.273  17.948  51.657  1.00 43.97           O  
ATOM    113  OE2 GLU L  17      45.596  15.799  51.184  1.00 41.21           O1-
ATOM    114  C   GLU L  17      40.711  17.375  53.751  1.00 29.73           C  
ATOM    115  O   GLU L  17      39.675  16.841  53.358  1.00 29.80           O  
ATOM    116  N   GLU L  18      40.815  18.707  53.941  1.00 29.05           N  
ATOM    117  CA  GLU L  18      39.739  19.597  53.612  1.00 28.19           C  
ATOM    118  CB  GLU L  18      39.800  20.920  54.399  1.00 30.93           C  
ATOM    119  CG  GLU L  18      38.672  21.905  54.090  1.00 34.34           C  
ATOM    120  CD  GLU L  18      38.896  23.134  54.962  1.00 38.10           C  
ATOM    121  OE1 GLU L  18      39.652  24.040  54.520  1.00  0.00           O  
ATOM    122  OE2 GLU L  18      38.323  23.180  56.084  1.00  0.00           O1-
ATOM    123  C   GLU L  18      39.892  19.899  52.154  1.00 26.98           C  
ATOM    124  O   GLU L  18      40.994  20.192  51.693  1.00 27.20           O  
ATOM    125  N   ILE L  19      38.789  19.830  51.380  1.00 24.99           N  
ATOM    126  CA  ILE L  19      38.915  20.053  49.967  1.00 23.73           C  
ATOM    127  CB  ILE L  19      38.623  18.830  49.149  1.00 24.89           C  
ATOM    128  CG1 ILE L  19      39.618  17.710  49.495  1.00 24.45           C  
ATOM    129  CG2 ILE L  19      38.637  19.235  47.666  1.00 24.52           C  
ATOM    130  CD1 ILE L  19      39.220  16.344  48.939  1.00  0.00           C  
ATOM    131  C   ILE L  19      37.955  21.116  49.532  1.00 23.73           C  
ATOM    132  O   ILE L  19      36.820  21.181  50.000  1.00 22.63           O  
ATOM    133  N   THR L  20      38.410  21.998  48.617  1.00 23.49           N  
ATOM    134  CA  THR L  20      37.557  23.041  48.124  1.00 23.09           C  
ATOM    135  CB  THR L  20      37.998  24.413  48.536  1.00 23.52           C  
ATOM    136  OG1 THR L  20      38.035  24.515  49.951  1.00 26.34           O  
ATOM    137  CG2 THR L  20      37.010  25.441  47.960  1.00 22.61           C  
ATOM    138  C   THR L  20      37.585  22.997  46.628  1.00 22.65           C  
ATOM    139  O   THR L  20      38.649  22.917  46.016  1.00 22.99           O  
ATOM    140  N   LEU L  21      36.392  23.046  46.003  1.00 22.90           N  
ATOM    141  CA  LEU L  21      36.274  23.039  44.575  1.00 22.55           C  
ATOM    142  CB  LEU L  21      35.312  21.950  44.063  1.00 22.70           C  
ATOM    143  CG  LEU L  21      35.685  20.523  44.516  1.00 20.07           C  
ATOM    144  CD1 LEU L  21      34.710  19.478  43.944  1.00 27.14           C  
ATOM    145  CD2 LEU L  21      37.155  20.199  44.215  1.00 21.63           C  
ATOM    146  C   LEU L  21      35.662  24.357  44.221  1.00 21.80           C  
ATOM    147  O   LEU L  21      34.834  24.872  44.971  1.00 21.43           O  
ATOM    148  N   THR L  22      36.049  24.953  43.076  1.00 22.51           N  
ATOM    149  CA  THR L  22      35.513  26.249  42.755  1.00 22.96           C  
ATOM    150  CB  THR L  22      36.561  27.323  42.700  1.00 24.39           C  
ATOM    151  OG1 THR L  22      37.554  26.979  41.747  1.00 26.30           O  
ATOM    152  CG2 THR L  22      37.191  27.486  44.088  1.00 26.48           C  
ATOM    153  C   THR L  22      34.832  26.224  41.421  1.00 23.51           C  
ATOM    154  O   THR L  22      35.128  25.400  40.556  1.00 23.73           O  
ATOM    155  N   CYS L  23      33.855  27.138  41.245  1.00 23.88           N  
ATOM    156  CA  CYS L  23      33.144  27.265  40.005  1.00 24.33           C  
ATOM    157  CB  CYS L  23      31.718  26.679  40.075  1.00 24.98           C  
ATOM    158  SG  CYS L  23      30.778  26.815  38.522  1.00 28.61           S  
ATOM    159  C   CYS L  23      33.069  28.739  39.711  1.00 25.32           C  
ATOM    160  O   CYS L  23      32.493  29.510  40.482  1.00 26.20           O  
ATOM    161  N   SER L  24      33.659  29.167  38.571  1.00 25.22           N  
ATOM    162  CA  SER L  24      33.674  30.569  38.245  1.00 26.72           C  
ATOM    163  CB  SER L  24      35.080  31.078  37.879  1.00 27.89           C  
ATOM    164  OG  SER L  24      35.035  32.461  37.560  1.00 34.57           O  
ATOM    165  C   SER L  24      32.790  30.778  37.054  1.00 26.31           C  
ATOM    166  O   SER L  24      32.841  30.020  36.088  1.00 26.73           O  
ATOM    167  N   ALA L  25      31.961  31.843  37.092  1.00 26.56           N  
ATOM    168  CA  ALA L  25      31.022  32.085  36.033  1.00 27.24           C  
ATOM    169  CB  ALA L  25      29.598  32.371  36.541  1.00 26.82           C  
ATOM    170  C   ALA L  25      31.453  33.274  35.236  1.00 27.66           C  
ATOM    171  O   ALA L  25      32.069  34.204  35.755  1.00 26.77           O  
ATOM    172  N   SER L  26      31.127  33.274  33.928  1.00 16.37           N  
ATOM    173  CA  SER L  26      31.435  34.358  33.037  1.00 16.10           C  
ATOM    174  CB  SER L  26      31.114  34.017  31.571  1.00 16.60           C  
ATOM    175  OG  SER L  26      29.724  33.770  31.416  1.00 18.15           O  
ATOM    176  C   SER L  26      30.617  35.555  33.418  1.00 18.92           C  
ATOM    177  O   SER L  26      31.057  36.691  33.247  1.00 18.80           O  
ATOM    178  N   SER L  27      29.393  35.335  33.935  1.00 17.97           N  
ATOM    179  CA  SER L  27      28.566  36.445  34.311  1.00 18.64           C  
ATOM    180  CB  SER L  27      27.386  36.674  33.351  1.00 20.92           C  
ATOM    181  OG  SER L  27      26.608  37.781  33.779  1.00 26.08           O  
ATOM    182  C   SER L  27      28.007  36.151  35.665  1.00 19.91           C  
ATOM    183  O   SER L  27      28.033  35.010  36.122  1.00 18.36           O  
ATOM    184  N   SER L  28      27.484  37.187  36.355  1.00 17.98           N  
ATOM    185  CA  SER L  28      26.979  36.990  37.681  0.83 18.45           C  
ATOM    186  CB  SER L  28      26.526  38.287  38.374  0.83 20.28           C  
ATOM    187  OG  SER L  28      27.629  39.167  38.533  0.83 26.19           O  
ATOM    188  C   SER L  28      25.796  36.084  37.608  1.00 18.84           C  
ATOM    189  O   SER L  28      25.053  36.082  36.628  1.00 19.08           O  
ATOM    190  N   VAL L  29      25.608  35.268  38.660  1.00 17.86           N  
ATOM    191  CA  VAL L  29      24.517  34.341  38.675  1.00 19.19           C  
ATOM    192  CB  VAL L  29      24.972  32.943  38.367  1.00 18.66           C  
ATOM    193  CG1 VAL L  29      26.011  32.513  39.406  1.00 22.51           C  
ATOM    194  CG2 VAL L  29      23.753  32.025  38.290  1.00 19.59           C  
ATOM    195  C   VAL L  29      23.890  34.399  40.039  1.00 18.53           C  
ATOM    196  O   VAL L  29      24.570  34.651  41.030  1.00 18.85           O  
ATOM    197  N   ASN L  30      22.553  34.216  40.110  1.00 18.60           N  
ATOM    198  CA  ASN L  30      21.845  34.296  41.359  1.00 18.81           C  
ATOM    199  CB  ASN L  30      20.317  34.245  41.172  1.00 21.39           C  
ATOM    200  CG  ASN L  30      19.880  35.518  40.463  1.00  0.00           C  
ATOM    201  OD1 ASN L  30      20.172  36.625  40.913  1.00  0.00           O  
ATOM    202  ND2 ASN L  30      19.161  35.359  39.319  1.00  0.00           N  
ATOM    203  C   ASN L  30      22.224  33.163  42.268  1.00 17.84           C  
ATOM    204  O   ASN L  30      22.558  33.385  43.431  1.00 18.12           O  
ATOM    205  N   TYR L  31      22.170  31.909  41.771  1.00 17.40           N  
ATOM    206  CA  TYR L  31      22.510  30.792  42.614  0.83 17.68           C  
ATOM    207  CB  TYR L  31      21.296  30.122  43.283  0.83 17.45           C  
ATOM    208  CG  TYR L  31      20.677  31.125  44.197  0.83 19.66           C  
ATOM    209  CD1 TYR L  31      21.116  31.250  45.496  0.83 19.23           C  
ATOM    210  CD2 TYR L  31      19.666  31.947  43.756  0.83 20.65           C  
ATOM    211  CE1 TYR L  31      20.551  32.175  46.344  0.83 22.82           C  
ATOM    212  CE2 TYR L  31      19.098  32.873  44.601  0.83 21.75           C  
ATOM    213  CZ  TYR L  31      19.538  32.987  45.898  0.83 21.98           C  
ATOM    214  OH  TYR L  31      18.957  33.937  46.766  0.83 24.75           O  
ATOM    215  C   TYR L  31      23.192  29.755  41.771  1.00 17.19           C  
ATOM    216  O   TYR L  31      23.157  29.815  40.544  1.00 18.14           O  
ATOM    217  N   MET L  32      23.858  28.775  42.417  1.00 21.70           N  
ATOM    218  CA  MET L  32      24.529  27.746  41.703  1.00 20.92           C  
ATOM    219  CB  MET L  32      26.056  27.801  41.892  1.00 20.39           C  
ATOM    220  CG  MET L  32      26.845  26.871  40.971  1.00 21.54           C  
ATOM    221  SD  MET L  32      26.866  27.384  39.226  1.00 25.79           S  
ATOM    222  CE  MET L  32      27.827  28.901  39.504  1.00 25.93           C  
ATOM    223  C   MET L  32      24.050  26.454  42.285  1.00 20.88           C  
ATOM    224  O   MET L  32      23.683  26.387  43.457  1.00 20.60           O  
ATOM    225  N   HIS L  33      24.005  25.394  41.462  1.00 19.91           N  
ATOM    226  CA  HIS L  33      23.627  24.106  41.965  1.00 18.88           C  
ATOM    227  ND1 HIS L  33      20.513  24.695  42.392  1.00 25.45           N  
ATOM    228  CG  HIS L  33      21.260  24.444  41.261  1.00 19.54           C  
ATOM    229  CB  HIS L  33      22.428  23.508  41.215  1.00 17.95           C  
ATOM    230  NE2 HIS L  33      19.672  25.967  40.778  1.00 25.51           N  
ATOM    231  CD2 HIS L  33      20.732  25.229  40.284  1.00 20.27           C  
ATOM    232  CE1 HIS L  33      19.579  25.614  42.048  1.00 20.23           C  
ATOM    233  C   HIS L  33      24.812  23.221  41.731  1.00 18.63           C  
ATOM    234  O   HIS L  33      25.608  23.487  40.833  1.00 18.29           O  
ATOM    235  N   TRP L  34      24.982  22.165  42.557  1.00 18.35           N  
ATOM    236  CA  TRP L  34      26.102  21.277  42.392  1.00 19.76           C  
ATOM    237  CB  TRP L  34      27.073  21.296  43.584  1.00 18.37           C  
ATOM    238  CG  TRP L  34      27.838  22.589  43.728  1.00 18.21           C  
ATOM    239  CD2 TRP L  34      29.177  22.788  43.244  1.00 18.83           C  
ATOM    240  CD1 TRP L  34      27.463  23.762  44.317  1.00 18.79           C  
ATOM    241  NE1 TRP L  34      28.483  24.679  44.229  1.00 19.06           N  
ATOM    242  CE2 TRP L  34      29.543  24.092  43.572  1.00 19.96           C  
ATOM    243  CE3 TRP L  34      30.028  21.951  42.582  1.00 18.38           C  
ATOM    244  CZ2 TRP L  34      30.776  24.582  43.241  1.00 19.30           C  
ATOM    245  CZ3 TRP L  34      31.268  22.448  42.247  1.00 17.78           C  
ATOM    246  CH2 TRP L  34      31.633  23.738  42.572  1.00 19.43           C  
ATOM    247  C   TRP L  34      25.587  19.874  42.263  1.00 20.81           C  
ATOM    248  O   TRP L  34      24.582  19.513  42.875  1.00 20.54           O  
ATOM    249  N   TYR L  35      26.274  19.046  41.445  1.00 21.24           N  
ATOM    250  CA  TYR L  35      25.871  17.680  41.237  1.00 21.54           C  
ATOM    251  CB  TYR L  35      25.341  17.392  39.818  1.00 21.13           C  
ATOM    252  CG  TYR L  35      24.072  18.142  39.586  1.00 21.76           C  
ATOM    253  CD1 TYR L  35      24.103  19.465  39.208  1.00 20.71           C  
ATOM    254  CD2 TYR L  35      22.852  17.521  39.731  1.00 22.76           C  
ATOM    255  CE1 TYR L  35      22.936  20.159  38.987  1.00 20.92           C  
ATOM    256  CE2 TYR L  35      21.681  18.209  39.510  1.00 21.71           C  
ATOM    257  CZ  TYR L  35      21.723  19.531  39.138  1.00 20.74           C  
ATOM    258  OH  TYR L  35      20.529  20.248  38.911  1.00 20.58           O  
ATOM    259  C   TYR L  35      27.061  16.775  41.430  1.00 21.65           C  
ATOM    260  O   TYR L  35      28.200  17.144  41.143  1.00 22.12           O  
ATOM    261  N   GLN L  36      26.812  15.546  41.937  1.00 22.02           N  
ATOM    262  CA  GLN L  36      27.861  14.580  42.134  1.00 21.80           C  
ATOM    263  CB  GLN L  36      27.890  13.989  43.555  1.00 21.52           C  
ATOM    264  CG  GLN L  36      29.008  12.967  43.770  1.00 21.68           C  
ATOM    265  CD  GLN L  36      28.803  12.328  45.138  1.00 22.54           C  
ATOM    266  OE1 GLN L  36      27.725  11.818  45.439  1.00 23.28           O  
ATOM    267  NE2 GLN L  36      29.861  12.359  45.991  1.00 20.82           N  
ATOM    268  C   GLN L  36      27.593  13.427  41.214  1.00 21.51           C  
ATOM    269  O   GLN L  36      26.448  13.010  41.046  1.00 21.16           O  
ATOM    270  N   GLN L  37      28.646  12.879  40.569  1.00 22.04           N  
ATOM    271  CA  GLN L  37      28.411  11.763  39.696  1.00 23.24           C  
ATOM    272  CB  GLN L  37      28.330  12.151  38.210  1.00 21.38           C  
ATOM    273  CG  GLN L  37      28.046  10.977  37.269  1.00 20.22           C  
ATOM    274  CD  GLN L  37      27.873  11.536  35.864  1.00 22.09           C  
ATOM    275  OE1 GLN L  37      27.789  10.791  34.889  1.00 22.79           O  
ATOM    276  NE2 GLN L  37      27.802  12.889  35.756  1.00 21.49           N  
ATOM    277  C   GLN L  37      29.512  10.759  39.849  1.00 25.18           C  
ATOM    278  O   GLN L  37      30.696  11.093  39.861  1.00 25.47           O  
ATOM    279  N   LYS L  38      29.123   9.476  39.965  1.00 27.60           N  
ATOM    280  CA  LYS L  38      30.058   8.398  40.095  1.00 29.51           C  
ATOM    281  CB  LYS L  38      29.676   7.419  41.215  1.00 30.18           C  
ATOM    282  CG  LYS L  38      29.616   8.083  42.592  1.00 30.03           C  
ATOM    283  CD  LYS L  38      28.851   7.265  43.633  1.00 30.77           C  
ATOM    284  CE  LYS L  38      28.630   8.006  44.953  1.00 30.65           C  
ATOM    285  NZ  LYS L  38      29.908   8.123  45.691  1.00 31.73           N1+
ATOM    286  C   LYS L  38      29.987   7.652  38.799  1.00 31.44           C  
ATOM    287  O   LYS L  38      28.976   7.704  38.101  1.00 29.86           O  
ATOM    288  N   SER L  39      31.063   6.930  38.433  1.00 34.03           N  
ATOM    289  CA  SER L  39      31.068   6.265  37.161  1.00 35.08           C  
ATOM    290  CB  SER L  39      32.391   5.537  36.863  0.90 35.16           C  
ATOM    291  OG  SER L  39      32.327   4.903  35.593  1.00  0.00           O  
ATOM    292  C   SER L  39      29.969   5.252  37.124  1.00 35.75           C  
ATOM    293  O   SER L  39      29.743   4.527  38.091  1.00 35.52           O  
ATOM    294  N   GLY L  40      29.252   5.199  35.981  1.00 36.20           N  
ATOM    295  CA  GLY L  40      28.210   4.234  35.781  0.90 36.45           C  
ATOM    296  C   GLY L  40      26.925   4.730  36.369  1.00 37.21           C  
ATOM    297  O   GLY L  40      25.933   4.001  36.391  1.00 37.68           O  
ATOM    298  N   THR L  41      26.895   5.988  36.851  1.00 36.20           N  
ATOM    299  CA  THR L  41      25.698   6.478  37.477  1.00 33.85           C  
ATOM    300  CB  THR L  41      25.873   6.693  38.954  1.00 35.25           C  
ATOM    301  OG1 THR L  41      26.314   5.503  39.581  1.00 35.35           O  
ATOM    302  CG2 THR L  41      24.533   7.112  39.567  1.00 37.19           C  
ATOM    303  C   THR L  41      25.400   7.835  36.918  1.00 31.76           C  
ATOM    304  O   THR L  41      26.284   8.503  36.383  1.00 30.57           O  
ATOM    305  N   SER L  42      24.128   8.272  37.026  1.00 29.86           N  
ATOM    306  CA  SER L  42      23.742   9.577  36.574  1.00 28.77           C  
ATOM    307  CB  SER L  42      22.247   9.689  36.227  1.00 30.23           C  
ATOM    308  OG  SER L  42      21.456   9.408  37.371  1.00 31.99           O  
ATOM    309  C   SER L  42      24.055  10.561  37.664  1.00 27.49           C  
ATOM    310  O   SER L  42      24.333  10.184  38.801  1.00 26.29           O  
ATOM    311  N   PRO L  43      24.017  11.830  37.339  1.00 26.09           N  
ATOM    312  CA  PRO L  43      24.339  12.851  38.303  1.00 24.21           C  
ATOM    313  CD  PRO L  43      24.266  12.266  35.974  1.00 24.88           C  
ATOM    314  CB  PRO L  43      24.479  14.143  37.503  1.00 24.39           C  
ATOM    315  CG  PRO L  43      24.892  13.664  36.099  1.00 24.58           C  
ATOM    316  C   PRO L  43      23.284  12.936  39.360  1.00 24.02           C  
ATOM    317  O   PRO L  43      22.120  12.667  39.064  1.00 22.58           O  
ATOM    318  N   LYS L  44      23.667  13.295  40.603  1.00 23.73           N  
ATOM    319  CA  LYS L  44      22.691  13.461  41.642  1.00 24.61           C  
ATOM    320  CB  LYS L  44      22.843  12.509  42.839  1.00 27.06           C  
ATOM    321  CG  LYS L  44      22.345  11.089  42.570  1.00 32.67           C  
ATOM    322  CD  LYS L  44      22.578  10.131  43.740  0.94 35.71           C  
ATOM    323  CE  LYS L  44      23.858   9.305  43.619  0.94 37.77           C  
ATOM    324  NZ  LYS L  44      23.682   8.256  42.590  1.00 38.81           N1+
ATOM    325  C   LYS L  44      22.825  14.854  42.173  1.00 22.71           C  
ATOM    326  O   LYS L  44      23.927  15.390  42.252  1.00 22.28           O  
ATOM    327  N   LEU L  45      21.695  15.489  42.547  1.00 21.29           N  
ATOM    328  CA  LEU L  45      21.771  16.839  43.042  1.00 20.77           C  
ATOM    329  CB  LEU L  45      20.375  17.460  43.233  1.00 20.51           C  
ATOM    330  CG  LEU L  45      20.365  18.904  43.761  1.00 23.44           C  
ATOM    331  CD1 LEU L  45      20.978  19.876  42.740  1.00 22.58           C  
ATOM    332  CD2 LEU L  45      18.954  19.324  44.198  1.00 23.05           C  
ATOM    333  C   LEU L  45      22.448  16.803  44.387  1.00 20.46           C  
ATOM    334  O   LEU L  45      21.954  16.144  45.300  1.00 20.20           O  
ATOM    335  N   LEU L  46      23.669  17.380  44.504  1.00 19.94           N  
ATOM    336  CA  LEU L  46      24.348  17.504  45.768  1.00 20.42           C  
ATOM    337  CB  LEU L  46      25.877  17.555  45.650  1.00 19.30           C  
ATOM    338  CG  LEU L  46      26.524  16.211  45.284  1.00 16.47           C  
ATOM    339  CD1 LEU L  46      28.052  16.316  45.358  1.00 16.49           C  
ATOM    340  CD2 LEU L  46      25.975  15.064  46.152  1.00 16.91           C  
ATOM    341  C   LEU L  46      23.956  18.709  46.569  1.00 20.40           C  
ATOM    342  O   LEU L  46      23.633  18.609  47.751  1.00 20.37           O  
ATOM    343  N   ILE L  47      24.001  19.901  45.939  1.00 20.86           N  
ATOM    344  CA  ILE L  47      23.747  21.117  46.657  1.00 21.25           C  
ATOM    345  CB  ILE L  47      24.993  21.904  46.942  1.00 21.13           C  
ATOM    346  CG1 ILE L  47      25.917  21.100  47.871  1.00 21.55           C  
ATOM    347  CG2 ILE L  47      24.588  23.277  47.504  1.00 21.02           C  
ATOM    348  CD1 ILE L  47      27.316  21.697  48.006  1.00 21.72           C  
ATOM    349  C   ILE L  47      22.861  21.970  45.810  1.00 21.47           C  
ATOM    350  O   ILE L  47      23.058  22.083  44.601  1.00 22.17           O  
ATOM    351  N   TYR L  48      21.847  22.601  46.434  1.00 21.34           N  
ATOM    352  CA  TYR L  48      20.982  23.442  45.670  1.00 21.86           C  
ATOM    353  CB  TYR L  48      19.528  22.936  45.580  1.00 23.18           C  
ATOM    354  CG  TYR L  48      18.920  22.937  46.937  1.00 24.47           C  
ATOM    355  CD1 TYR L  48      19.013  21.830  47.747  1.00 24.80           C  
ATOM    356  CD2 TYR L  48      18.256  24.048  47.399  1.00 25.04           C  
ATOM    357  CE1 TYR L  48      18.452  21.827  49.002  1.00 26.46           C  
ATOM    358  CE2 TYR L  48      17.691  24.053  48.653  1.00 26.86           C  
ATOM    359  CZ  TYR L  48      17.789  22.941  49.455  1.00 27.33           C  
ATOM    360  OH  TYR L  48      17.211  22.941  50.742  1.00 29.47           O  
ATOM    361  C   TYR L  48      20.993  24.806  46.283  1.00 20.97           C  
ATOM    362  O   TYR L  48      21.209  24.967  47.484  1.00 20.97           O  
ATOM    363  N   THR L  49      20.707  25.839  45.460  1.00 28.74           N  
ATOM    364  CA  THR L  49      20.570  27.192  45.924  1.00 30.12           C  
ATOM    365  CB  THR L  49      19.361  27.381  46.797  1.00 31.06           C  
ATOM    366  OG1 THR L  49      18.205  26.934  46.109  1.00 46.49           O  
ATOM    367  CG2 THR L  49      19.188  28.877  47.111  1.00 42.85           C  
ATOM    368  C   THR L  49      21.811  27.604  46.663  1.00 31.06           C  
ATOM    369  O   THR L  49      21.765  28.205  47.734  1.00 29.78           O  
ATOM    370  N   THR L  50      22.963  27.223  46.097  1.00 28.72           N  
ATOM    371  CA  THR L  50      24.301  27.586  46.474  1.00 27.75           C  
ATOM    372  CB  THR L  50      24.584  29.069  46.468  1.00 29.27           C  
ATOM    373  OG1 THR L  50      23.804  29.756  47.429  1.00 29.81           O  
ATOM    374  CG2 THR L  50      24.289  29.620  45.071  1.00 29.84           C  
ATOM    375  C   THR L  50      24.749  27.044  47.797  1.00 29.03           C  
ATOM    376  O   THR L  50      25.941  26.791  47.958  1.00 29.60           O  
ATOM    377  N   SER L  51      23.855  26.755  48.764  1.00 28.45           N  
ATOM    378  CA  SER L  51      24.462  26.342  50.002  0.88 30.77           C  
ATOM    379  CB  SER L  51      24.688  27.511  50.976  0.88 31.80           C  
ATOM    380  OG  SER L  51      23.440  28.027  51.412  0.88 33.55           O  
ATOM    381  C   SER L  51      23.604  25.366  50.729  1.00 31.86           C  
ATOM    382  O   SER L  51      23.879  25.015  51.873  1.00 32.86           O  
ATOM    383  N   ASN L  52      22.562  24.851  50.078  1.00 23.30           N  
ATOM    384  CA  ASN L  52      21.668  23.973  50.776  1.00 24.56           C  
ATOM    385  CB  ASN L  52      20.185  24.293  50.528  1.00 24.69           C  
ATOM    386  CG  ASN L  52      19.903  25.642  51.181  1.00 28.19           C  
ATOM    387  OD1 ASN L  52      20.453  25.964  52.232  1.00 30.46           O  
ATOM    388  ND2 ASN L  52      19.028  26.459  50.538  1.00 29.29           N  
ATOM    389  C   ASN L  52      21.942  22.570  50.335  1.00 24.24           C  
ATOM    390  O   ASN L  52      21.963  22.265  49.142  1.00 23.92           O  
ATOM    391  N   LEU L  53      22.167  21.679  51.318  1.00 24.58           N  
ATOM    392  CA  LEU L  53      22.516  20.312  51.059  1.00 25.60           C  
ATOM    393  CB  LEU L  53      23.087  19.588  52.291  1.00 26.14           C  
ATOM    394  CG  LEU L  53      24.372  20.226  52.853  1.00 26.78           C  
ATOM    395  CD1 LEU L  53      24.888  19.447  54.072  1.00 26.55           C  
ATOM    396  CD2 LEU L  53      25.446  20.389  51.766  1.00 28.00           C  
ATOM    397  C   LEU L  53      21.295  19.557  50.632  1.00 26.17           C  
ATOM    398  O   LEU L  53      20.189  19.782  51.124  1.00 27.18           O  
ATOM    399  N   ALA L  54      21.488  18.616  49.688  1.00 26.39           N  
ATOM    400  CA  ALA L  54      20.433  17.773  49.201  1.00 27.00           C  
ATOM    401  CB  ALA L  54      20.786  17.017  47.910  1.00 26.88           C  
ATOM    402  C   ALA L  54      20.165  16.763  50.272  1.00 27.85           C  
ATOM    403  O   ALA L  54      20.964  16.608  51.188  1.00 27.41           O  
ATOM    404  N   SER L  55      19.045  16.023  50.169  1.00 29.82           N  
ATOM    405  CA  SER L  55      18.596  15.176  51.239  1.00 30.99           C  
ATOM    406  CB  SER L  55      17.354  14.349  50.864  1.00 32.47           C  
ATOM    407  OG  SER L  55      17.670  13.420  49.837  1.00 35.87           O  
ATOM    408  C   SER L  55      19.648  14.216  51.737  1.00 31.05           C  
ATOM    409  O   SER L  55      19.992  14.237  52.918  1.00 31.75           O  
ATOM    410  N   GLY L  56      20.180  13.353  50.853  1.00 29.96           N  
ATOM    411  CA  GLY L  56      21.111  12.303  51.185  1.00 29.29           C  
ATOM    412  C   GLY L  56      22.450  12.805  51.645  1.00 28.74           C  
ATOM    413  O   GLY L  56      23.127  12.128  52.415  1.00 28.92           O  
ATOM    414  N   VAL L  57      22.892  13.977  51.155  1.00 27.05           N  
ATOM    415  CA  VAL L  57      24.241  14.454  51.356  1.00 26.35           C  
ATOM    416  CB  VAL L  57      24.486  15.759  50.654  1.00 24.73           C  
ATOM    417  CG1 VAL L  57      25.932  16.212  50.917  1.00 23.41           C  
ATOM    418  CG2 VAL L  57      24.139  15.574  49.169  1.00 24.80           C  
ATOM    419  C   VAL L  57      24.604  14.636  52.810  1.00 26.00           C  
ATOM    420  O   VAL L  57      23.837  15.140  53.630  1.00 25.34           O  
ATOM    421  N   PRO L  58      25.818  14.218  53.114  1.00 26.18           N  
ATOM    422  CA  PRO L  58      26.386  14.313  54.442  1.00 25.51           C  
ATOM    423  CD  PRO L  58      26.462  13.187  52.320  1.00 26.38           C  
ATOM    424  CB  PRO L  58      27.565  13.335  54.466  1.00 25.79           C  
ATOM    425  CG  PRO L  58      27.829  13.000  52.986  1.00 27.72           C  
ATOM    426  C   PRO L  58      26.760  15.727  54.792  1.00 24.72           C  
ATOM    427  O   PRO L  58      27.068  16.507  53.894  1.00 23.28           O  
ATOM    428  N   SER L  59      26.780  16.053  56.102  1.00 24.28           N  
ATOM    429  CA  SER L  59      27.002  17.377  56.624  1.00 24.43           C  
ATOM    430  CB  SER L  59      26.783  17.459  58.145  1.00 24.14           C  
ATOM    431  OG  SER L  59      27.781  16.709  58.823  1.00  0.00           O  
ATOM    432  C   SER L  59      28.398  17.857  56.362  1.00 24.06           C  
ATOM    433  O   SER L  59      28.676  19.048  56.491  1.00 25.59           O  
ATOM    434  N   ARG L  60      29.321  16.958  55.985  1.00 22.53           N  
ATOM    435  CA  ARG L  60      30.686  17.349  55.776  1.00 20.96           C  
ATOM    436  CB  ARG L  60      31.642  16.176  55.473  1.00 20.43           C  
ATOM    437  CG  ARG L  60      31.318  15.380  54.209  1.00 21.82           C  
ATOM    438  CD  ARG L  60      32.393  14.346  53.861  1.00 23.06           C  
ATOM    439  NE  ARG L  60      32.069  13.080  54.574  1.00 25.34           N  
ATOM    440  CZ  ARG L  60      31.252  12.159  53.985  1.00 24.99           C  
ATOM    441  NH1 ARG L  60      30.714  12.411  52.758  1.00 24.60           N1+
ATOM    442  NH2 ARG L  60      30.981  10.978  54.614  1.00 24.47           N  
ATOM    443  C   ARG L  60      30.750  18.325  54.634  1.00 21.34           C  
ATOM    444  O   ARG L  60      31.688  19.118  54.550  1.00 21.40           O  
ATOM    445  N   PHE L  61      29.783  18.245  53.696  1.00 20.92           N  
ATOM    446  CA  PHE L  61      29.757  19.109  52.545  1.00 21.66           C  
ATOM    447  CB  PHE L  61      28.962  18.535  51.360  1.00 22.13           C  
ATOM    448  CG  PHE L  61      29.712  17.373  50.808  1.00 22.61           C  
ATOM    449  CD1 PHE L  61      29.617  16.133  51.395  1.00 22.64           C  
ATOM    450  CD2 PHE L  61      30.503  17.524  49.693  1.00 22.59           C  
ATOM    451  CE1 PHE L  61      30.307  15.060  50.882  1.00 22.43           C  
ATOM    452  CE2 PHE L  61      31.195  16.456  49.175  1.00 23.83           C  
ATOM    453  CZ  PHE L  61      31.098  15.220  49.769  1.00 22.55           C  
ATOM    454  C   PHE L  61      29.124  20.430  52.872  1.00 23.37           C  
ATOM    455  O   PHE L  61      28.317  20.548  53.793  1.00 22.71           O  
ATOM    456  N   SER L  62      29.516  21.477  52.112  1.00 23.23           N  
ATOM    457  CA  SER L  62      28.957  22.791  52.270  1.00 23.49           C  
ATOM    458  CB  SER L  62      29.589  23.591  53.422  1.00 23.66           C  
ATOM    459  OG  SER L  62      30.967  23.816  53.163  1.00 27.26           O  
ATOM    460  C   SER L  62      29.214  23.545  50.999  1.00 24.13           C  
ATOM    461  O   SER L  62      30.073  23.168  50.204  1.00 23.50           O  
ATOM    462  N   GLY L  63      28.460  24.641  50.768  1.00 24.04           N  
ATOM    463  CA  GLY L  63      28.657  25.415  49.575  1.00 25.09           C  
ATOM    464  C   GLY L  63      28.535  26.859  49.946  1.00 26.35           C  
ATOM    465  O   GLY L  63      27.894  27.203  50.939  1.00 26.48           O  
ATOM    466  N   SER L  64      29.170  27.745  49.151  1.00 27.10           N  
ATOM    467  CA  SER L  64      29.089  29.151  49.430  1.00 28.42           C  
ATOM    468  CB  SER L  64      30.085  29.628  50.501  1.00 30.43           C  
ATOM    469  OG  SER L  64      31.418  29.483  50.031  1.00 35.58           O  
ATOM    470  C   SER L  64      29.409  29.897  48.172  1.00 28.44           C  
ATOM    471  O   SER L  64      29.817  29.307  47.171  1.00 28.35           O  
ATOM    472  N   GLY L  65      29.198  31.232  48.183  1.00 29.07           N  
ATOM    473  CA  GLY L  65      29.560  32.016  47.036  1.00 28.47           C  
ATOM    474  C   GLY L  65      28.432  32.922  46.649  1.00 28.76           C  
ATOM    475  O   GLY L  65      27.332  32.857  47.195  1.00 28.98           O  
ATOM    476  N   SER L  66      28.714  33.819  45.682  1.00 29.20           N  
ATOM    477  CA  SER L  66      27.732  34.721  45.158  1.00 29.98           C  
ATOM    478  CB  SER L  66      27.377  35.873  46.114  1.00 32.03           C  
ATOM    479  OG  SER L  66      28.513  36.695  46.342  1.00 34.96           O  
ATOM    480  C   SER L  66      28.325  35.325  43.928  1.00 29.79           C  
ATOM    481  O   SER L  66      29.520  35.188  43.674  1.00 28.64           O  
ATOM    482  N   GLY L  67      27.494  35.995  43.111  1.00 30.68           N  
ATOM    483  CA  GLY L  67      28.019  36.635  41.943  1.00 30.48           C  
ATOM    484  C   GLY L  67      28.631  35.601  41.046  1.00 30.73           C  
ATOM    485  O   GLY L  67      27.977  34.651  40.618  1.00 31.21           O  
ATOM    486  N   THR L  68      29.893  35.861  40.658  1.00 30.35           N  
ATOM    487  CA  THR L  68      30.722  35.066  39.792  1.00 30.01           C  
ATOM    488  CB  THR L  68      31.785  35.888  39.124  1.00 31.75           C  
ATOM    489  OG1 THR L  68      32.643  36.468  40.095  1.00 33.53           O  
ATOM    490  CG2 THR L  68      31.099  36.990  38.295  1.00 31.36           C  
ATOM    491  C   THR L  68      31.392  33.894  40.457  1.00 29.55           C  
ATOM    492  O   THR L  68      31.751  32.941  39.766  1.00 29.83           O  
ATOM    493  N   PHE L  69      31.652  33.931  41.782  1.00 28.41           N  
ATOM    494  CA  PHE L  69      32.439  32.863  42.346  1.00 28.34           C  
ATOM    495  CB  PHE L  69      33.738  33.374  42.993  1.00 30.33           C  
ATOM    496  CG  PHE L  69      33.353  34.426  43.974  1.00  0.00           C  
ATOM    497  CD1 PHE L  69      33.063  34.116  45.283  1.00  0.00           C  
ATOM    498  CD2 PHE L  69      33.280  35.739  43.568  1.00  0.00           C  
ATOM    499  CE1 PHE L  69      32.705  35.101  46.174  1.00  0.00           C  
ATOM    500  CE2 PHE L  69      32.922  36.728  44.452  1.00  0.00           C  
ATOM    501  CZ  PHE L  69      32.634  36.408  45.758  1.00  0.00           C  
ATOM    502  C   PHE L  69      31.679  32.045  43.351  1.00 26.89           C  
ATOM    503  O   PHE L  69      31.041  32.564  44.265  1.00 25.33           O  
ATOM    504  N   TYR L  70      31.748  30.704  43.191  1.00 25.07           N  
ATOM    505  CA  TYR L  70      31.076  29.794  44.078  1.00 24.42           C  
ATOM    506  CB  TYR L  70      29.816  29.151  43.474  1.00 23.48           C  
ATOM    507  CG  TYR L  70      28.796  30.215  43.257  1.00 24.42           C  
ATOM    508  CD1 TYR L  70      28.863  31.033  42.153  1.00 24.77           C  
ATOM    509  CD2 TYR L  70      27.768  30.390  44.154  1.00 24.77           C  
ATOM    510  CE1 TYR L  70      27.920  32.014  41.950  1.00 25.77           C  
ATOM    511  CE2 TYR L  70      26.823  31.369  43.957  1.00 25.70           C  
ATOM    512  CZ  TYR L  70      26.899  32.182  42.852  1.00 27.08           C  
ATOM    513  OH  TYR L  70      25.931  33.187  42.645  1.00 29.22           O  
ATOM    514  C   TYR L  70      32.022  28.672  44.374  1.00 23.93           C  
ATOM    515  O   TYR L  70      32.947  28.416  43.605  1.00 23.42           O  
ATOM    516  N   SER L  71      31.824  27.977  45.516  1.00 23.71           N  
ATOM    517  CA  SER L  71      32.702  26.888  45.832  1.00 24.09           C  
ATOM    518  CB  SER L  71      33.909  27.314  46.683  1.00 25.92           C  
ATOM    519  OG  SER L  71      33.472  27.828  47.932  1.00 28.87           O  
ATOM    520  C   SER L  71      31.952  25.837  46.598  1.00 23.93           C  
ATOM    521  O   SER L  71      30.918  26.105  47.210  1.00 23.88           O  
ATOM    522  N   LEU L  72      32.472  24.593  46.544  1.00 22.26           N  
ATOM    523  CA  LEU L  72      31.915  23.479  47.254  1.00 21.69           C  
ATOM    524  CB  LEU L  72      31.461  22.345  46.302  1.00 21.53           C  
ATOM    525  CG  LEU L  72      30.843  21.089  46.951  1.00 21.75           C  
ATOM    526  CD1 LEU L  72      30.263  20.164  45.869  1.00 21.14           C  
ATOM    527  CD2 LEU L  72      31.839  20.324  47.832  1.00 22.45           C  
ATOM    528  C   LEU L  72      33.024  22.998  48.136  1.00 21.08           C  
ATOM    529  O   LEU L  72      34.169  22.895  47.696  1.00 21.10           O  
ATOM    530  N   THR L  73      32.721  22.703  49.419  1.00 20.61           N  
ATOM    531  CA  THR L  73      33.785  22.325  50.306  1.00 21.75           C  
ATOM    532  CB  THR L  73      34.074  23.368  51.346  1.00 21.33           C  
ATOM    533  OG1 THR L  73      34.410  24.600  50.724  1.00 24.09           O  
ATOM    534  CG2 THR L  73      35.247  22.883  52.215  1.00 20.73           C  
ATOM    535  C   THR L  73      33.444  21.065  51.039  1.00 22.16           C  
ATOM    536  O   THR L  73      32.288  20.798  51.368  1.00 23.06           O  
ATOM    537  N   ILE L  74      34.482  20.247  51.301  1.00 22.13           N  
ATOM    538  CA  ILE L  74      34.336  19.037  52.053  1.00 22.33           C  
ATOM    539  CB  ILE L  74      34.834  17.831  51.312  1.00 21.48           C  
ATOM    540  CG1 ILE L  74      34.085  17.684  49.978  1.00 22.02           C  
ATOM    541  CG2 ILE L  74      34.682  16.607  52.229  1.00 20.61           C  
ATOM    542  CD1 ILE L  74      34.703  16.647  49.039  1.00 21.81           C  
ATOM    543  C   ILE L  74      35.208  19.215  53.258  1.00 23.66           C  
ATOM    544  O   ILE L  74      36.414  19.424  53.133  1.00 23.71           O  
ATOM    545  N   SER L  75      34.615  19.144  54.466  1.00 24.27           N  
ATOM    546  CA  SER L  75      35.376  19.365  55.664  1.00 26.35           C  
ATOM    547  CB  SER L  75      34.522  19.284  56.943  1.00 26.11           C  
ATOM    548  OG  SER L  75      34.026  17.966  57.119  1.00 28.60           O  
ATOM    549  C   SER L  75      36.444  18.324  55.779  1.00 27.50           C  
ATOM    550  O   SER L  75      37.614  18.655  55.973  1.00 27.85           O  
ATOM    551  N   SER L  76      36.071  17.032  55.674  1.00 28.39           N  
ATOM    552  CA  SER L  76      37.061  15.997  55.766  1.00 29.78           C  
ATOM    553  CB  SER L  76      37.022  15.236  57.101  1.00 32.12           C  
ATOM    554  OG  SER L  76      35.780  14.562  57.239  1.00 33.83           O  
ATOM    555  C   SER L  76      36.761  15.012  54.682  1.00 29.96           C  
ATOM    556  O   SER L  76      35.679  14.427  54.644  1.00 30.04           O  
ATOM    557  N   VAL L  77      37.737  14.770  53.789  1.00 29.03           N  
ATOM    558  CA  VAL L  77      37.468  13.925  52.664  1.00 29.24           C  
ATOM    559  CB  VAL L  77      38.505  13.975  51.588  1.00 29.44           C  
ATOM    560  CG1 VAL L  77      39.765  13.291  52.125  1.00  0.00           C  
ATOM    561  CG2 VAL L  77      37.939  13.305  50.325  1.00  0.00           C  
ATOM    562  C   VAL L  77      37.354  12.500  53.091  1.00 29.31           C  
ATOM    563  O   VAL L  77      38.128  12.001  53.910  1.00 28.43           O  
ATOM    564  N   GLU L  78      36.352  11.811  52.514  1.00 28.92           N  
ATOM    565  CA  GLU L  78      36.116  10.421  52.766  1.00 28.63           C  
ATOM    566  CB  GLU L  78      34.688  10.112  53.248  1.00 30.24           C  
ATOM    567  CG  GLU L  78      34.356  10.708  54.617  1.00 34.65           C  
ATOM    568  CD  GLU L  78      35.152   9.957  55.671  1.00 37.61           C  
ATOM    569  OE1 GLU L  78      35.113   8.698  55.660  1.00 40.11           O  
ATOM    570  OE2 GLU L  78      35.816  10.634  56.500  1.00 37.97           O1-
ATOM    571  C   GLU L  78      36.293   9.734  51.449  1.00 27.53           C  
ATOM    572  O   GLU L  78      36.204  10.358  50.394  1.00 26.81           O  
ATOM    573  N   ALA L  79      36.542   8.414  51.481  1.00 26.43           N  
ATOM    574  CA  ALA L  79      36.801   7.654  50.291  1.00 25.70           C  
ATOM    575  CB  ALA L  79      37.095   6.176  50.595  1.00 25.56           C  
ATOM    576  C   ALA L  79      35.612   7.718  49.376  1.00 24.67           C  
ATOM    577  O   ALA L  79      35.761   7.801  48.158  1.00 24.54           O  
ATOM    578  N   GLU L  80      34.395   7.692  49.944  1.00 24.73           N  
ATOM    579  CA  GLU L  80      33.169   7.676  49.190  1.00 25.79           C  
ATOM    580  CB  GLU L  80      31.925   7.464  50.073  1.00 28.05           C  
ATOM    581  CG  GLU L  80      31.725   8.517  51.162  1.00 33.28           C  
ATOM    582  CD  GLU L  80      30.547   8.062  52.010  1.00 39.14           C  
ATOM    583  OE1 GLU L  80      30.049   6.932  51.764  1.00 41.92           O  
ATOM    584  OE2 GLU L  80      30.130   8.832  52.915  1.00 40.33           O1-
ATOM    585  C   GLU L  80      33.007   8.947  48.409  1.00 24.42           C  
ATOM    586  O   GLU L  80      32.279   8.980  47.418  1.00 24.07           O  
ATOM    587  N   ASP L  81      33.648  10.035  48.865  1.00 22.04           N  
ATOM    588  CA  ASP L  81      33.573  11.343  48.275  1.00 21.23           C  
ATOM    589  CB  ASP L  81      34.275  12.405  49.136  1.00 20.59           C  
ATOM    590  CG  ASP L  81      33.479  12.535  50.427  1.00 22.15           C  
ATOM    591  OD1 ASP L  81      32.269  12.187  50.413  1.00 21.97           O  
ATOM    592  OD2 ASP L  81      34.071  12.978  51.447  1.00 21.37           O1-
ATOM    593  C   ASP L  81      34.201  11.364  46.909  1.00 21.50           C  
ATOM    594  O   ASP L  81      33.938  12.276  46.127  1.00 21.22           O  
ATOM    595  N   ALA L  82      35.100  10.414  46.589  1.00 21.44           N  
ATOM    596  CA  ALA L  82      35.712  10.459  45.289  1.00 21.72           C  
ATOM    597  CB  ALA L  82      36.703   9.311  45.034  1.00 23.34           C  
ATOM    598  C   ALA L  82      34.628  10.374  44.261  1.00 22.15           C  
ATOM    599  O   ALA L  82      33.771   9.494  44.321  1.00 23.36           O  
ATOM    600  N   ALA L  83      34.647  11.303  43.281  1.00 21.85           N  
ATOM    601  CA  ALA L  83      33.648  11.325  42.249  1.00 20.65           C  
ATOM    602  CB  ALA L  83      32.206  11.330  42.789  1.00 21.38           C  
ATOM    603  C   ALA L  83      33.843  12.595  41.483  1.00 19.91           C  
ATOM    604  O   ALA L  83      34.774  13.352  41.751  1.00 20.10           O  
ATOM    605  N   ASP L  84      32.986  12.844  40.470  1.00 19.08           N  
ATOM    606  CA  ASP L  84      33.091  14.063  39.720  1.00 18.45           C  
ATOM    607  CB  ASP L  84      32.966  13.881  38.199  1.00 19.21           C  
ATOM    608  CG  ASP L  84      34.253  13.221  37.719  1.00  0.00           C  
ATOM    609  OD1 ASP L  84      35.114  12.907  38.584  1.00  0.00           O  
ATOM    610  OD2 ASP L  84      34.397  13.030  36.481  1.00  0.00           O1-
ATOM    611  C   ASP L  84      32.013  14.992  40.186  1.00 18.49           C  
ATOM    612  O   ASP L  84      30.896  14.564  40.472  1.00 18.24           O  
ATOM    613  N   TYR L  85      32.336  16.298  40.299  1.00 17.10           N  
ATOM    614  CA  TYR L  85      31.367  17.251  40.763  1.00 17.30           C  
ATOM    615  CB  TYR L  85      31.808  17.990  42.041  1.00 16.54           C  
ATOM    616  CG  TYR L  85      31.900  17.000  43.157  1.00 16.96           C  
ATOM    617  CD1 TYR L  85      33.007  16.190  43.293  1.00 16.35           C  
ATOM    618  CD2 TYR L  85      30.881  16.886  44.076  1.00 17.15           C  
ATOM    619  CE1 TYR L  85      33.093  15.280  44.323  1.00 17.87           C  
ATOM    620  CE2 TYR L  85      30.965  15.979  45.106  1.00 17.17           C  
ATOM    621  CZ  TYR L  85      32.069  15.173  45.234  1.00 18.37           C  
ATOM    622  OH  TYR L  85      32.144  14.245  46.295  1.00 17.37           O  
ATOM    623  C   TYR L  85      31.172  18.281  39.690  1.00 18.60           C  
ATOM    624  O   TYR L  85      32.134  18.763  39.094  1.00 19.31           O  
ATOM    625  N   TYR L  86      29.898  18.640  39.412  1.00 18.38           N  
ATOM    626  CA  TYR L  86      29.614  19.601  38.383  1.00 18.75           C  
ATOM    627  CB  TYR L  86      28.723  19.058  37.247  1.00 19.28           C  
ATOM    628  CG  TYR L  86      29.360  17.892  36.568  1.00 20.41           C  
ATOM    629  CD1 TYR L  86      29.164  16.617  37.048  1.00 21.06           C  
ATOM    630  CD2 TYR L  86      30.141  18.067  35.449  1.00 22.02           C  
ATOM    631  CE1 TYR L  86      29.737  15.534  36.423  1.00 22.06           C  
ATOM    632  CE2 TYR L  86      30.716  16.990  34.820  1.00 19.36           C  
ATOM    633  CZ  TYR L  86      30.513  15.721  35.306  1.00 19.96           C  
ATOM    634  OH  TYR L  86      31.102  14.614  34.661  1.00 28.35           O  
ATOM    635  C   TYR L  86      28.798  20.705  38.986  1.00 19.98           C  
ATOM    636  O   TYR L  86      27.870  20.456  39.753  1.00 19.46           O  
ATOM    637  N   CYS L  87      29.143  21.968  38.660  1.00 19.54           N  
ATOM    638  CA  CYS L  87      28.352  23.082  39.092  1.00 19.47           C  
ATOM    639  CB  CYS L  87      29.167  24.363  39.404  1.00 20.44           C  
ATOM    640  SG  CYS L  87      30.260  24.898  38.051  1.00 22.57           S  
ATOM    641  C   CYS L  87      27.380  23.357  37.983  1.00 19.40           C  
ATOM    642  O   CYS L  87      27.651  23.047  36.823  1.00 18.36           O  
ATOM    643  N   HIS L  88      26.206  23.929  38.319  1.00 19.02           N  
ATOM    644  CA  HIS L  88      25.169  24.151  37.352  1.00 18.60           C  
ATOM    645  ND1 HIS L  88      22.782  23.228  35.299  1.00 22.24           N  
ATOM    646  CG  HIS L  88      22.834  23.327  36.670  1.00 19.10           C  
ATOM    647  CB  HIS L  88      24.058  23.097  37.500  1.00 18.22           C  
ATOM    648  NE2 HIS L  88      20.728  23.740  35.975  1.00 25.31           N  
ATOM    649  CD2 HIS L  88      21.571  23.641  37.066  1.00 17.79           C  
ATOM    650  CE1 HIS L  88      21.500  23.484  34.936  1.00 23.71           C  
ATOM    651  C   HIS L  88      24.563  25.495  37.602  1.00 19.06           C  
ATOM    652  O   HIS L  88      24.441  25.931  38.748  1.00 18.66           O  
ATOM    653  N   GLN L  89      24.160  26.185  36.515  1.00 19.10           N  
ATOM    654  CA  GLN L  89      23.610  27.502  36.635  1.00 20.53           C  
ATOM    655  CB  GLN L  89      24.605  28.562  36.124  1.00 21.23           C  
ATOM    656  CG  GLN L  89      24.112  30.004  36.174  1.00 23.17           C  
ATOM    657  CD  GLN L  89      23.454  30.300  34.836  1.00 21.77           C  
ATOM    658  OE1 GLN L  89      22.860  31.359  34.643  1.00 24.66           O  
ATOM    659  NE2 GLN L  89      23.567  29.340  33.879  1.00 22.07           N  
ATOM    660  C   GLN L  89      22.366  27.566  35.814  1.00 21.06           C  
ATOM    661  O   GLN L  89      22.329  27.083  34.684  1.00 21.42           O  
ATOM    662  N   TRP L  90      21.303  28.031  36.495  1.00 37.27           N  
ATOM    663  CA  TRP L  90      20.001  27.924  35.934  1.00 38.82           C  
ATOM    664  CB  TRP L  90      18.972  27.393  36.951  1.00 38.16           C  
ATOM    665  CG  TRP L  90      17.595  27.138  36.386  1.00 36.79           C  
ATOM    666  CD2 TRP L  90      16.457  28.003  36.552  1.00 29.43           C  
ATOM    667  CD1 TRP L  90      17.165  26.072  35.654  1.00 30.21           C  
ATOM    668  NE1 TRP L  90      15.835  26.220  35.343  1.00 18.05           N  
ATOM    669  CE2 TRP L  90      15.386  27.402  35.892  1.00 29.74           C  
ATOM    670  CE3 TRP L  90      16.315  29.193  37.206  1.00 20.27           C  
ATOM    671  CZ2 TRP L  90      14.150  27.985  35.870  1.00 19.94           C  
ATOM    672  CZ3 TRP L  90      15.070  29.783  37.175  1.00 21.76           C  
ATOM    673  CH2 TRP L  90      14.010  29.191  36.519  1.00 22.00           C  
ATOM    674  C   TRP L  90      19.549  29.263  35.488  1.00 40.20           C  
ATOM    675  O   TRP L  90      18.731  29.919  36.128  1.00 40.31           O  
ATOM    676  N   SER L  91      20.072  29.695  34.341  1.00 46.01           N  
ATOM    677  CA  SER L  91      19.609  30.920  33.789  1.00 47.67           C  
ATOM    678  CB  SER L  91      20.681  31.714  33.020  1.00 63.41           C  
ATOM    679  OG  SER L  91      21.136  30.971  31.898  1.00 64.92           O  
ATOM    680  C   SER L  91      18.541  30.528  32.826  1.00 48.30           C  
ATOM    681  O   SER L  91      17.932  29.466  32.961  1.00 48.55           O  
ATOM    682  N   SER L  92      18.275  31.384  31.824  1.00 49.00           N  
ATOM    683  CA  SER L  92      17.235  31.089  30.882  1.00 50.73           C  
ATOM    684  CB  SER L  92      17.144  32.108  29.738  1.00 51.86           C  
ATOM    685  OG  SER L  92      18.278  32.000  28.890  1.00 70.93           O  
ATOM    686  C   SER L  92      17.535  29.763  30.267  1.00 50.69           C  
ATOM    687  O   SER L  92      16.646  28.922  30.130  1.00 51.75           O  
ATOM    688  N   TYR L  93      18.798  29.555  29.846  1.00 50.43           N  
ATOM    689  CA  TYR L  93      19.176  28.245  29.419  1.00 48.12           C  
ATOM    690  CB  TYR L  93      19.415  28.059  27.903  1.00 51.37           C  
ATOM    691  CG  TYR L  93      20.348  29.070  27.330  1.00 54.09           C  
ATOM    692  CD1 TYR L  93      21.707  28.990  27.527  1.00 73.16           C  
ATOM    693  CD2 TYR L  93      19.842  30.086  26.549  1.00 72.50           C  
ATOM    694  CE1 TYR L  93      22.544  29.926  26.968  1.00 74.84           C  
ATOM    695  CE2 TYR L  93      20.675  31.025  25.990  1.00 73.94           C  
ATOM    696  CZ  TYR L  93      22.031  30.946  26.201  1.00 75.17           C  
ATOM    697  OH  TYR L  93      22.895  31.903  25.629  1.00 76.57           O  
ATOM    698  C   TYR L  93      20.365  27.860  30.225  1.00 44.55           C  
ATOM    699  O   TYR L  93      21.434  28.472  30.212  1.00 43.72           O  
ATOM    700  N   PRO L  94      20.130  26.817  30.950  1.00 34.70           N  
ATOM    701  CA  PRO L  94      21.089  26.361  31.908  1.00 32.91           C  
ATOM    702  CD  PRO L  94      18.764  26.515  31.340  1.00 32.53           C  
ATOM    703  CB  PRO L  94      20.330  25.379  32.789  1.00 31.54           C  
ATOM    704  CG  PRO L  94      18.872  25.860  32.720  1.00 30.92           C  
ATOM    705  C   PRO L  94      22.334  25.824  31.293  1.00 30.81           C  
ATOM    706  O   PRO L  94      22.289  25.251  30.206  1.00 28.92           O  
ATOM    707  N   THR L  95      23.462  26.038  31.993  1.00 20.38           N  
ATOM    708  CA  THR L  95      24.760  25.576  31.579  1.00 19.67           C  
ATOM    709  CB  THR L  95      25.684  26.695  31.184  1.00 19.58           C  
ATOM    710  OG1 THR L  95      25.889  27.575  32.281  1.00 20.06           O  
ATOM    711  CG2 THR L  95      25.058  27.454  30.002  1.00 18.93           C  
ATOM    712  C   THR L  95      25.410  24.843  32.725  1.00 19.90           C  
ATOM    713  O   THR L  95      25.088  25.072  33.891  1.00 19.16           O  
ATOM    714  N   PHE L  96      26.364  23.938  32.407  1.00 20.45           N  
ATOM    715  CA  PHE L  96      27.056  23.159  33.404  1.00 19.74           C  
ATOM    716  CB  PHE L  96      26.957  21.636  33.197  1.00 19.89           C  
ATOM    717  CG  PHE L  96      25.570  21.155  33.462  1.00 19.90           C  
ATOM    718  CD1 PHE L  96      24.597  21.232  32.492  1.00 18.11           C  
ATOM    719  CD2 PHE L  96      25.250  20.607  34.683  1.00 20.43           C  
ATOM    720  CE1 PHE L  96      23.323  20.779  32.742  1.00 19.35           C  
ATOM    721  CE2 PHE L  96      23.978  20.152  34.938  1.00 19.79           C  
ATOM    722  CZ  PHE L  96      23.011  20.239  33.966  1.00 19.51           C  
ATOM    723  C   PHE L  96      28.520  23.458  33.307  1.00 20.82           C  
ATOM    724  O   PHE L  96      29.017  23.876  32.264  1.00 19.39           O  
ATOM    725  N   GLY L  97      29.254  23.247  34.420  1.00 20.67           N  
ATOM    726  CA  GLY L  97      30.669  23.482  34.429  1.00 20.17           C  
ATOM    727  C   GLY L  97      31.349  22.285  33.835  1.00 22.10           C  
ATOM    728  O   GLY L  97      30.729  21.248  33.608  1.00 21.44           O  
ATOM    729  N   GLY L  98      32.666  22.415  33.586  1.00 23.86           N  
ATOM    730  CA  GLY L  98      33.483  21.387  32.999  1.00 25.25           C  
ATOM    731  C   GLY L  98      33.537  20.209  33.919  1.00 25.47           C  
ATOM    732  O   GLY L  98      33.651  19.068  33.473  1.00 27.00           O  
ATOM    733  N   GLY L  99      33.524  20.460  35.239  1.00 24.23           N  
ATOM    734  CA  GLY L  99      33.527  19.372  36.174  1.00 21.27           C  
ATOM    735  C   GLY L  99      34.880  19.221  36.793  1.00 22.29           C  
ATOM    736  O   GLY L  99      35.900  19.600  36.219  1.00 22.01           O  
ATOM    737  N   THR L 100      34.898  18.666  38.024  1.00 22.16           N  
ATOM    738  CA  THR L 100      36.123  18.406  38.724  1.00 22.65           C  
ATOM    739  CB  THR L 100      36.288  19.234  39.968  1.00 23.57           C  
ATOM    740  OG1 THR L 100      36.290  20.618  39.646  1.00 23.77           O  
ATOM    741  CG2 THR L 100      37.610  18.844  40.650  1.00 22.43           C  
ATOM    742  C   THR L 100      36.103  16.968  39.147  1.00 22.68           C  
ATOM    743  O   THR L 100      35.174  16.519  39.817  1.00 21.83           O  
ATOM    744  N   LYS L 101      37.144  16.202  38.765  1.00 22.36           N  
ATOM    745  CA  LYS L 101      37.190  14.823  39.155  1.00 24.12           C  
ATOM    746  CB  LYS L 101      37.835  13.900  38.103  1.00 25.79           C  
ATOM    747  CG  LYS L 101      37.862  12.425  38.511  1.00 30.89           C  
ATOM    748  CD  LYS L 101      38.187  11.464  37.366  1.00 34.13           C  
ATOM    749  CE  LYS L 101      39.667  11.435  36.985  1.00 35.57           C  
ATOM    750  NZ  LYS L 101      39.926  10.319  36.051  1.00 39.03           N1+
ATOM    751  C   LYS L 101      38.019  14.753  40.398  1.00 23.79           C  
ATOM    752  O   LYS L 101      39.164  15.199  40.418  1.00 24.80           O  
ATOM    753  N   LEU L 102      37.440  14.190  41.475  1.00 22.84           N  
ATOM    754  CA  LEU L 102      38.115  14.132  42.740  1.00 23.77           C  
ATOM    755  CB  LEU L 102      37.184  14.551  43.895  1.00 23.11           C  
ATOM    756  CG  LEU L 102      37.826  14.523  45.290  1.00 23.24           C  
ATOM    757  CD1 LEU L 102      38.974  15.541  45.399  1.00 21.54           C  
ATOM    758  CD2 LEU L 102      36.763  14.718  46.383  1.00 23.25           C  
ATOM    759  C   LEU L 102      38.557  12.719  42.966  1.00 25.10           C  
ATOM    760  O   LEU L 102      37.758  11.785  42.907  1.00 24.64           O  
ATOM    761  N   GLU L 103      39.864  12.530  43.243  1.00 27.34           N  
ATOM    762  CA  GLU L 103      40.401  11.211  43.425  1.00 30.29           C  
ATOM    763  CB  GLU L 103      41.503  10.879  42.410  1.00 33.29           C  
ATOM    764  CG  GLU L 103      40.988  10.900  40.970  0.90 38.90           C  
ATOM    765  CD  GLU L 103      42.160  10.624  40.043  0.90 41.87           C  
ATOM    766  OE1 GLU L 103      42.657   9.468  40.043  0.90 45.15           O  
ATOM    767  OE2 GLU L 103      42.575  11.570  39.323  0.90 44.33           O1-
ATOM    768  C   GLU L 103      41.007  11.131  44.793  1.00 31.66           C  
ATOM    769  O   GLU L 103      41.308  12.148  45.415  1.00 30.88           O  
ATOM    770  N   ILE L 104      41.185   9.896  45.305  1.00 32.88           N  
ATOM    771  CA  ILE L 104      41.730   9.704  46.619  1.00 34.46           C  
ATOM    772  CB  ILE L 104      41.032   8.628  47.407  1.00 33.58           C  
ATOM    773  CG1 ILE L 104      39.559   8.995  47.654  1.00 38.76           C  
ATOM    774  CG2 ILE L 104      41.814   8.407  48.714  1.00 38.86           C  
ATOM    775  CD1 ILE L 104      39.371  10.237  48.527  1.00 37.26           C  
ATOM    776  C   ILE L 104      43.161   9.292  46.470  1.00 35.65           C  
ATOM    777  O   ILE L 104      43.504   8.492  45.601  1.00 36.20           O  
ATOM    778  N   LYS L 105      44.049   9.871  47.304  1.00 37.45           N  
ATOM    779  CA  LYS L 105      45.440   9.527  47.236  1.00 39.30           C  
ATOM    780  CB  LYS L 105      46.375  10.560  47.888  1.00 38.75           C  
ATOM    781  CG  LYS L 105      46.462  11.883  47.130  1.00 39.93           C  
ATOM    782  CD  LYS L 105      47.191  12.980  47.906  1.00 40.26           C  
ATOM    783  CE  LYS L 105      47.312  14.293  47.132  1.00 41.74           C  
ATOM    784  NZ  LYS L 105      48.023  15.299  47.950  1.00 42.67           N1+
ATOM    785  C   LYS L 105      45.665   8.218  47.985  1.00 40.32           C  
ATOM    786  O   LYS L 105      44.774   7.815  48.777  1.00 41.45           O  
ATOM    787  OXT LYS L 105      46.749   7.609  47.785  1.00  0.00           O  
TER     788      LYS L 105 
ATOM    789  N   GLU H 106      10.588   6.234  44.712  0.94 57.70           N1+
ATOM    790  CA  GLU H 106       9.260   6.810  44.413  0.94 57.77           C  
ATOM    791  CB  GLU H 106       9.090   8.164  45.121  0.94 58.90           C  
ATOM    792  CG  GLU H 106       9.008   8.068  46.645  0.94 60.76           C  
ATOM    793  CD  GLU H 106      10.409   7.860  47.203  0.70 62.79           C  
ATOM    794  OE1 GLU H 106      11.094   8.884  47.470  0.70 64.29           O  
ATOM    795  OE2 GLU H 106      10.813   6.678  47.370  0.70 63.52           O1-
ATOM    796  C   GLU H 106       9.132   7.035  42.947  0.94 56.35           C  
ATOM    797  O   GLU H 106       8.681   6.161  42.213  0.94 57.13           O  
ATOM    798  N   VAL H 107       9.545   8.234  42.497  0.94 54.62           N  
ATOM    799  CA  VAL H 107       9.461   8.626  41.122  0.94 51.90           C  
ATOM    800  CB  VAL H 107       9.607  10.108  40.959  0.94 52.26           C  
ATOM    801  CG1 VAL H 107       9.698  10.448  39.467  0.94 52.15           C  
ATOM    802  CG2 VAL H 107       8.436  10.789  41.683  0.94 52.69           C  
ATOM    803  C   VAL H 107      10.566   7.968  40.368  0.94 49.73           C  
ATOM    804  O   VAL H 107      11.682   7.830  40.866  0.94 48.64           O  
ATOM    805  N   GLN H 108      10.268   7.523  39.132  0.82 47.48           N  
ATOM    806  CA  GLN H 108      11.286   6.881  38.360  0.92 45.52           C  
ATOM    807  CB  GLN H 108      11.140   5.351  38.315  0.92 47.49           C  
ATOM    808  CG  GLN H 108      11.304   4.684  39.681  0.92 51.98           C  
ATOM    809  CD  GLN H 108      11.135   3.184  39.505  0.92 55.09           C  
ATOM    810  OE1 GLN H 108      11.245   2.664  38.397  0.92 57.40           O  
ATOM    811  NE2 GLN H 108      10.846   2.469  40.625  0.92 56.52           N  
ATOM    812  C   GLN H 108      11.185   7.364  36.951  0.92 42.50           C  
ATOM    813  O   GLN H 108      10.095   7.564  36.418  0.92 40.78           O  
ATOM    814  N   LEU H 109      12.352   7.584  36.317  0.96 40.13           N  
ATOM    815  CA  LEU H 109      12.386   7.980  34.939  0.96 38.01           C  
ATOM    816  CB  LEU H 109      13.093   9.323  34.682  0.96 37.60           C  
ATOM    817  CG  LEU H 109      12.449  10.527  35.386  0.96 36.73           C  
ATOM    818  CD1 LEU H 109      12.632  10.443  36.905  0.96 36.96           C  
ATOM    819  CD2 LEU H 109      12.962  11.851  34.808  0.96 35.67           C  
ATOM    820  C   LEU H 109      13.214   6.954  34.234  0.96 37.15           C  
ATOM    821  O   LEU H 109      14.227   6.500  34.767  0.96 36.27           O  
ATOM    822  N   GLN H 110      12.802   6.532  33.021  0.94 36.23           N  
ATOM    823  CA  GLN H 110      13.624   5.574  32.339  0.94 36.62           C  
ATOM    824  CB  GLN H 110      13.127   4.126  32.480  0.94 39.28           C  
ATOM    825  CG  GLN H 110      14.137   3.092  31.983  0.94 44.62           C  
ATOM    826  CD  GLN H 110      13.642   1.717  32.405  0.94 47.84           C  
ATOM    827  OE1 GLN H 110      12.534   1.308  32.063  0.94 47.92           O  
ATOM    828  NE2 GLN H 110      14.483   0.988  33.184  0.94 49.68           N  
ATOM    829  C   GLN H 110      13.662   5.929  30.886  0.94 34.70           C  
ATOM    830  O   GLN H 110      12.629   6.174  30.262  0.94 34.58           O  
ATOM    831  N   GLU H 111      14.883   5.975  30.316  1.00 32.24           N  
ATOM    832  CA  GLU H 111      15.062   6.327  28.938  1.00 31.30           C  
ATOM    833  CB  GLU H 111      16.418   6.996  28.656  1.00 31.20           C  
ATOM    834  CG  GLU H 111      16.632   8.292  29.438  1.00 31.10           C  
ATOM    835  CD  GLU H 111      17.054   7.913  30.853  1.00 32.09           C  
ATOM    836  OE1 GLU H 111      17.383   6.716  31.071  1.00 32.22           O  
ATOM    837  OE2 GLU H 111      17.055   8.812  31.734  1.00 31.24           O1-
ATOM    838  C   GLU H 111      15.017   5.078  28.116  1.00 31.28           C  
ATOM    839  O   GLU H 111      15.391   4.003  28.582  1.00 30.57           O  
ATOM    840  N   SER H 112      14.536   5.190  26.861  1.00 31.05           N  
ATOM    841  CA  SER H 112      14.511   4.041  26.004  1.00 32.92           C  
ATOM    842  CB  SER H 112      13.219   3.215  26.134  1.00 32.15           C  
ATOM    843  OG  SER H 112      12.096   4.017  25.802  0.90 35.26           O  
ATOM    844  C   SER H 112      14.623   4.512  24.586  1.00 33.18           C  
ATOM    845  O   SER H 112      14.169   5.606  24.249  1.00 32.24           O  
ATOM    846  N   GLY H 113      15.242   3.686  23.715  1.00 34.25           N  
ATOM    847  CA  GLY H 113      15.393   4.046  22.331  1.00 34.90           C  
ATOM    848  C   GLY H 113      16.572   3.296  21.782  1.00 36.26           C  
ATOM    849  O   GLY H 113      17.235   2.546  22.494  1.00 35.92           O  
ATOM    850  N   PRO H 114      16.844   3.486  20.515  1.00 36.86           N  
ATOM    851  CA  PRO H 114      17.949   2.799  19.897  1.00 37.23           C  
ATOM    852  CD  PRO H 114      15.765   3.722  19.569  1.00 37.13           C  
ATOM    853  CB  PRO H 114      17.745   2.943  18.391  1.00 36.65           C  
ATOM    854  CG  PRO H 114      16.219   3.076  18.248  1.00 37.91           C  
ATOM    855  C   PRO H 114      19.278   3.294  20.372  1.00 36.82           C  
ATOM    856  O   PRO H 114      19.422   4.488  20.629  1.00 38.49           O  
ATOM    857  N   SER H 115      20.245   2.370  20.531  1.00 35.80           N  
ATOM    858  CA  SER H 115      21.580   2.671  20.961  1.00 36.30           C  
ATOM    859  CB  SER H 115      22.306   1.447  21.546  1.00 46.47           C  
ATOM    860  OG  SER H 115      22.487   0.458  20.543  1.00 48.32           O  
ATOM    861  C   SER H 115      22.415   3.182  19.827  1.00 36.02           C  
ATOM    862  O   SER H 115      23.434   3.829  20.057  1.00 36.10           O  
ATOM    863  N   LEU H 116      22.043   2.880  18.567  1.00 35.62           N  
ATOM    864  CA  LEU H 116      22.900   3.294  17.489  1.00 36.45           C  
ATOM    865  CB  LEU H 116      23.671   2.092  16.894  1.00 37.28           C  
ATOM    866  CG  LEU H 116      24.822   2.407  15.918  1.00 37.95           C  
ATOM    867  CD1 LEU H 116      25.472   1.110  15.418  1.00 38.06           C  
ATOM    868  CD2 LEU H 116      24.399   3.310  14.751  1.00 39.14           C  
ATOM    869  C   LEU H 116      22.046   3.901  16.417  1.00 37.32           C  
ATOM    870  O   LEU H 116      20.996   3.366  16.072  1.00 37.22           O  
ATOM    871  N   VAL H 117      22.478   5.057  15.866  1.00 36.88           N  
ATOM    872  CA  VAL H 117      21.738   5.681  14.807  1.00 37.21           C  
ATOM    873  CB  VAL H 117      21.000   6.915  15.236  1.00 37.34           C  
ATOM    874  CG1 VAL H 117      20.254   7.485  14.023  1.00 38.41           C  
ATOM    875  CG2 VAL H 117      20.070   6.553  16.406  1.00 38.17           C  
ATOM    876  C   VAL H 117      22.707   6.090  13.737  1.00 37.70           C  
ATOM    877  O   VAL H 117      23.861   6.409  14.018  1.00 37.37           O  
ATOM    878  N   LYS H 118      22.245   6.082  12.466  1.00 38.23           N  
ATOM    879  CA  LYS H 118      23.074   6.452  11.352  1.00 38.87           C  
ATOM    880  CB  LYS H 118      22.629   5.833  10.015  1.00 39.65           C  
ATOM    881  CG  LYS H 118      22.824   4.316   9.938  0.94 43.07           C  
ATOM    882  CD  LYS H 118      22.165   3.668   8.718  0.94 45.96           C  
ATOM    883  CE  LYS H 118      22.493   2.181   8.563  0.94 48.95           C  
ATOM    884  NZ  LYS H 118      21.789   1.627   7.384  0.94 49.68           N1+
ATOM    885  C   LYS H 118      23.026   7.939  11.204  1.00 38.09           C  
ATOM    886  O   LYS H 118      22.069   8.593  11.611  1.00 37.67           O  
ATOM    887  N   PRO H 119      24.049   8.486  10.608  1.00 38.24           N  
ATOM    888  CA  PRO H 119      24.121   9.909  10.440  1.00 38.84           C  
ATOM    889  CD  PRO H 119      25.368   7.877  10.679  1.00 38.60           C  
ATOM    890  CB  PRO H 119      25.543  10.196   9.962  1.00 38.24           C  
ATOM    891  CG  PRO H 119      26.365   9.045  10.573  1.00 37.72           C  
ATOM    892  C   PRO H 119      23.047  10.389   9.519  1.00 39.78           C  
ATOM    893  O   PRO H 119      22.597   9.622   8.671  1.00 40.10           O  
ATOM    894  N   SER H 120      22.626  11.656   9.692  1.00 41.42           N  
ATOM    895  CA  SER H 120      21.599  12.280   8.908  1.00 42.11           C  
ATOM    896  CB  SER H 120      21.776  12.047   7.400  1.00 43.47           C  
ATOM    897  OG  SER H 120      22.975  12.661   6.951  1.00 47.20           O  
ATOM    898  C   SER H 120      20.260  11.732   9.295  1.00 41.39           C  
ATOM    899  O   SER H 120      19.235  12.218   8.819  1.00 42.75           O  
ATOM    900  N   GLN H 121      20.214  10.736  10.198  1.00 41.38           N  
ATOM    901  CA  GLN H 121      18.936  10.232  10.610  1.00 41.62           C  
ATOM    902  CB  GLN H 121      18.882   8.736  10.970  1.00 43.77           C  
ATOM    903  CG  GLN H 121      18.861   7.809   9.757  1.00 47.41           C  
ATOM    904  CD  GLN H 121      18.416   6.435  10.239  1.00 50.15           C  
ATOM    905  OE1 GLN H 121      18.636   6.061  11.389  1.00 51.05           O  
ATOM    906  NE2 GLN H 121      17.756   5.663   9.335  1.00 51.09           N  
ATOM    907  C   GLN H 121      18.502  10.982  11.822  1.00 40.23           C  
ATOM    908  O   GLN H 121      19.249  11.794  12.368  1.00 39.75           O  
ATOM    909  N   THR H 122      17.254  10.730  12.259  1.00 38.99           N  
ATOM    910  CA  THR H 122      16.730  11.400  13.411  1.00 38.01           C  
ATOM    911  CB  THR H 122      15.280  11.768  13.280  1.00 38.19           C  
ATOM    912  OG1 THR H 122      15.090  12.615  12.157  1.00 41.27           O  
ATOM    913  CG2 THR H 122      14.827  12.481  14.564  1.00 40.92           C  
ATOM    914  C   THR H 122      16.843  10.472  14.577  1.00 36.88           C  
ATOM    915  O   THR H 122      16.586   9.275  14.468  1.00 36.44           O  
ATOM    916  N   LEU H 123      17.248  11.022  15.737  1.00 35.09           N  
ATOM    917  CA  LEU H 123      17.399  10.246  16.932  1.00 33.49           C  
ATOM    918  CB  LEU H 123      18.657  10.680  17.718  1.00 32.38           C  
ATOM    919  CG  LEU H 123      18.966   9.943  19.035  1.00 32.50           C  
ATOM    920  CD1 LEU H 123      20.349  10.352  19.559  1.00 31.53           C  
ATOM    921  CD2 LEU H 123      17.901  10.206  20.109  1.00 32.56           C  
ATOM    922  C   LEU H 123      16.167  10.474  17.751  1.00 32.80           C  
ATOM    923  O   LEU H 123      15.758  11.612  17.977  1.00 32.07           O  
ATOM    924  N   SER H 124      15.519   9.377  18.199  1.00 32.73           N  
ATOM    925  CA  SER H 124      14.321   9.531  18.974  1.00 31.94           C  
ATOM    926  CB  SER H 124      13.056   9.056  18.240  1.00 32.87           C  
ATOM    927  OG  SER H 124      12.840   9.849  17.081  1.00 35.88           O  
ATOM    928  C   SER H 124      14.449   8.722  20.226  1.00 31.08           C  
ATOM    929  O   SER H 124      14.835   7.554  20.192  1.00 31.66           O  
ATOM    930  N   LEU H 125      14.122   9.342  21.375  1.00 29.21           N  
ATOM    931  CA  LEU H 125      14.197   8.668  22.639  1.00 28.14           C  
ATOM    932  CB  LEU H 125      15.344   9.167  23.533  1.00 26.81           C  
ATOM    933  CG  LEU H 125      16.745   8.785  23.023  1.00 27.46           C  
ATOM    934  CD1 LEU H 125      17.842   9.316  23.960  1.00 28.29           C  
ATOM    935  CD2 LEU H 125      16.864   7.267  22.809  1.00 27.18           C  
ATOM    936  C   LEU H 125      12.923   8.911  23.382  1.00 27.90           C  
ATOM    937  O   LEU H 125      12.232   9.903  23.154  1.00 27.14           O  
ATOM    938  N   THR H 126      12.567   7.981  24.292  1.00 27.58           N  
ATOM    939  CA  THR H 126      11.371   8.149  25.062  1.00 28.07           C  
ATOM    940  CB  THR H 126      10.348   7.078  24.820  1.00 27.63           C  
ATOM    941  OG1 THR H 126       9.970   7.058  23.451  1.00 28.02           O  
ATOM    942  CG2 THR H 126       9.124   7.356  25.707  1.00 27.68           C  
ATOM    943  C   THR H 126      11.731   8.086  26.512  1.00 29.65           C  
ATOM    944  O   THR H 126      12.616   7.332  26.916  1.00 30.24           O  
ATOM    945  N   CYS H 127      11.055   8.910  27.337  1.00 29.67           N  
ATOM    946  CA  CYS H 127      11.291   8.877  28.751  1.00 29.82           C  
ATOM    947  CB  CYS H 127      11.762  10.229  29.333  1.00 29.73           C  
ATOM    948  SG  CYS H 127      12.060  10.179  31.128  1.00 29.85           S  
ATOM    949  C   CYS H 127       9.980   8.514  29.375  1.00 30.65           C  
ATOM    950  O   CYS H 127       8.989   9.224  29.214  1.00 30.57           O  
ATOM    951  N   SER H 128       9.947   7.380  30.102  1.00 31.92           N  
ATOM    952  CA  SER H 128       8.738   6.923  30.724  1.00 33.04           C  
ATOM    953  CB  SER H 128       8.623   5.388  30.772  1.00 34.51           C  
ATOM    954  OG  SER H 128       8.666   4.835  29.466  1.00 39.14           O  
ATOM    955  C   SER H 128       8.815   7.362  32.148  1.00 33.87           C  
ATOM    956  O   SER H 128       9.809   7.104  32.824  1.00 33.00           O  
ATOM    957  N   VAL H 129       7.760   8.034  32.644  1.00 35.10           N  
ATOM    958  CA  VAL H 129       7.817   8.509  33.994  1.00 36.38           C  
ATOM    959  CB  VAL H 129       7.440   9.954  34.118  1.00 36.74           C  
ATOM    960  CG1 VAL H 129       7.540  10.352  35.593  1.00 36.27           C  
ATOM    961  CG2 VAL H 129       8.321  10.794  33.187  1.00 36.63           C  
ATOM    962  C   VAL H 129       6.806   7.750  34.795  1.00 37.77           C  
ATOM    963  O   VAL H 129       5.646   7.647  34.400  1.00 37.43           O  
ATOM    964  N   THR H 130       7.229   7.187  35.950  1.00 38.96           N  
ATOM    965  CA  THR H 130       6.302   6.494  36.797  1.00 41.35           C  
ATOM    966  CB  THR H 130       6.512   5.008  36.841  1.00 41.43           C  
ATOM    967  OG1 THR H 130       7.810   4.710  37.331  1.00 42.83           O  
ATOM    968  CG2 THR H 130       6.333   4.441  35.424  1.00 42.21           C  
ATOM    969  C   THR H 130       6.471   7.023  38.190  1.00 42.06           C  
ATOM    970  O   THR H 130       7.583   7.323  38.621  1.00 40.43           O  
ATOM    971  N   GLY H 131       5.305   7.200  38.864  1.00 49.86           N  
ATOM    972  CA  GLY H 131       5.154   7.666  40.215  1.00 54.71           C  
ATOM    973  C   GLY H 131       4.397   8.969  40.278  1.00 56.30           C  
ATOM    974  O   GLY H 131       3.485   9.103  41.092  1.00 58.83           O  
ATOM    975  N   ASP H 132       4.733   9.968  39.435  1.00 57.13           N  
ATOM    976  CA  ASP H 132       4.019  11.219  39.498  1.00 61.89           C  
ATOM    977  CB  ASP H 132       4.856  12.376  40.080  1.00 63.05           C  
ATOM    978  CG  ASP H 132       3.903  13.460  40.568  1.00 72.30           C  
ATOM    979  OD1 ASP H 132       2.669  13.209  40.564  1.00 68.91           O  
ATOM    980  OD2 ASP H 132       4.396  14.550  40.964  1.00 75.43           O1-
ATOM    981  C   ASP H 132       3.651  11.588  38.091  1.00 58.84           C  
ATOM    982  O   ASP H 132       4.153  10.999  37.136  1.00 54.07           O  
ATOM    983  N   SER H 133       2.731  12.561  37.920  1.00 57.42           N  
ATOM    984  CA  SER H 133       2.315  12.943  36.597  1.00 55.58           C  
ATOM    985  CB  SER H 133       0.878  13.487  36.542  1.00 54.40           C  
ATOM    986  OG  SER H 133       0.544  13.840  35.208  1.00 58.67           O  
ATOM    987  C   SER H 133       3.220  13.999  36.026  1.00 52.65           C  
ATOM    988  O   SER H 133       3.855  14.768  36.745  1.00 50.16           O  
ATOM    989  N   ILE H 134       3.292  14.018  34.678  1.00 49.55           N  
ATOM    990  CA  ILE H 134       4.001  14.938  33.826  1.00 45.86           C  
ATOM    991  CB  ILE H 134       4.170  14.473  32.402  1.00 44.07           C  
ATOM    992  CG1 ILE H 134       2.812  14.199  31.739  1.00 45.46           C  
ATOM    993  CG2 ILE H 134       5.168  13.307  32.384  1.00 42.68           C  
ATOM    994  CD1 ILE H 134       2.905  13.952  30.234  1.00 41.92           C  
ATOM    995  C   ILE H 134       3.350  16.286  33.860  1.00 46.15           C  
ATOM    996  O   ILE H 134       3.887  17.275  33.368  1.00 46.94           O  
ATOM    997  N   THR H 135       2.094  16.327  34.318  1.00 48.04           N  
ATOM    998  CA  THR H 135       1.341  17.541  34.391  1.00 48.68           C  
ATOM    999  CB  THR H 135      -0.125  17.336  34.639  1.00 49.17           C  
ATOM   1000  OG1 THR H 135      -0.340  16.621  35.846  1.00 51.93           O  
ATOM   1001  CG2 THR H 135      -0.713  16.573  33.437  1.00 47.08           C  
ATOM   1002  C   THR H 135       1.901  18.501  35.402  1.00 50.12           C  
ATOM   1003  O   THR H 135       1.402  19.622  35.486  1.00 48.56           O  
ATOM   1004  N   SER H 136       2.833  18.080  36.291  1.00 49.32           N  
ATOM   1005  CA  SER H 136       3.392  19.067  37.181  1.00 46.08           C  
ATOM   1006  CB  SER H 136       2.980  18.893  38.656  1.00 47.27           C  
ATOM   1007  OG  SER H 136       3.563  17.721  39.205  1.00 54.11           O  
ATOM   1008  C   SER H 136       4.882  18.991  37.123  1.00 47.77           C  
ATOM   1009  O   SER H 136       5.464  17.914  37.112  1.00 47.96           O  
ATOM   1010  N   GLY H 137       5.564  20.143  37.128  1.00 44.55           N  
ATOM   1011  CA  GLY H 137       6.977  20.100  37.015  1.00 37.64           C  
ATOM   1012  C   GLY H 137       7.307  20.270  35.578  1.00 35.85           C  
ATOM   1013  O   GLY H 137       6.483  20.407  34.682  1.00 38.42           O  
ATOM   1014  N   TYR H 138       8.599  20.282  35.364  1.00 26.40           N  
ATOM   1015  CA  TYR H 138       9.340  20.437  34.136  1.00 24.74           C  
ATOM   1016  CB  TYR H 138      10.467  21.475  34.232  1.00 24.57           C  
ATOM   1017  CG  TYR H 138       9.881  22.690  34.851  1.00 29.84           C  
ATOM   1018  CD1 TYR H 138       9.732  22.725  36.220  1.00 29.28           C  
ATOM   1019  CD2 TYR H 138       9.498  23.772  34.095  1.00 29.64           C  
ATOM   1020  CE1 TYR H 138       9.194  23.824  36.840  1.00 31.03           C  
ATOM   1021  CE2 TYR H 138       8.958  24.875  34.713  1.00 31.14           C  
ATOM   1022  CZ  TYR H 138       8.804  24.901  36.081  1.00 30.60           C  
ATOM   1023  OH  TYR H 138       8.248  26.033  36.714  1.00 31.97           O  
ATOM   1024  C   TYR H 138      10.063  19.151  33.889  1.00 23.57           C  
ATOM   1025  O   TYR H 138      10.552  18.514  34.820  1.00 23.05           O  
ATOM   1026  N   TRP H 139      10.131  18.719  32.616  1.00 23.61           N  
ATOM   1027  CA  TRP H 139      10.879  17.537  32.298  1.00 24.05           C  
ATOM   1028  CB  TRP H 139      10.037  16.341  31.822  1.00 24.80           C  
ATOM   1029  CG  TRP H 139       9.494  15.547  32.984  1.00 26.77           C  
ATOM   1030  CD2 TRP H 139       8.302  15.845  33.723  1.00 27.93           C  
ATOM   1031  CD1 TRP H 139      10.045  14.447  33.574  1.00 28.00           C  
ATOM   1032  NE1 TRP H 139       9.279  14.053  34.641  1.00 28.98           N  
ATOM   1033  CE2 TRP H 139       8.203  14.901  34.746  1.00 28.66           C  
ATOM   1034  CE3 TRP H 139       7.370  16.824  33.564  1.00 28.97           C  
ATOM   1035  CZ2 TRP H 139       7.168  14.922  35.633  1.00 29.19           C  
ATOM   1036  CZ3 TRP H 139       6.326  16.843  34.461  1.00 29.84           C  
ATOM   1037  CH2 TRP H 139       6.228  15.912  35.478  1.00 30.21           C  
ATOM   1038  C   TRP H 139      11.900  17.881  31.269  1.00 24.05           C  
ATOM   1039  O   TRP H 139      11.589  18.418  30.207  1.00 24.26           O  
ATOM   1040  N   ASN H 140      13.173  17.556  31.558  1.00 22.75           N  
ATOM   1041  CA  ASN H 140      14.182  17.959  30.629  1.00 23.01           C  
ATOM   1042  CB  ASN H 140      15.138  19.057  31.159  1.00 21.77           C  
ATOM   1043  CG  ASN H 140      15.884  18.668  32.439  1.00 23.78           C  
ATOM   1044  OD1 ASN H 140      16.168  19.531  33.268  1.00 23.55           O  
ATOM   1045  ND2 ASN H 140      16.241  17.368  32.615  1.00 23.71           N  
ATOM   1046  C   ASN H 140      14.985  16.810  30.117  1.00 23.55           C  
ATOM   1047  O   ASN H 140      14.919  15.685  30.610  1.00 23.97           O  
ATOM   1048  N   TRP H 141      15.733  17.092  29.034  1.00 22.25           N  
ATOM   1049  CA  TRP H 141      16.635  16.139  28.473  1.00 20.57           C  
ATOM   1050  CB  TRP H 141      16.373  15.811  26.994  1.00 20.22           C  
ATOM   1051  CG  TRP H 141      15.163  14.939  26.771  1.00 21.38           C  
ATOM   1052  CD2 TRP H 141      15.203  13.506  26.839  1.00 21.68           C  
ATOM   1053  CD1 TRP H 141      13.872  15.278  26.487  1.00 22.56           C  
ATOM   1054  NE1 TRP H 141      13.106  14.144  26.366  1.00 23.56           N  
ATOM   1055  CE2 TRP H 141      13.913  13.045  26.583  1.00 22.09           C  
ATOM   1056  CE3 TRP H 141      16.232  12.647  27.097  1.00 22.02           C  
ATOM   1057  CZ2 TRP H 141      13.631  11.708  26.579  1.00 21.88           C  
ATOM   1058  CZ3 TRP H 141      15.945  11.300  27.091  1.00 22.27           C  
ATOM   1059  CH2 TRP H 141      14.671  10.841  26.837  1.00 21.83           C  
ATOM   1060  C   TRP H 141      17.991  16.755  28.578  1.00 20.18           C  
ATOM   1061  O   TRP H 141      18.191  17.915  28.213  1.00 18.59           O  
ATOM   1062  N   ILE H 142      18.949  15.989  29.131  1.00 20.32           N  
ATOM   1063  CA  ILE H 142      20.299  16.448  29.282  1.00 21.24           C  
ATOM   1064  CB  ILE H 142      20.670  16.711  30.714  1.00 21.93           C  
ATOM   1065  CG1 ILE H 142      19.791  17.835  31.285  1.00 21.56           C  
ATOM   1066  CG2 ILE H 142      22.177  17.009  30.787  1.00 20.18           C  
ATOM   1067  CD1 ILE H 142      19.927  18.009  32.797  1.00 24.29           C  
ATOM   1068  C   ILE H 142      21.191  15.361  28.765  1.00 21.73           C  
ATOM   1069  O   ILE H 142      20.928  14.180  28.981  1.00 23.21           O  
ATOM   1070  N   ARG H 143      22.277  15.725  28.050  1.00 20.35           N  
ATOM   1071  CA  ARG H 143      23.123  14.689  27.527  1.00 21.05           C  
ATOM   1072  CB  ARG H 143      23.082  14.551  25.993  1.00 20.05           C  
ATOM   1073  CG  ARG H 143      23.468  15.802  25.204  1.00 19.74           C  
ATOM   1074  CD  ARG H 143      23.384  15.567  23.695  1.00 20.48           C  
ATOM   1075  NE  ARG H 143      23.586  16.867  22.997  1.00 20.68           N  
ATOM   1076  CZ  ARG H 143      23.848  16.860  21.658  1.00 21.35           C  
ATOM   1077  NH1 ARG H 143      23.993  15.671  21.011  1.00 20.96           N1+
ATOM   1078  NH2 ARG H 143      23.959  18.027  20.962  1.00 22.04           N  
ATOM   1079  C   ARG H 143      24.533  14.908  27.971  1.00 21.45           C  
ATOM   1080  O   ARG H 143      24.944  16.026  28.277  1.00 20.27           O  
ATOM   1081  N   LYS H 144      25.299  13.800  28.050  1.00 21.09           N  
ATOM   1082  CA  LYS H 144      26.664  13.830  28.487  1.00 22.26           C  
ATOM   1083  CB  LYS H 144      26.880  12.949  29.732  1.00 21.97           C  
ATOM   1084  CG  LYS H 144      28.269  13.064  30.349  1.00 20.58           C  
ATOM   1085  CD  LYS H 144      28.369  12.491  31.762  1.00 22.64           C  
ATOM   1086  CE  LYS H 144      29.780  12.611  32.343  1.00 38.31           C  
ATOM   1087  NZ  LYS H 144      29.790  12.223  33.770  1.00 39.58           N1+
ATOM   1088  C   LYS H 144      27.506  13.282  27.374  1.00 23.08           C  
ATOM   1089  O   LYS H 144      27.304  12.155  26.927  1.00 23.74           O  
ATOM   1090  N   PHE H 145      28.492  14.075  26.911  1.00 25.53           N  
ATOM   1091  CA  PHE H 145      29.339  13.690  25.815  1.00 28.32           C  
ATOM   1092  CB  PHE H 145      29.970  14.882  25.069  1.00 27.08           C  
ATOM   1093  CG  PHE H 145      28.897  15.776  24.545  1.00 28.25           C  
ATOM   1094  CD1 PHE H 145      28.302  15.529  23.330  1.00 26.82           C  
ATOM   1095  CD2 PHE H 145      28.481  16.864  25.277  1.00 27.80           C  
ATOM   1096  CE1 PHE H 145      27.314  16.359  22.854  1.00 27.59           C  
ATOM   1097  CE2 PHE H 145      27.495  17.697  24.804  1.00 28.32           C  
ATOM   1098  CZ  PHE H 145      26.908  17.446  23.589  1.00 28.38           C  
ATOM   1099  C   PHE H 145      30.484  12.911  26.370  1.00 30.16           C  
ATOM   1100  O   PHE H 145      30.697  12.868  27.580  1.00 28.88           O  
ATOM   1101  N   PRO H 146      31.225  12.261  25.517  1.00 32.78           N  
ATOM   1102  CA  PRO H 146      32.386  11.587  26.002  1.00 34.20           C  
ATOM   1103  CD  PRO H 146      30.697  11.659  24.305  1.00 33.88           C  
ATOM   1104  CB  PRO H 146      32.910  10.773  24.823  1.00 35.75           C  
ATOM   1105  CG  PRO H 146      31.636  10.477  24.005  1.00 35.63           C  
ATOM   1106  C   PRO H 146      33.273  12.693  26.467  1.00 35.94           C  
ATOM   1107  O   PRO H 146      33.320  13.730  25.806  1.00 37.71           O  
ATOM   1108  N   GLY H 147      34.001  12.505  27.579  0.96 35.67           N  
ATOM   1109  CA  GLY H 147      34.761  13.600  28.105  0.96 35.23           C  
ATOM   1110  C   GLY H 147      33.985  14.119  29.274  0.96 35.99           C  
ATOM   1111  O   GLY H 147      34.483  14.918  30.067  0.96 35.73           O  
ATOM   1112  N   ASN H 148      32.735  13.628  29.404  0.96 35.35           N  
ATOM   1113  CA  ASN H 148      31.856  13.896  30.507  0.96 35.65           C  
ATOM   1114  CB  ASN H 148      32.557  13.663  31.857  0.90 38.61           C  
ATOM   1115  CG  ASN H 148      33.009  12.210  31.920  1.00 42.58           C  
ATOM   1116  OD1 ASN H 148      32.447  11.338  31.259  1.00 44.75           O  
ATOM   1117  ND2 ASN H 148      34.062  11.940  32.740  1.00 44.75           N  
ATOM   1118  C   ASN H 148      31.312  15.296  30.535  0.96 33.96           C  
ATOM   1119  O   ASN H 148      30.824  15.730  31.576  0.96 33.65           O  
ATOM   1120  N   ARG H 149      31.334  16.048  29.419  1.00 32.07           N  
ATOM   1121  CA  ARG H 149      30.746  17.358  29.502  1.00 31.19           C  
ATOM   1122  CB  ARG H 149      31.255  18.326  28.421  1.00 32.90           C  
ATOM   1123  CG  ARG H 149      30.638  19.720  28.509  1.00 35.87           C  
ATOM   1124  CD  ARG H 149      31.456  20.792  27.786  1.00 40.24           C  
ATOM   1125  NE  ARG H 149      32.657  21.074  28.623  1.00  0.00           N  
ATOM   1126  CZ  ARG H 149      33.911  20.795  28.163  1.00  0.00           C  
ATOM   1127  NH1 ARG H 149      34.083  20.243  26.926  1.00  0.00           N1+
ATOM   1128  NH2 ARG H 149      34.996  21.076  28.942  1.00  0.00           N  
ATOM   1129  C   ARG H 149      29.256  17.198  29.383  1.00 29.19           C  
ATOM   1130  O   ARG H 149      28.776  16.381  28.598  1.00 28.09           O  
ATOM   1131  N   LEU H 150      28.483  17.976  30.173  1.00 27.13           N  
ATOM   1132  CA  LEU H 150      27.047  17.863  30.201  1.00 24.37           C  
ATOM   1133  CB  LEU H 150      26.484  17.876  31.636  1.00 23.53           C  
ATOM   1134  CG  LEU H 150      26.809  16.599  32.435  1.00 22.20           C  
ATOM   1135  CD1 LEU H 150      26.398  16.722  33.907  1.00 21.45           C  
ATOM   1136  CD2 LEU H 150      26.164  15.368  31.781  1.00 21.91           C  
ATOM   1137  C   LEU H 150      26.442  19.022  29.459  1.00 23.53           C  
ATOM   1138  O   LEU H 150      26.916  20.153  29.564  1.00 23.59           O  
ATOM   1139  N   GLU H 151      25.373  18.754  28.672  1.00 22.33           N  
ATOM   1140  CA  GLU H 151      24.719  19.794  27.927  1.00 22.18           C  
ATOM   1141  CB  GLU H 151      24.872  19.657  26.399  1.00 22.82           C  
ATOM   1142  CG  GLU H 151      24.249  20.825  25.628  1.00 24.39           C  
ATOM   1143  CD  GLU H 151      24.452  20.594  24.137  1.00 25.02           C  
ATOM   1144  OE1 GLU H 151      24.443  19.406  23.721  1.00 23.93           O  
ATOM   1145  OE2 GLU H 151      24.608  21.597  23.392  1.00 26.28           O1-
ATOM   1146  C   GLU H 151      23.248  19.745  28.216  1.00 22.04           C  
ATOM   1147  O   GLU H 151      22.633  18.681  28.220  1.00 21.66           O  
ATOM   1148  N   TYR H 152      22.633  20.923  28.437  1.00 21.32           N  
ATOM   1149  CA  TYR H 152      21.230  20.986  28.748  1.00 21.04           C  
ATOM   1150  CB  TYR H 152      20.935  22.204  29.644  1.00 21.19           C  
ATOM   1151  CG  TYR H 152      19.487  22.258  29.962  1.00 20.94           C  
ATOM   1152  CD1 TYR H 152      18.996  21.592  31.064  1.00 19.66           C  
ATOM   1153  CD2 TYR H 152      18.630  22.976  29.171  1.00 20.11           C  
ATOM   1154  CE1 TYR H 152      17.659  21.637  31.368  1.00 25.05           C  
ATOM   1155  CE2 TYR H 152      17.290  23.023  29.473  1.00 20.95           C  
ATOM   1156  CZ  TYR H 152      16.803  22.355  30.570  1.00 24.10           C  
ATOM   1157  OH  TYR H 152      15.425  22.407  30.875  1.00 25.45           O  
ATOM   1158  C   TYR H 152      20.529  21.195  27.434  1.00 21.37           C  
ATOM   1159  O   TYR H 152      20.707  22.229  26.794  1.00 21.95           O  
ATOM   1160  N   MET H 153      19.783  20.168  26.962  1.00 20.23           N  
ATOM   1161  CA  MET H 153      19.074  20.197  25.708  1.00 20.60           C  
ATOM   1162  CB  MET H 153      18.731  18.778  25.219  1.00 19.95           C  
ATOM   1163  CG  MET H 153      19.986  17.918  25.022  1.00 20.63           C  
ATOM   1164  SD  MET H 153      19.691  16.241  24.386  1.00 22.40           S  
ATOM   1165  CE  MET H 153      19.560  16.763  22.652  1.00 22.16           C  
ATOM   1166  C   MET H 153      17.811  21.029  25.699  1.00 20.19           C  
ATOM   1167  O   MET H 153      17.590  21.805  24.769  1.00 19.71           O  
ATOM   1168  N   GLY H 154      16.943  20.903  26.730  1.00 20.59           N  
ATOM   1169  CA  GLY H 154      15.702  21.640  26.711  1.00 20.35           C  
ATOM   1170  C   GLY H 154      14.706  20.948  27.599  1.00 20.72           C  
ATOM   1171  O   GLY H 154      15.027  19.942  28.229  1.00 20.21           O  
ATOM   1172  N   TYR H 155      13.469  21.492  27.700  1.00 21.47           N  
ATOM   1173  CA  TYR H 155      12.483  20.837  28.515  1.00 22.54           C  
ATOM   1174  CB  TYR H 155      12.467  21.267  30.000  1.00 23.15           C  
ATOM   1175  CG  TYR H 155      12.017  22.685  30.163  1.00 23.72           C  
ATOM   1176  CD1 TYR H 155      10.680  23.015  30.128  1.00 24.70           C  
ATOM   1177  CD2 TYR H 155      12.931  23.688  30.383  1.00 24.18           C  
ATOM   1178  CE1 TYR H 155      10.266  24.318  30.291  1.00 24.13           C  
ATOM   1179  CE2 TYR H 155      12.528  24.994  30.547  1.00 24.49           C  
ATOM   1180  CZ  TYR H 155      11.192  25.310  30.499  1.00 25.85           C  
ATOM   1181  OH  TYR H 155      10.774  26.646  30.669  1.00 26.85           O  
ATOM   1182  C   TYR H 155      11.112  21.058  27.962  1.00 22.81           C  
ATOM   1183  O   TYR H 155      10.908  21.831  27.028  1.00 22.33           O  
ATOM   1184  N   ILE H 156      10.142  20.300  28.513  1.00 24.48           N  
ATOM   1185  CA  ILE H 156       8.753  20.436  28.208  1.00 25.47           C  
ATOM   1186  CB  ILE H 156       8.183  19.236  27.496  1.00 25.35           C  
ATOM   1187  CG1 ILE H 156       6.748  19.523  27.022  1.00 26.73           C  
ATOM   1188  CG2 ILE H 156       8.339  17.997  28.396  1.00 26.86           C  
ATOM   1189  CD1 ILE H 156       6.236  18.534  25.978  1.00 25.77           C  
ATOM   1190  C   ILE H 156       8.102  20.596  29.539  1.00 26.69           C  
ATOM   1191  O   ILE H 156       8.328  19.806  30.453  1.00 25.90           O  
ATOM   1192  N   ASN H 157       7.289  21.653  29.675  1.00 26.87           N  
ATOM   1193  CA  ASN H 157       6.679  22.031  30.910  1.00 28.56           C  
ATOM   1194  CB  ASN H 157       6.411  23.550  30.904  1.00 29.46           C  
ATOM   1195  CG  ASN H 157       5.777  24.063  32.185  1.00 32.91           C  
ATOM   1196  OD1 ASN H 157       4.565  23.993  32.362  1.00 27.74           O  
ATOM   1197  ND2 ASN H 157       6.611  24.635  33.090  1.00 26.34           N  
ATOM   1198  C   ASN H 157       5.408  21.267  31.109  1.00 29.28           C  
ATOM   1199  O   ASN H 157       4.902  20.580  30.222  1.00 30.23           O  
ATOM   1200  N   TYR H 158       4.848  21.410  32.322  1.00 23.46           N  
ATOM   1201  CA  TYR H 158       3.610  20.827  32.711  1.00 24.99           C  
ATOM   1202  CB  TYR H 158       3.331  21.067  34.202  1.00 24.87           C  
ATOM   1203  CG  TYR H 158       3.354  22.513  34.559  1.00 25.99           C  
ATOM   1204  CD1 TYR H 158       2.263  23.314  34.319  1.00 27.65           C  
ATOM   1205  CD2 TYR H 158       4.463  23.059  35.161  1.00 26.99           C  
ATOM   1206  CE1 TYR H 158       2.274  24.645  34.668  1.00 28.32           C  
ATOM   1207  CE2 TYR H 158       4.482  24.387  35.513  1.00 28.72           C  
ATOM   1208  CZ  TYR H 158       3.389  25.183  35.266  1.00 28.70           C  
ATOM   1209  OH  TYR H 158       3.411  26.544  35.634  1.00 29.29           O  
ATOM   1210  C   TYR H 158       2.505  21.373  31.828  1.00 24.53           C  
ATOM   1211  O   TYR H 158       1.602  20.636  31.434  1.00 26.57           O  
ATOM   1212  N   SER H 159       2.539  22.683  31.503  1.00 24.83           N  
ATOM   1213  CA  SER H 159       1.616  23.376  30.643  1.00 27.43           C  
ATOM   1214  CB  SER H 159       1.734  24.913  30.671  1.00 27.73           C  
ATOM   1215  OG  SER H 159       2.888  25.328  29.959  1.00 30.71           O  
ATOM   1216  C   SER H 159       1.859  22.927  29.229  1.00 28.63           C  
ATOM   1217  O   SER H 159       1.013  23.138  28.362  1.00 29.14           O  
ATOM   1218  N   GLY H 160       3.029  22.301  28.958  1.00 27.39           N  
ATOM   1219  CA  GLY H 160       3.309  21.779  27.643  1.00 26.35           C  
ATOM   1220  C   GLY H 160       4.205  22.701  26.865  1.00 24.58           C  
ATOM   1221  O   GLY H 160       4.577  22.402  25.729  1.00 24.21           O  
ATOM   1222  N   ASN H 161       4.580  23.852  27.447  1.00 31.17           N  
ATOM   1223  CA  ASN H 161       5.444  24.765  26.758  1.00 32.16           C  
ATOM   1224  CB  ASN H 161       5.502  26.188  27.346  1.00 34.31           C  
ATOM   1225  CG  ASN H 161       6.094  26.143  28.742  1.00 48.26           C  
ATOM   1226  OD1 ASN H 161       5.411  25.801  29.704  1.00 54.67           O  
ATOM   1227  ND2 ASN H 161       7.399  26.510  28.863  1.00  0.00           N  
ATOM   1228  C   ASN H 161       6.822  24.188  26.768  1.00 31.01           C  
ATOM   1229  O   ASN H 161       7.202  23.466  27.689  1.00 29.62           O  
ATOM   1230  N   THR H 162       7.611  24.483  25.719  1.00 29.78           N  
ATOM   1231  CA  THR H 162       8.918  23.903  25.647  1.00 28.79           C  
ATOM   1232  CB  THR H 162       9.098  22.980  24.475  1.00 27.80           C  
ATOM   1233  OG1 THR H 162       8.903  23.694  23.263  1.00 27.27           O  
ATOM   1234  CG2 THR H 162       8.086  21.825  24.575  1.00 26.96           C  
ATOM   1235  C   THR H 162       9.939  24.980  25.495  1.00 28.64           C  
ATOM   1236  O   THR H 162       9.646  26.085  25.038  1.00 29.56           O  
ATOM   1237  N   PHE H 163      11.179  24.677  25.931  1.00 27.58           N  
ATOM   1238  CA  PHE H 163      12.273  25.582  25.741  1.00 26.32           C  
ATOM   1239  CB  PHE H 163      12.758  26.277  27.021  1.00 27.53           C  
ATOM   1240  CG  PHE H 163      13.871  27.169  26.593  1.00 31.58           C  
ATOM   1241  CD1 PHE H 163      13.633  28.461  26.192  1.00 32.78           C  
ATOM   1242  CD2 PHE H 163      15.164  26.708  26.568  1.00 31.92           C  
ATOM   1243  CE1 PHE H 163      14.668  29.275  25.795  1.00 33.93           C  
ATOM   1244  CE2 PHE H 163      16.205  27.512  26.176  1.00 33.25           C  
ATOM   1245  CZ  PHE H 163      15.958  28.805  25.788  1.00 35.10           C  
ATOM   1246  C   PHE H 163      13.415  24.768  25.218  1.00 25.45           C  
ATOM   1247  O   PHE H 163      13.658  23.656  25.688  1.00 23.88           O  
ATOM   1248  N   TYR H 164      14.168  25.305  24.236  1.00 23.68           N  
ATOM   1249  CA  TYR H 164      15.239  24.520  23.689  1.00 23.26           C  
ATOM   1250  CB  TYR H 164      15.070  24.115  22.212  1.00 23.72           C  
ATOM   1251  CG  TYR H 164      13.802  23.352  22.036  1.00 25.25           C  
ATOM   1252  CD1 TYR H 164      13.641  22.102  22.590  1.00 25.83           C  
ATOM   1253  CD2 TYR H 164      12.754  23.910  21.340  1.00 25.92           C  
ATOM   1254  CE1 TYR H 164      12.465  21.409  22.425  1.00 27.02           C  
ATOM   1255  CE2 TYR H 164      11.577  23.220  21.170  1.00 26.77           C  
ATOM   1256  CZ  TYR H 164      11.432  21.965  21.711  1.00 26.74           C  
ATOM   1257  OH  TYR H 164      10.224  21.255  21.537  1.00 28.45           O  
ATOM   1258  C   TYR H 164      16.500  25.322  23.728  1.00 23.67           C  
ATOM   1259  O   TYR H 164      16.484  26.545  23.595  1.00 23.07           O  
ATOM   1260  N   ASN H 165      17.644  24.632  23.914  1.00 23.12           N  
ATOM   1261  CA  ASN H 165      18.918  25.288  23.905  1.00 24.95           C  
ATOM   1262  CB  ASN H 165      20.091  24.333  24.196  1.00 23.63           C  
ATOM   1263  CG  ASN H 165      21.361  25.142  24.427  1.00 24.31           C  
ATOM   1264  OD1 ASN H 165      21.763  25.949  23.593  1.00 24.04           O  
ATOM   1265  ND2 ASN H 165      22.018  24.916  25.595  1.00 22.26           N  
ATOM   1266  C   ASN H 165      19.086  25.835  22.522  1.00 26.81           C  
ATOM   1267  O   ASN H 165      18.776  25.166  21.538  1.00 27.21           O  
ATOM   1268  N   PRO H 166      19.573  27.038  22.417  1.00 28.71           N  
ATOM   1269  CA  PRO H 166      19.689  27.664  21.130  1.00 29.77           C  
ATOM   1270  CD  PRO H 166      19.422  28.013  23.485  1.00 29.56           C  
ATOM   1271  CB  PRO H 166      20.078  29.112  21.415  1.00 30.16           C  
ATOM   1272  CG  PRO H 166      19.447  29.387  22.792  1.00 31.05           C  
ATOM   1273  C   PRO H 166      20.609  26.950  20.199  1.00 30.47           C  
ATOM   1274  O   PRO H 166      20.445  27.084  18.988  1.00 31.07           O  
ATOM   1275  N   SER H 167      21.588  26.199  20.726  1.00 31.35           N  
ATOM   1276  CA  SER H 167      22.505  25.524  19.855  1.00 34.11           C  
ATOM   1277  CB  SER H 167      23.625  24.803  20.630  1.00 33.88           C  
ATOM   1278  OG  SER H 167      23.077  23.816  21.492  1.00 34.59           O  
ATOM   1279  C   SER H 167      21.765  24.495  19.050  1.00 34.89           C  
ATOM   1280  O   SER H 167      22.054  24.275  17.876  1.00 35.05           O  
ATOM   1281  N   LEU H 168      20.834  23.797  19.715  1.00 35.50           N  
ATOM   1282  CA  LEU H 168      19.984  22.729  19.256  1.00 36.93           C  
ATOM   1283  CB  LEU H 168      19.439  21.946  20.457  1.00 35.54           C  
ATOM   1284  CG  LEU H 168      20.563  21.360  21.331  1.00 34.03           C  
ATOM   1285  CD1 LEU H 168      20.013  20.743  22.620  1.00 35.68           C  
ATOM   1286  CD2 LEU H 168      21.416  20.361  20.542  1.00 33.94           C  
ATOM   1287  C   LEU H 168      18.784  23.171  18.454  1.00 39.71           C  
ATOM   1288  O   LEU H 168      18.244  22.383  17.681  1.00 40.33           O  
ATOM   1289  N   LYS H 169      18.353  24.441  18.573  0.96 42.20           N  
ATOM   1290  CA  LYS H 169      17.003  24.844  18.245  0.96 44.11           C  
ATOM   1291  CB  LYS H 169      16.809  26.372  18.232  0.96 45.71           C  
ATOM   1292  CG  LYS H 169      17.463  27.101  17.055  0.96 48.19           C  
ATOM   1293  CD  LYS H 169      16.959  28.539  16.891  0.96 49.30           C  
ATOM   1294  CE  LYS H 169      17.594  29.292  15.719  0.96 49.34           C  
ATOM   1295  NZ  LYS H 169      16.963  28.875  14.447  0.96 50.01           N1+
ATOM   1296  C   LYS H 169      16.435  24.314  16.957  0.96 44.23           C  
ATOM   1297  O   LYS H 169      15.290  23.863  16.965  0.96 44.77           O  
ATOM   1298  N   SER H 170      17.145  24.338  15.818  1.00 43.19           N  
ATOM   1299  CA  SER H 170      16.486  23.878  14.622  1.00 43.21           C  
ATOM   1300  CB  SER H 170      17.320  24.138  13.359  1.00 45.05           C  
ATOM   1301  OG  SER H 170      17.541  25.531  13.205  1.00 47.78           O  
ATOM   1302  C   SER H 170      16.211  22.398  14.674  1.00 41.12           C  
ATOM   1303  O   SER H 170      15.160  21.932  14.233  1.00 41.01           O  
ATOM   1304  N   ARG H 171      17.186  21.632  15.191  1.00 37.82           N  
ATOM   1305  CA  ARG H 171      17.246  20.193  15.231  1.00 34.67           C  
ATOM   1306  CB  ARG H 171      18.668  19.724  15.577  1.00 33.72           C  
ATOM   1307  CG  ARG H 171      19.716  20.257  14.597  1.00 32.90           C  
ATOM   1308  CD  ARG H 171      21.152  20.140  15.110  1.00 33.05           C  
ATOM   1309  NE  ARG H 171      21.615  18.747  14.867  1.00 32.34           N  
ATOM   1310  CZ  ARG H 171      22.626  18.228  15.622  1.00 31.87           C  
ATOM   1311  NH1 ARG H 171      23.156  18.946  16.653  1.00 31.01           N1+
ATOM   1312  NH2 ARG H 171      23.111  16.986  15.344  1.00 31.56           N  
ATOM   1313  C   ARG H 171      16.308  19.523  16.205  1.00 32.62           C  
ATOM   1314  O   ARG H 171      15.851  18.409  15.950  1.00 32.62           O  
ATOM   1315  N   ILE H 172      16.000  20.162  17.348  1.00 30.92           N  
ATOM   1316  CA  ILE H 172      15.362  19.467  18.435  1.00 30.14           C  
ATOM   1317  CB  ILE H 172      16.010  19.803  19.746  1.00 30.85           C  
ATOM   1318  CG1 ILE H 172      15.459  18.930  20.878  1.00 31.39           C  
ATOM   1319  CG2 ILE H 172      15.857  21.314  19.984  1.00 30.98           C  
ATOM   1320  CD1 ILE H 172      16.228  19.095  22.187  1.00 32.53           C  
ATOM   1321  C   ILE H 172      13.895  19.757  18.580  1.00 29.11           C  
ATOM   1322  O   ILE H 172      13.405  20.825  18.218  1.00 29.54           O  
ATOM   1323  N   SER H 173      13.146  18.737  19.072  1.00 29.01           N  
ATOM   1324  CA  SER H 173      11.749  18.862  19.390  1.00 29.19           C  
ATOM   1325  CB  SER H 173      10.796  18.353  18.296  1.00 31.85           C  
ATOM   1326  OG  SER H 173      10.851  19.181  17.147  1.00 36.55           O  
ATOM   1327  C   SER H 173      11.480  17.985  20.575  1.00 28.78           C  
ATOM   1328  O   SER H 173      11.947  16.849  20.638  1.00 28.64           O  
ATOM   1329  N   ILE H 174      10.710  18.496  21.557  1.00 27.45           N  
ATOM   1330  CA  ILE H 174      10.353  17.696  22.691  1.00 26.15           C  
ATOM   1331  CB  ILE H 174      10.848  18.232  24.004  1.00 24.73           C  
ATOM   1332  CG1 ILE H 174      12.387  18.239  24.036  1.00 24.56           C  
ATOM   1333  CG2 ILE H 174      10.217  17.392  25.125  1.00 24.69           C  
ATOM   1334  CD1 ILE H 174      12.977  18.991  25.228  1.00 23.11           C  
ATOM   1335  C   ILE H 174       8.861  17.683  22.740  1.00 26.78           C  
ATOM   1336  O   ILE H 174       8.221  18.732  22.691  1.00 26.62           O  
ATOM   1337  N   THR H 175       8.268  16.477  22.830  1.00 27.95           N  
ATOM   1338  CA  THR H 175       6.838  16.354  22.840  1.00 27.95           C  
ATOM   1339  CB  THR H 175       6.303  15.737  21.583  1.00 27.71           C  
ATOM   1340  OG1 THR H 175       6.839  14.433  21.410  1.00 28.94           O  
ATOM   1341  CG2 THR H 175       6.696  16.628  20.391  1.00 28.25           C  
ATOM   1342  C   THR H 175       6.464  15.467  23.986  1.00 28.92           C  
ATOM   1343  O   THR H 175       7.333  14.878  24.627  1.00 28.01           O  
ATOM   1344  N   ARG H 176       5.152  15.369  24.289  1.00 29.24           N  
ATOM   1345  CA  ARG H 176       4.746  14.575  25.415  1.00 30.64           C  
ATOM   1346  CB  ARG H 176       4.435  15.414  26.663  1.00 30.27           C  
ATOM   1347  CG  ARG H 176       3.259  16.370  26.446  1.00 28.93           C  
ATOM   1348  CD  ARG H 176       2.928  17.235  27.662  1.00 28.16           C  
ATOM   1349  NE  ARG H 176       1.614  17.883  27.394  1.00 26.69           N  
ATOM   1350  CZ  ARG H 176       1.214  18.942  28.154  1.00 26.82           C  
ATOM   1351  NH1 ARG H 176       2.055  19.446  29.101  1.00 26.55           N1+
ATOM   1352  NH2 ARG H 176      -0.018  19.497  27.966  1.00 27.01           N  
ATOM   1353  C   ARG H 176       3.472  13.855  25.096  1.00 32.21           C  
ATOM   1354  O   ARG H 176       2.753  14.206  24.161  1.00 32.03           O  
ATOM   1355  N   ASP H 177       3.195  12.790  25.880  1.00 33.72           N  
ATOM   1356  CA  ASP H 177       1.984  12.029  25.778  1.00 36.70           C  
ATOM   1357  CB  ASP H 177       2.220  10.624  25.198  1.00 37.91           C  
ATOM   1358  CG  ASP H 177       0.877  10.005  24.837  1.00 39.28           C  
ATOM   1359  OD1 ASP H 177      -0.090  10.177  25.625  1.00 39.65           O  
ATOM   1360  OD2 ASP H 177       0.801   9.356  23.760  1.00 39.35           O1-
ATOM   1361  C   ASP H 177       1.487  11.891  27.189  1.00 37.56           C  
ATOM   1362  O   ASP H 177       1.957  11.047  27.948  1.00 37.46           O  
ATOM   1363  N   THR H 178       0.508  12.730  27.567  1.00 39.18           N  
ATOM   1364  CA  THR H 178       0.017  12.810  28.913  1.00 40.37           C  
ATOM   1365  CB  THR H 178      -1.036  13.867  29.056  1.00 40.53           C  
ATOM   1366  OG1 THR H 178      -0.536  15.118  28.617  1.00 40.90           O  
ATOM   1367  CG2 THR H 178      -1.423  13.966  30.536  1.00 41.62           C  
ATOM   1368  C   THR H 178      -0.603  11.514  29.338  1.00 41.85           C  
ATOM   1369  O   THR H 178      -0.391  11.065  30.463  1.00 42.57           O  
ATOM   1370  N   SER H 179      -1.391  10.878  28.454  0.96 41.58           N  
ATOM   1371  CA  SER H 179      -2.079   9.670  28.822  0.96 42.05           C  
ATOM   1372  CB  SER H 179      -2.971   9.125  27.693  0.96 42.99           C  
ATOM   1373  OG  SER H 179      -2.176   8.755  26.576  0.96 44.88           O  
ATOM   1374  C   SER H 179      -1.078   8.610  29.164  0.96 41.63           C  
ATOM   1375  O   SER H 179      -1.272   7.845  30.107  0.96 40.93           O  
ATOM   1376  N   LYS H 180      -0.004   8.516  28.362  1.00 41.08           N  
ATOM   1377  CA  LYS H 180       1.080   7.585  28.526  1.00 41.32           C  
ATOM   1378  CB  LYS H 180       1.954   7.425  27.275  1.00 42.76           C  
ATOM   1379  CG  LYS H 180       1.271   6.654  26.149  1.00 44.18           C  
ATOM   1380  CD  LYS H 180       2.062   6.665  24.842  1.00 44.92           C  
ATOM   1381  CE  LYS H 180       1.391   5.874  23.719  1.00 42.37           C  
ATOM   1382  NZ  LYS H 180       2.224   5.939  22.500  1.00 43.82           N1+
ATOM   1383  C   LYS H 180       1.994   7.984  29.648  1.00 40.11           C  
ATOM   1384  O   LYS H 180       2.715   7.147  30.187  1.00 40.85           O  
ATOM   1385  N   ASN H 181       2.024   9.282  30.006  1.00 38.77           N  
ATOM   1386  CA  ASN H 181       2.922   9.770  31.016  1.00 36.80           C  
ATOM   1387  CB  ASN H 181       2.762   9.051  32.366  1.00 36.67           C  
ATOM   1388  CG  ASN H 181       3.308   9.975  33.442  1.00 36.85           C  
ATOM   1389  OD1 ASN H 181       3.869  11.029  33.146  1.00 37.64           O  
ATOM   1390  ND2 ASN H 181       3.135   9.576  34.730  1.00 37.51           N  
ATOM   1391  C   ASN H 181       4.335   9.597  30.542  1.00 35.92           C  
ATOM   1392  O   ASN H 181       5.205   9.122  31.273  1.00 35.99           O  
ATOM   1393  N   GLN H 182       4.595   9.979  29.273  1.00 34.30           N  
ATOM   1394  CA  GLN H 182       5.914   9.879  28.718  1.00 33.64           C  
ATOM   1395  CB  GLN H 182       6.058   8.709  27.735  1.00 34.61           C  
ATOM   1396  CG  GLN H 182       5.820   7.347  28.386  1.00 36.10           C  
ATOM   1397  CD  GLN H 182       5.936   6.281  27.306  1.00 36.39           C  
ATOM   1398  OE1 GLN H 182       5.307   6.373  26.254  1.00 35.39           O  
ATOM   1399  NE2 GLN H 182       6.768   5.239  27.569  1.00 36.84           N  
ATOM   1400  C   GLN H 182       6.186  11.131  27.936  1.00 32.78           C  
ATOM   1401  O   GLN H 182       5.262  11.805  27.482  1.00 32.53           O  
ATOM   1402  N   TYR H 183       7.478  11.494  27.789  1.00 31.07           N  
ATOM   1403  CA  TYR H 183       7.821  12.619  26.967  1.00 29.63           C  
ATOM   1404  CB  TYR H 183       8.140  13.928  27.728  1.00 28.64           C  
ATOM   1405  CG  TYR H 183       9.239  13.812  28.729  1.00 22.55           C  
ATOM   1406  CD1 TYR H 183       9.004  13.261  29.967  1.00 21.17           C  
ATOM   1407  CD2 TYR H 183      10.503  14.266  28.440  1.00 20.87           C  
ATOM   1408  CE1 TYR H 183      10.010  13.166  30.898  1.00 19.97           C  
ATOM   1409  CE2 TYR H 183      11.514  14.174  29.366  1.00 20.67           C  
ATOM   1410  CZ  TYR H 183      11.268  13.624  30.598  1.00 20.28           C  
ATOM   1411  OH  TYR H 183      12.301  13.529  31.554  1.00 29.90           O  
ATOM   1412  C   TYR H 183       8.906  12.179  26.038  1.00 29.38           C  
ATOM   1413  O   TYR H 183       9.612  11.210  26.318  1.00 30.32           O  
HETATM 1414  N   UNK H 184       9.044  12.852  24.875  1.00 28.52           N  
HETATM 1415  CA  UNK H 184       9.961  12.335  23.898  1.00 27.72           C  
HETATM 1416  C   UNK H 184      10.960  13.360  23.464  1.00 27.86           C  
HETATM 1417  O   UNK H 184      10.768  14.568  23.605  1.00 28.70           O  
ATOM   1418  N   LEU H 185      12.079  12.857  22.904  1.00 27.41           N  
ATOM   1419  CA  LEU H 185      13.127  13.674  22.372  1.00 27.80           C  
ATOM   1420  CB  LEU H 185      14.495  13.387  23.013  1.00 27.25           C  
ATOM   1421  CG  LEU H 185      15.625  14.263  22.446  1.00 27.29           C  
ATOM   1422  CD1 LEU H 185      15.536  15.697  22.971  1.00 26.32           C  
ATOM   1423  CD2 LEU H 185      17.005  13.629  22.649  1.00 27.55           C  
ATOM   1424  C   LEU H 185      13.281  13.316  20.928  1.00 29.04           C  
ATOM   1425  O   LEU H 185      13.306  12.139  20.572  1.00 27.59           O  
ATOM   1426  N   GLN H 186      13.381  14.335  20.056  1.00 29.54           N  
ATOM   1427  CA  GLN H 186      13.577  14.075  18.661  1.00 30.22           C  
ATOM   1428  CB  GLN H 186      12.310  14.371  17.847  1.00 33.73           C  
ATOM   1429  CG  GLN H 186      12.369  13.910  16.395  1.00 39.87           C  
ATOM   1430  CD  GLN H 186      11.024  14.242  15.770  1.00 42.59           C  
ATOM   1431  OE1 GLN H 186       9.976  13.828  16.263  1.00 43.88           O  
ATOM   1432  NE2 GLN H 186      11.051  15.024  14.660  1.00 41.79           N  
ATOM   1433  C   GLN H 186      14.667  15.003  18.216  1.00 29.53           C  
ATOM   1434  O   GLN H 186      14.544  16.222  18.342  1.00 29.56           O  
ATOM   1435  N   LEU H 187      15.781  14.446  17.700  1.00 28.45           N  
ATOM   1436  CA  LEU H 187      16.883  15.262  17.267  1.00 28.70           C  
ATOM   1437  CB  LEU H 187      18.158  14.994  18.091  1.00 27.52           C  
ATOM   1438  CG  LEU H 187      19.349  15.915  17.771  1.00 26.82           C  
ATOM   1439  CD1 LEU H 187      19.081  17.357  18.224  1.00 27.13           C  
ATOM   1440  CD2 LEU H 187      20.651  15.358  18.360  1.00 27.21           C  
ATOM   1441  C   LEU H 187      17.170  14.878  15.844  1.00 28.87           C  
ATOM   1442  O   LEU H 187      17.499  13.728  15.562  1.00 26.62           O  
ATOM   1443  N   ASN H 188      17.054  15.841  14.906  1.00 29.54           N  
ATOM   1444  CA  ASN H 188      17.230  15.544  13.509  1.00 30.55           C  
ATOM   1445  CB  ASN H 188      16.332  16.390  12.586  1.00 33.06           C  
ATOM   1446  CG  ASN H 188      14.881  16.023  12.862  1.00 36.81           C  
ATOM   1447  OD1 ASN H 188      14.587  15.251  13.773  1.00 33.28           O  
ATOM   1448  ND2 ASN H 188      13.944  16.584  12.053  1.00 37.88           N  
ATOM   1449  C   ASN H 188      18.647  15.790  13.081  1.00 31.28           C  
ATOM   1450  O   ASN H 188      19.427  16.433  13.780  1.00 30.35           O  
ATOM   1451  N   SER H 189      19.003  15.245  11.897  1.00 32.32           N  
ATOM   1452  CA  SER H 189      20.279  15.455  11.266  1.00 33.75           C  
ATOM   1453  CB  SER H 189      20.448  16.888  10.728  1.00 35.16           C  
ATOM   1454  OG  SER H 189      19.444  17.177   9.769  1.00 40.17           O  
ATOM   1455  C   SER H 189      21.398  15.199  12.222  1.00 34.14           C  
ATOM   1456  O   SER H 189      22.266  16.050  12.405  1.00 34.90           O  
ATOM   1457  N   VAL H 190      21.424  14.004  12.838  1.00 33.82           N  
ATOM   1458  CA  VAL H 190      22.439  13.675  13.799  1.00 34.62           C  
ATOM   1459  CB  VAL H 190      22.100  12.467  14.622  1.00 35.33           C  
ATOM   1460  CG1 VAL H 190      20.874  12.795  15.489  1.00 35.23           C  
ATOM   1461  CG2 VAL H 190      21.876  11.279  13.670  1.00 35.02           C  
ATOM   1462  C   VAL H 190      23.750  13.413  13.124  1.00 35.51           C  
ATOM   1463  O   VAL H 190      23.811  12.976  11.975  1.00 35.71           O  
ATOM   1464  N   THR H 191      24.848  13.713  13.850  1.00 35.30           N  
ATOM   1465  CA  THR H 191      26.180  13.481  13.368  1.00 35.70           C  
ATOM   1466  CB  THR H 191      26.955  14.738  13.095  1.00 36.53           C  
ATOM   1467  OG1 THR H 191      27.135  15.476  14.295  1.00 32.16           O  
ATOM   1468  CG2 THR H 191      26.192  15.584  12.062  1.00 30.96           C  
ATOM   1469  C   THR H 191      26.908  12.753  14.457  1.00 36.42           C  
ATOM   1470  O   THR H 191      26.344  12.430  15.498  1.00 36.07           O  
ATOM   1471  N   THR H 192      28.208  12.495  14.238  1.00 37.37           N  
ATOM   1472  CA  THR H 192      29.030  11.769  15.162  1.00 38.17           C  
ATOM   1473  CB  THR H 192      30.443  11.622  14.681  1.00 39.23           C  
ATOM   1474  OG1 THR H 192      30.467  10.940  13.436  1.00 31.17           O  
ATOM   1475  CG2 THR H 192      31.241  10.835  15.733  1.00 31.80           C  
ATOM   1476  C   THR H 192      29.074  12.524  16.456  1.00 37.92           C  
ATOM   1477  O   THR H 192      29.238  11.935  17.521  1.00 38.26           O  
ATOM   1478  N   GLU H 193      28.939  13.858  16.385  1.00 37.11           N  
ATOM   1479  CA  GLU H 193      29.021  14.743  17.518  1.00 36.23           C  
ATOM   1480  CB  GLU H 193      28.830  16.216  17.123  1.00 38.60           C  
ATOM   1481  CG  GLU H 193      29.941  16.767  16.230  1.00 44.31           C  
ATOM   1482  CD  GLU H 193      29.566  18.190  15.844  1.00 47.86           C  
ATOM   1483  OE1 GLU H 193      28.999  18.910  16.709  1.00 49.70           O  
ATOM   1484  OE2 GLU H 193      29.838  18.577  14.676  1.00 50.88           O1-
ATOM   1485  C   GLU H 193      27.944  14.427  18.512  1.00 34.13           C  
ATOM   1486  O   GLU H 193      28.117  14.660  19.705  1.00 34.28           O  
ATOM   1487  N   ASP H 194      26.791  13.939  18.031  1.00 30.84           N  
ATOM   1488  CA  ASP H 194      25.625  13.630  18.816  1.00 30.13           C  
ATOM   1489  CB  ASP H 194      24.381  13.355  17.963  1.00 30.25           C  
ATOM   1490  CG  ASP H 194      23.939  14.667  17.340  1.00 32.10           C  
ATOM   1491  OD1 ASP H 194      24.565  15.721  17.630  1.00 32.09           O  
ATOM   1492  OD2 ASP H 194      22.956  14.626  16.555  1.00 33.15           O1-
ATOM   1493  C   ASP H 194      25.833  12.427  19.686  1.00 29.28           C  
ATOM   1494  O   ASP H 194      24.964  12.114  20.499  1.00 29.09           O  
ATOM   1495  N   THR H 195      26.909  11.646  19.477  1.00 28.45           N  
ATOM   1496  CA  THR H 195      27.086  10.482  20.301  1.00 28.33           C  
ATOM   1497  CB  THR H 195      28.312   9.690  19.952  1.00 28.18           C  
ATOM   1498  OG1 THR H 195      28.254   9.282  18.593  1.00 30.86           O  
ATOM   1499  CG2 THR H 195      28.385   8.456  20.870  1.00 26.91           C  
ATOM   1500  C   THR H 195      27.210  10.919  21.729  1.00 27.91           C  
ATOM   1501  O   THR H 195      28.019  11.787  22.057  1.00 27.47           O  
ATOM   1502  N   ALA H 196      26.386  10.330  22.622  1.00 26.64           N  
ATOM   1503  CA  ALA H 196      26.449  10.696  24.007  1.00 26.23           C  
ATOM   1504  CB  ALA H 196      26.127  12.179  24.259  1.00 26.01           C  
ATOM   1505  C   ALA H 196      25.432   9.894  24.757  1.00 26.08           C  
ATOM   1506  O   ALA H 196      24.640   9.158  24.169  1.00 26.00           O  
ATOM   1507  N   THR H 197      25.450  10.013  26.100  1.00 25.44           N  
ATOM   1508  CA  THR H 197      24.498   9.333  26.927  1.00 24.84           C  
ATOM   1509  CB  THR H 197      25.063   8.918  28.255  1.00 26.23           C  
ATOM   1510  OG1 THR H 197      26.175   8.056  28.064  1.00 29.83           O  
ATOM   1511  CG2 THR H 197      23.979   8.186  29.058  1.00 28.01           C  
ATOM   1512  C   THR H 197      23.417  10.338  27.178  1.00 24.12           C  
ATOM   1513  O   THR H 197      23.696  11.474  27.555  1.00 23.89           O  
ATOM   1514  N   TYR H 198      22.144   9.943  26.971  1.00 23.47           N  
ATOM   1515  CA  TYR H 198      21.048  10.867  27.090  1.00 22.72           C  
ATOM   1516  CB  TYR H 198      20.055  10.774  25.915  1.00 21.70           C  
ATOM   1517  CG  TYR H 198      20.704  11.324  24.689  1.00 21.40           C  
ATOM   1518  CD1 TYR H 198      21.684  10.621  24.028  1.00 21.14           C  
ATOM   1519  CD2 TYR H 198      20.313  12.547  24.190  1.00 22.10           C  
ATOM   1520  CE1 TYR H 198      22.273  11.137  22.895  1.00 20.60           C  
ATOM   1521  CE2 TYR H 198      20.896  13.068  23.058  1.00 21.70           C  
ATOM   1522  CZ  TYR H 198      21.879  12.362  22.411  1.00 22.10           C  
ATOM   1523  OH  TYR H 198      22.482  12.891  21.248  1.00 22.51           O  
ATOM   1524  C   TYR H 198      20.273  10.571  28.338  1.00 23.59           C  
ATOM   1525  O   TYR H 198      19.947   9.421  28.628  1.00 24.74           O  
ATOM   1526  N   TYR H 199      19.959  11.632  29.117  1.00 22.14           N  
ATOM   1527  CA  TYR H 199      19.240  11.462  30.350  1.00 22.86           C  
ATOM   1528  CB  TYR H 199      19.969  11.996  31.601  1.00 21.87           C  
ATOM   1529  CG  TYR H 199      21.308  11.372  31.815  1.00 23.44           C  
ATOM   1530  CD1 TYR H 199      21.449  10.225  32.560  1.00 23.69           C  
ATOM   1531  CD2 TYR H 199      22.435  11.954  31.280  1.00 24.90           C  
ATOM   1532  CE1 TYR H 199      22.691   9.667  32.763  1.00 23.49           C  
ATOM   1533  CE2 TYR H 199      23.678  11.404  31.480  1.00 25.52           C  
ATOM   1534  CZ  TYR H 199      23.808  10.257  32.224  1.00 25.43           C  
ATOM   1535  OH  TYR H 199      25.085   9.693  32.428  1.00 27.09           O  
ATOM   1536  C   TYR H 199      18.016  12.329  30.300  1.00 23.33           C  
ATOM   1537  O   TYR H 199      18.025  13.404  29.702  1.00 23.54           O  
ATOM   1538  N   CYS H 200      16.914  11.859  30.921  1.00 24.51           N  
ATOM   1539  CA  CYS H 200      15.743  12.676  31.072  1.00 26.20           C  
ATOM   1540  CB  CYS H 200      14.430  12.012  30.597  1.00 28.01           C  
ATOM   1541  SG  CYS H 200      14.078  10.387  31.334  1.00 31.25           S  
ATOM   1542  C   CYS H 200      15.672  12.951  32.540  1.00 26.11           C  
ATOM   1543  O   CYS H 200      16.010  12.084  33.345  1.00 25.79           O  
ATOM   1544  N   ALA H 201      15.273  14.176  32.944  1.00 25.38           N  
ATOM   1545  CA  ALA H 201      15.309  14.427  34.353  1.00 24.63           C  
ATOM   1546  CB  ALA H 201      16.699  14.856  34.850  1.00 24.08           C  
ATOM   1547  C   ALA H 201      14.363  15.517  34.726  1.00 24.36           C  
ATOM   1548  O   ALA H 201      13.839  16.239  33.878  1.00 24.07           O  
ATOM   1549  N   THR H 202      14.114  15.623  36.047  1.00 25.37           N  
ATOM   1550  CA  THR H 202      13.297  16.655  36.610  1.00 26.98           C  
ATOM   1551  CB  THR H 202      12.226  16.133  37.524  1.00 27.37           C  
ATOM   1552  OG1 THR H 202      11.338  17.179  37.892  1.00  0.00           O  
ATOM   1553  CG2 THR H 202      12.890  15.534  38.776  1.00 11.28           C  
ATOM   1554  C   THR H 202      14.223  17.524  37.431  1.00 27.42           C  
ATOM   1555  O   THR H 202      15.103  17.030  38.135  1.00 26.76           O  
ATOM   1556  N   TYR H 203      14.024  18.855  37.334  1.00 28.10           N  
ATOM   1557  CA  TYR H 203      14.786  19.926  37.928  1.00 29.98           C  
ATOM   1558  CB  TYR H 203      14.424  21.285  37.278  1.00 35.42           C  
ATOM   1559  CG  TYR H 203      15.094  22.406  37.992  1.00 34.69           C  
ATOM   1560  CD1 TYR H 203      16.415  22.711  37.761  1.00 20.97           C  
ATOM   1561  CD2 TYR H 203      14.389  23.147  38.913  1.00 22.77           C  
ATOM   1562  CE1 TYR H 203      17.017  23.747  38.436  1.00 20.72           C  
ATOM   1563  CE2 TYR H 203      14.987  24.182  39.590  1.00 20.43           C  
ATOM   1564  CZ  TYR H 203      16.304  24.483  39.350  1.00 20.44           C  
ATOM   1565  OH  TYR H 203      16.925  25.545  40.041  1.00  0.00           O  
ATOM   1566  C   TYR H 203      14.546  19.991  39.405  1.00 31.63           C  
ATOM   1567  O   TYR H 203      13.556  19.440  39.880  1.00 31.41           O  
ATOM   1568  N   ARG H 204      15.703  20.424  39.815  1.00 37.11           N  
ATOM   1569  CA  ARG H 204      16.452  20.276  40.939  1.00 42.38           C  
ATOM   1570  CB  ARG H 204      15.658  19.782  42.153  1.00 22.25           C  
ATOM   1571  CG  ARG H 204      14.826  20.870  42.825  1.00 24.33           C  
ATOM   1572  CD  ARG H 204      15.551  21.512  44.006  1.00 24.68           C  
ATOM   1573  NE  ARG H 204      14.736  22.670  44.463  1.00  0.00           N  
ATOM   1574  CZ  ARG H 204      14.895  23.885  43.867  1.00  0.00           C  
ATOM   1575  NH1 ARG H 204      15.771  24.027  42.830  1.00  0.00           N1+
ATOM   1576  NH2 ARG H 204      14.182  24.962  44.312  1.00  0.00           N  
ATOM   1577  C   ARG H 204      17.306  19.162  40.465  1.00 42.22           C  
ATOM   1578  O   ARG H 204      18.359  18.882  41.027  1.00 42.99           O  
ATOM   1579  N   PHE H 205      16.919  18.584  39.301  1.00 40.63           N  
ATOM   1580  CA  PHE H 205      17.655  17.496  38.794  1.00 36.31           C  
ATOM   1581  CB  PHE H 205      19.028  17.980  38.382  1.00 38.62           C  
ATOM   1582  CG  PHE H 205      18.929  18.804  37.133  1.00 38.59           C  
ATOM   1583  CD1 PHE H 205      17.806  19.530  36.808  1.00 48.58           C  
ATOM   1584  CD2 PHE H 205      20.017  18.918  36.307  1.00 50.78           C  
ATOM   1585  CE1 PHE H 205      17.746  20.291  35.665  1.00 43.97           C  
ATOM   1586  CE2 PHE H 205      19.963  19.684  35.170  1.00 49.51           C  
ATOM   1587  CZ  PHE H 205      18.829  20.373  34.829  1.00 52.51           C  
ATOM   1588  C   PHE H 205      17.608  16.502  39.921  1.00 37.17           C  
ATOM   1589  O   PHE H 205      18.581  15.809  40.215  1.00 36.63           O  
ATOM   1590  N   ASN H 206      16.435  16.502  40.616  1.00 37.07           N  
ATOM   1591  CA  ASN H 206      16.115  15.639  41.716  1.00 37.96           C  
ATOM   1592  CB  ASN H 206      14.726  15.897  42.333  1.00 38.55           C  
ATOM   1593  CG  ASN H 206      14.794  17.121  43.222  1.00 29.65           C  
ATOM   1594  OD1 ASN H 206      15.776  17.313  43.934  1.00 33.69           O  
ATOM   1595  ND2 ASN H 206      13.720  17.957  43.211  1.00  0.00           N  
ATOM   1596  C   ASN H 206      16.023  14.263  41.190  1.00 42.64           C  
ATOM   1597  O   ASN H 206      16.693  13.356  41.686  1.00 43.53           O  
ATOM   1598  N   TYR H 207      15.195  14.074  40.141  1.00 26.19           N  
ATOM   1599  CA  TYR H 207      15.121  12.724  39.683  1.00 27.61           C  
ATOM   1600  CB  TYR H 207      13.696  12.140  39.652  1.00 28.63           C  
ATOM   1601  CG  TYR H 207      13.300  11.832  41.058  1.00 31.14           C  
ATOM   1602  CD1 TYR H 207      12.817  12.809  41.898  1.00 33.18           C  
ATOM   1603  CD2 TYR H 207      13.410  10.545  41.532  1.00 32.78           C  
ATOM   1604  CE1 TYR H 207      12.459  12.502  43.191  1.00 34.99           C  
ATOM   1605  CE2 TYR H 207      13.054  10.231  42.822  1.00 34.35           C  
ATOM   1606  CZ  TYR H 207      12.577  11.213  43.656  1.00 35.50           C  
ATOM   1607  OH  TYR H 207      12.210  10.899  44.982  1.00 38.59           O  
ATOM   1608  C   TYR H 207      15.698  12.654  38.306  1.00 27.21           C  
ATOM   1609  O   TYR H 207      15.297  13.394  37.407  1.00 26.28           O  
ATOM   1610  N   TRP H 208      16.669  11.739  38.115  1.00 27.05           N  
ATOM   1611  CA  TRP H 208      17.298  11.561  36.840  1.00 26.66           C  
ATOM   1612  CB  TRP H 208      18.819  11.813  36.868  1.00 25.73           C  
ATOM   1613  CG  TRP H 208      19.231  13.263  37.016  1.00 24.58           C  
ATOM   1614  CD2 TRP H 208      20.068  13.958  36.078  1.00 23.96           C  
ATOM   1615  CD1 TRP H 208      18.968  14.147  38.023  1.00 22.32           C  
ATOM   1616  NE1 TRP H 208      19.580  15.351  37.763  1.00 22.91           N  
ATOM   1617  CE2 TRP H 208      20.264  15.248  36.571  1.00 24.18           C  
ATOM   1618  CE3 TRP H 208      20.637  13.554  34.904  1.00 23.81           C  
ATOM   1619  CZ2 TRP H 208      21.030  16.154  35.894  1.00 23.18           C  
ATOM   1620  CZ3 TRP H 208      21.403  14.471  34.220  1.00 23.56           C  
ATOM   1621  CH2 TRP H 208      21.595  15.748  34.706  1.00 23.56           C  
ATOM   1622  C   TRP H 208      17.098  10.133  36.452  1.00 26.36           C  
ATOM   1623  O   TRP H 208      16.951   9.258  37.304  1.00 26.83           O  
ATOM   1624  N   GLY H 209      17.063   9.866  35.133  1.00 27.49           N  
ATOM   1625  CA  GLY H 209      16.904   8.522  34.665  1.00 28.81           C  
ATOM   1626  C   GLY H 209      18.262   7.896  34.676  1.00 30.49           C  
ATOM   1627  O   GLY H 209      19.257   8.538  35.004  1.00 29.49           O  
ATOM   1628  N   GLN H 210      18.321   6.602  34.319  1.00 32.08           N  
ATOM   1629  CA  GLN H 210      19.538   5.846  34.291  1.00 34.30           C  
ATOM   1630  CB  GLN H 210      19.256   4.365  34.030  1.00 37.78           C  
ATOM   1631  CG  GLN H 210      20.494   3.481  34.014  1.00 43.61           C  
ATOM   1632  CD  GLN H 210      19.975   2.061  33.905  1.00 47.44           C  
ATOM   1633  OE1 GLN H 210      18.791   1.805  34.115  1.00 49.89           O  
ATOM   1634  NE2 GLN H 210      20.884   1.107  33.573  1.00 46.86           N  
ATOM   1635  C   GLN H 210      20.428   6.372  33.208  1.00 33.65           C  
ATOM   1636  O   GLN H 210      21.647   6.405  33.362  1.00 33.49           O  
ATOM   1637  N   GLY H 211      19.837   6.778  32.068  1.00 33.07           N  
ATOM   1638  CA  GLY H 211      20.609   7.302  30.976  1.00 32.40           C  
ATOM   1639  C   GLY H 211      20.770   6.213  29.962  1.00 32.74           C  
ATOM   1640  O   GLY H 211      20.964   5.051  30.313  1.00 33.70           O  
ATOM   1641  N   THR H 212      20.691   6.573  28.662  1.00 32.33           N  
ATOM   1642  CA  THR H 212      20.854   5.604  27.611  1.00 33.19           C  
ATOM   1643  CB  THR H 212      19.667   5.468  26.699  1.00 33.41           C  
ATOM   1644  OG1 THR H 212      19.461   6.681  25.989  1.00 35.67           O  
ATOM   1645  CG2 THR H 212      18.416   5.131  27.519  1.00 34.07           C  
ATOM   1646  C   THR H 212      21.950   6.097  26.721  1.00 33.80           C  
ATOM   1647  O   THR H 212      21.953   7.257  26.312  1.00 33.58           O  
ATOM   1648  N   LEU H 213      22.922   5.229  26.384  1.00 34.51           N  
ATOM   1649  CA  LEU H 213      23.962   5.708  25.524  1.00 34.10           C  
ATOM   1650  CB  LEU H 213      25.318   4.985  25.702  1.00 33.46           C  
ATOM   1651  CG  LEU H 213      25.491   3.640  24.969  1.00  9.45           C  
ATOM   1652  CD1 LEU H 213      24.355   2.663  25.302  1.00  7.36           C  
ATOM   1653  CD2 LEU H 213      25.753   3.829  23.465  1.00  8.18           C  
ATOM   1654  C   LEU H 213      23.491   5.587  24.110  1.00 34.43           C  
ATOM   1655  O   LEU H 213      22.795   4.638  23.751  1.00 35.18           O  
ATOM   1656  N   VAL H 214      23.846   6.577  23.271  1.00 34.08           N  
ATOM   1657  CA  VAL H 214      23.474   6.527  21.888  1.00 33.99           C  
ATOM   1658  CB  VAL H 214      22.429   7.541  21.523  1.00 33.59           C  
ATOM   1659  CG1 VAL H 214      22.152   7.449  20.013  1.00 34.39           C  
ATOM   1660  CG2 VAL H 214      21.190   7.297  22.401  1.00 33.31           C  
ATOM   1661  C   VAL H 214      24.704   6.821  21.093  1.00 34.25           C  
ATOM   1662  O   VAL H 214      25.424   7.780  21.367  1.00 34.30           O  
ATOM   1663  N   THR H 215      24.975   5.993  20.067  1.00 33.99           N  
ATOM   1664  CA  THR H 215      26.147   6.207  19.272  1.00 34.49           C  
ATOM   1665  CB  THR H 215      27.038   5.001  19.210  1.00 34.91           C  
ATOM   1666  OG1 THR H 215      27.437   4.622  20.518  1.00 34.90           O  
ATOM   1667  CG2 THR H 215      28.273   5.333  18.354  1.00 34.04           C  
ATOM   1668  C   THR H 215      25.691   6.488  17.880  1.00 34.65           C  
ATOM   1669  O   THR H 215      24.752   5.865  17.384  1.00 34.62           O  
ATOM   1670  N   VAL H 216      26.335   7.462  17.211  1.00 34.04           N  
ATOM   1671  CA  VAL H 216      25.953   7.747  15.862  1.00 35.13           C  
ATOM   1672  CB  VAL H 216      25.747   9.208  15.592  1.00 34.14           C  
ATOM   1673  CG1 VAL H 216      25.412   9.385  14.102  1.00 32.91           C  
ATOM   1674  CG2 VAL H 216      24.656   9.729  16.542  1.00 33.10           C  
ATOM   1675  C   VAL H 216      27.074   7.286  14.996  1.00 36.31           C  
ATOM   1676  O   VAL H 216      28.204   7.754  15.126  1.00 36.08           O  
ATOM   1677  N   SER H 217      26.789   6.338  14.084  1.00 38.19           N  
ATOM   1678  CA  SER H 217      27.845   5.857  13.247  1.00 38.87           C  
ATOM   1679  CB  SER H 217      28.656   4.719  13.886  1.00 38.26           C  
ATOM   1680  OG  SER H 217      29.679   4.293  12.999  1.00 39.90           O  
ATOM   1681  C   SER H 217      27.247   5.311  11.996  1.00 40.96           C  
ATOM   1682  O   SER H 217      26.076   4.936  11.963  1.00 40.96           O  
ATOM   1683  N   ALA H 218      28.062   5.252  10.927  1.00 43.27           N  
ATOM   1684  CA  ALA H 218      27.612   4.749   9.662  1.00 44.28           C  
ATOM   1685  CB  ALA H 218      28.617   4.989   8.523  1.00 37.12           C  
ATOM   1686  C   ALA H 218      27.405   3.243   9.781  1.00 44.84           C  
ATOM   1687  O   ALA H 218      28.092   2.491   9.035  1.00 45.52           O  
ATOM   1688  OXT ALA H 218      26.555   2.824  10.612  1.00  0.00           O1-
TER    1689      ALA H 218 
CONECT    1    2
CONECT    2    1    3
CONECT    3    2    4
CONECT    4    3
CONECT  158  640
CONECT  640  158
CONECT  948 1541
CONECT 1414 1415
CONECT 1415 1414 1416
CONECT 1416 1415 1417
CONECT 1417 1416
CONECT 1541  948
END
