# Supplementary material for: Fully automated antibody structure prediction using BIOVIA tools: Validation study
Source: PLoS One. 2017 May 18;12(5):e0177923. doi: 10.1371/journal.pone.0177923 (PMC5436848; doi:10.1371/journal.pone.0177923)
Supplement: S2 Dataset — Predicted structures using the Top5 framework method, Chothia CDR definition with canonical filtering and generating 50 models. These were used in the comparison against predictions using no filtering. (ZIP) [file pone.0177923.s004.zip › 4KQ3_LH_FV_FinalModel.pdb]

REMARK   Accelrys Discovery Studio PDB file
REMARK   Created:  2015-04-10T04:17:01Z
SSBOND   1 CYS L   23    CYS L   88                                     
SSBOND   2 CYS H  128    CYS H  202                                     
ATOM      1  N   ASP L   1      26.322  31.651  25.775  1.00 66.95           N1+
ATOM      2  CA  ASP L   1      25.536  31.549  27.018  1.00 68.12           C  
ATOM      3  CB  ASP L   1      25.303  30.068  27.372  1.00 68.71           C  
ATOM      4  CG  ASP L   1      24.415  29.423  26.320  1.00 69.41           C  
ATOM      5  OD1 ASP L   1      23.354  30.015  25.992  1.00 69.07           O  
ATOM      6  OD2 ASP L   1      24.794  28.327  25.825  1.00 68.76           O1-
ATOM      7  C   ASP L   1      26.347  32.112  28.131  1.00 67.13           C  
ATOM      8  O   ASP L   1      27.095  33.073  27.962  1.00 68.10           O  
ATOM      9  N   ILE L   2      26.185  31.499  29.313  1.00 62.35           N  
ATOM     10  CA  ILE L   2      26.947  31.822  30.473  1.00 61.15           C  
ATOM     11  CB  ILE L   2      26.192  31.682  31.764  1.00 59.51           C  
ATOM     12  CG1 ILE L   2      25.019  32.669  31.856  1.00 59.38           C  
ATOM     13  CG2 ILE L   2      27.208  31.827  32.907  1.00 58.96           C  
ATOM     14  CD1 ILE L   2      25.451  34.126  31.945  1.00 58.36           C  
ATOM     15  C   ILE L   2      27.981  30.753  30.521  1.00 62.10           C  
ATOM     16  O   ILE L   2      27.675  29.582  30.301  1.00 62.92           O  
ATOM     17  N   GLN L   3      29.250  31.122  30.765  1.00 61.47           N  
ATOM     18  CA  GLN L   3      30.226  30.077  30.799  1.00 63.03           C  
ATOM     19  CB  GLN L   3      31.526  30.383  30.032  1.00 66.69           C  
ATOM     20  CG  GLN L   3      31.388  30.312  28.508  1.00 70.49           C  
ATOM     21  CD  GLN L   3      30.652  31.547  28.009  1.00 72.33           C  
ATOM     22  OE1 GLN L   3      30.339  32.456  28.773  1.00 72.84           O  
ATOM     23  NE2 GLN L   3      30.368  31.581  26.678  1.00 71.53           N  
ATOM     24  C   GLN L   3      30.606  29.826  32.215  1.00 60.33           C  
ATOM     25  O   GLN L   3      30.817  30.751  32.998  1.00 58.71           O  
ATOM     26  N   MET L   4      30.693  28.536  32.580  1.00 60.37           N  
ATOM     27  CA  MET L   4      31.075  28.216  33.918  1.00 57.40           C  
ATOM     28  CB  MET L   4      30.139  27.210  34.601  1.00 56.42           C  
ATOM     29  CG  MET L   4      28.702  27.728  34.702  1.00 55.75           C  
ATOM     30  SD  MET L   4      28.516  29.311  35.580  1.00 46.82           S  
ATOM     31  CE  MET L   4      28.703  28.607  37.240  1.00 44.29           C  
ATOM     32  C   MET L   4      32.436  27.610  33.831  1.00 56.66           C  
ATOM     33  O   MET L   4      32.658  26.645  33.101  1.00 57.58           O  
ATOM     34  N   THR L   5      33.393  28.186  34.579  1.00 54.23           N  
ATOM     35  CA  THR L   5      34.736  27.698  34.537  1.00 54.10           C  
ATOM     36  CB  THR L   5      35.756  28.788  34.389  1.00 53.20           C  
ATOM     37  OG1 THR L   5      35.500  29.536  33.209  1.00 54.72           O  
ATOM     38  CG2 THR L   5      37.155  28.155  34.314  1.00 51.45           C  
ATOM     39  C   THR L   5      34.983  27.018  35.839  1.00 55.10           C  
ATOM     40  O   THR L   5      34.754  27.591  36.902  1.00 55.14           O  
ATOM     41  N   GLN L   6      35.468  25.764  35.784  1.00 55.54           N  
ATOM     42  CA  GLN L   6      35.623  25.035  37.003  1.00 56.69           C  
ATOM     43  CB  GLN L   6      34.811  23.729  36.989  1.00 56.31           C  
ATOM     44  CG  GLN L   6      34.619  23.102  38.367  1.00 56.15           C  
ATOM     45  CD  GLN L   6      33.570  22.003  38.240  1.00 56.72           C  
ATOM     46  OE1 GLN L   6      32.896  21.882  37.219  1.00 56.47           O  
ATOM     47  NE2 GLN L   6      33.423  21.180  39.313  1.00 56.90           N  
ATOM     48  C   GLN L   6      37.066  24.728  37.217  1.00 59.20           C  
ATOM     49  O   GLN L   6      37.797  24.420  36.276  1.00 59.16           O  
ATOM     50  N   SER L   7      37.518  24.837  38.481  1.00 61.56           N  
ATOM     51  CA  SER L   7      38.892  24.583  38.786  1.00 63.30           C  
ATOM     52  CB  SER L   7      39.718  25.876  38.911  1.00 65.88           C  
ATOM     53  OG  SER L   7      41.075  25.576  39.207  1.00 67.75           O  
ATOM     54  C   SER L   7      38.936  23.890  40.108  1.00 61.84           C  
ATOM     55  O   SER L   7      38.137  24.191  40.994  1.00 62.95           O  
ATOM     56  N   PRO L   8      39.837  22.962  40.296  1.00 59.40           N  
ATOM     57  CA  PRO L   8      40.743  22.541  39.258  1.00 57.66           C  
ATOM     58  CD  PRO L   8      40.462  22.885  41.606  1.00 58.95           C  
ATOM     59  CB  PRO L   8      41.959  21.945  39.962  1.00 58.63           C  
ATOM     60  CG  PRO L   8      41.947  22.596  41.348  1.00 58.67           C  
ATOM     61  C   PRO L   8      40.065  21.508  38.421  1.00 57.39           C  
ATOM     62  O   PRO L   8      38.918  21.169  38.709  1.00 58.15           O  
ATOM     63  N   SER L   9      40.744  21.034  37.355  1.00 56.46           N  
ATOM     64  CA  SER L   9      40.247  19.979  36.522  1.00 57.35           C  
ATOM     65  CB  SER L   9      41.107  19.772  35.264  1.00 56.81           C  
ATOM     66  OG  SER L   9      41.100  20.950  34.473  1.00 58.15           O  
ATOM     67  C   SER L   9      40.287  18.697  37.294  1.00 58.75           C  
ATOM     68  O   SER L   9      39.344  17.909  37.259  1.00 57.72           O  
ATOM     69  N   SER L  10      41.394  18.452  38.021  1.00 69.29           N  
ATOM     70  CA  SER L  10      41.505  17.214  38.737  1.00 71.19           C  
ATOM     71  CB  SER L  10      42.387  16.175  38.018  1.00 73.99           C  
ATOM     72  OG  SER L  10      42.416  14.958  38.749  1.00 74.20           O  
ATOM     73  C   SER L  10      42.121  17.508  40.065  1.00 70.17           C  
ATOM     74  O   SER L  10      42.798  18.520  40.235  1.00 66.60           O  
ATOM     75  N   VAL L  11      41.866  16.639  41.063  1.00 62.01           N  
ATOM     76  CA  VAL L  11      42.446  16.865  42.352  1.00 61.94           C  
ATOM     77  CB  VAL L  11      41.520  17.557  43.309  1.00 60.57           C  
ATOM     78  CG1 VAL L  11      40.326  16.631  43.594  1.00  0.00           C  
ATOM     79  CG2 VAL L  11      42.319  17.945  44.565  1.00  0.00           C  
ATOM     80  C   VAL L  11      42.778  15.538  42.958  1.00 62.19           C  
ATOM     81  O   VAL L  11      42.025  14.573  42.830  1.00 61.83           O  
ATOM     82  N   SER L  12      43.937  15.456  43.637  1.00 61.43           N  
ATOM     83  CA  SER L  12      44.288  14.240  44.306  1.00 59.49           C  
ATOM     84  CB  SER L  12      45.676  13.696  43.925  1.00 58.89           C  
ATOM     85  OG  SER L  12      45.692  13.318  42.556  1.00 58.83           O  
ATOM     86  C   SER L  12      44.320  14.583  45.757  1.00 57.17           C  
ATOM     87  O   SER L  12      44.965  15.552  46.155  1.00 55.80           O  
ATOM     88  N   ALA L  13      43.611  13.798  46.590  1.00 57.22           N  
ATOM     89  CA  ALA L  13      43.570  14.114  47.986  1.00 57.92           C  
ATOM     90  CB  ALA L  13      42.340  14.941  48.392  1.00 56.57           C  
ATOM     91  C   ALA L  13      43.508  12.837  48.750  1.00 59.55           C  
ATOM     92  O   ALA L  13      43.213  11.776  48.202  1.00 59.16           O  
ATOM     93  N   SER L  14      43.836  12.916  50.051  1.00 61.60           N  
ATOM     94  CA  SER L  14      43.789  11.765  50.899  1.00 61.67           C  
ATOM     95  CB  SER L  14      44.926  11.731  51.935  1.00 62.76           C  
ATOM     96  OG  SER L  14      46.182  11.663  51.275  1.00 62.11           O  
ATOM     97  C   SER L  14      42.494  11.809  51.639  1.00 61.51           C  
ATOM     98  O   SER L  14      41.731  12.768  51.530  1.00 61.68           O  
ATOM     99  N   VAL L  15      42.200  10.743  52.401  1.00 60.60           N  
ATOM    100  CA  VAL L  15      40.991  10.737  53.164  1.00 61.67           C  
ATOM    101  CB  VAL L  15      40.594   9.367  53.634  1.00 60.46           C  
ATOM    102  CG1 VAL L  15      39.317   9.491  54.481  1.00 59.60           C  
ATOM    103  CG2 VAL L  15      40.447   8.450  52.406  1.00 58.72           C  
ATOM    104  C   VAL L  15      41.234  11.584  54.371  1.00 63.65           C  
ATOM    105  O   VAL L  15      42.294  11.510  54.989  1.00 64.01           O  
ATOM    106  N   GLY L  16      40.242  12.424  54.732  1.00 67.02           N  
ATOM    107  CA  GLY L  16      40.364  13.261  55.890  1.00 68.58           C  
ATOM    108  C   GLY L  16      40.807  14.630  55.472  1.00 68.68           C  
ATOM    109  O   GLY L  16      40.795  15.563  56.275  1.00 69.84           O  
ATOM    110  N   ASP L  17      41.198  14.800  54.195  1.00 63.92           N  
ATOM    111  CA  ASP L  17      41.666  16.083  53.752  1.00 63.23           C  
ATOM    112  CB  ASP L  17      42.427  16.043  52.412  1.00 64.69           C  
ATOM    113  CG  ASP L  17      43.778  15.373  52.617  1.00 66.44           C  
ATOM    114  OD1 ASP L  17      44.138  15.105  53.794  1.00 68.97           O  
ATOM    115  OD2 ASP L  17      44.473  15.127  51.596  1.00 65.33           O1-
ATOM    116  C   ASP L  17      40.490  16.985  53.552  1.00 62.08           C  
ATOM    117  O   ASP L  17      39.343  16.542  53.538  1.00 62.17           O  
ATOM    118  N   ARG L  18      40.759  18.300  53.421  1.00 59.96           N  
ATOM    119  CA  ARG L  18      39.713  19.249  53.175  1.00 58.88           C  
ATOM    120  CB  ARG L  18      39.789  20.481  54.092  1.00 58.33           C  
ATOM    121  CG  ARG L  18      38.578  21.410  53.985  1.00 59.01           C  
ATOM    122  CD  ARG L  18      38.725  22.699  54.798  1.00 60.93           C  
ATOM    123  NE  ARG L  18      37.373  23.315  54.909  1.00 64.47           N  
ATOM    124  CZ  ARG L  18      36.543  22.896  55.908  1.00 67.19           C  
ATOM    125  NH1 ARG L  18      36.963  21.920  56.763  1.00 68.26           N1+
ATOM    126  NH2 ARG L  18      35.303  23.446  56.055  1.00 68.50           N  
ATOM    127  C   ARG L  18      39.916  19.730  51.772  1.00 58.33           C  
ATOM    128  O   ARG L  18      41.024  20.118  51.404  1.00 57.09           O  
ATOM    129  N   VAL L  19      38.856  19.699  50.939  1.00 59.52           N  
ATOM    130  CA  VAL L  19      39.022  20.141  49.584  1.00 59.54           C  
ATOM    131  CB  VAL L  19      38.872  19.061  48.551  1.00 59.71           C  
ATOM    132  CG1 VAL L  19      40.105  18.149  48.600  1.00 60.39           C  
ATOM    133  CG2 VAL L  19      37.559  18.310  48.826  1.00 58.85           C  
ATOM    134  C   VAL L  19      38.026  21.205  49.267  1.00 58.44           C  
ATOM    135  O   VAL L  19      36.904  21.213  49.772  1.00 58.86           O  
ATOM    136  N   THR L  20      38.451  22.158  48.415  1.00 56.56           N  
ATOM    137  CA  THR L  20      37.616  23.248  48.017  1.00 55.41           C  
ATOM    138  CB  THR L  20      38.152  24.552  48.533  1.00 54.15           C  
ATOM    139  OG1 THR L  20      38.236  24.521  49.950  1.00 55.17           O  
ATOM    140  CG2 THR L  20      37.238  25.696  48.089  1.00 53.48           C  
ATOM    141  C   THR L  20      37.648  23.303  46.518  1.00 54.96           C  
ATOM    142  O   THR L  20      38.689  23.572  45.921  1.00 55.65           O  
ATOM    143  N   ILE L  21      36.493  23.062  45.868  1.00 53.68           N  
ATOM    144  CA  ILE L  21      36.412  23.119  44.436  1.00 52.24           C  
ATOM    145  CB  ILE L  21      35.589  22.005  43.855  1.00 49.81           C  
ATOM    146  CG1 ILE L  21      36.202  20.641  44.217  1.00 48.75           C  
ATOM    147  CG2 ILE L  21      35.463  22.235  42.342  1.00 49.05           C  
ATOM    148  CD1 ILE L  21      35.269  19.464  43.942  1.00 46.74           C  
ATOM    149  C   ILE L  21      35.717  24.407  44.116  1.00 52.29           C  
ATOM    150  O   ILE L  21      34.685  24.716  44.709  1.00 52.55           O  
ATOM    151  N   THR L  22      36.269  25.211  43.182  1.00 52.86           N  
ATOM    152  CA  THR L  22      35.658  26.484  42.904  1.00 53.25           C  
ATOM    153  CB  THR L  22      36.599  27.651  43.011  1.00 52.98           C  
ATOM    154  OG1 THR L  22      37.652  27.522  42.067  1.00 56.65           O  
ATOM    155  CG2 THR L  22      37.168  27.713  44.438  1.00 50.90           C  
ATOM    156  C   THR L  22      35.120  26.496  41.506  1.00 54.07           C  
ATOM    157  O   THR L  22      35.679  25.874  40.605  1.00 53.90           O  
ATOM    158  N   CYS L  23      33.988  27.212  41.310  1.00 53.49           N  
ATOM    159  CA  CYS L  23      33.354  27.342  40.024  1.00 53.81           C  
ATOM    160  CB  CYS L  23      32.005  26.577  39.962  1.00 54.16           C  
ATOM    161  SG  CYS L  23      31.134  26.690  38.366  1.00 57.73           S  
ATOM    162  C   CYS L  23      33.096  28.814  39.807  1.00 53.62           C  
ATOM    163  O   CYS L  23      32.521  29.485  40.663  1.00 53.96           O  
ATOM    164  N   ARG L  24      33.512  29.353  38.638  1.00 54.32           N  
ATOM    165  CA  ARG L  24      33.386  30.765  38.375  1.00 55.10           C  
ATOM    166  CB  ARG L  24      34.724  31.419  37.985  1.00 55.92           C  
ATOM    167  CG  ARG L  24      35.809  31.298  39.056  1.00 57.09           C  
ATOM    168  CD  ARG L  24      37.205  31.693  38.568  1.00 60.35           C  
ATOM    169  NE  ARG L  24      37.394  33.147  38.829  1.00 51.80           N  
ATOM    170  CZ  ARG L  24      37.065  34.072  37.879  1.00 53.53           C  
ATOM    171  NH1 ARG L  24      36.551  33.672  36.679  1.00 53.10           N1+
ATOM    172  NH2 ARG L  24      37.247  35.400  38.132  1.00 54.60           N  
ATOM    173  C   ARG L  24      32.473  30.964  37.199  1.00 55.50           C  
ATOM    174  O   ARG L  24      32.448  30.152  36.277  1.00 54.68           O  
ATOM    175  N   ALA L  25      31.710  32.080  37.195  1.00 55.33           N  
ATOM    176  CA  ALA L  25      30.770  32.331  36.137  1.00 55.01           C  
ATOM    177  CB  ALA L  25      29.335  32.563  36.639  1.00 54.79           C  
ATOM    178  C   ALA L  25      31.182  33.563  35.390  1.00 53.75           C  
ATOM    179  O   ALA L  25      31.833  34.455  35.931  1.00 54.67           O  
ATOM    180  N   SER L  26      30.884  33.611  34.075  1.00 62.96           N  
ATOM    181  CA  SER L  26      31.295  34.728  33.266  1.00 66.08           C  
ATOM    182  CB  SER L  26      31.051  34.518  31.762  1.00 65.41           C  
ATOM    183  OG  SER L  26      29.659  34.485  31.497  1.00 63.95           O  
ATOM    184  C   SER L  26      30.536  35.951  33.684  1.00 69.09           C  
ATOM    185  O   SER L  26      31.078  37.055  33.651  1.00 73.29           O  
ATOM    186  N   GLN L  27      29.257  35.780  34.083  1.00 67.79           N  
ATOM    187  CA  GLN L  27      28.440  36.893  34.492  1.00 70.38           C  
ATOM    188  CB  GLN L  27      27.288  37.202  33.534  1.00 72.51           C  
ATOM    189  CG  GLN L  27      27.764  37.625  32.148  1.00 73.31           C  
ATOM    190  CD  GLN L  27      26.530  37.889  31.306  1.00 75.18           C  
ATOM    191  OE1 GLN L  27      25.884  38.927  31.444  1.00 74.36           O  
ATOM    192  NE2 GLN L  27      26.187  36.925  30.411  1.00 76.89           N  
ATOM    193  C   GLN L  27      27.805  36.554  35.806  1.00 68.75           C  
ATOM    194  O   GLN L  27      27.873  35.412  36.255  1.00 66.12           O  
ATOM    195  N   GLY L  28      27.180  37.563  36.458  1.00 71.18           N  
ATOM    196  CA  GLY L  28      26.572  37.393  37.752  1.00 71.51           C  
ATOM    197  C   GLY L  28      25.387  36.485  37.672  1.00 68.90           C  
ATOM    198  O   GLY L  28      24.378  36.791  37.040  1.00 68.68           O  
ATOM    199  N   ILE L  29      25.525  35.304  38.300  1.00 66.05           N  
ATOM    200  CA  ILE L  29      24.537  34.272  38.447  1.00 62.89           C  
ATOM    201  CB  ILE L  29      25.128  32.914  38.709  1.00 58.00           C  
ATOM    202  CG1 ILE L  29      26.201  32.551  37.675  1.00 56.26           C  
ATOM    203  CG2 ILE L  29      23.975  31.898  38.662  1.00 57.83           C  
ATOM    204  CD1 ILE L  29      26.991  31.289  38.035  1.00 53.32           C  
ATOM    205  C   ILE L  29      23.576  34.558  39.566  1.00 63.93           C  
ATOM    206  O   ILE L  29      22.480  34.002  39.585  1.00 62.18           O  
ATOM    207  N   SER L  30      24.024  35.299  40.604  1.00 67.07           N  
ATOM    208  CA  SER L  30      23.244  35.510  41.793  1.00 68.33           C  
ATOM    209  CB  SER L  30      21.713  35.615  41.632  1.00 68.38           C  
ATOM    210  OG  SER L  30      21.356  36.766  40.883  1.00 60.26           O  
ATOM    211  C   SER L  30      23.526  34.292  42.607  1.00 67.15           C  
ATOM    212  O   SER L  30      24.672  33.864  42.734  1.00 68.97           O  
ATOM    213  N   ASN L  31      22.484  33.772  43.269  1.00 64.99           N  
ATOM    214  CA  ASN L  31      22.518  32.559  44.029  1.00 62.50           C  
ATOM    215  CB  ASN L  31      21.487  32.534  45.166  1.00 65.63           C  
ATOM    216  CG  ASN L  31      22.061  33.401  46.275  1.00 70.31           C  
ATOM    217  OD1 ASN L  31      23.153  33.136  46.776  1.00 71.74           O  
ATOM    218  ND2 ASN L  31      21.319  34.470  46.664  1.00 72.94           N  
ATOM    219  C   ASN L  31      22.332  31.318  43.193  1.00 57.55           C  
ATOM    220  O   ASN L  31      22.608  30.223  43.673  1.00 53.84           O  
ATOM    221  N   TRP L  32      21.815  31.412  41.953  1.00 56.83           N  
ATOM    222  CA  TRP L  32      21.423  30.182  41.320  1.00 53.74           C  
ATOM    223  CB  TRP L  32      20.355  30.396  40.241  1.00 53.73           C  
ATOM    224  CG  TRP L  32      19.078  30.919  40.851  1.00 56.23           C  
ATOM    225  CD2 TRP L  32      18.706  32.304  40.901  1.00 58.35           C  
ATOM    226  CD1 TRP L  32      18.072  30.224  41.447  1.00 57.16           C  
ATOM    227  NE1 TRP L  32      17.094  31.091  41.876  1.00 59.06           N  
ATOM    228  CE2 TRP L  32      17.471  32.375  41.542  1.00 60.50           C  
ATOM    229  CE3 TRP L  32      19.343  33.425  40.450  1.00 58.56           C  
ATOM    230  CZ2 TRP L  32      16.847  33.573  41.746  1.00 63.59           C  
ATOM    231  CZ3 TRP L  32      18.708  34.632  40.652  1.00 60.91           C  
ATOM    232  CH2 TRP L  32      17.487  34.702  41.287  1.00 63.38           C  
ATOM    233  C   TRP L  32      22.562  29.390  40.730  1.00 51.53           C  
ATOM    234  O   TRP L  32      22.729  29.320  39.512  1.00 50.73           O  
ATOM    235  N   LEU L  33      23.335  28.716  41.606  1.00 47.08           N  
ATOM    236  CA  LEU L  33      24.389  27.805  41.268  1.00 44.67           C  
ATOM    237  CB  LEU L  33      25.758  28.306  41.778  1.00 43.68           C  
ATOM    238  CG  LEU L  33      26.981  27.412  41.487  1.00 44.84           C  
ATOM    239  CD1 LEU L  33      26.959  26.133  42.331  1.00 45.86           C  
ATOM    240  CD2 LEU L  33      27.149  27.133  39.988  1.00 45.70           C  
ATOM    241  C   LEU L  33      24.064  26.504  41.929  1.00 43.36           C  
ATOM    242  O   LEU L  33      23.546  26.476  43.046  1.00 42.72           O  
ATOM    243  N   ASN L  34      24.342  25.376  41.243  1.00 41.06           N  
ATOM    244  CA  ASN L  34      23.988  24.096  41.795  1.00 40.58           C  
ATOM    245  CB  ASN L  34      22.870  23.446  40.978  1.00 42.15           C  
ATOM    246  CG  ASN L  34      21.800  24.506  40.899  1.00 42.71           C  
ATOM    247  OD1 ASN L  34      21.628  25.272  41.844  1.00 43.06           O  
ATOM    248  ND2 ASN L  34      21.050  24.556  39.767  1.00 41.77           N  
ATOM    249  C   ASN L  34      25.161  23.180  41.644  1.00 41.76           C  
ATOM    250  O   ASN L  34      25.903  23.297  40.674  1.00 41.64           O  
ATOM    251  N   TRP L  35      25.351  22.226  42.583  1.00 42.32           N  
ATOM    252  CA  TRP L  35      26.453  21.309  42.490  1.00 42.01           C  
ATOM    253  CB  TRP L  35      27.369  21.354  43.724  1.00 41.12           C  
ATOM    254  CG  TRP L  35      28.053  22.688  43.897  1.00 42.21           C  
ATOM    255  CD2 TRP L  35      29.296  23.050  43.276  1.00 42.42           C  
ATOM    256  CD1 TRP L  35      27.655  23.773  44.622  1.00 43.78           C  
ATOM    257  NE1 TRP L  35      28.572  24.789  44.491  1.00 43.82           N  
ATOM    258  CE2 TRP L  35      29.588  24.356  43.665  1.00 44.13           C  
ATOM    259  CE3 TRP L  35      30.125  22.349  42.447  1.00 42.64           C  
ATOM    260  CZ2 TRP L  35      30.719  24.985  43.231  1.00 44.27           C  
ATOM    261  CZ3 TRP L  35      31.265  22.986  42.013  1.00 43.52           C  
ATOM    262  CH2 TRP L  35      31.557  24.279  42.398  1.00 43.51           C  
ATOM    263  C   TRP L  35      25.909  19.913  42.370  1.00 43.41           C  
ATOM    264  O   TRP L  35      24.943  19.548  43.040  1.00 44.53           O  
ATOM    265  N   TYR L  36      26.534  19.088  41.499  1.00 42.48           N  
ATOM    266  CA  TYR L  36      26.080  17.738  41.298  1.00 43.90           C  
ATOM    267  CB  TYR L  36      25.593  17.447  39.866  1.00 43.35           C  
ATOM    268  CG  TYR L  36      24.410  18.291  39.518  1.00 45.21           C  
ATOM    269  CD1 TYR L  36      24.575  19.618  39.202  1.00 45.48           C  
ATOM    270  CD2 TYR L  36      23.140  17.761  39.477  1.00 44.50           C  
ATOM    271  CE1 TYR L  36      23.497  20.400  38.864  1.00 45.81           C  
ATOM    272  CE2 TYR L  36      22.056  18.541  39.139  1.00 45.74           C  
ATOM    273  CZ  TYR L  36      22.234  19.866  38.830  1.00 46.68           C  
ATOM    274  OH  TYR L  36      21.135  20.673  38.479  1.00 45.54           O  
ATOM    275  C   TYR L  36      27.256  16.827  41.496  1.00 46.50           C  
ATOM    276  O   TYR L  36      28.404  17.221  41.298  1.00 47.83           O  
ATOM    277  N   GLN L  37      26.992  15.571  41.914  1.00 47.70           N  
ATOM    278  CA  GLN L  37      28.047  14.613  42.111  1.00 48.76           C  
ATOM    279  CB  GLN L  37      28.079  14.039  43.540  1.00 50.50           C  
ATOM    280  CG  GLN L  37      29.194  13.016  43.779  1.00 51.45           C  
ATOM    281  CD  GLN L  37      29.018  12.443  45.179  1.00 50.98           C  
ATOM    282  OE1 GLN L  37      27.990  11.844  45.491  1.00 51.87           O  
ATOM    283  NE2 GLN L  37      30.042  12.630  46.053  1.00 50.05           N  
ATOM    284  C   GLN L  37      27.768  13.455  41.205  1.00 48.76           C  
ATOM    285  O   GLN L  37      26.637  12.982  41.118  1.00 49.76           O  
ATOM    286  N   GLN L  38      28.800  12.966  40.490  1.00 48.57           N  
ATOM    287  CA  GLN L  38      28.588  11.837  39.631  1.00 50.14           C  
ATOM    288  CB  GLN L  38      28.573  12.189  38.130  1.00 47.68           C  
ATOM    289  CG  GLN L  38      28.208  11.001  37.237  1.00 46.76           C  
ATOM    290  CD  GLN L  38      28.161  11.471  35.788  1.00 45.88           C  
ATOM    291  OE1 GLN L  38      28.542  12.596  35.469  1.00 45.47           O  
ATOM    292  NE2 GLN L  38      27.673  10.582  34.882  1.00 47.10           N  
ATOM    293  C   GLN L  38      29.682  10.845  39.860  1.00 51.93           C  
ATOM    294  O   GLN L  38      30.844  11.202  40.049  1.00 49.46           O  
ATOM    295  N   LYS L  39      29.314   9.551  39.861  1.00 56.19           N  
ATOM    296  CA  LYS L  39      30.250   8.484  40.055  1.00 58.69           C  
ATOM    297  CB  LYS L  39      29.836   7.530  41.189  1.00 61.07           C  
ATOM    298  CG  LYS L  39      29.874   8.198  42.568  1.00 61.94           C  
ATOM    299  CD  LYS L  39      29.139   7.414  43.659  1.00 63.68           C  
ATOM    300  CE  LYS L  39      29.189   8.082  45.035  1.00 63.54           C  
ATOM    301  NZ  LYS L  39      28.301   7.372  45.984  1.00 63.93           N1+
ATOM    302  C   LYS L  39      30.277   7.724  38.767  1.00 59.87           C  
ATOM    303  O   LYS L  39      29.394   7.894  37.926  1.00 59.99           O  
ATOM    304  N   PRO L  40      31.268   6.902  38.563  1.00 59.42           N  
ATOM    305  CA  PRO L  40      31.354   6.215  37.307  1.00 58.50           C  
ATOM    306  CD  PRO L  40      32.579   7.134  39.147  1.00 57.73           C  
ATOM    307  CB  PRO L  40      32.740   5.575  37.281  1.00 56.96           C  
ATOM    308  CG  PRO L  40      33.585   6.525  38.153  1.00 57.04           C  
ATOM    309  C   PRO L  40      30.225   5.269  37.076  1.00 58.85           C  
ATOM    310  O   PRO L  40      29.926   4.458  37.950  1.00 59.60           O  
ATOM    311  N   GLY L  41      29.592   5.355  35.892  1.00 59.21           N  
ATOM    312  CA  GLY L  41      28.548   4.443  35.543  1.00 60.22           C  
ATOM    313  C   GLY L  41      27.301   4.786  36.290  1.00 63.46           C  
ATOM    314  O   GLY L  41      26.345   4.011  36.283  1.00 64.44           O  
ATOM    315  N   LYS L  42      27.256   5.953  36.957  1.00 64.33           N  
ATOM    316  CA  LYS L  42      26.050   6.248  37.670  1.00 64.14           C  
ATOM    317  CB  LYS L  42      26.217   6.283  39.196  1.00 64.47           C  
ATOM    318  CG  LYS L  42      26.438   4.888  39.782  1.00 67.65           C  
ATOM    319  CD  LYS L  42      26.850   4.888  41.252  1.00 71.46           C  
ATOM    320  CE  LYS L  42      27.030   3.484  41.831  1.00 72.58           C  
ATOM    321  NZ  LYS L  42      27.443   3.574  43.249  1.00 72.37           N1+
ATOM    322  C   LYS L  42      25.509   7.564  37.210  1.00 62.80           C  
ATOM    323  O   LYS L  42      26.172   8.320  36.501  1.00 62.05           O  
ATOM    324  N   ALA L  43      24.240   7.842  37.571  1.00 64.25           N  
ATOM    325  CA  ALA L  43      23.588   9.068  37.197  1.00 61.54           C  
ATOM    326  CB  ALA L  43      22.055   9.001  37.288  1.00 62.19           C  
ATOM    327  C   ALA L  43      24.054  10.151  38.119  1.00 58.98           C  
ATOM    328  O   ALA L  43      24.506   9.873  39.227  1.00 60.92           O  
ATOM    329  N   PRO L  44      23.959  11.387  37.689  1.00 53.59           N  
ATOM    330  CA  PRO L  44      24.396  12.485  38.512  1.00 51.07           C  
ATOM    331  CD  PRO L  44      24.096  11.684  36.270  1.00 52.05           C  
ATOM    332  CB  PRO L  44      24.452  13.698  37.586  1.00 49.07           C  
ATOM    333  CG  PRO L  44      24.729  13.085  36.202  1.00 48.91           C  
ATOM    334  C   PRO L  44      23.495  12.674  39.692  1.00 50.51           C  
ATOM    335  O   PRO L  44      22.319  12.322  39.609  1.00 49.16           O  
ATOM    336  N   LYS L  45      24.033  13.219  40.804  1.00 50.48           N  
ATOM    337  CA  LYS L  45      23.252  13.425  41.991  1.00 50.53           C  
ATOM    338  CB  LYS L  45      23.783  12.623  43.191  1.00 52.57           C  
ATOM    339  CG  LYS L  45      22.950  12.761  44.467  1.00 56.95           C  
ATOM    340  CD  LYS L  45      23.349  11.761  45.553  1.00 44.52           C  
ATOM    341  CE  LYS L  45      22.533  11.887  46.839  1.00 45.01           C  
ATOM    342  NZ  LYS L  45      23.034  10.927  47.849  1.00 44.74           N1+
ATOM    343  C   LYS L  45      23.338  14.880  42.350  1.00 49.78           C  
ATOM    344  O   LYS L  45      24.396  15.492  42.233  1.00 50.34           O  
ATOM    345  N   LEU L  46      22.217  15.480  42.806  1.00 47.30           N  
ATOM    346  CA  LEU L  46      22.224  16.876  43.158  1.00 45.98           C  
ATOM    347  CB  LEU L  46      20.864  17.557  42.912  1.00 45.70           C  
ATOM    348  CG  LEU L  46      20.805  19.046  43.300  1.00 42.71           C  
ATOM    349  CD1 LEU L  46      21.800  19.890  42.486  1.00 41.51           C  
ATOM    350  CD2 LEU L  46      19.364  19.576  43.198  1.00 41.15           C  
ATOM    351  C   LEU L  46      22.553  17.018  44.612  1.00 45.49           C  
ATOM    352  O   LEU L  46      21.773  16.617  45.472  1.00 46.51           O  
ATOM    353  N   LEU L  47      23.785  17.488  44.908  1.00 44.22           N  
ATOM    354  CA  LEU L  47      24.231  17.745  46.253  1.00 45.50           C  
ATOM    355  CB  LEU L  47      25.761  17.768  46.366  1.00 45.76           C  
ATOM    356  CG  LEU L  47      26.413  16.419  46.017  1.00 45.47           C  
ATOM    357  CD1 LEU L  47      27.941  16.485  46.164  1.00 46.22           C  
ATOM    358  CD2 LEU L  47      25.776  15.273  46.817  1.00 44.51           C  
ATOM    359  C   LEU L  47      23.740  19.054  46.795  1.00 45.95           C  
ATOM    360  O   LEU L  47      23.145  19.115  47.869  1.00 45.78           O  
ATOM    361  N   ILE L  48      23.970  20.154  46.046  1.00 46.17           N  
ATOM    362  CA  ILE L  48      23.644  21.449  46.580  1.00 47.39           C  
ATOM    363  CB  ILE L  48      24.847  22.221  47.039  1.00 46.98           C  
ATOM    364  CG1 ILE L  48      25.561  21.459  48.168  1.00 46.19           C  
ATOM    365  CG2 ILE L  48      24.390  23.633  47.444  1.00 47.09           C  
ATOM    366  CD1 ILE L  48      26.927  22.037  48.530  1.00 46.43           C  
ATOM    367  C   ILE L  48      22.969  22.270  45.530  1.00 48.30           C  
ATOM    368  O   ILE L  48      23.253  22.151  44.338  1.00 49.10           O  
ATOM    369  N   TYR L  49      22.025  23.126  45.971  1.00 48.38           N  
ATOM    370  CA  TYR L  49      21.319  23.977  45.065  1.00 48.05           C  
ATOM    371  CB  TYR L  49      19.920  23.434  44.736  1.00 47.37           C  
ATOM    372  CG  TYR L  49      19.060  23.462  45.951  1.00 48.49           C  
ATOM    373  CD1 TYR L  49      19.085  22.424  46.853  1.00 48.82           C  
ATOM    374  CD2 TYR L  49      18.229  24.531  46.192  1.00 49.93           C  
ATOM    375  CE1 TYR L  49      18.290  22.450  47.973  1.00 50.16           C  
ATOM    376  CE2 TYR L  49      17.429  24.561  47.310  1.00 50.47           C  
ATOM    377  CZ  TYR L  49      17.456  23.517  48.201  1.00 51.40           C  
ATOM    378  OH  TYR L  49      16.634  23.548  49.347  1.00 51.12           O  
ATOM    379  C   TYR L  49      21.181  25.316  45.707  1.00 49.06           C  
ATOM    380  O   TYR L  49      21.220  25.424  46.929  1.00 49.69           O  
ATOM    381  N   ALA L  50      20.936  26.380  44.913  1.00 54.21           N  
ATOM    382  CA  ALA L  50      20.804  27.694  45.482  1.00 54.16           C  
ATOM    383  CB  ALA L  50      19.673  27.790  46.521  1.00 54.13           C  
ATOM    384  C   ALA L  50      22.091  28.041  46.153  1.00 53.83           C  
ATOM    385  O   ALA L  50      22.130  28.756  47.153  1.00 54.44           O  
ATOM    386  N   ALA L  51      23.181  27.478  45.612  1.00 52.87           N  
ATOM    387  CA  ALA L  51      24.543  27.741  45.967  1.00 52.38           C  
ATOM    388  CB  ALA L  51      24.866  29.244  45.998  1.00 51.00           C  
ATOM    389  C   ALA L  51      24.893  27.169  47.306  1.00 52.14           C  
ATOM    390  O   ALA L  51      25.812  26.360  47.408  1.00 51.35           O  
ATOM    391  N   SER L  52      24.186  27.590  48.375  1.00 51.82           N  
ATOM    392  CA  SER L  52      24.485  27.139  49.706  1.00 51.20           C  
ATOM    393  CB  SER L  52      24.369  28.271  50.735  1.00 52.09           C  
ATOM    394  OG  SER L  52      25.340  29.265  50.448  1.00 53.81           O  
ATOM    395  C   SER L  52      23.604  26.033  50.190  1.00 50.55           C  
ATOM    396  O   SER L  52      24.013  25.213  51.011  1.00 50.75           O  
ATOM    397  N   SER L  53      22.354  25.989  49.705  1.00 51.31           N  
ATOM    398  CA  SER L  53      21.381  25.127  50.331  1.00 51.82           C  
ATOM    399  CB  SER L  53      19.937  25.415  49.896  1.00 52.30           C  
ATOM    400  OG  SER L  53      19.555  26.720  50.300  1.00 53.33           O  
ATOM    401  C   SER L  53      21.637  23.687  50.018  1.00 50.25           C  
ATOM    402  O   SER L  53      21.612  23.272  48.859  1.00 49.44           O  
ATOM    403  N   LEU L  54      21.828  22.882  51.085  1.00 49.90           N  
ATOM    404  CA  LEU L  54      22.112  21.484  50.963  1.00 48.11           C  
ATOM    405  CB  LEU L  54      22.658  20.836  52.246  1.00 48.07           C  
ATOM    406  CG  LEU L  54      24.104  21.227  52.589  1.00 40.04           C  
ATOM    407  CD1 LEU L  54      24.566  20.542  53.882  1.00 41.47           C  
ATOM    408  CD2 LEU L  54      25.054  20.925  51.421  1.00 41.07           C  
ATOM    409  C   LEU L  54      20.881  20.719  50.606  1.00 46.94           C  
ATOM    410  O   LEU L  54      19.774  21.008  51.057  1.00 47.90           O  
ATOM    411  N   GLN L  55      21.079  19.682  49.780  1.00 47.06           N  
ATOM    412  CA  GLN L  55      20.028  18.819  49.346  1.00 48.75           C  
ATOM    413  CB  GLN L  55      20.437  17.983  48.126  1.00 47.34           C  
ATOM    414  CG  GLN L  55      19.383  16.962  47.714  1.00 48.69           C  
ATOM    415  CD  GLN L  55      18.237  17.711  47.069  1.00 50.21           C  
ATOM    416  OE1 GLN L  55      17.899  18.825  47.465  1.00 43.91           O  
ATOM    417  NE2 GLN L  55      17.625  17.077  46.036  1.00 42.96           N  
ATOM    418  C   GLN L  55      19.720  17.875  50.452  1.00 51.05           C  
ATOM    419  O   GLN L  55      20.551  17.634  51.325  1.00 50.47           O  
ATOM    420  N   SER L  56      18.493  17.320  50.455  1.00 55.58           N  
ATOM    421  CA  SER L  56      18.154  16.421  51.515  1.00 57.74           C  
ATOM    422  CB  SER L  56      16.661  16.049  51.568  1.00 62.48           C  
ATOM    423  OG  SER L  56      16.293  15.318  50.407  1.00 44.86           O  
ATOM    424  C   SER L  56      18.932  15.162  51.320  1.00 56.38           C  
ATOM    425  O   SER L  56      19.186  14.740  50.191  1.00 55.15           O  
ATOM    426  N   GLY L  57      19.337  14.538  52.443  1.00 53.43           N  
ATOM    427  CA  GLY L  57      20.044  13.290  52.402  1.00 52.85           C  
ATOM    428  C   GLY L  57      21.497  13.522  52.131  1.00 51.65           C  
ATOM    429  O   GLY L  57      22.200  12.599  51.724  1.00 52.81           O  
ATOM    430  N   VAL L  58      22.000  14.751  52.354  1.00 50.67           N  
ATOM    431  CA  VAL L  58      23.388  14.995  52.076  1.00 49.87           C  
ATOM    432  CB  VAL L  58      23.623  16.251  51.284  1.00 49.30           C  
ATOM    433  CG1 VAL L  58      25.137  16.449  51.109  1.00 47.72           C  
ATOM    434  CG2 VAL L  58      22.846  16.155  49.959  1.00 48.99           C  
ATOM    435  C   VAL L  58      24.131  15.138  53.376  1.00 50.41           C  
ATOM    436  O   VAL L  58      23.649  15.752  54.326  1.00 51.28           O  
ATOM    437  N   PRO L  59      25.316  14.581  53.422  1.00 50.87           N  
ATOM    438  CA  PRO L  59      26.116  14.627  54.623  1.00 51.41           C  
ATOM    439  CD  PRO L  59      25.597  13.391  52.634  1.00 49.73           C  
ATOM    440  CB  PRO L  59      27.242  13.619  54.412  1.00 51.03           C  
ATOM    441  CG  PRO L  59      26.628  12.590  53.447  1.00 49.29           C  
ATOM    442  C   PRO L  59      26.598  16.016  54.925  1.00 52.32           C  
ATOM    443  O   PRO L  59      26.775  16.807  54.003  1.00 52.64           O  
ATOM    444  N   SER L  60      26.836  16.314  56.217  1.00 54.71           N  
ATOM    445  CA  SER L  60      27.212  17.619  56.687  1.00 56.73           C  
ATOM    446  CB  SER L  60      27.233  17.713  58.221  1.00 57.59           C  
ATOM    447  OG  SER L  60      27.610  19.021  58.620  1.00 56.97           O  
ATOM    448  C   SER L  60      28.576  18.000  56.196  1.00 56.76           C  
ATOM    449  O   SER L  60      28.960  19.164  56.285  1.00 57.67           O  
ATOM    450  N   ARG L  61      29.343  17.033  55.670  1.00 56.65           N  
ATOM    451  CA  ARG L  61      30.685  17.278  55.218  1.00 57.60           C  
ATOM    452  CB  ARG L  61      31.348  16.031  54.610  1.00 56.64           C  
ATOM    453  CG  ARG L  61      31.393  14.811  55.528  1.00 55.77           C  
ATOM    454  CD  ARG L  61      32.100  13.610  54.891  1.00 55.44           C  
ATOM    455  NE  ARG L  61      31.306  13.195  53.701  1.00 54.84           N  
ATOM    456  CZ  ARG L  61      30.438  12.145  53.775  1.00 55.92           C  
ATOM    457  NH1 ARG L  61      30.344  11.404  54.916  1.00 55.92           N1+
ATOM    458  NH2 ARG L  61      29.661  11.827  52.699  1.00 55.93           N  
ATOM    459  C   ARG L  61      30.637  18.261  54.089  1.00 58.16           C  
ATOM    460  O   ARG L  61      31.559  19.060  53.914  1.00 59.22           O  
ATOM    461  N   PHE L  62      29.564  18.191  53.276  1.00 57.73           N  
ATOM    462  CA  PHE L  62      29.443  18.998  52.096  1.00 56.65           C  
ATOM    463  CB  PHE L  62      28.554  18.342  51.027  1.00 55.19           C  
ATOM    464  CG  PHE L  62      29.222  17.115  50.509  1.00 54.50           C  
ATOM    465  CD1 PHE L  62      29.269  15.957  51.249  1.00 54.22           C  
ATOM    466  CD2 PHE L  62      29.782  17.115  49.257  1.00 55.01           C  
ATOM    467  CE1 PHE L  62      29.882  14.829  50.753  1.00 54.08           C  
ATOM    468  CE2 PHE L  62      30.395  15.991  48.756  1.00 54.85           C  
ATOM    469  CZ  PHE L  62      30.450  14.843  49.505  1.00 54.41           C  
ATOM    470  C   PHE L  62      28.795  20.314  52.404  1.00 57.29           C  
ATOM    471  O   PHE L  62      27.714  20.380  52.990  1.00 55.95           O  
ATOM    472  N   SER L  63      29.450  21.412  51.978  1.00 63.34           N  
ATOM    473  CA  SER L  63      28.900  22.723  52.161  1.00 65.93           C  
ATOM    474  CB  SER L  63      29.566  23.549  53.276  1.00 68.09           C  
ATOM    475  OG  SER L  63      29.283  22.993  54.549  1.00 45.68           O  
ATOM    476  C   SER L  63      29.143  23.487  50.902  1.00 64.49           C  
ATOM    477  O   SER L  63      30.113  23.235  50.187  1.00 63.50           O  
ATOM    478  N   GLY L  64      28.251  24.453  50.611  1.00 60.02           N  
ATOM    479  CA  GLY L  64      28.399  25.276  49.450  1.00 57.68           C  
ATOM    480  C   GLY L  64      28.336  26.694  49.916  1.00 57.02           C  
ATOM    481  O   GLY L  64      27.668  27.009  50.901  1.00 55.71           O  
ATOM    482  N   SER L  65      29.047  27.592  49.207  1.00 57.71           N  
ATOM    483  CA  SER L  65      29.049  28.976  49.577  1.00 59.49           C  
ATOM    484  CB  SER L  65      30.115  29.325  50.630  1.00 60.51           C  
ATOM    485  OG  SER L  65      31.415  29.086  50.109  1.00 63.65           O  
ATOM    486  C   SER L  65      29.355  29.772  48.348  1.00 59.50           C  
ATOM    487  O   SER L  65      29.710  29.222  47.308  1.00 58.66           O  
ATOM    488  N   GLY L  66      29.211  31.110  48.440  1.00 60.45           N  
ATOM    489  CA  GLY L  66      29.541  31.943  47.319  1.00 61.15           C  
ATOM    490  C   GLY L  66      28.309  32.570  46.754  1.00 62.99           C  
ATOM    491  O   GLY L  66      27.200  32.054  46.872  1.00 60.94           O  
ATOM    492  N   SER L  67      28.492  33.745  46.125  1.00 65.60           N  
ATOM    493  CA  SER L  67      27.404  34.437  45.506  1.00 65.91           C  
ATOM    494  CB  SER L  67      26.742  35.498  46.400  1.00 68.45           C  
ATOM    495  OG  SER L  67      26.069  34.882  47.485  1.00 68.96           O  
ATOM    496  C   SER L  67      27.971  35.180  44.350  1.00 63.08           C  
ATOM    497  O   SER L  67      29.178  35.390  44.254  1.00 62.87           O  
ATOM    498  N   GLY L  68      27.094  35.607  43.429  1.00 60.03           N  
ATOM    499  CA  GLY L  68      27.547  36.375  42.314  1.00 58.10           C  
ATOM    500  C   GLY L  68      28.282  35.505  41.343  1.00 58.46           C  
ATOM    501  O   GLY L  68      27.705  34.622  40.712  1.00 58.69           O  
ATOM    502  N   THR L  69      29.548  35.873  41.080  1.00 59.88           N  
ATOM    503  CA  THR L  69      30.437  35.206  40.167  1.00 61.19           C  
ATOM    504  CB  THR L  69      31.462  36.147  39.610  1.00 60.75           C  
ATOM    505  OG1 THR L  69      32.244  35.488  38.627  1.00 62.00           O  
ATOM    506  CG2 THR L  69      32.352  36.659  40.755  1.00 59.76           C  
ATOM    507  C   THR L  69      31.174  34.012  40.712  1.00 61.51           C  
ATOM    508  O   THR L  69      31.427  33.064  39.969  1.00 61.09           O  
ATOM    509  N   ASP L  70      31.582  34.024  41.999  1.00 59.54           N  
ATOM    510  CA  ASP L  70      32.444  32.960  42.452  1.00 57.87           C  
ATOM    511  CB  ASP L  70      33.727  33.464  43.134  1.00 58.67           C  
ATOM    512  CG  ASP L  70      34.587  34.123  42.068  1.00 62.52           C  
ATOM    513  OD1 ASP L  70      34.152  34.138  40.885  1.00 63.39           O  
ATOM    514  OD2 ASP L  70      35.688  34.623  42.421  1.00 63.54           O1-
ATOM    515  C   ASP L  70      31.729  32.079  43.425  1.00 56.47           C  
ATOM    516  O   ASP L  70      31.103  32.557  44.369  1.00 57.60           O  
ATOM    517  N   PHE L  71      31.824  30.747  43.212  1.00 55.44           N  
ATOM    518  CA  PHE L  71      31.158  29.811  44.072  1.00 53.94           C  
ATOM    519  CB  PHE L  71      30.007  29.063  43.378  1.00 53.55           C  
ATOM    520  CG  PHE L  71      28.982  30.084  43.015  1.00 53.37           C  
ATOM    521  CD1 PHE L  71      29.112  30.817  41.857  1.00 54.29           C  
ATOM    522  CD2 PHE L  71      27.895  30.312  43.826  1.00 52.95           C  
ATOM    523  CE1 PHE L  71      28.173  31.761  41.514  1.00 54.44           C  
ATOM    524  CE2 PHE L  71      26.953  31.256  43.487  1.00 53.86           C  
ATOM    525  CZ  PHE L  71      27.090  31.982  42.329  1.00 54.45           C  
ATOM    526  C   PHE L  71      32.153  28.786  44.532  1.00 52.93           C  
ATOM    527  O   PHE L  71      33.157  28.539  43.863  1.00 52.71           O  
ATOM    528  N   THR L  72      31.900  28.178  45.715  1.00 52.91           N  
ATOM    529  CA  THR L  72      32.812  27.214  46.263  1.00 50.56           C  
ATOM    530  CB  THR L  72      33.604  27.766  47.409  1.00 48.41           C  
ATOM    531  OG1 THR L  72      34.419  28.846  46.984  1.00 50.59           O  
ATOM    532  CG2 THR L  72      34.455  26.646  48.009  1.00 47.20           C  
ATOM    533  C   THR L  72      32.073  26.036  46.820  1.00 50.19           C  
ATOM    534  O   THR L  72      31.077  26.183  47.527  1.00 51.06           O  
ATOM    535  N   LEU L  73      32.572  24.819  46.518  1.00 49.48           N  
ATOM    536  CA  LEU L  73      32.029  23.617  47.082  1.00 49.46           C  
ATOM    537  CB  LEU L  73      31.722  22.526  46.042  1.00 48.53           C  
ATOM    538  CG  LEU L  73      31.147  21.236  46.660  1.00 46.71           C  
ATOM    539  CD1 LEU L  73      29.748  21.478  47.251  1.00 47.81           C  
ATOM    540  CD2 LEU L  73      31.183  20.071  45.658  1.00 45.97           C  
ATOM    541  C   LEU L  73      33.109  23.077  47.967  1.00 50.39           C  
ATOM    542  O   LEU L  73      34.208  22.775  47.506  1.00 49.94           O  
ATOM    543  N   THR L  74      32.834  22.936  49.277  1.00 51.98           N  
ATOM    544  CA  THR L  74      33.870  22.471  50.156  1.00 52.37           C  
ATOM    545  CB  THR L  74      34.221  23.441  51.242  1.00 52.73           C  
ATOM    546  OG1 THR L  74      33.043  23.882  51.898  1.00 53.64           O  
ATOM    547  CG2 THR L  74      34.999  24.623  50.664  1.00 51.25           C  
ATOM    548  C   THR L  74      33.465  21.205  50.829  1.00 55.01           C  
ATOM    549  O   THR L  74      32.315  21.018  51.219  1.00 56.52           O  
ATOM    550  N   ILE L  75      34.436  20.281  50.967  1.00 57.27           N  
ATOM    551  CA  ILE L  75      34.188  19.058  51.667  1.00 58.34           C  
ATOM    552  CB  ILE L  75      34.507  17.833  50.864  1.00 56.86           C  
ATOM    553  CG1 ILE L  75      33.664  17.795  49.582  1.00 55.85           C  
ATOM    554  CG2 ILE L  75      34.281  16.608  51.761  1.00 56.17           C  
ATOM    555  CD1 ILE L  75      34.100  16.700  48.608  1.00 54.12           C  
ATOM    556  C   ILE L  75      35.095  19.074  52.858  1.00 59.73           C  
ATOM    557  O   ILE L  75      36.317  19.116  52.719  1.00 59.41           O  
ATOM    558  N   SER L  76      34.500  19.034  54.067  1.00 60.04           N  
ATOM    559  CA  SER L  76      35.226  19.154  55.302  1.00 59.09           C  
ATOM    560  CB  SER L  76      34.298  19.144  56.529  1.00 59.92           C  
ATOM    561  OG  SER L  76      33.648  17.887  56.640  1.00 59.16           O  
ATOM    562  C   SER L  76      36.217  18.042  55.472  1.00 59.46           C  
ATOM    563  O   SER L  76      37.407  18.298  55.650  1.00 59.48           O  
ATOM    564  N   SER L  77      35.758  16.774  55.445  1.00 60.55           N  
ATOM    565  CA  SER L  77      36.675  15.678  55.591  1.00 60.21           C  
ATOM    566  CB  SER L  77      36.625  15.024  56.983  1.00 60.84           C  
ATOM    567  OG  SER L  77      37.554  13.953  57.063  1.00 61.46           O  
ATOM    568  C   SER L  77      36.265  14.642  54.590  1.00 59.57           C  
ATOM    569  O   SER L  77      35.150  14.126  54.645  1.00 60.18           O  
ATOM    570  N   LEU L  78      37.176  14.285  53.664  1.00 58.23           N  
ATOM    571  CA  LEU L  78      36.832  13.375  52.604  1.00 57.37           C  
ATOM    572  CB  LEU L  78      37.849  13.267  51.451  1.00 57.44           C  
ATOM    573  CG  LEU L  78      37.838  14.438  50.454  1.00 57.27           C  
ATOM    574  CD1 LEU L  78      38.331  15.740  51.093  1.00 55.81           C  
ATOM    575  CD2 LEU L  78      38.602  14.079  49.172  1.00 56.45           C  
ATOM    576  C   LEU L  78      36.638  11.980  53.095  1.00 57.31           C  
ATOM    577  O   LEU L  78      37.317  11.509  54.005  1.00 58.74           O  
ATOM    578  N   GLN L  79      35.680  11.283  52.450  1.00 56.24           N  
ATOM    579  CA  GLN L  79      35.358   9.917  52.738  1.00 57.43           C  
ATOM    580  CB  GLN L  79      33.870   9.709  53.072  1.00 58.21           C  
ATOM    581  CG  GLN L  79      33.384  10.521  54.276  1.00 58.45           C  
ATOM    582  CD  GLN L  79      33.941   9.890  55.542  1.00 60.21           C  
ATOM    583  OE1 GLN L  79      33.915   8.671  55.707  1.00 62.14           O  
ATOM    584  NE2 GLN L  79      34.462  10.742  56.465  1.00 59.83           N  
ATOM    585  C   GLN L  79      35.629   9.149  51.478  1.00 59.48           C  
ATOM    586  O   GLN L  79      35.755   9.729  50.401  1.00 59.25           O  
ATOM    587  N   PRO L  80      35.730   7.854  51.577  1.00 63.22           N  
ATOM    588  CA  PRO L  80      36.016   7.054  50.416  1.00 62.50           C  
ATOM    589  CD  PRO L  80      36.182   7.221  52.805  1.00 64.47           C  
ATOM    590  CB  PRO L  80      36.280   5.646  50.948  1.00 64.16           C  
ATOM    591  CG  PRO L  80      36.831   5.895  52.365  1.00 65.18           C  
ATOM    592  C   PRO L  80      34.931   7.135  49.386  1.00 60.99           C  
ATOM    593  O   PRO L  80      35.208   6.889  48.212  1.00 62.46           O  
ATOM    594  N   GLU L  81      33.689   7.425  49.810  1.00 60.53           N  
ATOM    595  CA  GLU L  81      32.544   7.540  48.947  1.00 61.77           C  
ATOM    596  CB  GLU L  81      31.218   7.642  49.720  1.00 64.28           C  
ATOM    597  CG  GLU L  81      30.912   6.451  50.628  1.00 66.40           C  
ATOM    598  CD  GLU L  81      31.558   6.710  51.981  1.00 70.17           C  
ATOM    599  OE1 GLU L  81      31.083   7.634  52.693  1.00 71.03           O  
ATOM    600  OE2 GLU L  81      32.534   5.992  52.324  1.00 71.32           O1-
ATOM    601  C   GLU L  81      32.628   8.806  48.149  1.00 59.33           C  
ATOM    602  O   GLU L  81      32.100   8.889  47.041  1.00 58.25           O  
ATOM    603  N   ASP L  82      33.267   9.834  48.735  1.00 56.77           N  
ATOM    604  CA  ASP L  82      33.361  11.183  48.247  1.00 52.91           C  
ATOM    605  CB  ASP L  82      33.998  12.138  49.276  1.00 51.78           C  
ATOM    606  CG  ASP L  82      33.029  12.283  50.444  1.00 52.41           C  
ATOM    607  OD1 ASP L  82      31.876  11.788  50.320  1.00 50.98           O  
ATOM    608  OD2 ASP L  82      33.424  12.893  51.473  1.00 52.75           O1-
ATOM    609  C   ASP L  82      34.151  11.280  46.977  1.00 54.02           C  
ATOM    610  O   ASP L  82      34.078  12.297  46.289  1.00 53.53           O  
ATOM    611  N   PHE L  83      34.991  10.282  46.655  1.00 54.34           N  
ATOM    612  CA  PHE L  83      35.755  10.399  45.446  1.00 52.96           C  
ATOM    613  CB  PHE L  83      36.915   9.393  45.379  1.00 53.98           C  
ATOM    614  CG  PHE L  83      37.853   9.771  46.474  1.00 42.07           C  
ATOM    615  CD1 PHE L  83      37.593   9.418  47.778  1.00 56.31           C  
ATOM    616  CD2 PHE L  83      38.997  10.481  46.200  1.00 42.83           C  
ATOM    617  CE1 PHE L  83      38.454   9.766  48.789  1.00 43.25           C  
ATOM    618  CE2 PHE L  83      39.863  10.832  47.208  1.00 43.11           C  
ATOM    619  CZ  PHE L  83      39.594  10.476  48.507  1.00 42.93           C  
ATOM    620  C   PHE L  83      34.843  10.171  44.278  1.00 50.66           C  
ATOM    621  O   PHE L  83      34.295   9.084  44.102  1.00 49.72           O  
ATOM    622  N   ALA L  84      34.669  11.219  43.444  1.00 49.78           N  
ATOM    623  CA  ALA L  84      33.800  11.177  42.298  1.00 48.41           C  
ATOM    624  CB  ALA L  84      32.305  11.139  42.665  1.00 48.57           C  
ATOM    625  C   ALA L  84      34.043  12.448  41.540  1.00 45.95           C  
ATOM    626  O   ALA L  84      34.997  13.170  41.828  1.00 46.43           O  
ATOM    627  N   THR L  85      33.206  12.745  40.522  1.00 44.04           N  
ATOM    628  CA  THR L  85      33.404  13.961  39.780  1.00 43.97           C  
ATOM    629  CB  THR L  85      33.350  13.775  38.292  1.00 42.24           C  
ATOM    630  OG1 THR L  85      33.902  14.906  37.639  1.00 46.06           O  
ATOM    631  CG2 THR L  85      31.884  13.589  37.872  1.00 40.33           C  
ATOM    632  C   THR L  85      32.314  14.917  40.165  1.00 42.85           C  
ATOM    633  O   THR L  85      31.167  14.516  40.354  1.00 41.06           O  
ATOM    634  N   TYR L  86      32.646  16.221  40.299  1.00 43.71           N  
ATOM    635  CA  TYR L  86      31.663  17.183  40.718  1.00 45.54           C  
ATOM    636  CB  TYR L  86      32.050  17.931  42.009  1.00 45.01           C  
ATOM    637  CG  TYR L  86      32.103  16.948  43.129  1.00 46.64           C  
ATOM    638  CD1 TYR L  86      33.223  16.174  43.329  1.00 46.86           C  
ATOM    639  CD2 TYR L  86      31.038  16.808  43.986  1.00 47.49           C  
ATOM    640  CE1 TYR L  86      33.275  15.268  44.363  1.00 47.21           C  
ATOM    641  CE2 TYR L  86      31.083  15.905  45.021  1.00 47.86           C  
ATOM    642  CZ  TYR L  86      32.203  15.131  45.211  1.00 48.62           C  
ATOM    643  OH  TYR L  86      32.254  14.201  46.272  1.00 48.90           O  
ATOM    644  C   TYR L  86      31.489  18.215  39.642  1.00 46.97           C  
ATOM    645  O   TYR L  86      32.464  18.709  39.076  1.00 47.62           O  
ATOM    646  N   TYR L  87      30.217  18.570  39.340  1.00 46.33           N  
ATOM    647  CA  TYR L  87      29.919  19.537  38.317  1.00 44.23           C  
ATOM    648  CB  TYR L  87      28.993  19.028  37.194  1.00 42.21           C  
ATOM    649  CG  TYR L  87      29.597  17.882  36.457  1.00 41.52           C  
ATOM    650  CD1 TYR L  87      30.488  18.092  35.431  1.00 40.89           C  
ATOM    651  CD2 TYR L  87      29.266  16.589  36.791  1.00 40.93           C  
ATOM    652  CE1 TYR L  87      31.036  17.034  34.746  1.00 40.91           C  
ATOM    653  CE2 TYR L  87      29.812  15.526  36.108  1.00 40.10           C  
ATOM    654  CZ  TYR L  87      30.699  15.748  35.083  1.00 40.34           C  
ATOM    655  OH  TYR L  87      31.262  14.663  34.379  1.00 40.84           O  
ATOM    656  C   TYR L  87      29.132  20.654  38.937  1.00 44.84           C  
ATOM    657  O   TYR L  87      28.360  20.443  39.871  1.00 44.88           O  
ATOM    658  N   CYS L  88      29.328  21.890  38.429  1.00 46.14           N  
ATOM    659  CA  CYS L  88      28.577  23.028  38.879  1.00 47.76           C  
ATOM    660  CB  CYS L  88      29.454  24.254  39.241  1.00 49.07           C  
ATOM    661  SG  CYS L  88      30.576  24.777  37.905  1.00 56.51           S  
ATOM    662  C   CYS L  88      27.670  23.409  37.748  1.00 47.67           C  
ATOM    663  O   CYS L  88      28.028  23.260  36.582  1.00 48.18           O  
ATOM    664  N   GLN L  89      26.448  23.888  38.063  1.00 47.48           N  
ATOM    665  CA  GLN L  89      25.509  24.236  37.029  1.00 47.81           C  
ATOM    666  CB  GLN L  89      24.337  23.249  36.922  1.00 46.84           C  
ATOM    667  CG  GLN L  89      23.261  23.696  35.930  1.00 46.47           C  
ATOM    668  CD  GLN L  89      21.989  22.906  36.201  1.00 47.94           C  
ATOM    669  OE1 GLN L  89      21.607  22.036  35.423  1.00 48.68           O  
ATOM    670  NE2 GLN L  89      21.305  23.220  37.333  1.00 48.11           N  
ATOM    671  C   GLN L  89      24.869  25.544  37.365  1.00 48.29           C  
ATOM    672  O   GLN L  89      24.486  25.783  38.510  1.00 46.86           O  
ATOM    673  N   GLN L  90      24.709  26.415  36.345  1.00 50.78           N  
ATOM    674  CA  GLN L  90      24.068  27.682  36.563  1.00 52.15           C  
ATOM    675  CB  GLN L  90      24.816  28.885  35.954  1.00 53.21           C  
ATOM    676  CG  GLN L  90      24.891  28.885  34.429  1.00 56.17           C  
ATOM    677  CD  GLN L  90      23.657  29.582  33.884  1.00 58.31           C  
ATOM    678  OE1 GLN L  90      22.776  30.002  34.633  1.00 58.03           O  
ATOM    679  NE2 GLN L  90      23.601  29.721  32.535  1.00 58.38           N  
ATOM    680  C   GLN L  90      22.681  27.626  36.005  1.00 53.51           C  
ATOM    681  O   GLN L  90      22.435  27.301  34.846  1.00 53.74           O  
ATOM    682  N   TYR L  91      21.679  27.956  36.858  1.00 47.60           N  
ATOM    683  CA  TYR L  91      20.267  28.122  36.574  1.00 49.08           C  
ATOM    684  CB  TYR L  91      19.297  27.891  37.740  1.00 41.43           C  
ATOM    685  CG  TYR L  91      18.939  26.449  37.809  1.00 39.98           C  
ATOM    686  CD1 TYR L  91      18.902  25.675  36.667  1.00 45.88           C  
ATOM    687  CD2 TYR L  91      18.643  25.869  39.016  1.00 38.00           C  
ATOM    688  CE1 TYR L  91      18.572  24.337  36.728  1.00 38.05           C  
ATOM    689  CE2 TYR L  91      18.306  24.538  39.079  1.00 39.33           C  
ATOM    690  CZ  TYR L  91      18.267  23.769  37.947  1.00 39.91           C  
ATOM    691  OH  TYR L  91      17.921  22.408  38.065  1.00 63.45           O  
ATOM    692  C   TYR L  91      19.832  29.431  36.004  1.00 44.49           C  
ATOM    693  O   TYR L  91      18.752  29.470  35.417  1.00 41.79           O  
ATOM    694  N   SER L  92      20.573  30.536  36.248  1.00 40.95           N  
ATOM    695  CA  SER L  92      20.120  31.874  35.942  1.00 43.23           C  
ATOM    696  CB  SER L  92      21.257  32.911  35.959  1.00 36.89           C  
ATOM    697  OG  SER L  92      21.791  33.047  37.266  1.00 51.74           O  
ATOM    698  C   SER L  92      19.548  31.921  34.568  1.00 48.08           C  
ATOM    699  O   SER L  92      18.360  32.197  34.392  1.00 45.76           O  
ATOM    700  N   ASP L  93      20.387  31.651  33.559  1.00 48.60           N  
ATOM    701  CA  ASP L  93      19.899  31.573  32.225  1.00 55.54           C  
ATOM    702  CB  ASP L  93      20.834  32.193  31.176  1.00 51.60           C  
ATOM    703  CG  ASP L  93      20.637  33.700  31.254  1.00  0.00           C  
ATOM    704  OD1 ASP L  93      19.596  34.125  31.820  1.00  0.00           O  
ATOM    705  OD2 ASP L  93      21.519  34.441  30.743  1.00  0.00           O1-
ATOM    706  C   ASP L  93      19.711  30.124  31.926  1.00 52.81           C  
ATOM    707  O   ASP L  93      19.524  29.304  32.825  1.00 55.20           O  
ATOM    708  N   ASP L  94      19.740  29.776  30.627  1.00 53.48           N  
ATOM    709  CA  ASP L  94      19.574  28.403  30.258  1.00 53.88           C  
ATOM    710  CB  ASP L  94      19.702  28.186  28.745  1.00 51.69           C  
ATOM    711  CG  ASP L  94      18.581  28.958  28.060  1.00 38.30           C  
ATOM    712  OD1 ASP L  94      17.473  29.066  28.649  1.00 17.49           O  
ATOM    713  OD2 ASP L  94      18.832  29.466  26.933  1.00 18.58           O1-
ATOM    714  C   ASP L  94      20.688  27.674  30.930  1.00 55.54           C  
ATOM    715  O   ASP L  94      21.795  28.194  31.048  1.00 54.60           O  
ATOM    716  N   PRO L  95      20.428  26.474  31.367  1.00 44.68           N  
ATOM    717  CA  PRO L  95      21.438  25.813  32.137  1.00 48.37           C  
ATOM    718  CD  PRO L  95      19.091  26.119  31.825  1.00 45.22           C  
ATOM    719  CB  PRO L  95      20.743  24.619  32.789  1.00 51.83           C  
ATOM    720  CG  PRO L  95      19.295  25.112  32.970  1.00 44.82           C  
ATOM    721  C   PRO L  95      22.705  25.491  31.421  1.00 50.16           C  
ATOM    722  O   PRO L  95      22.665  25.041  30.276  1.00 56.14           O  
ATOM    723  N   THR L  96      23.843  25.734  32.106  1.00 59.03           N  
ATOM    724  CA  THR L  96      25.136  25.439  31.583  1.00 58.64           C  
ATOM    725  CB  THR L  96      25.892  26.666  31.157  1.00 59.59           C  
ATOM    726  OG1 THR L  96      26.945  26.314  30.276  1.00 58.75           O  
ATOM    727  CG2 THR L  96      26.467  27.351  32.408  1.00 60.26           C  
ATOM    728  C   THR L  96      25.894  24.773  32.690  1.00 56.92           C  
ATOM    729  O   THR L  96      25.618  25.016  33.864  1.00 56.98           O  
ATOM    730  N   PHE L  97      26.875  23.912  32.351  1.00 54.83           N  
ATOM    731  CA  PHE L  97      27.571  23.194  33.384  1.00 52.36           C  
ATOM    732  CB  PHE L  97      27.534  21.663  33.232  1.00 52.28           C  
ATOM    733  CG  PHE L  97      26.143  21.158  33.378  1.00 51.14           C  
ATOM    734  CD1 PHE L  97      25.630  20.877  34.620  1.00 50.11           C  
ATOM    735  CD2 PHE L  97      25.349  20.958  32.273  1.00 50.21           C  
ATOM    736  CE1 PHE L  97      24.348  20.405  34.757  1.00 49.82           C  
ATOM    737  CE2 PHE L  97      24.065  20.486  32.407  1.00 49.59           C  
ATOM    738  CZ  PHE L  97      23.559  20.207  33.652  1.00 48.74           C  
ATOM    739  C   PHE L  97      29.029  23.523  33.327  1.00 52.07           C  
ATOM    740  O   PHE L  97      29.513  24.195  32.419  1.00 52.51           O  
ATOM    741  N   GLY L  98      29.764  23.081  34.367  1.00 51.40           N  
ATOM    742  CA  GLY L  98      31.188  23.221  34.376  1.00 51.30           C  
ATOM    743  C   GLY L  98      31.741  21.987  33.726  1.00 51.77           C  
ATOM    744  O   GLY L  98      31.014  21.031  33.466  1.00 53.19           O  
ATOM    745  N   GLN L  99      33.058  21.985  33.454  0.90 48.46           N  
ATOM    746  CA  GLN L  99      33.753  20.883  32.847  0.90 47.52           C  
ATOM    747  CB  GLN L  99      35.207  21.236  32.501  0.90 47.47           C  
ATOM    748  CG  GLN L  99      36.055  21.558  33.732  0.90 49.42           C  
ATOM    749  CD  GLN L  99      37.458  21.903  33.263  0.90 50.48           C  
ATOM    750  OE1 GLN L  99      37.831  21.630  32.124  0.90 50.19           O  
ATOM    751  NE2 GLN L  99      38.260  22.525  34.168  0.90 50.54           N  
ATOM    752  C   GLN L  99      33.774  19.736  33.811  0.90 47.78           C  
ATOM    753  O   GLN L  99      33.787  18.574  33.410  0.90 47.19           O  
ATOM    754  N   GLY L 100      33.815  20.040  35.120  1.00 46.85           N  
ATOM    755  CA  GLY L 100      33.824  19.001  36.110  1.00 47.08           C  
ATOM    756  C   GLY L 100      35.172  18.933  36.750  1.00 47.66           C  
ATOM    757  O   GLY L 100      36.162  19.417  36.205  1.00 46.41           O  
ATOM    758  N   THR L 101      35.220  18.359  37.971  1.00 48.44           N  
ATOM    759  CA  THR L 101      36.455  18.184  38.681  1.00 47.64           C  
ATOM    760  CB  THR L 101      36.601  19.121  39.842  1.00 45.63           C  
ATOM    761  OG1 THR L 101      36.523  20.465  39.393  1.00 42.92           O  
ATOM    762  CG2 THR L 101      37.960  18.873  40.518  1.00 44.51           C  
ATOM    763  C   THR L 101      36.444  16.795  39.236  1.00 49.17           C  
ATOM    764  O   THR L 101      35.552  16.434  40.002  1.00 49.96           O  
ATOM    765  N   LYS L 102      37.455  15.975  38.891  1.00 50.17           N  
ATOM    766  CA  LYS L 102      37.442  14.622  39.371  1.00 52.06           C  
ATOM    767  CB  LYS L 102      38.022  13.603  38.376  1.00 53.77           C  
ATOM    768  CG  LYS L 102      37.784  12.156  38.811  1.00 55.86           C  
ATOM    769  CD  LYS L 102      38.178  11.108  37.769  1.00 60.63           C  
ATOM    770  CE  LYS L 102      39.610  10.601  37.946  1.00 45.53           C  
ATOM    771  NZ  LYS L 102      39.852   9.438  37.067  1.00 45.53           N1+
ATOM    772  C   LYS L 102      38.272  14.548  40.613  1.00 52.36           C  
ATOM    773  O   LYS L 102      39.390  15.059  40.663  1.00 52.28           O  
ATOM    774  N   VAL L 103      37.729  13.897  41.662  1.00 53.53           N  
ATOM    775  CA  VAL L 103      38.448  13.765  42.895  1.00 53.58           C  
ATOM    776  CB  VAL L 103      37.568  13.877  44.111  1.00 52.95           C  
ATOM    777  CG1 VAL L 103      38.413  13.648  45.377  1.00 35.13           C  
ATOM    778  CG2 VAL L 103      36.871  15.250  44.080  1.00 34.85           C  
ATOM    779  C   VAL L 103      39.073  12.404  42.882  1.00 55.54           C  
ATOM    780  O   VAL L 103      38.389  11.387  42.769  1.00 55.45           O  
ATOM    781  N   GLU L 104      40.413  12.364  43.009  1.00 54.71           N  
ATOM    782  CA  GLU L 104      41.153  11.140  42.925  1.00 55.92           C  
ATOM    783  CB  GLU L 104      42.306  11.247  41.919  1.00 58.56           C  
ATOM    784  CG  GLU L 104      43.104   9.959  41.756  1.00 61.77           C  
ATOM    785  CD  GLU L 104      44.457  10.330  41.170  1.00 63.63           C  
ATOM    786  OE1 GLU L 104      45.319  10.826  41.944  1.00 65.15           O  
ATOM    787  OE2 GLU L 104      44.651  10.121  39.944  1.00 64.39           O1-
ATOM    788  C   GLU L 104      41.777  10.874  44.261  1.00 55.38           C  
ATOM    789  O   GLU L 104      42.087  11.802  45.004  1.00 55.20           O  
ATOM    790  N   ILE L 105      41.986   9.585  44.601  1.00 55.46           N  
ATOM    791  CA  ILE L 105      42.553   9.246  45.876  1.00 56.05           C  
ATOM    792  CB  ILE L 105      42.206   7.860  46.340  1.00 57.68           C  
ATOM    793  CG1 ILE L 105      40.685   7.713  46.503  1.00 58.32           C  
ATOM    794  CG2 ILE L 105      42.996   7.577  47.630  1.00 59.43           C  
ATOM    795  CD1 ILE L 105      40.226   6.269  46.697  1.00 58.45           C  
ATOM    796  C   ILE L 105      44.041   9.319  45.777  1.00 55.35           C  
ATOM    797  O   ILE L 105      44.663   8.701  44.913  1.00 55.66           O  
ATOM    798  N   LYS L 106      44.646  10.092  46.695  1.00 54.82           N  
ATOM    799  CA  LYS L 106      46.064  10.272  46.725  1.00 56.75           C  
ATOM    800  CB  LYS L 106      46.465  11.450  47.624  1.00 56.75           C  
ATOM    801  CG  LYS L 106      47.877  11.981  47.383  1.00 58.55           C  
ATOM    802  CD  LYS L 106      48.087  13.359  48.015  1.00 60.38           C  
ATOM    803  CE  LYS L 106      49.420  14.016  47.659  1.00 60.53           C  
ATOM    804  NZ  LYS L 106      49.446  15.402  48.175  1.00 58.05           N1+
ATOM    805  C   LYS L 106      46.659   8.998  47.311  1.00 58.76           C  
ATOM    806  O   LYS L 106      46.331   8.677  48.485  1.00 59.40           O  
ATOM    807  OXT LYS L 106      47.445   8.328  46.590  1.00  0.00           O1-
TER     808      LYS L 106 
HETATM  809  N   UNK H 107       9.783   6.923  44.690  1.00 75.43           N  
HETATM  810  CA  UNK H 107       8.736   7.955  44.545  1.00 75.58           C  
HETATM  811  C   UNK H 107       8.486   8.197  43.101  1.00 75.43           C  
HETATM  812  O   UNK H 107       7.896   7.370  42.408  1.00 75.79           O  
ATOM    813  N   VAL H 108       8.930   9.365  42.612  1.00 72.55           N  
ATOM    814  CA  VAL H 108       8.828   9.613  41.211  1.00 74.65           C  
ATOM    815  CB  VAL H 108       8.860  11.075  40.865  1.00 72.33           C  
ATOM    816  CG1 VAL H 108      10.239  11.637  41.252  1.00 71.83           C  
ATOM    817  CG2 VAL H 108       8.505  11.246  39.380  1.00 70.68           C  
ATOM    818  C   VAL H 108      10.000   8.952  40.568  1.00 74.90           C  
ATOM    819  O   VAL H 108      11.115   9.004  41.084  1.00 72.18           O  
ATOM    820  N   GLN H 109       9.765   8.272  39.432  1.00 77.96           N  
ATOM    821  CA  GLN H 109      10.858   7.647  38.752  1.00 78.79           C  
ATOM    822  CB  GLN H 109      10.803   6.108  38.744  1.00 81.52           C  
ATOM    823  CG  GLN H 109       9.621   5.545  37.951  1.00 83.50           C  
ATOM    824  CD  GLN H 109       9.685   4.026  38.010  1.00 86.22           C  
ATOM    825  OE1 GLN H 109      10.688   3.445  38.418  1.00 85.38           O  
ATOM    826  NE2 GLN H 109       8.580   3.362  37.581  1.00 87.67           N  
ATOM    827  C   GLN H 109      10.783   8.075  37.327  1.00 77.05           C  
ATOM    828  O   GLN H 109       9.708   8.369  36.807  1.00 76.82           O  
ATOM    829  N   LEU H 110      11.949   8.139  36.665  1.00 74.25           N  
ATOM    830  CA  LEU H 110      11.962   8.531  35.289  1.00 70.21           C  
ATOM    831  CB  LEU H 110      12.991   9.631  34.992  1.00 69.75           C  
ATOM    832  CG  LEU H 110      12.730  10.953  35.736  1.00 69.00           C  
ATOM    833  CD1 LEU H 110      13.798  12.001  35.390  1.00 69.31           C  
ATOM    834  CD2 LEU H 110      11.303  11.468  35.493  1.00 66.44           C  
ATOM    835  C   LEU H 110      12.399   7.328  34.516  1.00 69.18           C  
ATOM    836  O   LEU H 110      13.456   6.761  34.785  1.00 68.46           O  
ATOM    837  N   VAL H 111      11.592   6.878  33.538  1.00 69.24           N  
ATOM    838  CA  VAL H 111      12.036   5.752  32.775  1.00 68.84           C  
ATOM    839  CB  VAL H 111      11.096   4.586  32.791  1.00 69.91           C  
ATOM    840  CG1 VAL H 111      11.142   3.949  34.187  1.00 54.08           C  
ATOM    841  CG2 VAL H 111       9.696   5.089  32.417  1.00 54.81           C  
ATOM    842  C   VAL H 111      12.245   6.191  31.368  1.00 68.07           C  
ATOM    843  O   VAL H 111      11.351   6.739  30.725  1.00 67.87           O  
ATOM    844  N   GLN H 112      13.464   5.940  30.858  1.00 67.43           N  
ATOM    845  CA  GLN H 112      13.809   6.363  29.536  1.00 66.68           C  
ATOM    846  CB  GLN H 112      15.197   7.014  29.438  1.00 65.20           C  
ATOM    847  CG  GLN H 112      15.297   8.312  30.238  1.00 64.90           C  
ATOM    848  CD  GLN H 112      16.702   8.870  30.074  1.00 65.53           C  
ATOM    849  OE1 GLN H 112      17.415   9.084  31.052  1.00 64.46           O  
ATOM    850  NE2 GLN H 112      17.110   9.126  28.803  1.00 55.62           N  
ATOM    851  C   GLN H 112      13.800   5.186  28.616  1.00 68.39           C  
ATOM    852  O   GLN H 112      13.681   4.037  29.040  1.00 69.28           O  
ATOM    853  N   SER H 113      13.921   5.481  27.306  1.00 68.34           N  
ATOM    854  CA  SER H 113      13.903   4.495  26.264  1.00 68.43           C  
ATOM    855  CB  SER H 113      13.890   5.095  24.848  1.00 66.86           C  
ATOM    856  OG  SER H 113      12.717   5.864  24.643  1.00 67.48           O  
ATOM    857  C   SER H 113      15.156   3.685  26.352  1.00 69.16           C  
ATOM    858  O   SER H 113      16.060   3.991  27.126  1.00 68.05           O  
ATOM    859  N   GLY H 114      15.217   2.594  25.559  1.00 72.42           N  
ATOM    860  CA  GLY H 114      16.352   1.714  25.564  1.00 73.25           C  
ATOM    861  C   GLY H 114      17.412   2.245  24.653  1.00 72.40           C  
ATOM    862  O   GLY H 114      17.173   3.147  23.850  1.00 72.41           O  
ATOM    863  N   ALA H 115      18.619   1.644  24.738  1.00 69.25           N  
ATOM    864  CA  ALA H 115      19.742   2.085  23.960  1.00 67.32           C  
ATOM    865  CB  ALA H 115      21.054   1.349  24.287  1.00 65.36           C  
ATOM    866  C   ALA H 115      19.450   1.879  22.513  1.00 68.43           C  
ATOM    867  O   ALA H 115      18.854   0.878  22.119  1.00 68.25           O  
ATOM    868  N   GLU H 116      19.869   2.852  21.677  1.00 68.18           N  
ATOM    869  CA  GLU H 116      19.616   2.727  20.275  1.00 68.33           C  
ATOM    870  CB  GLU H 116      18.493   3.649  19.773  1.00 70.60           C  
ATOM    871  CG  GLU H 116      17.132   3.282  20.372  1.00 74.00           C  
ATOM    872  CD  GLU H 116      16.067   4.185  19.768  1.00 77.13           C  
ATOM    873  OE1 GLU H 116      15.946   4.196  18.515  1.00 78.00           O  
ATOM    874  OE2 GLU H 116      15.358   4.872  20.551  1.00 76.67           O1-
ATOM    875  C   GLU H 116      20.866   3.052  19.523  1.00 68.59           C  
ATOM    876  O   GLU H 116      21.715   3.811  19.988  1.00 69.09           O  
ATOM    877  N   VAL H 117      21.025   2.435  18.335  1.00 68.67           N  
ATOM    878  CA  VAL H 117      22.161   2.716  17.504  1.00 67.07           C  
ATOM    879  CB  VAL H 117      23.037   1.521  17.247  1.00 66.66           C  
ATOM    880  CG1 VAL H 117      23.691   1.087  18.567  1.00 66.82           C  
ATOM    881  CG2 VAL H 117      22.184   0.415  16.607  1.00 65.74           C  
ATOM    882  C   VAL H 117      21.636   3.180  16.186  1.00 67.43           C  
ATOM    883  O   VAL H 117      20.776   2.538  15.586  1.00 67.41           O  
ATOM    884  N   LYS H 118      22.137   4.325  15.687  1.00 68.36           N  
ATOM    885  CA  LYS H 118      21.612   4.745  14.426  1.00 68.83           C  
ATOM    886  CB  LYS H 118      20.581   5.877  14.523  1.00 70.21           C  
ATOM    887  CG  LYS H 118      19.275   5.359  15.124  1.00 70.17           C  
ATOM    888  CD  LYS H 118      18.225   6.426  15.397  1.00 70.51           C  
ATOM    889  CE  LYS H 118      16.935   5.845  15.980  1.00 68.86           C  
ATOM    890  NZ  LYS H 118      16.347   4.865  15.039  1.00 69.15           N1+
ATOM    891  C   LYS H 118      22.719   5.147  13.515  1.00 68.51           C  
ATOM    892  O   LYS H 118      23.758   5.646  13.941  1.00 68.77           O  
ATOM    893  N   LYS H 119      22.519   4.904  12.209  1.00 70.15           N  
ATOM    894  CA  LYS H 119      23.519   5.269  11.255  1.00 70.58           C  
ATOM    895  CB  LYS H 119      23.323   4.633   9.871  1.00 71.33           C  
ATOM    896  CG  LYS H 119      22.025   5.040   9.180  1.00 72.34           C  
ATOM    897  CD  LYS H 119      22.024   4.700   7.691  1.00 73.32           C  
ATOM    898  CE  LYS H 119      20.738   5.089   6.960  1.00 73.83           C  
ATOM    899  NZ  LYS H 119      20.890   4.821   5.514  1.00 73.70           N1+
ATOM    900  C   LYS H 119      23.456   6.750  11.126  1.00 70.05           C  
ATOM    901  O   LYS H 119      22.426   7.370  11.382  1.00 70.35           O  
ATOM    902  N   PRO H 120      24.546   7.340  10.743  1.00 71.63           N  
ATOM    903  CA  PRO H 120      24.613   8.763  10.638  1.00 73.45           C  
ATOM    904  CD  PRO H 120      25.856   6.724  10.813  1.00 72.76           C  
ATOM    905  CB  PRO H 120      26.086   9.100  10.385  1.00 73.57           C  
ATOM    906  CG  PRO H 120      26.754   7.741  10.091  1.00 73.16           C  
ATOM    907  C   PRO H 120      23.660   9.263   9.608  1.00 74.88           C  
ATOM    908  O   PRO H 120      23.475   8.605   8.585  1.00 75.53           O  
ATOM    909  N   GLY H 121      23.037  10.427   9.877  1.00 73.55           N  
ATOM    910  CA  GLY H 121      22.114  11.022   8.958  1.00 72.86           C  
ATOM    911  C   GLY H 121      20.716  10.723   9.401  1.00 73.37           C  
ATOM    912  O   GLY H 121      19.774  11.384   8.971  1.00 74.41           O  
ATOM    913  N   SER H 122      20.536   9.725  10.284  1.00 72.16           N  
ATOM    914  CA  SER H 122      19.210   9.386  10.718  1.00 72.99           C  
ATOM    915  CB  SER H 122      19.060   7.924  11.173  1.00 72.47           C  
ATOM    916  OG  SER H 122      19.863   7.677  12.315  1.00 73.35           O  
ATOM    917  C   SER H 122      18.846  10.270  11.867  1.00 73.12           C  
ATOM    918  O   SER H 122      19.596  11.172  12.236  1.00 72.04           O  
ATOM    919  N   SER H 123      17.643  10.047  12.434  1.00 72.93           N  
ATOM    920  CA  SER H 123      17.179  10.815  13.553  1.00 71.83           C  
ATOM    921  CB  SER H 123      15.928  11.657  13.259  1.00 71.69           C  
ATOM    922  OG  SER H 123      16.232  12.689  12.335  1.00 71.97           O  
ATOM    923  C   SER H 123      16.780   9.843  14.615  1.00 70.78           C  
ATOM    924  O   SER H 123      16.540   8.670  14.341  1.00 70.87           O  
ATOM    925  N   VAL H 124      16.718  10.308  15.878  1.00 69.76           N  
ATOM    926  CA  VAL H 124      16.340   9.410  16.927  1.00 69.78           C  
ATOM    927  CB  VAL H 124      17.507   8.916  17.731  1.00 70.03           C  
ATOM    928  CG1 VAL H 124      18.208  10.125  18.371  1.00 67.84           C  
ATOM    929  CG2 VAL H 124      16.997   7.885  18.752  1.00 69.62           C  
ATOM    930  C   VAL H 124      15.415  10.120  17.865  1.00 67.87           C  
ATOM    931  O   VAL H 124      15.454  11.343  17.994  1.00 67.49           O  
ATOM    932  N   LYS H 125      14.531   9.352  18.533  1.00 66.25           N  
ATOM    933  CA  LYS H 125      13.625   9.936  19.479  1.00 64.91           C  
ATOM    934  CB  LYS H 125      12.161   9.922  19.002  1.00 65.59           C  
ATOM    935  CG  LYS H 125      11.242  10.856  19.790  1.00 65.38           C  
ATOM    936  CD  LYS H 125       9.925  11.158  19.072  1.00 64.52           C  
ATOM    937  CE  LYS H 125       9.080  12.224  19.772  1.00 64.30           C  
ATOM    938  NZ  LYS H 125       7.927  12.600  18.922  1.00 61.66           N1+
ATOM    939  C   LYS H 125      13.730   9.124  20.735  1.00 65.39           C  
ATOM    940  O   LYS H 125      13.692   7.896  20.693  1.00 65.71           O  
ATOM    941  N   VAL H 126      13.872   9.804  21.894  1.00 65.61           N  
ATOM    942  CA  VAL H 126      14.033   9.118  23.147  1.00 65.49           C  
ATOM    943  CB  VAL H 126      15.285   9.520  23.872  1.00 63.76           C  
ATOM    944  CG1 VAL H 126      15.363   8.743  25.196  1.00 63.21           C  
ATOM    945  CG2 VAL H 126      16.488   9.317  22.940  1.00 62.30           C  
ATOM    946  C   VAL H 126      12.883   9.511  24.025  1.00 65.08           C  
ATOM    947  O   VAL H 126      12.407  10.643  23.966  1.00 64.90           O  
ATOM    948  N   SER H 127      12.405   8.581  24.877  1.00 65.31           N  
ATOM    949  CA  SER H 127      11.267   8.890  25.696  1.00 65.23           C  
ATOM    950  CB  SER H 127      10.099   7.903  25.530  1.00 65.58           C  
ATOM    951  OG  SER H 127      10.480   6.608  25.974  1.00 64.88           O  
ATOM    952  C   SER H 127      11.668   8.884  27.140  1.00 65.69           C  
ATOM    953  O   SER H 127      12.633   8.236  27.542  1.00 67.16           O  
ATOM    954  N   CYS H 128      10.932   9.663  27.958  1.00 63.68           N  
ATOM    955  CA  CYS H 128      11.191   9.739  29.367  1.00 63.87           C  
ATOM    956  CB  CYS H 128      11.955  11.036  29.732  1.00 62.07           C  
ATOM    957  SG  CYS H 128      12.381  11.213  31.491  1.00 61.98           S  
ATOM    958  C   CYS H 128       9.848   9.732  30.048  1.00 65.10           C  
ATOM    959  O   CYS H 128       9.181  10.761  30.137  1.00 64.68           O  
ATOM    960  N   LYS H 129       9.424   8.549  30.546  1.00 66.03           N  
ATOM    961  CA  LYS H 129       8.151   8.351  31.195  1.00 67.23           C  
ATOM    962  CB  LYS H 129       7.724   6.873  31.148  1.00 68.17           C  
ATOM    963  CG  LYS H 129       6.480   6.501  31.960  1.00 70.44           C  
ATOM    964  CD  LYS H 129       5.153   6.994  31.385  1.00 71.41           C  
ATOM    965  CE  LYS H 129       3.939   6.385  32.093  1.00 71.22           C  
ATOM    966  NZ  LYS H 129       2.692   6.968  31.563  1.00 71.11           N1+
ATOM    967  C   LYS H 129       8.267   8.750  32.635  1.00 69.03           C  
ATOM    968  O   LYS H 129       9.201   8.352  33.325  1.00 70.05           O  
ATOM    969  N   ALA H 130       7.293   9.535  33.139  1.00 68.62           N  
ATOM    970  CA  ALA H 130       7.352   9.988  34.500  1.00 69.37           C  
ATOM    971  CB  ALA H 130       7.139  11.503  34.652  1.00 67.75           C  
ATOM    972  C   ALA H 130       6.259   9.321  35.259  1.00 70.45           C  
ATOM    973  O   ALA H 130       5.151   9.152  34.754  1.00 70.29           O  
ATOM    974  N   SER H 131       6.542   8.912  36.509  1.00 73.13           N  
ATOM    975  CA  SER H 131       5.505   8.252  37.238  1.00 74.48           C  
ATOM    976  CB  SER H 131       5.656   6.722  37.203  1.00 75.05           C  
ATOM    977  OG  SER H 131       4.552   6.094  37.836  1.00 76.38           O  
ATOM    978  C   SER H 131       5.566   8.703  38.668  1.00 75.60           C  
ATOM    979  O   SER H 131       6.632   9.010  39.196  1.00 74.79           O  
ATOM    980  N   GLY H 132       4.374   8.733  39.304  1.00 73.25           N  
ATOM    981  CA  GLY H 132       4.276   9.283  40.619  1.00 76.26           C  
ATOM    982  C   GLY H 132       3.178  10.313  40.718  1.00 77.71           C  
ATOM    983  O   GLY H 132       2.986  10.881  41.788  1.00 79.00           O  
ATOM    984  N   GLY H 133       2.449  10.648  39.636  1.00 77.93           N  
ATOM    985  CA  GLY H 133       1.287  11.478  39.869  1.00 79.93           C  
ATOM    986  C   GLY H 133       1.552  12.911  39.533  1.00 80.77           C  
ATOM    987  O   GLY H 133       0.610  13.667  39.305  1.00 84.25           O  
ATOM    988  N   THR H 134       2.824  13.342  39.490  1.00 78.20           N  
ATOM    989  CA  THR H 134       3.060  14.712  39.157  1.00 77.64           C  
ATOM    990  CB  THR H 134       3.899  15.433  40.158  1.00 78.76           C  
ATOM    991  OG1 THR H 134       5.045  14.659  40.474  1.00 78.83           O  
ATOM    992  CG2 THR H 134       3.053  15.736  41.403  1.00 79.04           C  
ATOM    993  C   THR H 134       3.735  14.782  37.837  1.00 74.95           C  
ATOM    994  O   THR H 134       4.361  13.831  37.371  1.00 75.73           O  
ATOM    995  N   PHE H 135       3.580  15.930  37.167  1.00 73.89           N  
ATOM    996  CA  PHE H 135       4.165  16.027  35.875  1.00 73.08           C  
ATOM    997  CB  PHE H 135       3.386  15.202  34.841  1.00 74.22           C  
ATOM    998  CG  PHE H 135       4.117  15.289  33.550  1.00 71.95           C  
ATOM    999  CD1 PHE H 135       5.245  14.531  33.334  1.00 75.34           C  
ATOM   1000  CD2 PHE H 135       3.659  16.114  32.551  1.00 78.07           C  
ATOM   1001  CE1 PHE H 135       5.918  14.611  32.138  1.00 67.82           C  
ATOM   1002  CE2 PHE H 135       4.327  16.195  31.355  1.00 70.62           C  
ATOM   1003  CZ  PHE H 135       5.457  15.443  31.147  1.00 70.33           C  
ATOM   1004  C   PHE H 135       4.105  17.467  35.502  1.00 71.51           C  
ATOM   1005  O   PHE H 135       5.122  18.152  35.482  1.00 69.73           O  
ATOM   1006  N   SER H 136       2.874  17.974  35.314  1.00 71.22           N  
ATOM   1007  CA  SER H 136       2.610  19.266  34.753  1.00 71.03           C  
ATOM   1008  CB  SER H 136       1.146  19.690  34.964  1.00 70.48           C  
ATOM   1009  OG  SER H 136       0.877  19.918  36.341  1.00 72.03           O  
ATOM   1010  C   SER H 136       3.483  20.314  35.371  1.00 70.60           C  
ATOM   1011  O   SER H 136       4.009  21.164  34.657  1.00 71.07           O  
ATOM   1012  N   SER H 137       3.674  20.291  36.701  1.00 69.12           N  
ATOM   1013  CA  SER H 137       4.478  21.312  37.316  1.00 69.31           C  
ATOM   1014  CB  SER H 137       4.187  21.495  38.819  1.00 72.41           C  
ATOM   1015  OG  SER H 137       4.565  20.342  39.555  1.00 75.96           O  
ATOM   1016  C   SER H 137       5.965  21.097  37.135  1.00 65.98           C  
ATOM   1017  O   SER H 137       6.720  22.067  37.137  1.00 65.39           O  
ATOM   1018  N   TYR H 138       6.441  19.842  36.963  1.00 61.79           N  
ATOM   1019  CA  TYR H 138       7.862  19.577  36.930  1.00 58.45           C  
ATOM   1020  CB  TYR H 138       8.259  18.145  37.310  1.00 59.25           C  
ATOM   1021  CG  TYR H 138       7.846  18.014  38.734  1.00 61.24           C  
ATOM   1022  CD1 TYR H 138       8.416  18.820  39.693  1.00 71.46           C  
ATOM   1023  CD2 TYR H 138       6.855  17.141  39.108  1.00 63.36           C  
ATOM   1024  CE1 TYR H 138       8.036  18.733  41.009  1.00 75.26           C  
ATOM   1025  CE2 TYR H 138       6.474  17.050  40.427  1.00 65.04           C  
ATOM   1026  CZ  TYR H 138       7.066  17.840  41.382  1.00 71.99           C  
ATOM   1027  OH  TYR H 138       6.672  17.742  42.735  1.00 69.59           O  
ATOM   1028  C   TYR H 138       8.495  19.931  35.616  1.00 56.03           C  
ATOM   1029  O   TYR H 138       7.909  19.737  34.552  1.00 57.52           O  
ATOM   1030  N   ALA H 139       9.742  20.465  35.684  1.00 62.69           N  
ATOM   1031  CA  ALA H 139      10.443  20.990  34.546  1.00 59.50           C  
ATOM   1032  CB  ALA H 139      11.292  22.228  34.889  1.00 58.89           C  
ATOM   1033  C   ALA H 139      11.387  19.941  34.042  1.00 57.24           C  
ATOM   1034  O   ALA H 139      12.448  19.731  34.621  1.00 56.81           O  
ATOM   1035  N   ILE H 140      11.052  19.301  32.906  1.00 54.46           N  
ATOM   1036  CA  ILE H 140      11.863  18.254  32.346  1.00 52.56           C  
ATOM   1037  CB  ILE H 140      11.101  17.308  31.460  1.00 53.33           C  
ATOM   1038  CG1 ILE H 140      10.056  16.539  32.283  1.00 48.32           C  
ATOM   1039  CG2 ILE H 140      12.112  16.389  30.754  1.00 49.45           C  
ATOM   1040  CD1 ILE H 140       8.942  17.422  32.835  1.00 52.95           C  
ATOM   1041  C   ILE H 140      12.953  18.874  31.527  1.00 52.04           C  
ATOM   1042  O   ILE H 140      12.790  19.962  30.979  1.00 52.22           O  
ATOM   1043  N   SER H 141      14.140  18.232  31.492  1.00 51.22           N  
ATOM   1044  CA  SER H 141      15.200  18.739  30.664  1.00 50.62           C  
ATOM   1045  CB  SER H 141      16.186  19.698  31.352  1.00 49.68           C  
ATOM   1046  OG  SER H 141      17.052  18.984  32.218  1.00 44.86           O  
ATOM   1047  C   SER H 141      16.002  17.572  30.185  1.00 50.71           C  
ATOM   1048  O   SER H 141      15.985  16.506  30.797  1.00 50.28           O  
ATOM   1049  N   TRP H 142      16.724  17.746  29.057  1.00 50.97           N  
ATOM   1050  CA  TRP H 142      17.519  16.670  28.532  1.00 49.42           C  
ATOM   1051  CB  TRP H 142      17.127  16.298  27.089  1.00 50.43           C  
ATOM   1052  CG  TRP H 142      15.719  15.754  27.001  1.00 54.27           C  
ATOM   1053  CD2 TRP H 142      15.380  14.358  26.954  1.00 54.57           C  
ATOM   1054  CD1 TRP H 142      14.538  16.438  26.964  1.00 55.31           C  
ATOM   1055  NE1 TRP H 142      13.485  15.556  26.908  1.00 54.93           N  
ATOM   1056  CE2 TRP H 142      13.989  14.273  26.898  1.00 55.39           C  
ATOM   1057  CE3 TRP H 142      16.163  13.239  26.958  1.00 55.12           C  
ATOM   1058  CZ2 TRP H 142      13.357  13.064  26.848  1.00 56.93           C  
ATOM   1059  CZ3 TRP H 142      15.522  12.021  26.904  1.00 57.00           C  
ATOM   1060  CH2 TRP H 142      14.146  11.935  26.851  1.00 58.53           C  
ATOM   1061  C   TRP H 142      18.965  17.081  28.560  1.00 48.96           C  
ATOM   1062  O   TRP H 142      19.332  18.154  28.083  1.00 48.87           O  
ATOM   1063  N   VAL H 143      19.832  16.229  29.149  1.00 48.94           N  
ATOM   1064  CA  VAL H 143      21.237  16.528  29.213  1.00 46.54           C  
ATOM   1065  CB  VAL H 143      21.715  16.744  30.618  1.00 44.69           C  
ATOM   1066  CG1 VAL H 143      23.218  17.055  30.594  1.00 43.30           C  
ATOM   1067  CG2 VAL H 143      20.852  17.843  31.264  1.00 42.97           C  
ATOM   1068  C   VAL H 143      21.977  15.343  28.680  1.00 47.12           C  
ATOM   1069  O   VAL H 143      21.648  14.209  29.013  1.00 47.50           O  
ATOM   1070  N   ARG H 144      23.012  15.562  27.841  1.00 45.53           N  
ATOM   1071  CA  ARG H 144      23.700  14.418  27.307  1.00 45.15           C  
ATOM   1072  CB  ARG H 144      23.699  14.316  25.772  1.00 43.89           C  
ATOM   1073  CG  ARG H 144      24.444  15.432  25.039  1.00 44.41           C  
ATOM   1074  CD  ARG H 144      24.334  15.287  23.520  1.00 44.02           C  
ATOM   1075  NE  ARG H 144      25.325  16.196  22.886  1.00 45.51           N  
ATOM   1076  CZ  ARG H 144      25.279  16.399  21.537  1.00 46.18           C  
ATOM   1077  NH1 ARG H 144      24.281  15.836  20.798  1.00 46.06           N1+
ATOM   1078  NH2 ARG H 144      26.229  17.163  20.924  1.00 47.86           N  
ATOM   1079  C   ARG H 144      25.124  14.452  27.750  1.00 46.41           C  
ATOM   1080  O   ARG H 144      25.649  15.502  28.122  1.00 45.35           O  
ATOM   1081  N   GLN H 145      25.774  13.270  27.766  1.00 47.57           N  
ATOM   1082  CA  GLN H 145      27.146  13.205  28.177  1.00 48.48           C  
ATOM   1083  CB  GLN H 145      27.299  12.661  29.610  1.00 47.81           C  
ATOM   1084  CG  GLN H 145      28.737  12.621  30.128  1.00 46.37           C  
ATOM   1085  CD  GLN H 145      28.690  12.084  31.551  1.00 44.07           C  
ATOM   1086  OE1 GLN H 145      27.997  11.108  31.842  1.00 44.52           O  
ATOM   1087  NE2 GLN H 145      29.437  12.750  32.471  1.00 42.32           N  
ATOM   1088  C   GLN H 145      27.876  12.278  27.251  1.00 50.51           C  
ATOM   1089  O   GLN H 145      27.594  11.081  27.203  1.00 50.21           O  
ATOM   1090  N   ALA H 146      28.854  12.818  26.497  1.00 52.28           N  
ATOM   1091  CA  ALA H 146      29.635  12.009  25.604  1.00 54.57           C  
ATOM   1092  CB  ALA H 146      30.504  12.823  24.630  1.00 55.34           C  
ATOM   1093  C   ALA H 146      30.543  11.193  26.465  1.00 55.67           C  
ATOM   1094  O   ALA H 146      30.807  11.558  27.610  1.00 55.03           O  
ATOM   1095  N   PRO H 147      31.037  10.093  25.971  1.00 55.70           N  
ATOM   1096  CA  PRO H 147      31.853   9.273  26.812  1.00 55.03           C  
ATOM   1097  CD  PRO H 147      30.327   9.307  24.974  1.00 53.41           C  
ATOM   1098  CB  PRO H 147      32.066   7.972  26.046  1.00 52.30           C  
ATOM   1099  CG  PRO H 147      30.781   7.852  25.203  1.00 51.99           C  
ATOM   1100  C   PRO H 147      33.090   9.966  27.275  1.00 56.46           C  
ATOM   1101  O   PRO H 147      33.858  10.458  26.448  1.00 55.88           O  
ATOM   1102  N   GLY H 148      33.297   9.998  28.606  1.00 57.95           N  
ATOM   1103  CA  GLY H 148      34.466  10.592  29.179  1.00 59.26           C  
ATOM   1104  C   GLY H 148      34.320  12.081  29.160  1.00 59.49           C  
ATOM   1105  O   GLY H 148      35.255  12.800  29.508  1.00 59.70           O  
ATOM   1106  N   GLN H 149      33.135  12.585  28.771  1.00 58.72           N  
ATOM   1107  CA  GLN H 149      32.966  14.005  28.669  1.00 58.26           C  
ATOM   1108  CB  GLN H 149      32.380  14.454  27.319  1.00 59.86           C  
ATOM   1109  CG  GLN H 149      33.252  14.056  26.125  1.00 62.95           C  
ATOM   1110  CD  GLN H 149      34.620  14.697  26.303  1.00 65.95           C  
ATOM   1111  OE1 GLN H 149      34.800  15.585  27.134  1.00 66.02           O  
ATOM   1112  NE2 GLN H 149      35.616  14.231  25.501  1.00 66.87           N  
ATOM   1113  C   GLN H 149      32.031  14.453  29.744  1.00 57.72           C  
ATOM   1114  O   GLN H 149      31.506  13.645  30.508  1.00 57.30           O  
ATOM   1115  N   GLY H 150      31.833  15.783  29.840  1.00 55.52           N  
ATOM   1116  CA  GLY H 150      31.004  16.358  30.861  1.00 54.01           C  
ATOM   1117  C   GLY H 150      29.589  16.458  30.386  1.00 54.13           C  
ATOM   1118  O   GLY H 150      29.257  16.072  29.267  1.00 53.54           O  
ATOM   1119  N   LEU H 151      28.725  17.012  31.259  1.00 53.17           N  
ATOM   1120  CA  LEU H 151      27.316  17.148  31.027  1.00 52.19           C  
ATOM   1121  CB  LEU H 151      26.540  17.441  32.320  1.00 51.83           C  
ATOM   1122  CG  LEU H 151      26.649  16.326  33.375  1.00 51.98           C  
ATOM   1123  CD1 LEU H 151      25.853  16.687  34.637  1.00 50.60           C  
ATOM   1124  CD2 LEU H 151      26.243  14.960  32.799  1.00 51.07           C  
ATOM   1125  C   LEU H 151      27.074  18.298  30.105  1.00 53.47           C  
ATOM   1126  O   LEU H 151      27.762  19.317  30.166  1.00 52.83           O  
ATOM   1127  N   GLU H 152      26.078  18.148  29.207  1.00 55.20           N  
ATOM   1128  CA  GLU H 152      25.727  19.211  28.312  1.00 56.07           C  
ATOM   1129  CB  GLU H 152      26.210  18.964  26.870  1.00 56.85           C  
ATOM   1130  CG  GLU H 152      26.070  20.173  25.943  1.00 60.88           C  
ATOM   1131  CD  GLU H 152      26.672  19.799  24.596  1.00 63.24           C  
ATOM   1132  OE1 GLU H 152      26.419  18.657  24.133  1.00 63.08           O  
ATOM   1133  OE2 GLU H 152      27.399  20.650  24.016  1.00 64.66           O1-
ATOM   1134  C   GLU H 152      24.232  19.287  28.302  1.00 55.59           C  
ATOM   1135  O   GLU H 152      23.551  18.308  28.002  1.00 54.53           O  
ATOM   1136  N   TRP H 153      23.678  20.474  28.610  1.00 54.13           N  
ATOM   1137  CA  TRP H 153      22.255  20.636  28.714  1.00 53.15           C  
ATOM   1138  CB  TRP H 153      21.906  21.794  29.669  1.00 53.12           C  
ATOM   1139  CG  TRP H 153      20.453  21.961  30.025  1.00 54.49           C  
ATOM   1140  CD2 TRP H 153      19.590  22.979  29.496  1.00 54.51           C  
ATOM   1141  CD1 TRP H 153      19.712  21.254  30.925  1.00 54.49           C  
ATOM   1142  NE1 TRP H 153      18.441  21.762  30.990  1.00 53.91           N  
ATOM   1143  CE2 TRP H 153      18.350  22.826  30.120  1.00 54.12           C  
ATOM   1144  CE3 TRP H 153      19.816  23.964  28.576  1.00 54.21           C  
ATOM   1145  CZ2 TRP H 153      17.310  23.657  29.837  1.00 52.75           C  
ATOM   1146  CZ3 TRP H 153      18.761  24.799  28.283  1.00 53.44           C  
ATOM   1147  CH2 TRP H 153      17.535  24.645  28.905  1.00 53.75           C  
ATOM   1148  C   TRP H 153      21.740  20.969  27.347  1.00 53.54           C  
ATOM   1149  O   TRP H 153      22.144  21.965  26.756  1.00 54.75           O  
ATOM   1150  N   MET H 154      20.914  20.066  26.774  1.00 53.16           N  
ATOM   1151  CA  MET H 154      20.289  20.240  25.492  1.00 52.78           C  
ATOM   1152  CB  MET H 154      19.762  18.915  24.922  1.00 53.79           C  
ATOM   1153  CG  MET H 154      20.896  17.922  24.654  1.00 47.97           C  
ATOM   1154  SD  MET H 154      20.378  16.316  23.979  1.00 48.40           S  
ATOM   1155  CE  MET H 154      19.984  16.941  22.318  1.00 47.89           C  
ATOM   1156  C   MET H 154      19.156  21.224  25.541  1.00 52.91           C  
ATOM   1157  O   MET H 154      19.012  22.054  24.644  1.00 52.48           O  
ATOM   1158  N   GLY H 155      18.312  21.159  26.593  1.00 54.22           N  
ATOM   1159  CA  GLY H 155      17.182  22.047  26.656  1.00 55.83           C  
ATOM   1160  C   GLY H 155      16.212  21.555  27.686  1.00 54.94           C  
ATOM   1161  O   GLY H 155      16.480  20.604  28.417  1.00 54.17           O  
ATOM   1162  N   SER H 156      15.038  22.213  27.777  1.00 55.04           N  
ATOM   1163  CA  SER H 156      14.076  21.806  28.762  1.00 56.68           C  
ATOM   1164  CB  SER H 156      14.259  22.482  30.136  1.00  0.00           C  
ATOM   1165  OG  SER H 156      13.988  23.875  30.057  1.00  0.00           O  
ATOM   1166  C   SER H 156      12.704  22.149  28.270  1.00 56.53           C  
ATOM   1167  O   SER H 156      12.532  22.749  27.211  1.00 56.96           O  
ATOM   1168  N   ILE H 157      11.671  21.700  29.007  1.00 56.69           N  
ATOM   1169  CA  ILE H 157      10.321  22.022  28.642  1.00 57.12           C  
ATOM   1170  CB  ILE H 157       9.708  21.049  27.678  1.00 56.20           C  
ATOM   1171  CG1 ILE H 157       8.316  21.536  27.235  1.00 51.27           C  
ATOM   1172  CG2 ILE H 157       9.708  19.661  28.342  1.00 51.33           C  
ATOM   1173  CD1 ILE H 157       7.700  20.711  26.108  1.00 56.90           C  
ATOM   1174  C   ILE H 157       9.462  21.990  29.863  1.00 57.56           C  
ATOM   1175  O   ILE H 157       9.823  21.388  30.874  1.00 56.47           O  
ATOM   1176  N   ILE H 158       8.306  22.688  29.816  1.00 58.30           N  
ATOM   1177  CA  ILE H 158       7.410  22.574  30.925  1.00 60.04           C  
ATOM   1178  CB  ILE H 158       7.647  23.652  31.964  1.00 58.52           C  
ATOM   1179  CG1 ILE H 158       9.079  23.448  32.537  1.00 66.73           C  
ATOM   1180  CG2 ILE H 158       6.529  23.588  33.018  1.00 67.21           C  
ATOM   1181  CD1 ILE H 158       9.651  24.617  33.338  1.00 67.96           C  
ATOM   1182  C   ILE H 158       6.022  22.470  30.359  1.00 63.05           C  
ATOM   1183  O   ILE H 158       5.476  23.356  29.707  1.00 62.82           O  
ATOM   1184  N   PRO H 159       5.671  21.278  30.596  1.00 27.20           N  
ATOM   1185  CA  PRO H 159       4.526  20.700  30.018  1.00 28.51           C  
ATOM   1186  CD  PRO H 159       6.368  20.403  31.521  1.00 27.55           C  
ATOM   1187  CB  PRO H 159       4.352  19.341  30.701  1.00 28.64           C  
ATOM   1188  CG  PRO H 159       5.752  19.019  31.264  1.00 30.22           C  
ATOM   1189  C   PRO H 159       3.389  21.629  30.224  1.00 27.38           C  
ATOM   1190  O   PRO H 159       2.520  21.664  29.358  1.00 29.78           O  
ATOM   1191  N   TRP H 160       3.373  22.405  31.324  1.00 29.57           N  
ATOM   1192  CA  TRP H 160       2.257  23.281  31.489  1.00 31.22           C  
ATOM   1193  CB  TRP H 160       2.352  24.143  32.764  1.00 32.36           C  
ATOM   1194  CG  TRP H 160       1.186  25.079  32.947  1.00  0.00           C  
ATOM   1195  CD2 TRP H 160      -0.088  24.694  33.487  1.00  0.00           C  
ATOM   1196  CD1 TRP H 160       1.092  26.402  32.637  1.00 35.50           C  
ATOM   1197  NE1 TRP H 160      -0.160  26.871  32.952  1.00  0.00           N  
ATOM   1198  CE2 TRP H 160      -0.898  25.829  33.475  1.00  0.00           C  
ATOM   1199  CE3 TRP H 160      -0.547  23.495  33.957  1.00  0.00           C  
ATOM   1200  CZ2 TRP H 160      -2.183  25.786  33.933  1.00  0.00           C  
ATOM   1201  CZ3 TRP H 160      -1.844  23.453  34.416  1.00  0.00           C  
ATOM   1202  CH2 TRP H 160      -2.646  24.575  34.404  1.00  0.00           C  
ATOM   1203  C   TRP H 160       2.196  24.208  30.307  1.00 29.42           C  
ATOM   1204  O   TRP H 160       1.148  24.322  29.674  1.00 30.27           O  
ATOM   1205  N   PHE H 161       3.304  24.911  29.992  1.00 28.14           N  
ATOM   1206  CA  PHE H 161       3.320  25.828  28.878  1.00 29.41           C  
ATOM   1207  CB  PHE H 161       4.514  26.789  28.931  1.00 27.26           C  
ATOM   1208  CG  PHE H 161       4.390  27.544  30.209  1.00 32.88           C  
ATOM   1209  CD1 PHE H 161       3.575  28.649  30.310  1.00 34.28           C  
ATOM   1210  CD2 PHE H 161       5.083  27.123  31.319  1.00 32.49           C  
ATOM   1211  CE1 PHE H 161       3.468  29.328  31.502  1.00 36.04           C  
ATOM   1212  CE2 PHE H 161       4.981  27.796  32.512  1.00 33.46           C  
ATOM   1213  CZ  PHE H 161       4.174  28.904  32.602  1.00 34.65           C  
ATOM   1214  C   PHE H 161       3.361  25.126  27.542  1.00 27.02           C  
ATOM   1215  O   PHE H 161       2.569  25.437  26.655  1.00 28.72           O  
ATOM   1216  N   GLY H 162       4.279  24.151  27.359  1.00 25.75           N  
ATOM   1217  CA  GLY H 162       4.402  23.450  26.102  1.00 24.71           C  
ATOM   1218  C   GLY H 162       5.394  24.110  25.150  1.00 27.20           C  
ATOM   1219  O   GLY H 162       5.493  23.719  23.990  1.00 26.74           O  
ATOM   1220  N   THR H 163       6.161  25.107  25.628  1.00 68.01           N  
ATOM   1221  CA  THR H 163       7.115  25.925  24.948  1.00 67.81           C  
ATOM   1222  CB  THR H 163       7.294  27.285  25.562  1.00 68.18           C  
ATOM   1223  OG1 THR H 163       7.801  27.159  26.885  1.00 78.91           O  
ATOM   1224  CG2 THR H 163       5.942  28.018  25.578  1.00 53.23           C  
ATOM   1225  C   THR H 163       8.389  25.218  25.235  1.00 68.31           C  
ATOM   1226  O   THR H 163       8.577  24.754  26.356  1.00 68.37           O  
ATOM   1227  N   THR H 164       9.306  25.111  24.267  1.00 67.46           N  
ATOM   1228  CA  THR H 164      10.516  24.427  24.595  1.00 66.01           C  
ATOM   1229  CB  THR H 164      10.792  23.242  23.714  1.00 66.40           C  
ATOM   1230  OG1 THR H 164       9.727  22.307  23.811  1.00  0.00           O  
ATOM   1231  CG2 THR H 164      12.115  22.589  24.152  1.00  0.00           C  
ATOM   1232  C   THR H 164      11.634  25.398  24.406  1.00 65.85           C  
ATOM   1233  O   THR H 164      11.549  26.299  23.576  1.00 66.18           O  
ATOM   1234  N   ASN H 165      12.696  25.255  25.219  1.00 65.07           N  
ATOM   1235  CA  ASN H 165      13.853  26.097  25.134  1.00 64.71           C  
ATOM   1236  CB  ASN H 165      14.137  26.866  26.456  1.00 63.52           C  
ATOM   1237  CG  ASN H 165      14.278  25.952  27.678  1.00 62.11           C  
ATOM   1238  OD1 ASN H 165      14.010  24.755  27.634  1.00 62.64           O  
ATOM   1239  ND2 ASN H 165      14.679  26.551  28.831  1.00 61.02           N  
ATOM   1240  C   ASN H 165      15.017  25.217  24.806  1.00 65.38           C  
ATOM   1241  O   ASN H 165      15.297  24.253  25.517  1.00 63.52           O  
ATOM   1242  N   TYR H 166      15.750  25.527  23.717  1.00 66.97           N  
ATOM   1243  CA  TYR H 166      16.829  24.644  23.373  1.00 67.23           C  
ATOM   1244  CB  TYR H 166      16.799  24.137  21.917  1.00 68.09           C  
ATOM   1245  CG  TYR H 166      15.467  23.550  21.596  1.00 68.98           C  
ATOM   1246  CD1 TYR H 166      15.172  22.229  21.834  1.00 70.62           C  
ATOM   1247  CD2 TYR H 166      14.501  24.354  21.042  1.00 68.62           C  
ATOM   1248  CE1 TYR H 166      13.930  21.724  21.519  1.00 71.66           C  
ATOM   1249  CE2 TYR H 166      13.261  23.856  20.725  1.00 68.03           C  
ATOM   1250  CZ  TYR H 166      12.972  22.537  20.964  1.00 69.09           C  
ATOM   1251  OH  TYR H 166      11.697  22.025  20.638  1.00 66.75           O  
ATOM   1252  C   TYR H 166      18.092  25.440  23.461  1.00 66.18           C  
ATOM   1253  O   TYR H 166      18.068  26.667  23.390  1.00 64.86           O  
ATOM   1254  N   ALA H 167      19.232  24.745  23.650  1.00 64.51           N  
ATOM   1255  CA  ALA H 167      20.508  25.398  23.712  1.00 67.12           C  
ATOM   1256  CB  ALA H 167      21.644  24.482  24.198  1.00 66.12           C  
ATOM   1257  C   ALA H 167      20.826  25.863  22.318  1.00 70.46           C  
ATOM   1258  O   ALA H 167      20.344  25.294  21.341  1.00 70.36           O  
ATOM   1259  N   GLN H 168      21.670  26.908  22.189  1.00 74.52           N  
ATOM   1260  CA  GLN H 168      21.915  27.539  20.917  1.00 76.56           C  
ATOM   1261  CB  GLN H 168      22.884  28.731  21.011  1.00 80.00           C  
ATOM   1262  CG  GLN H 168      22.333  29.928  21.789  1.00 82.47           C  
ATOM   1263  CD  GLN H 168      23.394  31.018  21.774  1.00 84.90           C  
ATOM   1264  OE1 GLN H 168      24.520  30.796  21.334  1.00 86.39           O  
ATOM   1265  NE2 GLN H 168      23.031  32.232  22.270  1.00 84.90           N  
ATOM   1266  C   GLN H 168      22.500  26.585  19.920  1.00 75.41           C  
ATOM   1267  O   GLN H 168      22.050  26.533  18.777  1.00 76.06           O  
ATOM   1268  N   LYS H 169      23.487  25.775  20.331  1.00 72.11           N  
ATOM   1269  CA  LYS H 169      24.165  24.893  19.419  1.00 70.34           C  
ATOM   1270  CB  LYS H 169      25.186  24.022  20.165  1.00 68.51           C  
ATOM   1271  CG  LYS H 169      25.942  23.018  19.301  1.00 67.84           C  
ATOM   1272  CD  LYS H 169      27.053  22.318  20.085  1.00 68.43           C  
ATOM   1273  CE  LYS H 169      27.631  21.083  19.395  1.00 68.59           C  
ATOM   1274  NZ  LYS H 169      28.671  20.475  20.256  1.00 66.53           N1+
ATOM   1275  C   LYS H 169      23.173  23.959  18.792  1.00 69.17           C  
ATOM   1276  O   LYS H 169      23.213  23.700  17.590  1.00 68.81           O  
ATOM   1277  N   PHE H 170      22.250  23.440  19.615  1.00 68.44           N  
ATOM   1278  CA  PHE H 170      21.251  22.476  19.250  1.00 67.80           C  
ATOM   1279  CB  PHE H 170      20.555  21.828  20.456  1.00 65.63           C  
ATOM   1280  CG  PHE H 170      21.565  20.938  21.089  1.00 64.32           C  
ATOM   1281  CD1 PHE H 170      22.402  21.410  22.070  1.00 64.84           C  
ATOM   1282  CD2 PHE H 170      21.685  19.629  20.684  1.00 63.45           C  
ATOM   1283  CE1 PHE H 170      23.338  20.587  22.650  1.00 63.86           C  
ATOM   1284  CE2 PHE H 170      22.620  18.802  21.260  1.00 63.09           C  
ATOM   1285  CZ  PHE H 170      23.449  19.279  22.246  1.00 63.20           C  
ATOM   1286  C   PHE H 170      20.190  23.050  18.368  1.00 69.44           C  
ATOM   1287  O   PHE H 170      19.488  22.296  17.700  1.00 69.30           O  
ATOM   1288  N   GLN H 171      19.999  24.381  18.395  1.00 71.92           N  
ATOM   1289  CA  GLN H 171      18.927  25.040  17.699  1.00 74.13           C  
ATOM   1290  CB  GLN H 171      19.141  26.560  17.590  1.00 77.31           C  
ATOM   1291  CG  GLN H 171      17.990  27.307  16.918  1.00 79.58           C  
ATOM   1292  CD  GLN H 171      16.904  27.512  17.961  1.00 81.63           C  
ATOM   1293  OE1 GLN H 171      17.192  27.664  19.147  1.00 82.06           O  
ATOM   1294  NE2 GLN H 171      15.620  27.516  17.513  1.00 81.86           N  
ATOM   1295  C   GLN H 171      18.744  24.518  16.303  1.00 71.84           C  
ATOM   1296  O   GLN H 171      19.655  24.537  15.476  1.00 72.34           O  
ATOM   1297  N   GLY H 172      17.518  24.019  16.038  1.00 69.65           N  
ATOM   1298  CA  GLY H 172      17.082  23.557  14.751  1.00 67.86           C  
ATOM   1299  C   GLY H 172      17.046  22.060  14.719  1.00 67.89           C  
ATOM   1300  O   GLY H 172      16.075  21.470  14.249  1.00 68.93           O  
ATOM   1301  N   ARG H 173      18.123  21.409  15.193  1.00 67.19           N  
ATOM   1302  CA  ARG H 173      18.239  19.979  15.157  1.00 66.46           C  
ATOM   1303  CB  ARG H 173      19.686  19.506  15.357  1.00 65.26           C  
ATOM   1304  CG  ARG H 173      20.649  20.174  14.376  1.00 64.24           C  
ATOM   1305  CD  ARG H 173      21.889  19.342  14.059  1.00 63.16           C  
ATOM   1306  NE  ARG H 173      22.504  18.924  15.347  1.00 62.54           N  
ATOM   1307  CZ  ARG H 173      23.250  17.782  15.380  1.00 63.26           C  
ATOM   1308  NH1 ARG H 173      23.466  17.086  14.227  1.00 65.10           N1+
ATOM   1309  NH2 ARG H 173      23.774  17.334  16.557  1.00 61.99           N  
ATOM   1310  C   ARG H 173      17.378  19.281  16.172  1.00 65.78           C  
ATOM   1311  O   ARG H 173      16.798  18.240  15.875  1.00 66.00           O  
ATOM   1312  N   VAL H 174      17.267  19.832  17.397  1.00 66.40           N  
ATOM   1313  CA  VAL H 174      16.617  19.131  18.474  1.00 66.46           C  
ATOM   1314  CB  VAL H 174      17.318  19.331  19.786  1.00 65.29           C  
ATOM   1315  CG1 VAL H 174      17.266  20.824  20.143  1.00 65.99           C  
ATOM   1316  CG2 VAL H 174      16.674  18.417  20.839  1.00 63.39           C  
ATOM   1317  C   VAL H 174      15.194  19.564  18.645  1.00 66.41           C  
ATOM   1318  O   VAL H 174      14.841  20.717  18.405  1.00 66.38           O  
ATOM   1319  N   THR H 175      14.324  18.607  19.044  1.00 65.12           N  
ATOM   1320  CA  THR H 175      12.938  18.899  19.283  1.00 64.39           C  
ATOM   1321  CB  THR H 175      12.056  18.387  18.182  1.00 64.60           C  
ATOM   1322  OG1 THR H 175      12.460  18.934  16.937  1.00 65.29           O  
ATOM   1323  CG2 THR H 175      10.604  18.787  18.478  1.00 63.39           C  
ATOM   1324  C   THR H 175      12.524  18.198  20.548  1.00 62.55           C  
ATOM   1325  O   THR H 175      12.675  16.982  20.666  1.00 62.17           O  
ATOM   1326  N   ILE H 176      11.967  18.947  21.525  1.00 61.06           N  
ATOM   1327  CA  ILE H 176      11.558  18.365  22.779  1.00 59.85           C  
ATOM   1328  CB  ILE H 176      12.172  19.049  23.968  1.00 58.27           C  
ATOM   1329  CG1 ILE H 176      13.707  19.011  23.902  1.00 59.64           C  
ATOM   1330  CG2 ILE H 176      11.593  18.398  25.235  1.00 57.62           C  
ATOM   1331  CD1 ILE H 176      14.291  17.604  23.930  1.00 58.56           C  
ATOM   1332  C   ILE H 176      10.078  18.580  22.917  1.00 60.92           C  
ATOM   1333  O   ILE H 176       9.599  19.711  22.856  1.00 60.39           O  
ATOM   1334  N   THR H 177       9.309  17.491  23.123  1.00 61.99           N  
ATOM   1335  CA  THR H 177       7.889  17.630  23.292  1.00 61.96           C  
ATOM   1336  CB  THR H 177       7.091  17.050  22.160  1.00 63.91           C  
ATOM   1337  OG1 THR H 177       7.345  15.659  22.037  1.00 66.63           O  
ATOM   1338  CG2 THR H 177       7.473  17.783  20.862  1.00 62.50           C  
ATOM   1339  C   THR H 177       7.504  16.899  24.541  1.00 62.75           C  
ATOM   1340  O   THR H 177       8.324  16.215  25.149  1.00 62.11           O  
ATOM   1341  N   ALA H 178       6.243  17.075  24.991  1.00 64.55           N  
ATOM   1342  CA  ALA H 178       5.783  16.380  26.159  1.00 66.07           C  
ATOM   1343  CB  ALA H 178       5.993  17.172  27.461  1.00 65.17           C  
ATOM   1344  C   ALA H 178       4.310  16.172  26.004  1.00 69.28           C  
ATOM   1345  O   ALA H 178       3.605  17.045  25.503  1.00 69.61           O  
ATOM   1346  N   ASP H 179       3.807  14.999  26.440  1.00 71.91           N  
ATOM   1347  CA  ASP H 179       2.406  14.706  26.336  1.00 74.67           C  
ATOM   1348  CB  ASP H 179       2.139  13.457  25.474  1.00 77.46           C  
ATOM   1349  CG  ASP H 179       0.647  13.333  25.202  1.00 79.19           C  
ATOM   1350  OD1 ASP H 179      -0.073  14.355  25.347  1.00 78.75           O  
ATOM   1351  OD2 ASP H 179       0.207  12.209  24.839  1.00 79.01           O1-
ATOM   1352  C   ASP H 179       1.915  14.407  27.718  1.00 75.50           C  
ATOM   1353  O   ASP H 179       2.291  13.396  28.303  1.00 75.81           O  
ATOM   1354  N   GLU H 180       1.044  15.274  28.273  1.00 74.87           N  
ATOM   1355  CA  GLU H 180       0.554  15.126  29.616  1.00 75.80           C  
ATOM   1356  CB  GLU H 180      -0.336  16.295  30.074  1.00 76.32           C  
ATOM   1357  CG  GLU H 180       0.395  17.637  30.171  1.00 77.81           C  
ATOM   1358  CD  GLU H 180       0.337  18.318  28.811  1.00 79.18           C  
ATOM   1359  OE1 GLU H 180      -0.443  17.844  27.943  1.00 79.66           O  
ATOM   1360  OE2 GLU H 180       1.070  19.328  28.625  1.00 81.29           O1-
ATOM   1361  C   GLU H 180      -0.263  13.879  29.728  1.00 76.34           C  
ATOM   1362  O   GLU H 180      -0.265  13.229  30.773  1.00 75.41           O  
ATOM   1363  N   SER H 181      -0.989  13.513  28.656  1.00 76.82           N  
ATOM   1364  CA  SER H 181      -1.843  12.362  28.719  1.00 75.45           C  
ATOM   1365  CB  SER H 181      -2.482  12.042  27.359  1.00 73.81           C  
ATOM   1366  OG  SER H 181      -3.313  10.898  27.471  1.00 76.21           O  
ATOM   1367  C   SER H 181      -1.014  11.179  29.126  1.00 76.65           C  
ATOM   1368  O   SER H 181      -1.460  10.346  29.914  1.00 75.67           O  
ATOM   1369  N   THR H 182       0.183  11.045  28.525  1.00 77.52           N  
ATOM   1370  CA  THR H 182       1.167  10.037  28.815  1.00 77.46           C  
ATOM   1371  CB  THR H 182       2.025   9.726  27.627  1.00 78.42           C  
ATOM   1372  OG1 THR H 182       2.692  10.897  27.181  1.00 78.75           O  
ATOM   1373  CG2 THR H 182       1.118   9.177  26.512  1.00 79.81           C  
ATOM   1374  C   THR H 182       2.054  10.389  29.986  1.00 75.51           C  
ATOM   1375  O   THR H 182       2.602   9.508  30.646  1.00 75.60           O  
ATOM   1376  N   SER H 183       2.234  11.691  30.281  1.00 72.61           N  
ATOM   1377  CA  SER H 183       3.176  12.125  31.282  1.00 68.74           C  
ATOM   1378  CB  SER H 183       2.981  11.466  32.659  1.00 68.63           C  
ATOM   1379  OG  SER H 183       1.754  11.884  33.238  1.00 68.57           O  
ATOM   1380  C   SER H 183       4.559  11.784  30.812  1.00 66.58           C  
ATOM   1381  O   SER H 183       5.447  11.493  31.615  1.00 65.70           O  
ATOM   1382  N   THR H 184       4.782  11.834  29.482  1.00 66.36           N  
ATOM   1383  CA  THR H 184       6.073  11.508  28.948  1.00 63.41           C  
ATOM   1384  CB  THR H 184       6.043  10.323  28.024  1.00 65.22           C  
ATOM   1385  OG1 THR H 184       5.559   9.179  28.712  1.00 67.33           O  
ATOM   1386  CG2 THR H 184       7.463  10.060  27.496  1.00 63.45           C  
ATOM   1387  C   THR H 184       6.601  12.674  28.162  1.00 60.94           C  
ATOM   1388  O   THR H 184       5.848  13.491  27.637  1.00 61.56           O  
ATOM   1389  N   ALA H 185       7.943  12.785  28.086  1.00 59.59           N  
ATOM   1390  CA  ALA H 185       8.572  13.829  27.330  1.00 58.07           C  
ATOM   1391  CB  ALA H 185       9.522  14.700  28.168  1.00 56.19           C  
ATOM   1392  C   ALA H 185       9.397  13.151  26.281  1.00 59.86           C  
ATOM   1393  O   ALA H 185      10.002  12.110  26.534  1.00 60.92           O  
ATOM   1394  N   TYR H 186       9.449  13.729  25.065  1.00 60.12           N  
ATOM   1395  CA  TYR H 186      10.163  13.086  24.001  1.00 61.82           C  
ATOM   1396  CB  TYR H 186       9.285  12.800  22.770  1.00 61.67           C  
ATOM   1397  CG  TYR H 186       8.208  11.847  23.161  1.00 62.84           C  
ATOM   1398  CD1 TYR H 186       7.069  12.301  23.783  1.00 63.49           C  
ATOM   1399  CD2 TYR H 186       8.331  10.503  22.899  1.00 63.45           C  
ATOM   1400  CE1 TYR H 186       6.066  11.432  24.141  1.00 64.35           C  
ATOM   1401  CE2 TYR H 186       7.332   9.627  23.253  1.00 65.23           C  
ATOM   1402  CZ  TYR H 186       6.198  10.091  23.876  1.00 64.54           C  
ATOM   1403  OH  TYR H 186       5.173   9.192  24.239  1.00 64.46           O  
ATOM   1404  C   TYR H 186      11.255  13.997  23.542  1.00 61.26           C  
ATOM   1405  O   TYR H 186      11.101  15.217  23.528  1.00 60.90           O  
ATOM   1406  N   MET H 187      12.414  13.413  23.179  1.00 61.79           N  
ATOM   1407  CA  MET H 187      13.504  14.209  22.696  1.00 62.38           C  
ATOM   1408  CB  MET H 187      14.744  14.111  23.603  1.00 62.87           C  
ATOM   1409  CG  MET H 187      15.895  15.034  23.207  1.00 62.55           C  
ATOM   1410  SD  MET H 187      16.834  14.489  21.751  1.00 63.39           S  
ATOM   1411  CE  MET H 187      17.818  13.254  22.648  1.00 61.46           C  
ATOM   1412  C   MET H 187      13.863  13.692  21.337  1.00 62.23           C  
ATOM   1413  O   MET H 187      14.159  12.510  21.172  1.00 61.60           O  
ATOM   1414  N   GLU H 188      13.837  14.569  20.311  1.00 62.01           N  
ATOM   1415  CA  GLU H 188      14.158  14.098  18.992  1.00 62.68           C  
ATOM   1416  CB  GLU H 188      13.010  14.258  17.981  1.00 63.27           C  
ATOM   1417  CG  GLU H 188      13.331  13.652  16.615  1.00 64.09           C  
ATOM   1418  CD  GLU H 188      12.043  13.570  15.814  1.00 66.27           C  
ATOM   1419  OE1 GLU H 188      11.012  14.112  16.293  1.00 68.66           O  
ATOM   1420  OE2 GLU H 188      12.070  12.957  14.715  1.00 65.19           O1-
ATOM   1421  C   GLU H 188      15.334  14.862  18.468  1.00 63.26           C  
ATOM   1422  O   GLU H 188      15.364  16.091  18.515  1.00 64.08           O  
ATOM   1423  N   LEU H 189      16.354  14.138  17.959  1.00 63.89           N  
ATOM   1424  CA  LEU H 189      17.512  14.794  17.419  1.00 64.20           C  
ATOM   1425  CB  LEU H 189      18.777  14.545  18.261  1.00 61.70           C  
ATOM   1426  CG  LEU H 189      20.037  15.273  17.762  1.00 61.61           C  
ATOM   1427  CD1 LEU H 189      19.841  16.797  17.777  1.00 61.65           C  
ATOM   1428  CD2 LEU H 189      21.274  14.836  18.564  1.00 59.47           C  
ATOM   1429  C   LEU H 189      17.735  14.252  16.038  1.00 66.41           C  
ATOM   1430  O   LEU H 189      17.869  13.044  15.849  1.00 67.67           O  
ATOM   1431  N   SER H 190      17.761  15.145  15.027  1.00 66.74           N  
ATOM   1432  CA  SER H 190      17.929  14.737  13.658  1.00 68.31           C  
ATOM   1433  CB  SER H 190      16.985  15.469  12.689  1.00 68.24           C  
ATOM   1434  OG  SER H 190      17.264  16.861  12.697  1.00 55.98           O  
ATOM   1435  C   SER H 190      19.334  15.006  13.200  1.00 68.68           C  
ATOM   1436  O   SER H 190      20.146  15.577  13.925  1.00 67.97           O  
ATOM   1437  N   SER H 191      19.637  14.592  11.950  1.00 68.73           N  
ATOM   1438  CA  SER H 191      20.916  14.803  11.328  1.00 67.04           C  
ATOM   1439  CB  SER H 191      21.168  16.272  10.952  1.00 65.47           C  
ATOM   1440  OG  SER H 191      20.219  16.694   9.984  1.00 66.55           O  
ATOM   1441  C   SER H 191      22.007  14.340  12.241  1.00 65.28           C  
ATOM   1442  O   SER H 191      22.930  15.086  12.558  1.00 63.05           O  
ATOM   1443  N   LEU H 192      21.935  13.061  12.655  1.00 65.66           N  
ATOM   1444  CA  LEU H 192      22.865  12.500  13.593  1.00 64.36           C  
ATOM   1445  CB  LEU H 192      22.483  11.081  14.050  1.00 62.62           C  
ATOM   1446  CG  LEU H 192      21.189  11.031  14.883  1.00 61.84           C  
ATOM   1447  CD1 LEU H 192      20.853   9.595  15.312  1.00 62.26           C  
ATOM   1448  CD2 LEU H 192      21.268  11.994  16.076  1.00 58.47           C  
ATOM   1449  C   LEU H 192      24.241  12.425  13.014  1.00 64.71           C  
ATOM   1450  O   LEU H 192      24.432  12.184  11.824  1.00 65.16           O  
ATOM   1451  N   ARG H 193      25.244  12.640  13.892  1.00 63.58           N  
ATOM   1452  CA  ARG H 193      26.633  12.602  13.545  1.00 63.13           C  
ATOM   1453  CB  ARG H 193      27.289  13.994  13.562  1.00 63.00           C  
ATOM   1454  CG  ARG H 193      26.602  14.976  12.610  1.00 55.74           C  
ATOM   1455  CD  ARG H 193      27.243  16.365  12.555  1.00 57.19           C  
ATOM   1456  NE  ARG H 193      27.120  16.990  13.903  1.00 59.37           N  
ATOM   1457  CZ  ARG H 193      27.147  18.348  14.032  1.00 59.97           C  
ATOM   1458  NH1 ARG H 193      27.182  19.141  12.921  1.00 59.84           N1+
ATOM   1459  NH2 ARG H 193      27.145  18.919  15.272  1.00 59.67           N  
ATOM   1460  C   ARG H 193      27.302  11.780  14.606  1.00 63.09           C  
ATOM   1461  O   ARG H 193      26.699  11.464  15.630  1.00 62.09           O  
ATOM   1462  N   SER H 194      28.577  11.407  14.381  1.00 63.91           N  
ATOM   1463  CA  SER H 194      29.301  10.572  15.299  1.00 62.09           C  
ATOM   1464  CB  SER H 194      30.723  10.243  14.814  1.00 61.50           C  
ATOM   1465  OG  SER H 194      30.665   9.464  13.629  1.00 62.07           O  
ATOM   1466  C   SER H 194      29.447  11.278  16.612  1.00 60.66           C  
ATOM   1467  O   SER H 194      29.465  10.647  17.666  1.00 60.35           O  
ATOM   1468  N   GLU H 195      29.533  12.617  16.574  1.00 58.64           N  
ATOM   1469  CA  GLU H 195      29.735  13.431  17.740  1.00 58.34           C  
ATOM   1470  CB  GLU H 195      29.902  14.924  17.404  1.00 58.97           C  
ATOM   1471  CG  GLU H 195      31.227  15.246  16.708  1.00 60.24           C  
ATOM   1472  CD  GLU H 195      31.115  14.883  15.234  1.00 62.23           C  
ATOM   1473  OE1 GLU H 195      30.244  15.476  14.545  1.00 61.84           O  
ATOM   1474  OE2 GLU H 195      31.903  14.012  14.775  1.00 62.82           O1-
ATOM   1475  C   GLU H 195      28.561  13.292  18.656  1.00 57.87           C  
ATOM   1476  O   GLU H 195      28.671  13.517  19.858  1.00 56.65           O  
ATOM   1477  N   ASP H 196      27.392  12.961  18.091  1.00 58.48           N  
ATOM   1478  CA  ASP H 196      26.146  12.837  18.795  1.00 57.78           C  
ATOM   1479  CB  ASP H 196      24.946  12.719  17.843  1.00 59.66           C  
ATOM   1480  CG  ASP H 196      24.805  14.062  17.139  1.00 59.90           C  
ATOM   1481  OD1 ASP H 196      25.084  15.107  17.788  1.00 60.57           O  
ATOM   1482  OD2 ASP H 196      24.429  14.063  15.937  1.00 60.26           O1-
ATOM   1483  C   ASP H 196      26.138  11.657  19.726  1.00 55.83           C  
ATOM   1484  O   ASP H 196      25.268  11.573  20.589  1.00 55.06           O  
ATOM   1485  N   THR H 197      27.047  10.679  19.547  1.00 55.93           N  
ATOM   1486  CA  THR H 197      27.032   9.516  20.396  1.00 54.08           C  
ATOM   1487  CB  THR H 197      28.105   8.529  20.042  1.00 53.36           C  
ATOM   1488  OG1 THR H 197      27.961   8.115  18.690  1.00 56.79           O  
ATOM   1489  CG2 THR H 197      28.003   7.317  20.984  1.00 52.03           C  
ATOM   1490  C   THR H 197      27.251   9.935  21.819  1.00 52.78           C  
ATOM   1491  O   THR H 197      28.207  10.644  22.128  1.00 54.04           O  
ATOM   1492  N   ALA H 198      26.352   9.502  22.731  1.00 51.32           N  
ATOM   1493  CA  ALA H 198      26.500   9.866  24.112  1.00 51.55           C  
ATOM   1494  CB  ALA H 198      26.444  11.385  24.355  1.00 51.32           C  
ATOM   1495  C   ALA H 198      25.375   9.258  24.889  1.00 50.97           C  
ATOM   1496  O   ALA H 198      24.524   8.559  24.339  1.00 50.86           O  
ATOM   1497  N   VAL H 199      25.372   9.485  26.219  1.00 51.02           N  
ATOM   1498  CA  VAL H 199      24.303   8.998  27.039  1.00 51.74           C  
ATOM   1499  CB  VAL H 199      24.755   8.509  28.383  1.00 53.36           C  
ATOM   1500  CG1 VAL H 199      23.526   8.025  29.166  1.00 52.65           C  
ATOM   1501  CG2 VAL H 199      25.819   7.418  28.170  1.00 54.33           C  
ATOM   1502  C   VAL H 199      23.382  10.159  27.258  1.00 51.04           C  
ATOM   1503  O   VAL H 199      23.808  11.231  27.683  1.00 52.04           O  
ATOM   1504  N   TYR H 200      22.076   9.969  26.983  1.00 49.73           N  
ATOM   1505  CA  TYR H 200      21.150  11.059  27.092  1.00 47.28           C  
ATOM   1506  CB  TYR H 200      20.190  11.160  25.895  1.00 44.41           C  
ATOM   1507  CG  TYR H 200      20.953  11.620  24.699  1.00 43.20           C  
ATOM   1508  CD1 TYR H 200      21.736  10.756  23.968  1.00 43.12           C  
ATOM   1509  CD2 TYR H 200      20.869  12.933  24.301  1.00 42.98           C  
ATOM   1510  CE1 TYR H 200      22.430  11.199  22.865  1.00 43.79           C  
ATOM   1511  CE2 TYR H 200      21.559  13.383  23.200  1.00 42.29           C  
ATOM   1512  CZ  TYR H 200      22.344  12.515  22.480  1.00 43.49           C  
ATOM   1513  OH  TYR H 200      23.053  12.973  21.349  1.00 43.89           O  
ATOM   1514  C   TYR H 200      20.307  10.847  28.308  1.00 49.81           C  
ATOM   1515  O   TYR H 200      19.661   9.812  28.459  1.00 50.51           O  
ATOM   1516  N   TYR H 201      20.282  11.860  29.200  1.00 51.19           N  
ATOM   1517  CA  TYR H 201      19.535  11.764  30.420  1.00 52.75           C  
ATOM   1518  CB  TYR H 201      20.310  12.139  31.703  1.00 53.04           C  
ATOM   1519  CG  TYR H 201      21.471  11.235  31.959  1.00 55.18           C  
ATOM   1520  CD1 TYR H 201      21.283   9.978  32.486  1.00 55.95           C  
ATOM   1521  CD2 TYR H 201      22.753  11.642  31.666  1.00 53.99           C  
ATOM   1522  CE1 TYR H 201      22.352   9.147  32.726  1.00 56.19           C  
ATOM   1523  CE2 TYR H 201      23.826  10.815  31.906  1.00 54.15           C  
ATOM   1524  CZ  TYR H 201      23.627   9.564  32.437  1.00 55.27           C  
ATOM   1525  OH  TYR H 201      24.723   8.711  32.684  1.00 75.49           O  
ATOM   1526  C   TYR H 201      18.441  12.778  30.356  1.00 53.13           C  
ATOM   1527  O   TYR H 201      18.546  13.784  29.656  1.00 52.72           O  
ATOM   1528  N   CYS H 202      17.326  12.488  31.051  1.00 54.41           N  
ATOM   1529  CA  CYS H 202      16.237  13.410  31.181  1.00 54.34           C  
ATOM   1530  CB  CYS H 202      14.879  12.839  30.706  1.00 57.48           C  
ATOM   1531  SG  CYS H 202      14.420  11.285  31.540  1.00 61.82           S  
ATOM   1532  C   CYS H 202      16.143  13.666  32.654  1.00 52.94           C  
ATOM   1533  O   CYS H 202      16.203  12.731  33.449  1.00 53.76           O  
ATOM   1534  N   ALA H 203      16.020  14.939  33.073  1.00 51.08           N  
ATOM   1535  CA  ALA H 203      15.962  15.206  34.484  1.00 50.69           C  
ATOM   1536  CB  ALA H 203      17.200  15.942  35.023  1.00 49.45           C  
ATOM   1537  C   ALA H 203      14.770  16.075  34.773  1.00 49.74           C  
ATOM   1538  O   ALA H 203      14.292  16.799  33.900  1.00 49.16           O  
ATOM   1539  N   ARG H 204      14.258  15.992  36.027  1.00 49.42           N  
ATOM   1540  CA  ARG H 204      13.132  16.754  36.523  1.00 49.11           C  
ATOM   1541  CB  ARG H 204      12.051  15.900  37.205  1.00 49.17           C  
ATOM   1542  CG  ARG H 204      10.926  16.746  37.804  1.00 50.45           C  
ATOM   1543  CD  ARG H 204      11.176  17.187  39.250  1.00 51.36           C  
ATOM   1544  NE  ARG H 204      10.957  16.007  40.132  1.00 49.35           N  
ATOM   1545  CZ  ARG H 204      10.689  16.186  41.458  1.00 52.12           C  
ATOM   1546  NH1 ARG H 204      10.647  17.444  41.986  1.00 50.76           N1+
ATOM   1547  NH2 ARG H 204      10.456  15.103  42.254  1.00 50.56           N  
ATOM   1548  C   ARG H 204      13.658  17.675  37.581  1.00 50.74           C  
ATOM   1549  O   ARG H 204      14.497  17.275  38.376  1.00 50.52           O  
ATOM   1550  N   ASP H 205      13.122  18.910  37.668  1.00 51.46           N  
ATOM   1551  CA  ASP H 205      13.731  19.969  38.435  1.00 51.86           C  
ATOM   1552  CB  ASP H 205      13.756  21.213  37.523  1.00 20.32           C  
ATOM   1553  CG  ASP H 205      14.661  22.256  38.111  1.00 20.08           C  
ATOM   1554  OD1 ASP H 205      15.167  21.978  39.222  1.00  0.00           O  
ATOM   1555  OD2 ASP H 205      14.864  23.327  37.478  1.00  0.00           O1-
ATOM   1556  C   ASP H 205      13.024  20.344  39.734  1.00 52.29           C  
ATOM   1557  O   ASP H 205      11.876  20.766  39.741  1.00 52.77           O  
ATOM   1558  N   SER H 206      13.607  20.388  40.901  1.00 13.31           N  
ATOM   1559  CA  SER H 206      12.657  20.868  41.869  1.00 13.91           C  
ATOM   1560  CB  SER H 206      12.947  20.434  43.312  1.00 13.31           C  
ATOM   1561  OG  SER H 206      11.871  20.798  44.168  1.00  0.00           O  
ATOM   1562  C   SER H 206      12.452  22.379  41.837  1.00 14.53           C  
ATOM   1563  O   SER H 206      11.956  22.973  42.792  1.00 15.21           O  
ATOM   1564  N   GLU H 207      12.795  23.028  40.709  1.00 14.41           N  
ATOM   1565  CA  GLU H 207      12.618  24.440  40.476  1.00 14.32           C  
ATOM   1566  CB  GLU H 207      11.263  24.964  40.977  1.00 15.94           C  
ATOM   1567  CG  GLU H 207      10.911  26.346  40.435  1.00  0.00           C  
ATOM   1568  CD  GLU H 207       9.434  26.572  40.714  1.00  0.00           C  
ATOM   1569  OE1 GLU H 207       8.829  25.743  41.447  1.00  0.00           O  
ATOM   1570  OE2 GLU H 207       8.892  27.582  40.196  1.00  0.00           O1-
ATOM   1571  C   GLU H 207      13.710  25.193  41.136  1.00 13.61           C  
ATOM   1572  O   GLU H 207      13.817  26.410  40.994  1.00 14.16           O  
ATOM   1573  N   TYR H 208      14.582  24.469  41.848  1.00 13.14           N  
ATOM   1574  CA  TYR H 208      15.767  25.076  42.331  1.00 12.12           C  
ATOM   1575  CB  TYR H 208      15.890  25.038  43.863  1.00 11.66           C  
ATOM   1576  CG  TYR H 208      14.759  25.792  44.483  1.00 11.50           C  
ATOM   1577  CD1 TYR H 208      14.858  27.148  44.692  1.00 11.19           C  
ATOM   1578  CD2 TYR H 208      13.600  25.149  44.854  1.00 10.53           C  
ATOM   1579  CE1 TYR H 208      13.823  27.845  45.267  1.00 10.71           C  
ATOM   1580  CE2 TYR H 208      12.558  25.843  45.431  1.00 10.71           C  
ATOM   1581  CZ  TYR H 208      12.671  27.196  45.643  1.00 10.99           C  
ATOM   1582  OH  TYR H 208      11.617  27.930  46.235  1.00 11.11           O  
ATOM   1583  C   TYR H 208      16.859  24.196  41.811  1.00 11.83           C  
ATOM   1584  O   TYR H 208      18.016  24.612  41.807  1.00 11.86           O  
ATOM   1585  N   TYR H 209      16.513  22.996  41.265  1.00 11.89           N  
ATOM   1586  CA  TYR H 209      17.618  22.090  41.131  1.00 12.03           C  
ATOM   1587  CB  TYR H 209      18.118  22.006  42.569  1.00 11.99           C  
ATOM   1588  CG  TYR H 209      17.067  21.493  43.536  1.00 13.09           C  
ATOM   1589  CD1 TYR H 209      16.541  20.218  43.452  1.00 13.41           C  
ATOM   1590  CD2 TYR H 209      16.621  22.268  44.590  1.00 13.21           C  
ATOM   1591  CE1 TYR H 209      15.607  19.720  44.325  1.00 12.60           C  
ATOM   1592  CE2 TYR H 209      15.679  21.782  45.480  1.00 12.56           C  
ATOM   1593  CZ  TYR H 209      15.165  20.509  45.352  1.00 12.58           C  
ATOM   1594  OH  TYR H 209      14.206  20.015  46.265  1.00 13.61           O  
ATOM   1595  C   TYR H 209      17.247  20.717  40.520  1.00 12.51           C  
ATOM   1596  O   TYR H 209      16.160  20.222  40.756  1.00 13.05           O  
ATOM   1597  N   PHE H 210      18.101  20.011  39.714  1.00 12.42           N  
ATOM   1598  CA  PHE H 210      17.617  18.749  39.134  1.00 12.34           C  
ATOM   1599  CB  PHE H 210      18.389  18.216  37.908  1.00 11.76           C  
ATOM   1600  CG  PHE H 210      18.329  19.156  36.757  1.00 11.59           C  
ATOM   1601  CD1 PHE H 210      17.128  19.619  36.269  1.00 11.45           C  
ATOM   1602  CD2 PHE H 210      19.494  19.512  36.119  1.00 12.55           C  
ATOM   1603  CE1 PHE H 210      17.101  20.470  35.191  1.00 10.11           C  
ATOM   1604  CE2 PHE H 210      19.471  20.360  35.040  1.00  8.44           C  
ATOM   1605  CZ  PHE H 210      18.273  20.847  34.579  1.00  9.92           C  
ATOM   1606  C   PHE H 210      17.730  17.609  40.127  1.00 12.48           C  
ATOM   1607  O   PHE H 210      18.817  17.067  40.326  1.00 12.68           O  
ATOM   1608  N   ASP H 211      16.602  17.214  40.770  1.00 12.68           N  
ATOM   1609  CA  ASP H 211      16.590  16.157  41.762  1.00 13.51           C  
ATOM   1610  CB  ASP H 211      15.502  16.293  42.851  1.00 14.26           C  
ATOM   1611  CG  ASP H 211      14.124  16.062  42.264  1.00 16.48           C  
ATOM   1612  OD1 ASP H 211      13.991  16.091  41.014  1.00 17.68           O  
ATOM   1613  OD2 ASP H 211      13.180  15.850  43.073  1.00 16.77           O1-
ATOM   1614  C   ASP H 211      16.549  14.731  41.252  1.00 14.18           C  
ATOM   1615  O   ASP H 211      17.152  13.861  41.881  1.00 14.23           O  
ATOM   1616  N   HIS H 212      15.832  14.417  40.141  1.00 60.21           N  
ATOM   1617  CA  HIS H 212      15.711  13.054  39.792  1.00 57.46           C  
ATOM   1618  ND1 HIS H 212      13.768  11.349  41.982  1.00  0.00           N  
ATOM   1619  CG  HIS H 212      13.635  12.433  41.143  1.00 74.11           C  
ATOM   1620  CB  HIS H 212      14.265  12.529  39.785  1.00 55.19           C  
ATOM   1621  NE2 HIS H 212      12.457  12.807  43.031  1.00  0.00           N  
ATOM   1622  CD2 HIS H 212      12.834  13.315  41.801  1.00  0.00           C  
ATOM   1623  CE1 HIS H 212      13.043  11.624  43.095  1.00  0.00           C  
ATOM   1624  C   HIS H 212      16.187  13.003  38.390  1.00 57.75           C  
ATOM   1625  O   HIS H 212      15.869  13.871  37.577  1.00 57.71           O  
ATOM   1626  N   TRP H 213      16.997  11.985  38.086  1.00 57.23           N  
ATOM   1627  CA  TRP H 213      17.512  11.852  36.766  1.00 56.37           C  
ATOM   1628  CB  TRP H 213      19.049  11.837  36.716  1.00 56.38           C  
ATOM   1629  CG  TRP H 213      19.696  13.159  37.056  1.00 54.65           C  
ATOM   1630  CD2 TRP H 213      20.377  13.991  36.102  1.00 52.95           C  
ATOM   1631  CD1 TRP H 213      19.804  13.788  38.262  1.00 54.46           C  
ATOM   1632  NE1 TRP H 213      20.500  14.965  38.119  1.00 53.90           N  
ATOM   1633  CE2 TRP H 213      20.862  15.101  36.795  1.00 53.18           C  
ATOM   1634  CE3 TRP H 213      20.583  13.839  34.761  1.00 51.11           C  
ATOM   1635  CZ2 TRP H 213      21.567  16.079  36.153  1.00 52.06           C  
ATOM   1636  CZ3 TRP H 213      21.291  14.829  34.116  1.00 50.43           C  
ATOM   1637  CH2 TRP H 213      21.773  15.926  34.800  1.00 50.01           C  
ATOM   1638  C   TRP H 213      17.032  10.543  36.265  1.00 57.46           C  
ATOM   1639  O   TRP H 213      16.506   9.726  37.021  1.00 58.68           O  
ATOM   1640  N   GLY H 214      17.155  10.351  34.943  1.00 58.69           N  
ATOM   1641  CA  GLY H 214      16.733   9.120  34.367  1.00 59.72           C  
ATOM   1642  C   GLY H 214      17.887   8.183  34.404  1.00 60.92           C  
ATOM   1643  O   GLY H 214      18.989   8.549  34.807  1.00 60.91           O  
ATOM   1644  N   GLN H 215      17.644   6.932  33.980  1.00 61.34           N  
ATOM   1645  CA  GLN H 215      18.679   5.947  33.927  1.00 61.62           C  
ATOM   1646  CB  GLN H 215      18.192   4.517  33.611  1.00 63.25           C  
ATOM   1647  CG  GLN H 215      17.619   4.317  32.205  1.00 66.13           C  
ATOM   1648  CD  GLN H 215      16.117   4.550  32.239  1.00 68.92           C  
ATOM   1649  OE1 GLN H 215      15.634   5.526  32.810  1.00 69.74           O  
ATOM   1650  NE2 GLN H 215      15.352   3.619  31.610  1.00 68.07           N  
ATOM   1651  C   GLN H 215      19.638   6.351  32.857  1.00 60.43           C  
ATOM   1652  O   GLN H 215      20.829   6.057  32.945  1.00 62.09           O  
ATOM   1653  N   GLY H 216      19.131   7.009  31.796  1.00 57.90           N  
ATOM   1654  CA  GLY H 216      19.975   7.435  30.718  1.00 57.10           C  
ATOM   1655  C   GLY H 216      19.800   6.471  29.588  1.00 57.33           C  
ATOM   1656  O   GLY H 216      19.443   5.314  29.797  1.00 59.69           O  
ATOM   1657  N   THR H 217      20.036   6.944  28.346  1.00 56.46           N  
ATOM   1658  CA  THR H 217      19.902   6.090  27.199  1.00 55.01           C  
ATOM   1659  CB  THR H 217      18.721   6.445  26.340  1.00 55.71           C  
ATOM   1660  OG1 THR H 217      17.525   6.372  27.101  1.00 56.94           O  
ATOM   1661  CG2 THR H 217      18.651   5.463  25.160  1.00 56.03           C  
ATOM   1662  C   THR H 217      21.138   6.250  26.368  1.00 55.55           C  
ATOM   1663  O   THR H 217      21.585   7.367  26.114  1.00 55.18           O  
ATOM   1664  N   LEU H 218      21.715   5.128  25.895  1.00 56.38           N  
ATOM   1665  CA  LEU H 218      22.941   5.218  25.155  1.00 56.54           C  
ATOM   1666  CB  LEU H 218      23.878   4.021  25.397  1.00 59.45           C  
ATOM   1667  CG  LEU H 218      25.211   4.095  24.625  1.00 67.54           C  
ATOM   1668  CD1 LEU H 218      26.127   5.195  25.190  1.00 65.29           C  
ATOM   1669  CD2 LEU H 218      25.897   2.723  24.555  1.00 65.67           C  
ATOM   1670  C   LEU H 218      22.630   5.242  23.692  1.00 55.65           C  
ATOM   1671  O   LEU H 218      22.112   4.275  23.138  1.00 57.45           O  
ATOM   1672  N   VAL H 219      22.950   6.365  23.023  1.00 53.58           N  
ATOM   1673  CA  VAL H 219      22.729   6.446  21.609  1.00 54.01           C  
ATOM   1674  CB  VAL H 219      22.106   7.740  21.169  1.00 53.35           C  
ATOM   1675  CG1 VAL H 219      22.055   7.770  19.631  1.00 52.10           C  
ATOM   1676  CG2 VAL H 219      20.724   7.863  21.836  1.00 52.18           C  
ATOM   1677  C   VAL H 219      24.069   6.349  20.954  1.00 55.78           C  
ATOM   1678  O   VAL H 219      24.956   7.168  21.195  1.00 55.76           O  
ATOM   1679  N   THR H 220      24.244   5.328  20.094  1.00 57.95           N  
ATOM   1680  CA  THR H 220      25.508   5.145  19.447  1.00 59.06           C  
ATOM   1681  CB  THR H 220      26.011   3.734  19.544  1.00 60.06           C  
ATOM   1682  OG1 THR H 220      26.106   3.343  20.905  1.00 59.86           O  
ATOM   1683  CG2 THR H 220      27.396   3.655  18.881  1.00 58.87           C  
ATOM   1684  C   THR H 220      25.306   5.443  17.999  1.00 59.45           C  
ATOM   1685  O   THR H 220      24.499   4.801  17.329  1.00 60.20           O  
ATOM   1686  N   VAL H 221      26.035   6.442  17.470  1.00 59.06           N  
ATOM   1687  CA  VAL H 221      25.860   6.764  16.085  1.00 60.63           C  
ATOM   1688  CB  VAL H 221      25.760   8.241  15.833  1.00 60.05           C  
ATOM   1689  CG1 VAL H 221      25.611   8.479  14.321  1.00 60.73           C  
ATOM   1690  CG2 VAL H 221      24.596   8.800  16.668  1.00 58.84           C  
ATOM   1691  C   VAL H 221      27.065   6.273  15.356  1.00 62.44           C  
ATOM   1692  O   VAL H 221      28.157   6.819  15.507  1.00 63.65           O  
ATOM   1693  N   SER H 222      26.892   5.218  14.535  1.00 63.63           N  
ATOM   1694  CA  SER H 222      28.007   4.710  13.792  1.00 65.80           C  
ATOM   1695  CB  SER H 222      28.872   3.715  14.587  1.00 64.84           C  
ATOM   1696  OG  SER H 222      28.131   2.540  14.884  1.00 80.02           O  
ATOM   1697  C   SER H 222      27.467   3.980  12.605  1.00 67.18           C  
ATOM   1698  O   SER H 222      26.323   3.531  12.606  1.00 67.13           O  
ATOM   1699  N   SER H 223      28.288   3.856  11.544  1.00 66.93           N  
ATOM   1700  CA  SER H 223      27.858   3.147  10.376  1.00 66.15           C  
ATOM   1701  CB  SER H 223      28.551   3.598   9.076  1.00 66.63           C  
ATOM   1702  OG  SER H 223      28.222   4.944   8.770  1.00 67.32           O  
ATOM   1703  C   SER H 223      28.257   1.695  10.595  1.00 67.27           C  
ATOM   1704  O   SER H 223      27.351   0.820  10.592  1.00 67.80           O  
ATOM   1705  OXT SER H 223      29.480   1.442  10.762  1.00  0.00           O  
TER    1706      SER H 223 
CONECT  161  661
CONECT  661  161
CONECT  809  810
CONECT  810  809  811
CONECT  811  810  812
CONECT  812  811
CONECT  957 1531
CONECT 1531  957
END
