# Supplementary material for: Fully automated antibody structure prediction using BIOVIA tools: Validation study
Source: PLoS One. 2017 May 18;12(5):e0177923. doi: 10.1371/journal.pone.0177923 (PMC5436848; doi:10.1371/journal.pone.0177923)
Supplement: S2 Dataset — Predicted structures using the Top5 framework method, Chothia CDR definition with canonical filtering and generating 50 models. These were used in the comparison against predictions using no filtering. (ZIP) [file pone.0177923.s004.zip › 4KQ4_LH_FV_FinalModel.pdb]

REMARK   Accelrys Discovery Studio PDB file
REMARK   Created:  2015-04-10T04:08:14Z
SSBOND   1 CYS L   23    CYS L   88                                     
SSBOND   2 CYS H  129    CYS H  203                                     
ATOM      1  N   ASP L   1      25.760  32.857  25.850  1.00 41.08           N1+
ATOM      2  CA  ASP L   1      25.663  31.808  26.886  1.00 42.07           C  
ATOM      3  CB  ASP L   1      26.013  30.432  26.300  1.00 43.96           C  
ATOM      4  CG  ASP L   1      24.897  30.043  25.342  1.00 45.59           C  
ATOM      5  OD1 ASP L   1      23.871  30.770  25.308  1.00 50.07           O  
ATOM      6  OD2 ASP L   1      25.055  29.011  24.636  1.00 45.69           O1-
ATOM      7  C   ASP L   1      26.615  32.115  27.991  1.00 41.05           C  
ATOM      8  O   ASP L   1      27.623  32.786  27.785  1.00 40.40           O  
ATOM      9  N   ILE L   2      26.307  31.621  29.204  1.00 38.91           N  
ATOM     10  CA  ILE L   2      27.147  31.885  30.332  1.00 37.68           C  
ATOM     11  CB  ILE L   2      26.384  32.050  31.616  1.00 35.62           C  
ATOM     12  CG1 ILE L   2      25.464  33.280  31.535  1.00 34.53           C  
ATOM     13  CG2 ILE L   2      27.391  32.107  32.775  1.00 34.65           C  
ATOM     14  CD1 ILE L   2      24.471  33.380  32.692  1.00 35.64           C  
ATOM     15  C   ILE L   2      28.048  30.706  30.492  1.00 36.85           C  
ATOM     16  O   ILE L   2      27.599  29.564  30.570  1.00 36.06           O  
ATOM     17  N   VAL L   3      29.365  30.967  30.528  1.00 36.37           N  
ATOM     18  CA  VAL L   3      30.302  29.892  30.636  1.00 37.30           C  
ATOM     19  CB  VAL L   3      31.564  30.135  29.861  1.00 38.91           C  
ATOM     20  CG1 VAL L   3      32.527  28.965  30.109  1.00 27.25           C  
ATOM     21  CG2 VAL L   3      31.202  30.337  28.380  1.00 27.54           C  
ATOM     22  C   VAL L   3      30.676  29.740  32.074  1.00 37.50           C  
ATOM     23  O   VAL L   3      30.947  30.720  32.770  1.00 35.75           O  
ATOM     24  N   MET L   4      30.691  28.484  32.558  1.00 36.85           N  
ATOM     25  CA  MET L   4      31.064  28.218  33.915  1.00 35.93           C  
ATOM     26  CB  MET L   4      30.073  27.285  34.633  1.00 35.94           C  
ATOM     27  CG  MET L   4      28.651  27.849  34.710  1.00 19.39           C  
ATOM     28  SD  MET L   4      28.484  29.345  35.726  1.00 21.92           S  
ATOM     29  CE  MET L   4      28.561  28.453  37.304  1.00 22.12           C  
ATOM     30  C   MET L   4      32.382  27.511  33.860  1.00 36.02           C  
ATOM     31  O   MET L   4      32.527  26.501  33.173  1.00 35.45           O  
ATOM     32  N   THR L   5      33.392  28.026  34.590  1.00 36.26           N  
ATOM     33  CA  THR L   5      34.679  27.395  34.527  1.00 36.70           C  
ATOM     34  CB  THR L   5      35.786  28.337  34.152  1.00 37.14           C  
ATOM     35  OG1 THR L   5      35.511  28.938  32.896  1.00 39.86           O  
ATOM     36  CG2 THR L   5      37.099  27.540  34.070  1.00 35.81           C  
ATOM     37  C   THR L   5      35.005  26.829  35.874  1.00 35.67           C  
ATOM     38  O   THR L   5      34.905  27.518  36.889  1.00 34.61           O  
ATOM     39  N   GLN L   6      35.413  25.541  35.910  1.00 35.54           N  
ATOM     40  CA  GLN L   6      35.731  24.900  37.156  1.00 35.79           C  
ATOM     41  CB  GLN L   6      35.210  23.460  37.294  1.00 36.96           C  
ATOM     42  CG  GLN L   6      33.693  23.404  37.475  1.00 36.93           C  
ATOM     43  CD  GLN L   6      33.298  21.977  37.816  1.00 35.34           C  
ATOM     44  OE1 GLN L   6      32.376  21.416  37.224  1.00 33.26           O  
ATOM     45  NE2 GLN L   6      34.000  21.375  38.813  1.00 32.35           N  
ATOM     46  C   GLN L   6      37.211  24.889  37.342  1.00 36.10           C  
ATOM     47  O   GLN L   6      37.968  24.649  36.404  1.00 36.90           O  
ATOM     48  N   SER L   7      37.629  25.079  38.610  1.00 36.84           N  
ATOM     49  CA  SER L   7      38.985  25.355  38.996  1.00 36.47           C  
ATOM     50  CB  SER L   7      39.169  25.435  40.513  1.00 36.81           C  
ATOM     51  OG  SER L   7      40.529  25.715  40.806  1.00 33.83           O  
ATOM     52  C   SER L   7      39.975  24.364  38.509  1.00 35.92           C  
ATOM     53  O   SER L   7      40.967  24.732  37.884  1.00 35.50           O  
ATOM     54  N   HIS L   8      39.771  23.075  38.794  1.00 36.94           N  
ATOM     55  CA  HIS L   8      40.780  22.172  38.362  1.00 37.37           C  
ATOM     56  ND1 HIS L   8      43.497  23.423  39.705  1.00 14.67           N  
ATOM     57  CG  HIS L   8      42.379  22.792  40.200  1.00 34.36           C  
ATOM     58  CB  HIS L   8      41.672  21.667  39.508  1.00 36.17           C  
ATOM     59  NE2 HIS L   8      42.999  24.428  41.624  1.00 34.45           N  
ATOM     60  CD2 HIS L   8      42.088  23.417  41.374  1.00 14.66           C  
ATOM     61  CE1 HIS L   8      43.823  24.395  40.593  1.00 13.87           C  
ATOM     62  C   HIS L   8      40.083  21.000  37.782  1.00 36.14           C  
ATOM     63  O   HIS L   8      38.982  20.649  38.203  1.00 38.04           O  
ATOM     64  N   LYS L   9      40.694  20.408  36.742  1.00 36.51           N  
ATOM     65  CA  LYS L   9      40.146  19.238  36.138  1.00 36.84           C  
ATOM     66  CB  LYS L   9      40.886  18.827  34.853  1.00 38.92           C  
ATOM     67  CG  LYS L   9      40.657  19.791  33.686  1.00 42.04           C  
ATOM     68  CD  LYS L   9      39.195  19.872  33.235  1.00 45.63           C  
ATOM     69  CE  LYS L   9      38.957  20.845  32.076  1.00 47.41           C  
ATOM     70  NZ  LYS L   9      37.529  20.829  31.683  1.00 48.46           N1+
ATOM     71  C   LYS L   9      40.249  18.108  37.117  1.00 35.18           C  
ATOM     72  O   LYS L   9      39.305  17.335  37.276  1.00 33.85           O  
ATOM     73  N   PHE L  10      41.402  17.982  37.812  1.00 34.34           N  
ATOM     74  CA  PHE L  10      41.566  16.882  38.723  1.00 35.36           C  
ATOM     75  CB  PHE L  10      42.572  15.824  38.227  1.00 39.29           C  
ATOM     76  CG  PHE L  10      42.161  15.339  36.876  1.00 40.12           C  
ATOM     77  CD1 PHE L  10      41.159  14.408  36.719  1.00 41.82           C  
ATOM     78  CD2 PHE L  10      42.802  15.814  35.755  1.00 42.88           C  
ATOM     79  CE1 PHE L  10      40.797  13.971  35.465  1.00 41.85           C  
ATOM     80  CE2 PHE L  10      42.446  15.381  34.500  1.00 43.14           C  
ATOM     81  CZ  PHE L  10      41.440  14.456  34.351  1.00 42.21           C  
ATOM     82  C   PHE L  10      42.138  17.416  40.006  1.00 34.50           C  
ATOM     83  O   PHE L  10      42.839  18.425  40.013  1.00 33.69           O  
ATOM     84  N   MET L  11      41.824  16.750  41.137  1.00 34.22           N  
ATOM     85  CA  MET L  11      42.384  17.122  42.408  1.00 33.91           C  
ATOM     86  CB  MET L  11      41.443  17.918  43.330  1.00 34.08           C  
ATOM     87  CG  MET L  11      41.340  19.412  43.014  1.00 36.75           C  
ATOM     88  SD  MET L  11      40.220  20.308  44.134  1.00 41.44           S  
ATOM     89  CE  MET L  11      40.969  21.942  43.884  1.00 41.60           C  
ATOM     90  C   MET L  11      42.713  15.859  43.133  1.00 33.14           C  
ATOM     91  O   MET L  11      41.990  14.869  43.035  1.00 33.66           O  
ATOM     92  N   SER L  12      43.831  15.858  43.884  1.00 32.05           N  
ATOM     93  CA  SER L  12      44.182  14.675  44.610  1.00 32.18           C  
ATOM     94  CB  SER L  12      45.598  14.162  44.296  1.00 32.42           C  
ATOM     95  OG  SER L  12      45.818  12.916  44.937  1.00 41.26           O  
ATOM     96  C   SER L  12      44.115  15.033  46.063  1.00 31.87           C  
ATOM     97  O   SER L  12      44.615  16.076  46.480  1.00 31.71           O  
ATOM     98  N   THR L  13      43.466  14.168  46.869  1.00 31.03           N  
ATOM     99  CA  THR L  13      43.306  14.450  48.265  0.90 30.95           C  
ATOM    100  CB  THR L  13      41.949  14.992  48.601  0.90 30.77           C  
ATOM    101  OG1 THR L  13      41.896  15.381  49.965  1.00 32.77           O  
ATOM    102  CG2 THR L  13      40.899  13.906  48.308  0.88 31.76           C  
ATOM    103  C   THR L  13      43.469  13.166  49.016  1.00 31.82           C  
ATOM    104  O   THR L  13      43.632  12.103  48.423  1.00 32.43           O  
ATOM    105  N   SER L  14      43.448  13.247  50.361  1.00 31.30           N  
ATOM    106  CA  SER L  14      43.578  12.077  51.183  1.00 32.46           C  
ATOM    107  CB  SER L  14      44.787  12.118  52.135  1.00 32.64           C  
ATOM    108  OG  SER L  14      46.000  12.148  51.399  1.00 34.25           O  
ATOM    109  C   SER L  14      42.360  12.024  52.046  1.00 33.04           C  
ATOM    110  O   SER L  14      41.725  13.042  52.304  1.00 32.32           O  
ATOM    111  N   VAL L  15      41.999  10.817  52.522  1.00 34.38           N  
ATOM    112  CA  VAL L  15      40.828  10.704  53.334  1.00 35.10           C  
ATOM    113  CB  VAL L  15      40.511   9.287  53.719  1.00 36.13           C  
ATOM    114  CG1 VAL L  15      39.313   9.293  54.685  1.00 36.56           C  
ATOM    115  CG2 VAL L  15      40.283   8.471  52.435  1.00 35.72           C  
ATOM    116  C   VAL L  15      41.072  11.475  54.592  1.00 35.69           C  
ATOM    117  O   VAL L  15      42.130  11.360  55.208  1.00 36.97           O  
ATOM    118  N   GLY L  16      40.076  12.291  54.997  1.00 36.38           N  
ATOM    119  CA  GLY L  16      40.182  13.063  56.202  1.00 36.74           C  
ATOM    120  C   GLY L  16      40.567  14.474  55.871  1.00 37.19           C  
ATOM    121  O   GLY L  16      40.458  15.359  56.719  1.00 37.39           O  
ATOM    122  N   ASP L  17      41.014  14.734  54.628  1.00 35.94           N  
ATOM    123  CA  ASP L  17      41.429  16.064  54.275  1.00 37.93           C  
ATOM    124  CB  ASP L  17      42.385  16.118  53.069  1.00 38.37           C  
ATOM    125  CG  ASP L  17      43.748  15.587  53.496  1.00 42.30           C  
ATOM    126  OD1 ASP L  17      44.131  15.801  54.676  1.00 43.86           O  
ATOM    127  OD2 ASP L  17      44.431  14.969  52.637  1.00 41.34           O1-
ATOM    128  C   ASP L  17      40.225  16.877  53.918  1.00 39.37           C  
ATOM    129  O   ASP L  17      39.110  16.369  53.836  1.00 39.65           O  
ATOM    130  N   ARG L  18      40.446  18.191  53.717  1.00 40.07           N  
ATOM    131  CA  ARG L  18      39.418  19.124  53.358  1.00 40.21           C  
ATOM    132  CB  ARG L  18      39.456  20.377  54.253  1.00 42.41           C  
ATOM    133  CG  ARG L  18      38.427  21.458  53.920  1.00 47.08           C  
ATOM    134  CD  ARG L  18      38.551  22.687  54.825  1.00 50.88           C  
ATOM    135  NE  ARG L  18      37.668  23.752  54.272  1.00 56.43           N  
ATOM    136  CZ  ARG L  18      37.765  25.028  54.746  1.00 57.60           C  
ATOM    137  NH1 ARG L  18      38.639  25.315  55.754  1.00 57.14           N1+
ATOM    138  NH2 ARG L  18      37.000  26.020  54.203  1.00 59.24           N  
ATOM    139  C   ARG L  18      39.708  19.554  51.953  1.00 39.77           C  
ATOM    140  O   ARG L  18      40.845  19.894  51.631  1.00 39.98           O  
ATOM    141  N   VAL L  19      38.688  19.532  51.067  1.00 38.70           N  
ATOM    142  CA  VAL L  19      38.924  19.930  49.707  1.00 38.44           C  
ATOM    143  CB  VAL L  19      38.857  18.806  48.713  1.00 38.77           C  
ATOM    144  CG1 VAL L  19      40.081  17.897  48.901  1.00 39.52           C  
ATOM    145  CG2 VAL L  19      37.526  18.062  48.911  1.00 39.41           C  
ATOM    146  C   VAL L  19      37.914  20.952  49.300  1.00 38.19           C  
ATOM    147  O   VAL L  19      36.782  20.962  49.780  1.00 35.73           O  
ATOM    148  N   SER L  20      38.330  21.865  48.398  1.00 38.57           N  
ATOM    149  CA  SER L  20      37.444  22.888  47.928  1.00 37.23           C  
ATOM    150  CB  SER L  20      37.788  24.287  48.467  1.00 38.26           C  
ATOM    151  OG  SER L  20      37.617  24.322  49.876  1.00 39.90           O  
ATOM    152  C   SER L  20      37.559  22.958  46.437  1.00 36.16           C  
ATOM    153  O   SER L  20      38.658  22.971  45.886  1.00 34.56           O  
ATOM    154  N   ILE L  21      36.402  23.022  45.747  1.00 35.94           N  
ATOM    155  CA  ILE L  21      36.369  23.117  44.315  1.00 35.02           C  
ATOM    156  CB  ILE L  21      35.531  22.046  43.675  1.00 36.13           C  
ATOM    157  CG1 ILE L  21      36.103  20.654  43.999  1.00 37.43           C  
ATOM    158  CG2 ILE L  21      35.447  22.337  42.168  1.00 34.49           C  
ATOM    159  CD1 ILE L  21      35.153  19.509  43.654  1.00 35.95           C  
ATOM    160  C   ILE L  21      35.728  24.434  44.005  1.00 35.61           C  
ATOM    161  O   ILE L  21      34.757  24.824  44.653  1.00 36.25           O  
ATOM    162  N   THR L  22      36.265  25.171  43.012  1.00 35.41           N  
ATOM    163  CA  THR L  22      35.694  26.458  42.731  1.00 36.67           C  
ATOM    164  CB  THR L  22      36.680  27.588  42.781  1.00 37.62           C  
ATOM    165  OG1 THR L  22      37.684  27.410  41.795  1.00 31.21           O  
ATOM    166  CG2 THR L  22      37.308  27.628  44.183  1.00 28.39           C  
ATOM    167  C   THR L  22      35.090  26.449  41.364  1.00 37.33           C  
ATOM    168  O   THR L  22      35.487  25.679  40.492  1.00 35.56           O  
ATOM    169  N   CYS L  23      34.066  27.305  41.170  1.00 39.13           N  
ATOM    170  CA  CYS L  23      33.388  27.424  39.912  1.00 39.82           C  
ATOM    171  CB  CYS L  23      32.012  26.708  39.939  1.00 41.14           C  
ATOM    172  SG  CYS L  23      31.094  26.729  38.370  1.00 50.03           S  
ATOM    173  C   CYS L  23      33.200  28.897  39.659  1.00 39.57           C  
ATOM    174  O   CYS L  23      32.746  29.632  40.538  1.00 39.77           O  
ATOM    175  N   LYS L  24      33.569  29.382  38.450  1.00 39.51           N  
ATOM    176  CA  LYS L  24      33.427  30.787  38.164  1.00 40.82           C  
ATOM    177  CB  LYS L  24      34.731  31.499  37.773  1.00 42.52           C  
ATOM    178  CG  LYS L  24      35.692  31.708  38.937  1.00 45.77           C  
ATOM    179  CD  LYS L  24      37.061  32.219  38.495  1.00 48.05           C  
ATOM    180  CE  LYS L  24      38.005  32.501  39.662  1.00 42.54           C  
ATOM    181  NZ  LYS L  24      39.222  33.173  39.164  1.00 41.47           N1+
ATOM    182  C   LYS L  24      32.501  30.968  37.005  1.00 39.63           C  
ATOM    183  O   LYS L  24      32.533  30.203  36.043  1.00 40.49           O  
ATOM    184  N   ALA L  25      31.660  32.022  37.066  1.00 37.39           N  
ATOM    185  CA  ALA L  25      30.714  32.290  36.022  1.00 36.87           C  
ATOM    186  CB  ALA L  25      29.295  32.574  36.541  1.00 35.32           C  
ATOM    187  C   ALA L  25      31.164  33.507  35.275  1.00 36.80           C  
ATOM    188  O   ALA L  25      31.772  34.415  35.837  1.00 36.10           O  
ATOM    189  N   SER L  26      30.840  33.540  33.975  1.00 21.37           N  
ATOM    190  CA  SER L  26      31.177  34.644  33.133  1.00 22.40           C  
ATOM    191  CB  SER L  26      30.864  34.382  31.649  1.00 22.20           C  
ATOM    192  OG  SER L  26      29.465  34.234  31.458  1.00 23.80           O  
ATOM    193  C   SER L  26      30.401  35.857  33.560  1.00 23.22           C  
ATOM    194  O   SER L  26      30.850  36.983  33.340  1.00 22.08           O  
ATOM    195  N   GLN L  27      29.206  35.672  34.165  1.00 24.99           N  
ATOM    196  CA  GLN L  27      28.423  36.813  34.563  1.00 26.42           C  
ATOM    197  CB  GLN L  27      27.313  37.180  33.561  1.00 28.03           C  
ATOM    198  CG  GLN L  27      26.227  36.112  33.401  1.00 30.66           C  
ATOM    199  CD  GLN L  27      25.174  36.650  32.440  1.00 33.36           C  
ATOM    200  OE1 GLN L  27      24.942  36.088  31.371  1.00 34.43           O  
ATOM    201  NE2 GLN L  27      24.512  37.771  32.833  1.00 34.74           N  
ATOM    202  C   GLN L  27      27.758  36.517  35.875  1.00 26.25           C  
ATOM    203  O   GLN L  27      27.799  35.388  36.360  1.00 26.75           O  
ATOM    204  N   ASP L  28      27.141  37.553  36.486  1.00 24.73           N  
ATOM    205  CA  ASP L  28      26.484  37.431  37.759  1.00 23.58           C  
ATOM    206  CB  ASP L  28      25.910  38.773  38.250  1.00 23.61           C  
ATOM    207  CG  ASP L  28      25.519  38.652  39.715  1.00 26.42           C  
ATOM    208  OD1 ASP L  28      24.922  37.608  40.090  1.00 27.31           O  
ATOM    209  OD2 ASP L  28      25.826  39.597  40.485  1.00 27.63           O1-
ATOM    210  C   ASP L  28      25.356  36.451  37.627  1.00 23.93           C  
ATOM    211  O   ASP L  28      24.371  36.697  36.932  1.00 24.24           O  
ATOM    212  N   VAL L  29      25.526  35.292  38.292  1.00 23.11           N  
ATOM    213  CA  VAL L  29      24.638  34.162  38.347  1.00 22.65           C  
ATOM    214  CB  VAL L  29      25.364  32.904  38.729  1.00 22.61           C  
ATOM    215  CG1 VAL L  29      24.365  31.743  38.781  1.00 21.19           C  
ATOM    216  CG2 VAL L  29      26.509  32.677  37.729  1.00 21.29           C  
ATOM    217  C   VAL L  29      23.492  34.389  39.299  1.00 22.68           C  
ATOM    218  O   VAL L  29      22.485  33.685  39.241  1.00 23.24           O  
ATOM    219  N   SER L  30      23.639  35.337  40.248  1.00 23.44           N  
ATOM    220  CA  SER L  30      22.607  35.647  41.204  1.00 23.84           C  
ATOM    221  CB  SER L  30      21.280  36.080  40.551  1.00 23.96           C  
ATOM    222  OG  SER L  30      21.429  37.319  39.873  1.00 33.99           O  
ATOM    223  C   SER L  30      22.316  34.491  42.126  1.00 23.58           C  
ATOM    224  O   SER L  30      21.167  34.270  42.514  1.00 23.37           O  
ATOM    225  N   THR L  31      23.366  33.744  42.513  1.00 21.99           N  
ATOM    226  CA  THR L  31      23.308  32.691  43.496  1.00 21.21           C  
ATOM    227  CB  THR L  31      22.671  33.184  44.770  1.00 21.20           C  
ATOM    228  OG1 THR L  31      23.365  34.337  45.221  1.00 24.78           O  
ATOM    229  CG2 THR L  31      22.757  32.107  45.867  1.00 22.46           C  
ATOM    230  C   THR L  31      22.542  31.511  42.969  1.00 19.58           C  
ATOM    231  O   THR L  31      22.282  30.544  43.688  1.00 19.69           O  
ATOM    232  N   ALA L  32      22.201  31.507  41.671  1.00 18.47           N  
ATOM    233  CA  ALA L  32      21.517  30.333  41.228  1.00 17.25           C  
ATOM    234  CB  ALA L  32      20.487  30.617  40.122  1.00 17.76           C  
ATOM    235  C   ALA L  32      22.557  29.427  40.667  1.00 16.06           C  
ATOM    236  O   ALA L  32      22.902  29.480  39.490  1.00 15.65           O  
ATOM    237  N   VAL L  33      23.071  28.535  41.523  1.00 32.48           N  
ATOM    238  CA  VAL L  33      24.107  27.616  41.144  1.00 31.36           C  
ATOM    239  CB  VAL L  33      25.488  28.097  41.474  1.00 31.11           C  
ATOM    240  CG1 VAL L  33      26.484  26.962  41.180  1.00 23.49           C  
ATOM    241  CG2 VAL L  33      25.766  29.385  40.681  1.00 24.63           C  
ATOM    242  C   VAL L  33      23.898  26.351  41.917  1.00 31.86           C  
ATOM    243  O   VAL L  33      23.580  26.386  43.105  1.00 31.85           O  
ATOM    244  N   ALA L  34      24.095  25.191  41.253  1.00 31.35           N  
ATOM    245  CA  ALA L  34      23.890  23.919  41.890  1.00 29.79           C  
ATOM    246  CB  ALA L  34      22.709  23.124  41.307  1.00 28.32           C  
ATOM    247  C   ALA L  34      25.117  23.078  41.698  1.00 28.95           C  
ATOM    248  O   ALA L  34      25.876  23.279  40.750  1.00 29.27           O  
ATOM    249  N   TRP L  35      25.350  22.120  42.624  1.00 27.66           N  
ATOM    250  CA  TRP L  35      26.491  21.250  42.528  1.00 27.75           C  
ATOM    251  CB  TRP L  35      27.442  21.356  43.730  1.00 28.24           C  
ATOM    252  CG  TRP L  35      28.152  22.683  43.814  1.00 29.57           C  
ATOM    253  CD2 TRP L  35      29.401  22.965  43.163  1.00 32.03           C  
ATOM    254  CD1 TRP L  35      27.788  23.823  44.466  1.00 31.37           C  
ATOM    255  NE1 TRP L  35      28.729  24.802  44.260  1.00 31.32           N  
ATOM    256  CE2 TRP L  35      29.726  24.288  43.459  1.00 31.84           C  
ATOM    257  CE3 TRP L  35      30.205  22.189  42.378  1.00 31.53           C  
ATOM    258  CZ2 TRP L  35      30.869  24.856  42.973  1.00 31.16           C  
ATOM    259  CZ3 TRP L  35      31.359  22.765  41.892  1.00 31.26           C  
ATOM    260  CH2 TRP L  35      31.683  24.074  42.185  1.00 30.31           C  
ATOM    261  C   TRP L  35      26.023  19.824  42.453  1.00 27.05           C  
ATOM    262  O   TRP L  35      25.153  19.394  43.209  1.00 26.68           O  
ATOM    263  N   TYR L  36      26.632  19.040  41.537  1.00 26.51           N  
ATOM    264  CA  TYR L  36      26.234  17.672  41.331  1.00 26.19           C  
ATOM    265  CB  TYR L  36      25.778  17.352  39.897  1.00 25.70           C  
ATOM    266  CG  TYR L  36      24.553  18.113  39.534  1.00 26.88           C  
ATOM    267  CD1 TYR L  36      24.656  19.386  39.022  1.00 24.96           C  
ATOM    268  CD2 TYR L  36      23.310  17.547  39.697  1.00 25.68           C  
ATOM    269  CE1 TYR L  36      23.529  20.085  38.670  1.00 25.71           C  
ATOM    270  CE2 TYR L  36      22.179  18.242  39.347  1.00 25.25           C  
ATOM    271  CZ  TYR L  36      22.292  19.512  38.835  1.00 25.35           C  
ATOM    272  OH  TYR L  36      21.137  20.227  38.470  1.00 24.65           O  
ATOM    273  C   TYR L  36      27.430  16.787  41.523  1.00 27.32           C  
ATOM    274  O   TYR L  36      28.569  17.181  41.259  1.00 27.55           O  
ATOM    275  N   GLN L  37      27.187  15.550  41.997  1.00 27.09           N  
ATOM    276  CA  GLN L  37      28.218  14.564  42.182  1.00 27.12           C  
ATOM    277  CB  GLN L  37      28.232  13.980  43.605  1.00 26.83           C  
ATOM    278  CG  GLN L  37      29.311  12.926  43.852  1.00 26.77           C  
ATOM    279  CD  GLN L  37      29.018  12.310  45.213  1.00 29.03           C  
ATOM    280  OE1 GLN L  37      27.902  12.394  45.719  1.00 27.46           O  
ATOM    281  NE2 GLN L  37      30.044  11.663  45.825  1.00 27.03           N  
ATOM    282  C   GLN L  37      27.893  13.429  41.266  1.00 27.58           C  
ATOM    283  O   GLN L  37      26.738  13.016  41.167  1.00 28.73           O  
ATOM    284  N   GLN L  38      28.904  12.897  40.549  1.00 27.84           N  
ATOM    285  CA  GLN L  38      28.617  11.797  39.677  1.00 27.72           C  
ATOM    286  CB  GLN L  38      28.593  12.187  38.190  1.00 27.42           C  
ATOM    287  CG  GLN L  38      28.274  11.009  37.269  1.00 26.98           C  
ATOM    288  CD  GLN L  38      28.284  11.521  35.839  1.00 27.06           C  
ATOM    289  OE1 GLN L  38      29.135  12.319  35.460  1.00 28.35           O  
ATOM    290  NE2 GLN L  38      27.298  11.051  35.026  1.00 24.61           N  
ATOM    291  C   GLN L  38      29.679  10.753  39.849  1.00 28.57           C  
ATOM    292  O   GLN L  38      30.871  11.033  39.743  1.00 29.44           O  
ATOM    293  N   LYS L  39      29.254   9.506  40.120  1.00 29.08           N  
ATOM    294  CA  LYS L  39      30.168   8.410  40.264  1.00 30.51           C  
ATOM    295  CB  LYS L  39      29.805   7.465  41.421  1.00 31.39           C  
ATOM    296  CG  LYS L  39      29.977   8.145  42.782  1.00 33.35           C  
ATOM    297  CD  LYS L  39      29.342   7.397  43.955  1.00 35.24           C  
ATOM    298  CE  LYS L  39      29.527   8.108  45.298  1.00 37.71           C  
ATOM    299  NZ  LYS L  39      28.876   7.335  46.377  1.00 38.88           N1+
ATOM    300  C   LYS L  39      30.138   7.653  38.973  1.00 31.74           C  
ATOM    301  O   LYS L  39      29.242   7.834  38.152  1.00 31.95           O  
ATOM    302  N   PRO L  40      31.104   6.806  38.758  1.00 32.61           N  
ATOM    303  CA  PRO L  40      31.157   6.130  37.495  1.00 33.01           C  
ATOM    304  CD  PRO L  40      32.429   7.007  39.321  1.00 33.01           C  
ATOM    305  CB  PRO L  40      32.519   5.445  37.451  1.00 33.18           C  
ATOM    306  CG  PRO L  40      33.403   6.366  38.316  1.00 32.51           C  
ATOM    307  C   PRO L  40      29.986   5.238  37.243  1.00 33.79           C  
ATOM    308  O   PRO L  40      29.586   4.494  38.137  1.00 33.98           O  
ATOM    309  N   GLY L  41      29.424   5.310  36.019  1.00 33.63           N  
ATOM    310  CA  GLY L  41      28.337   4.466  35.621  1.00 35.43           C  
ATOM    311  C   GLY L  41      27.067   4.931  36.260  1.00 35.36           C  
ATOM    312  O   GLY L  41      26.064   4.218  36.228  1.00 35.86           O  
ATOM    313  N   GLN L  42      27.057   6.142  36.853  1.00 33.66           N  
ATOM    314  CA  GLN L  42      25.849   6.564  37.501  0.90 30.71           C  
ATOM    315  CB  GLN L  42      25.972   6.623  39.035  0.88 32.24           C  
ATOM    316  CG  GLN L  42      26.237   5.248  39.655  0.88 33.78           C  
ATOM    317  CD  GLN L  42      26.344   5.404  41.165  0.88 35.08           C  
ATOM    318  OE1 GLN L  42      25.857   6.378  41.738  0.88 37.42           O  
ATOM    319  NE2 GLN L  42      26.997   4.416  41.834  0.88 36.89           N  
ATOM    320  C   GLN L  42      25.474   7.924  37.003  1.00 30.46           C  
ATOM    321  O   GLN L  42      26.272   8.611  36.370  1.00 31.07           O  
ATOM    322  N   SER L  43      24.207   8.321  37.248  1.00 29.47           N  
ATOM    323  CA  SER L  43      23.721   9.610  36.837  0.90 29.24           C  
ATOM    324  CB  SER L  43      22.191   9.661  36.697  0.90 29.79           C  
ATOM    325  OG  SER L  43      21.577   9.271  37.914  0.88 31.18           O  
ATOM    326  C   SER L  43      24.147  10.607  37.869  1.00 28.70           C  
ATOM    327  O   SER L  43      24.508  10.244  38.985  1.00 29.83           O  
ATOM    328  N   PRO L  44      24.108  11.868  37.525  1.00 28.03           N  
ATOM    329  CA  PRO L  44      24.536  12.880  38.449  1.00 28.11           C  
ATOM    330  CD  PRO L  44      24.241  12.290  36.141  1.00 26.31           C  
ATOM    331  CB  PRO L  44      24.602  14.172  37.637  1.00 27.64           C  
ATOM    332  CG  PRO L  44      24.878  13.688  36.201  1.00 26.04           C  
ATOM    333  C   PRO L  44      23.595  12.953  39.612  1.00 28.57           C  
ATOM    334  O   PRO L  44      22.409  12.677  39.437  1.00 29.07           O  
ATOM    335  N   LYS L  45      24.108  13.304  40.810  1.00 28.79           N  
ATOM    336  CA  LYS L  45      23.278  13.411  41.976  1.00 30.55           C  
ATOM    337  CB  LYS L  45      23.717  12.508  43.142  1.00 32.20           C  
ATOM    338  CG  LYS L  45      22.799  12.618  44.362  1.00 35.83           C  
ATOM    339  CD  LYS L  45      22.981  11.494  45.384  1.00 39.12           C  
ATOM    340  CE  LYS L  45      22.059  11.633  46.598  1.00 42.96           C  
ATOM    341  NZ  LYS L  45      22.210  10.468  47.498  1.00 45.36           N1+
ATOM    342  C   LYS L  45      23.367  14.832  42.444  1.00 30.22           C  
ATOM    343  O   LYS L  45      24.434  15.439  42.413  1.00 30.20           O  
ATOM    344  N   LEU L  46      22.233  15.393  42.907  1.00 29.87           N  
ATOM    345  CA  LEU L  46      22.160  16.772  43.321  1.00 29.53           C  
ATOM    346  CB  LEU L  46      20.725  17.311  43.191  1.00 29.54           C  
ATOM    347  CG  LEU L  46      20.512  18.715  43.775  1.00 31.91           C  
ATOM    348  CD1 LEU L  46      21.381  19.753  43.065  1.00 31.12           C  
ATOM    349  CD2 LEU L  46      19.023  19.093  43.772  1.00 31.99           C  
ATOM    350  C   LEU L  46      22.575  16.907  44.762  1.00 30.22           C  
ATOM    351  O   LEU L  46      21.923  16.363  45.652  1.00 29.96           O  
ATOM    352  N   LEU L  47      23.766  17.505  45.004  1.00 28.96           N  
ATOM    353  CA  LEU L  47      24.259  17.797  46.327  1.00 29.28           C  
ATOM    354  CB  LEU L  47      25.794  17.794  46.366  1.00 30.09           C  
ATOM    355  CG  LEU L  47      26.394  16.438  45.946  1.00 30.40           C  
ATOM    356  CD1 LEU L  47      27.929  16.460  46.015  1.00 29.43           C  
ATOM    357  CD2 LEU L  47      25.768  15.279  46.744  1.00 30.21           C  
ATOM    358  C   LEU L  47      23.804  19.108  46.913  1.00 30.22           C  
ATOM    359  O   LEU L  47      23.286  19.157  48.025  1.00 31.04           O  
ATOM    360  N   ILE L  48      24.001  20.218  46.160  1.00 29.18           N  
ATOM    361  CA  ILE L  48      23.739  21.536  46.674  1.00 30.24           C  
ATOM    362  CB  ILE L  48      24.996  22.303  46.975  1.00 28.58           C  
ATOM    363  CG1 ILE L  48      25.818  21.603  48.070  1.00 27.04           C  
ATOM    364  CG2 ILE L  48      24.601  23.742  47.337  1.00 28.72           C  
ATOM    365  CD1 ILE L  48      25.101  21.528  49.417  1.00 28.13           C  
ATOM    366  C   ILE L  48      23.002  22.337  45.648  1.00 30.28           C  
ATOM    367  O   ILE L  48      23.258  22.229  44.450  1.00 30.03           O  
ATOM    368  N   TYR L  49      22.048  23.171  46.107  1.00 31.56           N  
ATOM    369  CA  TYR L  49      21.330  24.017  45.201  1.00 32.53           C  
ATOM    370  CB  TYR L  49      19.933  23.495  44.821  1.00 32.70           C  
ATOM    371  CG  TYR L  49      19.147  23.263  46.063  1.00 32.44           C  
ATOM    372  CD1 TYR L  49      18.419  24.278  46.637  1.00 31.61           C  
ATOM    373  CD2 TYR L  49      19.140  22.019  46.645  1.00 33.09           C  
ATOM    374  CE1 TYR L  49      17.695  24.049  47.782  1.00 31.39           C  
ATOM    375  CE2 TYR L  49      18.420  21.784  47.791  1.00 33.93           C  
ATOM    376  CZ  TYR L  49      17.695  22.802  48.359  1.00 32.42           C  
ATOM    377  OH  TYR L  49      16.954  22.565  49.534  1.00 32.95           O  
ATOM    378  C   TYR L  49      21.217  25.374  45.824  1.00 33.10           C  
ATOM    379  O   TYR L  49      21.417  25.537  47.027  1.00 34.30           O  
ATOM    380  N   TRP L  50      20.904  26.417  45.019  1.00 49.05           N  
ATOM    381  CA  TRP L  50      20.786  27.764  45.527  1.00 50.11           C  
ATOM    382  CB  TRP L  50      19.667  27.974  46.563  1.00 48.86           C  
ATOM    383  CG  TRP L  50      18.278  27.976  45.973  1.00 48.85           C  
ATOM    384  CD2 TRP L  50      17.786  29.013  45.108  1.00 48.11           C  
ATOM    385  CD1 TRP L  50      17.271  27.066  46.098  1.00 47.92           C  
ATOM    386  NE1 TRP L  50      16.175  27.475  45.375  1.00 49.34           N  
ATOM    387  CE2 TRP L  50      16.480  28.670  44.756  1.00 46.03           C  
ATOM    388  CE3 TRP L  50      18.375  30.154  44.644  1.00 46.90           C  
ATOM    389  CZ2 TRP L  50      15.740  29.468  43.933  1.00 46.70           C  
ATOM    390  CZ3 TRP L  50      17.625  30.958  43.813  1.00 49.20           C  
ATOM    391  CH2 TRP L  50      16.334  30.621  43.466  1.00 49.72           C  
ATOM    392  C   TRP L  50      22.086  28.174  46.141  1.00 53.26           C  
ATOM    393  O   TRP L  50      22.135  28.993  47.057  1.00 52.77           O  
ATOM    394  N   ALA L  51      23.175  27.578  45.632  1.00 53.68           N  
ATOM    395  CA  ALA L  51      24.527  27.906  45.969  1.00 52.95           C  
ATOM    396  CB  ALA L  51      24.804  29.416  45.888  1.00 54.04           C  
ATOM    397  C   ALA L  51      24.903  27.451  47.346  1.00 55.91           C  
ATOM    398  O   ALA L  51      26.076  27.166  47.579  1.00 56.87           O  
ATOM    399  N   SER L  52      23.950  27.284  48.284  1.00 57.45           N  
ATOM    400  CA  SER L  52      24.454  26.926  49.582  1.00 56.44           C  
ATOM    401  CB  SER L  52      24.669  28.148  50.489  0.67 58.42           C  
ATOM    402  OG  SER L  52      23.430  28.796  50.734  1.00 60.79           O  
ATOM    403  C   SER L  52      23.506  26.028  50.307  1.00 57.96           C  
ATOM    404  O   SER L  52      23.734  25.690  51.465  1.00 58.41           O  
ATOM    405  N   THR L  53      22.439  25.564  49.647  1.00 35.48           N  
ATOM    406  CA  THR L  53      21.503  24.764  50.389  1.00 37.14           C  
ATOM    407  CB  THR L  53      20.067  25.010  50.025  1.00 39.73           C  
ATOM    408  OG1 THR L  53      19.731  26.372  50.241  1.00  0.00           O  
ATOM    409  CG2 THR L  53      19.179  24.099  50.891  1.00  0.00           C  
ATOM    410  C   THR L  53      21.785  23.327  50.095  1.00 36.57           C  
ATOM    411  O   THR L  53      21.952  22.940  48.941  1.00 36.93           O  
ATOM    412  N   ARG L  54      21.870  22.493  51.148  1.00 37.41           N  
ATOM    413  CA  ARG L  54      22.124  21.109  50.889  1.00 38.31           C  
ATOM    414  CB  ARG L  54      22.979  20.409  51.963  1.00 39.29           C  
ATOM    415  CG  ARG L  54      22.458  20.511  53.394  1.00 42.66           C  
ATOM    416  CD  ARG L  54      23.389  19.828  54.398  1.00 36.69           C  
ATOM    417  NE  ARG L  54      22.862  20.095  55.764  1.00 39.36           N  
ATOM    418  CZ  ARG L  54      23.352  21.135  56.498  1.00 41.86           C  
ATOM    419  NH1 ARG L  54      24.356  21.915  55.998  1.00 42.12           N1+
ATOM    420  NH2 ARG L  54      22.843  21.390  57.739  1.00 42.58           N  
ATOM    421  C   ARG L  54      20.833  20.387  50.670  1.00 38.80           C  
ATOM    422  O   ARG L  54      19.841  20.609  51.366  1.00 39.52           O  
ATOM    423  N   HIS L  55      20.839  19.498  49.655  1.00 38.51           N  
ATOM    424  CA  HIS L  55      19.717  18.697  49.252  1.00 39.26           C  
ATOM    425  ND1 HIS L  55      18.446  15.901  47.884  1.00 73.22           N  
ATOM    426  CG  HIS L  55      18.860  17.119  47.393  1.00 38.49           C  
ATOM    427  CB  HIS L  55      20.013  17.902  47.959  1.00 38.55           C  
ATOM    428  NE2 HIS L  55      17.124  16.369  46.157  1.00 73.22           N  
ATOM    429  CD2 HIS L  55      18.045  17.390  46.337  1.00 38.59           C  
ATOM    430  CE1 HIS L  55      17.403  15.500  47.109  1.00 38.65           C  
ATOM    431  C   HIS L  55      19.453  17.727  50.355  1.00 40.15           C  
ATOM    432  O   HIS L  55      20.332  17.431  51.159  1.00 40.04           O  
ATOM    433  N   THR L  56      18.211  17.216  50.440  1.00 41.99           N  
ATOM    434  CA  THR L  56      17.895  16.333  51.525  1.00 44.62           C  
ATOM    435  CB  THR L  56      16.438  15.970  51.578  1.00 46.29           C  
ATOM    436  OG1 THR L  56      15.647  17.145  51.702  1.00 41.46           O  
ATOM    437  CG2 THR L  56      16.203  15.045  52.783  1.00 38.74           C  
ATOM    438  C   THR L  56      18.679  15.068  51.375  1.00 44.54           C  
ATOM    439  O   THR L  56      18.836  14.542  50.273  1.00 45.21           O  
ATOM    440  N   GLY L  57      19.215  14.569  52.509  1.00 45.71           N  
ATOM    441  CA  GLY L  57      19.924  13.322  52.552  1.00 45.86           C  
ATOM    442  C   GLY L  57      21.400  13.530  52.376  1.00 45.54           C  
ATOM    443  O   GLY L  57      22.174  12.589  52.542  1.00 47.25           O  
ATOM    444  N   VAL L  58      21.837  14.763  52.049  1.00 44.55           N  
ATOM    445  CA  VAL L  58      23.238  15.011  51.826  1.00 43.41           C  
ATOM    446  CB  VAL L  58      23.489  16.238  50.996  1.00 43.25           C  
ATOM    447  CG1 VAL L  58      25.002  16.499  50.926  1.00 41.36           C  
ATOM    448  CG2 VAL L  58      22.833  16.031  49.621  1.00 40.67           C  
ATOM    449  C   VAL L  58      23.934  15.200  53.143  1.00 42.94           C  
ATOM    450  O   VAL L  58      23.414  15.851  54.048  1.00 42.65           O  
ATOM    451  N   PRO L  59      25.123  14.659  53.255  1.00 43.87           N  
ATOM    452  CA  PRO L  59      25.907  14.721  54.464  1.00 43.64           C  
ATOM    453  CD  PRO L  59      25.597  13.637  52.339  1.00 43.24           C  
ATOM    454  CB  PRO L  59      27.050  13.719  54.274  1.00 43.73           C  
ATOM    455  CG  PRO L  59      27.055  13.411  52.763  1.00 44.88           C  
ATOM    456  C   PRO L  59      26.377  16.115  54.760  1.00 43.49           C  
ATOM    457  O   PRO L  59      26.557  16.909  53.840  1.00 42.10           O  
ATOM    458  N   ASP L  60      26.614  16.404  56.054  1.00 43.16           N  
ATOM    459  CA  ASP L  60      26.997  17.692  56.569  1.00 43.76           C  
ATOM    460  CB  ASP L  60      27.118  17.711  58.103  1.00 46.80           C  
ATOM    461  CG  ASP L  60      25.729  17.567  58.709  1.00 43.91           C  
ATOM    462  OD1 ASP L  60      24.730  17.726  57.958  1.00 46.47           O  
ATOM    463  OD2 ASP L  60      25.649  17.296  59.937  1.00 47.49           O1-
ATOM    464  C   ASP L  60      28.337  18.081  56.024  1.00 42.04           C  
ATOM    465  O   ASP L  60      28.671  19.262  55.961  1.00 41.14           O  
ATOM    466  N   ARG L  61      29.147  17.090  55.620  1.00 41.43           N  
ATOM    467  CA  ARG L  61      30.489  17.322  55.161  1.00 40.86           C  
ATOM    468  CB  ARG L  61      31.168  16.051  54.621  1.00 41.92           C  
ATOM    469  CG  ARG L  61      31.181  14.872  55.590  1.00 42.33           C  
ATOM    470  CD  ARG L  61      32.147  13.752  55.185  1.00 42.74           C  
ATOM    471  NE  ARG L  61      31.720  13.193  53.870  1.00 43.11           N  
ATOM    472  CZ  ARG L  61      30.805  12.178  53.819  1.00 45.62           C  
ATOM    473  NH1 ARG L  61      30.195  11.758  54.963  1.00 45.62           N1+
ATOM    474  NH2 ARG L  61      30.501  11.588  52.625  1.00 45.75           N  
ATOM    475  C   ARG L  61      30.454  18.257  53.991  1.00 39.60           C  
ATOM    476  O   ARG L  61      31.392  19.028  53.783  1.00 36.81           O  
ATOM    477  N   PHE L  62      29.387  18.173  53.172  1.00 39.73           N  
ATOM    478  CA  PHE L  62      29.274  18.962  51.977  1.00 39.37           C  
ATOM    479  CB  PHE L  62      28.348  18.310  50.937  1.00 39.52           C  
ATOM    480  CG  PHE L  62      29.051  17.143  50.338  1.00 39.53           C  
ATOM    481  CD1 PHE L  62      29.373  16.030  51.074  1.00 39.58           C  
ATOM    482  CD2 PHE L  62      29.362  17.152  49.003  1.00 40.82           C  
ATOM    483  CE1 PHE L  62      30.015  14.959  50.500  1.00 40.48           C  
ATOM    484  CE2 PHE L  62      30.001  16.084  48.424  1.00 42.00           C  
ATOM    485  CZ  PHE L  62      30.335  14.982  49.168  1.00 40.10           C  
ATOM    486  C   PHE L  62      28.688  20.310  52.271  1.00 39.14           C  
ATOM    487  O   PHE L  62      27.700  20.435  52.991  1.00 37.81           O  
ATOM    488  N   THR L  63      29.312  21.367  51.709  1.00 38.99           N  
ATOM    489  CA  THR L  63      28.804  22.700  51.860  1.00 39.42           C  
ATOM    490  CB  THR L  63      29.427  23.465  52.992  1.00 41.10           C  
ATOM    491  OG1 THR L  63      30.824  23.609  52.783  1.00 30.05           O  
ATOM    492  CG2 THR L  63      29.152  22.711  54.305  1.00 31.14           C  
ATOM    493  C   THR L  63      29.099  23.449  50.599  1.00 39.66           C  
ATOM    494  O   THR L  63      29.975  23.068  49.821  1.00 40.11           O  
ATOM    495  N   GLY L  64      28.353  24.548  50.358  1.00 38.98           N  
ATOM    496  CA  GLY L  64      28.595  25.341  49.190  1.00 37.78           C  
ATOM    497  C   GLY L  64      28.428  26.771  49.587  1.00 35.43           C  
ATOM    498  O   GLY L  64      27.691  27.084  50.522  1.00 34.46           O  
ATOM    499  N   SER L  65      29.126  27.689  48.886  1.00 35.25           N  
ATOM    500  CA  SER L  65      28.981  29.077  49.211  1.00 37.03           C  
ATOM    501  CB  SER L  65      29.947  29.560  50.306  1.00 38.38           C  
ATOM    502  OG  SER L  65      31.287  29.477  49.841  1.00 40.89           O  
ATOM    503  C   SER L  65      29.282  29.884  47.988  1.00 36.55           C  
ATOM    504  O   SER L  65      29.870  29.387  47.029  1.00 38.07           O  
ATOM    505  N   GLY L  66      28.853  31.163  47.984  1.00 38.81           N  
ATOM    506  CA  GLY L  66      29.191  32.024  46.888  1.00 37.97           C  
ATOM    507  C   GLY L  66      27.975  32.740  46.397  1.00 37.50           C  
ATOM    508  O   GLY L  66      26.841  32.310  46.607  1.00 35.39           O  
ATOM    509  N   SER L  67      28.210  33.882  45.721  1.00 36.61           N  
ATOM    510  CA  SER L  67      27.160  34.646  45.121  1.00 37.87           C  
ATOM    511  CB  SER L  67      26.526  35.684  46.062  1.00 39.78           C  
ATOM    512  OG  SER L  67      27.475  36.686  46.396  1.00 46.00           O  
ATOM    513  C   SER L  67      27.793  35.401  43.998  1.00 37.96           C  
ATOM    514  O   SER L  67      28.975  35.739  44.061  1.00 40.54           O  
ATOM    515  N   GLY L  68      27.015  35.708  42.944  1.00 35.43           N  
ATOM    516  CA  GLY L  68      27.573  36.453  41.853  1.00 35.97           C  
ATOM    517  C   GLY L  68      28.333  35.545  40.931  1.00 36.90           C  
ATOM    518  O   GLY L  68      27.747  34.699  40.262  1.00 37.18           O  
ATOM    519  N   THR L  69      29.632  35.849  40.731  1.00 35.06           N  
ATOM    520  CA  THR L  69      30.535  35.105  39.887  1.00 35.74           C  
ATOM    521  CB  THR L  69      31.620  35.966  39.315  1.00 35.67           C  
ATOM    522  OG1 THR L  69      32.433  36.489  40.354  1.00 35.34           O  
ATOM    523  CG2 THR L  69      30.970  37.110  38.520  1.00 34.57           C  
ATOM    524  C   THR L  69      31.224  33.922  40.521  1.00 35.95           C  
ATOM    525  O   THR L  69      31.465  32.924  39.842  1.00 37.13           O  
ATOM    526  N   ASP L  70      31.604  34.003  41.816  1.00 35.52           N  
ATOM    527  CA  ASP L  70      32.467  32.978  42.354  1.00 36.61           C  
ATOM    528  CB  ASP L  70      33.680  33.540  43.113  1.00 38.12           C  
ATOM    529  CG  ASP L  70      34.582  34.248  42.113  1.00 42.84           C  
ATOM    530  OD1 ASP L  70      34.105  34.565  40.991  1.00 45.75           O  
ATOM    531  OD2 ASP L  70      35.767  34.489  42.466  1.00 46.66           O1-
ATOM    532  C   ASP L  70      31.741  32.082  43.307  1.00 35.93           C  
ATOM    533  O   ASP L  70      31.053  32.545  44.215  1.00 37.25           O  
ATOM    534  N   TYR L  71      31.911  30.752  43.123  1.00 34.28           N  
ATOM    535  CA  TYR L  71      31.256  29.793  43.968  1.00 33.49           C  
ATOM    536  CB  TYR L  71      30.166  28.985  43.263  1.00 32.68           C  
ATOM    537  CG  TYR L  71      29.184  29.976  42.783  1.00 31.81           C  
ATOM    538  CD1 TYR L  71      29.382  30.580  41.566  1.00 31.48           C  
ATOM    539  CD2 TYR L  71      28.094  30.302  43.548  1.00 31.51           C  
ATOM    540  CE1 TYR L  71      28.487  31.505  41.104  1.00 31.29           C  
ATOM    541  CE2 TYR L  71      27.192  31.228  43.094  1.00 32.09           C  
ATOM    542  CZ  TYR L  71      27.398  31.818  41.873  1.00 30.98           C  
ATOM    543  OH  TYR L  71      26.485  32.764  41.398  1.00 62.76           O  
ATOM    544  C   TYR L  71      32.256  28.768  44.390  1.00 34.51           C  
ATOM    545  O   TYR L  71      33.226  28.509  43.681  1.00 35.06           O  
ATOM    546  N   THR L  72      32.028  28.157  45.572  1.00 33.87           N  
ATOM    547  CA  THR L  72      32.931  27.156  46.048  1.00 33.53           C  
ATOM    548  CB  THR L  72      33.830  27.665  47.139  1.00 34.46           C  
ATOM    549  OG1 THR L  72      34.572  28.787  46.680  1.00 31.37           O  
ATOM    550  CG2 THR L  72      34.789  26.542  47.555  1.00 28.81           C  
ATOM    551  C   THR L  72      32.138  26.016  46.620  1.00 34.36           C  
ATOM    552  O   THR L  72      31.065  26.207  47.195  1.00 32.70           O  
ATOM    553  N   LEU L  73      32.654  24.784  46.439  1.00 33.90           N  
ATOM    554  CA  LEU L  73      32.076  23.596  47.003  1.00 32.42           C  
ATOM    555  CB  LEU L  73      31.709  22.529  45.956  1.00 32.79           C  
ATOM    556  CG  LEU L  73      31.191  21.206  46.558  1.00 32.18           C  
ATOM    557  CD1 LEU L  73      29.918  21.416  47.394  1.00 32.40           C  
ATOM    558  CD2 LEU L  73      31.008  20.139  45.469  1.00 32.10           C  
ATOM    559  C   LEU L  73      33.137  23.025  47.885  1.00 33.27           C  
ATOM    560  O   LEU L  73      34.268  22.822  47.443  1.00 31.51           O  
ATOM    561  N   THR L  74      32.807  22.755  49.162  1.00 33.19           N  
ATOM    562  CA  THR L  74      33.833  22.282  50.045  1.00 34.57           C  
ATOM    563  CB  THR L  74      34.151  23.247  51.148  1.00 35.41           C  
ATOM    564  OG1 THR L  74      34.560  24.493  50.604  1.00 35.67           O  
ATOM    565  CG2 THR L  74      35.278  22.652  52.011  1.00 33.08           C  
ATOM    566  C   THR L  74      33.409  21.008  50.695  1.00 35.20           C  
ATOM    567  O   THR L  74      32.257  20.832  51.089  1.00 35.72           O  
ATOM    568  N   ILE L  75      34.362  20.066  50.816  1.00 34.47           N  
ATOM    569  CA  ILE L  75      34.066  18.841  51.481  1.00 34.84           C  
ATOM    570  CB  ILE L  75      34.441  17.628  50.682  1.00 34.14           C  
ATOM    571  CG1 ILE L  75      33.721  17.636  49.326  1.00 35.25           C  
ATOM    572  CG2 ILE L  75      34.126  16.383  51.530  1.00 33.75           C  
ATOM    573  CD1 ILE L  75      34.284  16.609  48.346  1.00 35.98           C  
ATOM    574  C   ILE L  75      34.915  18.831  52.695  1.00 35.97           C  
ATOM    575  O   ILE L  75      36.142  18.811  52.610  1.00 36.52           O  
ATOM    576  N   SER L  76      34.280  18.901  53.875  1.00 36.83           N  
ATOM    577  CA  SER L  76      35.077  18.763  55.040  1.00 39.46           C  
ATOM    578  CB  SER L  76      34.401  19.269  56.327  1.00 40.10           C  
ATOM    579  OG  SER L  76      33.237  18.506  56.602  1.00 40.76           O  
ATOM    580  C   SER L  76      35.256  17.285  55.147  1.00 40.79           C  
ATOM    581  O   SER L  76      34.396  16.518  54.723  1.00 39.44           O  
ATOM    582  N   SER L  77      36.400  16.850  55.687  1.00 41.38           N  
ATOM    583  CA  SER L  77      36.690  15.460  55.912  1.00 42.18           C  
ATOM    584  CB  SER L  77      36.052  14.898  57.192  1.00 43.70           C  
ATOM    585  OG  SER L  77      36.639  15.508  58.334  1.00 43.67           O  
ATOM    586  C   SER L  77      36.291  14.564  54.775  1.00 41.25           C  
ATOM    587  O   SER L  77      35.222  13.957  54.806  1.00 40.69           O  
ATOM    588  N   VAL L  78      37.139  14.468  53.736  1.00 41.64           N  
ATOM    589  CA  VAL L  78      36.853  13.629  52.605  1.00 41.41           C  
ATOM    590  CB  VAL L  78      37.925  13.679  51.551  1.00 41.71           C  
ATOM    591  CG1 VAL L  78      37.616  12.636  50.463  1.00 35.92           C  
ATOM    592  CG2 VAL L  78      38.028  15.118  51.025  1.00 36.48           C  
ATOM    593  C   VAL L  78      36.749  12.201  53.049  1.00 41.64           C  
ATOM    594  O   VAL L  78      37.474  11.751  53.936  1.00 41.26           O  
ATOM    595  N   GLN L  79      35.804  11.458  52.431  1.00 40.98           N  
ATOM    596  CA  GLN L  79      35.600  10.064  52.703  0.90 42.05           C  
ATOM    597  CB  GLN L  79      34.156   9.718  53.106  0.90 41.64           C  
ATOM    598  CG  GLN L  79      33.680  10.429  54.375  0.90 44.05           C  
ATOM    599  CD  GLN L  79      34.447   9.871  55.560  0.90 45.52           C  
ATOM    600  OE1 GLN L  79      34.574   8.660  55.721  0.90 47.36           O  
ATOM    601  NE2 GLN L  79      34.985  10.782  56.417  0.88 38.16           N  
ATOM    602  C   GLN L  79      35.877   9.339  51.419  1.00 42.07           C  
ATOM    603  O   GLN L  79      35.889   9.937  50.346  1.00 41.88           O  
ATOM    604  N   ALA L  80      36.091   8.014  51.503  1.00 42.58           N  
ATOM    605  CA  ALA L  80      36.432   7.218  50.355  1.00 42.55           C  
ATOM    606  CB  ALA L  80      36.654   5.738  50.710  1.00 43.24           C  
ATOM    607  C   ALA L  80      35.320   7.294  49.352  1.00 41.73           C  
ATOM    608  O   ALA L  80      35.556   7.320  48.146  1.00 42.41           O  
ATOM    609  N   GLU L  81      34.070   7.343  49.842  1.00 41.06           N  
ATOM    610  CA  GLU L  81      32.868   7.347  49.055  1.00 40.75           C  
ATOM    611  CB  GLU L  81      31.643   7.500  49.962  1.00 42.87           C  
ATOM    612  CG  GLU L  81      31.576   6.445  51.060  1.00 47.08           C  
ATOM    613  CD  GLU L  81      30.723   7.021  52.178  1.00 50.39           C  
ATOM    614  OE1 GLU L  81      29.767   7.775  51.861  1.00 49.88           O  
ATOM    615  OE2 GLU L  81      31.023   6.723  53.363  1.00 51.57           O1-
ATOM    616  C   GLU L  81      32.853   8.561  48.175  1.00 38.90           C  
ATOM    617  O   GLU L  81      32.302   8.538  47.076  1.00 39.81           O  
ATOM    618  N   ASP L  82      33.448   9.658  48.668  1.00 37.06           N  
ATOM    619  CA  ASP L  82      33.448  10.966  48.070  1.00 36.71           C  
ATOM    620  CB  ASP L  82      34.044  12.031  49.007  1.00 36.56           C  
ATOM    621  CG  ASP L  82      33.112  12.168  50.206  1.00 37.50           C  
ATOM    622  OD1 ASP L  82      31.950  11.693  50.114  1.00 39.19           O  
ATOM    623  OD2 ASP L  82      33.553  12.745  51.235  1.00 38.83           O1-
ATOM    624  C   ASP L  82      34.191  11.021  46.764  1.00 36.50           C  
ATOM    625  O   ASP L  82      34.001  11.962  45.997  1.00 36.15           O  
ATOM    626  N   LEU L  83      35.113  10.086  46.473  1.00 34.81           N  
ATOM    627  CA  LEU L  83      35.782  10.253  45.213  1.00 34.60           C  
ATOM    628  CB  LEU L  83      36.996   9.323  45.002  1.00 36.76           C  
ATOM    629  CG  LEU L  83      36.788   7.838  45.350  1.00 34.61           C  
ATOM    630  CD1 LEU L  83      35.842   7.133  44.371  1.00 39.44           C  
ATOM    631  CD2 LEU L  83      38.138   7.120  45.486  1.00 34.70           C  
ATOM    632  C   LEU L  83      34.782  10.122  44.101  1.00 33.54           C  
ATOM    633  O   LEU L  83      34.022   9.158  44.036  1.00 34.05           O  
ATOM    634  N   ALA L  84      34.758  11.133  43.202  1.00 32.50           N  
ATOM    635  CA  ALA L  84      33.814  11.183  42.115  1.00 31.40           C  
ATOM    636  CB  ALA L  84      32.350  11.263  42.579  1.00 33.00           C  
ATOM    637  C   ALA L  84      34.097  12.434  41.336  1.00 31.43           C  
ATOM    638  O   ALA L  84      35.078  13.129  41.597  1.00 31.24           O  
ATOM    639  N   LEU L  85      33.256  12.730  40.323  1.00 29.45           N  
ATOM    640  CA  LEU L  85      33.425  13.920  39.532  1.00 27.18           C  
ATOM    641  CB  LEU L  85      33.204  13.674  38.027  1.00 27.10           C  
ATOM    642  CG  LEU L  85      33.502  14.888  37.128  1.00 31.39           C  
ATOM    643  CD1 LEU L  85      34.995  15.248  37.152  1.00  0.00           C  
ATOM    644  CD2 LEU L  85      32.989  14.659  35.698  1.00  0.00           C  
ATOM    645  C   LEU L  85      32.381  14.897  39.996  1.00 28.82           C  
ATOM    646  O   LEU L  85      31.226  14.528  40.197  1.00 29.87           O  
ATOM    647  N   TYR L  86      32.760  16.181  40.176  1.00 27.91           N  
ATOM    648  CA  TYR L  86      31.818  17.148  40.673  1.00 27.05           C  
ATOM    649  CB  TYR L  86      32.299  17.896  41.932  1.00 26.00           C  
ATOM    650  CG  TYR L  86      32.394  16.919  43.054  1.00 24.98           C  
ATOM    651  CD1 TYR L  86      33.536  16.180  43.252  1.00 22.44           C  
ATOM    652  CD2 TYR L  86      31.338  16.742  43.915  1.00 24.74           C  
ATOM    653  CE1 TYR L  86      33.622  15.281  44.289  1.00 24.14           C  
ATOM    654  CE2 TYR L  86      31.419  15.844  44.953  1.00 23.72           C  
ATOM    655  CZ  TYR L  86      32.561  15.109  45.140  1.00 23.60           C  
ATOM    656  OH  TYR L  86      32.646  14.186  46.204  1.00 24.79           O  
ATOM    657  C   TYR L  86      31.580  18.190  39.621  1.00 27.62           C  
ATOM    658  O   TYR L  86      32.512  18.662  38.970  1.00 27.97           O  
ATOM    659  N   TYR L  87      30.298  18.578  39.439  1.00 28.34           N  
ATOM    660  CA  TYR L  87      29.922  19.542  38.440  1.00 29.71           C  
ATOM    661  CB  TYR L  87      28.950  19.006  37.372  1.00 29.22           C  
ATOM    662  CG  TYR L  87      29.576  18.043  36.420  1.00 30.97           C  
ATOM    663  CD1 TYR L  87      30.337  18.526  35.389  1.00 29.74           C  
ATOM    664  CD2 TYR L  87      29.417  16.680  36.534  1.00 31.77           C  
ATOM    665  CE1 TYR L  87      30.914  17.678  34.479  1.00 29.28           C  
ATOM    666  CE2 TYR L  87      29.994  15.823  35.620  1.00 31.00           C  
ATOM    667  CZ  TYR L  87      30.746  16.326  34.582  1.00 29.29           C  
ATOM    668  OH  TYR L  87      31.352  15.497  33.610  1.00 31.26           O  
ATOM    669  C   TYR L  87      29.148  20.659  39.075  1.00 31.12           C  
ATOM    670  O   TYR L  87      28.349  20.441  39.985  1.00 30.55           O  
ATOM    671  N   CYS L  88      29.376  21.898  38.589  1.00 32.20           N  
ATOM    672  CA  CYS L  88      28.620  23.047  39.007  1.00 33.56           C  
ATOM    673  CB  CYS L  88      29.489  24.286  39.341  1.00 36.52           C  
ATOM    674  SG  CYS L  88      30.605  24.782  37.991  1.00 42.01           S  
ATOM    675  C   CYS L  88      27.727  23.396  37.853  1.00 32.70           C  
ATOM    676  O   CYS L  88      28.027  23.056  36.708  1.00 31.62           O  
ATOM    677  N   GLN L  89      26.577  24.049  38.131  1.00 31.16           N  
ATOM    678  CA  GLN L  89      25.658  24.407  37.083  1.00 31.72           C  
ATOM    679  CB  GLN L  89      24.480  23.431  36.940  1.00 31.22           C  
ATOM    680  CG  GLN L  89      23.504  23.816  35.825  1.00 32.10           C  
ATOM    681  CD  GLN L  89      22.170  23.141  36.114  1.00 34.11           C  
ATOM    682  OE1 GLN L  89      21.597  23.325  37.187  1.00 37.38           O  
ATOM    683  NE2 GLN L  89      21.654  22.343  35.145  1.00 34.07           N  
ATOM    684  C   GLN L  89      25.018  25.712  37.452  1.00 31.85           C  
ATOM    685  O   GLN L  89      24.788  25.991  38.627  1.00 31.31           O  
ATOM    686  N   GLN L  90      24.697  26.542  36.440  1.00 31.19           N  
ATOM    687  CA  GLN L  90      24.031  27.788  36.694  1.00 32.64           C  
ATOM    688  CB  GLN L  90      24.781  29.008  36.123  1.00 31.95           C  
ATOM    689  CG  GLN L  90      24.943  29.004  34.597  1.00 31.77           C  
ATOM    690  CD  GLN L  90      23.664  29.526  33.950  1.00 31.11           C  
ATOM    691  OE1 GLN L  90      22.822  30.130  34.609  1.00 33.58           O  
ATOM    692  NE2 GLN L  90      23.511  29.283  32.620  1.00 32.10           N  
ATOM    693  C   GLN L  90      22.680  27.719  36.053  1.00 33.46           C  
ATOM    694  O   GLN L  90      22.513  27.091  35.007  1.00 31.79           O  
ATOM    695  N   HIS L  91      21.727  27.983  36.985  1.00 34.91           N  
ATOM    696  CA  HIS L  91      20.289  28.055  36.969  1.00 35.07           C  
ATOM    697  ND1 HIS L  91      18.622  25.593  38.592  1.00 40.04           N  
ATOM    698  CG  HIS L  91      19.599  26.507  38.917  1.00 36.40           C  
ATOM    699  CB  HIS L  91      19.645  27.900  38.362  1.00 36.57           C  
ATOM    700  NE2 HIS L  91      19.975  24.590  40.046  1.00 42.64           N  
ATOM    701  CD2 HIS L  91      20.417  25.882  39.805  1.00 39.15           C  
ATOM    702  CE1 HIS L  91      18.896  24.464  39.296  1.00 43.04           C  
ATOM    703  C   HIS L  91      19.789  29.378  36.499  1.00 34.88           C  
ATOM    704  O   HIS L  91      18.608  29.510  36.186  1.00 35.93           O  
ATOM    705  N   TYR L  92      20.642  30.414  36.528  1.00 35.21           N  
ATOM    706  CA  TYR L  92      20.138  31.746  36.356  1.00 35.03           C  
ATOM    707  CB  TYR L  92      21.234  32.819  36.484  1.00 35.22           C  
ATOM    708  CG  TYR L  92      20.543  34.138  36.554  1.00 36.97           C  
ATOM    709  CD1 TYR L  92      19.963  34.550  37.733  1.00 36.16           C  
ATOM    710  CD2 TYR L  92      20.471  34.962  35.455  1.00 37.21           C  
ATOM    711  CE1 TYR L  92      19.321  35.763  37.817  1.00 39.33           C  
ATOM    712  CE2 TYR L  92      19.830  36.177  35.534  1.00 34.15           C  
ATOM    713  CZ  TYR L  92      19.253  36.579  36.715  1.00 41.09           C  
ATOM    714  OH  TYR L  92      18.594  37.825  36.799  1.00 44.93           O  
ATOM    715  C   TYR L  92      19.441  31.939  35.040  1.00 35.77           C  
ATOM    716  O   TYR L  92      18.318  32.441  35.025  1.00 38.33           O  
ATOM    717  N   SER L  93      20.043  31.551  33.896  1.00 34.67           N  
ATOM    718  CA  SER L  93      19.318  31.797  32.678  1.00 32.66           C  
ATOM    719  CB  SER L  93      19.701  33.120  31.992  1.00 34.36           C  
ATOM    720  OG  SER L  93      21.056  33.085  31.567  1.00 36.67           O  
ATOM    721  C   SER L  93      19.580  30.692  31.701  1.00 34.75           C  
ATOM    722  O   SER L  93      20.607  30.019  31.763  1.00 32.98           O  
ATOM    723  N   THR L  94      18.638  30.470  30.762  1.00 34.01           N  
ATOM    724  CA  THR L  94      18.820  29.424  29.796  1.00 32.56           C  
ATOM    725  CB  THR L  94      17.536  28.942  29.187  1.00 34.33           C  
ATOM    726  OG1 THR L  94      16.925  29.987  28.444  1.00 37.71           O  
ATOM    727  CG2 THR L  94      16.601  28.475  30.317  1.00 32.43           C  
ATOM    728  C   THR L  94      19.682  29.956  28.696  1.00 32.75           C  
ATOM    729  O   THR L  94      19.722  31.160  28.441  1.00 35.06           O  
ATOM    730  N   PRO L  95      20.391  29.073  28.043  1.00 32.90           N  
ATOM    731  CA  PRO L  95      20.341  27.684  28.419  1.00 32.64           C  
ATOM    732  CD  PRO L  95      20.638  29.240  26.619  1.00 32.48           C  
ATOM    733  CB  PRO L  95      20.899  26.904  27.232  1.00 33.47           C  
ATOM    734  CG  PRO L  95      20.621  27.820  26.029  1.00 33.50           C  
ATOM    735  C   PRO L  95      21.115  27.464  29.677  1.00 32.38           C  
ATOM    736  O   PRO L  95      22.036  28.232  29.950  1.00 34.08           O  
ATOM    737  N   TYR L  96      20.768  26.417  30.452  1.00 34.00           N  
ATOM    738  CA  TYR L  96      21.460  26.157  31.679  1.00 32.13           C  
ATOM    739  CB  TYR L  96      20.783  25.107  32.575  1.00 31.65           C  
ATOM    740  CG  TYR L  96      19.437  25.621  32.941  1.00 29.72           C  
ATOM    741  CD1 TYR L  96      19.293  26.541  33.952  1.00 31.04           C  
ATOM    742  CD2 TYR L  96      18.324  25.198  32.255  1.00 31.14           C  
ATOM    743  CE1 TYR L  96      18.047  27.017  34.283  1.00 31.99           C  
ATOM    744  CE2 TYR L  96      17.077  25.670  32.582  1.00 28.64           C  
ATOM    745  CZ  TYR L  96      16.937  26.580  33.599  1.00 28.62           C  
ATOM    746  OH  TYR L  96      15.659  27.069  33.941  1.00 28.91           O  
ATOM    747  C   TYR L  96      22.793  25.608  31.311  1.00 34.34           C  
ATOM    748  O   TYR L  96      22.899  24.768  30.418  1.00 40.30           O  
ATOM    749  N   THR L  97      23.861  26.074  31.982  1.00 29.87           N  
ATOM    750  CA  THR L  97      25.143  25.580  31.572  1.00 28.60           C  
ATOM    751  CB  THR L  97      26.047  26.652  31.036  1.00 29.73           C  
ATOM    752  OG1 THR L  97      26.264  27.654  32.020  1.00 32.50           O  
ATOM    753  CG2 THR L  97      25.388  27.265  29.788  1.00 25.63           C  
ATOM    754  C   THR L  97      25.824  24.930  32.742  1.00 28.89           C  
ATOM    755  O   THR L  97      25.592  25.289  33.896  1.00 27.87           O  
ATOM    756  N   PHE L  98      26.699  23.940  32.452  1.00 28.52           N  
ATOM    757  CA  PHE L  98      27.389  23.201  33.477  1.00 27.33           C  
ATOM    758  CB  PHE L  98      27.282  21.670  33.327  1.00 28.01           C  
ATOM    759  CG  PHE L  98      25.880  21.201  33.520  1.00 28.01           C  
ATOM    760  CD1 PHE L  98      24.978  21.224  32.483  1.00 26.54           C  
ATOM    761  CD2 PHE L  98      25.470  20.713  34.738  1.00 27.48           C  
ATOM    762  CE1 PHE L  98      23.688  20.781  32.660  1.00 27.51           C  
ATOM    763  CE2 PHE L  98      24.182  20.269  34.920  1.00 26.95           C  
ATOM    764  CZ  PHE L  98      23.285  20.301  33.881  1.00 27.33           C  
ATOM    765  C   PHE L  98      28.859  23.478  33.362  1.00 26.67           C  
ATOM    766  O   PHE L  98      29.354  23.876  32.310  1.00 28.43           O  
ATOM    767  N   GLY L  99      29.596  23.278  34.475  1.00 27.88           N  
ATOM    768  CA  GLY L  99      31.025  23.428  34.456  1.00 29.01           C  
ATOM    769  C   GLY L  99      31.595  22.173  33.858  1.00 29.33           C  
ATOM    770  O   GLY L  99      30.877  21.208  33.598  1.00 32.19           O  
ATOM    771  N   GLY L 100      32.922  22.172  33.614  1.00 28.96           N  
ATOM    772  CA  GLY L 100      33.645  21.081  33.013  1.00 29.87           C  
ATOM    773  C   GLY L 100      33.672  19.883  33.913  1.00 31.34           C  
ATOM    774  O   GLY L 100      33.750  18.748  33.442  1.00 33.50           O  
ATOM    775  N   GLY L 101      33.689  20.098  35.242  1.00 30.14           N  
ATOM    776  CA  GLY L 101      33.723  18.974  36.134  1.00 30.42           C  
ATOM    777  C   GLY L 101      35.094  18.873  36.721  1.00 29.83           C  
ATOM    778  O   GLY L 101      36.082  19.228  36.079  1.00 28.33           O  
ATOM    779  N   THR L 102      35.165  18.400  37.985  1.00 29.49           N  
ATOM    780  CA  THR L 102      36.419  18.210  38.657  1.00 29.84           C  
ATOM    781  CB  THR L 102      36.607  19.140  39.820  1.00 30.83           C  
ATOM    782  OG1 THR L 102      36.539  20.488  39.378  1.00 33.21           O  
ATOM    783  CG2 THR L 102      37.976  18.865  40.467  1.00 28.88           C  
ATOM    784  C   THR L 102      36.436  16.810  39.196  1.00 29.95           C  
ATOM    785  O   THR L 102      35.534  16.403  39.928  1.00 29.30           O  
ATOM    786  N   LYS L 103      37.480  16.028  38.857  1.00 30.24           N  
ATOM    787  CA  LYS L 103      37.524  14.672  39.325  1.00 31.10           C  
ATOM    788  CB  LYS L 103      38.147  13.687  38.318  1.00 32.68           C  
ATOM    789  CG  LYS L 103      38.028  12.223  38.744  1.00 33.80           C  
ATOM    790  CD  LYS L 103      38.327  11.226  37.624  1.00 38.16           C  
ATOM    791  CE  LYS L 103      38.284   9.766  38.080  1.00 40.11           C  
ATOM    792  NZ  LYS L 103      36.894   9.383  38.414  1.00 41.85           N1+
ATOM    793  C   LYS L 103      38.337  14.642  40.578  1.00 30.01           C  
ATOM    794  O   LYS L 103      39.444  15.178  40.637  1.00 30.89           O  
ATOM    795  N   LEU L 104      37.788  14.000  41.625  1.00 31.29           N  
ATOM    796  CA  LEU L 104      38.433  13.946  42.903  1.00 32.02           C  
ATOM    797  CB  LEU L 104      37.404  14.076  44.040  1.00 33.09           C  
ATOM    798  CG  LEU L 104      37.985  14.324  45.440  1.00 36.46           C  
ATOM    799  CD1 LEU L 104      38.609  15.724  45.533  1.00 36.71           C  
ATOM    800  CD2 LEU L 104      36.929  14.082  46.528  1.00 34.79           C  
ATOM    801  C   LEU L 104      39.071  12.592  43.005  1.00 32.88           C  
ATOM    802  O   LEU L 104      38.390  11.570  42.927  1.00 33.14           O  
ATOM    803  N   GLU L 105      40.408  12.550  43.185  1.00 32.48           N  
ATOM    804  CA  GLU L 105      41.112  11.298  43.242  1.00 33.70           C  
ATOM    805  CB  GLU L 105      42.147  11.150  42.114  1.00 35.62           C  
ATOM    806  CG  GLU L 105      41.488  11.099  40.734  1.00 41.29           C  
ATOM    807  CD  GLU L 105      42.563  11.097  39.657  1.00 45.67           C  
ATOM    808  OE1 GLU L 105      43.556  11.859  39.803  1.00 47.26           O  
ATOM    809  OE2 GLU L 105      42.398  10.335  38.670  1.00 46.56           O1-
ATOM    810  C   GLU L 105      41.828  11.228  44.554  1.00 32.15           C  
ATOM    811  O   GLU L 105      41.969  12.232  45.250  1.00 29.87           O  
ATOM    812  N   ILE L 106      42.298  10.026  44.941  1.00 30.90           N  
ATOM    813  CA  ILE L 106      42.921   9.924  46.229  1.00 30.71           C  
ATOM    814  CB  ILE L 106      42.374   8.814  47.072  1.00 30.40           C  
ATOM    815  CG1 ILE L 106      40.887   9.099  47.345  1.00 34.18           C  
ATOM    816  CG2 ILE L 106      43.220   8.704  48.353  1.00 30.24           C  
ATOM    817  CD1 ILE L 106      40.133   7.942  47.991  1.00 30.81           C  
ATOM    818  C   ILE L 106      44.406   9.779  46.089  1.00 31.57           C  
ATOM    819  O   ILE L 106      44.921   9.058  45.235  1.00 32.47           O  
ATOM    820  N   LYS L 107      45.126  10.529  46.945  1.00 31.88           N  
ATOM    821  CA  LYS L 107      46.557  10.563  46.974  1.00 31.23           C  
ATOM    822  CB  LYS L 107      47.089  11.320  48.203  1.00 33.04           C  
ATOM    823  CG  LYS L 107      48.576  11.671  48.142  1.00 37.64           C  
ATOM    824  CD  LYS L 107      48.904  12.769  47.129  1.00 40.55           C  
ATOM    825  CE  LYS L 107      47.990  13.992  47.233  1.00 42.91           C  
ATOM    826  NZ  LYS L 107      48.214  14.692  48.517  1.00 43.73           N1+
ATOM    827  C   LYS L 107      47.063   9.129  47.059  1.00 30.94           C  
ATOM    828  O   LYS L 107      46.754   8.453  48.076  1.00 30.41           O  
ATOM    829  OXT LYS L 107      47.771   8.693  46.112  1.00  0.00           O1-
TER     830      LYS L 107 
ATOM    831  N   GLN H 108       8.224   6.803  45.768  1.00 45.88           N1+
ATOM    832  CA  GLN H 108       9.594   7.191  45.374  1.00 45.10           C  
ATOM    833  CB  GLN H 108      10.542   5.985  45.514  1.00 47.39           C  
ATOM    834  CG  GLN H 108      12.007   6.294  45.199  1.00 52.60           C  
ATOM    835  CD  GLN H 108      12.804   5.013  45.385  1.00 57.94           C  
ATOM    836  OE1 GLN H 108      12.770   4.393  46.452  1.00 60.63           O  
ATOM    837  NE2 GLN H 108      13.536   4.597  44.321  1.00 61.65           N  
ATOM    838  C   GLN H 108       9.591   7.657  43.955  1.00 42.95           C  
ATOM    839  O   GLN H 108       9.119   6.959  43.059  1.00 41.77           O  
ATOM    840  N   VAL H 109      10.115   8.875  43.720  1.00 41.66           N  
ATOM    841  CA  VAL H 109      10.135   9.422  42.398  1.00 39.19           C  
ATOM    842  CB  VAL H 109      10.587  10.855  42.383  1.00 38.77           C  
ATOM    843  CG1 VAL H 109      10.706  11.331  40.928  1.00 40.59           C  
ATOM    844  CG2 VAL H 109       9.613  11.683  43.238  1.00 39.88           C  
ATOM    845  C   VAL H 109      11.127   8.638  41.606  1.00 38.39           C  
ATOM    846  O   VAL H 109      12.239   8.390  42.069  1.00 39.89           O  
ATOM    847  N   GLN H 110      10.741   8.212  40.386  1.00 38.72           N  
ATOM    848  CA  GLN H 110      11.678   7.468  39.600  1.00 39.54           C  
ATOM    849  CB  GLN H 110      11.539   5.946  39.758  1.00 41.45           C  
ATOM    850  CG  GLN H 110      12.700   5.178  39.129  1.00 46.39           C  
ATOM    851  CD  GLN H 110      12.458   3.690  39.334  1.00 49.45           C  
ATOM    852  OE1 GLN H 110      11.353   3.270  39.676  1.00 47.58           O  
ATOM    853  NE2 GLN H 110      13.517   2.868  39.116  1.00 47.92           N  
ATOM    854  C   GLN H 110      11.471   7.789  38.150  1.00 37.42           C  
ATOM    855  O   GLN H 110      10.341   7.914  37.681  1.00 36.88           O  
ATOM    856  N   LEU H 111      12.587   7.951  37.407  1.00 35.14           N  
ATOM    857  CA  LEU H 111      12.548   8.197  35.992  1.00 34.23           C  
ATOM    858  CB  LEU H 111      13.375   9.425  35.558  1.00 33.36           C  
ATOM    859  CG  LEU H 111      12.825  10.798  35.996  1.00 33.52           C  
ATOM    860  CD1 LEU H 111      11.553  11.172  35.222  1.00 34.52           C  
ATOM    861  CD2 LEU H 111      12.633  10.879  37.515  1.00 33.36           C  
ATOM    862  C   LEU H 111      13.194   7.012  35.334  1.00 33.54           C  
ATOM    863  O   LEU H 111      14.358   6.713  35.595  1.00 35.18           O  
ATOM    864  N   GLN H 112      12.452   6.314  34.447  1.00 34.35           N  
ATOM    865  CA  GLN H 112      12.961   5.139  33.789  1.00 33.89           C  
ATOM    866  CB  GLN H 112      11.983   3.951  33.873  1.00 35.09           C  
ATOM    867  CG  GLN H 112      12.400   2.720  33.062  1.00 40.63           C  
ATOM    868  CD  GLN H 112      13.545   2.005  33.763  1.00 43.24           C  
ATOM    869  OE1 GLN H 112      13.696   2.077  34.981  1.00 46.72           O  
ATOM    870  NE2 GLN H 112      14.378   1.284  32.965  1.00 44.74           N  
ATOM    871  C   GLN H 112      13.155   5.452  32.337  1.00 33.53           C  
ATOM    872  O   GLN H 112      12.212   5.826  31.642  1.00 33.35           O  
ATOM    873  N   GLN H 113      14.398   5.288  31.839  1.00 32.84           N  
ATOM    874  CA  GLN H 113      14.700   5.584  30.468  1.00 31.44           C  
ATOM    875  CB  GLN H 113      16.018   6.361  30.299  1.00 31.49           C  
ATOM    876  CG  GLN H 113      15.939   7.777  30.876  1.00 31.75           C  
ATOM    877  CD  GLN H 113      17.289   8.457  30.706  1.00 32.02           C  
ATOM    878  OE1 GLN H 113      17.855   8.976  31.666  1.00 31.22           O  
ATOM    879  NE2 GLN H 113      17.821   8.466  29.456  1.00 35.25           N  
ATOM    880  C   GLN H 113      14.799   4.313  29.679  1.00 30.82           C  
ATOM    881  O   GLN H 113      14.971   3.226  30.227  1.00 29.63           O  
ATOM    882  N   SER H 114      14.681   4.441  28.342  1.00 31.72           N  
ATOM    883  CA  SER H 114      14.729   3.327  27.436  1.00 31.23           C  
ATOM    884  CB  SER H 114      14.264   3.687  26.014  1.00 30.93           C  
ATOM    885  OG  SER H 114      15.090   4.707  25.474  1.00 30.59           O  
ATOM    886  C   SER H 114      16.142   2.831  27.360  1.00 33.12           C  
ATOM    887  O   SER H 114      17.067   3.469  27.853  1.00 31.43           O  
ATOM    888  N   GLY H 115      16.332   1.658  26.722  1.00 31.92           N  
ATOM    889  CA  GLY H 115      17.616   1.015  26.663  1.00 31.02           C  
ATOM    890  C   GLY H 115      18.492   1.679  25.644  1.00 30.91           C  
ATOM    891  O   GLY H 115      18.091   2.617  24.960  1.00 30.70           O  
ATOM    892  N   ALA H 116      19.735   1.162  25.527  1.00 30.55           N  
ATOM    893  CA  ALA H 116      20.741   1.691  24.649  1.00 30.03           C  
ATOM    894  CB  ALA H 116      22.113   1.013  24.813  1.00 30.30           C  
ATOM    895  C   ALA H 116      20.308   1.506  23.231  1.00 30.57           C  
ATOM    896  O   ALA H 116      19.549   0.593  22.910  1.00 31.31           O  
ATOM    897  N   GLU H 117      20.781   2.404  22.339  1.00 32.14           N  
ATOM    898  CA  GLU H 117      20.391   2.330  20.962  1.00 33.50           C  
ATOM    899  CB  GLU H 117      19.519   3.520  20.522  1.00 36.79           C  
ATOM    900  CG  GLU H 117      18.182   3.627  21.257  1.00 47.64           C  
ATOM    901  CD  GLU H 117      17.197   2.657  20.622  1.00 53.69           C  
ATOM    902  OE1 GLU H 117      17.472   2.181  19.488  1.00 54.07           O  
ATOM    903  OE2 GLU H 117      16.149   2.383  21.264  1.00 54.96           O1-
ATOM    904  C   GLU H 117      21.618   2.387  20.106  1.00 34.59           C  
ATOM    905  O   GLU H 117      22.583   3.084  20.417  1.00 34.73           O  
ATOM    906  N   LEU H 118      21.615   1.617  19.001  1.00 33.97           N  
ATOM    907  CA  LEU H 118      22.700   1.685  18.068  1.00 34.12           C  
ATOM    908  CB  LEU H 118      23.494   0.365  17.983  1.00 33.93           C  
ATOM    909  CG  LEU H 118      24.798   0.406  17.157  1.00 34.20           C  
ATOM    910  CD1 LEU H 118      25.488  -0.962  17.170  1.00 33.61           C  
ATOM    911  CD2 LEU H 118      24.577   0.899  15.721  1.00 36.05           C  
ATOM    912  C   LEU H 118      22.045   1.988  16.755  1.00 33.98           C  
ATOM    913  O   LEU H 118      21.225   1.206  16.274  1.00 34.42           O  
ATOM    914  N   VAL H 119      22.372   3.152  16.152  1.00 33.77           N  
ATOM    915  CA  VAL H 119      21.752   3.538  14.913  1.00 35.81           C  
ATOM    916  CB  VAL H 119      20.743   4.639  15.066  1.00 36.69           C  
ATOM    917  CG1 VAL H 119      19.554   4.116  15.887  1.00 39.02           C  
ATOM    918  CG2 VAL H 119      21.439   5.847  15.713  1.00 37.69           C  
ATOM    919  C   VAL H 119      22.805   4.044  13.976  1.00 36.52           C  
ATOM    920  O   VAL H 119      23.874   4.486  14.392  1.00 35.01           O  
ATOM    921  N   ARG H 120      22.519   3.972  12.661  1.00 37.48           N  
ATOM    922  CA  ARG H 120      23.461   4.414  11.675  1.00 39.60           C  
ATOM    923  CB  ARG H 120      23.359   3.663  10.338  1.00 42.49           C  
ATOM    924  CG  ARG H 120      22.013   3.773   9.627  1.00 47.05           C  
ATOM    925  CD  ARG H 120      21.878   2.738   8.511  1.00 52.96           C  
ATOM    926  NE  ARG H 120      23.188   2.713   7.796  1.00 59.07           N  
ATOM    927  CZ  ARG H 120      23.271   2.331   6.490  1.00 62.23           C  
ATOM    928  NH1 ARG H 120      22.136   2.069   5.777  1.00 62.52           N1+
ATOM    929  NH2 ARG H 120      24.494   2.215   5.893  1.00 62.74           N  
ATOM    930  C   ARG H 120      23.273   5.881  11.456  1.00 38.98           C  
ATOM    931  O   ARG H 120      22.260   6.460  11.837  1.00 37.86           O  
ATOM    932  N   PRO H 121      24.253   6.499  10.860  1.00 38.54           N  
ATOM    933  CA  PRO H 121      24.190   7.917  10.651  1.00 37.70           C  
ATOM    934  CD  PRO H 121      25.625   6.021  10.959  1.00 39.39           C  
ATOM    935  CB  PRO H 121      25.586   8.328  10.187  1.00 38.95           C  
ATOM    936  CG  PRO H 121      26.507   7.275  10.834  1.00 40.03           C  
ATOM    937  C   PRO H 121      23.096   8.296   9.705  1.00 38.02           C  
ATOM    938  O   PRO H 121      22.793   7.525   8.798  1.00 36.78           O  
ATOM    939  N   GLY H 122      22.477   9.473   9.923  1.00 38.47           N  
ATOM    940  CA  GLY H 122      21.457   9.969   9.045  1.00 38.09           C  
ATOM    941  C   GLY H 122      20.123   9.489   9.519  1.00 39.19           C  
ATOM    942  O   GLY H 122      19.083   9.974   9.076  1.00 42.58           O  
ATOM    943  N   VAL H 123      20.120   8.525  10.454  1.00 36.76           N  
ATOM    944  CA  VAL H 123      18.900   7.960  10.947  1.00 37.28           C  
ATOM    945  CB  VAL H 123      19.072   6.563  11.466  1.00 36.48           C  
ATOM    946  CG1 VAL H 123      19.719   6.634  12.858  1.00 47.56           C  
ATOM    947  CG2 VAL H 123      17.719   5.848  11.433  1.00 45.96           C  
ATOM    948  C   VAL H 123      18.422   8.807  12.086  1.00 37.84           C  
ATOM    949  O   VAL H 123      19.120   9.716  12.529  1.00 39.78           O  
ATOM    950  N   SER H 124      17.177   8.569  12.547  1.00 37.02           N  
ATOM    951  CA  SER H 124      16.663   9.291  13.675  0.90 36.91           C  
ATOM    952  CB  SER H 124      15.364  10.061  13.376  0.90 38.72           C  
ATOM    953  OG  SER H 124      14.327   9.160  13.023  0.90 41.65           O  
ATOM    954  C   SER H 124      16.376   8.285  14.751  1.00 36.17           C  
ATOM    955  O   SER H 124      16.182   7.104  14.469  1.00 38.79           O  
ATOM    956  N   VAL H 125      16.389   8.722  16.029  1.00 36.94           N  
ATOM    957  CA  VAL H 125      16.122   7.819  17.113  1.00 37.09           C  
ATOM    958  CB  VAL H 125      17.367   7.391  17.837  1.00 37.55           C  
ATOM    959  CG1 VAL H 125      18.037   8.635  18.443  1.00 36.12           C  
ATOM    960  CG2 VAL H 125      16.992   6.321  18.874  1.00 36.88           C  
ATOM    961  C   VAL H 125      15.236   8.521  18.097  1.00 37.48           C  
ATOM    962  O   VAL H 125      15.295   9.740  18.246  1.00 36.65           O  
ATOM    963  N   ARG H 126      14.367   7.752  18.786  1.00 37.11           N  
ATOM    964  CA  ARG H 126      13.478   8.336  19.747  1.00 36.56           C  
ATOM    965  CB  ARG H 126      12.005   8.224  19.324  1.00 38.10           C  
ATOM    966  CG  ARG H 126      11.032   8.976  20.228  1.00 40.45           C  
ATOM    967  CD  ARG H 126       9.576   8.845  19.778  1.00 41.41           C  
ATOM    968  NE  ARG H 126       9.199   7.410  19.910  1.00  0.00           N  
ATOM    969  CZ  ARG H 126       7.882   7.052  19.954  1.00  0.00           C  
ATOM    970  NH1 ARG H 126       6.916   8.012  19.873  1.00  0.00           N1+
ATOM    971  NH2 ARG H 126       7.534   5.739  20.081  1.00  0.00           N  
ATOM    972  C   ARG H 126      13.663   7.587  21.033  1.00 37.26           C  
ATOM    973  O   ARG H 126      13.568   6.362  21.068  1.00 38.89           O  
ATOM    974  N   ILE H 127      13.922   8.317  22.134  1.00 37.41           N  
ATOM    975  CA  ILE H 127      14.152   7.686  23.402  1.00 37.18           C  
ATOM    976  CB  ILE H 127      15.521   7.966  23.950  1.00 39.75           C  
ATOM    977  CG1 ILE H 127      15.738   9.473  24.142  1.00 51.90           C  
ATOM    978  CG2 ILE H 127      16.546   7.304  23.012  1.00 52.56           C  
ATOM    979  CD1 ILE H 127      17.079   9.805  24.790  1.00 50.39           C  
ATOM    980  C   ILE H 127      13.097   8.153  24.358  1.00 36.27           C  
ATOM    981  O   ILE H 127      12.540   9.238  24.203  1.00 35.34           O  
ATOM    982  N   SER H 128      12.777   7.311  25.362  1.00 35.41           N  
ATOM    983  CA  SER H 128      11.684   7.617  26.243  1.00 35.18           C  
ATOM    984  CB  SER H 128      10.589   6.538  26.211  1.00 36.21           C  
ATOM    985  OG  SER H 128      11.115   5.302  26.668  1.00 36.21           O  
ATOM    986  C   SER H 128      12.151   7.726  27.662  1.00 36.04           C  
ATOM    987  O   SER H 128      13.228   7.262  28.024  1.00 34.92           O  
ATOM    988  N   CYS H 129      11.334   8.403  28.501  1.00 36.33           N  
ATOM    989  CA  CYS H 129      11.609   8.557  29.901  1.00 36.97           C  
ATOM    990  CB  CYS H 129      12.242   9.931  30.229  1.00 37.18           C  
ATOM    991  SG  CYS H 129      12.606  10.194  31.993  1.00 39.32           S  
ATOM    992  C   CYS H 129      10.283   8.447  30.602  1.00 37.40           C  
ATOM    993  O   CYS H 129       9.452   9.348  30.515  1.00 36.78           O  
ATOM    994  N   LYS H 130      10.055   7.334  31.328  1.00 36.81           N  
ATOM    995  CA  LYS H 130       8.779   7.138  31.960  1.00 38.27           C  
ATOM    996  CB  LYS H 130       8.307   5.674  31.925  1.00 40.60           C  
ATOM    997  CG  LYS H 130       6.855   5.489  32.370  1.00 43.96           C  
ATOM    998  CD  LYS H 130       6.256   4.144  31.960  1.00 46.29           C  
ATOM    999  CE  LYS H 130       4.798   3.966  32.388  1.00 49.94           C  
ATOM   1000  NZ  LYS H 130       4.199   2.826  31.661  1.00 52.19           N1+
ATOM   1001  C   LYS H 130       8.883   7.562  33.387  1.00 37.76           C  
ATOM   1002  O   LYS H 130       9.794   7.159  34.108  1.00 39.35           O  
ATOM   1003  N   GLY H 131       7.927   8.391  33.842  1.00 37.79           N  
ATOM   1004  CA  GLY H 131       7.990   8.871  35.188  1.00 37.55           C  
ATOM   1005  C   GLY H 131       6.994   8.128  36.012  1.00 38.05           C  
ATOM   1006  O   GLY H 131       5.965   7.672  35.512  1.00 39.37           O  
ATOM   1007  N   SER H 132       7.300   7.981  37.317  1.00 38.26           N  
ATOM   1008  CA  SER H 132       6.398   7.318  38.209  1.00 38.65           C  
ATOM   1009  CB  SER H 132       6.547   5.786  38.202  1.00 38.62           C  
ATOM   1010  OG  SER H 132       7.840   5.420  38.664  1.00 38.25           O  
ATOM   1011  C   SER H 132       6.688   7.795  39.596  1.00 37.92           C  
ATOM   1012  O   SER H 132       7.762   8.329  39.872  1.00 37.55           O  
ATOM   1013  N   GLY H 133       5.720   7.593  40.515  1.00 36.79           N  
ATOM   1014  CA  GLY H 133       5.925   7.895  41.902  1.00 35.70           C  
ATOM   1015  C   GLY H 133       5.516   9.301  42.196  1.00 36.04           C  
ATOM   1016  O   GLY H 133       5.463   9.697  43.359  1.00 37.34           O  
ATOM   1017  N   TYR H 134       5.221  10.100  41.155  1.00 32.10           N  
ATOM   1018  CA  TYR H 134       4.851  11.460  41.420  1.00 31.31           C  
ATOM   1019  CB  TYR H 134       6.042  12.441  41.373  1.00 30.26           C  
ATOM   1020  CG  TYR H 134       6.632  12.475  40.000  1.00 29.42           C  
ATOM   1021  CD1 TYR H 134       7.394  11.430  39.525  1.00 28.43           C  
ATOM   1022  CD2 TYR H 134       6.448  13.576  39.193  1.00 30.38           C  
ATOM   1023  CE1 TYR H 134       7.943  11.475  38.262  1.00 29.60           C  
ATOM   1024  CE2 TYR H 134       6.995  13.626  37.931  1.00 31.24           C  
ATOM   1025  CZ  TYR H 134       7.743  12.574  37.462  1.00 30.43           C  
ATOM   1026  OH  TYR H 134       8.303  12.626  36.167  1.00 32.53           O  
ATOM   1027  C   TYR H 134       3.838  11.894  40.411  1.00 32.46           C  
ATOM   1028  O   TYR H 134       3.528  11.170  39.466  1.00 33.20           O  
ATOM   1029  N   THR H 135       3.278  13.104  40.605  1.00 33.36           N  
ATOM   1030  CA  THR H 135       2.316  13.594  39.665  1.00 35.46           C  
ATOM   1031  CB  THR H 135       1.481  14.718  40.197  1.00 36.35           C  
ATOM   1032  OG1 THR H 135       0.780  14.302  41.360  1.00 42.12           O  
ATOM   1033  CG2 THR H 135       0.488  15.144  39.102  1.00 35.08           C  
ATOM   1034  C   THR H 135       3.091  14.095  38.493  1.00 36.57           C  
ATOM   1035  O   THR H 135       3.764  15.124  38.544  1.00 38.24           O  
ATOM   1036  N   PHE H 136       2.962  13.365  37.374  1.00 37.27           N  
ATOM   1037  CA  PHE H 136       3.719  13.589  36.183  1.00 36.66           C  
ATOM   1038  CB  PHE H 136       3.321  12.573  35.095  1.00 36.74           C  
ATOM   1039  CG  PHE H 136       4.096  12.824  33.851  1.00 35.28           C  
ATOM   1040  CD1 PHE H 136       5.438  12.525  33.779  1.00 35.41           C  
ATOM   1041  CD2 PHE H 136       3.463  13.332  32.742  1.00 32.62           C  
ATOM   1042  CE1 PHE H 136       6.140  12.754  32.619  1.00 32.98           C  
ATOM   1043  CE2 PHE H 136       4.160  13.561  31.580  1.00 33.63           C  
ATOM   1044  CZ  PHE H 136       5.503  13.276  31.520  1.00 34.02           C  
ATOM   1045  C   PHE H 136       3.488  14.977  35.667  1.00 35.23           C  
ATOM   1046  O   PHE H 136       4.434  15.678  35.308  1.00 36.20           O  
ATOM   1047  N   THR H 137       2.222  15.422  35.646  1.00 34.93           N  
ATOM   1048  CA  THR H 137       1.845  16.694  35.097  1.00 34.42           C  
ATOM   1049  CB  THR H 137       0.358  16.877  35.077  1.00 35.45           C  
ATOM   1050  OG1 THR H 137      -0.250  15.812  34.364  1.00 46.83           O  
ATOM   1051  CG2 THR H 137       0.037  18.212  34.383  1.00 33.16           C  
ATOM   1052  C   THR H 137       2.432  17.814  35.902  1.00 35.86           C  
ATOM   1053  O   THR H 137       2.685  18.898  35.382  1.00 35.82           O  
ATOM   1054  N   ASP H 138       2.651  17.589  37.207  1.00 35.41           N  
ATOM   1055  CA  ASP H 138       3.108  18.622  38.095  1.00 35.81           C  
ATOM   1056  CB  ASP H 138       3.235  18.151  39.556  1.00 37.73           C  
ATOM   1057  CG  ASP H 138       1.840  17.926  40.128  1.00 47.57           C  
ATOM   1058  OD1 ASP H 138       0.851  18.084  39.366  1.00 46.03           O  
ATOM   1059  OD2 ASP H 138       1.749  17.591  41.339  1.00 49.65           O1-
ATOM   1060  C   ASP H 138       4.464  19.146  37.706  1.00 37.25           C  
ATOM   1061  O   ASP H 138       4.755  20.313  37.964  1.00 37.45           O  
ATOM   1062  N   TYR H 139       5.341  18.321  37.094  1.00 35.89           N  
ATOM   1063  CA  TYR H 139       6.691  18.790  36.907  1.00 34.21           C  
ATOM   1064  CB  TYR H 139       7.716  17.904  37.632  1.00 33.78           C  
ATOM   1065  CG  TYR H 139       7.381  17.906  39.084  1.00 36.87           C  
ATOM   1066  CD1 TYR H 139       6.321  17.166  39.553  1.00 39.71           C  
ATOM   1067  CD2 TYR H 139       8.131  18.631  39.978  1.00 38.65           C  
ATOM   1068  CE1 TYR H 139       6.008  17.159  40.893  1.00 41.56           C  
ATOM   1069  CE2 TYR H 139       7.825  18.630  41.318  1.00 40.38           C  
ATOM   1070  CZ  TYR H 139       6.761  17.893  41.778  1.00 42.85           C  
ATOM   1071  OH  TYR H 139       6.447  17.892  43.153  1.00 46.58           O  
ATOM   1072  C   TYR H 139       7.102  18.795  35.458  1.00 35.12           C  
ATOM   1073  O   TYR H 139       6.544  18.070  34.633  1.00 37.52           O  
ATOM   1074  N   ALA H 140       8.084  19.675  35.125  1.00 32.03           N  
ATOM   1075  CA  ALA H 140       8.671  19.761  33.815  1.00 32.38           C  
ATOM   1076  CB  ALA H 140       9.224  21.158  33.483  1.00 26.93           C  
ATOM   1077  C   ALA H 140       9.768  18.739  33.705  1.00 34.71           C  
ATOM   1078  O   ALA H 140      10.293  18.266  34.714  1.00 36.01           O  
ATOM   1079  N   MET H 141      10.125  18.360  32.456  1.00 33.27           N  
ATOM   1080  CA  MET H 141      11.123  17.350  32.226  1.00 31.73           C  
ATOM   1081  CB  MET H 141      10.559  16.146  31.455  1.00 34.06           C  
ATOM   1082  CG  MET H 141      11.478  14.926  31.442  1.00 39.95           C  
ATOM   1083  SD  MET H 141      11.679  14.154  33.075  1.00 50.79           S  
ATOM   1084  CE  MET H 141       9.919  13.766  33.287  1.00 48.78           C  
ATOM   1085  C   MET H 141      12.232  17.944  31.401  1.00 32.07           C  
ATOM   1086  O   MET H 141      11.993  18.581  30.378  1.00 30.67           O  
ATOM   1087  N   HIS H 142      13.495  17.724  31.825  1.00 30.84           N  
ATOM   1088  CA  HIS H 142      14.623  18.296  31.141  1.00 29.96           C  
ATOM   1089  ND1 HIS H 142      15.104  21.572  32.245  1.00 34.87           N  
ATOM   1090  CG  HIS H 142      14.941  20.285  32.709  1.00 30.59           C  
ATOM   1091  CB  HIS H 142      15.564  19.074  32.077  1.00 29.39           C  
ATOM   1092  NE2 HIS H 142      13.811  21.707  34.048  1.00 36.49           N  
ATOM   1093  CD2 HIS H 142      14.146  20.387  33.810  1.00 35.91           C  
ATOM   1094  CE1 HIS H 142      14.409  22.383  33.084  1.00 36.79           C  
ATOM   1095  C   HIS H 142      15.440  17.188  30.551  1.00 28.81           C  
ATOM   1096  O   HIS H 142      15.418  16.059  31.036  1.00 28.71           O  
ATOM   1097  N   TRP H 143      16.172  17.485  29.456  1.00 28.64           N  
ATOM   1098  CA  TRP H 143      17.010  16.490  28.851  1.00 28.36           C  
ATOM   1099  CB  TRP H 143      16.561  16.117  27.430  1.00 27.20           C  
ATOM   1100  CG  TRP H 143      15.238  15.390  27.433  1.00 28.44           C  
ATOM   1101  CD2 TRP H 143      15.102  13.958  27.464  1.00 29.11           C  
ATOM   1102  CD1 TRP H 143      13.971  15.895  27.429  1.00 29.70           C  
ATOM   1103  NE1 TRP H 143      13.055  14.871  27.461  1.00 27.08           N  
ATOM   1104  CE2 TRP H 143      13.739  13.676  27.482  1.00 28.58           C  
ATOM   1105  CE3 TRP H 143      16.040  12.968  27.480  1.00 29.04           C  
ATOM   1106  CZ2 TRP H 143      13.287  12.386  27.515  1.00 28.28           C  
ATOM   1107  CZ3 TRP H 143      15.581  11.669  27.513  1.00 28.63           C  
ATOM   1108  CH2 TRP H 143      14.231  11.386  27.530  1.00 29.46           C  
ATOM   1109  C   TRP H 143      18.407  17.034  28.815  1.00 27.57           C  
ATOM   1110  O   TRP H 143      18.621  18.208  28.513  1.00 26.86           O  
ATOM   1111  N   VAL H 144      19.397  16.182  29.154  1.00 27.45           N  
ATOM   1112  CA  VAL H 144      20.768  16.607  29.192  1.00 27.09           C  
ATOM   1113  CB  VAL H 144      21.315  16.701  30.585  1.00 28.28           C  
ATOM   1114  CG1 VAL H 144      22.802  17.087  30.510  1.00 27.46           C  
ATOM   1115  CG2 VAL H 144      20.453  17.697  31.377  1.00 27.54           C  
ATOM   1116  C   VAL H 144      21.602  15.608  28.447  1.00 27.34           C  
ATOM   1117  O   VAL H 144      21.324  14.409  28.457  1.00 26.78           O  
ATOM   1118  N   LYS H 145      22.666  16.105  27.781  1.00 28.34           N  
ATOM   1119  CA  LYS H 145      23.542  15.279  26.994  1.00 28.67           C  
ATOM   1120  CB  LYS H 145      23.819  15.888  25.609  1.00 27.53           C  
ATOM   1121  CG  LYS H 145      24.778  15.082  24.732  1.00 26.89           C  
ATOM   1122  CD  LYS H 145      24.896  15.652  23.317  1.00 25.82           C  
ATOM   1123  CE  LYS H 145      26.001  15.021  22.471  1.00 26.85           C  
ATOM   1124  NZ  LYS H 145      26.021  15.650  21.130  1.00 27.50           N1+
ATOM   1125  C   LYS H 145      24.869  15.192  27.682  1.00 29.45           C  
ATOM   1126  O   LYS H 145      25.390  16.188  28.181  1.00 28.92           O  
ATOM   1127  N   GLN H 146      25.457  13.979  27.731  1.00 29.85           N  
ATOM   1128  CA  GLN H 146      26.750  13.854  28.337  1.00 32.53           C  
ATOM   1129  CB  GLN H 146      26.739  13.099  29.683  1.00 31.65           C  
ATOM   1130  CG  GLN H 146      28.115  13.038  30.357  1.00 31.16           C  
ATOM   1131  CD  GLN H 146      27.964  12.386  31.727  1.00 31.96           C  
ATOM   1132  OE1 GLN H 146      26.927  11.805  32.043  1.00 31.36           O  
ATOM   1133  NE2 GLN H 146      29.028  12.487  32.571  1.00 33.26           N  
ATOM   1134  C   GLN H 146      27.645  13.105  27.402  1.00 35.01           C  
ATOM   1135  O   GLN H 146      27.379  11.958  27.040  1.00 32.91           O  
ATOM   1136  N   SER H 147      28.742  13.765  26.982  1.00 39.19           N  
ATOM   1137  CA  SER H 147      29.753  13.185  26.149  1.00 43.83           C  
ATOM   1138  CB  SER H 147      29.848  13.845  24.761  1.00 44.58           C  
ATOM   1139  OG  SER H 147      30.064  15.241  24.895  1.00 38.84           O  
ATOM   1140  C   SER H 147      31.024  13.440  26.894  1.00 47.09           C  
ATOM   1141  O   SER H 147      31.129  14.422  27.622  1.00 47.77           O  
ATOM   1142  N   HIS H 148      32.036  12.572  26.760  1.00 52.12           N  
ATOM   1143  CA  HIS H 148      33.180  12.780  27.597  1.00 54.43           C  
ATOM   1144  ND1 HIS H 148      36.437  12.676  28.275  1.00 67.65           N  
ATOM   1145  CG  HIS H 148      35.328  11.893  28.509  1.00 56.57           C  
ATOM   1146  CB  HIS H 148      34.235  11.669  27.506  1.00 54.18           C  
ATOM   1147  NE2 HIS H 148      36.614  11.927  30.362  1.00 67.65           N  
ATOM   1148  CD2 HIS H 148      35.454  11.442  29.787  1.00 66.72           C  
ATOM   1149  CE1 HIS H 148      37.172  12.663  29.416  1.00 67.51           C  
ATOM   1150  C   HIS H 148      33.868  14.073  27.290  1.00 55.57           C  
ATOM   1151  O   HIS H 148      34.295  14.780  28.203  1.00 56.82           O  
ATOM   1152  N   ALA H 149      34.049  14.400  25.998  1.00 55.83           N  
ATOM   1153  CA  ALA H 149      34.771  15.596  25.663  1.00 56.71           C  
ATOM   1154  CB  ALA H 149      35.071  15.701  24.159  1.00 57.62           C  
ATOM   1155  C   ALA H 149      34.024  16.833  26.048  1.00 56.69           C  
ATOM   1156  O   ALA H 149      34.597  17.756  26.625  1.00 56.51           O  
ATOM   1157  N   LYS H 150      32.731  16.899  25.678  1.00 55.78           N  
ATOM   1158  CA  LYS H 150      31.920  18.057  25.918  1.00 55.58           C  
ATOM   1159  CB  LYS H 150      30.748  18.219  24.947  1.00 57.83           C  
ATOM   1160  CG  LYS H 150      30.185  19.632  25.042  1.00 61.38           C  
ATOM   1161  CD  LYS H 150      31.217  20.704  24.676  1.00 65.06           C  
ATOM   1162  CE  LYS H 150      31.798  20.552  23.268  1.00 58.00           C  
ATOM   1163  NZ  LYS H 150      32.827  21.590  23.024  1.00 58.54           N1+
ATOM   1164  C   LYS H 150      31.397  18.155  27.314  1.00 53.10           C  
ATOM   1165  O   LYS H 150      31.112  19.255  27.775  1.00 54.60           O  
ATOM   1166  N   SER H 151      31.166  17.011  27.990  1.00 49.43           N  
ATOM   1167  CA  SER H 151      30.633  17.032  29.321  1.00 45.64           C  
ATOM   1168  CB  SER H 151      31.226  18.103  30.256  1.00 43.58           C  
ATOM   1169  OG  SER H 151      32.560  17.754  30.599  1.00 43.98           O  
ATOM   1170  C   SER H 151      29.141  17.173  29.247  1.00 43.41           C  
ATOM   1171  O   SER H 151      28.509  16.684  28.314  1.00 44.01           O  
ATOM   1172  N   LEU H 152      28.536  17.838  30.256  1.00 40.04           N  
ATOM   1173  CA  LEU H 152      27.104  17.939  30.349  1.00 35.94           C  
ATOM   1174  CB  LEU H 152      26.627  18.046  31.809  1.00 34.94           C  
ATOM   1175  CG  LEU H 152      26.944  16.797  32.654  1.00 32.76           C  
ATOM   1176  CD1 LEU H 152      26.447  16.957  34.098  1.00 30.90           C  
ATOM   1177  CD2 LEU H 152      26.404  15.517  31.992  1.00 31.29           C  
ATOM   1178  C   LEU H 152      26.600  19.147  29.610  1.00 36.28           C  
ATOM   1179  O   LEU H 152      27.157  20.240  29.725  1.00 34.04           O  
ATOM   1180  N   GLU H 153      25.516  18.962  28.819  1.00 33.63           N  
ATOM   1181  CA  GLU H 153      24.911  20.037  28.078  1.00 33.98           C  
ATOM   1182  CB  GLU H 153      25.227  20.005  26.571  1.00 35.39           C  
ATOM   1183  CG  GLU H 153      26.681  20.361  26.253  1.00 39.20           C  
ATOM   1184  CD  GLU H 153      26.893  20.208  24.751  1.00 42.35           C  
ATOM   1185  OE1 GLU H 153      26.784  19.054  24.260  1.00 43.91           O  
ATOM   1186  OE2 GLU H 153      27.166  21.235  24.078  1.00 47.09           O1-
ATOM   1187  C   GLU H 153      23.421  19.927  28.226  1.00 32.50           C  
ATOM   1188  O   GLU H 153      22.855  18.835  28.191  1.00 31.99           O  
ATOM   1189  N   TRP H 154      22.740  21.079  28.380  1.00 31.75           N  
ATOM   1190  CA  TRP H 154      21.315  21.080  28.576  1.00 30.91           C  
ATOM   1191  CB  TRP H 154      20.848  22.262  29.444  1.00 31.69           C  
ATOM   1192  CG  TRP H 154      19.361  22.350  29.692  1.00 31.60           C  
ATOM   1193  CD2 TRP H 154      18.494  23.281  29.030  1.00 30.45           C  
ATOM   1194  CD1 TRP H 154      18.582  21.654  30.570  1.00 31.19           C  
ATOM   1195  NE1 TRP H 154      17.283  22.094  30.496  1.00 31.56           N  
ATOM   1196  CE2 TRP H 154      17.212  23.097  29.551  1.00 30.04           C  
ATOM   1197  CE3 TRP H 154      18.742  24.219  28.069  1.00 32.38           C  
ATOM   1198  CZ2 TRP H 154      16.160  23.851  29.120  1.00 31.57           C  
ATOM   1199  CZ3 TRP H 154      17.677  24.973  27.631  1.00 33.51           C  
ATOM   1200  CH2 TRP H 154      16.410  24.793  28.148  1.00 31.01           C  
ATOM   1201  C   TRP H 154      20.669  21.206  27.231  1.00 30.33           C  
ATOM   1202  O   TRP H 154      20.939  22.155  26.499  1.00 30.25           O  
ATOM   1203  N   ILE H 155      19.880  20.181  26.841  1.00 28.34           N  
ATOM   1204  CA  ILE H 155      19.173  20.139  25.587  1.00 29.83           C  
ATOM   1205  CB  ILE H 155      18.804  18.739  25.194  1.00 29.35           C  
ATOM   1206  CG1 ILE H 155      20.081  17.895  25.021  1.00 33.40           C  
ATOM   1207  CG2 ILE H 155      17.942  18.811  23.923  1.00 32.20           C  
ATOM   1208  CD1 ILE H 155      19.821  16.394  24.911  1.00 30.61           C  
ATOM   1209  C   ILE H 155      17.923  20.982  25.571  1.00 28.87           C  
ATOM   1210  O   ILE H 155      17.717  21.769  24.648  1.00 30.40           O  
ATOM   1211  N   GLY H 156      17.048  20.845  26.592  1.00 30.03           N  
ATOM   1212  CA  GLY H 156      15.804  21.577  26.578  1.00 30.88           C  
ATOM   1213  C   GLY H 156      14.894  21.022  27.637  1.00 31.27           C  
ATOM   1214  O   GLY H 156      15.249  20.084  28.349  1.00 31.01           O  
ATOM   1215  N   VAL H 157      13.679  21.603  27.771  1.00 30.36           N  
ATOM   1216  CA  VAL H 157      12.754  21.140  28.768  1.00 30.55           C  
ATOM   1217  CB  VAL H 157      12.738  21.995  30.001  1.00 29.47           C  
ATOM   1218  CG1 VAL H 157      12.290  23.413  29.607  1.00 31.69           C  
ATOM   1219  CG2 VAL H 157      11.837  21.324  31.055  1.00 30.51           C  
ATOM   1220  C   VAL H 157      11.373  21.163  28.202  1.00 31.49           C  
ATOM   1221  O   VAL H 157      11.059  21.967  27.326  1.00 29.76           O  
ATOM   1222  N   ILE H 158      10.507  20.252  28.695  1.00 31.74           N  
ATOM   1223  CA  ILE H 158       9.154  20.202  28.229  1.00 31.76           C  
ATOM   1224  CB  ILE H 158       8.763  18.919  27.562  1.00 31.37           C  
ATOM   1225  CG1 ILE H 158       8.835  17.738  28.537  1.00 31.16           C  
ATOM   1226  CG2 ILE H 158       9.636  18.742  26.329  1.00 30.98           C  
ATOM   1227  CD1 ILE H 158       8.220  16.467  27.954  1.00 27.47           C  
ATOM   1228  C   ILE H 158       8.251  20.294  29.402  1.00 32.77           C  
ATOM   1229  O   ILE H 158       8.493  19.687  30.446  1.00 33.40           O  
ATOM   1230  N   SER H 159       7.168  21.071  29.255  1.00 34.64           N  
ATOM   1231  CA  SER H 159       6.210  21.128  30.310  1.00 35.45           C  
ATOM   1232  CB  SER H 159       5.585  22.520  30.455  1.00 36.22           C  
ATOM   1233  OG  SER H 159       4.642  22.519  31.513  1.00 54.55           O  
ATOM   1234  C   SER H 159       5.145  20.152  29.913  1.00 35.93           C  
ATOM   1235  O   SER H 159       4.495  20.304  28.882  1.00 35.01           O  
ATOM   1236  N   THR H 160       4.978  19.206  30.856  1.00 36.23           N  
ATOM   1237  CA  THR H 160       4.211  18.009  30.764  1.00 37.43           C  
ATOM   1238  CB  THR H 160       4.308  17.182  32.010  1.00 41.94           C  
ATOM   1239  OG1 THR H 160       3.800  17.898  33.129  1.00 57.62           O  
ATOM   1240  CG2 THR H 160       5.787  16.824  32.230  1.00 57.39           C  
ATOM   1241  C   THR H 160       2.762  18.248  30.494  1.00 39.74           C  
ATOM   1242  O   THR H 160       2.184  17.516  29.692  1.00 41.49           O  
ATOM   1243  N   TYR H 161       2.088  19.188  31.188  1.00 40.09           N  
ATOM   1244  CA  TYR H 161       0.704  19.261  30.813  1.00 39.78           C  
ATOM   1245  CB  TYR H 161      -0.259  19.790  31.906  1.00 38.20           C  
ATOM   1246  CG  TYR H 161      -0.340  21.271  32.044  1.00 40.51           C  
ATOM   1247  CD1 TYR H 161       0.653  22.021  32.638  1.00 39.98           C  
ATOM   1248  CD2 TYR H 161      -1.478  21.906  31.600  1.00 40.99           C  
ATOM   1249  CE1 TYR H 161       0.517  23.388  32.756  1.00 39.78           C  
ATOM   1250  CE2 TYR H 161      -1.622  23.265  31.714  1.00 41.30           C  
ATOM   1251  CZ  TYR H 161      -0.623  24.008  32.292  1.00 40.61           C  
ATOM   1252  OH  TYR H 161      -0.788  25.405  32.402  1.00 40.35           O  
ATOM   1253  C   TYR H 161       0.510  19.984  29.507  1.00 38.87           C  
ATOM   1254  O   TYR H 161      -0.154  19.474  28.605  1.00 40.56           O  
ATOM   1255  N   SER H 162       1.145  21.169  29.363  1.00 40.02           N  
ATOM   1256  CA  SER H 162       0.995  22.034  28.219  1.00 41.91           C  
ATOM   1257  CB  SER H 162       1.799  23.343  28.383  1.00 42.00           C  
ATOM   1258  OG  SER H 162       3.188  23.064  28.522  1.00 41.43           O  
ATOM   1259  C   SER H 162       1.508  21.366  26.992  1.00 42.21           C  
ATOM   1260  O   SER H 162       0.856  21.326  25.949  1.00 43.91           O  
ATOM   1261  N   GLY H 163       2.707  20.796  27.111  1.00 41.32           N  
ATOM   1262  CA  GLY H 163       3.396  20.189  26.023  1.00 39.95           C  
ATOM   1263  C   GLY H 163       4.283  21.251  25.430  1.00 39.95           C  
ATOM   1264  O   GLY H 163       4.911  21.015  24.397  1.00 39.93           O  
ATOM   1265  N   ASP H 164       4.346  22.453  26.067  1.00 39.73           N  
ATOM   1266  CA  ASP H 164       5.192  23.512  25.589  1.00 40.43           C  
ATOM   1267  CB  ASP H 164       4.912  24.846  26.298  1.00 49.28           C  
ATOM   1268  CG  ASP H 164       5.517  25.994  25.504  1.00 55.29           C  
ATOM   1269  OD1 ASP H 164       6.126  25.744  24.429  1.00 59.58           O  
ATOM   1270  OD2 ASP H 164       5.363  27.153  25.969  1.00 60.83           O1-
ATOM   1271  C   ASP H 164       6.615  23.131  25.860  1.00 40.80           C  
ATOM   1272  O   ASP H 164       6.901  22.394  26.802  1.00 39.42           O  
ATOM   1273  N   ALA H 165       7.558  23.632  25.034  1.00 40.13           N  
ATOM   1274  CA  ALA H 165       8.925  23.250  25.236  1.00 40.09           C  
ATOM   1275  CB  ALA H 165       9.383  22.095  24.324  1.00 39.45           C  
ATOM   1276  C   ALA H 165       9.829  24.415  24.975  1.00 40.44           C  
ATOM   1277  O   ALA H 165       9.441  25.403  24.351  1.00 39.15           O  
ATOM   1278  N   ARG H 166      11.064  24.326  25.509  1.00 40.42           N  
ATOM   1279  CA  ARG H 166      12.080  25.320  25.312  1.00 40.13           C  
ATOM   1280  CB  ARG H 166      12.381  26.142  26.576  1.00 41.47           C  
ATOM   1281  CG  ARG H 166      13.465  27.202  26.374  1.00 48.85           C  
ATOM   1282  CD  ARG H 166      13.876  27.902  27.672  1.00 61.26           C  
ATOM   1283  NE  ARG H 166      12.759  28.803  28.076  1.00  0.00           N  
ATOM   1284  CZ  ARG H 166      12.923  30.155  28.014  1.00  0.00           C  
ATOM   1285  NH1 ARG H 166      14.131  30.677  27.646  1.00  0.00           N1+
ATOM   1286  NH2 ARG H 166      11.890  30.989  28.328  1.00  0.00           N  
ATOM   1287  C   ARG H 166      13.327  24.571  24.955  1.00 39.78           C  
ATOM   1288  O   ARG H 166      13.634  23.541  25.556  1.00 37.69           O  
ATOM   1289  N   PHE H 167      14.096  25.067  23.965  1.00 38.22           N  
ATOM   1290  CA  PHE H 167      15.265  24.334  23.568  1.00 38.06           C  
ATOM   1291  CB  PHE H 167      15.227  23.827  22.110  1.00 37.71           C  
ATOM   1292  CG  PHE H 167      14.214  22.746  21.942  1.00 40.37           C  
ATOM   1293  CD1 PHE H 167      12.886  23.041  21.733  1.00 38.09           C  
ATOM   1294  CD2 PHE H 167      14.598  21.426  21.971  1.00 39.66           C  
ATOM   1295  CE1 PHE H 167      11.959  22.036  21.569  1.00 39.07           C  
ATOM   1296  CE2 PHE H 167      13.678  20.419  21.808  1.00 40.98           C  
ATOM   1297  CZ  PHE H 167      12.353  20.721  21.605  1.00 38.66           C  
ATOM   1298  C   PHE H 167      16.477  25.212  23.633  1.00 38.92           C  
ATOM   1299  O   PHE H 167      16.399  26.438  23.585  1.00 38.99           O  
ATOM   1300  N   ASN H 168      17.648  24.560  23.774  1.00 38.82           N  
ATOM   1301  CA  ASN H 168      18.921  25.211  23.718  1.00 38.73           C  
ATOM   1302  CB  ASN H 168      20.057  24.263  24.154  1.00 37.40           C  
ATOM   1303  CG  ASN H 168      21.397  24.984  24.184  1.00 37.26           C  
ATOM   1304  OD1 ASN H 168      21.755  25.720  23.268  1.00 38.67           O  
ATOM   1305  ND2 ASN H 168      22.176  24.749  25.275  1.00 37.18           N  
ATOM   1306  C   ASN H 168      19.098  25.516  22.263  1.00 39.60           C  
ATOM   1307  O   ASN H 168      18.711  24.723  21.409  1.00 40.75           O  
ATOM   1308  N   GLN H 169      19.714  26.662  21.930  1.00 41.93           N  
ATOM   1309  CA  GLN H 169      19.843  27.045  20.551  1.00 44.32           C  
ATOM   1310  CB  GLN H 169      20.626  28.353  20.356  1.00 46.00           C  
ATOM   1311  CG  GLN H 169      19.932  29.600  20.903  1.00 51.18           C  
ATOM   1312  CD  GLN H 169      20.843  30.789  20.623  1.00 53.40           C  
ATOM   1313  OE1 GLN H 169      21.937  30.633  20.082  1.00 56.60           O  
ATOM   1314  NE2 GLN H 169      20.382  32.014  20.996  1.00 55.15           N  
ATOM   1315  C   GLN H 169      20.605  25.982  19.829  1.00 43.34           C  
ATOM   1316  O   GLN H 169      20.306  25.673  18.675  1.00 44.76           O  
ATOM   1317  N   LYS H 170      21.607  25.378  20.490  1.00 43.37           N  
ATOM   1318  CA  LYS H 170      22.450  24.435  19.812  1.00 43.92           C  
ATOM   1319  CB  LYS H 170      23.549  23.842  20.712  1.00 44.98           C  
ATOM   1320  CG  LYS H 170      24.645  24.837  21.104  1.00 47.70           C  
ATOM   1321  CD  LYS H 170      25.588  24.320  22.195  1.00 50.38           C  
ATOM   1322  CE  LYS H 170      26.900  23.739  21.660  1.00 50.61           C  
ATOM   1323  NZ  LYS H 170      26.650  22.463  20.952  1.00 52.06           N1+
ATOM   1324  C   LYS H 170      21.650  23.282  19.278  1.00 43.17           C  
ATOM   1325  O   LYS H 170      21.867  22.836  18.154  1.00 43.80           O  
ATOM   1326  N   PHE H 171      20.730  22.752  20.098  1.00 41.37           N  
ATOM   1327  CA  PHE H 171      19.912  21.598  19.839  1.00 42.68           C  
ATOM   1328  CB  PHE H 171      19.525  20.847  21.120  1.00 40.92           C  
ATOM   1329  CG  PHE H 171      20.817  20.297  21.625  1.00 40.94           C  
ATOM   1330  CD1 PHE H 171      21.336  19.147  21.090  1.00 38.95           C  
ATOM   1331  CD2 PHE H 171      21.536  20.941  22.602  1.00 42.33           C  
ATOM   1332  CE1 PHE H 171      22.532  18.639  21.540  1.00 41.04           C  
ATOM   1333  CE2 PHE H 171      22.732  20.437  23.056  1.00 39.71           C  
ATOM   1334  CZ  PHE H 171      23.236  19.277  22.528  1.00 40.55           C  
ATOM   1335  C   PHE H 171      18.682  21.834  19.003  1.00 43.90           C  
ATOM   1336  O   PHE H 171      18.035  20.865  18.608  1.00 43.81           O  
ATOM   1337  N   THR H 172      18.289  23.096  18.739  1.00 46.03           N  
ATOM   1338  CA  THR H 172      16.981  23.394  18.204  1.00 46.63           C  
ATOM   1339  CB  THR H 172      16.831  24.836  17.807  1.00 47.46           C  
ATOM   1340  OG1 THR H 172      15.488  25.098  17.425  1.00  0.00           O  
ATOM   1341  CG2 THR H 172      17.792  25.144  16.647  1.00  0.00           C  
ATOM   1342  C   THR H 172      16.576  22.554  17.023  1.00 47.25           C  
ATOM   1343  O   THR H 172      15.469  22.022  17.015  1.00 49.54           O  
ATOM   1344  N   GLY H 173      17.396  22.428  15.972  1.00 45.16           N  
ATOM   1345  CA  GLY H 173      16.995  21.616  14.854  1.00 46.40           C  
ATOM   1346  C   GLY H 173      17.035  20.151  15.177  1.00 45.44           C  
ATOM   1347  O   GLY H 173      16.250  19.361  14.653  1.00 46.54           O  
ATOM   1348  N   LYS H 174      18.032  19.755  15.987  1.00 42.80           N  
ATOM   1349  CA  LYS H 174      18.345  18.383  16.262  1.00 43.04           C  
ATOM   1350  CB  LYS H 174      19.726  18.233  16.914  1.00 43.42           C  
ATOM   1351  CG  LYS H 174      20.215  16.789  16.943  1.00 44.57           C  
ATOM   1352  CD  LYS H 174      21.726  16.672  17.128  1.00 44.49           C  
ATOM   1353  CE  LYS H 174      22.514  17.157  15.910  1.00 44.06           C  
ATOM   1354  NZ  LYS H 174      22.190  16.332  14.725  1.00 42.17           N1+
ATOM   1355  C   LYS H 174      17.348  17.646  17.108  1.00 42.47           C  
ATOM   1356  O   LYS H 174      17.017  16.500  16.799  1.00 41.06           O  
ATOM   1357  N   ALA H 175      16.832  18.261  18.190  1.00 38.83           N  
ATOM   1358  CA  ALA H 175      16.015  17.496  19.092  1.00 37.71           C  
ATOM   1359  CB  ALA H 175      16.500  17.560  20.551  1.00 37.32           C  
ATOM   1360  C   ALA H 175      14.603  17.982  19.081  1.00 36.94           C  
ATOM   1361  O   ALA H 175      14.329  19.147  18.800  1.00 36.91           O  
ATOM   1362  N   THR H 176      13.657  17.053  19.348  1.00 36.13           N  
ATOM   1363  CA  THR H 176      12.270  17.398  19.448  1.00 34.99           C  
ATOM   1364  CB  THR H 176      11.455  16.913  18.285  1.00 35.77           C  
ATOM   1365  OG1 THR H 176      11.976  17.446  17.075  1.00 35.33           O  
ATOM   1366  CG2 THR H 176      10.001  17.375  18.473  1.00 34.43           C  
ATOM   1367  C   THR H 176      11.761  16.721  20.681  1.00 35.46           C  
ATOM   1368  O   THR H 176      11.950  15.519  20.859  1.00 33.17           O  
ATOM   1369  N   MET H 177      11.092  17.480  21.574  1.00 34.58           N  
ATOM   1370  CA  MET H 177      10.630  16.884  22.790  1.00 34.88           C  
ATOM   1371  CB  MET H 177      11.110  17.612  24.054  1.00 34.63           C  
ATOM   1372  CG  MET H 177      12.622  17.546  24.285  1.00 33.07           C  
ATOM   1373  SD  MET H 177      13.185  18.406  25.786  1.00 43.17           S  
ATOM   1374  CE  MET H 177      12.837  20.078  25.170  1.00 41.12           C  
ATOM   1375  C   MET H 177       9.136  16.879  22.792  1.00 34.65           C  
ATOM   1376  O   MET H 177       8.490  17.864  22.435  1.00 34.96           O  
ATOM   1377  N   THR H 178       8.554  15.729  23.181  1.00 35.49           N  
ATOM   1378  CA  THR H 178       7.129  15.586  23.237  1.00 36.18           C  
ATOM   1379  CB  THR H 178       6.560  14.870  22.047  1.00 36.12           C  
ATOM   1380  OG1 THR H 178       7.111  13.566  21.945  1.00 37.45           O  
ATOM   1381  CG2 THR H 178       6.886  15.688  20.784  1.00 33.80           C  
ATOM   1382  C   THR H 178       6.812  14.778  24.457  1.00 36.64           C  
ATOM   1383  O   THR H 178       7.704  14.221  25.094  1.00 38.93           O  
ATOM   1384  N   VAL H 179       5.517  14.720  24.827  1.00 39.68           N  
ATOM   1385  CA  VAL H 179       5.141  13.975  25.991  1.00 39.49           C  
ATOM   1386  CB  VAL H 179       5.022  14.846  27.207  1.00 39.87           C  
ATOM   1387  CG1 VAL H 179       3.973  15.934  26.929  1.00 37.98           C  
ATOM   1388  CG2 VAL H 179       4.712  13.964  28.424  1.00 36.57           C  
ATOM   1389  C   VAL H 179       3.820  13.307  25.732  1.00 40.43           C  
ATOM   1390  O   VAL H 179       3.085  13.674  24.815  1.00 40.49           O  
ATOM   1391  N   ASP H 180       3.524  12.246  26.511  1.00 42.28           N  
ATOM   1392  CA  ASP H 180       2.259  11.573  26.429  1.00 42.64           C  
ATOM   1393  CB  ASP H 180       2.365  10.138  25.886  1.00 44.03           C  
ATOM   1394  CG  ASP H 180       0.959   9.618  25.616  1.00 47.70           C  
ATOM   1395  OD1 ASP H 180      -0.014  10.367  25.897  1.00 48.89           O  
ATOM   1396  OD2 ASP H 180       0.841   8.465  25.127  1.00 48.08           O1-
ATOM   1397  C   ASP H 180       1.754  11.499  27.836  1.00 42.75           C  
ATOM   1398  O   ASP H 180       2.242  10.707  28.641  1.00 43.56           O  
ATOM   1399  N   LYS H 181       0.750  12.329  28.172  1.00 43.73           N  
ATOM   1400  CA  LYS H 181       0.259  12.408  29.518  1.00 45.73           C  
ATOM   1401  CB  LYS H 181      -0.854  13.455  29.685  1.00 46.46           C  
ATOM   1402  CG  LYS H 181      -0.355  14.892  29.537  1.00 47.86           C  
ATOM   1403  CD  LYS H 181      -1.473  15.925  29.381  1.00 49.33           C  
ATOM   1404  CE  LYS H 181      -1.973  16.080  27.944  1.00 49.64           C  
ATOM   1405  NZ  LYS H 181      -2.910  14.986  27.615  1.00 50.77           N1+
ATOM   1406  C   LYS H 181      -0.297  11.088  29.951  1.00 45.51           C  
ATOM   1407  O   LYS H 181      -0.066  10.654  31.077  1.00 46.25           O  
ATOM   1408  N   SER H 182      -1.025  10.392  29.062  1.00 46.39           N  
ATOM   1409  CA  SER H 182      -1.672   9.171  29.451  1.00 46.22           C  
ATOM   1410  CB  SER H 182      -2.378   8.482  28.272  1.00 46.47           C  
ATOM   1411  OG  SER H 182      -3.346   9.353  27.708  1.00 50.00           O  
ATOM   1412  C   SER H 182      -0.655   8.195  29.970  1.00 45.05           C  
ATOM   1413  O   SER H 182      -0.879   7.552  30.995  1.00 46.02           O  
ATOM   1414  N   SER H 183       0.467   8.043  29.239  1.00 43.40           N  
ATOM   1415  CA  SER H 183       1.544   7.129  29.533  1.00 42.95           C  
ATOM   1416  CB  SER H 183       2.472   6.895  28.330  1.00 42.67           C  
ATOM   1417  OG  SER H 183       1.738   6.463  27.199  1.00 43.28           O  
ATOM   1418  C   SER H 183       2.464   7.659  30.597  1.00 42.11           C  
ATOM   1419  O   SER H 183       3.288   6.912  31.122  1.00 40.81           O  
ATOM   1420  N   SER H 184       2.386   8.962  30.926  1.00 39.58           N  
ATOM   1421  CA  SER H 184       3.325   9.525  31.857  1.00 38.78           C  
ATOM   1422  CB  SER H 184       3.228   8.933  33.275  1.00 38.57           C  
ATOM   1423  OG  SER H 184       1.980   9.275  33.859  1.00 40.86           O  
ATOM   1424  C   SER H 184       4.708   9.282  31.332  1.00 37.87           C  
ATOM   1425  O   SER H 184       5.613   8.913  32.081  1.00 38.30           O  
ATOM   1426  N   THR H 185       4.908   9.485  30.014  1.00 36.65           N  
ATOM   1427  CA  THR H 185       6.205   9.269  29.438  1.00 35.44           C  
ATOM   1428  CB  THR H 185       6.229   8.105  28.490  1.00 36.37           C  
ATOM   1429  OG1 THR H 185       5.808   6.922  29.152  1.00 38.48           O  
ATOM   1430  CG2 THR H 185       7.660   7.927  27.962  1.00 36.30           C  
ATOM   1431  C   THR H 185       6.585  10.487  28.643  1.00 35.30           C  
ATOM   1432  O   THR H 185       5.735  11.140  28.039  1.00 35.86           O  
ATOM   1433  N   ALA H 186       7.891  10.824  28.631  1.00 33.98           N  
ATOM   1434  CA  ALA H 186       8.381  11.950  27.878  1.00 32.96           C  
ATOM   1435  CB  ALA H 186       9.236  12.928  28.703  1.00 31.44           C  
ATOM   1436  C   ALA H 186       9.260  11.381  26.808  1.00 34.18           C  
ATOM   1437  O   ALA H 186       9.885  10.340  27.004  1.00 35.92           O  
ATOM   1438  N   TYR H 187       9.321  12.039  25.631  1.00 33.55           N  
ATOM   1439  CA  TYR H 187      10.100  11.483  24.559  1.00 32.98           C  
ATOM   1440  CB  TYR H 187       9.242  11.026  23.364  1.00 34.92           C  
ATOM   1441  CG  TYR H 187       8.343   9.906  23.776  1.00 33.60           C  
ATOM   1442  CD1 TYR H 187       8.770   8.599  23.720  1.00 33.63           C  
ATOM   1443  CD2 TYR H 187       7.064  10.170  24.212  1.00 35.83           C  
ATOM   1444  CE1 TYR H 187       7.934   7.571  24.091  1.00 32.92           C  
ATOM   1445  CE2 TYR H 187       6.225   9.147  24.589  1.00 33.56           C  
ATOM   1446  CZ  TYR H 187       6.661   7.845  24.530  1.00 35.83           C  
ATOM   1447  OH  TYR H 187       5.801   6.794  24.916  1.00 37.65           O  
ATOM   1448  C   TYR H 187      11.039  12.520  24.017  1.00 33.32           C  
ATOM   1449  O   TYR H 187      10.762  13.718  24.051  1.00 33.81           O  
ATOM   1450  N   MET H 188      12.210  12.061  23.523  1.00 34.51           N  
ATOM   1451  CA  MET H 188      13.139  12.946  22.882  1.00 34.86           C  
ATOM   1452  CB  MET H 188      14.409  13.226  23.699  1.00 37.32           C  
ATOM   1453  CG  MET H 188      15.304  14.268  23.033  1.00 38.46           C  
ATOM   1454  SD  MET H 188      16.828  14.661  23.937  1.00 49.57           S  
ATOM   1455  CE  MET H 188      17.554  13.011  23.729  1.00 46.84           C  
ATOM   1456  C   MET H 188      13.557  12.295  21.597  1.00 36.18           C  
ATOM   1457  O   MET H 188      14.010  11.152  21.581  1.00 36.63           O  
ATOM   1458  N   GLU H 189      13.415  13.025  20.474  1.00 37.71           N  
ATOM   1459  CA  GLU H 189      13.757  12.470  19.194  1.00 39.75           C  
ATOM   1460  CB  GLU H 189      12.604  12.566  18.178  1.00 41.35           C  
ATOM   1461  CG  GLU H 189      12.925  11.970  16.807  1.00 45.83           C  
ATOM   1462  CD  GLU H 189      11.693  12.141  15.928  1.00 50.72           C  
ATOM   1463  OE1 GLU H 189      10.616  12.486  16.480  1.00 52.37           O  
ATOM   1464  OE2 GLU H 189      11.809  11.923  14.692  1.00 47.20           O1-
ATOM   1465  C   GLU H 189      14.924  13.228  18.642  1.00 39.94           C  
ATOM   1466  O   GLU H 189      14.950  14.457  18.654  1.00 39.43           O  
ATOM   1467  N   LEU H 190      15.940  12.487  18.154  1.00 40.19           N  
ATOM   1468  CA  LEU H 190      17.111  13.087  17.581  1.00 39.34           C  
ATOM   1469  CB  LEU H 190      18.411  12.575  18.227  1.00 40.16           C  
ATOM   1470  CG  LEU H 190      18.533  12.919  19.724  1.00 41.19           C  
ATOM   1471  CD1 LEU H 190      19.840  12.380  20.325  1.00 42.80           C  
ATOM   1472  CD2 LEU H 190      18.367  14.428  19.962  1.00 39.94           C  
ATOM   1473  C   LEU H 190      17.136  12.689  16.139  1.00 40.63           C  
ATOM   1474  O   LEU H 190      17.006  11.510  15.810  1.00 40.33           O  
ATOM   1475  N   ALA H 191      17.326  13.662  15.226  1.00 40.48           N  
ATOM   1476  CA  ALA H 191      17.279  13.342  13.827  1.00 40.27           C  
ATOM   1477  CB  ALA H 191      16.191  14.109  13.054  1.00 41.71           C  
ATOM   1478  C   ALA H 191      18.592  13.681  13.195  1.00 40.83           C  
ATOM   1479  O   ALA H 191      19.420  14.374  13.783  1.00 40.01           O  
ATOM   1480  N   ARG H 192      18.820  13.145  11.977  1.00 40.22           N  
ATOM   1481  CA  ARG H 192      20.006  13.414  11.209  1.00 42.34           C  
ATOM   1482  CB  ARG H 192      20.064  14.860  10.687  1.00 43.07           C  
ATOM   1483  CG  ARG H 192      18.859  15.232   9.822  1.00 55.72           C  
ATOM   1484  CD  ARG H 192      18.968  16.616   9.183  1.00 58.41           C  
ATOM   1485  NE  ARG H 192      19.315  17.578  10.267  1.00 62.22           N  
ATOM   1486  CZ  ARG H 192      18.348  18.073  11.094  1.00 65.47           C  
ATOM   1487  NH1 ARG H 192      17.055  17.665  10.956  1.00 66.96           N1+
ATOM   1488  NH2 ARG H 192      18.682  18.968  12.069  1.00 64.76           N  
ATOM   1489  C   ARG H 192      21.198  13.167  12.075  1.00 41.27           C  
ATOM   1490  O   ARG H 192      22.073  14.020  12.207  1.00 42.05           O  
ATOM   1491  N   LEU H 193      21.268  11.961  12.666  1.00 41.85           N  
ATOM   1492  CA  LEU H 193      22.299  11.628  13.602  1.00 40.23           C  
ATOM   1493  CB  LEU H 193      22.032  10.305  14.345  1.00 39.53           C  
ATOM   1494  CG  LEU H 193      20.813  10.369  15.284  1.00 39.19           C  
ATOM   1495  CD1 LEU H 193      20.581   9.029  16.000  1.00 38.85           C  
ATOM   1496  CD2 LEU H 193      20.930  11.548  16.261  1.00 35.50           C  
ATOM   1497  C   LEU H 193      23.646  11.524  12.957  1.00 38.47           C  
ATOM   1498  O   LEU H 193      23.795  11.076  11.820  1.00 38.46           O  
ATOM   1499  N   THR H 194      24.669  11.972  13.716  1.00 39.22           N  
ATOM   1500  CA  THR H 194      26.046  11.909  13.322  1.00 39.10           C  
ATOM   1501  CB  THR H 194      26.655  13.244  13.016  1.00 39.11           C  
ATOM   1502  OG1 THR H 194      26.646  14.057  14.179  1.00 40.56           O  
ATOM   1503  CG2 THR H 194      25.846  13.916  11.898  1.00 40.33           C  
ATOM   1504  C   THR H 194      26.791  11.362  14.498  1.00 37.67           C  
ATOM   1505  O   THR H 194      26.231  11.184  15.577  1.00 36.37           O  
ATOM   1506  N   SER H 195      28.094  11.090  14.316  1.00 38.65           N  
ATOM   1507  CA  SER H 195      28.901  10.520  15.355  1.00 39.92           C  
ATOM   1508  CB  SER H 195      30.344  10.249  14.901  1.00 39.53           C  
ATOM   1509  OG  SER H 195      31.087   9.688  15.972  1.00 41.96           O  
ATOM   1510  C   SER H 195      28.968  11.471  16.512  1.00 39.96           C  
ATOM   1511  O   SER H 195      29.226  11.059  17.641  1.00 41.37           O  
ATOM   1512  N   GLU H 196      28.740  12.774  16.267  1.00 39.65           N  
ATOM   1513  CA  GLU H 196      28.805  13.746  17.327  1.00 40.97           C  
ATOM   1514  CB  GLU H 196      28.614  15.205  16.868  1.00 44.87           C  
ATOM   1515  CG  GLU H 196      29.824  15.815  16.156  1.00 53.30           C  
ATOM   1516  CD  GLU H 196      29.688  15.590  14.659  1.00 58.58           C  
ATOM   1517  OE1 GLU H 196      28.560  15.783  14.134  1.00 62.39           O  
ATOM   1518  OE2 GLU H 196      30.712  15.233  14.018  1.00 59.81           O1-
ATOM   1519  C   GLU H 196      27.729  13.463  18.328  1.00 38.74           C  
ATOM   1520  O   GLU H 196      27.892  13.738  19.515  1.00 37.94           O  
ATOM   1521  N   ASP H 197      26.585  12.935  17.855  1.00 37.41           N  
ATOM   1522  CA  ASP H 197      25.421  12.647  18.643  1.00 35.97           C  
ATOM   1523  CB  ASP H 197      24.199  12.299  17.781  1.00 37.42           C  
ATOM   1524  CG  ASP H 197      23.796  13.572  17.046  1.00 39.74           C  
ATOM   1525  OD1 ASP H 197      23.931  14.669  17.651  1.00 41.34           O  
ATOM   1526  OD2 ASP H 197      23.363  13.466  15.870  1.00 40.09           O1-
ATOM   1527  C   ASP H 197      25.665  11.513  19.598  1.00 35.07           C  
ATOM   1528  O   ASP H 197      24.914  11.350  20.558  1.00 34.95           O  
ATOM   1529  N   SER H 198      26.664  10.647  19.343  1.00 34.46           N  
ATOM   1530  CA  SER H 198      26.874   9.554  20.251  1.00 33.32           C  
ATOM   1531  CB  SER H 198      28.067   8.662  19.865  1.00 33.24           C  
ATOM   1532  OG  SER H 198      27.830   8.061  18.601  1.00 33.71           O  
ATOM   1533  C   SER H 198      27.148  10.128  21.605  1.00 32.41           C  
ATOM   1534  O   SER H 198      28.012  10.988  21.760  1.00 29.76           O  
ATOM   1535  N   ALA H 199      26.400   9.659  22.629  1.00 31.43           N  
ATOM   1536  CA  ALA H 199      26.577  10.158  23.963  1.00 29.31           C  
ATOM   1537  CB  ALA H 199      26.410  11.682  24.074  1.00 28.27           C  
ATOM   1538  C   ALA H 199      25.531   9.533  24.833  1.00 30.04           C  
ATOM   1539  O   ALA H 199      24.717   8.730  24.378  1.00 29.74           O  
ATOM   1540  N   ILE H 200      25.552   9.874  26.136  1.00 30.35           N  
ATOM   1541  CA  ILE H 200      24.559   9.375  27.039  1.00 28.95           C  
ATOM   1542  CB  ILE H 200      25.106   8.991  28.381  1.00 28.49           C  
ATOM   1543  CG1 ILE H 200      26.107   7.834  28.228  1.00 28.75           C  
ATOM   1544  CG2 ILE H 200      23.921   8.672  29.307  1.00 27.11           C  
ATOM   1545  CD1 ILE H 200      26.912   7.544  29.491  1.00 32.92           C  
ATOM   1546  C   ILE H 200      23.586  10.492  27.242  1.00 28.64           C  
ATOM   1547  O   ILE H 200      23.992  11.635  27.442  1.00 31.10           O  
ATOM   1548  N   TYR H 201      22.271  10.196  27.162  1.00 29.21           N  
ATOM   1549  CA  TYR H 201      21.295  11.239  27.312  1.00 28.36           C  
ATOM   1550  CB  TYR H 201      20.321  11.374  26.126  1.00 29.32           C  
ATOM   1551  CG  TYR H 201      21.082  11.810  24.917  1.00 29.22           C  
ATOM   1552  CD1 TYR H 201      21.335  13.141  24.689  1.00 30.77           C  
ATOM   1553  CD2 TYR H 201      21.552  10.894  24.006  1.00 28.73           C  
ATOM   1554  CE1 TYR H 201      22.034  13.549  23.577  1.00 29.71           C  
ATOM   1555  CE2 TYR H 201      22.251  11.298  22.891  1.00 28.73           C  
ATOM   1556  CZ  TYR H 201      22.493  12.629  22.671  1.00 28.59           C  
ATOM   1557  OH  TYR H 201      23.211  13.048  21.530  1.00 27.58           O  
ATOM   1558  C   TYR H 201      20.470  10.952  28.528  1.00 28.95           C  
ATOM   1559  O   TYR H 201      20.022   9.825  28.739  1.00 28.75           O  
ATOM   1560  N   TYR H 202      20.236  11.990  29.361  1.00 28.05           N  
ATOM   1561  CA  TYR H 202      19.486  11.787  30.567  1.00 28.40           C  
ATOM   1562  CB  TYR H 202      20.186  12.201  31.879  1.00 27.87           C  
ATOM   1563  CG  TYR H 202      21.465  11.475  32.127  1.00 29.44           C  
ATOM   1564  CD1 TYR H 202      21.486  10.143  32.462  1.00 31.02           C  
ATOM   1565  CD2 TYR H 202      22.660  12.137  32.012  1.00 29.88           C  
ATOM   1566  CE1 TYR H 202      22.675   9.494  32.694  1.00 29.46           C  
ATOM   1567  CE2 TYR H 202      23.853  11.494  32.246  1.00 28.97           C  
ATOM   1568  CZ  TYR H 202      23.864  10.167  32.591  1.00 29.52           C  
ATOM   1569  OH  TYR H 202      25.081   9.496  32.834  1.00 27.99           O  
ATOM   1570  C   TYR H 202      18.276  12.670  30.546  1.00 29.85           C  
ATOM   1571  O   TYR H 202      18.246  13.712  29.891  1.00 29.14           O  
ATOM   1572  N   CYS H 203      17.222  12.226  31.259  1.00 30.29           N  
ATOM   1573  CA  CYS H 203      16.044  13.013  31.477  1.00 29.50           C  
ATOM   1574  CB  CYS H 203      14.727  12.257  31.182  1.00 32.71           C  
ATOM   1575  SG  CYS H 203      14.586  10.672  32.067  1.00 36.83           S  
ATOM   1576  C   CYS H 203      16.090  13.354  32.940  1.00 29.82           C  
ATOM   1577  O   CYS H 203      16.617  12.583  33.741  1.00 29.17           O  
ATOM   1578  N   ALA H 204      15.581  14.542  33.331  1.00 29.53           N  
ATOM   1579  CA  ALA H 204      15.634  14.899  34.723  1.00 29.56           C  
ATOM   1580  CB  ALA H 204      16.880  15.717  35.101  1.00 29.21           C  
ATOM   1581  C   ALA H 204      14.436  15.739  35.047  1.00 30.73           C  
ATOM   1582  O   ALA H 204      13.887  16.429  34.190  1.00 31.19           O  
ATOM   1583  N   ARG H 205      14.009  15.712  36.326  1.00 30.09           N  
ATOM   1584  CA  ARG H 205      12.829  16.415  36.738  1.00 31.21           C  
ATOM   1585  CB  ARG H 205      11.962  15.570  37.694  1.00 33.81           C  
ATOM   1586  CG  ARG H 205      10.636  16.207  38.114  1.00 34.93           C  
ATOM   1587  CD  ARG H 205       9.825  15.342  39.087  1.00 35.48           C  
ATOM   1588  NE  ARG H 205      10.145  15.782  40.476  1.00 35.40           N  
ATOM   1589  CZ  ARG H 205       9.537  15.187  41.547  1.00 34.99           C  
ATOM   1590  NH1 ARG H 205       8.685  14.142  41.358  1.00 33.12           N1+
ATOM   1591  NH2 ARG H 205       9.773  15.640  42.812  1.00 35.77           N  
ATOM   1592  C   ARG H 205      13.237  17.660  37.463  1.00 31.96           C  
ATOM   1593  O   ARG H 205      14.231  17.665  38.188  1.00 30.53           O  
ATOM   1594  N   GLU H 206      12.486  18.762  37.246  1.00 32.69           N  
ATOM   1595  CA  GLU H 206      12.756  19.988  37.951  1.00 34.25           C  
ATOM   1596  CB  GLU H 206      12.858  21.220  37.035  1.00 30.03           C  
ATOM   1597  CG  GLU H 206      13.176  22.511  37.791  1.00 19.14           C  
ATOM   1598  CD  GLU H 206      13.247  23.660  36.795  1.00 11.95           C  
ATOM   1599  OE1 GLU H 206      12.745  23.486  35.653  1.00  0.00           O  
ATOM   1600  OE2 GLU H 206      13.799  24.730  37.168  1.00  0.00           O1-
ATOM   1601  C   GLU H 206      11.578  20.227  38.842  1.00 34.84           C  
ATOM   1602  O   GLU H 206      10.459  20.316  38.341  1.00 35.79           O  
ATOM   1603  N   VAL H 207      11.942  20.376  40.111  1.00 15.45           N  
ATOM   1604  CA  VAL H 207      11.115  20.828  41.156  1.00 16.91           C  
ATOM   1605  CB  VAL H 207      10.896  19.812  42.233  1.00 15.56           C  
ATOM   1606  CG1 VAL H 207      12.258  19.471  42.858  1.00  0.00           C  
ATOM   1607  CG2 VAL H 207       9.889  20.390  43.241  1.00  0.00           C  
ATOM   1608  C   VAL H 207      11.929  21.936  41.756  1.00 17.05           C  
ATOM   1609  O   VAL H 207      13.158  21.910  41.686  1.00 16.61           O  
ATOM   1610  N   ARG H 208      11.259  22.964  42.303  1.00 16.79           N  
ATOM   1611  CA  ARG H 208      11.897  24.056  42.991  1.00 16.43           C  
ATOM   1612  CB  ARG H 208      12.499  23.685  44.360  1.00 16.47           C  
ATOM   1613  CG  ARG H 208      11.471  23.366  45.448  1.00 13.19           C  
ATOM   1614  CD  ARG H 208      12.093  23.209  46.837  1.00 15.09           C  
ATOM   1615  NE  ARG H 208      12.074  24.535  47.519  1.00 17.88           N  
ATOM   1616  CZ  ARG H 208      12.262  24.583  48.868  1.00 18.56           C  
ATOM   1617  NH1 ARG H 208      12.446  23.421  49.562  1.00 20.34           N1+
ATOM   1618  NH2 ARG H 208      12.266  25.777  49.530  1.00 20.55           N  
ATOM   1619  C   ARG H 208      12.999  24.678  42.194  1.00 16.69           C  
ATOM   1620  O   ARG H 208      14.088  24.898  42.724  1.00 16.73           O  
ATOM   1621  N   ARG H 209      12.756  24.988  40.911  1.00 16.10           N  
ATOM   1622  CA  ARG H 209      13.735  25.683  40.118  1.00 16.60           C  
ATOM   1623  CB  ARG H 209      13.958  27.143  40.549  1.00 18.33           C  
ATOM   1624  CG  ARG H 209      12.782  28.071  40.231  1.00 18.76           C  
ATOM   1625  CD  ARG H 209      12.634  28.369  38.736  1.00  0.00           C  
ATOM   1626  NE  ARG H 209      11.831  27.263  38.145  1.00  0.00           N  
ATOM   1627  CZ  ARG H 209      11.693  27.154  36.792  1.00 23.40           C  
ATOM   1628  NH1 ARG H 209      12.315  28.049  35.970  1.00  0.00           N1+
ATOM   1629  NH2 ARG H 209      10.933  26.150  36.266  1.00  0.00           N  
ATOM   1630  C   ARG H 209      15.052  24.971  40.154  1.00 16.94           C  
ATOM   1631  O   ARG H 209      16.104  25.612  40.211  1.00 16.89           O  
ATOM   1632  N   SER H 210      15.035  23.625  40.122  1.00 16.38           N  
ATOM   1633  CA  SER H 210      16.265  22.884  40.100  1.00 16.34           C  
ATOM   1634  CB  SER H 210      16.901  22.711  41.490  1.00 18.39           C  
ATOM   1635  OG  SER H 210      16.060  21.931  42.327  1.00  0.00           O  
ATOM   1636  C   SER H 210      15.944  21.521  39.585  1.00 16.06           C  
ATOM   1637  O   SER H 210      14.780  21.134  39.526  1.00 16.69           O  
ATOM   1638  N   MET H 211      16.966  20.747  39.177  1.00 14.80           N  
ATOM   1639  CA  MET H 211      16.684  19.427  38.690  1.00 15.67           C  
ATOM   1640  CB  MET H 211      17.495  19.046  37.444  1.00 15.28           C  
ATOM   1641  CG  MET H 211      17.013  19.778  36.191  1.00 17.91           C  
ATOM   1642  SD  MET H 211      18.091  19.596  34.742  1.00 20.50           S  
ATOM   1643  CE  MET H 211      19.167  20.961  35.236  1.00 21.48           C  
ATOM   1644  C   MET H 211      17.008  18.471  39.787  1.00 15.35           C  
ATOM   1645  O   MET H 211      18.161  18.111  40.015  1.00 14.64           O  
ATOM   1646  N   ASP H 212      15.963  18.074  40.529  1.00 16.06           N  
ATOM   1647  CA  ASP H 212      16.117  17.194  41.644  1.00 16.59           C  
ATOM   1648  CB  ASP H 212      14.933  17.260  42.632  1.00 16.16           C  
ATOM   1649  CG  ASP H 212      13.627  16.910  41.928  1.00 15.59           C  
ATOM   1650  OD1 ASP H 212      13.608  16.841  40.672  1.00 16.25           O  
ATOM   1651  OD2 ASP H 212      12.619  16.704  42.658  1.00 18.43           O1-
ATOM   1652  C   ASP H 212      16.370  15.778  41.249  1.00 17.52           C  
ATOM   1653  O   ASP H 212      17.210  15.113  41.859  1.00 19.26           O  
ATOM   1654  N   TYR H 213      15.678  15.262  40.212  1.00 31.89           N  
ATOM   1655  CA  TYR H 213      15.901  13.824  40.024  1.00 31.36           C  
ATOM   1656  CB  TYR H 213      14.644  12.954  40.247  1.00 32.64           C  
ATOM   1657  CG  TYR H 213      14.308  12.930  41.697  1.00 32.27           C  
ATOM   1658  CD1 TYR H 213      13.685  13.996  42.288  1.00 32.56           C  
ATOM   1659  CD2 TYR H 213      14.601  11.828  42.467  1.00 35.08           C  
ATOM   1660  CE1 TYR H 213      13.369  13.985  43.625  1.00 35.66           C  
ATOM   1661  CE2 TYR H 213      14.290  11.806  43.805  1.00 35.62           C  
ATOM   1662  CZ  TYR H 213      13.674  12.888  44.388  1.00 37.18           C  
ATOM   1663  OH  TYR H 213      13.353  12.870  45.761  1.00 38.45           O  
ATOM   1664  C   TYR H 213      16.319  13.518  38.606  1.00 31.00           C  
ATOM   1665  O   TYR H 213      15.974  14.247  37.679  1.00 31.56           O  
ATOM   1666  N   TRP H 214      17.071  12.403  38.398  1.00 29.25           N  
ATOM   1667  CA  TRP H 214      17.585  12.078  37.086  1.00 30.77           C  
ATOM   1668  CB  TRP H 214      19.120  12.195  37.006  1.00 29.10           C  
ATOM   1669  CG  TRP H 214      19.665  13.599  37.150  1.00 28.68           C  
ATOM   1670  CD2 TRP H 214      20.466  14.273  36.167  1.00 26.81           C  
ATOM   1671  CD1 TRP H 214      19.566  14.450  38.214  1.00 28.32           C  
ATOM   1672  NE1 TRP H 214      20.245  15.614  37.949  1.00 26.34           N  
ATOM   1673  CE2 TRP H 214      20.807  15.519  36.694  1.00 26.79           C  
ATOM   1674  CE3 TRP H 214      20.890  13.886  34.928  1.00 28.17           C  
ATOM   1675  CZ2 TRP H 214      21.579  16.397  35.990  1.00 26.40           C  
ATOM   1676  CZ3 TRP H 214      21.663  14.778  34.216  1.00 27.96           C  
ATOM   1677  CH2 TRP H 214      22.001  16.010  34.737  1.00 27.73           C  
ATOM   1678  C   TRP H 214      17.260  10.656  36.707  1.00 30.57           C  
ATOM   1679  O   TRP H 214      17.063   9.792  37.559  1.00 31.25           O  
ATOM   1680  N   GLY H 215      17.192  10.387  35.381  1.00 28.80           N  
ATOM   1681  CA  GLY H 215      16.969   9.061  34.869  1.00 29.43           C  
ATOM   1682  C   GLY H 215      18.306   8.375  34.837  1.00 28.98           C  
ATOM   1683  O   GLY H 215      19.329   8.984  35.138  1.00 27.88           O  
ATOM   1684  N   GLN H 216      18.315   7.074  34.473  1.00 28.39           N  
ATOM   1685  CA  GLN H 216      19.491   6.240  34.414  1.00 29.37           C  
ATOM   1686  CB  GLN H 216      19.185   4.762  34.129  1.00 31.21           C  
ATOM   1687  CG  GLN H 216      18.194   4.134  35.100  1.00 32.60           C  
ATOM   1688  CD  GLN H 216      16.811   4.520  34.606  1.00 34.08           C  
ATOM   1689  OE1 GLN H 216      15.865   4.632  35.382  1.00 35.20           O  
ATOM   1690  NE2 GLN H 216      16.687   4.726  33.268  1.00 32.63           N  
ATOM   1691  C   GLN H 216      20.374   6.677  33.290  1.00 29.54           C  
ATOM   1692  O   GLN H 216      21.589   6.497  33.341  1.00 29.32           O  
ATOM   1693  N   GLY H 217      19.776   7.200  32.207  1.00 28.20           N  
ATOM   1694  CA  GLY H 217      20.545   7.605  31.068  1.00 29.05           C  
ATOM   1695  C   GLY H 217      20.364   6.572  30.001  1.00 30.01           C  
ATOM   1696  O   GLY H 217      20.142   5.397  30.288  1.00 29.70           O  
ATOM   1697  N   THR H 218      20.432   7.019  28.730  1.00 28.59           N  
ATOM   1698  CA  THR H 218      20.325   6.155  27.585  1.00 28.25           C  
ATOM   1699  CB  THR H 218      19.155   6.460  26.701  1.00 28.62           C  
ATOM   1700  OG1 THR H 218      19.145   7.841  26.380  1.00 28.92           O  
ATOM   1701  CG2 THR H 218      17.854   6.059  27.391  1.00 27.23           C  
ATOM   1702  C   THR H 218      21.527   6.373  26.730  1.00 28.13           C  
ATOM   1703  O   THR H 218      21.782   7.484  26.274  1.00 28.57           O  
ATOM   1704  N   SER H 219      22.290   5.297  26.468  1.00 28.43           N  
ATOM   1705  CA  SER H 219      23.462   5.451  25.659  1.00 28.12           C  
ATOM   1706  CB  SER H 219      24.524   4.367  25.921  1.00 29.28           C  
ATOM   1707  OG  SER H 219      24.981   4.445  27.265  1.00  0.00           O  
ATOM   1708  C   SER H 219      23.053   5.358  24.227  1.00 28.50           C  
ATOM   1709  O   SER H 219      22.332   4.445  23.827  1.00 28.06           O  
ATOM   1710  N   VAL H 220      23.512   6.322  23.405  1.00 28.72           N  
ATOM   1711  CA  VAL H 220      23.202   6.274  22.008  1.00 28.69           C  
ATOM   1712  CB  VAL H 220      22.472   7.490  21.510  1.00 29.50           C  
ATOM   1713  CG1 VAL H 220      22.290   7.363  19.987  1.00 30.02           C  
ATOM   1714  CG2 VAL H 220      21.146   7.622  22.281  1.00 27.50           C  
ATOM   1715  C   VAL H 220      24.500   6.198  21.270  1.00 28.76           C  
ATOM   1716  O   VAL H 220      25.398   7.012  21.482  1.00 29.14           O  
ATOM   1717  N   THR H 221      24.634   5.193  20.382  1.00 30.41           N  
ATOM   1718  CA  THR H 221      25.843   5.058  19.623  1.00 30.64           C  
ATOM   1719  CB  THR H 221      26.526   3.735  19.827  1.00 32.83           C  
ATOM   1720  OG1 THR H 221      26.845   3.561  21.199  1.00 32.59           O  
ATOM   1721  CG2 THR H 221      27.809   3.697  18.978  1.00 30.16           C  
ATOM   1722  C   THR H 221      25.476   5.155  18.177  1.00 32.32           C  
ATOM   1723  O   THR H 221      24.621   4.418  17.689  1.00 30.15           O  
ATOM   1724  N   VAL H 222      26.120   6.091  17.453  1.00 32.86           N  
ATOM   1725  CA  VAL H 222      25.847   6.252  16.057  1.00 32.62           C  
ATOM   1726  CB  VAL H 222      25.727   7.688  15.644  1.00 33.01           C  
ATOM   1727  CG1 VAL H 222      25.581   7.751  14.116  1.00 34.75           C  
ATOM   1728  CG2 VAL H 222      24.559   8.327  16.411  1.00 31.19           C  
ATOM   1729  C   VAL H 222      27.012   5.688  15.312  1.00 32.52           C  
ATOM   1730  O   VAL H 222      28.133   6.188  15.428  1.00 33.37           O  
ATOM   1731  N   SER H 223      26.771   4.628  14.524  1.00 32.88           N  
ATOM   1732  CA  SER H 223      27.840   4.038  13.775  1.00 33.95           C  
ATOM   1733  CB  SER H 223      28.674   3.037  14.593  1.00 33.82           C  
ATOM   1734  OG  SER H 223      29.708   2.493  13.789  1.00 34.15           O  
ATOM   1735  C   SER H 223      27.232   3.273  12.651  1.00 34.04           C  
ATOM   1736  O   SER H 223      26.069   2.873  12.710  1.00 35.06           O  
ATOM   1737  N   SER H 224      28.010   3.049  11.575  1.00 34.63           N  
ATOM   1738  CA  SER H 224      27.490   2.299  10.473  1.00 34.30           C  
ATOM   1739  CB  SER H 224      28.043   2.745   9.109  1.00 35.16           C  
ATOM   1740  OG  SER H 224      29.438   2.491   9.039  1.00 41.66           O  
ATOM   1741  C   SER H 224      27.908   0.850  10.690  1.00 34.60           C  
ATOM   1742  O   SER H 224      27.618   0.007   9.800  1.00 36.18           O  
ATOM   1743  OXT SER H 224      28.528   0.569  11.750  1.00  0.00           O1-
TER    1744      SER H 224 
CONECT  172  674
CONECT  674  172
CONECT  991 1575
CONECT 1575  991
END
