# Supplementary material for: Fully automated antibody structure prediction using BIOVIA tools: Validation study
Source: PLoS One. 2017 May 18;12(5):e0177923. doi: 10.1371/journal.pone.0177923 (PMC5436848; doi:10.1371/journal.pone.0177923)
Supplement: S2 Dataset — Predicted structures using the Top5 framework method, Chothia CDR definition with canonical filtering and generating 50 models. These were used in the comparison against predictions using no filtering. (ZIP) [file pone.0177923.s004.zip › 4KTD_LH_FV_FinalModel.pdb]

REMARK   Accelrys Discovery Studio PDB file
REMARK   Created:  2015-04-10T04:21:00Z
SSBOND   1 CYS L   21    CYS L   95                                     
SSBOND   2 CYS H  136    CYS H  210                                     
ATOM      1  N   PRO L   1      32.680  26.702  28.002  1.00 57.24           N1+
ATOM      2  CA  PRO L   1      31.289  26.710  28.532  1.00 52.20           C  
ATOM      3  CD  PRO L   1      33.347  25.403  28.359  1.00  0.00           C  
ATOM      4  CB  PRO L   1      31.132  25.425  29.343  1.00 49.67           C  
ATOM      5  CG  PRO L   1      32.213  24.477  28.813  1.00 51.61           C  
ATOM      6  C   PRO L   1      31.212  27.930  29.385  1.00 50.43           C  
ATOM      7  O   PRO L   1      32.258  28.438  29.784  1.00 51.31           O  
ATOM      8  N   VAL L   2      29.998  28.426  29.681  1.00 47.93           N  
ATOM      9  CA  VAL L   2      29.940  29.615  30.476  1.00 47.01           C  
ATOM     10  CB  VAL L   2      28.570  30.164  30.686  1.00 48.10           C  
ATOM     11  CG1 VAL L   2      28.737  31.381  31.610  1.00 42.41           C  
ATOM     12  CG2 VAL L   2      27.938  30.490  29.322  1.00 44.11           C  
ATOM     13  C   VAL L   2      30.489  29.340  31.838  1.00 42.12           C  
ATOM     14  O   VAL L   2      31.276  30.125  32.362  1.00 43.07           O  
ATOM     15  N   LEU L   3      30.085  28.212  32.455  1.00 40.08           N  
ATOM     16  CA  LEU L   3      30.540  27.918  33.784  1.00 36.16           C  
ATOM     17  CB  LEU L   3      29.626  26.928  34.521  1.00 33.49           C  
ATOM     18  CG  LEU L   3      28.156  27.380  34.578  1.00 33.83           C  
ATOM     19  CD1 LEU L   3      27.294  26.384  35.370  1.00 31.64           C  
ATOM     20  CD2 LEU L   3      28.032  28.823  35.086  1.00 32.81           C  
ATOM     21  C   LEU L   3      31.867  27.241  33.660  1.00 35.59           C  
ATOM     22  O   LEU L   3      32.026  26.333  32.848  1.00 36.30           O  
ATOM     23  N   THR L   4      32.860  27.655  34.476  1.00 33.88           N  
ATOM     24  CA  THR L   4      34.149  27.036  34.358  1.00 33.45           C  
ATOM     25  CB  THR L   4      35.234  27.989  33.951  1.00 35.33           C  
ATOM     26  OG1 THR L   4      34.916  28.583  32.701  1.00 43.67           O  
ATOM     27  CG2 THR L   4      36.557  27.211  33.842  1.00 38.09           C  
ATOM     28  C   THR L   4      34.548  26.447  35.675  1.00 30.86           C  
ATOM     29  O   THR L   4      34.395  27.066  36.728  1.00 32.95           O  
ATOM     30  N   GLN L   5      35.071  25.205  35.631  1.00 31.68           N  
ATOM     31  CA  GLN L   5      35.532  24.534  36.814  1.00 31.36           C  
ATOM     32  CB  GLN L   5      34.638  23.365  37.260  1.00 29.46           C  
ATOM     33  CG  GLN L   5      33.241  23.778  37.723  1.00 28.91           C  
ATOM     34  CD  GLN L   5      32.500  22.509  38.122  1.00 27.32           C  
ATOM     35  OE1 GLN L   5      31.691  21.981  37.361  1.00 27.37           O  
ATOM     36  NE2 GLN L   5      32.794  21.999  39.347  1.00 28.02           N  
ATOM     37  C   GLN L   5      36.860  23.923  36.489  1.00 31.95           C  
ATOM     38  O   GLN L   5      37.142  23.595  35.339  1.00 33.33           O  
ATOM     39  N   PRO L   6      37.702  23.787  37.476  1.00 32.77           N  
ATOM     40  CA  PRO L   6      38.989  23.175  37.298  1.00 34.12           C  
ATOM     41  CD  PRO L   6      37.316  23.881  38.873  1.00 35.17           C  
ATOM     42  CB  PRO L   6      39.647  23.229  38.673  1.00 35.14           C  
ATOM     43  CG  PRO L   6      38.445  23.165  39.636  1.00 36.39           C  
ATOM     44  C   PRO L   6      38.755  21.760  36.866  1.00 35.94           C  
ATOM     45  O   PRO L   6      37.816  21.133  37.351  1.00 33.40           O  
ATOM     46  N   THR L   7      39.610  21.226  35.980  1.00 33.79           N  
ATOM     47  CA  THR L   7      39.426  19.898  35.476  1.00 34.32           C  
ATOM     48  CB  THR L   7      40.455  19.524  34.450  1.00 36.96           C  
ATOM     49  OG1 THR L   7      40.412  20.435  33.360  1.00  0.00           O  
ATOM     50  CG2 THR L   7      40.167  18.096  33.958  1.00  0.00           C  
ATOM     51  C   THR L   7      39.537  18.915  36.597  1.00 33.06           C  
ATOM     52  O   THR L   7      38.790  17.939  36.643  1.00 32.69           O  
ATOM     53  N   SER L   8      40.484  19.120  37.535  1.00 32.09           N  
ATOM     54  CA  SER L   8      40.588  18.118  38.554  1.00 33.75           C  
ATOM     55  CB  SER L   8      41.480  16.943  38.118  1.00 37.75           C  
ATOM     56  OG  SER L   8      41.553  15.968  39.143  1.00 41.68           O  
ATOM     57  C   SER L   8      41.174  18.711  39.800  1.00 33.33           C  
ATOM     58  O   SER L   8      41.807  19.765  39.773  1.00 34.28           O  
ATOM     59  N   LEU L   9      40.926  18.043  40.948  1.00 32.61           N  
ATOM     60  CA  LEU L   9      41.484  18.456  42.203  1.00 34.79           C  
ATOM     61  CB  LEU L   9      40.554  19.361  43.022  1.00 34.54           C  
ATOM     62  CG  LEU L   9      40.342  20.723  42.334  1.00  0.00           C  
ATOM     63  CD1 LEU L   9      39.415  21.633  43.146  1.00  0.00           C  
ATOM     64  CD2 LEU L   9      41.687  21.394  42.007  1.00  0.00           C  
ATOM     65  C   LEU L   9      41.803  17.215  42.981  1.00 36.58           C  
ATOM     66  O   LEU L   9      41.128  16.197  42.848  1.00 36.04           O  
ATOM     67  N   SER L  10      42.873  17.254  43.800  1.00 35.32           N  
ATOM     68  CA  SER L  10      43.221  16.073  44.538  1.00 37.41           C  
ATOM     69  CB  SER L  10      44.396  15.299  43.917  1.00 39.21           C  
ATOM     70  OG  SER L  10      45.552  16.122  43.870  1.00 41.27           O  
ATOM     71  C   SER L  10      43.605  16.457  45.933  1.00 36.44           C  
ATOM     72  O   SER L  10      44.078  17.566  46.181  1.00 37.97           O  
ATOM     73  N   ALA L  11      43.384  15.531  46.892  1.00 34.98           N  
ATOM     74  CA  ALA L  11      43.729  15.785  48.262  1.00 37.44           C  
ATOM     75  CB  ALA L  11      42.664  16.593  49.022  1.00 27.70           C  
ATOM     76  C   ALA L  11      43.867  14.463  48.958  1.00 38.52           C  
ATOM     77  O   ALA L  11      43.402  13.438  48.465  1.00 39.58           O  
ATOM     78  N   SER L  12      44.544  14.454  50.125  1.00 38.92           N  
ATOM     79  CA  SER L  12      44.720  13.243  50.880  1.00 40.34           C  
ATOM     80  CB  SER L  12      45.938  13.281  51.821  1.00 41.46           C  
ATOM     81  OG  SER L  12      47.133  13.436  51.070  1.00 45.22           O  
ATOM     82  C   SER L  12      43.502  13.056  51.726  1.00 39.35           C  
ATOM     83  O   SER L  12      42.722  13.987  51.920  1.00 38.94           O  
ATOM     84  N   PRO L  13      43.319  11.875  52.255  1.00 39.53           N  
ATOM     85  CA  PRO L  13      42.153  11.623  53.054  1.00 39.60           C  
ATOM     86  CD  PRO L  13      43.818  10.666  51.620  1.00 41.12           C  
ATOM     87  CB  PRO L  13      42.110  10.112  53.265  1.00 43.18           C  
ATOM     88  CG  PRO L  13      42.831   9.556  52.024  1.00 43.61           C  
ATOM     89  C   PRO L  13      42.195  12.417  54.317  1.00 40.06           C  
ATOM     90  O   PRO L  13      43.276  12.598  54.873  1.00 39.50           O  
ATOM     91  N   GLY L  14      41.029  12.912  54.774  1.00 38.47           N  
ATOM     92  CA  GLY L  14      40.957  13.656  55.997  1.00 38.07           C  
ATOM     93  C   GLY L  14      41.151  15.108  55.689  1.00 37.35           C  
ATOM     94  O   GLY L  14      40.875  15.968  56.524  1.00 37.01           O  
ATOM     95  N   ALA L  15      41.628  15.420  54.469  1.00 35.53           N  
ATOM     96  CA  ALA L  15      41.879  16.780  54.082  1.00 36.61           C  
ATOM     97  CB  ALA L  15      42.942  16.916  52.976  1.00 37.66           C  
ATOM     98  C   ALA L  15      40.608  17.383  53.571  1.00 36.20           C  
ATOM     99  O   ALA L  15      39.608  16.692  53.392  1.00 35.75           O  
ATOM    100  N   SER L  16      40.613  18.716  53.351  1.00 35.83           N  
ATOM    101  CA  SER L  16      39.448  19.388  52.851  1.00 34.21           C  
ATOM    102  CB  SER L  16      39.116  20.685  53.609  1.00 36.01           C  
ATOM    103  OG  SER L  16      38.803  20.392  54.963  1.00  0.00           O  
ATOM    104  C   SER L  16      39.711  19.772  51.429  1.00 34.98           C  
ATOM    105  O   SER L  16      40.812  20.186  51.072  1.00 34.49           O  
ATOM    106  N   ALA L  17      38.687  19.633  50.566  1.00 33.21           N  
ATOM    107  CA  ALA L  17      38.871  19.988  49.190  1.00 31.50           C  
ATOM    108  CB  ALA L  17      38.642  18.823  48.212  1.00 34.32           C  
ATOM    109  C   ALA L  17      37.868  21.048  48.854  1.00 30.71           C  
ATOM    110  O   ALA L  17      36.797  21.118  49.455  1.00 30.64           O  
ATOM    111  N   ARG L  18      38.219  21.933  47.898  1.00 29.70           N  
ATOM    112  CA  ARG L  18      37.323  22.978  47.489  1.00 30.01           C  
ATOM    113  CB  ARG L  18      37.813  24.374  47.906  1.00 31.41           C  
ATOM    114  CG  ARG L  18      37.741  24.598  49.417  1.00 26.83           C  
ATOM    115  CD  ARG L  18      38.590  25.771  49.913  1.00 27.37           C  
ATOM    116  NE  ARG L  18      40.009  25.316  49.913  1.00 33.16           N  
ATOM    117  CZ  ARG L  18      40.512  24.681  51.011  1.00 31.57           C  
ATOM    118  NH1 ARG L  18      39.717  24.483  52.104  1.00 32.43           N1+
ATOM    119  NH2 ARG L  18      41.803  24.242  51.021  1.00 31.05           N  
ATOM    120  C   ARG L  18      37.256  22.951  45.995  1.00 30.28           C  
ATOM    121  O   ARG L  18      38.282  22.850  45.325  1.00 30.85           O  
ATOM    122  N   LEU L  19      36.032  23.023  45.434  1.00 26.86           N  
ATOM    123  CA  LEU L  19      35.871  23.034  44.006  1.00 26.73           C  
ATOM    124  CB  LEU L  19      34.931  21.934  43.479  1.00 26.47           C  
ATOM    125  CG  LEU L  19      35.412  20.507  43.796  1.00  0.00           C  
ATOM    126  CD1 LEU L  19      35.396  20.245  45.311  1.00 30.39           C  
ATOM    127  CD2 LEU L  19      34.623  19.455  42.998  1.00  0.00           C  
ATOM    128  C   LEU L  19      35.247  24.344  43.645  1.00 28.20           C  
ATOM    129  O   LEU L  19      34.237  24.738  44.225  1.00 27.42           O  
ATOM    130  N   SER L  20      35.825  25.057  42.658  1.00 27.55           N  
ATOM    131  CA  SER L  20      35.303  26.350  42.326  1.00 28.47           C  
ATOM    132  CB  SER L  20      36.396  27.419  42.138  1.00 30.21           C  
ATOM    133  OG  SER L  20      37.254  27.062  41.065  1.00 34.75           O  
ATOM    134  C   SER L  20      34.503  26.280  41.065  1.00 28.73           C  
ATOM    135  O   SER L  20      34.717  25.424  40.209  1.00 29.10           O  
ATOM    136  N   CYS L  21      33.517  27.194  40.954  1.00 28.11           N  
ATOM    137  CA  CYS L  21      32.676  27.303  39.799  1.00 28.90           C  
ATOM    138  CB  CYS L  21      31.217  26.890  40.100  1.00 29.08           C  
ATOM    139  SG  CYS L  21      30.109  26.929  38.659  1.00 32.44           S  
ATOM    140  C   CYS L  21      32.705  28.754  39.414  1.00 28.41           C  
ATOM    141  O   CYS L  21      32.157  29.600  40.120  1.00 29.45           O  
ATOM    142  N   THR L  22      33.342  29.077  38.268  1.00 29.50           N  
ATOM    143  CA  THR L  22      33.477  30.449  37.856  1.00 30.26           C  
ATOM    144  CB  THR L  22      34.788  30.757  37.193  1.00 30.17           C  
ATOM    145  OG1 THR L  22      35.864  30.487  38.080  1.00  0.00           O  
ATOM    146  CG2 THR L  22      34.794  32.239  36.780  1.00  0.00           C  
ATOM    147  C   THR L  22      32.411  30.742  36.856  1.00 31.21           C  
ATOM    148  O   THR L  22      32.253  30.029  35.866  1.00 31.43           O  
ATOM    149  N   LEU L  23      31.524  31.724  37.261  1.00 31.19           N  
ATOM    150  CA  LEU L  23      30.460  32.282  36.460  1.00 34.36           C  
ATOM    151  CB  LEU L  23      29.271  32.915  37.202  1.00 33.82           C  
ATOM    152  CG  LEU L  23      28.381  33.730  36.239  1.00 33.57           C  
ATOM    153  CD1 LEU L  23      27.465  32.820  35.413  1.00 30.43           C  
ATOM    154  CD2 LEU L  23      27.666  34.908  36.918  1.00 30.98           C  
ATOM    155  C   LEU L  23      31.083  33.447  35.820  1.00 37.93           C  
ATOM    156  O   LEU L  23      31.567  34.347  36.506  1.00 37.39           O  
ATOM    157  N   SER L  24      31.070  33.456  34.485  1.00 40.98           N  
ATOM    158  CA  SER L  24      31.699  34.528  33.802  1.00 43.92           C  
ATOM    159  CB  SER L  24      31.590  34.431  32.271  1.00 44.50           C  
ATOM    160  OG  SER L  24      32.272  33.278  31.801  1.00  0.00           O  
ATOM    161  C   SER L  24      30.995  35.758  34.231  1.00 45.75           C  
ATOM    162  O   SER L  24      29.764  35.817  34.215  1.00 48.79           O  
ATOM    163  N   SER L  25      31.777  36.798  34.581  1.00 46.62           N  
ATOM    164  CA  SER L  25      31.227  38.022  35.066  1.00 46.07           C  
ATOM    165  CB  SER L  25      32.294  39.079  35.400  1.00 48.44           C  
ATOM    166  OG  SER L  25      31.685  40.272  35.875  1.00  0.00           O  
ATOM    167  C   SER L  25      30.347  38.568  33.993  1.00 44.77           C  
ATOM    168  O   SER L  25      30.211  38.003  32.913  1.00 45.83           O  
ATOM    169  N   GLY L  26      29.642  39.668  34.279  0.83 44.19           N  
ATOM    170  CA  GLY L  26      28.784  40.167  33.249  0.83 43.08           C  
ATOM    171  C   GLY L  26      27.460  39.537  33.501  0.83 42.22           C  
ATOM    172  O   GLY L  26      26.438  39.974  32.974  0.83 42.98           O  
ATOM    173  N   PHE L  27      27.473  38.463  34.312  1.00 40.16           N  
ATOM    174  CA  PHE L  27      26.276  37.824  34.767  1.00 37.11           C  
ATOM    175  CB  PHE L  27      26.161  36.329  34.420  1.00 39.05           C  
ATOM    176  CG  PHE L  27      26.014  36.200  32.944  1.00 41.51           C  
ATOM    177  CD1 PHE L  27      27.127  36.131  32.139  1.00  0.00           C  
ATOM    178  CD2 PHE L  27      24.766  36.147  32.367  1.00 41.70           C  
ATOM    179  CE1 PHE L  27      26.999  36.009  30.776  1.00 43.61           C  
ATOM    180  CE2 PHE L  27      24.634  36.023  31.004  1.00  0.00           C  
ATOM    181  CZ  PHE L  27      25.751  35.954  30.206  1.00  0.00           C  
ATOM    182  C   PHE L  27      26.389  37.896  36.248  1.00 35.32           C  
ATOM    183  O   PHE L  27      27.483  37.734  36.784  1.00 38.11           O  
ATOM    184  N   THR L  28      25.273  38.156  36.952  1.00 34.81           N  
ATOM    185  CA  THR L  28      25.373  38.254  38.376  1.00 34.28           C  
ATOM    186  CB  THR L  28      24.638  39.429  38.950  1.00 35.66           C  
ATOM    187  OG1 THR L  28      23.246  39.310  38.696  1.00  0.00           O  
ATOM    188  CG2 THR L  28      25.182  40.714  38.311  1.00  0.00           C  
ATOM    189  C   THR L  28      24.778  37.023  38.980  1.00 34.24           C  
ATOM    190  O   THR L  28      23.589  36.739  38.837  1.00 35.61           O  
ATOM    191  N   VAL L  29      25.616  36.242  39.679  1.00 30.66           N  
ATOM    192  CA  VAL L  29      25.127  35.055  40.337  1.00 31.29           C  
ATOM    193  CB  VAL L  29      26.136  33.980  40.681  1.00 30.66           C  
ATOM    194  CG1 VAL L  29      25.478  32.775  41.378  1.00 31.72           C  
ATOM    195  CG2 VAL L  29      26.882  33.580  39.408  1.00 28.86           C  
ATOM    196  C   VAL L  29      24.295  35.465  41.530  1.00 31.14           C  
ATOM    197  O   VAL L  29      23.661  34.629  42.171  1.00 32.05           O  
ATOM    198  N   GLY L  30      24.297  36.769  41.899  1.00 33.00           N  
ATOM    199  CA  GLY L  30      23.521  37.235  43.022  1.00 33.27           C  
ATOM    200  C   GLY L  30      22.109  36.845  42.774  1.00 32.13           C  
ATOM    201  O   GLY L  30      21.323  36.643  43.699  1.00 30.54           O  
ATOM    202  N   ARG L  31      21.749  36.839  41.487  1.00 30.42           N  
ATOM    203  CA  ARG L  31      20.462  36.455  40.997  1.00 29.66           C  
ATOM    204  CB  ARG L  31      20.258  36.887  39.535  1.00 32.89           C  
ATOM    205  CG  ARG L  31      18.811  36.815  39.041  1.00  0.00           C  
ATOM    206  CD  ARG L  31      18.693  36.894  37.516  1.00  0.00           C  
ATOM    207  NE  ARG L  31      17.263  37.130  37.170  1.00  0.00           N  
ATOM    208  CZ  ARG L  31      16.824  38.408  36.975  1.00  0.00           C  
ATOM    209  NH1 ARG L  31      17.708  39.445  37.042  1.00  0.00           N1+
ATOM    210  NH2 ARG L  31      15.507  38.647  36.707  1.00  0.00           N  
ATOM    211  C   ARG L  31      20.254  34.969  41.037  1.00 29.44           C  
ATOM    212  O   ARG L  31      19.111  34.533  41.151  1.00 29.96           O  
ATOM    213  N   TYR L  32      21.323  34.139  40.925  1.00 29.87           N  
ATOM    214  CA  TYR L  32      21.024  32.753  40.678  1.00 30.17           C  
ATOM    215  CB  TYR L  32      21.685  32.198  39.406  1.00 31.46           C  
ATOM    216  CG  TYR L  32      21.278  33.067  38.269  1.00 33.71           C  
ATOM    217  CD1 TYR L  32      19.994  33.024  37.769  1.00 34.24           C  
ATOM    218  CD2 TYR L  32      22.180  33.957  37.732  1.00 34.62           C  
ATOM    219  CE1 TYR L  32      19.627  33.839  36.722  1.00 37.64           C  
ATOM    220  CE2 TYR L  32      21.816  34.772  36.686  1.00 37.40           C  
ATOM    221  CZ  TYR L  32      20.540  34.713  36.178  1.00 39.84           C  
ATOM    222  OH  TYR L  32      20.172  35.554  35.107  1.00 41.39           O  
ATOM    223  C   TYR L  32      21.458  31.863  41.784  1.00 29.46           C  
ATOM    224  O   TYR L  32      22.363  32.156  42.562  1.00 29.99           O  
ATOM    225  N   SER L  33      20.738  30.740  41.907  1.00 27.42           N  
ATOM    226  CA  SER L  33      21.138  29.763  42.847  1.00 27.01           C  
ATOM    227  CB  SER L  33      19.989  28.861  43.344  1.00 25.34           C  
ATOM    228  OG  SER L  33      19.057  29.622  44.101  1.00 26.21           O  
ATOM    229  C   SER L  33      22.101  28.919  42.118  1.00 28.46           C  
ATOM    230  O   SER L  33      22.093  28.764  40.898  1.00 27.55           O  
ATOM    231  N   ILE L  34      23.011  28.366  42.886  1.00 22.73           N  
ATOM    232  CA  ILE L  34      23.911  27.402  42.331  1.00 20.85           C  
ATOM    233  CB  ILE L  34      25.342  27.654  42.709  1.00 22.95           C  
ATOM    234  CG1 ILE L  34      25.808  29.026  42.196  1.00 21.01           C  
ATOM    235  CG2 ILE L  34      26.188  26.482  42.190  1.00 22.60           C  
ATOM    236  CD1 ILE L  34      27.128  29.484  42.816  1.00  0.00           C  
ATOM    237  C   ILE L  34      23.552  26.064  42.894  1.00 21.18           C  
ATOM    238  O   ILE L  34      23.205  25.944  44.069  1.00 20.74           O  
ATOM    239  N   PHE L  35      23.605  25.019  42.040  1.00 20.25           N  
ATOM    240  CA  PHE L  35      23.286  23.678  42.449  1.00 20.48           C  
ATOM    241  CB  PHE L  35      22.192  23.048  41.572  1.00 20.40           C  
ATOM    242  CG  PHE L  35      21.067  24.022  41.540  1.00 27.56           C  
ATOM    243  CD1 PHE L  35      20.167  24.099  42.576  1.00 45.54           C  
ATOM    244  CD2 PHE L  35      20.917  24.870  40.465  1.00 47.05           C  
ATOM    245  CE1 PHE L  35      19.137  25.009  42.535  1.00 48.21           C  
ATOM    246  CE2 PHE L  35      19.888  25.780  40.418  1.00 49.70           C  
ATOM    247  CZ  PHE L  35      18.994  25.851  41.459  1.00 49.50           C  
ATOM    248  C   PHE L  35      24.526  22.869  42.217  1.00 21.31           C  
ATOM    249  O   PHE L  35      25.304  23.173  41.314  1.00 22.00           O  
ATOM    250  N   TRP L  36      24.762  21.820  43.034  1.00 20.16           N  
ATOM    251  CA  TRP L  36      25.942  21.021  42.848  1.00 21.16           C  
ATOM    252  CB  TRP L  36      26.935  21.144  44.020  1.00 21.39           C  
ATOM    253  CG  TRP L  36      27.526  22.528  44.171  1.00 23.19           C  
ATOM    254  CD2 TRP L  36      28.739  22.963  43.538  1.00 23.89           C  
ATOM    255  CD1 TRP L  36      27.062  23.592  44.886  1.00 23.76           C  
ATOM    256  NE1 TRP L  36      27.910  24.666  44.736  1.00 24.98           N  
ATOM    257  CE2 TRP L  36      28.946  24.291  43.908  1.00 25.24           C  
ATOM    258  CE3 TRP L  36      29.608  22.309  42.714  1.00 23.32           C  
ATOM    259  CZ2 TRP L  36      30.031  24.991  43.458  1.00 24.55           C  
ATOM    260  CZ3 TRP L  36      30.702  23.016  42.264  1.00 26.15           C  
ATOM    261  CH2 TRP L  36      30.908  24.331  42.627  1.00 25.35           C  
ATOM    262  C   TRP L  36      25.536  19.579  42.747  1.00 22.00           C  
ATOM    263  O   TRP L  36      24.623  19.135  43.443  1.00 22.14           O  
ATOM    264  N   TYR L  37      26.214  18.806  41.868  1.00 21.69           N  
ATOM    265  CA  TYR L  37      25.865  17.422  41.689  1.00 20.42           C  
ATOM    266  CB  TYR L  37      25.248  17.116  40.310  1.00 20.40           C  
ATOM    267  CG  TYR L  37      24.036  17.969  40.103  1.00 20.26           C  
ATOM    268  CD1 TYR L  37      22.788  17.557  40.515  1.00 19.36           C  
ATOM    269  CD2 TYR L  37      24.150  19.197  39.490  1.00 20.16           C  
ATOM    270  CE1 TYR L  37      21.679  18.351  40.315  1.00 19.10           C  
ATOM    271  CE2 TYR L  37      23.046  19.995  39.288  1.00 21.53           C  
ATOM    272  CZ  TYR L  37      21.805  19.573  39.700  1.00 20.33           C  
ATOM    273  OH  TYR L  37      20.669  20.388  39.494  1.00 20.55           O  
ATOM    274  C   TYR L  37      27.112  16.590  41.789  1.00 22.94           C  
ATOM    275  O   TYR L  37      28.201  17.026  41.413  1.00 22.52           O  
ATOM    276  N   GLN L  38      26.972  15.356  42.319  1.00 22.33           N  
ATOM    277  CA  GLN L  38      28.077  14.444  42.434  1.00 23.45           C  
ATOM    278  CB  GLN L  38      28.241  13.849  43.844  1.00 23.91           C  
ATOM    279  CG  GLN L  38      29.418  12.877  43.971  1.00 25.12           C  
ATOM    280  CD  GLN L  38      29.440  12.340  45.395  1.00 28.88           C  
ATOM    281  OE1 GLN L  38      28.453  11.782  45.873  1.00 30.52           O  
ATOM    282  NE2 GLN L  38      30.592  12.511  46.100  1.00 27.30           N  
ATOM    283  C   GLN L  38      27.772  13.295  41.528  1.00 24.69           C  
ATOM    284  O   GLN L  38      26.649  12.797  41.507  1.00 25.91           O  
ATOM    285  N   GLN L  39      28.763  12.841  40.734  1.00 24.89           N  
ATOM    286  CA  GLN L  39      28.487  11.753  39.843  1.00 24.78           C  
ATOM    287  CB  GLN L  39      28.335  12.196  38.376  1.00 25.25           C  
ATOM    288  CG  GLN L  39      28.039  11.044  37.412  1.00 25.34           C  
ATOM    289  CD  GLN L  39      27.913  11.611  36.003  1.00 27.04           C  
ATOM    290  OE1 GLN L  39      28.637  12.527  35.620  1.00 26.04           O  
ATOM    291  NE2 GLN L  39      26.968  11.045  35.204  1.00 24.73           N  
ATOM    292  C   GLN L  39      29.603  10.761  39.882  1.00 27.55           C  
ATOM    293  O   GLN L  39      30.775  11.100  39.722  1.00 27.15           O  
ATOM    294  N   LYS L  40      29.248   9.487  40.103  1.00 28.10           N  
ATOM    295  CA  LYS L  40      30.224   8.446  40.048  1.00 31.05           C  
ATOM    296  CB  LYS L  40      30.036   7.414  41.169  1.00 30.33           C  
ATOM    297  CG  LYS L  40      30.279   8.040  42.544  1.00 30.06           C  
ATOM    298  CD  LYS L  40      29.746   7.220  43.719  1.00 31.31           C  
ATOM    299  CE  LYS L  40      30.007   7.879  45.076  1.00 30.62           C  
ATOM    300  NZ  LYS L  40      29.356   7.104  46.156  1.00 30.73           N1+
ATOM    301  C   LYS L  40      29.968   7.807  38.727  1.00 33.07           C  
ATOM    302  O   LYS L  40      28.839   7.417  38.440  1.00 32.75           O  
ATOM    303  N   PRO L  41      30.993   7.696  37.927  1.00 35.72           N  
ATOM    304  CA  PRO L  41      30.881   7.225  36.572  1.00 38.47           C  
ATOM    305  CD  PRO L  41      32.334   7.527  38.457  1.00 37.09           C  
ATOM    306  CB  PRO L  41      32.315   7.023  36.089  1.00 38.68           C  
ATOM    307  CG  PRO L  41      33.086   6.721  37.386  1.00 40.43           C  
ATOM    308  C   PRO L  41      30.084   5.973  36.489  1.00 38.24           C  
ATOM    309  O   PRO L  41      30.291   5.068  37.298  1.00 37.42           O  
ATOM    310  N   GLY L  42      29.166   5.928  35.509  1.00 37.42           N  
ATOM    311  CA  GLY L  42      28.326   4.796  35.309  1.00 37.62           C  
ATOM    312  C   GLY L  42      27.017   5.041  35.990  1.00 37.39           C  
ATOM    313  O   GLY L  42      26.072   4.277  35.801  1.00 34.95           O  
ATOM    314  N   SER L  43      26.909   6.123  36.785  1.00 34.31           N  
ATOM    315  CA  SER L  43      25.682   6.349  37.500  1.00 32.87           C  
ATOM    316  CB  SER L  43      25.839   6.235  39.024  1.00 34.71           C  
ATOM    317  OG  SER L  43      26.288   4.935  39.372  1.00  0.00           O  
ATOM    318  C   SER L  43      25.210   7.747  37.238  1.00 30.96           C  
ATOM    319  O   SER L  43      25.958   8.601  36.765  1.00 29.95           O  
ATOM    320  N   PRO L  44      23.956   7.980  37.542  1.00 29.41           N  
ATOM    321  CA  PRO L  44      23.342   9.272  37.366  1.00 28.37           C  
ATOM    322  CD  PRO L  44      22.976   6.910  37.560  1.00  0.00           C  
ATOM    323  CB  PRO L  44      21.829   9.039  37.443  1.00 28.84           C  
ATOM    324  CG  PRO L  44      21.680   7.608  37.996  1.00  0.00           C  
ATOM    325  C   PRO L  44      23.854  10.246  38.380  1.00 26.44           C  
ATOM    326  O   PRO L  44      24.294   9.819  39.446  1.00 26.75           O  
ATOM    327  N   PRO L  45      23.808  11.517  38.074  1.00 24.98           N  
ATOM    328  CA  PRO L  45      24.292  12.515  38.989  1.00 25.70           C  
ATOM    329  CD  PRO L  45      23.903  11.950  36.689  1.00 24.82           C  
ATOM    330  CB  PRO L  45      24.362  13.811  38.185  1.00 25.77           C  
ATOM    331  CG  PRO L  45      24.577  13.331  36.737  1.00 25.72           C  
ATOM    332  C   PRO L  45      23.384  12.596  40.172  1.00 25.25           C  
ATOM    333  O   PRO L  45      22.202  12.286  40.043  1.00 25.22           O  
ATOM    334  N   ARG L  46      23.921  12.994  41.339  1.00 24.64           N  
ATOM    335  CA  ARG L  46      23.122  13.109  42.525  1.00 24.82           C  
ATOM    336  CB  ARG L  46      23.664  12.294  43.712  1.00 27.30           C  
ATOM    337  CG  ARG L  46      22.812  12.421  44.976  1.00 34.20           C  
ATOM    338  CD  ARG L  46      23.568  12.063  46.259  1.00 35.31           C  
ATOM    339  NE  ARG L  46      23.958  10.629  46.180  1.00  0.00           N  
ATOM    340  CZ  ARG L  46      23.163   9.669  46.736  1.00  0.00           C  
ATOM    341  NH1 ARG L  46      22.000  10.020  47.358  1.00  0.00           N1+
ATOM    342  NH2 ARG L  46      23.536   8.358  46.676  1.00  0.00           N  
ATOM    343  C   ARG L  46      23.160  14.545  42.941  1.00 23.22           C  
ATOM    344  O   ARG L  46      24.182  15.212  42.804  1.00 23.24           O  
ATOM    345  N   TYR L  47      22.039  15.075  43.470  1.00 23.08           N  
ATOM    346  CA  TYR L  47      22.061  16.463  43.846  1.00 22.76           C  
ATOM    347  CB  TYR L  47      20.650  17.095  43.838  1.00 21.93           C  
ATOM    348  CG  TYR L  47      19.802  16.378  44.835  1.00 22.18           C  
ATOM    349  CD1 TYR L  47      19.275  15.143  44.543  1.00 22.35           C  
ATOM    350  CD2 TYR L  47      19.564  16.918  46.080  1.00 21.14           C  
ATOM    351  CE1 TYR L  47      18.501  14.469  45.458  1.00  0.00           C  
ATOM    352  CE2 TYR L  47      18.790  16.251  47.001  1.00  0.00           C  
ATOM    353  CZ  TYR L  47      18.254  15.024  46.691  1.00  0.00           C  
ATOM    354  OH  TYR L  47      17.460  14.336  47.632  1.00  0.00           O  
ATOM    355  C   TYR L  47      22.652  16.587  45.228  1.00 24.38           C  
ATOM    356  O   TYR L  47      22.148  15.997  46.179  1.00 23.22           O  
ATOM    357  N   LEU L  48      23.832  17.246  45.340  1.00 21.75           N  
ATOM    358  CA  LEU L  48      24.479  17.537  46.597  1.00 24.56           C  
ATOM    359  CB  LEU L  48      25.993  17.765  46.476  1.00 25.97           C  
ATOM    360  CG  LEU L  48      26.820  16.494  46.233  1.00 32.27           C  
ATOM    361  CD1 LEU L  48      28.308  16.841  46.128  1.00 29.28           C  
ATOM    362  CD2 LEU L  48      26.567  15.437  47.317  1.00 30.79           C  
ATOM    363  C   LEU L  48      23.956  18.761  47.288  1.00 24.40           C  
ATOM    364  O   LEU L  48      23.662  18.737  48.482  1.00 25.95           O  
ATOM    365  N   LEU L  49      23.866  19.891  46.555  1.00 22.86           N  
ATOM    366  CA  LEU L  49      23.488  21.131  47.177  1.00 22.99           C  
ATOM    367  CB  LEU L  49      24.673  22.043  47.549  1.00 24.01           C  
ATOM    368  CG  LEU L  49      25.535  21.521  48.717  1.00 21.76           C  
ATOM    369  CD1 LEU L  49      26.280  20.227  48.349  1.00 30.57           C  
ATOM    370  CD2 LEU L  49      26.466  22.621  49.255  1.00  0.00           C  
ATOM    371  C   LEU L  49      22.601  21.890  46.242  1.00 22.29           C  
ATOM    372  O   LEU L  49      22.756  21.818  45.024  1.00 21.77           O  
ATOM    373  N   TYR L  50      21.646  22.657  46.808  1.00 22.12           N  
ATOM    374  CA  TYR L  50      20.696  23.353  45.991  1.00 23.34           C  
ATOM    375  CB  TYR L  50      19.290  22.693  46.086  1.00 24.55           C  
ATOM    376  CG  TYR L  50      18.239  23.275  45.179  1.00 25.14           C  
ATOM    377  CD1 TYR L  50      17.541  24.416  45.511  1.00 27.00           C  
ATOM    378  CD2 TYR L  50      17.911  22.640  44.000  1.00 27.59           C  
ATOM    379  CE1 TYR L  50      16.573  24.932  44.679  1.00 27.94           C  
ATOM    380  CE2 TYR L  50      16.942  23.147  43.163  1.00 27.65           C  
ATOM    381  CZ  TYR L  50      16.274  24.298  43.499  1.00 29.58           C  
ATOM    382  OH  TYR L  50      15.281  24.825  42.646  1.00 31.60           O  
ATOM    383  C   TYR L  50      20.579  24.762  46.483  1.00 23.97           C  
ATOM    384  O   TYR L  50      20.949  25.097  47.609  1.00 23.91           O  
ATOM    385  N   TYR L  51      21.239  25.724  45.709  1.00 24.17           N  
ATOM    386  CA  TYR L  51      21.894  26.748  46.645  1.00 27.71           C  
ATOM    387  CB  TYR L  51      23.354  26.367  46.988  1.00 25.85           C  
ATOM    388  CG  TYR L  51      24.042  27.441  47.782  1.00 29.12           C  
ATOM    389  CD1 TYR L  51      23.845  27.576  49.135  1.00 31.07           C  
ATOM    390  CD2 TYR L  51      24.925  28.308  47.180  1.00 29.85           C  
ATOM    391  CE1 TYR L  51      24.494  28.557  49.852  1.00 30.13           C  
ATOM    392  CE2 TYR L  51      25.571  29.287  47.896  1.00 30.53           C  
ATOM    393  CZ  TYR L  51      25.358  29.420  49.241  1.00 31.12           C  
ATOM    394  OH  TYR L  51      26.017  30.421  49.987  1.00 33.19           O  
ATOM    395  C   TYR L  51      21.966  28.235  46.315  1.00 27.53           C  
ATOM    396  O   TYR L  51      22.792  28.662  45.504  1.00 28.07           O  
ATOM    397  N   PHE L  52      21.115  29.074  46.972  1.00 28.04           N  
ATOM    398  CA  PHE L  52      21.126  30.524  46.862  1.00 27.60           C  
ATOM    399  CB  PHE L  52      19.730  31.161  46.847  1.00 25.92           C  
ATOM    400  CG  PHE L  52      19.949  32.606  46.529  1.00 24.73           C  
ATOM    401  CD1 PHE L  52      20.232  33.000  45.240  1.00 26.48           C  
ATOM    402  CD2 PHE L  52      19.868  33.568  47.511  1.00 27.76           C  
ATOM    403  CE1 PHE L  52      20.432  34.326  44.933  1.00 30.04           C  
ATOM    404  CE2 PHE L  52      20.066  34.896  47.211  1.00 28.82           C  
ATOM    405  CZ  PHE L  52      20.348  35.276  45.921  1.00 28.83           C  
ATOM    406  C   PHE L  52      21.936  31.333  47.862  1.00 29.33           C  
ATOM    407  O   PHE L  52      22.580  32.303  47.468  1.00 30.50           O  
ATOM    408  N   SER L  53      21.896  31.013  49.183  1.00 29.20           N  
ATOM    409  CA  SER L  53      22.519  31.877  50.165  1.00 30.76           C  
ATOM    410  CB  SER L  53      21.787  33.219  50.334  1.00 30.71           C  
ATOM    411  OG  SER L  53      20.484  32.996  50.855  1.00 30.98           O  
ATOM    412  C   SER L  53      22.519  31.207  51.507  1.00 31.44           C  
ATOM    413  O   SER L  53      22.089  30.068  51.644  1.00 29.32           O  
ATOM    414  N   ASP L  54      23.019  31.901  52.554  1.00 31.98           N  
ATOM    415  CA  ASP L  54      23.011  31.334  53.876  0.83 33.39           C  
ATOM    416  CB  ASP L  54      23.648  32.249  54.937  0.83 32.45           C  
ATOM    417  CG  ASP L  54      25.159  32.156  54.792  0.83 35.77           C  
ATOM    418  OD1 ASP L  54      25.639  31.085  54.333  1.00  0.00           O  
ATOM    419  OD2 ASP L  54      25.855  33.148  55.140  1.00  0.00           O1-
ATOM    420  C   ASP L  54      21.585  31.125  54.253  1.00 34.80           C  
ATOM    421  O   ASP L  54      21.246  30.154  54.927  1.00 33.58           O  
ATOM    422  N   SER L  55      20.709  32.054  53.828  1.00 34.74           N  
ATOM    423  CA  SER L  55      19.317  31.928  54.139  1.00 35.12           C  
ATOM    424  CB  SER L  55      18.475  33.070  53.544  1.00 33.65           C  
ATOM    425  OG  SER L  55      17.106  32.896  53.879  1.00 40.27           O  
ATOM    426  C   SER L  55      18.842  30.647  53.534  1.00 34.15           C  
ATOM    427  O   SER L  55      18.234  29.825  54.219  1.00 33.84           O  
ATOM    428  N   SER L  56      19.108  30.440  52.227  1.00 33.64           N  
ATOM    429  CA  SER L  56      18.698  29.212  51.602  1.00 32.81           C  
ATOM    430  CB  SER L  56      17.656  29.410  50.488  1.00 31.87           C  
ATOM    431  OG  SER L  56      16.430  29.864  51.041  1.00  0.00           O  
ATOM    432  C   SER L  56      19.911  28.586  50.957  1.00 32.29           C  
ATOM    433  O   SER L  56      20.330  29.033  49.891  1.00 30.71           O  
ATOM    434  N   GLN L  57      20.492  27.520  51.570  1.00 30.58           N  
ATOM    435  CA  GLN L  57      21.725  26.891  51.093  1.00 33.28           C  
ATOM    436  CB  GLN L  57      22.937  27.239  51.962  1.00 30.83           C  
ATOM    437  CG  GLN L  57      22.837  26.680  53.382  1.00 33.95           C  
ATOM    438  CD  GLN L  57      24.193  26.866  54.047  1.00 36.27           C  
ATOM    439  OE1 GLN L  57      25.179  27.194  53.388  1.00  0.00           O  
ATOM    440  NE2 GLN L  57      24.250  26.641  55.388  1.00  0.00           N  
ATOM    441  C   GLN L  57      21.591  25.403  51.257  1.00 32.74           C  
ATOM    442  O   GLN L  57      20.879  25.095  52.227  1.00 33.98           O  
ATOM    443  N   HIS L  58      22.281  24.413  50.513  1.00 25.27           N  
ATOM    444  CA  HIS L  58      21.178  23.609  50.926  1.00 25.88           C  
ATOM    445  ND1 HIS L  58      17.922  23.249  51.584  1.00  0.00           N  
ATOM    446  CG  HIS L  58      18.775  22.943  50.546  1.00 31.54           C  
ATOM    447  CB  HIS L  58      19.906  23.814  50.087  1.00 27.74           C  
ATOM    448  NE2 HIS L  58      17.283  21.269  50.799  1.00 53.45           N  
ATOM    449  CD2 HIS L  58      18.371  21.730  50.079  1.00  0.00           C  
ATOM    450  CE1 HIS L  58      17.051  22.214  51.692  1.00  0.00           C  
ATOM    451  C   HIS L  58      21.571  22.197  50.741  1.00 26.84           C  
ATOM    452  O   HIS L  58      21.824  21.754  49.622  1.00 26.01           O  
ATOM    453  N   GLN L  59      21.616  21.452  51.855  1.00 26.53           N  
ATOM    454  CA  GLN L  59      21.968  20.074  51.772  1.00 29.07           C  
ATOM    455  CB  GLN L  59      22.643  19.540  53.049  1.00 31.03           C  
ATOM    456  CG  GLN L  59      23.953  20.234  53.423  1.00 33.48           C  
ATOM    457  CD  GLN L  59      24.337  19.739  54.812  1.00 33.89           C  
ATOM    458  OE1 GLN L  59      24.340  20.502  55.777  1.00  0.00           O  
ATOM    459  NE2 GLN L  59      24.656  18.422  54.924  1.00  0.00           N  
ATOM    460  C   GLN L  59      20.679  19.331  51.671  1.00 30.62           C  
ATOM    461  O   GLN L  59      19.762  19.553  52.460  1.00 30.46           O  
ATOM    462  N   GLY L  60      20.565  18.431  50.682  1.00 29.54           N  
ATOM    463  CA  GLY L  60      19.369  17.651  50.612  1.00 31.17           C  
ATOM    464  C   GLY L  60      19.526  16.609  51.663  1.00 33.03           C  
ATOM    465  O   GLY L  60      20.611  16.433  52.214  1.00 32.79           O  
ATOM    466  N   SER L  61      18.445  15.877  51.970  1.00 35.77           N  
ATOM    467  CA  SER L  61      18.576  14.891  52.996  1.00 35.60           C  
ATOM    468  CB  SER L  61      17.240  14.246  53.406  1.00 38.35           C  
ATOM    469  OG  SER L  61      16.680  13.538  52.309  1.00 43.78           O  
ATOM    470  C   SER L  61      19.471  13.811  52.485  1.00 35.22           C  
ATOM    471  O   SER L  61      19.458  13.479  51.300  1.00 36.87           O  
ATOM    472  N   GLY L  62      20.291  13.241  53.388  1.00 34.40           N  
ATOM    473  CA  GLY L  62      21.141  12.147  53.026  1.00 35.40           C  
ATOM    474  C   GLY L  62      22.527  12.634  52.734  1.00 36.57           C  
ATOM    475  O   GLY L  62      23.449  11.824  52.643  1.00 38.55           O  
ATOM    476  N   VAL L  63      22.728  13.958  52.572  1.00 34.59           N  
ATOM    477  CA  VAL L  63      24.064  14.417  52.306  1.00 33.27           C  
ATOM    478  CB  VAL L  63      24.135  15.557  51.329  1.00 33.33           C  
ATOM    479  CG1 VAL L  63      25.604  15.988  51.169  1.00 32.20           C  
ATOM    480  CG2 VAL L  63      23.502  15.095  50.004  1.00 31.89           C  
ATOM    481  C   VAL L  63      24.665  14.864  53.606  1.00 33.28           C  
ATOM    482  O   VAL L  63      24.027  15.546  54.407  1.00 35.57           O  
ATOM    483  N   PRO L  64      25.896  14.487  53.823  1.00 33.77           N  
ATOM    484  CA  PRO L  64      26.610  14.770  55.044  1.00 36.53           C  
ATOM    485  CD  PRO L  64      26.553  13.480  53.011  1.00 34.96           C  
ATOM    486  CB  PRO L  64      27.841  13.860  55.026  1.00 37.06           C  
ATOM    487  CG  PRO L  64      27.991  13.441  53.551  1.00 36.64           C  
ATOM    488  C   PRO L  64      26.941  16.224  55.183  1.00 37.14           C  
ATOM    489  O   PRO L  64      27.110  16.904  54.173  1.00 34.92           O  
ATOM    490  N   SER L  65      27.063  16.702  56.437  1.00 36.62           N  
ATOM    491  CA  SER L  65      27.311  18.080  56.757  1.00 37.85           C  
ATOM    492  CB  SER L  65      27.263  18.353  58.269  1.00 41.37           C  
ATOM    493  OG  SER L  65      27.521  19.725  58.524  1.00  0.00           O  
ATOM    494  C   SER L  65      28.671  18.477  56.274  1.00 35.38           C  
ATOM    495  O   SER L  65      28.980  19.663  56.170  1.00 36.98           O  
ATOM    496  N   ARG L  66      29.523  17.489  55.963  1.00 34.80           N  
ATOM    497  CA  ARG L  66      30.862  17.746  55.518  1.00 34.26           C  
ATOM    498  CB  ARG L  66      31.740  16.482  55.454  1.00 36.02           C  
ATOM    499  CG  ARG L  66      31.194  15.339  54.602  1.00 36.29           C  
ATOM    500  CD  ARG L  66      31.988  14.043  54.786  1.00 35.90           C  
ATOM    501  NE  ARG L  66      31.358  13.000  53.931  1.00 34.85           N  
ATOM    502  CZ  ARG L  66      32.143  12.191  53.164  1.00 35.57           C  
ATOM    503  NH1 ARG L  66      33.498  12.351  53.177  1.00 34.76           N1+
ATOM    504  NH2 ARG L  66      31.574  11.230  52.378  1.00 31.48           N  
ATOM    505  C   ARG L  66      30.830  18.454  54.197  1.00 31.61           C  
ATOM    506  O   ARG L  66      31.803  19.117  53.835  1.00 32.38           O  
ATOM    507  N   PHE L  67      29.737  18.282  53.419  1.00 29.24           N  
ATOM    508  CA  PHE L  67      29.602  18.969  52.161  1.00 27.87           C  
ATOM    509  CB  PHE L  67      28.714  18.231  51.140  1.00 27.48           C  
ATOM    510  CG  PHE L  67      29.417  17.005  50.668  1.00 28.15           C  
ATOM    511  CD1 PHE L  67      29.426  15.861  51.428  1.00 29.99           C  
ATOM    512  CD2 PHE L  67      30.058  16.996  49.452  1.00 29.20           C  
ATOM    513  CE1 PHE L  67      30.073  14.729  50.989  1.00 30.52           C  
ATOM    514  CE2 PHE L  67      30.705  15.867  49.007  1.00 29.61           C  
ATOM    515  CZ  PHE L  67      30.716  14.729  49.775  1.00 29.97           C  
ATOM    516  C   PHE L  67      28.934  20.287  52.413  1.00 28.21           C  
ATOM    517  O   PHE L  67      27.919  20.358  53.103  1.00 27.99           O  
ATOM    518  N   SER L  68      29.506  21.376  51.856  1.00 26.56           N  
ATOM    519  CA  SER L  68      28.928  22.683  52.004  1.00 26.58           C  
ATOM    520  CB  SER L  68      29.570  23.537  53.112  1.00 28.55           C  
ATOM    521  OG  SER L  68      29.284  22.995  54.392  1.00 31.02           O  
ATOM    522  C   SER L  68      29.159  23.419  50.725  1.00 26.13           C  
ATOM    523  O   SER L  68      30.019  23.055  49.925  1.00 25.57           O  
ATOM    524  N   GLY L  69      28.371  24.483  50.490  1.00 25.18           N  
ATOM    525  CA  GLY L  69      28.557  25.279  49.320  1.00 24.61           C  
ATOM    526  C   GLY L  69      28.531  26.706  49.746  1.00 25.70           C  
ATOM    527  O   GLY L  69      27.771  27.057  50.645  1.00 25.06           O  
ATOM    528  N   SER L  70      29.345  27.572  49.088  1.00 24.75           N  
ATOM    529  CA  SER L  70      29.329  28.987  49.361  1.00 25.32           C  
ATOM    530  CB  SER L  70      30.575  29.475  50.118  1.00 26.42           C  
ATOM    531  OG  SER L  70      31.732  29.290  49.315  1.00 28.86           O  
ATOM    532  C   SER L  70      29.291  29.736  48.060  1.00 25.93           C  
ATOM    533  O   SER L  70      30.012  29.433  47.111  1.00 24.81           O  
ATOM    534  N   LYS L  71      28.374  30.717  47.982  1.00 26.54           N  
ATOM    535  CA  LYS L  71      28.192  31.561  46.840  1.00 27.79           C  
ATOM    536  CB  LYS L  71      26.829  31.292  46.165  1.00 27.20           C  
ATOM    537  CG  LYS L  71      26.529  32.092  44.892  1.00 30.89           C  
ATOM    538  CD  LYS L  71      26.252  33.578  45.123  1.00 36.39           C  
ATOM    539  CE  LYS L  71      25.962  34.358  43.841  1.00 47.29           C  
ATOM    540  NZ  LYS L  71      25.700  35.779  44.167  1.00 45.66           N1+
ATOM    541  C   LYS L  71      28.184  32.925  47.439  1.00 28.55           C  
ATOM    542  O   LYS L  71      28.396  33.940  46.779  1.00 30.90           O  
ATOM    543  N   ASP L  72      28.001  32.961  48.769  1.00  0.00           N  
ATOM    544  CA  ASP L  72      27.954  34.201  49.474  1.00  0.00           C  
ATOM    545  CB  ASP L  72      27.796  34.008  50.992  1.00  0.00           C  
ATOM    546  CG  ASP L  72      26.436  33.379  51.263  1.00  0.00           C  
ATOM    547  OD1 ASP L  72      25.543  33.498  50.383  1.00  0.00           O  
ATOM    548  OD2 ASP L  72      26.273  32.766  52.352  1.00  0.00           O1-
ATOM    549  C   ASP L  72      29.276  34.851  49.254  1.00  0.00           C  
ATOM    550  O   ASP L  72      29.366  36.066  49.089  1.00  0.00           O  
ATOM    551  N   ALA L  73      30.343  34.031  49.228  1.00  0.00           N  
ATOM    552  CA  ALA L  73      31.664  34.561  49.105  1.00  0.00           C  
ATOM    553  CB  ALA L  73      32.750  33.472  49.117  1.00  0.00           C  
ATOM    554  C   ALA L  73      31.795  35.304  47.816  1.00  0.00           C  
ATOM    555  O   ALA L  73      32.301  36.425  47.807  1.00  0.00           O  
ATOM    556  N   SER L  74      31.325  34.738  46.685  1.00 29.59           N  
ATOM    557  CA  SER L  74      31.554  35.501  45.496  1.00 33.25           C  
ATOM    558  CB  SER L  74      32.618  34.878  44.578  1.00 34.54           C  
ATOM    559  OG  SER L  74      33.859  34.793  45.263  1.00 38.09           O  
ATOM    560  C   SER L  74      30.298  35.579  44.704  1.00 31.02           C  
ATOM    561  O   SER L  74      29.591  34.589  44.528  1.00 31.79           O  
ATOM    562  N   ALA L  75      29.977  36.789  44.212  1.00 33.04           N  
ATOM    563  CA  ALA L  75      28.809  36.934  43.400  1.00 34.59           C  
ATOM    564  CB  ALA L  75      28.527  38.396  43.015  1.00  0.00           C  
ATOM    565  C   ALA L  75      29.016  36.169  42.125  1.00 32.61           C  
ATOM    566  O   ALA L  75      28.133  35.442  41.678  1.00 34.78           O  
ATOM    567  N   ASN L  76      30.213  36.330  41.521  1.00 32.75           N  
ATOM    568  CA  ASN L  76      30.605  35.744  40.267  1.00 32.86           C  
ATOM    569  CB  ASN L  76      31.894  36.362  39.689  1.00 32.95           C  
ATOM    570  CG  ASN L  76      31.611  37.805  39.297  1.00 41.68           C  
ATOM    571  OD1 ASN L  76      30.478  38.276  39.384  1.00 42.33           O  
ATOM    572  ND2 ASN L  76      32.669  38.530  38.843  1.00 42.82           N  
ATOM    573  C   ASN L  76      30.863  34.273  40.390  1.00 31.35           C  
ATOM    574  O   ASN L  76      30.728  33.543  39.410  1.00 30.43           O  
ATOM    575  N   ALA L  77      31.294  33.790  41.572  1.00 29.36           N  
ATOM    576  CA  ALA L  77      31.669  32.403  41.622  1.00 28.43           C  
ATOM    577  CB  ALA L  77      33.186  32.183  41.734  1.00 31.01           C  
ATOM    578  C   ALA L  77      31.053  31.730  42.806  1.00 27.35           C  
ATOM    579  O   ALA L  77      30.519  32.379  43.702  1.00 27.20           O  
ATOM    580  N   GLY L  78      31.098  30.380  42.812  1.00 25.15           N  
ATOM    581  CA  GLY L  78      30.554  29.607  43.892  1.00 25.06           C  
ATOM    582  C   GLY L  78      31.551  28.542  44.220  1.00 25.63           C  
ATOM    583  O   GLY L  78      32.422  28.226  43.408  1.00 25.69           O  
ATOM    584  N   LEU L  79      31.457  27.958  45.435  1.00 25.02           N  
ATOM    585  CA  LEU L  79      32.422  26.962  45.797  1.00 24.90           C  
ATOM    586  CB  LEU L  79      33.548  27.503  46.698  1.00 27.09           C  
ATOM    587  CG  LEU L  79      34.425  28.579  46.031  1.00  0.00           C  
ATOM    588  CD1 LEU L  79      35.526  29.074  46.984  1.00  0.00           C  
ATOM    589  CD2 LEU L  79      34.979  28.094  44.682  1.00  0.00           C  
ATOM    590  C   LEU L  79      31.756  25.857  46.558  1.00 23.81           C  
ATOM    591  O   LEU L  79      30.867  26.087  47.375  1.00 24.86           O  
ATOM    592  N   LEU L  80      32.183  24.609  46.282  1.00 23.89           N  
ATOM    593  CA  LEU L  80      31.712  23.461  46.997  1.00 23.35           C  
ATOM    594  CB  LEU L  80      31.350  22.292  46.062  1.00 23.33           C  
ATOM    595  CG  LEU L  80      30.835  21.027  46.773  1.00 22.94           C  
ATOM    596  CD1 LEU L  80      29.510  21.285  47.508  1.00 24.37           C  
ATOM    597  CD2 LEU L  80      30.747  19.852  45.786  1.00 24.47           C  
ATOM    598  C   LEU L  80      32.853  23.023  47.866  1.00 23.94           C  
ATOM    599  O   LEU L  80      33.983  22.880  47.396  1.00 25.25           O  
ATOM    600  N   LEU L  81      32.596  22.821  49.177  1.00 24.69           N  
ATOM    601  CA  LEU L  81      33.675  22.439  50.050  1.00 25.63           C  
ATOM    602  CB  LEU L  81      33.900  23.413  51.218  1.00 34.42           C  
ATOM    603  CG  LEU L  81      34.393  24.800  50.772  1.00  0.00           C  
ATOM    604  CD1 LEU L  81      33.354  25.506  49.888  1.00  0.00           C  
ATOM    605  CD2 LEU L  81      34.829  25.647  51.978  1.00  0.00           C  
ATOM    606  C   LEU L  81      33.393  21.100  50.657  1.00 26.48           C  
ATOM    607  O   LEU L  81      32.308  20.848  51.173  1.00 26.35           O  
ATOM    608  N   ILE L  82      34.389  20.194  50.612  1.00 27.71           N  
ATOM    609  CA  ILE L  82      34.219  18.890  51.186  1.00 27.53           C  
ATOM    610  CB  ILE L  82      34.395  17.798  50.172  1.00 28.18           C  
ATOM    611  CG1 ILE L  82      33.393  18.002  49.024  1.00 29.38           C  
ATOM    612  CG2 ILE L  82      34.239  16.441  50.879  1.00 28.94           C  
ATOM    613  CD1 ILE L  82      33.708  17.174  47.782  1.00 30.43           C  
ATOM    614  C   ILE L  82      35.274  18.721  52.234  1.00 29.55           C  
ATOM    615  O   ILE L  82      36.467  18.812  51.952  1.00 29.84           O  
ATOM    616  N   SER L  83      34.856  18.459  53.485  1.00 30.60           N  
ATOM    617  CA  SER L  83      35.825  18.310  54.532  1.00 32.44           C  
ATOM    618  CB  SER L  83      35.499  19.143  55.786  1.00 34.14           C  
ATOM    619  OG  SER L  83      34.256  18.733  56.334  1.00 46.60           O  
ATOM    620  C   SER L  83      35.860  16.870  54.929  1.00 34.72           C  
ATOM    621  O   SER L  83      34.899  16.132  54.723  1.00 33.15           O  
ATOM    622  N   GLY L  84      37.003  16.420  55.486  1.00 34.45           N  
ATOM    623  CA  GLY L  84      37.097  15.059  55.929  1.00 35.62           C  
ATOM    624  C   GLY L  84      36.972  14.159  54.740  1.00 34.36           C  
ATOM    625  O   GLY L  84      36.189  13.211  54.756  1.00 34.85           O  
ATOM    626  N   LEU L  85      37.765  14.423  53.684  1.00 33.62           N  
ATOM    627  CA  LEU L  85      37.708  13.659  52.466  1.00 33.82           C  
ATOM    628  CB  LEU L  85      38.825  14.003  51.466  1.00 34.16           C  
ATOM    629  CG  LEU L  85      38.657  15.335  50.729  1.00 40.01           C  
ATOM    630  CD1 LEU L  85      39.828  15.571  49.762  1.00 40.42           C  
ATOM    631  CD2 LEU L  85      37.302  15.388  50.010  1.00 38.67           C  
ATOM    632  C   LEU L  85      37.882  12.205  52.757  1.00 37.08           C  
ATOM    633  O   LEU L  85      38.720  11.807  53.566  1.00 37.49           O  
ATOM    634  N   GLN L  86      37.064  11.378  52.070  1.00 36.32           N  
ATOM    635  CA  GLN L  86      37.093   9.950  52.194  1.00 39.36           C  
ATOM    636  CB  GLN L  86      35.802   9.369  52.792  1.00 39.22           C  
ATOM    637  CG  GLN L  86      35.485   9.916  54.184  1.00 40.48           C  
ATOM    638  CD  GLN L  86      34.195   9.275  54.673  1.00 45.41           C  
ATOM    639  OE1 GLN L  86      33.643   8.387  54.027  1.00 40.19           O  
ATOM    640  NE2 GLN L  86      33.699   9.736  55.851  1.00 28.13           N  
ATOM    641  C   GLN L  86      37.199   9.408  50.802  1.00 38.37           C  
ATOM    642  O   GLN L  86      36.986  10.128  49.829  1.00 36.50           O  
ATOM    643  N   SER L  87      37.529   8.110  50.674  1.00 37.72           N  
ATOM    644  CA  SER L  87      37.721   7.515  49.383  1.00 38.57           C  
ATOM    645  CB  SER L  87      38.222   6.065  49.465  1.00 41.96           C  
ATOM    646  OG  SER L  87      38.399   5.546  48.156  1.00 88.11           O  
ATOM    647  C   SER L  87      36.423   7.515  48.628  1.00 37.83           C  
ATOM    648  O   SER L  87      36.419   7.604  47.402  1.00 37.32           O  
ATOM    649  N   GLU L  88      35.285   7.452  49.347  1.00 35.93           N  
ATOM    650  CA  GLU L  88      33.974   7.377  48.757  1.00 37.23           C  
ATOM    651  CB  GLU L  88      32.831   7.283  49.785  1.00 87.96           C  
ATOM    652  CG  GLU L  88      32.749   5.949  50.526  1.00 90.69           C  
ATOM    653  CD  GLU L  88      31.562   6.026  51.478  1.00 92.84           C  
ATOM    654  OE1 GLU L  88      31.128   7.166  51.793  1.00 93.19           O  
ATOM    655  OE2 GLU L  88      31.071   4.945  51.900  1.00 93.44           O1-
ATOM    656  C   GLU L  88      33.710   8.613  47.955  1.00 38.13           C  
ATOM    657  O   GLU L  88      32.921   8.593  47.013  1.00 37.13           O  
ATOM    658  N   ASP L  89      34.348   9.726  48.347  1.00 35.88           N  
ATOM    659  CA  ASP L  89      34.180  11.036  47.784  1.00 33.71           C  
ATOM    660  CB  ASP L  89      34.947  12.107  48.580  1.00 33.02           C  
ATOM    661  CG  ASP L  89      34.304  12.216  49.956  1.00 33.86           C  
ATOM    662  OD1 ASP L  89      33.122  11.804  50.095  1.00 35.45           O  
ATOM    663  OD2 ASP L  89      34.989  12.709  50.889  1.00 36.25           O1-
ATOM    664  C   ASP L  89      34.656  11.111  46.363  1.00 33.55           C  
ATOM    665  O   ASP L  89      34.263  12.025  45.642  1.00 32.70           O  
ATOM    666  N   GLU L  90      35.558  10.211  45.921  1.00 31.85           N  
ATOM    667  CA  GLU L  90      36.050  10.344  44.576  1.00 34.56           C  
ATOM    668  CB  GLU L  90      37.050   9.254  44.153  1.00 35.11           C  
ATOM    669  CG  GLU L  90      38.401   9.344  44.862  1.00 38.94           C  
ATOM    670  CD  GLU L  90      39.296   8.261  44.280  1.00 41.82           C  
ATOM    671  OE1 GLU L  90      39.702   8.408  43.096  1.00 40.51           O  
ATOM    672  OE2 GLU L  90      39.579   7.269  45.003  1.00 42.88           O1-
ATOM    673  C   GLU L  90      34.898  10.283  43.627  1.00 34.21           C  
ATOM    674  O   GLU L  90      34.069   9.376  43.691  1.00 34.74           O  
ATOM    675  N   ALA L  91      34.825  11.278  42.717  1.00 30.97           N  
ATOM    676  CA  ALA L  91      33.756  11.348  41.767  1.00 31.64           C  
ATOM    677  CB  ALA L  91      32.361  11.375  42.415  1.00 30.25           C  
ATOM    678  C   ALA L  91      33.915  12.627  41.006  1.00 29.12           C  
ATOM    679  O   ALA L  91      34.851  13.392  41.242  1.00 29.50           O  
ATOM    680  N   ASP L  92      33.010  12.867  40.034  1.00 28.17           N  
ATOM    681  CA  ASP L  92      33.032  14.081  39.269  1.00 27.81           C  
ATOM    682  CB  ASP L  92      32.678  13.867  37.787  1.00 29.80           C  
ATOM    683  CG  ASP L  92      33.814  13.077  37.150  1.00 34.16           C  
ATOM    684  OD1 ASP L  92      34.985  13.288  37.564  1.00 45.45           O  
ATOM    685  OD2 ASP L  92      33.526  12.243  36.250  1.00 49.42           O1-
ATOM    686  C   ASP L  92      31.997  14.988  39.866  1.00 27.49           C  
ATOM    687  O   ASP L  92      30.912  14.542  40.231  1.00 28.83           O  
ATOM    688  N   TYR L  93      32.313  16.294  40.001  1.00 25.47           N  
ATOM    689  CA  TYR L  93      31.373  17.205  40.600  1.00 25.20           C  
ATOM    690  CB  TYR L  93      31.925  17.921  41.846  1.00 23.82           C  
ATOM    691  CG  TYR L  93      32.153  16.913  42.922  1.00 24.05           C  
ATOM    692  CD1 TYR L  93      33.314  16.176  42.967  1.00 23.71           C  
ATOM    693  CD2 TYR L  93      31.203  16.708  43.894  1.00 24.66           C  
ATOM    694  CE1 TYR L  93      33.522  15.251  43.963  1.00 25.59           C  
ATOM    695  CE2 TYR L  93      31.403  15.786  44.893  1.00 25.10           C  
ATOM    696  CZ  TYR L  93      32.564  15.055  44.930  1.00 24.58           C  
ATOM    697  OH  TYR L  93      32.773  14.107  45.954  1.00 25.44           O  
ATOM    698  C   TYR L  93      31.049  18.276  39.602  1.00 24.44           C  
ATOM    699  O   TYR L  93      31.938  18.775  38.911  1.00 24.92           O  
ATOM    700  N   HIS L  94      29.753  18.656  39.510  1.00 23.11           N  
ATOM    701  CA  HIS L  94      29.332  19.653  38.561  1.00 22.11           C  
ATOM    702  ND1 HIS L  94      29.026  16.728  36.812  1.00  0.00           N  
ATOM    703  CG  HIS L  94      29.047  18.084  36.567  1.00 23.04           C  
ATOM    704  CB  HIS L  94      28.411  19.108  37.455  1.00 22.26           C  
ATOM    705  NE2 HIS L  94      30.134  17.013  34.905  1.00  0.00           N  
ATOM    706  CD2 HIS L  94      29.727  18.239  35.399  1.00 23.78           C  
ATOM    707  CE1 HIS L  94      29.690  16.135  35.787  1.00 24.75           C  
ATOM    708  C   HIS L  94      28.517  20.720  39.234  1.00 22.95           C  
ATOM    709  O   HIS L  94      27.688  20.448  40.102  1.00 22.18           O  
ATOM    710  N   CYS L  95      28.738  21.985  38.814  1.00 22.07           N  
ATOM    711  CA  CYS L  95      27.952  23.084  39.306  1.00 22.19           C  
ATOM    712  CB  CYS L  95      28.778  24.349  39.644  1.00 24.42           C  
ATOM    713  SG  CYS L  95      29.750  24.969  38.233  1.00 29.34           S  
ATOM    714  C   CYS L  95      26.989  23.435  38.212  1.00 21.80           C  
ATOM    715  O   CYS L  95      27.235  23.159  37.039  1.00 22.19           O  
ATOM    716  N   ALA L  96      25.829  24.019  38.575  1.00 21.55           N  
ATOM    717  CA  ALA L  96      24.865  24.355  37.568  1.00 21.40           C  
ATOM    718  CB  ALA L  96      23.909  23.199  37.230  1.00 20.45           C  
ATOM    719  C   ALA L  96      24.021  25.485  38.055  1.00 20.42           C  
ATOM    720  O   ALA L  96      23.738  25.611  39.247  1.00 20.35           O  
ATOM    721  N   ILE L  97      23.614  26.366  37.120  1.00 20.16           N  
ATOM    722  CA  ILE L  97      22.750  27.440  37.498  1.00 20.28           C  
ATOM    723  CB  ILE L  97      23.456  28.678  37.983  1.00 21.48           C  
ATOM    724  CG1 ILE L  97      24.277  29.323  36.856  1.00 19.99           C  
ATOM    725  CG2 ILE L  97      24.299  28.298  39.212  1.00 21.95           C  
ATOM    726  CD1 ILE L  97      25.378  28.422  36.308  1.00  0.00           C  
ATOM    727  C   ILE L  97      21.984  27.849  36.298  1.00 21.89           C  
ATOM    728  O   ILE L  97      22.267  27.412  35.184  1.00 20.88           O  
ATOM    729  N   TRP L  98      20.983  28.630  36.661  1.00 38.53           N  
ATOM    730  CA  TRP L  98      20.021  29.156  35.790  1.00 40.31           C  
ATOM    731  CB  TRP L  98      18.691  29.328  36.542  1.00 41.83           C  
ATOM    732  CG  TRP L  98      17.524  30.001  35.865  1.00 44.68           C  
ATOM    733  CD2 TRP L  98      16.615  29.361  34.953  1.00 45.60           C  
ATOM    734  CD1 TRP L  98      17.056  31.268  36.051  1.00 46.43           C  
ATOM    735  NE1 TRP L  98      15.890  31.447  35.347  1.00 46.80           N  
ATOM    736  CE2 TRP L  98      15.610  30.283  34.663  1.00 47.20           C  
ATOM    737  CE3 TRP L  98      16.603  28.101  34.428  1.00 46.23           C  
ATOM    738  CZ2 TRP L  98      14.567  29.956  33.847  1.00 47.38           C  
ATOM    739  CZ3 TRP L  98      15.569  27.788  33.574  1.00 47.11           C  
ATOM    740  CH2 TRP L  98      14.570  28.697  33.292  1.00 46.84           C  
ATOM    741  C   TRP L  98      20.537  30.471  35.321  1.00 40.77           C  
ATOM    742  O   TRP L  98      21.152  31.212  36.085  1.00 40.69           O  
ATOM    743  N   HIS L  99      20.351  30.758  34.020  1.00 42.43           N  
ATOM    744  CA  HIS L  99      20.780  32.014  33.487  1.00 45.18           C  
ATOM    745  ND1 HIS L  99      24.084  32.120  33.891  1.00  0.00           N  
ATOM    746  CG  HIS L  99      23.232  31.378  33.104  1.00 45.78           C  
ATOM    747  CB  HIS L  99      21.962  31.909  32.508  1.00 45.11           C  
ATOM    748  NE2 HIS L  99      25.005  30.107  33.679  1.00  0.00           N  
ATOM    749  CD2 HIS L  99      23.808  30.150  32.985  1.00 45.25           C  
ATOM    750  CE1 HIS L  99      25.128  31.311  34.207  1.00 46.97           C  
ATOM    751  C   HIS L  99      19.649  32.553  32.671  1.00 47.03           C  
ATOM    752  O   HIS L  99      19.598  32.344  31.459  1.00 48.18           O  
ATOM    753  N   SER L 100      18.718  33.274  33.322  1.00 48.66           N  
ATOM    754  CA  SER L 100      17.631  33.913  32.641  1.00 50.22           C  
ATOM    755  CB  SER L 100      18.064  35.167  31.856  1.00 52.86           C  
ATOM    756  OG  SER L 100      18.572  36.151  32.745  1.00 55.79           O  
ATOM    757  C   SER L 100      16.943  32.977  31.697  1.00 49.93           C  
ATOM    758  O   SER L 100      16.829  33.267  30.507  1.00 51.46           O  
ATOM    759  N   GLY L 101      16.454  31.827  32.196  1.00 48.84           N  
ATOM    760  CA  GLY L 101      15.692  30.973  31.330  1.00 48.11           C  
ATOM    761  C   GLY L 101      16.502  29.821  30.829  1.00 46.79           C  
ATOM    762  O   GLY L 101      15.997  29.014  30.050  1.00 47.73           O  
ATOM    763  N   ALA L 102      17.775  29.694  31.242  1.00 44.34           N  
ATOM    764  CA  ALA L 102      18.501  28.563  30.741  1.00 42.47           C  
ATOM    765  CB  ALA L 102      19.542  28.927  29.668  1.00 41.80           C  
ATOM    766  C   ALA L 102      19.233  27.906  31.868  1.00 41.24           C  
ATOM    767  O   ALA L 102      19.571  28.541  32.865  1.00 40.70           O  
ATOM    768  N   TRP L 103      19.460  26.582  31.734  1.00 39.86           N  
ATOM    769  CA  TRP L 103      20.223  25.834  32.689  1.00 37.92           C  
ATOM    770  CB  TRP L 103      19.559  24.536  33.168  1.00 38.50           C  
ATOM    771  CG  TRP L 103      18.396  24.779  34.087  1.00 40.39           C  
ATOM    772  CD2 TRP L 103      18.556  25.209  35.445  1.00 40.39           C  
ATOM    773  CD1 TRP L 103      17.054  24.698  33.856  1.00 41.54           C  
ATOM    774  NE1 TRP L 103      16.364  25.049  34.991  1.00 42.90           N  
ATOM    775  CE2 TRP L 103      17.278  25.370  35.973  1.00 41.44           C  
ATOM    776  CE3 TRP L 103      19.677  25.459  36.185  1.00 39.89           C  
ATOM    777  CZ2 TRP L 103      17.106  25.789  37.257  1.00 41.77           C  
ATOM    778  CZ3 TRP L 103      19.500  25.873  37.485  1.00 39.71           C  
ATOM    779  CH2 TRP L 103      18.233  26.034  38.004  1.00 40.50           C  
ATOM    780  C   TRP L 103      21.465  25.426  31.997  1.00 36.77           C  
ATOM    781  O   TRP L 103      21.468  24.860  30.907  1.00 36.58           O  
ATOM    782  N   VAL L 104      22.569  25.761  32.650  1.00 24.58           N  
ATOM    783  CA  VAL L 104      23.929  25.449  32.282  1.00 24.58           C  
ATOM    784  CB  VAL L 104      24.725  26.688  31.969  1.00 26.53           C  
ATOM    785  CG1 VAL L 104      26.174  26.303  31.624  1.00 27.93           C  
ATOM    786  CG2 VAL L 104      24.004  27.454  30.848  1.00 27.82           C  
ATOM    787  C   VAL L 104      24.663  24.702  33.356  1.00 24.09           C  
ATOM    788  O   VAL L 104      24.396  24.863  34.546  1.00 23.09           O  
ATOM    789  N   PHE L 105      25.635  23.860  32.926  1.00 23.23           N  
ATOM    790  CA  PHE L 105      26.462  23.092  33.818  1.00 22.34           C  
ATOM    791  CB  PHE L 105      26.406  21.565  33.599  1.00 21.12           C  
ATOM    792  CG  PHE L 105      25.080  20.995  33.983  1.00 19.88           C  
ATOM    793  CD1 PHE L 105      24.035  20.960  33.092  1.00 21.04           C  
ATOM    794  CD2 PHE L 105      24.880  20.468  35.236  1.00 21.30           C  
ATOM    795  CE1 PHE L 105      22.818  20.423  33.449  1.00 19.80           C  
ATOM    796  CE2 PHE L 105      23.666  19.930  35.596  1.00 20.46           C  
ATOM    797  CZ  PHE L 105      22.625  19.905  34.704  1.00 19.94           C  
ATOM    798  C   PHE L 105      27.896  23.450  33.553  1.00 24.55           C  
ATOM    799  O   PHE L 105      28.255  23.882  32.459  1.00 24.75           O  
ATOM    800  N   GLY L 106      28.760  23.287  34.578  1.00 24.66           N  
ATOM    801  CA  GLY L 106      30.168  23.505  34.408  1.00 25.87           C  
ATOM    802  C   GLY L 106      30.699  22.256  33.774  1.00 26.57           C  
ATOM    803  O   GLY L 106      29.986  21.263  33.648  1.00 25.53           O  
ATOM    804  N   GLY L 107      31.986  22.282  33.378  1.00 26.69           N  
ATOM    805  CA  GLY L 107      32.646  21.198  32.706  1.00 26.06           C  
ATOM    806  C   GLY L 107      32.724  19.995  33.594  1.00 27.30           C  
ATOM    807  O   GLY L 107      32.720  18.864  33.112  1.00 27.31           O  
ATOM    808  N   GLY L 108      32.858  20.203  34.916  1.00 25.52           N  
ATOM    809  CA  GLY L 108      32.965  19.092  35.820  1.00 26.36           C  
ATOM    810  C   GLY L 108      34.365  19.034  36.343  1.00 28.15           C  
ATOM    811  O   GLY L 108      35.327  19.328  35.635  1.00 28.63           O  
ATOM    812  N   THR L 109      34.504  18.649  37.628  1.00 27.48           N  
ATOM    813  CA  THR L 109      35.803  18.544  38.228  1.00 27.96           C  
ATOM    814  CB  THR L 109      35.997  19.465  39.399  1.00 29.22           C  
ATOM    815  OG1 THR L 109      35.807  20.814  39.000  1.00 27.16           O  
ATOM    816  CG2 THR L 109      37.421  19.271  39.948  1.00 30.97           C  
ATOM    817  C   THR L 109      35.947  17.150  38.748  1.00 29.33           C  
ATOM    818  O   THR L 109      35.056  16.626  39.414  1.00 29.79           O  
ATOM    819  N   ARG L 110      37.090  16.504  38.461  1.00 28.71           N  
ATOM    820  CA  ARG L 110      37.261  15.170  38.948  1.00 30.39           C  
ATOM    821  CB  ARG L 110      38.023  14.248  37.982  1.00 33.52           C  
ATOM    822  CG  ARG L 110      38.195  12.828  38.519  1.00 34.06           C  
ATOM    823  CD  ARG L 110      38.900  11.889  37.540  1.00 39.41           C  
ATOM    824  NE  ARG L 110      37.947  11.594  36.434  1.00 44.91           N  
ATOM    825  CZ  ARG L 110      37.149  10.489  36.508  1.00 49.53           C  
ATOM    826  NH1 ARG L 110      37.240   9.651  37.582  1.00 45.92           N1+
ATOM    827  NH2 ARG L 110      36.261  10.222  35.506  1.00 45.16           N  
ATOM    828  C   ARG L 110      38.039  15.256  40.214  1.00 32.66           C  
ATOM    829  O   ARG L 110      39.105  15.864  40.263  1.00 33.78           O  
ATOM    830  N   LEU L 111      37.508  14.652  41.292  1.00 30.33           N  
ATOM    831  CA  LEU L 111      38.191  14.714  42.549  1.00 32.64           C  
ATOM    832  CB  LEU L 111      37.240  14.991  43.723  1.00 32.40           C  
ATOM    833  CG  LEU L 111      37.935  15.059  45.093  1.00 33.33           C  
ATOM    834  CD1 LEU L 111      38.927  16.228  45.159  1.00 34.88           C  
ATOM    835  CD2 LEU L 111      36.904  15.082  46.233  1.00 34.15           C  
ATOM    836  C   LEU L 111      38.849  13.394  42.792  1.00 35.12           C  
ATOM    837  O   LEU L 111      38.214  12.345  42.699  1.00 34.57           O  
ATOM    838  N   THR L 112      40.161  13.419  43.103  1.00 35.17           N  
ATOM    839  CA  THR L 112      40.872  12.202  43.367  1.00 36.68           C  
ATOM    840  CB  THR L 112      42.073  12.011  42.483  1.00 40.29           C  
ATOM    841  OG1 THR L 112      41.683  11.988  41.118  1.00 40.28           O  
ATOM    842  CG2 THR L 112      42.760  10.688  42.860  1.00 39.44           C  
ATOM    843  C   THR L 112      41.377  12.257  44.774  1.00 37.75           C  
ATOM    844  O   THR L 112      41.923  13.267  45.214  1.00 36.90           O  
ATOM    845  N   VAL L 113      41.191  11.156  45.528  1.00 37.39           N  
ATOM    846  CA  VAL L 113      41.692  11.110  46.869  1.00 39.24           C  
ATOM    847  CB  VAL L 113      40.788  10.383  47.822  1.00 39.96           C  
ATOM    848  CG1 VAL L 113      41.498  10.264  49.179  1.00 40.77           C  
ATOM    849  CG2 VAL L 113      39.447  11.135  47.891  1.00 41.24           C  
ATOM    850  C   VAL L 113      42.988  10.375  46.792  1.00 42.57           C  
ATOM    851  O   VAL L 113      43.031   9.205  46.416  1.00 42.54           O  
ATOM    852  N   LEU L 114      44.086  11.058  47.164  1.00 42.86           N  
ATOM    853  CA  LEU L 114      45.394  10.483  47.028  1.00 44.47           C  
ATOM    854  CB  LEU L 114      46.533  11.489  47.266  1.00 45.44           C  
ATOM    855  CG  LEU L 114      46.577  12.621  46.224  1.00 46.78           C  
ATOM    856  CD1 LEU L 114      47.733  13.595  46.504  1.00 48.92           C  
ATOM    857  CD2 LEU L 114      46.597  12.060  44.792  1.00 46.84           C  
ATOM    858  C   LEU L 114      45.556   9.375  48.010  1.00 46.79           C  
ATOM    859  O   LEU L 114      45.131   9.465  49.160  1.00 45.68           O  
ATOM    860  N   GLY L 115      46.200   8.283  47.560  1.00 48.44           N  
ATOM    861  CA  GLY L 115      46.414   7.158  48.415  1.00 48.44           C  
ATOM    862  C   GLY L 115      47.388   6.242  47.688  1.00 50.87           C  
ATOM    863  O   GLY L 115      47.688   5.146  48.231  1.00 50.78           O  
ATOM    864  OXT GLY L 115      47.842   6.626  46.577  1.00  0.00           O1-
TER     865      GLY L 115 
ATOM    866  N   VAL H 116       9.559   8.988  44.567  1.00 33.81           N1+
ATOM    867  CA  VAL H 116       9.229   8.765  43.146  1.00 32.05           C  
ATOM    868  CB  VAL H 116       8.965  10.074  42.458  1.00 31.51           C  
ATOM    869  CG1 VAL H 116      10.277  10.874  42.418  1.00 16.89           C  
ATOM    870  CG2 VAL H 116       8.373   9.796  41.067  1.00 17.24           C  
ATOM    871  C   VAL H 116      10.357   8.082  42.442  1.00 31.12           C  
ATOM    872  O   VAL H 116      11.508   8.160  42.870  1.00 31.26           O  
ATOM    873  N   GLN H 117      10.035   7.368  41.346  1.00 28.94           N  
ATOM    874  CA  GLN H 117      11.024   6.667  40.581  1.00 29.95           C  
ATOM    875  CB  GLN H 117      10.850   5.138  40.625  1.00 32.41           C  
ATOM    876  CG  GLN H 117      11.861   4.365  39.776  1.00 40.11           C  
ATOM    877  CD  GLN H 117      13.193   4.338  40.510  1.00 46.11           C  
ATOM    878  OE1 GLN H 117      14.177   3.798  40.010  1.00 49.31           O  
ATOM    879  NE2 GLN H 117      13.227   4.934  41.731  1.00 46.22           N  
ATOM    880  C   GLN H 117      10.849   7.076  39.154  1.00 28.34           C  
ATOM    881  O   GLN H 117       9.729   7.302  38.698  1.00 28.61           O  
ATOM    882  N   LEU H 118      11.970   7.200  38.416  1.00 26.25           N  
ATOM    883  CA  LEU H 118      11.903   7.570  37.033  1.00 25.57           C  
ATOM    884  CB  LEU H 118      12.620   8.895  36.726  1.00 27.00           C  
ATOM    885  CG  LEU H 118      12.077  10.091  37.529  1.00 29.81           C  
ATOM    886  CD1 LEU H 118      12.800  11.393  37.149  1.00 26.67           C  
ATOM    887  CD2 LEU H 118      10.549  10.198  37.415  1.00 30.59           C  
ATOM    888  C   LEU H 118      12.630   6.520  36.255  1.00 26.19           C  
ATOM    889  O   LEU H 118      13.700   6.072  36.667  1.00 26.42           O  
ATOM    890  N   VAL H 119      12.060   6.079  35.114  1.00 25.89           N  
ATOM    891  CA  VAL H 119      12.760   5.104  34.328  1.00 27.85           C  
ATOM    892  CB  VAL H 119      12.202   3.719  34.470  1.00 28.14           C  
ATOM    893  CG1 VAL H 119      12.947   2.791  33.497  1.00  0.00           C  
ATOM    894  CG2 VAL H 119      12.316   3.294  35.944  1.00  0.00           C  
ATOM    895  C   VAL H 119      12.644   5.484  32.884  1.00 27.18           C  
ATOM    896  O   VAL H 119      11.546   5.680  32.366  1.00 26.53           O  
ATOM    897  N   GLU H 120      13.794   5.598  32.190  1.00 26.99           N  
ATOM    898  CA  GLU H 120      13.763   5.938  30.799  1.00 27.53           C  
ATOM    899  CB  GLU H 120      14.934   6.826  30.338  1.00 27.92           C  
ATOM    900  CG  GLU H 120      16.294   6.421  30.898  1.00 27.90           C  
ATOM    901  CD  GLU H 120      16.412   7.009  32.297  1.00 28.80           C  
ATOM    902  OE1 GLU H 120      16.598   8.251  32.406  1.00 29.10           O  
ATOM    903  OE2 GLU H 120      16.317   6.224  33.278  1.00 30.26           O1-
ATOM    904  C   GLU H 120      13.682   4.694  29.974  1.00 28.80           C  
ATOM    905  O   GLU H 120      14.081   3.614  30.405  1.00 27.95           O  
ATOM    906  N   SER H 121      13.093   4.818  28.768  1.00 27.70           N  
ATOM    907  CA  SER H 121      13.013   3.706  27.869  1.00 29.73           C  
ATOM    908  CB  SER H 121      11.642   3.005  27.871  1.00 31.47           C  
ATOM    909  OG  SER H 121      10.634   3.901  27.427  1.00 37.30           O  
ATOM    910  C   SER H 121      13.256   4.251  26.498  1.00 33.16           C  
ATOM    911  O   SER H 121      12.772   5.329  26.156  1.00 30.67           O  
ATOM    912  N   GLY H 122      14.018   3.508  25.668  1.00 34.50           N  
ATOM    913  CA  GLY H 122      14.325   3.996  24.353  1.00 35.77           C  
ATOM    914  C   GLY H 122      14.948   2.891  23.547  1.00 35.41           C  
ATOM    915  O   GLY H 122      15.326   1.848  24.073  1.00 36.33           O  
ATOM    916  N   PRO H 123      15.064   3.140  22.263  1.00 38.05           N  
ATOM    917  CA  PRO H 123      15.561   2.171  21.311  1.00 36.78           C  
ATOM    918  CD  PRO H 123      14.186   4.113  21.632  1.00 39.02           C  
ATOM    919  CB  PRO H 123      15.295   2.775  19.933  1.00 37.73           C  
ATOM    920  CG  PRO H 123      14.075   3.680  20.161  1.00 38.27           C  
ATOM    921  C   PRO H 123      16.967   1.664  21.455  1.00 40.76           C  
ATOM    922  O   PRO H 123      17.214   0.507  21.119  1.00 40.80           O  
ATOM    923  N   GLY H 124      17.915   2.507  21.887  1.00 38.09           N  
ATOM    924  CA  GLY H 124      19.271   2.080  22.081  1.00 37.37           C  
ATOM    925  C   GLY H 124      20.074   2.436  20.868  1.00 35.76           C  
ATOM    926  O   GLY H 124      21.174   2.977  20.980  1.00 36.69           O  
ATOM    927  N   LEU H 125      19.540   2.157  19.662  1.00 35.68           N  
ATOM    928  CA  LEU H 125      20.269   2.468  18.463  1.00 35.36           C  
ATOM    929  CB  LEU H 125      20.704   1.237  17.642  1.00 36.85           C  
ATOM    930  CG  LEU H 125      21.890   0.457  18.242  1.00 38.86           C  
ATOM    931  CD1 LEU H 125      22.262  -0.752  17.370  1.00 39.51           C  
ATOM    932  CD2 LEU H 125      23.096   1.383  18.478  1.00 37.41           C  
ATOM    933  C   LEU H 125      19.390   3.278  17.574  1.00 33.77           C  
ATOM    934  O   LEU H 125      18.216   2.964  17.388  1.00 36.58           O  
ATOM    935  N   VAL H 126      19.947   4.368  17.011  1.00 32.46           N  
ATOM    936  CA  VAL H 126      19.188   5.162  16.091  1.00 33.58           C  
ATOM    937  CB  VAL H 126      18.752   6.482  16.655  1.00 34.88           C  
ATOM    938  CG1 VAL H 126      17.966   7.248  15.576  1.00 34.80           C  
ATOM    939  CG2 VAL H 126      17.945   6.219  17.937  1.00 34.37           C  
ATOM    940  C   VAL H 126      20.056   5.437  14.903  1.00 33.95           C  
ATOM    941  O   VAL H 126      21.244   5.726  15.034  1.00 33.10           O  
ATOM    942  N   LYS H 127      19.466   5.349  13.696  1.00 34.63           N  
ATOM    943  CA  LYS H 127      20.197   5.581  12.482  1.00 34.95           C  
ATOM    944  CB  LYS H 127      19.481   5.043  11.230  1.00 37.04           C  
ATOM    945  CG  LYS H 127      19.265   3.527  11.251  1.00 42.00           C  
ATOM    946  CD  LYS H 127      18.254   3.038  10.212  1.00 47.37           C  
ATOM    947  CE  LYS H 127      18.012   1.526  10.238  1.00 51.19           C  
ATOM    948  NZ  LYS H 127      19.165   0.814   9.646  1.00 53.45           N1+
ATOM    949  C   LYS H 127      20.341   7.058  12.322  1.00 34.04           C  
ATOM    950  O   LYS H 127      19.493   7.830  12.765  1.00 34.12           O  
ATOM    951  N   PRO H 128      21.394   7.477  11.683  1.00 34.08           N  
ATOM    952  CA  PRO H 128      21.602   8.885  11.514  1.00 35.37           C  
ATOM    953  CD  PRO H 128      22.649   6.744  11.726  1.00 34.53           C  
ATOM    954  CB  PRO H 128      23.019   9.029  10.968  1.00 34.89           C  
ATOM    955  CG  PRO H 128      23.750   7.808  11.559  1.00 35.97           C  
ATOM    956  C   PRO H 128      20.522   9.487  10.675  1.00 34.91           C  
ATOM    957  O   PRO H 128      19.961   8.794   9.829  1.00 34.53           O  
ATOM    958  N   SER H 129      20.228  10.779  10.930  1.00 34.85           N  
ATOM    959  CA  SER H 129      19.232  11.596  10.293  1.00 35.62           C  
ATOM    960  CB  SER H 129      19.309  11.619   8.752  1.00 38.36           C  
ATOM    961  OG  SER H 129      18.808  10.412   8.195  1.00 39.68           O  
ATOM    962  C   SER H 129      17.858  11.149  10.691  1.00 36.86           C  
ATOM    963  O   SER H 129      16.868  11.729  10.250  1.00 36.56           O  
ATOM    964  N   GLU H 130      17.751  10.140  11.575  1.00 34.59           N  
ATOM    965  CA  GLU H 130      16.452   9.705  12.006  1.00 34.98           C  
ATOM    966  CB  GLU H 130      16.315   8.193  12.242  1.00 37.02           C  
ATOM    967  CG  GLU H 130      16.350   7.393  10.940  1.00 41.80           C  
ATOM    968  CD  GLU H 130      15.790   6.013  11.235  1.00 47.45           C  
ATOM    969  OE1 GLU H 130      15.326   5.797  12.385  1.00 52.69           O  
ATOM    970  OE2 GLU H 130      15.813   5.157  10.311  1.00 49.99           O1-
ATOM    971  C   GLU H 130      16.117  10.411  13.281  1.00 33.19           C  
ATOM    972  O   GLU H 130      16.868  11.268  13.743  1.00 33.68           O  
ATOM    973  N   THR H 131      14.943  10.089  13.866  1.00 32.83           N  
ATOM    974  CA  THR H 131      14.521  10.762  15.061  1.00 32.83           C  
ATOM    975  CB  THR H 131      13.085  11.198  15.019  1.00 35.02           C  
ATOM    976  OG1 THR H 131      12.863  12.069  13.920  1.00 35.85           O  
ATOM    977  CG2 THR H 131      12.753  11.916  16.338  1.00 33.10           C  
ATOM    978  C   THR H 131      14.649   9.841  16.235  1.00 32.58           C  
ATOM    979  O   THR H 131      14.257   8.676  16.185  1.00 31.78           O  
ATOM    980  N   LEU H 132      15.217  10.373  17.336  1.00 30.26           N  
ATOM    981  CA  LEU H 132      15.384   9.661  18.570  1.00 29.22           C  
ATOM    982  CB  LEU H 132      16.539  10.225  19.414  1.00 29.71           C  
ATOM    983  CG  LEU H 132      16.706   9.568  20.796  1.00 31.21           C  
ATOM    984  CD1 LEU H 132      17.223   8.127  20.682  1.00 33.30           C  
ATOM    985  CD2 LEU H 132      17.553  10.446  21.728  1.00 32.90           C  
ATOM    986  C   LEU H 132      14.137   9.882  19.366  1.00 28.75           C  
ATOM    987  O   LEU H 132      13.621  10.998  19.425  1.00 29.43           O  
ATOM    988  N   SER H 133      13.599   8.815  19.993  1.00 27.13           N  
ATOM    989  CA  SER H 133      12.417   9.008  20.780  1.00 26.82           C  
ATOM    990  CB  SER H 133      11.154   8.475  20.077  1.00 30.19           C  
ATOM    991  OG  SER H 133       9.987   8.885  20.772  1.00 34.90           O  
ATOM    992  C   SER H 133      12.602   8.265  22.070  1.00 26.75           C  
ATOM    993  O   SER H 133      12.881   7.067  22.074  1.00 27.00           O  
ATOM    994  N   LEU H 134      12.450   8.971  23.212  1.00 24.46           N  
ATOM    995  CA  LEU H 134      12.617   8.364  24.505  1.00 24.16           C  
ATOM    996  CB  LEU H 134      13.814   8.921  25.297  1.00 24.66           C  
ATOM    997  CG  LEU H 134      15.189   8.623  24.675  1.00 26.35           C  
ATOM    998  CD1 LEU H 134      16.319   9.217  25.529  1.00 27.03           C  
ATOM    999  CD2 LEU H 134      15.377   7.119  24.427  1.00 27.66           C  
ATOM   1000  C   LEU H 134      11.408   8.669  25.329  1.00 24.65           C  
ATOM   1001  O   LEU H 134      10.694   9.639  25.076  1.00 23.06           O  
ATOM   1002  N   THR H 135      11.138   7.815  26.336  1.00 21.91           N  
ATOM   1003  CA  THR H 135      10.028   8.044  27.211  1.00 22.96           C  
ATOM   1004  CB  THR H 135       8.900   7.077  27.009  1.00 26.55           C  
ATOM   1005  OG1 THR H 135       8.417   7.154  25.677  1.00 28.50           O  
ATOM   1006  CG2 THR H 135       7.778   7.420  28.001  1.00 28.85           C  
ATOM   1007  C   THR H 135      10.511   7.865  28.617  1.00 23.86           C  
ATOM   1008  O   THR H 135      11.428   7.087  28.876  1.00 25.06           O  
ATOM   1009  N   CYS H 136       9.916   8.611  29.569  1.00 22.87           N  
ATOM   1010  CA  CYS H 136      10.295   8.453  30.944  1.00 22.60           C  
ATOM   1011  CB  CYS H 136      10.955   9.721  31.537  1.00 23.97           C  
ATOM   1012  SG  CYS H 136      11.519   9.546  33.261  1.00 25.73           S  
ATOM   1013  C   CYS H 136       9.039   8.130  31.698  1.00 24.39           C  
ATOM   1014  O   CYS H 136       8.040   8.845  31.600  1.00 23.11           O  
ATOM   1015  N   ALA H 137       9.054   7.019  32.463  1.00 24.38           N  
ATOM   1016  CA  ALA H 137       7.892   6.610  33.201  1.00 25.28           C  
ATOM   1017  CB  ALA H 137       7.665   5.088  33.204  1.00 25.89           C  
ATOM   1018  C   ALA H 137       8.089   7.029  34.620  1.00 23.88           C  
ATOM   1019  O   ALA H 137       9.144   6.798  35.209  1.00 23.58           O  
ATOM   1020  N   VAL H 138       7.063   7.668  35.214  1.00 24.09           N  
ATOM   1021  CA  VAL H 138       7.207   8.118  36.566  1.00 24.25           C  
ATOM   1022  CB  VAL H 138       6.845   9.563  36.750  1.00 24.14           C  
ATOM   1023  CG1 VAL H 138       7.016   9.933  38.234  1.00 24.45           C  
ATOM   1024  CG2 VAL H 138       7.701  10.407  35.790  1.00 24.44           C  
ATOM   1025  C   VAL H 138       6.282   7.317  37.421  1.00 26.04           C  
ATOM   1026  O   VAL H 138       5.127   7.084  37.068  1.00 26.40           O  
ATOM   1027  N   SER H 139       6.791   6.860  38.580  1.00 26.71           N  
ATOM   1028  CA  SER H 139       5.972   6.103  39.475  1.00 27.90           C  
ATOM   1029  CB  SER H 139       6.321   4.604  39.508  1.00 29.86           C  
ATOM   1030  OG  SER H 139       7.651   4.412  39.967  1.00 31.82           O  
ATOM   1031  C   SER H 139       6.192   6.656  40.844  1.00 27.67           C  
ATOM   1032  O   SER H 139       7.244   7.223  41.136  1.00 27.19           O  
ATOM   1033  N   GLY H 140       5.169   6.566  41.712  1.00 17.09           N  
ATOM   1034  CA  GLY H 140       5.323   7.066  43.047  1.00 17.58           C  
ATOM   1035  C   GLY H 140       5.090   8.543  43.048  1.00 17.79           C  
ATOM   1036  O   GLY H 140       5.334   9.210  44.052  1.00 20.90           O  
ATOM   1037  N   GLY H 141       4.608   9.100  41.922  1.00 16.56           N  
ATOM   1038  CA  GLY H 141       4.361  10.514  41.887  1.00 17.03           C  
ATOM   1039  C   GLY H 141       3.546  10.808  40.668  1.00 16.88           C  
ATOM   1040  O   GLY H 141       3.372   9.957  39.797  1.00 17.66           O  
ATOM   1041  N   SER H 142       3.034  12.048  40.568  1.00 16.49           N  
ATOM   1042  CA  SER H 142       2.200  12.376  39.451  1.00 18.30           C  
ATOM   1043  CB  SER H 142       0.867  13.031  39.855  1.00 20.26           C  
ATOM   1044  OG  SER H 142       0.095  13.327  38.701  1.00 22.26           O  
ATOM   1045  C   SER H 142       2.929  13.336  38.576  1.00 17.17           C  
ATOM   1046  O   SER H 142       3.649  14.218  39.039  1.00 15.75           O  
ATOM   1047  N   ILE H 143       2.751  13.159  37.256  1.00 15.46           N  
ATOM   1048  CA  ILE H 143       3.397  13.995  36.294  1.00 15.08           C  
ATOM   1049  CB  ILE H 143       3.182  13.519  34.878  1.00 18.25           C  
ATOM   1050  CG1 ILE H 143       4.336  13.972  33.977  1.00 20.82           C  
ATOM   1051  CG2 ILE H 143       1.819  14.013  34.376  1.00 24.27           C  
ATOM   1052  CD1 ILE H 143       5.639  13.237  34.281  1.00 19.70           C  
ATOM   1053  C   ILE H 143       2.855  15.392  36.445  1.00 18.75           C  
ATOM   1054  O   ILE H 143       3.591  16.368  36.325  1.00 18.37           O  
ATOM   1055  N   SER H 144       1.547  15.516  36.747  1.00 16.30           N  
ATOM   1056  CA  SER H 144       0.837  16.768  36.747  1.00 19.20           C  
ATOM   1057  CB  SER H 144      -0.652  16.605  37.092  1.00 23.46           C  
ATOM   1058  OG  SER H 144      -1.301  15.815  36.106  1.00 22.44           O  
ATOM   1059  C   SER H 144       1.380  17.780  37.707  1.00 20.02           C  
ATOM   1060  O   SER H 144       1.362  18.972  37.399  1.00 24.33           O  
ATOM   1061  N   THR H 145       1.857  17.386  38.900  1.00 17.65           N  
ATOM   1062  CA  THR H 145       2.255  18.446  39.782  1.00 21.50           C  
ATOM   1063  CB  THR H 145       1.743  18.239  41.181  1.00 32.77           C  
ATOM   1064  OG1 THR H 145       2.088  19.343  42.004  1.00  0.00           O  
ATOM   1065  CG2 THR H 145       2.328  16.933  41.746  1.00  0.00           C  
ATOM   1066  C   THR H 145       3.748  18.539  39.842  1.00 20.85           C  
ATOM   1067  O   THR H 145       4.323  18.633  40.925  1.00 19.57           O  
ATOM   1068  N   ASN H 146       4.423  18.568  38.675  1.00 18.37           N  
ATOM   1069  CA  ASN H 146       5.857  18.655  38.719  1.00 16.93           C  
ATOM   1070  CB  ASN H 146       6.548  17.295  38.930  1.00 17.63           C  
ATOM   1071  CG  ASN H 146       6.286  16.797  40.344  1.00 19.66           C  
ATOM   1072  OD1 ASN H 146       6.746  17.387  41.320  1.00 28.04           O  
ATOM   1073  ND2 ASN H 146       5.534  15.668  40.458  1.00 22.22           N  
ATOM   1074  C   ASN H 146       6.338  19.137  37.383  1.00 15.14           C  
ATOM   1075  O   ASN H 146       5.590  19.166  36.412  1.00 16.85           O  
ATOM   1076  N   ASP H 147       7.615  19.569  37.325  1.00 19.40           N  
ATOM   1077  CA  ASP H 147       8.283  19.929  36.102  1.00 19.48           C  
ATOM   1078  CB  ASP H 147       9.048  21.264  36.165  1.00 20.18           C  
ATOM   1079  CG  ASP H 147       8.026  22.390  36.149  1.00 23.75           C  
ATOM   1080  OD1 ASP H 147       6.805  22.079  36.091  1.00  0.00           O  
ATOM   1081  OD2 ASP H 147       8.453  23.575  36.172  1.00  0.00           O1-
ATOM   1082  C   ASP H 147       9.279  18.839  35.825  1.00 19.07           C  
ATOM   1083  O   ASP H 147       9.827  18.252  36.758  1.00 18.37           O  
ATOM   1084  N   TRP H 148       9.540  18.535  34.530  1.00 19.50           N  
ATOM   1085  CA  TRP H 148      10.390  17.417  34.219  1.00 18.95           C  
ATOM   1086  CB  TRP H 148       9.567  16.236  33.685  1.00 18.18           C  
ATOM   1087  CG  TRP H 148       8.464  15.857  34.642  1.00 20.10           C  
ATOM   1088  CD2 TRP H 148       8.622  14.988  35.773  1.00 18.90           C  
ATOM   1089  CD1 TRP H 148       7.163  16.272  34.654  1.00 19.70           C  
ATOM   1090  NE1 TRP H 148       6.503  15.720  35.723  1.00 20.34           N  
ATOM   1091  CE2 TRP H 148       7.389  14.928  36.422  1.00 19.95           C  
ATOM   1092  CE3 TRP H 148       9.707  14.303  36.238  1.00 19.25           C  
ATOM   1093  CZ2 TRP H 148       7.221  14.177  37.549  1.00 19.36           C  
ATOM   1094  CZ3 TRP H 148       9.532  13.542  37.372  1.00 19.46           C  
ATOM   1095  CH2 TRP H 148       8.313  13.481  38.017  1.00 18.77           C  
ATOM   1096  C   TRP H 148      11.360  17.822  33.145  1.00 19.09           C  
ATOM   1097  O   TRP H 148      11.068  18.691  32.325  1.00 19.63           O  
ATOM   1098  N   SER H 149      12.552  17.184  33.108  1.00 18.35           N  
ATOM   1099  CA  SER H 149      13.538  17.589  32.144  1.00 18.62           C  
ATOM   1100  CB  SER H 149      14.495  18.630  32.740  1.00 12.77           C  
ATOM   1101  OG  SER H 149      15.582  18.902  31.873  1.00 15.23           O  
ATOM   1102  C   SER H 149      14.334  16.418  31.661  1.00 21.51           C  
ATOM   1103  O   SER H 149      14.276  15.321  32.216  1.00 20.41           O  
ATOM   1104  N   TRP H 150      15.073  16.639  30.553  1.00 20.29           N  
ATOM   1105  CA  TRP H 150      15.942  15.640  30.001  1.00 20.21           C  
ATOM   1106  CB  TRP H 150      15.599  15.242  28.554  1.00 21.87           C  
ATOM   1107  CG  TRP H 150      14.322  14.446  28.417  1.00 20.53           C  
ATOM   1108  CD2 TRP H 150      14.251  13.017  28.547  1.00 20.35           C  
ATOM   1109  CD1 TRP H 150      13.052  14.875  28.165  1.00 20.83           C  
ATOM   1110  NE1 TRP H 150      12.193  13.802  28.127  1.00 22.31           N  
ATOM   1111  CE2 TRP H 150      12.918  12.652  28.361  1.00 20.95           C  
ATOM   1112  CE3 TRP H 150      15.218  12.085  28.801  1.00 20.89           C  
ATOM   1113  CZ2 TRP H 150      12.529  11.344  28.427  1.00 22.20           C  
ATOM   1114  CZ3 TRP H 150      14.825  10.767  28.866  1.00 21.83           C  
ATOM   1115  CH2 TRP H 150      13.506  10.405  28.683  1.00 22.02           C  
ATOM   1116  C   TRP H 150      17.321  16.227  29.985  1.00 21.61           C  
ATOM   1117  O   TRP H 150      17.506  17.407  29.691  1.00 22.13           O  
ATOM   1118  N   ILE H 151      18.326  15.402  30.343  1.00 21.09           N  
ATOM   1119  CA  ILE H 151      19.699  15.823  30.358  1.00 22.50           C  
ATOM   1120  CB  ILE H 151      20.199  16.029  31.751  1.00 22.10           C  
ATOM   1121  CG1 ILE H 151      19.338  17.124  32.392  1.00 23.98           C  
ATOM   1122  CG2 ILE H 151      21.701  16.360  31.711  1.00 23.54           C  
ATOM   1123  CD1 ILE H 151      19.405  17.156  33.908  1.00 27.46           C  
ATOM   1124  C   ILE H 151      20.491  14.726  29.716  1.00 22.70           C  
ATOM   1125  O   ILE H 151      20.160  13.550  29.861  1.00 23.37           O  
ATOM   1126  N   ARG H 152      21.557  15.072  28.965  1.00 21.18           N  
ATOM   1127  CA  ARG H 152      22.295  14.020  28.321  1.00 22.65           C  
ATOM   1128  CB  ARG H 152      22.093  13.961  26.798  1.00 21.74           C  
ATOM   1129  CG  ARG H 152      22.545  15.217  26.051  1.00 22.41           C  
ATOM   1130  CD  ARG H 152      22.333  15.111  24.540  1.00 23.05           C  
ATOM   1131  NE  ARG H 152      22.861  16.354  23.914  1.00 25.59           N  
ATOM   1132  CZ  ARG H 152      22.899  16.461  22.553  1.00 26.65           C  
ATOM   1133  NH1 ARG H 152      22.422  15.445  21.776  1.00 25.36           N1+
ATOM   1134  NH2 ARG H 152      23.418  17.579  21.966  1.00 28.60           N  
ATOM   1135  C   ARG H 152      23.757  14.209  28.569  1.00 23.90           C  
ATOM   1136  O   ARG H 152      24.211  15.302  28.903  1.00 23.42           O  
ATOM   1137  N   GLN H 153      24.534  13.111  28.440  1.00 23.36           N  
ATOM   1138  CA  GLN H 153      25.950  13.190  28.658  1.00 24.85           C  
ATOM   1139  CB  GLN H 153      26.325  12.761  30.088  1.00 25.01           C  
ATOM   1140  CG  GLN H 153      27.811  12.862  30.434  1.00 25.53           C  
ATOM   1141  CD  GLN H 153      27.966  12.413  31.882  1.00 28.03           C  
ATOM   1142  OE1 GLN H 153      27.523  11.330  32.261  1.00 28.50           O  
ATOM   1143  NE2 GLN H 153      28.604  13.272  32.720  1.00 27.49           N  
ATOM   1144  C   GLN H 153      26.629  12.262  27.692  1.00 24.86           C  
ATOM   1145  O   GLN H 153      26.450  11.047  27.756  1.00 26.30           O  
ATOM   1146  N   PRO H 154      27.429  12.800  26.809  1.00 27.43           N  
ATOM   1147  CA  PRO H 154      28.135  11.969  25.869  1.00 29.70           C  
ATOM   1148  CD  PRO H 154      27.160  14.123  26.268  1.00 28.50           C  
ATOM   1149  CB  PRO H 154      28.702  12.920  24.821  1.00 31.26           C  
ATOM   1150  CG  PRO H 154      27.714  14.102  24.833  1.00 32.70           C  
ATOM   1151  C   PRO H 154      29.165  11.209  26.637  1.00 32.15           C  
ATOM   1152  O   PRO H 154      29.565  11.682  27.699  1.00 30.95           O  
ATOM   1153  N   PRO H 155      29.611  10.081  26.171  1.00 35.27           N  
ATOM   1154  CA  PRO H 155      30.539   9.344  26.970  1.00 35.79           C  
ATOM   1155  CD  PRO H 155      28.798   9.210  25.338  1.00 35.61           C  
ATOM   1156  CB  PRO H 155      30.682   7.985  26.292  1.00 36.93           C  
ATOM   1157  CG  PRO H 155      29.304   7.784  25.628  1.00 37.70           C  
ATOM   1158  C   PRO H 155      31.806  10.097  27.191  1.00 36.10           C  
ATOM   1159  O   PRO H 155      32.377  10.614  26.233  1.00 35.81           O  
ATOM   1160  N   GLY H 156      32.250  10.180  28.458  1.00 37.28           N  
ATOM   1161  CA  GLY H 156      33.492  10.816  28.775  1.00 36.96           C  
ATOM   1162  C   GLY H 156      33.332  12.307  28.760  1.00 38.89           C  
ATOM   1163  O   GLY H 156      34.307  13.034  28.937  1.00 38.64           O  
ATOM   1164  N   LYS H 157      32.101  12.816  28.571  1.00 34.57           N  
ATOM   1165  CA  LYS H 157      31.948  14.242  28.493  1.00 33.19           C  
ATOM   1166  CB  LYS H 157      31.324  14.737  27.177  1.00 35.07           C  
ATOM   1167  CG  LYS H 157      32.267  14.630  25.977  1.00 38.30           C  
ATOM   1168  CD  LYS H 157      31.582  14.875  24.631  1.00 43.51           C  
ATOM   1169  CE  LYS H 157      32.555  14.984  23.454  1.00 46.83           C  
ATOM   1170  NZ  LYS H 157      33.120  13.656  23.124  1.00 48.48           N1+
ATOM   1171  C   LYS H 157      31.067  14.708  29.607  1.00 31.13           C  
ATOM   1172  O   LYS H 157      30.698  13.941  30.493  1.00 30.33           O  
ATOM   1173  N   GLY H 158      30.738  16.016  29.591  1.00 31.46           N  
ATOM   1174  CA  GLY H 158      29.963  16.627  30.636  1.00 28.77           C  
ATOM   1175  C   GLY H 158      28.492  16.537  30.354  1.00 28.06           C  
ATOM   1176  O   GLY H 158      28.057  15.982  29.346  1.00 27.57           O  
ATOM   1177  N   LEU H 159      27.691  17.111  31.277  1.00 25.12           N  
ATOM   1178  CA  LEU H 159      26.257  17.090  31.222  1.00 24.12           C  
ATOM   1179  CB  LEU H 159      25.613  17.227  32.613  1.00 23.28           C  
ATOM   1180  CG  LEU H 159      25.937  16.062  33.566  1.00 23.89           C  
ATOM   1181  CD1 LEU H 159      25.267  16.265  34.934  1.00 23.87           C  
ATOM   1182  CD2 LEU H 159      25.580  14.704  32.940  1.00 24.39           C  
ATOM   1183  C   LEU H 159      25.748  18.228  30.388  1.00 24.64           C  
ATOM   1184  O   LEU H 159      26.328  19.314  30.372  1.00 25.08           O  
ATOM   1185  N   GLU H 160      24.635  17.985  29.659  1.00 22.20           N  
ATOM   1186  CA  GLU H 160      24.025  19.028  28.884  1.00 23.66           C  
ATOM   1187  CB  GLU H 160      24.302  18.939  27.373  1.00 24.14           C  
ATOM   1188  CG  GLU H 160      23.800  20.164  26.604  1.00 26.43           C  
ATOM   1189  CD  GLU H 160      24.122  19.976  25.129  1.00 32.37           C  
ATOM   1190  OE1 GLU H 160      24.451  18.824  24.735  1.00 29.83           O  
ATOM   1191  OE2 GLU H 160      24.041  20.982  24.374  1.00 33.75           O1-
ATOM   1192  C   GLU H 160      22.533  18.955  29.068  1.00 22.65           C  
ATOM   1193  O   GLU H 160      21.933  17.888  28.948  1.00 22.48           O  
ATOM   1194  N   TRP H 161      21.897  20.109  29.364  1.00 20.18           N  
ATOM   1195  CA  TRP H 161      20.475  20.200  29.581  1.00 20.32           C  
ATOM   1196  CB  TRP H 161      20.119  21.452  30.400  1.00 21.68           C  
ATOM   1197  CG  TRP H 161      18.653  21.801  30.493  1.00 20.95           C  
ATOM   1198  CD2 TRP H 161      18.052  22.905  29.793  1.00 20.62           C  
ATOM   1199  CD1 TRP H 161      17.667  21.242  31.249  1.00 19.26           C  
ATOM   1200  NE1 TRP H 161      16.491  21.931  31.070  1.00 25.17           N  
ATOM   1201  CE2 TRP H 161      16.715  22.959  30.179  1.00 20.84           C  
ATOM   1202  CE3 TRP H 161      18.579  23.814  28.918  1.00 26.10           C  
ATOM   1203  CZ2 TRP H 161      15.878  23.924  29.693  1.00 26.39           C  
ATOM   1204  CZ3 TRP H 161      17.728  24.777  28.417  1.00 26.15           C  
ATOM   1205  CH2 TRP H 161      16.403  24.830  28.798  1.00 25.77           C  
ATOM   1206  C   TRP H 161      19.784  20.313  28.255  1.00 22.23           C  
ATOM   1207  O   TRP H 161      20.193  21.105  27.412  1.00 21.44           O  
ATOM   1208  N   ILE H 162      18.798  19.425  27.996  1.00 19.84           N  
ATOM   1209  CA  ILE H 162      17.991  19.445  26.804  1.00 19.99           C  
ATOM   1210  CB  ILE H 162      17.490  18.077  26.454  1.00 18.79           C  
ATOM   1211  CG1 ILE H 162      18.695  17.149  26.213  1.00 18.96           C  
ATOM   1212  CG2 ILE H 162      16.559  18.201  25.236  1.00 20.37           C  
ATOM   1213  CD1 ILE H 162      18.334  15.667  26.147  1.00 18.30           C  
ATOM   1214  C   ILE H 162      16.819  20.388  26.872  1.00 22.10           C  
ATOM   1215  O   ILE H 162      16.611  21.202  25.973  1.00 20.90           O  
ATOM   1216  N   GLY H 163      16.009  20.307  27.954  1.00 19.95           N  
ATOM   1217  CA  GLY H 163      14.831  21.132  28.041  1.00 19.87           C  
ATOM   1218  C   GLY H 163      13.971  20.638  29.162  1.00 21.16           C  
ATOM   1219  O   GLY H 163      14.271  19.623  29.785  1.00 19.36           O  
ATOM   1220  N   GLY H 164      12.856  21.348  29.440  1.00 18.70           N  
ATOM   1221  CA  GLY H 164      11.988  20.956  30.517  1.00 19.60           C  
ATOM   1222  C   GLY H 164      10.570  21.184  30.093  1.00 19.85           C  
ATOM   1223  O   GLY H 164      10.305  21.945  29.163  1.00 19.99           O  
ATOM   1224  N   ILE H 165       9.620  20.498  30.768  1.00 18.66           N  
ATOM   1225  CA  ILE H 165       8.218  20.641  30.482  1.00 19.26           C  
ATOM   1226  CB  ILE H 165       7.642  19.492  29.703  1.00 19.19           C  
ATOM   1227  CG1 ILE H 165       6.209  19.815  29.245  1.00 20.12           C  
ATOM   1228  CG2 ILE H 165       7.755  18.219  30.559  1.00 19.54           C  
ATOM   1229  CD1 ILE H 165       5.651  18.818  28.230  1.00 20.40           C  
ATOM   1230  C   ILE H 165       7.472  20.716  31.780  1.00 20.70           C  
ATOM   1231  O   ILE H 165       7.831  20.054  32.755  1.00 19.42           O  
ATOM   1232  N   SER H 166       6.402  21.542  31.811  1.00 20.63           N  
ATOM   1233  CA  SER H 166       5.576  21.689  32.974  1.00 21.45           C  
ATOM   1234  CB  SER H 166       4.761  22.994  32.972  1.00 24.12           C  
ATOM   1235  OG  SER H 166       3.959  23.075  34.140  1.00 30.60           O  
ATOM   1236  C   SER H 166       4.599  20.569  32.946  1.00 22.97           C  
ATOM   1237  O   SER H 166       3.929  20.335  31.941  1.00 24.98           O  
ATOM   1238  N   GLY H 167       4.456  19.844  34.066  1.00 17.05           N  
ATOM   1239  CA  GLY H 167       3.543  18.742  34.052  1.00 19.83           C  
ATOM   1240  C   GLY H 167       2.143  19.232  33.842  1.00 22.04           C  
ATOM   1241  O   GLY H 167       1.379  18.654  33.069  1.00 25.60           O  
ATOM   1242  N   SER H 168       1.742  20.291  34.568  1.00 25.12           N  
ATOM   1243  CA  SER H 168       0.398  20.760  34.409  0.83 29.32           C  
ATOM   1244  CB  SER H 168      -0.026  21.747  35.509  0.83 30.79           C  
ATOM   1245  OG  SER H 168      -0.044  21.089  36.766  0.83 33.07           O  
ATOM   1246  C   SER H 168       0.198  21.428  33.081  1.00 30.03           C  
ATOM   1247  O   SER H 168      -0.447  20.888  32.190  1.00 31.63           O  
ATOM   1248  N   SER H 169       0.817  22.606  32.906  1.00 27.82           N  
ATOM   1249  CA  SER H 169       0.598  23.496  31.795  1.00 27.33           C  
ATOM   1250  CB  SER H 169       1.412  24.785  31.921  1.00 13.45           C  
ATOM   1251  OG  SER H 169       2.784  24.487  31.716  1.00 13.40           O  
ATOM   1252  C   SER H 169       1.010  22.917  30.477  1.00 28.53           C  
ATOM   1253  O   SER H 169       0.338  23.139  29.472  1.00 30.07           O  
ATOM   1254  N   GLY H 170       2.133  22.184  30.424  1.00 23.83           N  
ATOM   1255  CA  GLY H 170       2.583  21.695  29.152  1.00 22.92           C  
ATOM   1256  C   GLY H 170       3.520  22.713  28.582  1.00 21.95           C  
ATOM   1257  O   GLY H 170       3.985  22.607  27.449  1.00 21.08           O  
ATOM   1258  N   ASP H 171       3.824  23.743  29.379  1.00 28.49           N  
ATOM   1259  CA  ASP H 171       4.692  24.794  28.936  1.00 27.61           C  
ATOM   1260  CB  ASP H 171       4.739  25.977  29.922  1.00 31.64           C  
ATOM   1261  CG  ASP H 171       5.506  27.139  29.305  1.00 64.70           C  
ATOM   1262  OD1 ASP H 171       6.674  26.932  28.884  1.00  0.00           O  
ATOM   1263  OD2 ASP H 171       4.932  28.260  29.264  1.00 65.57           O1-
ATOM   1264  C   ASP H 171       6.058  24.189  28.849  1.00 28.00           C  
ATOM   1265  O   ASP H 171       6.429  23.376  29.693  1.00 25.68           O  
ATOM   1266  N   THR H 172       6.843  24.545  27.810  1.00 26.56           N  
ATOM   1267  CA  THR H 172       8.139  23.936  27.687  1.00 26.01           C  
ATOM   1268  CB  THR H 172       8.252  23.001  26.519  1.00 26.68           C  
ATOM   1269  OG1 THR H 172       8.028  23.708  25.308  1.00 28.05           O  
ATOM   1270  CG2 THR H 172       7.219  21.874  26.678  1.00 25.49           C  
ATOM   1271  C   THR H 172       9.206  24.974  27.499  1.00 27.72           C  
ATOM   1272  O   THR H 172       8.952  26.104  27.082  1.00 28.07           O  
ATOM   1273  N   ASP H 173      10.453  24.603  27.857  1.00 25.21           N  
ATOM   1274  CA  ASP H 173      11.577  25.467  27.641  1.00 25.63           C  
ATOM   1275  CB  ASP H 173      12.037  26.185  28.928  1.00 27.74           C  
ATOM   1276  CG  ASP H 173      12.808  27.440  28.544  1.00 42.39           C  
ATOM   1277  OD1 ASP H 173      12.886  27.746  27.325  1.00 30.79           O  
ATOM   1278  OD2 ASP H 173      13.323  28.117  29.473  1.00 32.11           O1-
ATOM   1279  C   ASP H 173      12.689  24.578  27.138  1.00 25.50           C  
ATOM   1280  O   ASP H 173      12.981  23.549  27.748  1.00 24.27           O  
ATOM   1281  N   TYR H 174      13.345  24.938  26.010  1.00 24.46           N  
ATOM   1282  CA  TYR H 174      14.336  24.053  25.445  1.00 24.19           C  
ATOM   1283  CB  TYR H 174      14.010  23.531  24.031  1.00 24.11           C  
ATOM   1284  CG  TYR H 174      12.736  22.759  24.062  1.00 25.58           C  
ATOM   1285  CD1 TYR H 174      12.687  21.508  24.630  1.00 26.71           C  
ATOM   1286  CD2 TYR H 174      11.583  23.297  23.541  1.00 25.90           C  
ATOM   1287  CE1 TYR H 174      11.510  20.800  24.661  1.00 28.13           C  
ATOM   1288  CE2 TYR H 174      10.404  22.591  23.568  1.00 26.97           C  
ATOM   1289  CZ  TYR H 174      10.365  21.339  24.127  1.00 27.55           C  
ATOM   1290  OH  TYR H 174       9.155  20.614  24.155  1.00 18.12           O  
ATOM   1291  C   TYR H 174      15.641  24.774  25.304  1.00 25.54           C  
ATOM   1292  O   TYR H 174      15.688  25.999  25.229  1.00 24.64           O  
ATOM   1293  N   ASN H 175      16.752  24.007  25.284  1.00 23.33           N  
ATOM   1294  CA  ASN H 175      18.050  24.592  25.112  1.00 24.98           C  
ATOM   1295  CB  ASN H 175      19.192  23.562  25.215  1.00 24.21           C  
ATOM   1296  CG  ASN H 175      20.530  24.291  25.281  1.00 28.54           C  
ATOM   1297  OD1 ASN H 175      20.751  25.287  24.595  1.00 27.12           O  
ATOM   1298  ND2 ASN H 175      21.456  23.776  26.134  1.00 25.51           N  
ATOM   1299  C   ASN H 175      18.071  25.180  23.735  1.00 25.79           C  
ATOM   1300  O   ASN H 175      17.708  24.523  22.762  1.00 25.71           O  
ATOM   1301  N   PRO H 176      18.499  26.407  23.616  1.00 27.78           N  
ATOM   1302  CA  PRO H 176      18.494  27.075  22.345  1.00 29.72           C  
ATOM   1303  CD  PRO H 176      18.586  27.332  24.730  1.00 28.04           C  
ATOM   1304  CB  PRO H 176      18.836  28.540  22.642  1.00 32.44           C  
ATOM   1305  CG  PRO H 176      19.289  28.552  24.118  1.00 32.23           C  
ATOM   1306  C   PRO H 176      19.384  26.402  21.355  1.00 31.15           C  
ATOM   1307  O   PRO H 176      19.111  26.483  20.157  1.00 34.31           O  
ATOM   1308  N   ALA H 177      20.445  25.727  21.825  1.00 31.13           N  
ATOM   1309  CA  ALA H 177      21.341  25.111  20.895  1.00 34.18           C  
ATOM   1310  CB  ALA H 177      22.528  24.416  21.584  1.00 35.88           C  
ATOM   1311  C   ALA H 177      20.599  24.062  20.124  1.00 36.35           C  
ATOM   1312  O   ALA H 177      20.767  23.926  18.914  1.00 35.91           O  
ATOM   1313  N   LEU H 178      19.791  23.259  20.833  1.00 34.39           N  
ATOM   1314  CA  LEU H 178      19.048  22.162  20.277  1.00 34.65           C  
ATOM   1315  CB  LEU H 178      18.597  21.167  21.354  1.00 34.02           C  
ATOM   1316  CG  LEU H 178      19.778  20.520  22.095  1.00 34.54           C  
ATOM   1317  CD1 LEU H 178      19.284  19.533  23.159  1.00 33.59           C  
ATOM   1318  CD2 LEU H 178      20.786  19.895  21.117  1.00 34.04           C  
ATOM   1319  C   LEU H 178      17.827  22.574  19.529  1.00 37.20           C  
ATOM   1320  O   LEU H 178      17.462  21.892  18.573  1.00 36.98           O  
ATOM   1321  N   LYS H 179      17.178  23.679  19.966  1.00 39.02           N  
ATOM   1322  CA  LYS H 179      15.883  24.124  19.511  1.00 40.58           C  
ATOM   1323  CB  LYS H 179      15.617  25.616  19.759  1.00 42.66           C  
ATOM   1324  CG  LYS H 179      16.489  26.526  18.890  1.00 44.41           C  
ATOM   1325  CD  LYS H 179      16.005  27.974  18.838  1.00 50.58           C  
ATOM   1326  CE  LYS H 179      16.875  28.877  17.960  1.00 55.23           C  
ATOM   1327  NZ  LYS H 179      16.314  30.246  17.926  1.00 56.42           N1+
ATOM   1328  C   LYS H 179      15.713  23.883  18.046  1.00 39.19           C  
ATOM   1329  O   LYS H 179      16.658  23.925  17.258  1.00 39.20           O  
ATOM   1330  N   SER H 180      14.451  23.602  17.688  1.00 36.66           N  
ATOM   1331  CA  SER H 180      13.949  23.232  16.398  1.00 36.94           C  
ATOM   1332  CB  SER H 180      14.644  23.995  15.260  1.00 41.33           C  
ATOM   1333  OG  SER H 180      14.417  25.388  15.409  1.00 44.43           O  
ATOM   1334  C   SER H 180      14.165  21.764  16.174  1.00 34.97           C  
ATOM   1335  O   SER H 180      13.420  21.138  15.423  1.00 34.76           O  
ATOM   1336  N   GLN H 181      15.190  21.174  16.814  1.00 30.85           N  
ATOM   1337  CA  GLN H 181      15.466  19.763  16.761  1.00 29.21           C  
ATOM   1338  CB  GLN H 181      16.919  19.439  17.145  1.00 28.98           C  
ATOM   1339  CG  GLN H 181      17.968  20.067  16.227  1.00 31.75           C  
ATOM   1340  CD  GLN H 181      19.339  19.742  16.807  1.00 28.98           C  
ATOM   1341  OE1 GLN H 181      20.095  18.950  16.247  1.00  0.00           O  
ATOM   1342  NE2 GLN H 181      19.668  20.368  17.968  1.00  0.00           N  
ATOM   1343  C   GLN H 181      14.604  19.007  17.734  1.00 27.67           C  
ATOM   1344  O   GLN H 181      14.225  17.862  17.483  1.00 27.78           O  
ATOM   1345  N   VAL H 182      14.282  19.628  18.889  1.00 27.28           N  
ATOM   1346  CA  VAL H 182      13.732  18.858  19.971  1.00 26.12           C  
ATOM   1347  CB  VAL H 182      14.548  18.994  21.223  1.00 26.53           C  
ATOM   1348  CG1 VAL H 182      14.465  20.448  21.713  1.00 30.19           C  
ATOM   1349  CG2 VAL H 182      14.065  17.959  22.247  1.00 31.54           C  
ATOM   1350  C   VAL H 182      12.314  19.198  20.313  1.00 27.66           C  
ATOM   1351  O   VAL H 182      11.844  20.319  20.125  1.00 27.58           O  
ATOM   1352  N   THR H 183      11.585  18.176  20.816  1.00 25.08           N  
ATOM   1353  CA  THR H 183      10.226  18.331  21.249  1.00 24.87           C  
ATOM   1354  CB  THR H 183       9.237  17.816  20.243  1.00 26.87           C  
ATOM   1355  OG1 THR H 183       9.382  18.509  19.012  1.00 38.10           O  
ATOM   1356  CG2 THR H 183       7.814  18.000  20.793  1.00 34.76           C  
ATOM   1357  C   THR H 183      10.045  17.506  22.492  1.00 24.42           C  
ATOM   1358  O   THR H 183      10.582  16.404  22.600  1.00 23.78           O  
ATOM   1359  N   ILE H 184       9.288  18.029  23.481  1.00 22.15           N  
ATOM   1360  CA  ILE H 184       9.023  17.270  24.670  1.00 21.27           C  
ATOM   1361  CB  ILE H 184       9.673  17.803  25.918  1.00 19.90           C  
ATOM   1362  CG1 ILE H 184      11.205  17.781  25.789  1.00 23.19           C  
ATOM   1363  CG2 ILE H 184       9.163  16.976  27.110  1.00 24.87           C  
ATOM   1364  CD1 ILE H 184      11.918  18.541  26.908  1.00 21.93           C  
ATOM   1365  C   ILE H 184       7.544  17.313  24.891  1.00 23.35           C  
ATOM   1366  O   ILE H 184       6.896  18.324  24.626  1.00 21.56           O  
ATOM   1367  N   SER H 185       6.964  16.196  25.374  1.00 22.01           N  
ATOM   1368  CA  SER H 185       5.545  16.170  25.577  1.00 24.39           C  
ATOM   1369  CB  SER H 185       4.771  15.566  24.391  1.00 26.92           C  
ATOM   1370  OG  SER H 185       5.196  14.232  24.153  1.00 31.05           O  
ATOM   1371  C   SER H 185       5.248  15.347  26.791  1.00 24.80           C  
ATOM   1372  O   SER H 185       6.123  14.663  27.320  1.00 24.08           O  
ATOM   1373  N   THR H 186       3.994  15.422  27.284  1.00 25.22           N  
ATOM   1374  CA  THR H 186       3.642  14.665  28.447  1.00 25.97           C  
ATOM   1375  CB  THR H 186       3.378  15.533  29.644  1.00 29.36           C  
ATOM   1376  OG1 THR H 186       3.370  14.753  30.828  1.00 30.09           O  
ATOM   1377  CG2 THR H 186       2.026  16.239  29.461  1.00 31.19           C  
ATOM   1378  C   THR H 186       2.394  13.877  28.148  1.00 29.55           C  
ATOM   1379  O   THR H 186       1.623  14.211  27.249  1.00 27.57           O  
ATOM   1380  N   ASP H 187       2.194  12.761  28.883  1.00 28.35           N  
ATOM   1381  CA  ASP H 187       1.024  11.940  28.723  1.00 30.24           C  
ATOM   1382  CB  ASP H 187       1.302  10.603  28.014  1.00 31.16           C  
ATOM   1383  CG  ASP H 187      -0.036   9.930  27.741  1.00 39.11           C  
ATOM   1384  OD1 ASP H 187      -1.087  10.549  28.053  1.00 38.51           O  
ATOM   1385  OD2 ASP H 187      -0.028   8.784  27.218  1.00 40.81           O1-
ATOM   1386  C   ASP H 187       0.530  11.615  30.101  1.00 31.62           C  
ATOM   1387  O   ASP H 187       1.064  10.731  30.770  1.00 30.02           O  
ATOM   1388  N   THR H 188      -0.524  12.319  30.557  1.00 32.84           N  
ATOM   1389  CA  THR H 188      -1.027  12.147  31.892  1.00 35.80           C  
ATOM   1390  CB  THR H 188      -2.110  13.130  32.238  1.00 38.23           C  
ATOM   1391  OG1 THR H 188      -3.215  12.983  31.360  1.00 41.33           O  
ATOM   1392  CG2 THR H 188      -1.540  14.554  32.130  1.00 38.97           C  
ATOM   1393  C   THR H 188      -1.569  10.769  32.106  1.00 35.85           C  
ATOM   1394  O   THR H 188      -1.368  10.183  33.169  1.00 35.22           O  
ATOM   1395  N   SER H 189      -2.266  10.204  31.106  1.00 34.89           N  
ATOM   1396  CA  SER H 189      -2.881   8.921  31.311  1.00 36.49           C  
ATOM   1397  CB  SER H 189      -3.598   8.392  30.056  1.00 38.83           C  
ATOM   1398  OG  SER H 189      -2.660   8.152  29.017  1.00 41.17           O  
ATOM   1399  C   SER H 189      -1.828   7.927  31.682  1.00 36.78           C  
ATOM   1400  O   SER H 189      -1.999   7.151  32.622  1.00 38.65           O  
ATOM   1401  N   LYS H 190      -0.726   7.913  30.913  1.00 33.98           N  
ATOM   1402  CA  LYS H 190       0.397   7.041  31.112  1.00 33.73           C  
ATOM   1403  CB  LYS H 190       1.248   6.861  29.843  1.00 36.21           C  
ATOM   1404  CG  LYS H 190       0.499   6.052  28.779  1.00 41.20           C  
ATOM   1405  CD  LYS H 190       1.154   6.064  27.398  1.00 44.52           C  
ATOM   1406  CE  LYS H 190       0.386   5.250  26.355  1.00 59.85           C  
ATOM   1407  NZ  LYS H 190       1.108   5.270  25.064  1.00 60.74           N1+
ATOM   1408  C   LYS H 190       1.257   7.505  32.256  1.00 30.73           C  
ATOM   1409  O   LYS H 190       2.008   6.714  32.826  1.00 30.70           O  
ATOM   1410  N   ASN H 191       1.187   8.801  32.626  1.00 29.07           N  
ATOM   1411  CA  ASN H 191       2.042   9.292  33.672  1.00 26.87           C  
ATOM   1412  CB  ASN H 191       1.900   8.483  34.978  1.00 27.19           C  
ATOM   1413  CG  ASN H 191       2.354   9.332  36.157  1.00 28.27           C  
ATOM   1414  OD1 ASN H 191       2.134  10.542  36.189  1.00 27.93           O  
ATOM   1415  ND2 ASN H 191       2.995   8.681  37.164  1.00 26.75           N  
ATOM   1416  C   ASN H 191       3.456   9.196  33.184  1.00 25.88           C  
ATOM   1417  O   ASN H 191       4.344   8.697  33.875  1.00 25.33           O  
ATOM   1418  N   GLN H 192       3.687   9.670  31.939  1.00 25.01           N  
ATOM   1419  CA  GLN H 192       4.999   9.630  31.358  1.00 23.97           C  
ATOM   1420  CB  GLN H 192       5.153   8.504  30.324  1.00 26.29           C  
ATOM   1421  CG  GLN H 192       4.998   7.100  30.910  1.00 30.14           C  
ATOM   1422  CD  GLN H 192       4.971   6.114  29.754  1.00 32.65           C  
ATOM   1423  OE1 GLN H 192       4.863   6.504  28.591  1.00 34.91           O  
ATOM   1424  NE2 GLN H 192       5.061   4.796  30.076  1.00 32.76           N  
ATOM   1425  C   GLN H 192       5.220  10.916  30.614  1.00 22.87           C  
ATOM   1426  O   GLN H 192       4.278  11.651  30.322  1.00 23.57           O  
ATOM   1427  N   PHE H 193       6.500  11.242  30.333  1.00 21.59           N  
ATOM   1428  CA  PHE H 193       6.832  12.367  29.506  1.00 21.15           C  
ATOM   1429  CB  PHE H 193       7.316  13.622  30.267  1.00 19.62           C  
ATOM   1430  CG  PHE H 193       8.578  13.365  31.016  1.00 19.58           C  
ATOM   1431  CD1 PHE H 193       8.571  12.646  32.187  1.00 19.05           C  
ATOM   1432  CD2 PHE H 193       9.770  13.878  30.565  1.00 18.26           C  
ATOM   1433  CE1 PHE H 193       9.737  12.423  32.881  1.00 19.28           C  
ATOM   1434  CE2 PHE H 193      10.939  13.660  31.254  1.00 18.84           C  
ATOM   1435  CZ  PHE H 193      10.926  12.929  32.415  1.00 19.90           C  
ATOM   1436  C   PHE H 193       7.862  11.885  28.534  1.00 21.41           C  
ATOM   1437  O   PHE H 193       8.530  10.881  28.785  1.00 21.94           O  
ATOM   1438  N   SER H 194       8.006  12.567  27.378  1.00 20.77           N  
ATOM   1439  CA  SER H 194       8.885  12.008  26.388  1.00 21.48           C  
ATOM   1440  CB  SER H 194       8.134  11.252  25.280  1.00 24.67           C  
ATOM   1441  OG  SER H 194       7.240  12.131  24.617  1.00 29.22           O  
ATOM   1442  C   SER H 194       9.723  13.057  25.731  1.00 22.04           C  
ATOM   1443  O   SER H 194       9.537  14.259  25.923  1.00 22.48           O  
ATOM   1444  N   LEU H 195      10.715  12.580  24.949  1.00 21.44           N  
ATOM   1445  CA  LEU H 195      11.631  13.423  24.241  1.00 21.39           C  
ATOM   1446  CB  LEU H 195      13.058  13.350  24.810  1.00 20.44           C  
ATOM   1447  CG  LEU H 195      14.092  14.189  24.039  1.00 20.92           C  
ATOM   1448  CD1 LEU H 195      13.764  15.688  24.109  1.00 20.61           C  
ATOM   1449  CD2 LEU H 195      15.524  13.867  24.503  1.00 21.86           C  
ATOM   1450  C   LEU H 195      11.714  12.957  22.824  1.00 22.36           C  
ATOM   1451  O   LEU H 195      11.683  11.759  22.547  1.00 21.75           O  
ATOM   1452  N   LYS H 196      11.790  13.915  21.879  1.00 22.86           N  
ATOM   1453  CA  LYS H 196      11.994  13.558  20.509  1.00 23.85           C  
ATOM   1454  CB  LYS H 196      10.736  13.663  19.633  1.00 25.86           C  
ATOM   1455  CG  LYS H 196       9.754  12.532  19.941  1.00 29.44           C  
ATOM   1456  CD  LYS H 196       8.403  12.634  19.238  1.00 36.18           C  
ATOM   1457  CE  LYS H 196       7.542  11.388  19.457  1.00 43.59           C  
ATOM   1458  NZ  LYS H 196       6.360  11.423  18.574  1.00 43.84           N1+
ATOM   1459  C   LYS H 196      13.048  14.470  19.974  1.00 24.72           C  
ATOM   1460  O   LYS H 196      12.944  15.691  20.076  1.00 25.78           O  
ATOM   1461  N   LEU H 197      14.117  13.878  19.409  1.00 24.62           N  
ATOM   1462  CA  LEU H 197      15.207  14.640  18.875  1.00 26.31           C  
ATOM   1463  CB  LEU H 197      16.526  14.321  19.603  1.00 25.45           C  
ATOM   1464  CG  LEU H 197      17.734  15.167  19.171  1.00 29.22           C  
ATOM   1465  CD1 LEU H 197      17.539  16.647  19.526  1.00 26.89           C  
ATOM   1466  CD2 LEU H 197      19.033  14.603  19.761  1.00 28.73           C  
ATOM   1467  C   LEU H 197      15.343  14.223  17.440  1.00 27.12           C  
ATOM   1468  O   LEU H 197      15.582  13.053  17.148  1.00 26.94           O  
ATOM   1469  N   THR H 198      15.196  15.177  16.496  1.00 27.62           N  
ATOM   1470  CA  THR H 198      15.222  14.815  15.104  1.00 29.19           C  
ATOM   1471  CB  THR H 198      14.247  15.600  14.276  1.00 29.39           C  
ATOM   1472  OG1 THR H 198      14.201  15.088  12.953  1.00  0.00           O  
ATOM   1473  CG2 THR H 198      14.682  17.075  14.266  1.00  0.00           C  
ATOM   1474  C   THR H 198      16.587  15.028  14.516  1.00 28.56           C  
ATOM   1475  O   THR H 198      17.459  15.643  15.126  1.00 29.29           O  
ATOM   1476  N   SER H 199      16.792  14.491  13.292  1.00 29.90           N  
ATOM   1477  CA  SER H 199      18.008  14.654  12.540  1.00 31.60           C  
ATOM   1478  CB  SER H 199      18.172  16.063  11.946  1.00 34.06           C  
ATOM   1479  OG  SER H 199      17.136  16.320  11.009  1.00 36.40           O  
ATOM   1480  C   SER H 199      19.193  14.369  13.405  1.00 30.03           C  
ATOM   1481  O   SER H 199      20.087  15.203  13.538  1.00 31.38           O  
ATOM   1482  N   VAL H 200      19.244  13.163  13.996  1.00 29.99           N  
ATOM   1483  CA  VAL H 200      20.309  12.819  14.893  1.00 30.08           C  
ATOM   1484  CB  VAL H 200      20.015  11.600  15.717  1.00 28.41           C  
ATOM   1485  CG1 VAL H 200      18.805  11.896  16.620  1.00 28.96           C  
ATOM   1486  CG2 VAL H 200      19.805  10.409  14.767  1.00 27.47           C  
ATOM   1487  C   VAL H 200      21.575  12.549  14.140  1.00 30.59           C  
ATOM   1488  O   VAL H 200      21.565  12.129  12.983  1.00 31.05           O  
ATOM   1489  N   THR H 201      22.712  12.826  14.812  1.00 30.55           N  
ATOM   1490  CA  THR H 201      24.023  12.589  14.281  1.00 32.07           C  
ATOM   1491  CB  THR H 201      24.747  13.841  13.876  1.00 32.85           C  
ATOM   1492  OG1 THR H 201      24.969  14.670  15.007  1.00 32.36           O  
ATOM   1493  CG2 THR H 201      23.902  14.586  12.829  1.00 32.85           C  
ATOM   1494  C   THR H 201      24.813  11.962  15.388  1.00 32.28           C  
ATOM   1495  O   THR H 201      24.292  11.717  16.473  1.00 30.89           O  
ATOM   1496  N   ALA H 202      26.110  11.710  15.134  1.00 31.83           N  
ATOM   1497  CA  ALA H 202      27.015  11.066  16.048  1.00 31.65           C  
ATOM   1498  CB  ALA H 202      28.437  10.927  15.476  1.00 35.38           C  
ATOM   1499  C   ALA H 202      27.115  11.885  17.297  1.00 31.36           C  
ATOM   1500  O   ALA H 202      27.345  11.357  18.384  1.00 31.81           O  
ATOM   1501  N   ALA H 203      26.967  13.212  17.168  1.00 30.31           N  
ATOM   1502  CA  ALA H 203      27.093  14.110  18.281  1.00 31.84           C  
ATOM   1503  CB  ALA H 203      26.852  15.577  17.891  1.00 32.71           C  
ATOM   1504  C   ALA H 203      26.079  13.751  19.325  1.00 30.91           C  
ATOM   1505  O   ALA H 203      26.324  13.922  20.516  1.00 31.64           O  
ATOM   1506  N   ASP H 204      24.900  13.277  18.891  1.00 29.11           N  
ATOM   1507  CA  ASP H 204      23.781  12.931  19.724  1.00 27.05           C  
ATOM   1508  CB  ASP H 204      22.494  12.730  18.913  1.00 27.10           C  
ATOM   1509  CG  ASP H 204      22.130  14.100  18.362  1.00 30.03           C  
ATOM   1510  OD1 ASP H 204      22.250  15.095  19.127  1.00 27.92           O  
ATOM   1511  OD2 ASP H 204      21.746  14.173  17.165  1.00 30.96           O1-
ATOM   1512  C   ASP H 204      24.026  11.694  20.552  1.00 27.44           C  
ATOM   1513  O   ASP H 204      23.230  11.397  21.439  1.00 26.18           O  
ATOM   1514  N   THR H 205      25.057  10.879  20.251  1.00 25.42           N  
ATOM   1515  CA  THR H 205      25.277   9.690  21.037  1.00 23.84           C  
ATOM   1516  CB  THR H 205      26.434   8.862  20.547  1.00 25.65           C  
ATOM   1517  OG1 THR H 205      26.213   8.459  19.204  1.00 25.28           O  
ATOM   1518  CG2 THR H 205      26.595   7.629  21.453  1.00 25.36           C  
ATOM   1519  C   THR H 205      25.578  10.077  22.456  1.00 24.29           C  
ATOM   1520  O   THR H 205      26.469  10.885  22.713  1.00 24.64           O  
ATOM   1521  N   ALA H 206      24.828   9.504  23.427  1.00 23.80           N  
ATOM   1522  CA  ALA H 206      25.081   9.835  24.804  1.00 22.82           C  
ATOM   1523  CB  ALA H 206      24.908  11.331  25.110  1.00 22.49           C  
ATOM   1524  C   ALA H 206      24.107   9.102  25.671  1.00 22.32           C  
ATOM   1525  O   ALA H 206      23.200   8.431  25.183  1.00 22.37           O  
ATOM   1526  N   VAL H 207      24.312   9.179  27.004  1.00 21.77           N  
ATOM   1527  CA  VAL H 207      23.376   8.611  27.929  1.00 20.74           C  
ATOM   1528  CB  VAL H 207      23.988   8.245  29.249  1.00 21.24           C  
ATOM   1529  CG1 VAL H 207      22.870   7.782  30.200  1.00 20.43           C  
ATOM   1530  CG2 VAL H 207      25.075   7.184  29.008  1.00 22.97           C  
ATOM   1531  C   VAL H 207      22.360   9.681  28.177  1.00 20.62           C  
ATOM   1532  O   VAL H 207      22.713  10.835  28.412  1.00 21.71           O  
ATOM   1533  N   TYR H 208      21.061   9.323  28.140  1.00 20.64           N  
ATOM   1534  CA  TYR H 208      20.027  10.304  28.324  1.00 20.15           C  
ATOM   1535  CB  TYR H 208      18.948  10.279  27.223  1.00 19.21           C  
ATOM   1536  CG  TYR H 208      19.524  10.861  25.975  1.00 20.04           C  
ATOM   1537  CD1 TYR H 208      20.424  10.160  25.203  1.00 19.43           C  
ATOM   1538  CD2 TYR H 208      19.142  12.119  25.565  1.00 19.33           C  
ATOM   1539  CE1 TYR H 208      20.943  10.713  24.054  1.00 19.92           C  
ATOM   1540  CE2 TYR H 208      19.656  12.677  24.418  1.00 20.59           C  
ATOM   1541  CZ  TYR H 208      20.559  11.973  23.660  1.00 20.99           C  
ATOM   1542  OH  TYR H 208      21.089  12.542  22.482  1.00 22.43           O  
ATOM   1543  C   TYR H 208      19.346  10.038  29.632  1.00 20.89           C  
ATOM   1544  O   TYR H 208      18.958   8.910  29.928  1.00 21.45           O  
ATOM   1545  N   TYR H 209      19.186  11.098  30.452  1.00 20.18           N  
ATOM   1546  CA  TYR H 209      18.597  10.946  31.753  1.00 21.06           C  
ATOM   1547  CB  TYR H 209      19.452  11.520  32.900  1.00 20.15           C  
ATOM   1548  CG  TYR H 209      20.789  10.866  33.010  1.00 20.68           C  
ATOM   1549  CD1 TYR H 209      20.956   9.690  33.705  1.00 21.75           C  
ATOM   1550  CD2 TYR H 209      21.890  11.454  32.429  1.00 20.88           C  
ATOM   1551  CE1 TYR H 209      22.199   9.110  33.810  1.00 24.18           C  
ATOM   1552  CE2 TYR H 209      23.135  10.880  32.530  1.00 22.60           C  
ATOM   1553  CZ  TYR H 209      23.291   9.704  33.222  1.00 24.34           C  
ATOM   1554  OH  TYR H 209      24.566   9.109  33.331  1.00 25.33           O  
ATOM   1555  C   TYR H 209      17.359  11.785  31.809  1.00 21.65           C  
ATOM   1556  O   TYR H 209      17.287  12.855  31.206  1.00 20.94           O  
ATOM   1557  N   CYS H 210      16.329  11.291  32.525  1.00 19.93           N  
ATOM   1558  CA  CYS H 210      15.166  12.088  32.771  1.00 20.09           C  
ATOM   1559  CB  CYS H 210      13.813  11.400  32.450  1.00 23.08           C  
ATOM   1560  SG  CYS H 210      13.550   9.763  33.201  1.00 27.14           S  
ATOM   1561  C   CYS H 210      15.247  12.463  34.219  1.00 21.15           C  
ATOM   1562  O   CYS H 210      15.790  11.714  35.031  1.00 20.76           O  
ATOM   1563  N   VAL H 211      14.750  13.660  34.583  1.00 19.98           N  
ATOM   1564  CA  VAL H 211      14.910  14.105  35.937  1.00 19.88           C  
ATOM   1565  CB  VAL H 211      16.167  14.938  36.072  1.00 20.60           C  
ATOM   1566  CG1 VAL H 211      16.274  15.595  37.458  1.00  0.00           C  
ATOM   1567  CG2 VAL H 211      17.361  14.032  35.728  1.00  0.00           C  
ATOM   1568  C   VAL H 211      13.740  14.960  36.305  1.00 19.88           C  
ATOM   1569  O   VAL H 211      13.025  15.475  35.446  1.00 19.51           O  
ATOM   1570  N   ARG H 212      13.508  15.104  37.625  1.00 19.24           N  
ATOM   1571  CA  ARG H 212      12.467  15.942  38.115  1.00 19.71           C  
ATOM   1572  CB  ARG H 212      11.741  15.356  39.339  1.00 19.75           C  
ATOM   1573  CG  ARG H 212      10.548  16.188  39.814  1.00 21.38           C  
ATOM   1574  CD  ARG H 212       9.754  15.527  40.944  1.00 23.50           C  
ATOM   1575  NE  ARG H 212      10.598  15.523  42.171  1.00 24.82           N  
ATOM   1576  CZ  ARG H 212      10.166  14.852  43.280  1.00 26.25           C  
ATOM   1577  NH1 ARG H 212       8.972  14.190  43.252  1.00 25.74           N1+
ATOM   1578  NH2 ARG H 212      10.926  14.840  44.413  1.00 26.49           N  
ATOM   1579  C   ARG H 212      13.147  17.204  38.518  1.00 19.43           C  
ATOM   1580  O   ARG H 212      14.285  17.204  38.988  1.00 21.25           O  
ATOM   1581  N   GLU H 213      12.479  18.342  38.304  1.00 19.15           N  
ATOM   1582  CA  GLU H 213      13.149  19.551  38.674  1.00 18.58           C  
ATOM   1583  CB  GLU H 213      13.131  20.618  37.564  1.00 20.89           C  
ATOM   1584  CG  GLU H 213      13.888  20.208  36.298  1.00 24.78           C  
ATOM   1585  CD  GLU H 213      13.681  21.306  35.263  1.00  0.00           C  
ATOM   1586  OE1 GLU H 213      13.099  22.362  35.630  1.00  0.00           O  
ATOM   1587  OE2 GLU H 213      14.099  21.105  34.093  1.00  0.00           O1-
ATOM   1588  C   GLU H 213      12.414  20.092  39.874  1.00 20.21           C  
ATOM   1589  O   GLU H 213      11.210  19.876  40.029  1.00 19.48           O  
ATOM   1590  N   GLY H 214      13.080  20.741  40.855  1.00 57.43           N  
ATOM   1591  CA  GLY H 214      12.507  21.066  42.165  1.00 57.07           C  
ATOM   1592  C   GLY H 214      11.057  21.498  42.147  1.00 59.33           C  
ATOM   1593  O   GLY H 214      10.560  22.037  41.162  1.00 60.15           O  
ATOM   1594  N   ILE H 215      10.354  21.251  43.275  1.00 59.15           N  
ATOM   1595  CA  ILE H 215       8.940  21.461  43.447  1.00 58.84           C  
ATOM   1596  CB  ILE H 215       8.445  21.017  44.790  1.00 57.49           C  
ATOM   1597  CG1 ILE H 215       8.542  19.485  44.913  1.00  0.00           C  
ATOM   1598  CG2 ILE H 215       7.017  21.560  44.962  1.00  0.00           C  
ATOM   1599  CD1 ILE H 215       9.970  18.944  44.858  1.00  0.00           C  
ATOM   1600  C   ILE H 215       8.595  22.899  43.266  1.00 60.73           C  
ATOM   1601  O   ILE H 215       7.494  23.235  42.833  1.00 61.65           O  
ATOM   1602  N   VAL H 216       9.519  23.794  43.639  1.00 61.57           N  
ATOM   1603  CA  VAL H 216       9.254  25.198  43.562  1.00 60.53           C  
ATOM   1604  CB  VAL H 216      10.415  26.027  44.028  1.00 61.65           C  
ATOM   1605  CG1 VAL H 216      10.083  27.512  43.800  1.00  0.00           C  
ATOM   1606  CG2 VAL H 216      10.713  25.665  45.493  1.00  0.00           C  
ATOM   1607  C   VAL H 216       8.969  25.604  42.145  1.00 60.56           C  
ATOM   1608  O   VAL H 216       8.181  26.517  41.915  1.00 60.37           O  
ATOM   1609  N   LEU H 217       9.603  24.950  41.157  1.00 58.01           N  
ATOM   1610  CA  LEU H 217       9.523  25.377  39.779  1.00 59.52           C  
ATOM   1611  CB  LEU H 217      10.635  24.793  38.880  1.00 59.73           C  
ATOM   1612  CG  LEU H 217      10.394  25.063  37.381  1.00 34.32           C  
ATOM   1613  CD1 LEU H 217      10.368  26.552  37.029  1.00 34.42           C  
ATOM   1614  CD2 LEU H 217      11.371  24.279  36.506  1.00 34.61           C  
ATOM   1615  C   LEU H 217       8.225  25.092  39.081  1.00 60.84           C  
ATOM   1616  O   LEU H 217       7.577  24.064  39.275  1.00 61.16           O  
ATOM   1617  N   VAL H 218       7.839  26.058  38.213  1.00 71.54           N  
ATOM   1618  CA  VAL H 218       6.696  25.953  37.355  1.00 73.49           C  
ATOM   1619  CB  VAL H 218       5.460  26.615  37.889  1.00 77.75           C  
ATOM   1620  CG1 VAL H 218       5.058  25.901  39.191  1.00  0.00           C  
ATOM   1621  CG2 VAL H 218       5.726  28.119  38.038  1.00101.76           C  
ATOM   1622  C   VAL H 218       7.054  26.618  36.057  1.00 75.89           C  
ATOM   1623  O   VAL H 218       7.951  27.460  35.991  1.00 78.74           O  
ATOM   1624  N   ASN H 219       6.287  26.292  35.001  1.00 75.33           N  
ATOM   1625  CA  ASN H 219       6.519  26.702  33.649  1.00 77.22           C  
ATOM   1626  CB  ASN H 219       5.328  26.335  32.767  1.00 38.14           C  
ATOM   1627  CG  ASN H 219       4.110  27.112  33.257  1.00 38.97           C  
ATOM   1628  OD1 ASN H 219       3.545  26.805  34.306  1.00  0.00           O  
ATOM   1629  ND2 ASN H 219       3.694  28.151  32.481  1.00  0.00           N  
ATOM   1630  C   ASN H 219       6.670  28.184  33.582  1.00 78.56           C  
ATOM   1631  O   ASN H 219       7.439  28.675  32.760  1.00 80.63           O  
ATOM   1632  N   LEU H 220       5.914  28.955  34.386  1.00 68.00           N  
ATOM   1633  CA  LEU H 220       6.132  30.368  34.334  1.00 69.34           C  
ATOM   1634  CB  LEU H 220       4.881  31.155  33.930  1.00 72.86           C  
ATOM   1635  CG  LEU H 220       5.106  32.680  33.870  1.00 77.99           C  
ATOM   1636  CD1 LEU H 220       6.062  33.071  32.733  1.00103.25           C  
ATOM   1637  CD2 LEU H 220       3.769  33.438  33.818  1.00101.58           C  
ATOM   1638  C   LEU H 220       6.483  30.833  35.713  1.00 69.57           C  
ATOM   1639  O   LEU H 220       5.638  31.394  36.407  1.00 70.76           O  
ATOM   1640  N   ALA H 221       7.751  30.642  36.129  1.00 68.32           N  
ATOM   1641  CA  ALA H 221       8.193  31.079  37.421  1.00 68.93           C  
ATOM   1642  CB  ALA H 221       7.441  30.441  38.599  1.00 68.49           C  
ATOM   1643  C   ALA H 221       9.633  30.680  37.540  1.00 67.10           C  
ATOM   1644  O   ALA H 221      10.232  30.144  36.608  1.00 67.31           O  
ATOM   1645  N   VAL H 222      10.235  30.954  38.709  1.00 71.81           N  
ATOM   1646  CA  VAL H 222      11.618  30.652  38.927  1.00 70.04           C  
ATOM   1647  CB  VAL H 222      12.081  31.064  40.292  1.00 70.81           C  
ATOM   1648  CG1 VAL H 222      13.541  30.627  40.486  1.00  0.00           C  
ATOM   1649  CG2 VAL H 222      11.865  32.581  40.426  1.00  0.00           C  
ATOM   1650  C   VAL H 222      11.812  29.179  38.778  1.00 69.37           C  
ATOM   1651  O   VAL H 222      10.884  28.401  38.973  1.00 69.63           O  
ATOM   1652  N   LYS H 223      13.045  28.787  38.390  1.00 61.21           N  
ATOM   1653  CA  LYS H 223      13.462  27.446  38.072  1.00 58.77           C  
ATOM   1654  CB  LYS H 223      14.676  27.442  37.138  1.00 56.62           C  
ATOM   1655  CG  LYS H 223      15.758  28.422  37.611  1.00 36.53           C  
ATOM   1656  CD  LYS H 223      16.390  28.120  38.972  1.00  0.00           C  
ATOM   1657  CE  LYS H 223      17.271  29.251  39.508  1.00  0.00           C  
ATOM   1658  NZ  LYS H 223      17.570  29.025  40.941  1.00  0.00           N1+
ATOM   1659  C   LYS H 223      13.864  26.650  39.276  1.00 58.56           C  
ATOM   1660  O   LYS H 223      13.987  27.156  40.391  1.00 57.74           O  
ATOM   1661  N   ASN H 224      14.074  25.336  39.043  1.00 60.38           N  
ATOM   1662  CA  ASN H 224      14.498  24.443  40.080  1.00 59.80           C  
ATOM   1663  CB  ASN H 224      13.390  23.544  40.654  1.00 58.89           C  
ATOM   1664  CG  ASN H 224      12.692  24.331  41.752  1.00 79.90           C  
ATOM   1665  OD1 ASN H 224      12.150  25.406  41.511  1.00 81.42           O  
ATOM   1666  ND2 ASN H 224      12.722  23.798  43.002  1.00  0.00           N  
ATOM   1667  C   ASN H 224      15.616  23.541  39.629  1.00 60.54           C  
ATOM   1668  O   ASN H 224      16.039  23.586  38.478  1.00 61.00           O  
ATOM   1669  N   TRP H 225      16.145  22.697  40.546  1.00 58.64           N  
ATOM   1670  CA  TRP H 225      17.253  21.830  40.213  1.00 58.06           C  
ATOM   1671  CB  TRP H 225      18.321  21.453  41.243  1.00 59.26           C  
ATOM   1672  CG  TRP H 225      18.051  20.341  42.268  1.00 34.43           C  
ATOM   1673  CD2 TRP H 225      16.855  20.103  43.055  1.00 34.40           C  
ATOM   1674  CD1 TRP H 225      19.010  19.524  42.794  1.00 33.78           C  
ATOM   1675  NE1 TRP H 225      18.538  18.904  43.927  1.00 34.03           N  
ATOM   1676  CE2 TRP H 225      17.215  19.240  44.095  1.00 34.98           C  
ATOM   1677  CE3 TRP H 225      15.583  20.603  42.968  1.00 36.04           C  
ATOM   1678  CZ2 TRP H 225      16.327  18.895  45.074  1.00 36.54           C  
ATOM   1679  CZ3 TRP H 225      14.681  20.207  43.929  1.00 37.41           C  
ATOM   1680  CH2 TRP H 225      15.043  19.376  44.965  1.00 36.77           C  
ATOM   1681  C   TRP H 225      16.729  20.477  40.004  1.00 56.66           C  
ATOM   1682  O   TRP H 225      15.564  20.183  40.259  1.00 57.39           O  
ATOM   1683  N   PHE H 226      17.649  19.608  39.566  1.00 56.76           N  
ATOM   1684  CA  PHE H 226      17.309  18.255  39.285  1.00 55.20           C  
ATOM   1685  CB  PHE H 226      18.241  17.629  38.232  1.00 54.40           C  
ATOM   1686  CG  PHE H 226      18.167  18.415  36.963  1.00 53.95           C  
ATOM   1687  CD1 PHE H 226      17.024  18.418  36.199  1.00 54.30           C  
ATOM   1688  CD2 PHE H 226      19.238  19.171  36.544  1.00 53.80           C  
ATOM   1689  CE1 PHE H 226      16.954  19.144  35.034  1.00 53.87           C  
ATOM   1690  CE2 PHE H 226      19.175  19.898  35.378  1.00 53.71           C  
ATOM   1691  CZ  PHE H 226      18.033  19.886  34.617  1.00 53.04           C  
ATOM   1692  C   PHE H 226      17.459  17.441  40.534  1.00 55.27           C  
ATOM   1693  O   PHE H 226      18.540  16.940  40.841  1.00 57.83           O  
ATOM   1694  N   ASP H 227      16.352  17.305  41.289  1.00 59.55           N  
ATOM   1695  CA  ASP H 227      16.304  16.562  42.517  1.00 62.32           C  
ATOM   1696  CB  ASP H 227      15.065  16.899  43.371  1.00 64.52           C  
ATOM   1697  CG  ASP H 227      13.744  16.790  42.624  1.00 69.58           C  
ATOM   1698  OD1 ASP H 227      13.477  15.753  41.965  1.00 71.96           O  
ATOM   1699  OD2 ASP H 227      12.969  17.781  42.707  1.00 71.51           O1-
ATOM   1700  C   ASP H 227      16.350  15.086  42.321  1.00 63.47           C  
ATOM   1701  O   ASP H 227      16.965  14.377  43.119  1.00 66.05           O  
ATOM   1702  N   VAL H 228      15.700  14.579  41.259  1.00 23.60           N  
ATOM   1703  CA  VAL H 228      15.546  13.135  41.182  1.00 25.11           C  
ATOM   1704  CB  VAL H 228      14.148  12.673  41.458  1.00 25.99           C  
ATOM   1705  CG1 VAL H 228      14.080  11.151  41.257  1.00 52.88           C  
ATOM   1706  CG2 VAL H 228      13.763  13.130  42.875  1.00 52.42           C  
ATOM   1707  C   VAL H 228      15.889  12.732  39.779  1.00 24.88           C  
ATOM   1708  O   VAL H 228      15.452  13.374  38.828  1.00 24.97           O  
ATOM   1709  N   TRP H 229      16.665  11.639  39.603  1.00 22.55           N  
ATOM   1710  CA  TRP H 229      17.129  11.296  38.283  1.00 23.18           C  
ATOM   1711  CB  TRP H 229      18.662  11.416  38.167  1.00 21.50           C  
ATOM   1712  CG  TRP H 229      19.217  12.811  38.362  1.00 21.42           C  
ATOM   1713  CD2 TRP H 229      19.989  13.527  37.383  1.00 21.48           C  
ATOM   1714  CD1 TRP H 229      19.160  13.611  39.465  1.00 21.35           C  
ATOM   1715  NE1 TRP H 229      19.830  14.788  39.231  1.00 21.61           N  
ATOM   1716  CE2 TRP H 229      20.352  14.747  37.955  1.00 21.34           C  
ATOM   1717  CE3 TRP H 229      20.371  13.193  36.114  1.00 20.69           C  
ATOM   1718  CZ2 TRP H 229      21.102  15.655  37.265  1.00 20.31           C  
ATOM   1719  CZ3 TRP H 229      21.125  14.112  35.420  1.00 21.09           C  
ATOM   1720  CH2 TRP H 229      21.482  15.320  35.983  1.00 21.67           C  
ATOM   1721  C   TRP H 229      16.803   9.865  37.979  1.00 24.70           C  
ATOM   1722  O   TRP H 229      16.690   9.030  38.875  1.00 26.31           O  
ATOM   1723  N   GLY H 230      16.632   9.554  36.675  1.00 25.29           N  
ATOM   1724  CA  GLY H 230      16.403   8.203  36.244  1.00 25.28           C  
ATOM   1725  C   GLY H 230      17.753   7.560  36.162  1.00 27.80           C  
ATOM   1726  O   GLY H 230      18.769   8.213  36.390  1.00 26.18           O  
ATOM   1727  N   PRO H 231      17.784   6.284  35.885  1.00 27.57           N  
ATOM   1728  CA  PRO H 231      19.041   5.587  35.765  1.00 29.04           C  
ATOM   1729  CD  PRO H 231      16.729   5.414  36.379  1.00 47.12           C  
ATOM   1730  CB  PRO H 231      18.699   4.101  35.832  1.00 33.27           C  
ATOM   1731  CG  PRO H 231      17.407   4.065  36.667  1.00 40.06           C  
ATOM   1732  C   PRO H 231      19.831   5.963  34.547  1.00 30.22           C  
ATOM   1733  O   PRO H 231      21.051   5.797  34.560  1.00 29.26           O  
ATOM   1734  N   GLY H 232      19.169   6.442  33.477  1.00 26.24           N  
ATOM   1735  CA  GLY H 232      19.871   6.823  32.282  1.00 26.22           C  
ATOM   1736  C   GLY H 232      19.789   5.707  31.284  1.00 29.25           C  
ATOM   1737  O   GLY H 232      19.784   4.530  31.644  1.00 28.30           O  
ATOM   1738  N   VAL H 233      19.723   6.067  29.983  1.00 26.49           N  
ATOM   1739  CA  VAL H 233      19.681   5.093  28.927  1.00 26.45           C  
ATOM   1740  CB  VAL H 233      18.344   5.010  28.245  1.00 29.62           C  
ATOM   1741  CG1 VAL H 233      18.011   6.384  27.637  1.00 17.22           C  
ATOM   1742  CG2 VAL H 233      18.386   3.869  27.216  1.00 29.55           C  
ATOM   1743  C   VAL H 233      20.692   5.499  27.898  1.00 27.42           C  
ATOM   1744  O   VAL H 233      20.811   6.676  27.561  1.00 26.02           O  
ATOM   1745  N   LEU H 234      21.448   4.521  27.358  1.00 26.85           N  
ATOM   1746  CA  LEU H 234      22.479   4.841  26.410  1.00 27.20           C  
ATOM   1747  CB  LEU H 234      23.663   3.851  26.474  1.00 28.29           C  
ATOM   1748  CG  LEU H 234      24.899   4.218  25.624  1.00 15.70           C  
ATOM   1749  CD1 LEU H 234      24.606   4.153  24.123  1.00 15.62           C  
ATOM   1750  CD2 LEU H 234      25.507   5.560  26.062  1.00 16.01           C  
ATOM   1751  C   LEU H 234      21.881   4.802  25.038  1.00 28.42           C  
ATOM   1752  O   LEU H 234      21.195   3.851  24.668  1.00 29.07           O  
ATOM   1753  N   VAL H 235      22.119   5.867  24.247  1.00 27.10           N  
ATOM   1754  CA  VAL H 235      21.613   5.929  22.907  1.00 29.22           C  
ATOM   1755  CB  VAL H 235      20.709   7.105  22.681  1.00 29.05           C  
ATOM   1756  CG1 VAL H 235      20.335   7.173  21.191  1.00 32.05           C  
ATOM   1757  CG2 VAL H 235      19.500   6.970  23.622  1.00 29.04           C  
ATOM   1758  C   VAL H 235      22.788   6.076  21.990  1.00 29.34           C  
ATOM   1759  O   VAL H 235      23.609   6.979  22.151  1.00 29.20           O  
ATOM   1760  N   THR H 236      22.897   5.181  20.990  1.00 29.89           N  
ATOM   1761  CA  THR H 236      24.013   5.265  20.095  1.00 30.00           C  
ATOM   1762  CB  THR H 236      24.817   3.998  20.033  1.00 31.70           C  
ATOM   1763  OG1 THR H 236      25.319   3.674  21.322  1.00 32.04           O  
ATOM   1764  CG2 THR H 236      25.976   4.191  19.040  1.00 32.13           C  
ATOM   1765  C   THR H 236      23.483   5.519  18.723  1.00 31.43           C  
ATOM   1766  O   THR H 236      22.592   4.819  18.246  1.00 32.84           O  
ATOM   1767  N   VAL H 237      24.014   6.555  18.048  1.00 30.85           N  
ATOM   1768  CA  VAL H 237      23.570   6.794  16.708  1.00 32.55           C  
ATOM   1769  CB  VAL H 237      23.356   8.240  16.377  1.00 33.30           C  
ATOM   1770  CG1 VAL H 237      22.120   8.738  17.139  1.00 33.78           C  
ATOM   1771  CG2 VAL H 237      24.629   9.012  16.744  1.00 33.57           C  
ATOM   1772  C   VAL H 237      24.599   6.239  15.789  1.00 34.46           C  
ATOM   1773  O   VAL H 237      25.731   6.718  15.728  1.00 34.45           O  
ATOM   1774  N   SER H 238      24.216   5.181  15.047  1.00 34.49           N  
ATOM   1775  CA  SER H 238      25.140   4.570  14.144  1.00 35.79           C  
ATOM   1776  CB  SER H 238      26.040   3.512  14.807  1.00 36.17           C  
ATOM   1777  OG  SER H 238      25.261   2.419  15.269  1.00 37.45           O  
ATOM   1778  C   SER H 238      24.351   3.883  13.078  1.00 36.28           C  
ATOM   1779  O   SER H 238      23.146   3.678  13.209  1.00 36.57           O  
ATOM   1780  N   SER H 239      25.030   3.513  11.976  1.00 37.27           N  
ATOM   1781  CA  SER H 239      24.369   2.854  10.890  1.00 38.47           C  
ATOM   1782  CB  SER H 239      25.313   2.521   9.724  1.00 39.48           C  
ATOM   1783  OG  SER H 239      25.845   3.713   9.169  1.00 42.52           O  
ATOM   1784  C   SER H 239      23.804   1.542  11.415  1.00 40.10           C  
ATOM   1785  O   SER H 239      24.522   0.512  11.307  1.00 39.58           O  
ATOM   1786  OXT SER H 239      22.649   1.547  11.919  1.00  0.00           O1-
TER    1787      SER H 239 
CONECT  139  713
CONECT  713  139
CONECT 1012 1560
CONECT 1560 1012
END
