# Supplementary material for: Fully automated antibody structure prediction using BIOVIA tools: Validation study
Source: PLoS One. 2017 May 18;12(5):e0177923. doi: 10.1371/journal.pone.0177923 (PMC5436848; doi:10.1371/journal.pone.0177923)
Supplement: S2 Dataset — Predicted structures using the Top5 framework method, Chothia CDR definition with canonical filtering and generating 50 models. These were used in the comparison against predictions using no filtering. (ZIP) [file pone.0177923.s004.zip › 4KTE_LH_FV_FinalModel.pdb]

REMARK   Accelrys Discovery Studio PDB file
REMARK   Created:  2015-04-10T04:24:47Z
SSBOND   1 CYS L   22    CYS L   96                                     
SSBOND   2 CYS H  138    CYS H  213                                     
HETATM    1  N   UNK L   1      34.634  28.815  25.518  1.00 69.52           N  
HETATM    2  CA  UNK L   1      34.474  28.132  26.821  1.00 70.67           C  
HETATM    3  C   UNK L   1      33.028  27.922  27.127  1.00 67.21           C  
HETATM    4  O   UNK L   1      32.141  28.514  26.513  1.00 66.90           O  
ATOM      5  N   PRO L   2      32.793  27.074  28.084  1.00 54.49           N  
ATOM      6  CA  PRO L   2      31.468  26.904  28.618  1.00 52.00           C  
ATOM      7  CD  PRO L   2      33.596  25.865  28.204  1.00  0.00           C  
ATOM      8  CB  PRO L   2      31.502  25.592  29.399  1.00 51.04           C  
ATOM      9  CG  PRO L   2      32.636  24.791  28.734  1.00 55.89           C  
ATOM     10  C   PRO L   2      31.123  28.084  29.471  1.00 50.81           C  
ATOM     11  O   PRO L   2      32.026  28.830  29.845  1.00 52.60           O  
ATOM     12  N   VAL L   3      29.823  28.282  29.771  1.00 50.71           N  
ATOM     13  CA  VAL L   3      29.394  29.398  30.560  1.00 49.82           C  
ATOM     14  CB  VAL L   3      27.906  29.433  30.724  1.00 48.61           C  
ATOM     15  CG1 VAL L   3      27.538  30.639  31.605  1.00 47.32           C  
ATOM     16  CG2 VAL L   3      27.264  29.447  29.328  1.00 46.66           C  
ATOM     17  C   VAL L   3      29.991  29.307  31.933  1.00 45.72           C  
ATOM     18  O   VAL L   3      30.594  30.263  32.417  1.00 46.06           O  
ATOM     19  N   LEU L   4      29.867  28.135  32.585  1.00 42.65           N  
ATOM     20  CA  LEU L   4      30.359  27.963  33.926  1.00 40.95           C  
ATOM     21  CB  LEU L   4      29.537  26.941  34.733  1.00 38.15           C  
ATOM     22  CG  LEU L   4      28.007  27.144  34.688  1.00 38.50           C  
ATOM     23  CD1 LEU L   4      27.286  26.154  35.614  1.00 34.79           C  
ATOM     24  CD2 LEU L   4      27.595  28.595  34.944  1.00 36.86           C  
ATOM     25  C   LEU L   4      31.715  27.341  33.798  1.00 42.08           C  
ATOM     26  O   LEU L   4      31.892  26.413  33.013  1.00 46.53           O  
ATOM     27  N   THR L   5      32.714  27.820  34.570  1.00 40.78           N  
ATOM     28  CA  THR L   5      34.026  27.247  34.431  1.00 40.57           C  
ATOM     29  CB  THR L   5      35.063  28.259  34.043  1.00 46.17           C  
ATOM     30  OG1 THR L   5      34.708  28.873  32.814  1.00 54.60           O  
ATOM     31  CG2 THR L   5      36.422  27.551  33.909  1.00 47.52           C  
ATOM     32  C   THR L   5      34.463  26.654  35.738  1.00 40.28           C  
ATOM     33  O   THR L   5      34.406  27.305  36.780  1.00 40.32           O  
ATOM     34  N   GLN L   6      34.925  25.384  35.705  1.00 40.42           N  
ATOM     35  CA  GLN L   6      35.407  24.724  36.886  1.00 38.69           C  
ATOM     36  CB  GLN L   6      34.547  23.526  37.330  1.00 35.53           C  
ATOM     37  CG  GLN L   6      33.121  23.876  37.756  1.00 35.43           C  
ATOM     38  CD  GLN L   6      32.437  22.576  38.159  1.00 37.61           C  
ATOM     39  OE1 GLN L   6      31.469  22.147  37.534  1.00 39.18           O  
ATOM     40  NE2 GLN L   6      32.964  21.919  39.229  1.00 35.20           N  
ATOM     41  C   GLN L   6      36.754  24.145  36.561  1.00 41.19           C  
ATOM     42  O   GLN L   6      37.075  23.895  35.401  1.00 42.70           O  
ATOM     43  N   PRO L   7      37.570  23.953  37.562  1.00 41.73           N  
ATOM     44  CA  PRO L   7      38.859  23.344  37.398  1.00 41.93           C  
ATOM     45  CD  PRO L   7      37.180  24.078  38.955  1.00 41.90           C  
ATOM     46  CB  PRO L   7      39.494  23.371  38.783  1.00 43.35           C  
ATOM     47  CG  PRO L   7      38.279  23.333  39.731  1.00 43.03           C  
ATOM     48  C   PRO L   7      38.604  21.943  36.938  1.00 42.45           C  
ATOM     49  O   PRO L   7      37.649  21.328  37.405  1.00 43.47           O  
ATOM     50  N   THR L   8      39.451  21.412  36.043  1.00 41.39           N  
ATOM     51  CA  THR L   8      39.244  20.096  35.518  1.00 40.64           C  
ATOM     52  CB  THR L   8      40.216  19.739  34.431  1.00 40.65           C  
ATOM     53  OG1 THR L   8      39.852  18.500  33.841  1.00  0.00           O  
ATOM     54  CG2 THR L   8      41.627  19.654  35.031  1.00  0.00           C  
ATOM     55  C   THR L   8      39.375  19.081  36.605  1.00 41.39           C  
ATOM     56  O   THR L   8      38.621  18.110  36.632  1.00 43.61           O  
ATOM     57  N   PHE L   9      40.349  19.243  37.523  1.00 40.37           N  
ATOM     58  CA  PHE L   9      40.443  18.239  38.542  1.00 42.38           C  
ATOM     59  CB  PHE L   9      41.328  17.042  38.155  1.00 44.32           C  
ATOM     60  CG  PHE L   9      42.738  17.511  38.050  1.00  0.00           C  
ATOM     61  CD1 PHE L   9      43.557  17.497  39.153  1.00  0.00           C  
ATOM     62  CD2 PHE L   9      43.240  17.963  36.853  1.00  0.00           C  
ATOM     63  CE1 PHE L   9      44.860  17.926  39.066  1.00  0.00           C  
ATOM     64  CE2 PHE L   9      44.543  18.393  36.758  1.00  0.00           C  
ATOM     65  CZ  PHE L   9      45.356  18.375  37.865  1.00  0.00           C  
ATOM     66  C   PHE L   9      41.006  18.835  39.793  1.00 42.65           C  
ATOM     67  O   PHE L   9      41.654  19.881  39.769  1.00 44.14           O  
ATOM     68  N   LEU L  10      40.721  18.175  40.936  1.00 40.92           N  
ATOM     69  CA  LEU L  10      41.252  18.596  42.201  1.00 43.71           C  
ATOM     70  CB  LEU L  10      40.258  19.408  43.041  1.00 42.75           C  
ATOM     71  CG  LEU L  10      39.922  20.756  42.376  1.00  0.00           C  
ATOM     72  CD1 LEU L  10      39.012  21.616  43.258  1.00  0.00           C  
ATOM     73  CD2 LEU L  10      41.202  21.492  41.949  1.00  0.00           C  
ATOM     74  C   LEU L  10      41.628  17.361  42.962  1.00 45.84           C  
ATOM     75  O   LEU L  10      40.989  16.320  42.839  1.00 45.01           O  
ATOM     76  N   SER L  11      42.701  17.422  43.770  1.00 48.42           N  
ATOM     77  CA  SER L  11      43.083  16.234  44.478  1.00 47.64           C  
ATOM     78  CB  SER L  11      44.262  15.493  43.820  1.00 48.50           C  
ATOM     79  OG  SER L  11      45.400  16.338  43.765  1.00 50.46           O  
ATOM     80  C   SER L  11      43.481  16.582  45.875  1.00 48.21           C  
ATOM     81  O   SER L  11      44.006  17.664  46.145  1.00 50.36           O  
ATOM     82  N   ALA L  12      43.220  15.650  46.815  1.00 47.71           N  
ATOM     83  CA  ALA L  12      43.588  15.878  48.183  1.00 49.01           C  
ATOM     84  CB  ALA L  12      42.508  16.614  48.993  1.00 39.27           C  
ATOM     85  C   ALA L  12      43.809  14.548  48.839  1.00 48.85           C  
ATOM     86  O   ALA L  12      43.397  13.510  48.327  1.00 49.31           O  
ATOM     87  N   SER L  13      44.515  14.542  49.986  1.00 47.25           N  
ATOM     88  CA  SER L  13      44.726  13.311  50.693  1.00 48.87           C  
ATOM     89  CB  SER L  13      45.946  13.325  51.628  1.00 49.79           C  
ATOM     90  OG  SER L  13      45.729  14.231  52.698  1.00  0.00           O  
ATOM     91  C   SER L  13      43.508  13.089  51.529  1.00 48.34           C  
ATOM     92  O   SER L  13      42.724  14.010  51.751  1.00 48.53           O  
ATOM     93  N   PRO L  14      43.322  11.893  52.008  1.00 47.63           N  
ATOM     94  CA  PRO L  14      42.163  11.584  52.794  1.00 49.01           C  
ATOM     95  CD  PRO L  14      43.947  10.710  51.448  1.00 48.51           C  
ATOM     96  CB  PRO L  14      42.136  10.056  52.917  1.00 49.88           C  
ATOM     97  CG  PRO L  14      43.516   9.591  52.408  1.00 50.07           C  
ATOM     98  C   PRO L  14      42.187  12.324  54.090  1.00 49.79           C  
ATOM     99  O   PRO L  14      43.262  12.491  54.664  1.00 51.01           O  
ATOM    100  N   GLY L  15      41.012  12.792  54.555  1.00 49.02           N  
ATOM    101  CA  GLY L  15      40.915  13.492  55.803  1.00 49.92           C  
ATOM    102  C   GLY L  15      41.093  14.959  55.551  1.00 49.11           C  
ATOM    103  O   GLY L  15      40.789  15.784  56.410  1.00 49.66           O  
ATOM    104  N   ALA L  16      41.584  15.321  54.351  1.00 47.72           N  
ATOM    105  CA  ALA L  16      41.827  16.697  54.007  1.00 48.53           C  
ATOM    106  CB  ALA L  16      42.881  16.874  52.899  1.00 50.29           C  
ATOM    107  C   ALA L  16      40.552  17.311  53.520  1.00 46.97           C  
ATOM    108  O   ALA L  16      39.544  16.627  53.352  1.00 48.13           O  
ATOM    109  N   SER L  17      40.558  18.645  53.316  1.00 45.28           N  
ATOM    110  CA  SER L  17      39.385  19.320  52.839  1.00 43.37           C  
ATOM    111  CB  SER L  17      38.990  20.527  53.704  1.00 43.47           C  
ATOM    112  OG  SER L  17      40.038  21.481  53.703  1.00  0.00           O  
ATOM    113  C   SER L  17      39.656  19.822  51.454  1.00 44.24           C  
ATOM    114  O   SER L  17      40.741  20.318  51.154  1.00 46.60           O  
ATOM    115  N   ALA L  18      38.653  19.705  50.561  1.00 42.45           N  
ATOM    116  CA  ALA L  18      38.848  20.135  49.208  1.00 40.80           C  
ATOM    117  CB  ALA L  18      38.677  19.008  48.175  1.00 40.43           C  
ATOM    118  C   ALA L  18      37.825  21.176  48.883  1.00 40.88           C  
ATOM    119  O   ALA L  18      36.754  21.229  49.488  1.00 41.37           O  
ATOM    120  N   ARG L  19      38.159  22.062  47.922  1.00 40.89           N  
ATOM    121  CA  ARG L  19      37.241  23.093  47.541  1.00 38.27           C  
ATOM    122  CB  ARG L  19      37.671  24.470  48.069  1.00 38.41           C  
ATOM    123  CG  ARG L  19      37.703  24.476  49.601  1.00 44.53           C  
ATOM    124  CD  ARG L  19      38.442  25.653  50.233  1.00 47.88           C  
ATOM    125  NE  ARG L  19      38.375  25.454  51.710  1.00 59.79           N  
ATOM    126  CZ  ARG L  19      39.515  25.253  52.434  1.00 65.24           C  
ATOM    127  NH1 ARG L  19      40.730  25.268  51.812  1.00 60.55           N1+
ATOM    128  NH2 ARG L  19      39.439  25.044  53.780  1.00 70.66           N  
ATOM    129  C   ARG L  19      37.194  23.131  46.045  1.00 40.88           C  
ATOM    130  O   ARG L  19      38.234  23.149  45.389  1.00 44.48           O  
ATOM    131  N   LEU L  20      35.972  23.131  45.474  1.00 38.84           N  
ATOM    132  CA  LEU L  20      35.782  23.138  44.050  1.00 36.73           C  
ATOM    133  CB  LEU L  20      34.752  22.098  43.574  1.00 37.00           C  
ATOM    134  CG  LEU L  20      35.043  20.637  43.971  1.00  0.00           C  
ATOM    135  CD1 LEU L  20      33.947  19.699  43.440  1.00 34.36           C  
ATOM    136  CD2 LEU L  20      36.447  20.195  43.541  1.00  0.00           C  
ATOM    137  C   LEU L  20      35.172  24.457  43.675  1.00 36.36           C  
ATOM    138  O   LEU L  20      34.109  24.815  44.179  1.00 37.91           O  
ATOM    139  N   SER L  21      35.814  25.218  42.762  1.00 35.77           N  
ATOM    140  CA  SER L  21      35.287  26.507  42.395  1.00 35.92           C  
ATOM    141  CB  SER L  21      36.382  27.561  42.158  1.00 35.97           C  
ATOM    142  OG  SER L  21      37.215  27.165  41.079  1.00 34.75           O  
ATOM    143  C   SER L  21      34.460  26.422  41.145  1.00 35.74           C  
ATOM    144  O   SER L  21      34.648  25.540  40.309  1.00 36.14           O  
ATOM    145  N   CYS L  22      33.507  27.371  41.001  1.00 37.02           N  
ATOM    146  CA  CYS L  22      32.656  27.460  39.846  1.00 37.09           C  
ATOM    147  CB  CYS L  22      31.206  26.999  40.143  1.00 35.94           C  
ATOM    148  SG  CYS L  22      30.088  27.015  38.704  1.00 41.93           S  
ATOM    149  C   CYS L  22      32.643  28.912  39.444  1.00 37.92           C  
ATOM    150  O   CYS L  22      31.999  29.738  40.090  1.00 40.32           O  
ATOM    151  N   THR L  23      33.344  29.260  38.341  1.00 37.52           N  
ATOM    152  CA  THR L  23      33.449  30.637  37.934  1.00 38.96           C  
ATOM    153  CB  THR L  23      34.780  30.977  37.335  1.00 30.17           C  
ATOM    154  OG1 THR L  23      35.003  30.207  36.163  1.00  0.00           O  
ATOM    155  CG2 THR L  23      35.877  30.680  38.372  1.00  0.00           C  
ATOM    156  C   THR L  23      32.399  30.919  36.908  1.00 40.31           C  
ATOM    157  O   THR L  23      32.286  30.227  35.898  1.00 42.75           O  
ATOM    158  N   LEU L  24      31.470  31.830  37.328  1.00 31.19           N  
ATOM    159  CA  LEU L  24      30.438  32.341  36.483  1.00 34.36           C  
ATOM    160  CB  LEU L  24      29.135  32.686  37.230  1.00 33.82           C  
ATOM    161  CG  LEU L  24      28.109  33.535  36.470  1.00 33.57           C  
ATOM    162  CD1 LEU L  24      28.561  34.996  36.388  1.00 30.43           C  
ATOM    163  CD2 LEU L  24      27.771  32.925  35.105  1.00 30.98           C  
ATOM    164  C   LEU L  24      31.083  33.539  35.939  1.00 37.93           C  
ATOM    165  O   LEU L  24      31.415  34.467  36.673  1.00 37.39           O  
ATOM    166  N   SER L  25      31.310  33.514  34.621  1.00 40.98           N  
ATOM    167  CA  SER L  25      32.025  34.579  34.011  1.00 43.92           C  
ATOM    168  CB  SER L  25      32.146  34.444  32.484  1.00 44.50           C  
ATOM    169  OG  SER L  25      32.876  33.273  32.151  1.00  0.00           O  
ATOM    170  C   SER L  25      31.241  35.798  34.292  1.00 45.75           C  
ATOM    171  O   SER L  25      30.018  35.781  34.195  1.00 48.79           O  
ATOM    172  N   SER L  26      31.926  36.907  34.622  1.00 46.62           N  
ATOM    173  CA  SER L  26      31.224  38.105  34.954  1.00 46.07           C  
ATOM    174  CB  SER L  26      32.153  39.284  35.289  1.00 48.44           C  
ATOM    175  OG  SER L  26      32.921  39.642  34.149  1.00  0.00           O  
ATOM    176  C   SER L  26      30.366  38.497  33.792  1.00 44.77           C  
ATOM    177  O   SER L  26      30.321  37.843  32.756  1.00 45.83           O  
ATOM    178  N   GLY L  27      29.592  39.574  33.940  0.83 44.19           N  
ATOM    179  CA  GLY L  27      28.744  39.922  32.839  0.83 43.08           C  
ATOM    180  C   GLY L  27      27.371  39.502  33.232  0.83 42.22           C  
ATOM    181  O   GLY L  27      26.381  40.102  32.813  0.83 42.98           O  
ATOM    182  N   ILE L  28      27.293  38.428  34.040  1.00 40.16           N  
ATOM    183  CA  ILE L  28      26.044  38.055  34.632  1.00 37.11           C  
ATOM    184  CB  ILE L  28      25.411  36.779  34.141  1.00 39.05           C  
ATOM    185  CG1 ILE L  28      26.304  35.548  34.332  1.00  0.00           C  
ATOM    186  CG2 ILE L  28      25.004  37.016  32.675  1.00  0.00           C  
ATOM    187  CD1 ILE L  28      27.447  35.503  33.327  1.00  0.00           C  
ATOM    188  C   ILE L  28      26.315  37.955  36.086  1.00 35.32           C  
ATOM    189  O   ILE L  28      27.359  37.448  36.486  1.00 38.11           O  
ATOM    190  N   ASN L  29      25.402  38.484  36.921  1.00 34.81           N  
ATOM    191  CA  ASN L  29      25.653  38.415  38.323  1.00 34.28           C  
ATOM    192  CB  ASN L  29      25.163  39.621  39.145  1.00 35.66           C  
ATOM    193  CG  ASN L  29      25.823  39.532  40.519  1.00 37.32           C  
ATOM    194  OD1 ASN L  29      26.742  38.745  40.738  1.00 37.21           O  
ATOM    195  ND2 ASN L  29      25.335  40.361  41.480  1.00  0.00           N  
ATOM    196  C   ASN L  29      24.966  37.202  38.828  1.00 34.24           C  
ATOM    197  O   ASN L  29      23.764  36.996  38.670  1.00 35.61           O  
ATOM    198  N   VAL L  30      25.758  36.349  39.473  1.00 30.66           N  
ATOM    199  CA  VAL L  30      25.262  35.119  39.989  1.00 31.29           C  
ATOM    200  CB  VAL L  30      26.328  34.154  40.439  1.00 30.66           C  
ATOM    201  CG1 VAL L  30      25.698  32.860  40.983  1.00 31.72           C  
ATOM    202  CG2 VAL L  30      27.311  33.938  39.277  1.00 28.86           C  
ATOM    203  C   VAL L  30      24.315  35.453  41.088  1.00 31.14           C  
ATOM    204  O   VAL L  30      23.639  34.552  41.572  1.00 32.05           O  
ATOM    205  N   GLY L  31      24.292  36.732  41.554  1.00 33.00           N  
ATOM    206  CA  GLY L  31      23.569  37.221  42.718  1.00 33.27           C  
ATOM    207  C   GLY L  31      22.138  36.847  42.613  1.00 32.13           C  
ATOM    208  O   GLY L  31      21.461  36.657  43.624  1.00 30.54           O  
ATOM    209  N   SER L  32      21.610  36.854  41.387  1.00 30.42           N  
ATOM    210  CA  SER L  32      20.241  36.488  41.177  1.00 29.66           C  
ATOM    211  CB  SER L  32      19.619  37.175  39.949  1.00 32.89           C  
ATOM    212  OG  SER L  32      18.257  36.796  39.812  1.00  0.00           O  
ATOM    213  C   SER L  32      20.066  35.007  41.008  1.00 29.44           C  
ATOM    214  O   SER L  32      18.938  34.543  40.850  1.00 29.96           O  
ATOM    215  N   TYR L  33      21.153  34.213  41.027  1.00 29.87           N  
ATOM    216  CA  TYR L  33      21.025  32.823  40.683  1.00 30.17           C  
ATOM    217  CB  TYR L  33      21.977  32.357  39.572  1.00 31.46           C  
ATOM    218  CG  TYR L  33      21.850  33.255  38.395  1.00 33.71           C  
ATOM    219  CD1 TYR L  33      20.681  33.310  37.677  1.00 34.24           C  
ATOM    220  CD2 TYR L  33      22.891  34.079  38.037  1.00 34.62           C  
ATOM    221  CE1 TYR L  33      20.566  34.142  36.589  1.00 37.64           C  
ATOM    222  CE2 TYR L  33      22.784  34.913  36.950  1.00 37.40           C  
ATOM    223  CZ  TYR L  33      21.621  34.940  36.220  1.00 39.84           C  
ATOM    224  OH  TYR L  33      21.512  35.794  35.102  1.00 41.39           O  
ATOM    225  C   TYR L  33      21.378  31.947  41.829  1.00 29.46           C  
ATOM    226  O   TYR L  33      22.237  32.248  42.659  1.00 29.99           O  
ATOM    227  N   SER L  34      20.657  30.821  41.923  1.00 27.42           N  
ATOM    228  CA  SER L  34      21.075  29.859  42.867  1.00 27.01           C  
ATOM    229  CB  SER L  34      19.939  28.970  43.412  1.00 25.34           C  
ATOM    230  OG  SER L  34      19.057  29.746  44.210  1.00 26.21           O  
ATOM    231  C   SER L  34      22.018  29.017  42.112  1.00 28.46           C  
ATOM    232  O   SER L  34      21.984  28.849  40.895  1.00 27.55           O  
ATOM    233  N   ILE L  35      22.949  28.493  42.861  1.00 30.26           N  
ATOM    234  CA  ILE L  35      23.870  27.524  42.342  1.00 28.79           C  
ATOM    235  CB  ILE L  35      25.296  27.818  42.706  1.00 29.94           C  
ATOM    236  CG1 ILE L  35      26.257  26.884  41.956  1.00 27.08           C  
ATOM    237  CG2 ILE L  35      25.420  27.747  44.236  1.00 27.92           C  
ATOM    238  CD1 ILE L  35      27.721  27.305  42.071  1.00  0.00           C  
ATOM    239  C   ILE L  35      23.535  26.186  42.925  1.00 30.67           C  
ATOM    240  O   ILE L  35      23.200  26.079  44.105  1.00 30.21           O  
ATOM    241  N   PHE L  36      23.601  25.125  42.089  1.00 31.82           N  
ATOM    242  CA  PHE L  36      23.285  23.798  42.541  1.00 30.08           C  
ATOM    243  CB  PHE L  36      22.153  23.128  41.744  1.00 27.38           C  
ATOM    244  CG  PHE L  36      21.028  24.093  41.599  1.00 40.25           C  
ATOM    245  CD1 PHE L  36      20.083  24.267  42.583  1.00 41.97           C  
ATOM    246  CD2 PHE L  36      20.939  24.842  40.451  1.00 45.54           C  
ATOM    247  CE1 PHE L  36      19.058  25.170  42.417  1.00 49.70           C  
ATOM    248  CE2 PHE L  36      19.917  25.744  40.279  1.00 41.85           C  
ATOM    249  CZ  PHE L  36      18.974  25.909  41.262  1.00 49.50           C  
ATOM    250  C   PHE L  36      24.490  22.955  42.253  1.00 29.80           C  
ATOM    251  O   PHE L  36      25.233  23.235  41.314  1.00 31.90           O  
ATOM    252  N   TRP L  37      24.717  21.893  43.055  1.00 27.23           N  
ATOM    253  CA  TRP L  37      25.872  21.071  42.825  1.00 29.56           C  
ATOM    254  CB  TRP L  37      26.898  21.158  43.967  1.00 28.98           C  
ATOM    255  CG  TRP L  37      27.538  22.522  44.082  1.00 31.73           C  
ATOM    256  CD2 TRP L  37      28.779  22.881  43.459  1.00 34.36           C  
ATOM    257  CD1 TRP L  37      27.103  23.633  44.744  1.00 32.57           C  
ATOM    258  NE1 TRP L  37      27.994  24.666  44.565  1.00 33.29           N  
ATOM    259  CE2 TRP L  37      29.031  24.215  43.777  1.00 34.85           C  
ATOM    260  CE3 TRP L  37      29.636  22.156  42.682  1.00 31.79           C  
ATOM    261  CZ2 TRP L  37      30.151  24.849  43.318  1.00 35.30           C  
ATOM    262  CZ3 TRP L  37      30.765  22.798  42.224  1.00 32.91           C  
ATOM    263  CH2 TRP L  37      31.017  24.117  42.535  1.00 35.52           C  
ATOM    264  C   TRP L  37      25.447  19.640  42.701  1.00 29.42           C  
ATOM    265  O   TRP L  37      24.503  19.198  43.356  1.00 29.65           O  
ATOM    266  N   TYR L  38      26.153  18.871  41.841  1.00 29.17           N  
ATOM    267  CA  TYR L  38      25.811  17.492  41.619  1.00 27.98           C  
ATOM    268  CB  TYR L  38      25.263  17.223  40.204  1.00 28.10           C  
ATOM    269  CG  TYR L  38      24.062  18.081  39.947  1.00 27.90           C  
ATOM    270  CD1 TYR L  38      22.795  17.651  40.273  1.00 26.65           C  
ATOM    271  CD2 TYR L  38      24.206  19.325  39.373  1.00 26.33           C  
ATOM    272  CE1 TYR L  38      21.697  18.446  40.027  1.00 27.01           C  
ATOM    273  CE2 TYR L  38      23.112  20.123  39.124  1.00 29.45           C  
ATOM    274  CZ  TYR L  38      21.851  19.684  39.450  1.00 27.77           C  
ATOM    275  OH  TYR L  38      20.724  20.498  39.198  1.00 26.80           O  
ATOM    276  C   TYR L  38      27.058  16.661  41.750  1.00 30.27           C  
ATOM    277  O   TYR L  38      28.154  17.094  41.395  1.00 30.10           O  
ATOM    278  N   GLN L  39      26.909  15.429  42.279  1.00 29.08           N  
ATOM    279  CA  GLN L  39      28.009  14.515  42.420  1.00 29.94           C  
ATOM    280  CB  GLN L  39      28.119  13.896  43.828  1.00 31.47           C  
ATOM    281  CG  GLN L  39      29.254  12.875  43.969  1.00 30.27           C  
ATOM    282  CD  GLN L  39      29.163  12.220  45.344  1.00 34.08           C  
ATOM    283  OE1 GLN L  39      28.540  11.173  45.509  1.00 35.40           O  
ATOM    284  NE2 GLN L  39      29.796  12.850  46.367  1.00 33.12           N  
ATOM    285  C   GLN L  39      27.746  13.360  41.507  1.00 30.53           C  
ATOM    286  O   GLN L  39      26.637  12.830  41.476  1.00 31.74           O  
ATOM    287  N   GLN L  40      28.757  12.938  40.721  1.00 29.48           N  
ATOM    288  CA  GLN L  40      28.539  11.804  39.869  1.00 29.96           C  
ATOM    289  CB  GLN L  40      28.490  12.147  38.367  1.00 31.40           C  
ATOM    290  CG  GLN L  40      28.174  10.940  37.476  1.00 30.81           C  
ATOM    291  CD  GLN L  40      28.134  11.395  36.021  1.00 33.56           C  
ATOM    292  OE1 GLN L  40      28.782  12.367  35.639  1.00 34.04           O  
ATOM    293  NE2 GLN L  40      27.342  10.674  35.180  1.00 28.28           N  
ATOM    294  C   GLN L  40      29.653  10.831  40.069  1.00 32.01           C  
ATOM    295  O   GLN L  40      30.797  11.086  39.695  1.00 32.52           O  
ATOM    296  N   LYS L  41      29.322   9.671  40.667  1.00 34.19           N  
ATOM    297  CA  LYS L  41      30.259   8.614  40.897  1.00 37.75           C  
ATOM    298  CB  LYS L  41      29.800   7.678  42.028  1.00 37.37           C  
ATOM    299  CG  LYS L  41      29.912   8.359  43.397  1.00 35.44           C  
ATOM    300  CD  LYS L  41      29.011   7.773  44.485  1.00 40.14           C  
ATOM    301  CE  LYS L  41      27.704   8.555  44.649  1.00 45.52           C  
ATOM    302  NZ  LYS L  41      26.869   7.952  45.710  1.00 48.24           N1+
ATOM    303  C   LYS L  41      30.348   7.869  39.611  1.00 39.33           C  
ATOM    304  O   LYS L  41      29.430   7.912  38.794  1.00 38.76           O  
ATOM    305  N   PRO L  42      31.424   7.181  39.393  1.00 42.69           N  
ATOM    306  CA  PRO L  42      31.586   6.559  38.117  1.00 42.76           C  
ATOM    307  CD  PRO L  42      32.700   7.513  40.005  1.00 42.05           C  
ATOM    308  CB  PRO L  42      33.017   6.031  38.094  1.00 40.88           C  
ATOM    309  CG  PRO L  42      33.765   7.018  39.010  1.00 44.32           C  
ATOM    310  C   PRO L  42      30.527   5.554  37.772  1.00 42.39           C  
ATOM    311  O   PRO L  42      30.215   4.699  38.601  1.00 41.41           O  
ATOM    312  N   GLY L  43      29.974   5.649  36.540  1.00 38.88           N  
ATOM    313  CA  GLY L  43      28.998   4.728  36.022  1.00 39.18           C  
ATOM    314  C   GLY L  43      27.682   4.910  36.713  1.00 43.34           C  
ATOM    315  O   GLY L  43      26.890   3.971  36.786  1.00 45.64           O  
ATOM    316  N   SER L  44      27.396   6.118  37.227  1.00 41.71           N  
ATOM    317  CA  SER L  44      26.160   6.275  37.938  1.00 38.55           C  
ATOM    318  CB  SER L  44      26.377   6.243  39.463  1.00 41.41           C  
ATOM    319  OG  SER L  44      25.149   6.378  40.157  1.00  0.00           O  
ATOM    320  C   SER L  44      25.558   7.599  37.569  1.00 37.42           C  
ATOM    321  O   SER L  44      26.222   8.457  36.989  1.00 37.55           O  
ATOM    322  N   PRO L  45      24.293   7.772  37.870  1.00 36.73           N  
ATOM    323  CA  PRO L  45      23.615   9.011  37.587  1.00 34.64           C  
ATOM    324  CD  PRO L  45      23.369   6.653  37.925  1.00  0.00           C  
ATOM    325  CB  PRO L  45      22.116   8.700  37.632  1.00 33.52           C  
ATOM    326  CG  PRO L  45      22.022   7.303  38.274  1.00  0.00           C  
ATOM    327  C   PRO L  45      24.038  10.075  38.552  1.00 36.19           C  
ATOM    328  O   PRO L  45      24.461   9.735  39.655  1.00 36.83           O  
ATOM    329  N   PRO L  46      23.934  11.324  38.176  1.00 33.26           N  
ATOM    330  CA  PRO L  46      24.330  12.399  39.047  1.00 31.52           C  
ATOM    331  CD  PRO L  46      24.036  11.690  36.773  1.00 30.14           C  
ATOM    332  CB  PRO L  46      24.365  13.649  38.172  1.00 30.44           C  
ATOM    333  CG  PRO L  46      24.643  13.102  36.761  1.00 31.85           C  
ATOM    334  C   PRO L  46      23.376  12.514  40.190  1.00 33.44           C  
ATOM    335  O   PRO L  46      22.215  12.139  40.038  1.00 34.89           O  
ATOM    336  N   ARG L  47      23.846  13.019  41.348  1.00 33.32           N  
ATOM    337  CA  ARG L  47      22.977  13.161  42.480  1.00 31.66           C  
ATOM    338  CB  ARG L  47      23.388  12.286  43.676  1.00 34.21           C  
ATOM    339  CG  ARG L  47      24.758  12.649  44.249  1.00 34.20           C  
ATOM    340  CD  ARG L  47      25.346  11.581  45.174  1.00 35.31           C  
ATOM    341  NE  ARG L  47      24.351  11.298  46.247  1.00  0.00           N  
ATOM    342  CZ  ARG L  47      23.403  10.336  46.052  1.00  0.00           C  
ATOM    343  NH1 ARG L  47      23.379   9.632  44.883  1.00  0.00           N1+
ATOM    344  NH2 ARG L  47      22.484  10.070  47.026  1.00  0.00           N  
ATOM    345  C   ARG L  47      23.057  14.586  42.920  1.00 29.19           C  
ATOM    346  O   ARG L  47      24.085  15.241  42.754  1.00 30.59           O  
ATOM    347  N   TYR L  48      21.964  15.117  43.498  1.00 29.36           N  
ATOM    348  CA  TYR L  48      22.002  16.492  43.899  1.00 28.39           C  
ATOM    349  CB  TYR L  48      20.600  17.139  43.926  1.00 26.34           C  
ATOM    350  CG  TYR L  48      19.792  16.433  44.957  1.00 29.32           C  
ATOM    351  CD1 TYR L  48      19.275  15.187  44.702  1.00 26.12           C  
ATOM    352  CD2 TYR L  48      19.600  16.994  46.199  1.00 27.22           C  
ATOM    353  CE1 TYR L  48      18.541  14.520  45.652  1.00  0.00           C  
ATOM    354  CE2 TYR L  48      18.867  16.333  47.156  1.00  0.00           C  
ATOM    355  CZ  TYR L  48      18.332  15.098  46.881  1.00  0.00           C  
ATOM    356  OH  TYR L  48      17.580  14.422  47.863  1.00  0.00           O  
ATOM    357  C   TYR L  48      22.618  16.578  45.268  1.00 31.27           C  
ATOM    358  O   TYR L  48      22.153  15.949  46.218  1.00 28.24           O  
ATOM    359  N   LEU L  49      23.793  17.243  45.360  1.00 29.79           N  
ATOM    360  CA  LEU L  49      24.470  17.523  46.599  1.00 31.83           C  
ATOM    361  CB  LEU L  49      25.988  17.658  46.444  1.00 31.36           C  
ATOM    362  CG  LEU L  49      26.720  16.339  46.170  1.00 32.27           C  
ATOM    363  CD1 LEU L  49      28.226  16.586  46.050  1.00 29.28           C  
ATOM    364  CD2 LEU L  49      26.395  15.271  47.227  1.00 30.79           C  
ATOM    365  C   LEU L  49      24.010  18.768  47.291  1.00 29.40           C  
ATOM    366  O   LEU L  49      23.835  18.784  48.507  1.00 33.65           O  
ATOM    367  N   LEU L  50      23.852  19.874  46.534  1.00 29.17           N  
ATOM    368  CA  LEU L  50      23.514  21.112  47.172  1.00 29.03           C  
ATOM    369  CB  LEU L  50      24.721  22.025  47.462  1.00 30.15           C  
ATOM    370  CG  LEU L  50      25.810  21.393  48.343  1.00  0.00           C  
ATOM    371  CD1 LEU L  50      25.232  20.920  49.683  1.00 30.57           C  
ATOM    372  CD2 LEU L  50      26.587  20.303  47.594  1.00  0.00           C  
ATOM    373  C   LEU L  50      22.646  21.895  46.251  1.00 30.40           C  
ATOM    374  O   LEU L  50      22.831  21.870  45.035  1.00 29.95           O  
ATOM    375  N   TYR L  51      21.639  22.602  46.796  1.00 28.72           N  
ATOM    376  CA  TYR L  51      20.947  23.461  45.895  1.00 28.90           C  
ATOM    377  CB  TYR L  51      19.636  22.924  45.271  1.00 30.16           C  
ATOM    378  CG  TYR L  51      18.615  22.576  46.293  1.00 30.47           C  
ATOM    379  CD1 TYR L  51      17.871  23.551  46.915  1.00 31.86           C  
ATOM    380  CD2 TYR L  51      18.382  21.256  46.606  1.00 30.62           C  
ATOM    381  CE1 TYR L  51      16.921  23.213  47.850  1.00 33.14           C  
ATOM    382  CE2 TYR L  51      17.435  20.911  47.539  1.00 32.66           C  
ATOM    383  CZ  TYR L  51      16.704  21.892  48.163  1.00 35.28           C  
ATOM    384  OH  TYR L  51      15.730  21.541  49.120  1.00 36.53           O  
ATOM    385  C   TYR L  51      20.724  24.788  46.535  1.00 31.47           C  
ATOM    386  O   TYR L  51      20.761  24.946  47.756  1.00 32.83           O  
ATOM    387  N   TYR L  52      21.514  25.805  45.974  1.00 24.17           N  
ATOM    388  CA  TYR L  52      22.093  26.886  46.869  1.00 27.71           C  
ATOM    389  CB  TYR L  52      23.613  26.659  47.090  1.00 25.85           C  
ATOM    390  CG  TYR L  52      24.257  27.768  47.875  1.00 29.12           C  
ATOM    391  CD1 TYR L  52      24.250  27.730  49.240  1.00 31.07           C  
ATOM    392  CD2 TYR L  52      24.903  28.835  47.286  1.00 29.85           C  
ATOM    393  CE1 TYR L  52      24.829  28.713  50.009  1.00 30.13           C  
ATOM    394  CE2 TYR L  52      25.489  29.831  48.036  1.00 30.53           C  
ATOM    395  CZ  TYR L  52      25.450  29.773  49.408  1.00 31.12           C  
ATOM    396  OH  TYR L  52      26.044  30.781  50.197  1.00 33.19           O  
ATOM    397  C   TYR L  52      22.028  28.353  46.471  1.00 27.53           C  
ATOM    398  O   TYR L  52      22.772  28.793  45.590  1.00 28.07           O  
ATOM    399  N   TYR L  53      21.139  29.161  47.107  1.00 28.04           N  
ATOM    400  CA  TYR L  53      21.117  30.602  46.928  1.00 27.60           C  
ATOM    401  CB  TYR L  53      19.712  31.215  46.896  1.00 25.92           C  
ATOM    402  CG  TYR L  53      19.926  32.680  46.702  1.00 24.73           C  
ATOM    403  CD1 TYR L  53      20.406  33.163  45.503  1.00 26.48           C  
ATOM    404  CD2 TYR L  53      19.635  33.575  47.707  1.00 27.76           C  
ATOM    405  CE1 TYR L  53      20.604  34.512  45.318  1.00 30.04           C  
ATOM    406  CE2 TYR L  53      19.831  34.924  47.525  1.00 28.82           C  
ATOM    407  CZ  TYR L  53      20.316  35.395  46.329  1.00 28.83           C  
ATOM    408  OH  TYR L  53      20.518  36.778  46.144  1.00  0.00           O  
ATOM    409  C   TYR L  53      21.934  31.436  47.897  1.00 29.33           C  
ATOM    410  O   TYR L  53      22.598  32.385  47.482  1.00 30.50           O  
ATOM    411  N   SER L  54      21.872  31.149  49.224  1.00 29.20           N  
ATOM    412  CA  SER L  54      22.511  32.008  50.193  1.00 30.76           C  
ATOM    413  CB  SER L  54      21.792  33.351  50.392  1.00 30.71           C  
ATOM    414  OG  SER L  54      20.519  33.136  50.982  1.00 30.98           O  
ATOM    415  C   SER L  54      22.519  31.323  51.524  1.00 31.44           C  
ATOM    416  O   SER L  54      22.053  30.195  51.656  1.00 29.32           O  
ATOM    417  N   ASP L  55      23.049  32.009  52.559  1.00 31.98           N  
ATOM    418  CA  ASP L  55      23.114  31.439  53.875  0.83 33.39           C  
ATOM    419  CB  ASP L  55      23.772  32.371  54.907  0.83 32.45           C  
ATOM    420  CG  ASP L  55      22.916  33.621  55.042  0.83 35.77           C  
ATOM    421  OD1 ASP L  55      22.491  34.162  53.988  1.00  0.00           O  
ATOM    422  OD2 ASP L  55      22.667  34.045  56.203  1.00  0.00           O1-
ATOM    423  C   ASP L  55      21.720  31.180  54.329  1.00 34.80           C  
ATOM    424  O   ASP L  55      21.460  30.190  55.011  1.00 33.58           O  
ATOM    425  N   SER L  56      20.781  32.078  53.981  1.00 34.74           N  
ATOM    426  CA  SER L  56      19.424  31.878  54.395  1.00 35.12           C  
ATOM    427  CB  SER L  56      18.493  33.036  53.999  1.00 33.65           C  
ATOM    428  OG  SER L  56      17.169  32.770  54.440  1.00 40.27           O  
ATOM    429  C   SER L  56      18.906  30.646  53.731  1.00 34.15           C  
ATOM    430  O   SER L  56      18.294  29.801  54.384  1.00 33.84           O  
ATOM    431  N   SER L  57      19.133  30.518  52.402  1.00 33.64           N  
ATOM    432  CA  SER L  57      18.668  29.353  51.704  1.00 32.81           C  
ATOM    433  CB  SER L  57      17.652  29.676  50.598  1.00 31.87           C  
ATOM    434  OG  SER L  57      16.455  30.176  51.175  1.00  0.00           O  
ATOM    435  C   SER L  57      19.852  28.692  51.043  1.00 32.29           C  
ATOM    436  O   SER L  57      20.321  29.169  50.009  1.00 30.71           O  
ATOM    437  N   LYS L  58      20.345  27.554  51.598  1.00 30.58           N  
ATOM    438  CA  LYS L  58      21.545  26.913  51.076  1.00 33.28           C  
ATOM    439  CB  LYS L  58      22.810  27.454  51.756  1.00 30.83           C  
ATOM    440  CG  LYS L  58      22.960  27.217  53.257  1.00 33.95           C  
ATOM    441  CD  LYS L  58      24.373  27.576  53.726  1.00 36.27           C  
ATOM    442  CE  LYS L  58      24.619  27.386  55.222  1.00 38.66           C  
ATOM    443  NZ  LYS L  58      26.010  27.772  55.550  1.00 42.65           N1+
ATOM    444  C   LYS L  58      21.479  25.436  51.359  1.00 32.74           C  
ATOM    445  O   LYS L  58      20.930  25.179  52.442  1.00 33.98           O  
ATOM    446  N   TYR L  59      22.069  24.413  50.578  1.00 30.74           N  
ATOM    447  CA  TYR L  59      21.038  23.617  51.149  1.00 29.39           C  
ATOM    448  CB  TYR L  59      19.645  23.814  50.528  1.00 32.12           C  
ATOM    449  CG  TYR L  59      18.720  22.940  51.306  1.00 36.09           C  
ATOM    450  CD1 TYR L  59      18.299  23.328  52.556  1.00  0.00           C  
ATOM    451  CD2 TYR L  59      18.271  21.744  50.795  1.00  0.00           C  
ATOM    452  CE1 TYR L  59      17.446  22.541  53.292  1.00  0.00           C  
ATOM    453  CE2 TYR L  59      17.417  20.950  51.525  1.00  0.00           C  
ATOM    454  CZ  TYR L  59      17.004  21.347  52.776  1.00  0.00           C  
ATOM    455  OH  TYR L  59      16.129  20.533  53.524  1.00  0.00           O  
ATOM    456  C   TYR L  59      21.437  22.211  50.919  1.00 34.10           C  
ATOM    457  O   TYR L  59      21.850  21.848  49.818  1.00 35.23           O  
ATOM    458  N   GLN L  60      21.324  21.389  51.972  1.00 32.86           N  
ATOM    459  CA  GLN L  60      21.700  20.018  51.850  1.00 32.66           C  
ATOM    460  CB  GLN L  60      22.346  19.459  53.127  1.00 35.37           C  
ATOM    461  CG  GLN L  60      23.629  20.163  53.561  1.00 40.54           C  
ATOM    462  CD  GLN L  60      23.938  19.690  54.976  1.00 40.63           C  
ATOM    463  OE1 GLN L  60      23.108  19.058  55.628  1.00  0.00           O  
ATOM    464  NE2 GLN L  60      25.163  20.016  55.469  1.00  0.00           N  
ATOM    465  C   GLN L  60      20.433  19.250  51.692  1.00 34.95           C  
ATOM    466  O   GLN L  60      19.494  19.417  52.467  1.00 34.67           O  
ATOM    467  N   GLY L  61      20.375  18.384  50.665  1.00 35.41           N  
ATOM    468  CA  GLY L  61      19.219  17.558  50.511  1.00 35.40           C  
ATOM    469  C   GLY L  61      19.353  16.481  51.533  1.00 37.90           C  
ATOM    470  O   GLY L  61      20.417  16.306  52.123  1.00 38.30           O  
ATOM    471  N   SER L  62      18.273  15.719  51.774  1.00 39.16           N  
ATOM    472  CA  SER L  62      18.371  14.703  52.776  1.00 40.57           C  
ATOM    473  CB  SER L  62      17.033  14.007  53.076  1.00 44.54           C  
ATOM    474  OG  SER L  62      16.588  13.298  51.928  1.00 55.02           O  
ATOM    475  C   SER L  62      19.313  13.656  52.283  1.00 40.55           C  
ATOM    476  O   SER L  62      19.317  13.311  51.104  1.00 41.47           O  
ATOM    477  N   GLY L  63      20.144  13.126  53.201  1.00 38.67           N  
ATOM    478  CA  GLY L  63      21.040  12.063  52.861  1.00 38.10           C  
ATOM    479  C   GLY L  63      22.400  12.606  52.555  1.00 40.25           C  
ATOM    480  O   GLY L  63      23.350  11.834  52.428  1.00 42.90           O  
ATOM    481  N   VAL L  64      22.549  13.939  52.428  1.00 39.41           N  
ATOM    482  CA  VAL L  64      23.858  14.445  52.126  1.00 39.80           C  
ATOM    483  CB  VAL L  64      23.845  15.681  51.270  1.00 38.05           C  
ATOM    484  CG1 VAL L  64      25.290  16.172  51.073  1.00 37.67           C  
ATOM    485  CG2 VAL L  64      23.136  15.341  49.949  1.00 35.46           C  
ATOM    486  C   VAL L  64      24.547  14.765  53.419  1.00 40.28           C  
ATOM    487  O   VAL L  64      23.970  15.371  54.320  1.00 41.28           O  
ATOM    488  N   PRO L  65      25.788  14.367  53.515  1.00 39.37           N  
ATOM    489  CA  PRO L  65      26.541  14.574  54.726  1.00 40.36           C  
ATOM    490  CD  PRO L  65      26.239  13.186  52.793  1.00 38.41           C  
ATOM    491  CB  PRO L  65      27.775  13.687  54.605  1.00 39.32           C  
ATOM    492  CG  PRO L  65      27.317  12.546  53.681  1.00 38.40           C  
ATOM    493  C   PRO L  65      26.884  16.012  54.951  1.00 40.86           C  
ATOM    494  O   PRO L  65      27.013  16.764  53.989  1.00 39.11           O  
ATOM    495  N   SER L  66      27.067  16.395  56.229  1.00 41.21           N  
ATOM    496  CA  SER L  66      27.367  17.740  56.628  1.00 41.55           C  
ATOM    497  CB  SER L  66      27.406  17.903  58.156  1.00 44.29           C  
ATOM    498  OG  SER L  66      28.466  17.131  58.700  1.00  0.00           O  
ATOM    499  C   SER L  66      28.719  18.112  56.108  1.00 42.18           C  
ATOM    500  O   SER L  66      29.085  19.285  56.090  1.00 45.23           O  
ATOM    501  N   ARG L  67      29.498  17.110  55.669  1.00 41.97           N  
ATOM    502  CA  ARG L  67      30.827  17.333  55.174  1.00 36.51           C  
ATOM    503  CB  ARG L  67      31.556  16.041  54.767  1.00 42.00           C  
ATOM    504  CG  ARG L  67      31.993  15.176  55.948  1.00 46.62           C  
ATOM    505  CD  ARG L  67      32.730  13.902  55.522  1.00 48.76           C  
ATOM    506  NE  ARG L  67      31.724  12.957  54.958  1.00 45.65           N  
ATOM    507  CZ  ARG L  67      31.956  12.332  53.767  1.00 41.49           C  
ATOM    508  NH1 ARG L  67      33.082  12.612  53.050  1.00 41.51           N1+
ATOM    509  NH2 ARG L  67      31.058  11.424  53.284  1.00 38.80           N  
ATOM    510  C   ARG L  67      30.747  18.190  53.950  1.00 34.60           C  
ATOM    511  O   ARG L  67      31.687  18.930  53.654  1.00 35.76           O  
ATOM    512  N   PHE L  68      29.640  18.077  53.184  1.00 37.73           N  
ATOM    513  CA  PHE L  68      29.502  18.832  51.970  1.00 35.35           C  
ATOM    514  CB  PHE L  68      28.605  18.148  50.920  1.00 36.04           C  
ATOM    515  CG  PHE L  68      29.257  16.874  50.498  1.00 38.15           C  
ATOM    516  CD1 PHE L  68      30.317  16.890  49.626  1.00 36.77           C  
ATOM    517  CD2 PHE L  68      28.799  15.661  50.959  1.00 38.69           C  
ATOM    518  CE1 PHE L  68      30.922  15.720  49.231  1.00 36.91           C  
ATOM    519  CE2 PHE L  68      29.402  14.489  50.566  1.00 37.33           C  
ATOM    520  CZ  PHE L  68      30.468  14.514  49.700  1.00 37.17           C  
ATOM    521  C   PHE L  68      28.869  20.154  52.283  1.00 33.69           C  
ATOM    522  O   PHE L  68      27.880  20.230  53.010  1.00 34.15           O  
ATOM    523  N   SER L  69      29.449  21.242  51.730  1.00 32.25           N  
ATOM    524  CA  SER L  69      28.951  22.572  51.952  1.00 33.22           C  
ATOM    525  CB  SER L  69      29.778  23.370  52.977  1.00 33.17           C  
ATOM    526  OG  SER L  69      29.556  22.887  54.292  1.00 37.86           O  
ATOM    527  C   SER L  69      29.037  23.327  50.659  1.00 33.51           C  
ATOM    528  O   SER L  69      29.902  23.056  49.829  1.00 33.45           O  
ATOM    529  N   GLY L  70      28.137  24.315  50.464  1.00 31.35           N  
ATOM    530  CA  GLY L  70      28.124  25.105  49.266  1.00 30.43           C  
ATOM    531  C   GLY L  70      28.139  26.551  49.650  1.00 34.11           C  
ATOM    532  O   GLY L  70      27.562  26.950  50.661  1.00 33.46           O  
ATOM    533  N   SER L  71      28.803  27.378  48.816  1.00 32.29           N  
ATOM    534  CA  SER L  71      28.913  28.777  49.096  1.00 32.85           C  
ATOM    535  CB  SER L  71      30.258  29.161  49.738  1.00 31.79           C  
ATOM    536  OG  SER L  71      30.458  28.452  50.953  1.00 38.53           O  
ATOM    537  C   SER L  71      28.872  29.514  47.795  1.00 34.85           C  
ATOM    538  O   SER L  71      29.201  28.990  46.733  1.00 36.11           O  
ATOM    539  N   LYS L  72      28.433  30.777  47.884  1.00 37.73           N  
ATOM    540  CA  LYS L  72      28.330  31.740  46.835  1.00 37.98           C  
ATOM    541  CB  LYS L  72      26.874  31.834  46.329  1.00 36.50           C  
ATOM    542  CG  LYS L  72      26.617  32.725  45.109  1.00 39.60           C  
ATOM    543  CD  LYS L  72      26.696  34.227  45.381  1.00 36.39           C  
ATOM    544  CE  LYS L  72      26.402  35.090  44.154  1.00 47.29           C  
ATOM    545  NZ  LYS L  72      24.968  34.992  43.799  1.00 45.66           N1+
ATOM    546  C   LYS L  72      28.687  32.988  47.578  1.00 40.70           C  
ATOM    547  O   LYS L  72      28.874  34.069  47.024  1.00 41.94           O  
ATOM    548  N   ASP L  73      28.832  32.822  48.906  1.00  0.00           N  
ATOM    549  CA  ASP L  73      29.197  33.890  49.783  1.00  0.00           C  
ATOM    550  CB  ASP L  73      29.249  33.466  51.261  1.00  0.00           C  
ATOM    551  CG  ASP L  73      27.823  33.268  51.759  1.00  0.00           C  
ATOM    552  OD1 ASP L  73      26.886  33.791  51.099  1.00  0.00           O  
ATOM    553  OD2 ASP L  73      27.653  32.597  52.812  1.00  0.00           O1-
ATOM    554  C   ASP L  73      30.570  34.307  49.387  1.00  0.00           C  
ATOM    555  O   ASP L  73      30.932  35.478  49.486  1.00  0.00           O  
ATOM    556  N   ALA L  74      31.376  33.342  48.910  1.00  0.00           N  
ATOM    557  CA  ALA L  74      32.721  33.661  48.558  1.00  0.00           C  
ATOM    558  CB  ALA L  74      33.484  32.458  47.979  1.00  0.00           C  
ATOM    559  C   ALA L  74      32.681  34.722  47.509  1.00  0.00           C  
ATOM    560  O   ALA L  74      33.411  35.709  47.602  1.00  0.00           O  
ATOM    561  N   SER L  75      31.816  34.580  46.483  1.00 43.47           N  
ATOM    562  CA  SER L  75      31.819  35.650  45.532  1.00 44.86           C  
ATOM    563  CB  SER L  75      32.918  35.513  44.466  1.00 46.80           C  
ATOM    564  OG  SER L  75      34.198  35.600  45.075  1.00 49.73           O  
ATOM    565  C   SER L  75      30.509  35.687  44.825  1.00 43.46           C  
ATOM    566  O   SER L  75      29.813  34.681  44.708  1.00 44.27           O  
ATOM    567  N   ALA L  76      30.130  36.888  44.349  1.00 43.82           N  
ATOM    568  CA  ALA L  76      28.895  37.036  43.641  1.00 42.24           C  
ATOM    569  CB  ALA L  76      28.589  38.503  43.289  1.00  0.00           C  
ATOM    570  C   ALA L  76      28.961  36.269  42.352  1.00 42.18           C  
ATOM    571  O   ALA L  76      28.024  35.560  41.994  1.00 42.36           O  
ATOM    572  N   ASN L  77      30.085  36.406  41.622  1.00 41.95           N  
ATOM    573  CA  ASN L  77      30.293  35.790  40.340  1.00 42.90           C  
ATOM    574  CB  ASN L  77      31.474  36.404  39.560  1.00 42.27           C  
ATOM    575  CG  ASN L  77      32.797  36.096  40.255  1.00 63.07           C  
ATOM    576  OD1 ASN L  77      33.816  35.910  39.593  1.00 59.72           O  
ATOM    577  ND2 ASN L  77      32.799  36.048  41.614  1.00 64.99           N  
ATOM    578  C   ASN L  77      30.541  34.316  40.461  1.00 43.84           C  
ATOM    579  O   ASN L  77      30.216  33.562  39.545  1.00 44.28           O  
ATOM    580  N   ALA L  78      31.142  33.856  41.577  1.00 41.55           N  
ATOM    581  CA  ALA L  78      31.525  32.469  41.631  1.00 41.21           C  
ATOM    582  CB  ALA L  78      33.048  32.263  41.696  1.00 43.55           C  
ATOM    583  C   ALA L  78      30.941  31.782  42.828  1.00 38.99           C  
ATOM    584  O   ALA L  78      30.416  32.415  43.741  1.00 39.02           O  
ATOM    585  N   GLY L  79      31.006  30.431  42.825  1.00 37.60           N  
ATOM    586  CA  GLY L  79      30.481  29.642  43.907  1.00 35.04           C  
ATOM    587  C   GLY L  79      31.488  28.579  44.234  1.00 35.85           C  
ATOM    588  O   GLY L  79      32.360  28.272  43.421  1.00 36.39           O  
ATOM    589  N   LEU L  80      31.397  27.989  45.448  1.00 35.42           N  
ATOM    590  CA  LEU L  80      32.366  26.999  45.834  1.00 33.87           C  
ATOM    591  CB  LEU L  80      33.448  27.547  46.779  1.00 34.74           C  
ATOM    592  CG  LEU L  80      34.352  28.627  46.150  1.00  0.00           C  
ATOM    593  CD1 LEU L  80      35.408  29.118  47.153  1.00  0.00           C  
ATOM    594  CD2 LEU L  80      34.979  28.132  44.836  1.00  0.00           C  
ATOM    595  C   LEU L  80      31.706  25.871  46.569  1.00 33.77           C  
ATOM    596  O   LEU L  80      30.816  26.076  47.391  1.00 36.35           O  
ATOM    597  N   LEU L  81      32.151  24.629  46.281  1.00 35.12           N  
ATOM    598  CA  LEU L  81      31.679  23.457  46.964  1.00 33.76           C  
ATOM    599  CB  LEU L  81      31.348  22.303  45.997  1.00 31.84           C  
ATOM    600  CG  LEU L  81      30.830  21.017  46.671  1.00 32.68           C  
ATOM    601  CD1 LEU L  81      29.470  21.243  47.354  1.00 33.62           C  
ATOM    602  CD2 LEU L  81      30.796  19.853  45.666  1.00 30.58           C  
ATOM    603  C   LEU L  81      32.808  23.013  47.845  1.00 33.32           C  
ATOM    604  O   LEU L  81      33.927  22.815  47.375  1.00 34.46           O  
ATOM    605  N   LEU L  82      32.559  22.851  49.163  1.00 34.40           N  
ATOM    606  CA  LEU L  82      33.652  22.455  50.012  1.00 34.95           C  
ATOM    607  CB  LEU L  82      33.971  23.457  51.137  1.00 44.70           C  
ATOM    608  CG  LEU L  82      34.603  24.762  50.612  1.00  0.00           C  
ATOM    609  CD1 LEU L  82      33.624  25.556  49.734  1.00  0.00           C  
ATOM    610  CD2 LEU L  82      35.206  25.590  51.758  1.00  0.00           C  
ATOM    611  C   LEU L  82      33.383  21.115  50.623  1.00 35.83           C  
ATOM    612  O   LEU L  82      32.298  20.853  51.136  1.00 36.92           O  
ATOM    613  N   ILE L  83      34.384  20.214  50.565  1.00 39.56           N  
ATOM    614  CA  ILE L  83      34.218  18.906  51.127  1.00 34.48           C  
ATOM    615  CB  ILE L  83      34.377  17.820  50.106  1.00 35.29           C  
ATOM    616  CG1 ILE L  83      33.411  18.072  48.937  1.00 34.46           C  
ATOM    617  CG2 ILE L  83      34.145  16.468  50.803  1.00 34.70           C  
ATOM    618  CD1 ILE L  83      33.714  17.242  47.690  1.00 32.67           C  
ATOM    619  C   ILE L  83      35.287  18.728  52.156  1.00 34.75           C  
ATOM    620  O   ILE L  83      36.475  18.876  51.873  1.00 37.83           O  
ATOM    621  N   SER L  84      34.882  18.389  53.394  1.00 46.02           N  
ATOM    622  CA  SER L  84      35.844  18.238  54.443  1.00 44.93           C  
ATOM    623  CB  SER L  84      35.481  19.060  55.689  1.00 45.03           C  
ATOM    624  OG  SER L  84      36.460  18.885  56.697  1.00 57.31           O  
ATOM    625  C   SER L  84      35.877  16.787  54.823  1.00 44.59           C  
ATOM    626  O   SER L  84      34.919  16.053  54.595  1.00 44.24           O  
ATOM    627  N   GLY L  85      37.011  16.322  55.381  1.00 44.10           N  
ATOM    628  CA  GLY L  85      37.096  14.957  55.815  1.00 45.34           C  
ATOM    629  C   GLY L  85      36.951  14.058  54.626  1.00 42.75           C  
ATOM    630  O   GLY L  85      36.196  13.088  54.668  1.00 41.45           O  
ATOM    631  N   LEU L  86      37.698  14.342  53.542  1.00 42.85           N  
ATOM    632  CA  LEU L  86      37.602  13.591  52.322  1.00 44.75           C  
ATOM    633  CB  LEU L  86      38.656  13.977  51.267  1.00 43.72           C  
ATOM    634  CG  LEU L  86      38.370  15.278  50.505  1.00 40.01           C  
ATOM    635  CD1 LEU L  86      39.482  15.576  49.486  1.00 40.42           C  
ATOM    636  CD2 LEU L  86      36.990  15.210  49.832  1.00 38.67           C  
ATOM    637  C   LEU L  86      37.803  12.134  52.575  1.00 45.81           C  
ATOM    638  O   LEU L  86      38.666  11.719  53.348  1.00 47.65           O  
ATOM    639  N   GLN L  87      36.967  11.321  51.898  1.00 44.61           N  
ATOM    640  CA  GLN L  87      37.020   9.893  51.983  1.00 45.73           C  
ATOM    641  CB  GLN L  87      35.738   9.301  52.595  1.00 45.06           C  
ATOM    642  CG  GLN L  87      35.516   9.790  54.030  1.00 48.08           C  
ATOM    643  CD  GLN L  87      34.170   9.297  54.539  1.00 50.72           C  
ATOM    644  OE1 GLN L  87      33.740   9.656  55.634  1.00 45.13           O  
ATOM    645  NE2 GLN L  87      33.478   8.457  53.725  1.00 28.13           N  
ATOM    646  C   GLN L  87      37.169   9.398  50.574  1.00 46.82           C  
ATOM    647  O   GLN L  87      36.936  10.142  49.623  1.00 45.85           O  
ATOM    648  N   SER L  88      37.584   8.127  50.404  1.00 47.00           N  
ATOM    649  CA  SER L  88      37.827   7.579  49.097  1.00 45.32           C  
ATOM    650  CB  SER L  88      38.417   6.160  49.145  1.00 46.37           C  
ATOM    651  OG  SER L  88      37.503   5.269  49.765  1.00 88.11           O  
ATOM    652  C   SER L  88      36.547   7.518  48.318  1.00 45.76           C  
ATOM    653  O   SER L  88      36.548   7.669  47.098  1.00 47.49           O  
ATOM    654  N   GLU L  89      35.415   7.332  49.019  1.00 45.07           N  
ATOM    655  CA  GLU L  89      34.126   7.174  48.405  1.00 44.36           C  
ATOM    656  CB  GLU L  89      33.008   6.934  49.434  1.00 87.96           C  
ATOM    657  CG  GLU L  89      33.195   5.652  50.249  1.00 90.69           C  
ATOM    658  CD  GLU L  89      33.124   4.465  49.300  1.00 92.84           C  
ATOM    659  OE1 GLU L  89      32.169   4.419  48.479  1.00 93.19           O  
ATOM    660  OE2 GLU L  89      34.028   3.592  49.379  1.00 93.44           O1-
ATOM    661  C   GLU L  89      33.775   8.424  47.664  1.00 45.26           C  
ATOM    662  O   GLU L  89      33.018   8.397  46.698  1.00 43.80           O  
ATOM    663  N   ASP L  90      34.313   9.560  48.130  1.00 42.75           N  
ATOM    664  CA  ASP L  90      34.030  10.866  47.613  1.00 43.46           C  
ATOM    665  CB  ASP L  90      34.647  11.982  48.471  1.00 42.13           C  
ATOM    666  CG  ASP L  90      33.929  11.986  49.816  1.00 43.03           C  
ATOM    667  OD1 ASP L  90      32.810  11.411  49.899  1.00 43.80           O  
ATOM    668  OD2 ASP L  90      34.492  12.563  50.784  1.00 43.07           O1-
ATOM    669  C   ASP L  90      34.511  11.037  46.203  1.00 45.31           C  
ATOM    670  O   ASP L  90      34.053  11.947  45.516  1.00 47.20           O  
ATOM    671  N   GLU L  91      35.479  10.224  45.737  1.00 41.75           N  
ATOM    672  CA  GLU L  91      35.977  10.430  44.401  1.00 41.61           C  
ATOM    673  CB  GLU L  91      37.047   9.408  43.979  1.00 42.97           C  
ATOM    674  CG  GLU L  91      38.344   9.532  44.782  1.00 45.16           C  
ATOM    675  CD  GLU L  91      39.325   8.481  44.287  1.00 48.18           C  
ATOM    676  OE1 GLU L  91      39.581   8.448  43.054  1.00 50.65           O  
ATOM    677  OE2 GLU L  91      39.835   7.699  45.132  1.00 47.69           O1-
ATOM    678  C   GLU L  91      34.840  10.350  43.431  1.00 40.49           C  
ATOM    679  O   GLU L  91      34.086   9.380  43.405  1.00 41.39           O  
ATOM    680  N   ALA L  92      34.697  11.401  42.599  1.00 37.27           N  
ATOM    681  CA  ALA L  92      33.643  11.460  41.629  1.00 37.03           C  
ATOM    682  CB  ALA L  92      32.237  11.450  42.254  1.00 36.33           C  
ATOM    683  C   ALA L  92      33.791  12.758  40.902  1.00 38.47           C  
ATOM    684  O   ALA L  92      34.688  13.546  41.203  1.00 39.19           O  
ATOM    685  N   ASP L  93      32.933  12.991  39.889  1.00 36.84           N  
ATOM    686  CA  ASP L  93      32.966  14.236  39.179  1.00 35.79           C  
ATOM    687  CB  ASP L  93      32.673  14.116  37.675  1.00 37.06           C  
ATOM    688  CG  ASP L  93      33.920  13.571  36.993  1.00 39.17           C  
ATOM    689  OD1 ASP L  93      35.012  13.627  37.618  1.00 56.21           O  
ATOM    690  OD2 ASP L  93      33.801  13.097  35.832  1.00 59.25           O1-
ATOM    691  C   ASP L  93      31.928  15.126  39.788  1.00 35.15           C  
ATOM    692  O   ASP L  93      30.823  14.680  40.089  1.00 36.25           O  
ATOM    693  N   TYR L  94      32.261  16.419  39.999  1.00 33.38           N  
ATOM    694  CA  TYR L  94      31.320  17.315  40.606  1.00 32.86           C  
ATOM    695  CB  TYR L  94      31.838  17.991  41.885  1.00 32.17           C  
ATOM    696  CG  TYR L  94      31.958  16.944  42.936  1.00 33.76           C  
ATOM    697  CD1 TYR L  94      33.099  16.186  43.051  1.00 32.79           C  
ATOM    698  CD2 TYR L  94      30.922  16.716  43.810  1.00 33.74           C  
ATOM    699  CE1 TYR L  94      33.203  15.219  44.024  1.00 32.45           C  
ATOM    700  CE2 TYR L  94      31.023  15.752  44.783  1.00 34.09           C  
ATOM    701  CZ  TYR L  94      32.164  15.000  44.895  1.00 33.41           C  
ATOM    702  OH  TYR L  94      32.264  14.010  45.896  1.00 32.48           O  
ATOM    703  C   TYR L  94      30.991  18.405  39.636  1.00 33.07           C  
ATOM    704  O   TYR L  94      31.881  18.960  38.992  1.00 35.76           O  
ATOM    705  N   TYR L  95      29.681  18.735  39.511  1.00 32.95           N  
ATOM    706  CA  TYR L  95      29.266  19.737  38.568  1.00 31.96           C  
ATOM    707  CB  TYR L  95      28.307  19.245  37.468  1.00 29.50           C  
ATOM    708  CG  TYR L  95      28.892  18.103  36.716  1.00 32.47           C  
ATOM    709  CD1 TYR L  95      29.758  18.299  35.666  1.00 33.65           C  
ATOM    710  CD2 TYR L  95      28.563  16.821  37.070  1.00 33.31           C  
ATOM    711  CE1 TYR L  95      30.286  17.230  34.981  1.00 34.32           C  
ATOM    712  CE2 TYR L  95      29.086  15.748  36.388  1.00 35.26           C  
ATOM    713  CZ  TYR L  95      29.949  15.951  35.340  1.00 34.65           C  
ATOM    714  OH  TYR L  95      30.493  14.857  34.633  1.00 36.10           O  
ATOM    715  C   TYR L  95      28.460  20.796  39.263  1.00 32.40           C  
ATOM    716  O   TYR L  95      27.615  20.512  40.113  1.00 32.55           O  
ATOM    717  N   CYS L  96      28.701  22.068  38.881  1.00 32.93           N  
ATOM    718  CA  CYS L  96      27.920  23.162  39.387  1.00 33.43           C  
ATOM    719  CB  CYS L  96      28.743  24.434  39.709  1.00 34.08           C  
ATOM    720  SG  CYS L  96      29.712  25.051  38.294  1.00 39.04           S  
ATOM    721  C   CYS L  96      26.939  23.498  38.306  1.00 33.37           C  
ATOM    722  O   CYS L  96      27.192  23.249  37.126  1.00 31.62           O  
ATOM    723  N   ALA L  97      25.759  24.032  38.681  1.00 31.26           N  
ATOM    724  CA  ALA L  97      24.798  24.359  37.672  1.00 28.77           C  
ATOM    725  CB  ALA L  97      23.856  23.197  37.317  1.00 29.51           C  
ATOM    726  C   ALA L  97      23.942  25.483  38.152  1.00 31.41           C  
ATOM    727  O   ALA L  97      23.681  25.638  39.345  1.00 32.03           O  
ATOM    728  N   ILE L  98      23.490  26.327  37.209  1.00 30.31           N  
ATOM    729  CA  ILE L  98      22.643  27.423  37.569  1.00 28.78           C  
ATOM    730  CB  ILE L  98      23.415  28.632  37.977  1.00 31.23           C  
ATOM    731  CG1 ILE L  98      24.324  29.059  36.824  1.00 53.35           C  
ATOM    732  CG2 ILE L  98      24.169  28.333  39.284  1.00 33.02           C  
ATOM    733  CD1 ILE L  98      25.135  30.291  37.177  1.00  0.00           C  
ATOM    734  C   ILE L  98      21.819  27.771  36.386  1.00 31.24           C  
ATOM    735  O   ILE L  98      22.044  27.253  35.291  1.00 34.06           O  
ATOM    736  N   TRP L  99      20.803  28.634  36.522  1.00 38.37           N  
ATOM    737  CA  TRP L  99      20.072  29.009  35.343  1.00 41.84           C  
ATOM    738  CB  TRP L  99      18.552  29.009  35.546  1.00 41.25           C  
ATOM    739  CG  TRP L  99      17.793  29.662  34.419  1.00 44.84           C  
ATOM    740  CD2 TRP L  99      16.988  30.838  34.589  1.00 46.29           C  
ATOM    741  CD1 TRP L  99      17.688  29.303  33.109  1.00 46.65           C  
ATOM    742  NE1 TRP L  99      16.859  30.177  32.448  1.00 46.76           N  
ATOM    743  CE2 TRP L  99      16.421  31.128  33.348  1.00 48.06           C  
ATOM    744  CE3 TRP L  99      16.741  31.610  35.689  1.00 47.65           C  
ATOM    745  CZ2 TRP L  99      15.593  32.204  33.189  1.00 49.31           C  
ATOM    746  CZ3 TRP L  99      15.905  32.692  35.526  1.00 49.73           C  
ATOM    747  CH2 TRP L  99      15.340  32.982  34.300  1.00 49.82           C  
ATOM    748  C   TRP L  99      20.479  30.403  35.026  1.00 46.46           C  
ATOM    749  O   TRP L  99      20.509  31.251  35.911  1.00 46.84           O  
ATOM    750  N   HIS L 100      20.812  30.682  33.753  1.00 49.05           N  
ATOM    751  CA  HIS L 100      21.231  32.002  33.394  1.00 51.54           C  
ATOM    752  ND1 HIS L 100      22.703  32.381  30.258  1.00  0.00           N  
ATOM    753  CG  HIS L 100      22.722  31.566  31.367  1.00 58.25           C  
ATOM    754  CB  HIS L 100      22.641  32.070  32.777  1.00 52.51           C  
ATOM    755  NE2 HIS L 100      22.868  30.296  29.509  1.00  0.00           N  
ATOM    756  CD2 HIS L 100      22.823  30.294  30.892  1.00  0.00           C  
ATOM    757  CE1 HIS L 100      22.794  31.570  29.173  1.00  0.00           C  
ATOM    758  C   HIS L 100      20.262  32.489  32.381  1.00 56.17           C  
ATOM    759  O   HIS L 100      19.213  31.883  32.180  1.00 57.99           O  
ATOM    760  N   ASN L 101      20.595  33.621  31.732  1.00 55.84           N  
ATOM    761  CA  ASN L 101      19.712  34.180  30.763  1.00 56.22           C  
ATOM    762  CB  ASN L 101      20.306  35.417  30.067  1.00 60.57           C  
ATOM    763  CG  ASN L 101      21.678  35.051  29.512  1.00 59.29           C  
ATOM    764  OD1 ASN L 101      21.811  34.593  28.379  1.00 62.64           O  
ATOM    765  ND2 ASN L 101      22.740  35.281  30.332  1.00 61.38           N  
ATOM    766  C   ASN L 101      19.378  33.133  29.752  1.00 55.14           C  
ATOM    767  O   ASN L 101      20.195  32.723  28.930  1.00 54.14           O  
ATOM    768  N   PHE L 102      18.117  32.680  29.829  1.00 51.69           N  
ATOM    769  CA  PHE L 102      17.520  31.727  28.945  1.00 49.49           C  
ATOM    770  CB  PHE L 102      17.303  32.272  27.524  1.00 52.47           C  
ATOM    771  CG  PHE L 102      16.339  33.405  27.603  1.00 47.46           C  
ATOM    772  CD1 PHE L 102      16.794  34.688  27.800  1.00  0.00           C  
ATOM    773  CD2 PHE L 102      14.985  33.191  27.484  1.00  0.00           C  
ATOM    774  CE1 PHE L 102      15.917  35.742  27.881  1.00  0.00           C  
ATOM    775  CE2 PHE L 102      14.104  34.244  27.564  1.00  0.00           C  
ATOM    776  CZ  PHE L 102      14.568  35.523  27.759  1.00  0.00           C  
ATOM    777  C   PHE L 102      18.290  30.447  28.813  1.00 47.21           C  
ATOM    778  O   PHE L 102      18.444  29.959  27.694  1.00 45.76           O  
ATOM    779  N   ALA L 103      18.801  29.837  29.904  1.00 41.67           N  
ATOM    780  CA  ALA L 103      19.397  28.561  29.608  1.00 39.30           C  
ATOM    781  CB  ALA L 103      20.645  28.664  28.714  1.00 39.09           C  
ATOM    782  C   ALA L 103      19.799  27.807  30.840  1.00 36.77           C  
ATOM    783  O   ALA L 103      19.975  28.374  31.918  1.00 35.06           O  
ATOM    784  N   CYS L 104      19.932  26.469  30.680  1.00 34.31           N  
ATOM    785  CA  CYS L 104      20.457  25.586  31.686  1.00 31.95           C  
ATOM    786  CB  CYS L 104      20.326  24.079  31.477  1.00 32.38           C  
ATOM    787  SG  CYS L 104      21.657  23.045  32.245  1.00  0.00           S  
ATOM    788  C   CYS L 104      21.871  25.570  31.493  1.00 32.04           C  
ATOM    789  O   CYS L 104      22.355  25.384  30.382  1.00 31.99           O  
ATOM    790  N   VAL L 105      22.597  25.719  32.578  1.00 32.87           N  
ATOM    791  CA  VAL L 105      23.945  25.430  32.174  1.00 31.16           C  
ATOM    792  CB  VAL L 105      24.744  26.672  31.906  1.00 32.83           C  
ATOM    793  CG1 VAL L 105      26.170  26.272  31.496  1.00 33.26           C  
ATOM    794  CG2 VAL L 105      24.001  27.517  30.859  1.00 33.66           C  
ATOM    795  C   VAL L 105      24.655  24.676  33.259  1.00 32.59           C  
ATOM    796  O   VAL L 105      24.348  24.813  34.443  1.00 32.20           O  
ATOM    797  N   PHE L 106      25.644  23.850  32.857  1.00 34.73           N  
ATOM    798  CA  PHE L 106      26.426  23.096  33.792  1.00 32.35           C  
ATOM    799  CB  PHE L 106      26.392  21.571  33.584  1.00 31.26           C  
ATOM    800  CG  PHE L 106      25.060  21.012  33.947  1.00 30.30           C  
ATOM    801  CD1 PHE L 106      24.040  20.965  33.031  1.00 26.29           C  
ATOM    802  CD2 PHE L 106      24.828  20.509  35.204  1.00 28.52           C  
ATOM    803  CE1 PHE L 106      22.813  20.441  33.366  1.00 25.95           C  
ATOM    804  CE2 PHE L 106      23.602  19.984  35.542  1.00 28.99           C  
ATOM    805  CZ  PHE L 106      22.585  19.947  34.624  1.00 26.27           C  
ATOM    806  C   PHE L 106      27.854  23.478  33.589  1.00 32.32           C  
ATOM    807  O   PHE L 106      28.237  23.949  32.520  1.00 34.68           O  
ATOM    808  N   GLY L 107      28.678  23.299  34.639  1.00 32.70           N  
ATOM    809  CA  GLY L 107      30.081  23.555  34.516  1.00 32.19           C  
ATOM    810  C   GLY L 107      30.655  22.354  33.833  1.00 35.29           C  
ATOM    811  O   GLY L 107      29.966  21.357  33.628  1.00 35.31           O  
ATOM    812  N   GLY L 108      31.950  22.431  33.477  1.00 36.35           N  
ATOM    813  CA  GLY L 108      32.650  21.384  32.784  1.00 34.63           C  
ATOM    814  C   GLY L 108      32.718  20.159  33.644  1.00 36.65           C  
ATOM    815  O   GLY L 108      32.703  19.038  33.136  1.00 37.89           O  
ATOM    816  N   GLY L 109      32.837  20.339  34.972  1.00 36.69           N  
ATOM    817  CA  GLY L 109      32.933  19.220  35.864  1.00 35.80           C  
ATOM    818  C   GLY L 109      34.322  19.167  36.424  1.00 36.10           C  
ATOM    819  O   GLY L 109      35.294  19.513  35.751  1.00 36.35           O  
ATOM    820  N   THR L 110      34.431  18.732  37.700  1.00 36.77           N  
ATOM    821  CA  THR L 110      35.699  18.617  38.371  1.00 34.36           C  
ATOM    822  CB  THR L 110      35.812  19.494  39.583  1.00 35.79           C  
ATOM    823  OG1 THR L 110      35.620  20.853  39.219  1.00 34.86           O  
ATOM    824  CG2 THR L 110      37.210  19.304  40.198  1.00 34.02           C  
ATOM    825  C   THR L 110      35.851  17.192  38.832  1.00 36.22           C  
ATOM    826  O   THR L 110      34.946  16.611  39.424  1.00 37.65           O  
ATOM    827  N   ARG L 111      37.044  16.613  38.596  1.00 42.50           N  
ATOM    828  CA  ARG L 111      37.377  15.219  38.776  1.00 42.30           C  
ATOM    829  CB  ARG L 111      38.721  14.860  38.127  1.00 42.22           C  
ATOM    830  CG  ARG L 111      38.952  13.352  38.051  1.00 42.31           C  
ATOM    831  CD  ARG L 111      40.241  12.974  37.324  1.00 47.19           C  
ATOM    832  NE  ARG L 111      40.203  13.632  35.989  1.00  0.00           N  
ATOM    833  CZ  ARG L 111      39.510  13.069  34.957  1.00  0.00           C  
ATOM    834  NH1 ARG L 111      38.829  11.901  35.144  1.00  0.00           N1+
ATOM    835  NH2 ARG L 111      39.490  13.685  33.739  1.00  0.00           N  
ATOM    836  C   ARG L 111      37.416  14.663  40.187  1.00 42.59           C  
ATOM    837  O   ARG L 111      37.084  13.511  40.387  1.00 43.01           O  
ATOM    838  N   LEU L 112      37.834  15.405  41.212  1.00 41.71           N  
ATOM    839  CA  LEU L 112      38.060  14.944  42.568  1.00 42.58           C  
ATOM    840  CB  LEU L 112      36.818  14.940  43.477  1.00 40.94           C  
ATOM    841  CG  LEU L 112      37.168  14.480  44.906  1.00 42.64           C  
ATOM    842  CD1 LEU L 112      38.173  15.447  45.552  1.00 43.22           C  
ATOM    843  CD2 LEU L 112      35.917  14.270  45.772  1.00 42.38           C  
ATOM    844  C   LEU L 112      38.711  13.586  42.677  1.00 45.27           C  
ATOM    845  O   LEU L 112      38.087  12.540  42.504  1.00 44.49           O  
ATOM    846  N   THR L 113      40.014  13.580  43.034  1.00 45.96           N  
ATOM    847  CA  THR L 113      40.744  12.359  43.246  1.00 46.02           C  
ATOM    848  CB  THR L 113      41.910  12.186  42.315  1.00 48.98           C  
ATOM    849  OG1 THR L 113      42.728  13.345  42.344  1.00 51.60           O  
ATOM    850  CG2 THR L 113      41.404  11.918  40.894  1.00 48.47           C  
ATOM    851  C   THR L 113      41.280  12.373  44.643  1.00 46.56           C  
ATOM    852  O   THR L 113      41.824  13.375  45.108  1.00 43.53           O  
ATOM    853  N   VAL L 114      41.122  11.242  45.359  1.00 46.53           N  
ATOM    854  CA  VAL L 114      41.621  11.146  46.699  1.00 49.98           C  
ATOM    855  CB  VAL L 114      40.700  10.377  47.604  1.00 49.57           C  
ATOM    856  CG1 VAL L 114      41.376  10.192  48.971  1.00 50.07           C  
ATOM    857  CG2 VAL L 114      39.356  11.124  47.674  1.00 50.33           C  
ATOM    858  C   VAL L 114      42.914  10.406  46.600  1.00 51.98           C  
ATOM    859  O   VAL L 114      42.936   9.201  46.351  1.00 50.80           O  
ATOM    860  N   LEU L 115      44.034  11.121  46.822  1.00 55.82           N  
ATOM    861  CA  LEU L 115      45.336  10.547  46.651  1.00 58.88           C  
ATOM    862  CB  LEU L 115      46.473  11.567  46.823  1.00 60.91           C  
ATOM    863  CG  LEU L 115      46.496  12.666  45.750  1.00 61.12           C  
ATOM    864  CD1 LEU L 115      47.657  13.642  45.990  1.00 63.92           C  
ATOM    865  CD2 LEU L 115      46.516  12.068  44.337  1.00 59.16           C  
ATOM    866  C   LEU L 115      45.556   9.479  47.668  1.00 60.07           C  
ATOM    867  O   LEU L 115      45.315   9.668  48.859  1.00 59.04           O  
ATOM    868  N   GLY L 116      46.055   8.320  47.202  1.00 57.77           N  
ATOM    869  CA  GLY L 116      46.313   7.231  48.092  1.00 58.99           C  
ATOM    870  C   GLY L 116      47.106   6.189  47.313  1.00 59.20           C  
ATOM    871  O   GLY L 116      48.272   5.917  47.702  1.00 59.53           O  
ATOM    872  OXT GLY L 116      46.555   5.651  46.316  1.00  0.00           O  
TER     873      GLY L 116 
HETATM  874  N   UNK H 117      10.952   7.990  47.706  1.00 57.29           N  
HETATM  875  CA  UNK H 117      10.335   6.759  47.166  1.00 55.71           C  
HETATM  876  C   UNK H 117      10.034   6.929  45.714  1.00 51.41           C  
HETATM  877  O   UNK H 117       9.727   5.965  45.016  1.00 50.33           O  
ATOM    878  N   LEU H 118      10.103   8.182  45.226  1.00 50.11           N  
ATOM    879  CA  LEU H 118       9.787   8.431  43.854  1.00 43.30           C  
ATOM    880  CB  LEU H 118       9.609   9.923  43.538  1.00 44.89           C  
ATOM    881  CG  LEU H 118       9.263  10.196  42.067  1.00 74.04           C  
ATOM    882  CD1 LEU H 118       7.881   9.628  41.724  1.00 74.04           C  
ATOM    883  CD2 LEU H 118       9.404  11.686  41.720  1.00 72.54           C  
ATOM    884  C   LEU H 118      10.925   7.940  43.030  1.00 43.79           C  
ATOM    885  O   LEU H 118      12.086   8.178  43.358  1.00 45.68           O  
ATOM    886  N   GLN H 119      10.622   7.235  41.922  1.00 43.40           N  
ATOM    887  CA  GLN H 119      11.702   6.775  41.103  1.00 44.01           C  
ATOM    888  CB  GLN H 119      12.068   5.297  41.316  1.00 49.33           C  
ATOM    889  CG  GLN H 119      12.640   5.045  42.714  1.00 57.02           C  
ATOM    890  CD  GLN H 119      13.182   3.626  42.769  1.00 63.11           C  
ATOM    891  OE1 GLN H 119      13.817   3.157  41.828  1.00 66.87           O  
ATOM    892  NE2 GLN H 119      12.927   2.921  43.902  1.00 65.18           N  
ATOM    893  C   GLN H 119      11.358   6.993  39.663  1.00 40.97           C  
ATOM    894  O   GLN H 119      10.190   6.982  39.272  1.00 39.85           O  
ATOM    895  N   LEU H 120      12.397   7.230  38.837  1.00 37.55           N  
ATOM    896  CA  LEU H 120      12.199   7.470  37.436  1.00 36.63           C  
ATOM    897  CB  LEU H 120      12.784   8.801  36.929  1.00 39.55           C  
ATOM    898  CG  LEU H 120      12.266  10.049  37.663  1.00 40.10           C  
ATOM    899  CD1 LEU H 120      10.734  10.089  37.676  1.00 38.37           C  
ATOM    900  CD2 LEU H 120      12.900  10.206  39.049  1.00 36.65           C  
ATOM    901  C   LEU H 120      12.917   6.400  36.663  1.00 37.45           C  
ATOM    902  O   LEU H 120      14.037   6.023  37.007  1.00 34.73           O  
ATOM    903  N   GLN H 121      12.285   5.882  35.586  1.00 35.86           N  
ATOM    904  CA  GLN H 121      12.915   4.855  34.797  1.00 34.38           C  
ATOM    905  CB  GLN H 121      12.234   3.482  34.933  1.00 35.88           C  
ATOM    906  CG  GLN H 121      12.855   2.398  34.048  1.00 37.37           C  
ATOM    907  CD  GLN H 121      14.219   2.029  34.615  1.00 43.32           C  
ATOM    908  OE1 GLN H 121      15.259   2.366  34.052  1.00 45.99           O  
ATOM    909  NE2 GLN H 121      14.216   1.305  35.764  1.00 36.45           N  
ATOM    910  C   GLN H 121      12.843   5.225  33.346  1.00 34.94           C  
ATOM    911  O   GLN H 121      11.763   5.465  32.806  1.00 35.55           O  
ATOM    912  N   GLU H 122      14.012   5.264  32.673  1.00 33.96           N  
ATOM    913  CA  GLU H 122      14.057   5.581  31.273  1.00 34.07           C  
ATOM    914  CB  GLU H 122      15.409   6.159  30.809  1.00 34.28           C  
ATOM    915  CG  GLU H 122      15.761   7.523  31.413  1.00 34.40           C  
ATOM    916  CD  GLU H 122      16.381   7.298  32.786  1.00 37.06           C  
ATOM    917  OE1 GLU H 122      16.429   6.120  33.229  1.00 36.37           O  
ATOM    918  OE2 GLU H 122      16.820   8.301  33.407  1.00 40.40           O1-
ATOM    919  C   GLU H 122      13.826   4.328  30.480  1.00 35.74           C  
ATOM    920  O   GLU H 122      14.181   3.230  30.907  1.00 36.11           O  
ATOM    921  N   SER H 123      13.197   4.471  29.292  1.00 36.07           N  
ATOM    922  CA  SER H 123      12.990   3.361  28.402  1.00 38.92           C  
ATOM    923  CB  SER H 123      11.512   2.969  28.226  1.00 39.21           C  
ATOM    924  OG  SER H 123      10.969   2.496  29.449  1.00 48.73           O  
ATOM    925  C   SER H 123      13.451   3.827  27.056  1.00 43.66           C  
ATOM    926  O   SER H 123      13.013   4.875  26.583  1.00 39.31           O  
ATOM    927  N   GLY H 124      14.332   3.051  26.386  1.00 47.13           N  
ATOM    928  CA  GLY H 124      14.815   3.501  25.108  1.00 47.65           C  
ATOM    929  C   GLY H 124      15.302   2.327  24.305  1.00 47.12           C  
ATOM    930  O   GLY H 124      15.581   1.252  24.830  1.00 50.26           O  
ATOM    931  N   PRO H 125      15.381   2.546  23.011  1.00 47.22           N  
ATOM    932  CA  PRO H 125      15.786   1.570  22.025  1.00 46.71           C  
ATOM    933  CD  PRO H 125      15.304   3.888  22.458  1.00 48.13           C  
ATOM    934  CB  PRO H 125      15.632   2.272  20.678  1.00 46.33           C  
ATOM    935  CG  PRO H 125      15.851   3.756  21.026  1.00 46.61           C  
ATOM    936  C   PRO H 125      17.179   1.037  22.194  1.00 50.85           C  
ATOM    937  O   PRO H 125      17.406  -0.135  21.899  1.00 50.59           O  
ATOM    938  N   GLY H 126      18.141   1.880  22.605  1.00 50.33           N  
ATOM    939  CA  GLY H 126      19.488   1.429  22.790  1.00 45.42           C  
ATOM    940  C   GLY H 126      20.283   1.773  21.566  1.00 44.72           C  
ATOM    941  O   GLY H 126      21.396   2.287  21.666  1.00 48.57           O  
ATOM    942  N   LEU H 127      19.729   1.511  20.363  1.00 46.38           N  
ATOM    943  CA  LEU H 127      20.451   1.815  19.157  1.00 45.70           C  
ATOM    944  CB  LEU H 127      20.958   0.589  18.375  1.00 46.68           C  
ATOM    945  CG  LEU H 127      22.141  -0.160  19.008  1.00 52.29           C  
ATOM    946  CD1 LEU H 127      23.418   0.692  19.005  1.00 54.21           C  
ATOM    947  CD2 LEU H 127      21.783  -0.688  20.399  1.00 53.45           C  
ATOM    948  C   LEU H 127      19.534   2.521  18.214  1.00 45.58           C  
ATOM    949  O   LEU H 127      18.352   2.193  18.115  1.00 49.43           O  
ATOM    950  N   LEU H 128      20.060   3.546  17.513  1.00 42.62           N  
ATOM    951  CA  LEU H 128      19.287   4.192  16.495  1.00 43.28           C  
ATOM    952  CB  LEU H 128      18.511   5.424  16.969  1.00 45.32           C  
ATOM    953  CG  LEU H 128      17.322   4.995  17.841  1.00  0.00           C  
ATOM    954  CD1 LEU H 128      16.485   6.192  18.286  1.00  0.00           C  
ATOM    955  CD2 LEU H 128      16.473   3.930  17.126  1.00  0.00           C  
ATOM    956  C   LEU H 128      20.181   4.548  15.352  1.00 46.19           C  
ATOM    957  O   LEU H 128      21.316   4.987  15.536  1.00 46.56           O  
ATOM    958  N   LYS H 129      19.675   4.345  14.119  1.00 47.34           N  
ATOM    959  CA  LYS H 129      20.449   4.612  12.941  1.00 50.98           C  
ATOM    960  CB  LYS H 129      19.884   3.980  11.655  1.00 47.36           C  
ATOM    961  CG  LYS H 129      19.951   2.449  11.615  0.80 55.38           C  
ATOM    962  CD  LYS H 129      18.977   1.746  12.564  0.80 58.35           C  
ATOM    963  CE  LYS H 129      18.956   0.225  12.407  0.80 61.55           C  
ATOM    964  NZ  LYS H 129      20.076  -0.379  13.161  0.80 64.04           N1+
ATOM    965  C   LYS H 129      20.505   6.090  12.737  1.00 50.04           C  
ATOM    966  O   LYS H 129      19.621   6.835  13.158  1.00 48.71           O  
ATOM    967  N   PRO H 130      21.540   6.533  12.077  1.00 46.05           N  
ATOM    968  CA  PRO H 130      21.696   7.941  11.867  1.00 47.06           C  
ATOM    969  CD  PRO H 130      22.821   5.846  12.129  1.00 46.68           C  
ATOM    970  CB  PRO H 130      23.105   8.121  11.306  1.00 45.16           C  
ATOM    971  CG  PRO H 130      23.883   6.942  11.924  1.00 48.77           C  
ATOM    972  C   PRO H 130      20.605   8.508  11.018  1.00 47.90           C  
ATOM    973  O   PRO H 130      20.079   7.803  10.158  1.00 45.84           O  
ATOM    974  N   SER H 131      20.260   9.788  11.258  1.00 46.86           N  
ATOM    975  CA  SER H 131      19.240  10.496  10.541  1.00 44.52           C  
ATOM    976  CB  SER H 131      19.370  10.326   9.019  1.00 45.78           C  
ATOM    977  OG  SER H 131      20.632  10.806   8.588  1.00 51.27           O  
ATOM    978  C   SER H 131      17.879  10.003  10.933  1.00 44.61           C  
ATOM    979  O   SER H 131      16.876  10.482  10.407  1.00 48.39           O  
ATOM    980  N   GLU H 132      17.792   9.066  11.894  1.00 43.05           N  
ATOM    981  CA  GLU H 132      16.508   8.586  12.329  1.00 47.87           C  
ATOM    982  CB  GLU H 132      16.480   7.087  12.678  1.00 49.18           C  
ATOM    983  CG  GLU H 132      16.632   6.176  11.458  0.80 52.46           C  
ATOM    984  CD  GLU H 132      16.589   4.729  11.926  0.80 55.71           C  
ATOM    985  OE1 GLU H 132      16.693   4.500  13.160  0.80 58.54           O  
ATOM    986  OE2 GLU H 132      16.449   3.832  11.053  0.80 59.99           O1-
ATOM    987  C   GLU H 132      16.126   9.357  13.557  1.00 44.89           C  
ATOM    988  O   GLU H 132      16.872  10.224  14.006  1.00 40.68           O  
ATOM    989  N   THR H 133      14.931   9.075  14.122  1.00 43.07           N  
ATOM    990  CA  THR H 133      14.477   9.806  15.273  1.00 41.57           C  
ATOM    991  CB  THR H 133      13.034  10.212  15.179  1.00 43.94           C  
ATOM    992  OG1 THR H 133      12.826  11.028  14.035  1.00 43.27           O  
ATOM    993  CG2 THR H 133      12.647  10.979  16.456  1.00 40.31           C  
ATOM    994  C   THR H 133      14.599   8.953  16.501  1.00 40.52           C  
ATOM    995  O   THR H 133      14.153   7.807  16.531  1.00 41.39           O  
ATOM    996  N   LEU H 134      15.221   9.522  17.555  1.00 39.40           N  
ATOM    997  CA  LEU H 134      15.412   8.871  18.821  1.00 38.46           C  
ATOM    998  CB  LEU H 134      16.601   9.457  19.605  1.00 38.16           C  
ATOM    999  CG  LEU H 134      16.798   8.854  21.008  1.00 39.45           C  
ATOM   1000  CD1 LEU H 134      17.261   7.392  20.947  1.00 38.20           C  
ATOM   1001  CD2 LEU H 134      17.706   9.747  21.867  1.00 38.69           C  
ATOM   1002  C   LEU H 134      14.190   9.102  19.655  1.00 39.10           C  
ATOM   1003  O   LEU H 134      13.691  10.222  19.738  1.00 40.31           O  
ATOM   1004  N   SER H 135      13.662   8.043  20.298  1.00 38.82           N  
ATOM   1005  CA  SER H 135      12.514   8.266  21.131  1.00 35.05           C  
ATOM   1006  CB  SER H 135      11.196   7.770  20.510  1.00 37.82           C  
ATOM   1007  OG  SER H 135      11.283   6.390  20.201  1.00 44.92           O  
ATOM   1008  C   SER H 135      12.729   7.590  22.450  1.00 36.43           C  
ATOM   1009  O   SER H 135      13.080   6.412  22.519  1.00 36.23           O  
ATOM   1010  N   LEU H 136      12.519   8.351  23.546  1.00 34.37           N  
ATOM   1011  CA  LEU H 136      12.708   7.836  24.875  1.00 33.85           C  
ATOM   1012  CB  LEU H 136      13.899   8.477  25.611  1.00 34.20           C  
ATOM   1013  CG  LEU H 136      15.269   8.171  24.985  1.00 32.62           C  
ATOM   1014  CD1 LEU H 136      16.403   8.843  25.773  1.00 33.52           C  
ATOM   1015  CD2 LEU H 136      15.479   6.657  24.818  1.00 36.49           C  
ATOM   1016  C   LEU H 136      11.490   8.142  25.690  1.00 33.60           C  
ATOM   1017  O   LEU H 136      10.726   9.055  25.375  1.00 33.86           O  
ATOM   1018  N   THR H 137      11.263   7.345  26.757  1.00 33.01           N  
ATOM   1019  CA  THR H 137      10.151   7.585  27.631  1.00 34.65           C  
ATOM   1020  CB  THR H 137       9.028   6.610  27.438  1.00 37.16           C  
ATOM   1021  OG1 THR H 137       8.561   6.662  26.099  1.00 38.81           O  
ATOM   1022  CG2 THR H 137       7.889   6.971  28.405  1.00 37.67           C  
ATOM   1023  C   THR H 137      10.639   7.432  29.041  1.00 34.61           C  
ATOM   1024  O   THR H 137      11.529   6.629  29.315  1.00 36.02           O  
ATOM   1025  N   CYS H 138      10.073   8.224  29.978  1.00 36.09           N  
ATOM   1026  CA  CYS H 138      10.462   8.114  31.356  1.00 36.15           C  
ATOM   1027  CB  CYS H 138      11.145   9.390  31.898  1.00 36.97           C  
ATOM   1028  SG  CYS H 138      11.649   9.274  33.642  1.00 34.40           S  
ATOM   1029  C   CYS H 138       9.220   7.842  32.153  1.00 35.09           C  
ATOM   1030  O   CYS H 138       8.219   8.548  32.027  1.00 36.01           O  
ATOM   1031  N   ALA H 139       9.253   6.788  32.994  1.00 34.03           N  
ATOM   1032  CA  ALA H 139       8.097   6.438  33.769  1.00 34.36           C  
ATOM   1033  CB  ALA H 139       7.766   4.936  33.727  1.00 34.82           C  
ATOM   1034  C   ALA H 139       8.380   6.788  35.193  1.00 34.38           C  
ATOM   1035  O   ALA H 139       9.436   6.462  35.733  1.00 33.61           O  
ATOM   1036  N   VAL H 140       7.411   7.460  35.840  1.00 36.16           N  
ATOM   1037  CA  VAL H 140       7.561   7.894  37.196  1.00 35.05           C  
ATOM   1038  CB  VAL H 140       6.976   9.259  37.404  1.00 38.88           C  
ATOM   1039  CG1 VAL H 140       7.160   9.671  38.867  1.00 37.33           C  
ATOM   1040  CG2 VAL H 140       7.619  10.222  36.397  1.00 40.41           C  
ATOM   1041  C   VAL H 140       6.774   6.950  38.053  1.00 35.29           C  
ATOM   1042  O   VAL H 140       5.643   6.596  37.717  1.00 38.89           O  
ATOM   1043  N   SER H 141       7.359   6.505  39.184  1.00 36.22           N  
ATOM   1044  CA  SER H 141       6.653   5.601  40.044  1.00 38.88           C  
ATOM   1045  CB  SER H 141       7.164   4.153  39.953  1.00 40.10           C  
ATOM   1046  OG  SER H 141       8.519   4.086  40.375  1.00 43.04           O  
ATOM   1047  C   SER H 141       6.850   6.061  41.453  1.00 41.54           C  
ATOM   1048  O   SER H 141       7.862   6.677  41.785  1.00 41.50           O  
ATOM   1049  N   GLY H 142       5.771   5.960  42.252  1.00 29.53           N  
ATOM   1050  CA  GLY H 142       5.806   6.435  43.604  1.00 27.89           C  
ATOM   1051  C   GLY H 142       5.459   7.902  43.676  1.00 29.55           C  
ATOM   1052  O   GLY H 142       5.534   8.493  44.753  1.00 30.34           O  
ATOM   1053  N   GLY H 143       5.076   8.542  42.548  1.00 28.46           N  
ATOM   1054  CA  GLY H 143       4.735   9.942  42.617  1.00 26.77           C  
ATOM   1055  C   GLY H 143       3.931  10.305  41.408  1.00 27.64           C  
ATOM   1056  O   GLY H 143       4.137   9.767  40.320  1.00 30.91           O  
ATOM   1057  N   SER H 144       2.984  11.251  41.577  1.00 28.28           N  
ATOM   1058  CA  SER H 144       2.165  11.676  40.479  0.90 30.43           C  
ATOM   1059  CB  SER H 144       0.876  12.393  40.920  0.90 34.10           C  
ATOM   1060  OG  SER H 144       0.058  11.520  41.685  0.90 40.48           O  
ATOM   1061  C   SER H 144       2.959  12.655  39.678  1.00 28.59           C  
ATOM   1062  O   SER H 144       3.581  13.565  40.221  1.00 27.71           O  
ATOM   1063  N   ILE H 145       2.920  12.492  38.346  1.00 26.29           N  
ATOM   1064  CA  ILE H 145       3.629  13.322  37.419  1.00 26.24           C  
ATOM   1065  CB  ILE H 145       3.482  12.806  36.021  1.00 26.43           C  
ATOM   1066  CG1 ILE H 145       4.509  13.405  35.057  1.00 27.10           C  
ATOM   1067  CG2 ILE H 145       2.035  13.049  35.588  1.00 25.98           C  
ATOM   1068  CD1 ILE H 145       4.568  12.643  33.734  1.00 28.96           C  
ATOM   1069  C   ILE H 145       3.067  14.714  37.522  1.00 26.16           C  
ATOM   1070  O   ILE H 145       3.792  15.696  37.370  1.00 29.70           O  
ATOM   1071  N   SER H 146       1.744  14.823  37.768  1.00 25.26           N  
ATOM   1072  CA  SER H 146       1.036  16.074  37.828  1.00 29.05           C  
ATOM   1073  CB  SER H 146      -0.465  15.885  38.100  1.00 29.90           C  
ATOM   1074  OG  SER H 146      -1.041  15.070  37.092  1.00 20.08           O  
ATOM   1075  C   SER H 146       1.565  16.905  38.951  1.00 28.23           C  
ATOM   1076  O   SER H 146       1.620  18.129  38.848  1.00 29.57           O  
ATOM   1077  N   GLY H 147       1.936  16.261  40.070  1.00 25.41           N  
ATOM   1078  CA  GLY H 147       2.441  16.966  41.211  1.00 26.70           C  
ATOM   1079  C   GLY H 147       3.744  17.595  40.840  1.00 27.75           C  
ATOM   1080  O   GLY H 147       4.034  18.717  41.249  1.00 30.88           O  
ATOM   1081  N   GLY H 148       4.569  16.872  40.057  1.00 25.27           N  
ATOM   1082  CA  GLY H 148       5.858  17.369  39.706  1.00 23.03           C  
ATOM   1083  C   GLY H 148       5.642  18.585  38.901  1.00 23.94           C  
ATOM   1084  O   GLY H 148       4.815  18.626  37.989  1.00 30.42           O  
ATOM   1085  N   TYR H 149       6.397  19.627  39.255  1.00 23.40           N  
ATOM   1086  CA  TYR H 149       6.277  20.851  38.555  1.00 24.43           C  
ATOM   1087  CB  TYR H 149       6.982  22.005  39.191  1.00 23.41           C  
ATOM   1088  CG  TYR H 149       6.114  22.532  40.257  1.00 24.76           C  
ATOM   1089  CD1 TYR H 149       5.030  23.276  39.887  1.00 25.23           C  
ATOM   1090  CD2 TYR H 149       6.370  22.323  41.587  1.00 24.62           C  
ATOM   1091  CE1 TYR H 149       4.172  23.804  40.810  1.00 27.43           C  
ATOM   1092  CE2 TYR H 149       5.514  22.850  42.524  1.00 27.32           C  
ATOM   1093  CZ  TYR H 149       4.420  23.586  42.137  1.00 29.14           C  
ATOM   1094  OH  TYR H 149       3.546  24.120  43.102  1.00 31.00           O  
ATOM   1095  C   TYR H 149       6.831  20.742  37.191  1.00 22.99           C  
ATOM   1096  O   TYR H 149       6.335  21.373  36.262  1.00 21.68           O  
ATOM   1097  N   GLY H 150       7.906  19.963  37.029  1.00 28.50           N  
ATOM   1098  CA  GLY H 150       8.538  20.075  35.753  1.00 27.27           C  
ATOM   1099  C   GLY H 150       9.457  18.905  35.630  1.00 27.93           C  
ATOM   1100  O   GLY H 150      10.027  18.444  36.618  1.00 27.46           O  
ATOM   1101  N   TRP H 151       9.624  18.383  34.400  1.00 28.24           N  
ATOM   1102  CA  TRP H 151      10.494  17.254  34.278  1.00 26.83           C  
ATOM   1103  CB  TRP H 151       9.731  15.936  34.134  1.00 27.87           C  
ATOM   1104  CG  TRP H 151       8.892  15.640  35.355  1.00 28.23           C  
ATOM   1105  CD2 TRP H 151       9.192  14.672  36.371  1.00 29.11           C  
ATOM   1106  CD1 TRP H 151       7.714  16.218  35.717  1.00 27.37           C  
ATOM   1107  NE1 TRP H 151       7.254  15.672  36.886  1.00 28.17           N  
ATOM   1108  CE2 TRP H 151       8.153  14.720  37.302  1.00 28.70           C  
ATOM   1109  CE3 TRP H 151      10.244  13.813  36.517  1.00 29.03           C  
ATOM   1110  CZ2 TRP H 151       8.149  13.908  38.397  1.00 26.57           C  
ATOM   1111  CZ3 TRP H 151      10.238  12.996  37.627  1.00 28.40           C  
ATOM   1112  CH2 TRP H 151       9.209  13.044  38.546  1.00 29.43           C  
ATOM   1113  C   TRP H 151      11.375  17.481  33.094  1.00 26.63           C  
ATOM   1114  O   TRP H 151      10.967  18.095  32.109  1.00 27.46           O  
ATOM   1115  N   GLY H 152      12.623  16.975  33.159  1.00 26.61           N  
ATOM   1116  CA  GLY H 152      13.529  17.281  32.094  1.00 25.55           C  
ATOM   1117  C   GLY H 152      14.322  16.085  31.682  1.00 28.56           C  
ATOM   1118  O   GLY H 152      14.301  15.034  32.323  1.00 28.01           O  
ATOM   1119  N   TRP H 153      15.035  16.246  30.548  1.00 27.71           N  
ATOM   1120  CA  TRP H 153      15.916  15.237  30.047  1.00 29.36           C  
ATOM   1121  CB  TRP H 153      15.618  14.787  28.609  1.00 30.27           C  
ATOM   1122  CG  TRP H 153      14.360  13.975  28.449  1.00 30.60           C  
ATOM   1123  CD2 TRP H 153      14.288  12.559  28.661  1.00 29.98           C  
ATOM   1124  CD1 TRP H 153      13.109  14.379  28.090  1.00 27.31           C  
ATOM   1125  NE1 TRP H 153      12.264  13.298  28.053  1.00 30.03           N  
ATOM   1126  CE2 TRP H 153      12.973  12.172  28.407  1.00 30.42           C  
ATOM   1127  CE3 TRP H 153      15.238  11.654  29.039  1.00 30.23           C  
ATOM   1128  CZ2 TRP H 153      12.588  10.868  28.527  1.00 28.53           C  
ATOM   1129  CZ3 TRP H 153      14.847  10.339  29.159  1.00 29.88           C  
ATOM   1130  CH2 TRP H 153      13.547   9.954  28.907  1.00 29.41           C  
ATOM   1131  C   TRP H 153      17.284  15.841  30.013  1.00 30.19           C  
ATOM   1132  O   TRP H 153      17.446  17.016  29.687  1.00 30.53           O  
ATOM   1133  N   ILE H 154      18.304  15.046  30.388  1.00 28.91           N  
ATOM   1134  CA  ILE H 154      19.666  15.503  30.357  1.00 30.33           C  
ATOM   1135  CB  ILE H 154      20.247  15.786  31.717  1.00 30.91           C  
ATOM   1136  CG1 ILE H 154      19.415  16.852  32.454  1.00 31.61           C  
ATOM   1137  CG2 ILE H 154      21.718  16.193  31.532  1.00 31.24           C  
ATOM   1138  CD1 ILE H 154      18.071  16.331  32.961  1.00 35.10           C  
ATOM   1139  C   ILE H 154      20.469  14.397  29.739  1.00 31.81           C  
ATOM   1140  O   ILE H 154      20.154  13.223  29.922  1.00 32.68           O  
ATOM   1141  N   ARG H 155      21.526  14.732  28.966  1.00 30.15           N  
ATOM   1142  CA  ARG H 155      22.284  13.668  28.365  1.00 31.84           C  
ATOM   1143  CB  ARG H 155      22.070  13.511  26.849  1.00 30.28           C  
ATOM   1144  CG  ARG H 155      22.494  14.718  26.014  1.00 35.07           C  
ATOM   1145  CD  ARG H 155      22.261  14.491  24.519  1.00 30.80           C  
ATOM   1146  NE  ARG H 155      22.747  15.692  23.786  1.00 34.59           N  
ATOM   1147  CZ  ARG H 155      22.694  15.713  22.423  1.00 35.30           C  
ATOM   1148  NH1 ARG H 155      22.172  14.649  21.746  1.00 32.78           N1+
ATOM   1149  NH2 ARG H 155      23.174  16.793  21.737  1.00 36.77           N  
ATOM   1150  C   ARG H 155      23.743  13.906  28.591  1.00 31.19           C  
ATOM   1151  O   ARG H 155      24.167  15.024  28.878  1.00 32.17           O  
ATOM   1152  N   GLN H 156      24.552  12.827  28.505  1.00 33.69           N  
ATOM   1153  CA  GLN H 156      25.968  12.967  28.695  1.00 35.24           C  
ATOM   1154  CB  GLN H 156      26.393  12.608  30.131  1.00 32.34           C  
ATOM   1155  CG  GLN H 156      27.852  12.913  30.470  1.00 35.94           C  
ATOM   1156  CD  GLN H 156      28.072  12.492  31.918  1.00 37.03           C  
ATOM   1157  OE1 GLN H 156      27.319  11.687  32.466  1.00 36.77           O  
ATOM   1158  NE2 GLN H 156      29.131  13.051  32.561  1.00 35.75           N  
ATOM   1159  C   GLN H 156      26.680  12.033  27.758  1.00 35.64           C  
ATOM   1160  O   GLN H 156      26.564  10.815  27.875  1.00 39.31           O  
ATOM   1161  N   PRO H 157      27.433  12.575  26.834  1.00 36.81           N  
ATOM   1162  CA  PRO H 157      28.174  11.737  25.928  1.00 39.67           C  
ATOM   1163  CD  PRO H 157      27.044  13.828  26.208  1.00 38.04           C  
ATOM   1164  CB  PRO H 157      28.633  12.649  24.795  1.00 41.87           C  
ATOM   1165  CG  PRO H 157      27.553  13.745  24.758  1.00 38.70           C  
ATOM   1166  C   PRO H 157      29.285  11.084  26.681  1.00 41.99           C  
ATOM   1167  O   PRO H 157      29.773  11.673  27.642  1.00 41.42           O  
ATOM   1168  N   PRO H 158      29.687   9.913  26.280  1.00 44.86           N  
ATOM   1169  CA  PRO H 158      30.702   9.189  26.990  1.00 46.17           C  
ATOM   1170  CD  PRO H 158      29.594   9.508  24.889  1.00 46.39           C  
ATOM   1171  CB  PRO H 158      31.012   7.975  26.120  1.00 48.11           C  
ATOM   1172  CG  PRO H 158      30.733   8.493  24.697  1.00 47.24           C  
ATOM   1173  C   PRO H 158      31.923  10.025  27.197  1.00 47.36           C  
ATOM   1174  O   PRO H 158      32.485  10.530  26.227  1.00 48.79           O  
ATOM   1175  N   GLY H 159      32.360  10.167  28.463  1.00 47.81           N  
ATOM   1176  CA  GLY H 159      33.578  10.855  28.770  1.00 47.97           C  
ATOM   1177  C   GLY H 159      33.367  12.339  28.756  1.00 48.37           C  
ATOM   1178  O   GLY H 159      34.309  13.098  28.982  1.00 49.92           O  
ATOM   1179  N   LYS H 160      32.130  12.808  28.523  1.00 43.54           N  
ATOM   1180  CA  LYS H 160      31.932  14.228  28.441  1.00 45.41           C  
ATOM   1181  CB  LYS H 160      31.291  14.677  27.119  1.00 49.65           C  
ATOM   1182  CG  LYS H 160      32.244  14.491  25.939  0.80 54.39           C  
ATOM   1183  CD  LYS H 160      31.578  14.561  24.567  0.80 59.33           C  
ATOM   1184  CE  LYS H 160      32.561  14.341  23.416  0.80 61.95           C  
ATOM   1185  NZ  LYS H 160      31.820  14.086  22.163  0.80 62.57           N1+
ATOM   1186  C   LYS H 160      31.060  14.675  29.571  1.00 44.46           C  
ATOM   1187  O   LYS H 160      30.701  13.889  30.445  1.00 41.91           O  
ATOM   1188  N   GLY H 161      30.722  15.982  29.581  1.00 42.08           N  
ATOM   1189  CA  GLY H 161      29.961  16.575  30.646  1.00 37.52           C  
ATOM   1190  C   GLY H 161      28.489  16.428  30.405  1.00 35.02           C  
ATOM   1191  O   GLY H 161      28.054  15.766  29.465  1.00 38.22           O  
ATOM   1192  N   LEU H 162      27.692  17.072  31.287  1.00 34.22           N  
ATOM   1193  CA  LEU H 162      26.257  17.018  31.291  1.00 31.98           C  
ATOM   1194  CB  LEU H 162      25.662  17.231  32.693  1.00 30.07           C  
ATOM   1195  CG  LEU H 162      25.996  16.108  33.692  1.00 31.03           C  
ATOM   1196  CD1 LEU H 162      25.446  16.430  35.088  1.00 29.44           C  
ATOM   1197  CD2 LEU H 162      25.501  14.743  33.186  1.00 31.19           C  
ATOM   1198  C   LEU H 162      25.697  18.104  30.423  1.00 33.58           C  
ATOM   1199  O   LEU H 162      26.220  19.219  30.372  1.00 34.55           O  
ATOM   1200  N   GLU H 163      24.595  17.785  29.709  1.00 32.34           N  
ATOM   1201  CA  GLU H 163      23.942  18.750  28.872  1.00 30.97           C  
ATOM   1202  CB  GLU H 163      24.158  18.506  27.368  1.00 30.02           C  
ATOM   1203  CG  GLU H 163      23.458  19.545  26.485  1.00 36.83           C  
ATOM   1204  CD  GLU H 163      23.715  19.192  25.027  1.00 40.57           C  
ATOM   1205  OE1 GLU H 163      24.072  18.016  24.754  1.00 41.05           O  
ATOM   1206  OE2 GLU H 163      23.553  20.096  24.166  1.00 42.44           O1-
ATOM   1207  C   GLU H 163      22.457  18.658  29.104  1.00 30.29           C  
ATOM   1208  O   GLU H 163      21.863  17.591  28.974  1.00 31.54           O  
ATOM   1209  N   TRP H 164      21.827  19.800  29.449  1.00 29.65           N  
ATOM   1210  CA  TRP H 164      20.408  19.946  29.671  1.00 28.02           C  
ATOM   1211  CB  TRP H 164      20.138  21.282  30.389  1.00 28.36           C  
ATOM   1212  CG  TRP H 164      18.981  22.098  29.853  1.00 28.27           C  
ATOM   1213  CD2 TRP H 164      17.673  22.192  30.423  1.00 29.08           C  
ATOM   1214  CD1 TRP H 164      18.984  22.942  28.783  1.00 28.50           C  
ATOM   1215  NE1 TRP H 164      17.758  23.541  28.644  1.00 38.91           N  
ATOM   1216  CE2 TRP H 164      16.941  23.097  29.648  1.00 28.74           C  
ATOM   1217  CE3 TRP H 164      17.127  21.588  31.503  1.00 36.55           C  
ATOM   1218  CZ2 TRP H 164      15.649  23.411  29.944  1.00 35.89           C  
ATOM   1219  CZ3 TRP H 164      15.821  21.906  31.789  1.00 39.35           C  
ATOM   1220  CH2 TRP H 164      15.092  22.798  31.035  1.00 40.20           C  
ATOM   1221  C   TRP H 164      19.721  20.014  28.340  1.00 27.72           C  
ATOM   1222  O   TRP H 164      20.114  20.808  27.490  1.00 26.68           O  
ATOM   1223  N   ILE H 165      18.754  19.103  28.085  1.00 26.29           N  
ATOM   1224  CA  ILE H 165      17.967  19.098  26.878  1.00 26.31           C  
ATOM   1225  CB  ILE H 165      17.462  17.725  26.545  1.00 27.04           C  
ATOM   1226  CG1 ILE H 165      18.655  16.771  26.355  1.00 26.22           C  
ATOM   1227  CG2 ILE H 165      16.557  17.834  25.306  1.00 25.95           C  
ATOM   1228  CD1 ILE H 165      18.270  15.294  26.318  1.00 28.26           C  
ATOM   1229  C   ILE H 165      16.788  20.025  26.928  1.00 27.62           C  
ATOM   1230  O   ILE H 165      16.583  20.840  26.030  1.00 28.85           O  
ATOM   1231  N   GLY H 166      15.970  19.924  27.996  1.00 27.18           N  
ATOM   1232  CA  GLY H 166      14.778  20.722  28.073  1.00 28.20           C  
ATOM   1233  C   GLY H 166      13.946  20.240  29.213  1.00 29.87           C  
ATOM   1234  O   GLY H 166      14.230  19.216  29.830  1.00 28.21           O  
ATOM   1235  N   SER H 167      12.872  20.987  29.519  1.00 28.29           N  
ATOM   1236  CA  SER H 167      12.014  20.613  30.597  1.00 28.85           C  
ATOM   1237  CB  SER H 167      12.240  21.483  31.844  1.00 26.34           C  
ATOM   1238  OG  SER H 167      12.210  22.856  31.487  1.00 46.79           O  
ATOM   1239  C   SER H 167      10.614  20.787  30.127  1.00 28.11           C  
ATOM   1240  O   SER H 167      10.338  21.532  29.190  1.00 27.82           O  
ATOM   1241  N   ILE H 168       9.686  20.037  30.736  1.00 28.55           N  
ATOM   1242  CA  ILE H 168       8.318  20.196  30.371  1.00 29.39           C  
ATOM   1243  CB  ILE H 168       7.740  19.018  29.640  1.00 28.89           C  
ATOM   1244  CG1 ILE H 168       6.325  19.343  29.129  1.00 25.48           C  
ATOM   1245  CG2 ILE H 168       7.809  17.792  30.565  1.00 27.79           C  
ATOM   1246  CD1 ILE H 168       5.770  18.308  28.151  1.00 26.47           C  
ATOM   1247  C   ILE H 168       7.570  20.337  31.630  1.00 29.21           C  
ATOM   1248  O   ILE H 168       7.868  19.647  32.605  1.00 28.55           O  
ATOM   1249  N   TYR H 169       6.608  21.276  31.654  1.00 29.18           N  
ATOM   1250  CA  TYR H 169       5.793  21.265  32.813  1.00 29.85           C  
ATOM   1251  CB  TYR H 169       4.758  22.402  32.799  1.00 35.33           C  
ATOM   1252  CG  TYR H 169       4.270  22.666  34.181  1.00 28.90           C  
ATOM   1253  CD1 TYR H 169       3.285  21.905  34.767  1.00 29.30           C  
ATOM   1254  CD2 TYR H 169       4.810  23.713  34.890  1.00 29.22           C  
ATOM   1255  CE1 TYR H 169       2.861  22.188  36.046  1.00 28.91           C  
ATOM   1256  CE2 TYR H 169       4.391  23.999  36.166  1.00 29.29           C  
ATOM   1257  CZ  TYR H 169       3.411  23.233  36.748  1.00 30.23           C  
ATOM   1258  OH  TYR H 169       2.976  23.523  38.059  1.00 32.00           O  
ATOM   1259  C   TYR H 169       5.116  19.990  32.503  1.00 31.82           C  
ATOM   1260  O   TYR H 169       4.312  19.918  31.576  1.00 35.69           O  
ATOM   1261  N   SER H 170       4.876  19.070  33.495  1.00 41.98           N  
ATOM   1262  CA  SER H 170       3.879  17.995  33.279  1.00 42.24           C  
ATOM   1263  CB  SER H 170       3.983  16.883  34.338  1.00 42.41           C  
ATOM   1264  OG  SER H 170       3.014  15.874  34.084  1.00  0.00           O  
ATOM   1265  C   SER H 170       2.393  18.439  33.266  1.00 41.03           C  
ATOM   1266  O   SER H 170       1.605  18.138  32.358  1.00 41.61           O  
ATOM   1267  N   SER H 171       1.921  19.140  34.317  1.00 42.81           N  
ATOM   1268  CA  SER H 171       0.519  19.488  34.416  1.00 44.92           C  
ATOM   1269  CB  SER H 171       0.143  19.994  35.809  1.00 29.52           C  
ATOM   1270  OG  SER H 171       0.258  18.936  36.747  1.00  0.00           O  
ATOM   1271  C   SER H 171       0.118  20.542  33.418  1.00 47.10           C  
ATOM   1272  O   SER H 171      -1.023  20.563  32.948  1.00 47.77           O  
ATOM   1273  N   SER H 172       1.017  21.507  33.149  1.00 48.54           N  
ATOM   1274  CA  SER H 172       0.740  22.556  32.208  1.00 48.50           C  
ATOM   1275  CB  SER H 172       1.629  23.794  32.409  1.00 50.88           C  
ATOM   1276  OG  SER H 172       1.196  24.853  31.569  1.00 57.75           O  
ATOM   1277  C   SER H 172       0.916  22.062  30.796  1.00 47.61           C  
ATOM   1278  O   SER H 172       0.061  22.292  29.943  1.00 49.93           O  
ATOM   1279  N   GLY H 173       2.029  21.345  30.518  1.00 45.21           N  
ATOM   1280  CA  GLY H 173       2.291  20.868  29.184  1.00 43.78           C  
ATOM   1281  C   GLY H 173       3.201  21.831  28.446  1.00 41.79           C  
ATOM   1282  O   GLY H 173       3.551  21.587  27.293  1.00 44.63           O  
ATOM   1283  N   SER H 174       3.606  22.945  29.095  1.00 36.56           N  
ATOM   1284  CA  SER H 174       4.455  23.993  28.595  1.00 35.23           C  
ATOM   1285  CB  SER H 174       4.400  25.292  29.423  1.00 35.57           C  
ATOM   1286  OG  SER H 174       4.840  25.046  30.751  1.00 32.45           O  
ATOM   1287  C   SER H 174       5.860  23.472  28.613  1.00 33.98           C  
ATOM   1288  O   SER H 174       6.224  22.699  29.496  1.00 32.68           O  
ATOM   1289  N   THR H 175       6.697  23.871  27.630  1.00 33.27           N  
ATOM   1290  CA  THR H 175       8.023  23.321  27.591  1.00 30.63           C  
ATOM   1291  CB  THR H 175       8.219  22.320  26.488  1.00 32.29           C  
ATOM   1292  OG1 THR H 175       7.958  22.924  25.230  1.00 32.37           O  
ATOM   1293  CG2 THR H 175       7.273  21.130  26.716  1.00 30.28           C  
ATOM   1294  C   THR H 175       9.045  24.396  27.396  1.00 31.05           C  
ATOM   1295  O   THR H 175       8.729  25.537  27.065  1.00 31.83           O  
ATOM   1296  N   ASP H 176      10.321  24.031  27.650  1.00 32.09           N  
ATOM   1297  CA  ASP H 176      11.453  24.897  27.486  1.00 31.84           C  
ATOM   1298  CB  ASP H 176      11.957  25.468  28.824  1.00 33.20           C  
ATOM   1299  CG  ASP H 176      13.128  26.398  28.551  1.00 55.11           C  
ATOM   1300  OD1 ASP H 176      12.960  27.340  27.731  1.00  0.00           O  
ATOM   1301  OD2 ASP H 176      14.203  26.191  29.173  1.00 54.88           O1-
ATOM   1302  C   ASP H 176      12.552  24.030  26.945  1.00 30.34           C  
ATOM   1303  O   ASP H 176      12.782  22.940  27.466  1.00 32.76           O  
ATOM   1304  N   TYR H 177      13.269  24.475  25.892  1.00 31.31           N  
ATOM   1305  CA  TYR H 177      14.277  23.606  25.344  1.00 31.23           C  
ATOM   1306  CB  TYR H 177      14.007  23.102  23.912  1.00 30.79           C  
ATOM   1307  CG  TYR H 177      12.722  22.346  23.870  1.00 32.15           C  
ATOM   1308  CD1 TYR H 177      12.574  21.172  24.569  1.00 31.08           C  
ATOM   1309  CD2 TYR H 177      11.649  22.827  23.157  1.00 32.13           C  
ATOM   1310  CE1 TYR H 177      11.388  20.479  24.536  1.00 31.16           C  
ATOM   1311  CE2 TYR H 177      10.461  22.136  23.117  1.00 32.64           C  
ATOM   1312  CZ  TYR H 177      10.328  20.957  23.805  1.00 31.94           C  
ATOM   1313  OH  TYR H 177       9.110  20.242  23.771  1.00 28.28           O  
ATOM   1314  C   TYR H 177      15.582  24.332  25.267  1.00 29.85           C  
ATOM   1315  O   TYR H 177      15.639  25.559  25.217  1.00 30.99           O  
ATOM   1316  N   ASN H 178      16.679  23.553  25.283  1.00 30.96           N  
ATOM   1317  CA  ASN H 178      17.996  24.094  25.138  1.00 30.70           C  
ATOM   1318  CB  ASN H 178      19.062  23.003  25.355  1.00 31.61           C  
ATOM   1319  CG  ASN H 178      20.430  23.639  25.515  1.00 37.72           C  
ATOM   1320  OD1 ASN H 178      20.850  24.454  24.697  1.00 40.25           O  
ATOM   1321  ND2 ASN H 178      21.156  23.245  26.594  1.00 37.89           N  
ATOM   1322  C   ASN H 178      18.055  24.613  23.733  1.00 33.78           C  
ATOM   1323  O   ASN H 178      17.664  23.926  22.791  1.00 35.86           O  
ATOM   1324  N   PRO H 179      18.528  25.814  23.563  1.00 35.36           N  
ATOM   1325  CA  PRO H 179      18.526  26.416  22.258  1.00 38.31           C  
ATOM   1326  CD  PRO H 179      18.503  26.806  24.627  1.00 34.93           C  
ATOM   1327  CB  PRO H 179      18.962  27.861  22.476  1.00 37.75           C  
ATOM   1328  CG  PRO H 179      18.481  28.167  23.909  1.00 41.24           C  
ATOM   1329  C   PRO H 179      19.351  25.667  21.266  1.00 41.43           C  
ATOM   1330  O   PRO H 179      19.042  25.713  20.076  1.00 43.03           O  
ATOM   1331  N   SER H 180      20.399  24.964  21.719  1.00 42.25           N  
ATOM   1332  CA  SER H 180      21.240  24.298  20.771  1.00 43.58           C  
ATOM   1333  CB  SER H 180      22.441  23.595  21.432  1.00 46.32           C  
ATOM   1334  OG  SER H 180      21.997  22.546  22.280  1.00 52.19           O  
ATOM   1335  C   SER H 180      20.451  23.262  20.012  1.00 42.03           C  
ATOM   1336  O   SER H 180      20.593  23.122  18.800  1.00 42.53           O  
ATOM   1337  N   LEU H 181      19.662  22.461  20.748  1.00 38.85           N  
ATOM   1338  CA  LEU H 181      18.828  21.349  20.342  1.00 39.90           C  
ATOM   1339  CB  LEU H 181      18.657  20.341  21.484  1.00 42.02           C  
ATOM   1340  CG  LEU H 181      19.994  19.722  21.916  1.00 44.40           C  
ATOM   1341  CD1 LEU H 181      19.791  18.717  23.053  1.00 44.44           C  
ATOM   1342  CD2 LEU H 181      20.751  19.129  20.716  1.00 39.36           C  
ATOM   1343  C   LEU H 181      17.455  21.676  19.825  1.00 39.13           C  
ATOM   1344  O   LEU H 181      16.805  20.809  19.243  1.00 37.49           O  
ATOM   1345  N   LYS H 182      16.947  22.899  20.042  1.00 40.30           N  
ATOM   1346  CA  LYS H 182      15.542  23.172  19.886  1.00 40.60           C  
ATOM   1347  CB  LYS H 182      15.201  24.664  20.080  1.00 41.63           C  
ATOM   1348  CG  LYS H 182      15.847  25.603  19.057  1.00 44.56           C  
ATOM   1349  CD  LYS H 182      15.289  27.028  19.100  1.00 45.75           C  
ATOM   1350  CE  LYS H 182      16.019  28.010  18.180  1.00 50.24           C  
ATOM   1351  NZ  LYS H 182      15.627  27.780  16.772  1.00 54.30           N1+
ATOM   1352  C   LYS H 182      14.958  22.724  18.575  1.00 41.67           C  
ATOM   1353  O   LYS H 182      13.844  22.204  18.561  1.00 41.68           O  
ATOM   1354  N   SER H 183      15.653  22.883  17.439  1.00 38.60           N  
ATOM   1355  CA  SER H 183      15.014  22.533  16.199  1.00 40.26           C  
ATOM   1356  CB  SER H 183      15.917  22.778  14.977  1.00 45.13           C  
ATOM   1357  OG  SER H 183      17.054  21.928  15.034  1.00 51.95           O  
ATOM   1358  C   SER H 183      14.615  21.082  16.177  1.00 39.14           C  
ATOM   1359  O   SER H 183      13.512  20.741  15.754  1.00 39.52           O  
ATOM   1360  N   ARG H 184      15.536  20.194  16.591  1.00 36.95           N  
ATOM   1361  CA  ARG H 184      15.406  18.759  16.557  1.00 35.68           C  
ATOM   1362  CB  ARG H 184      16.772  18.060  16.552  1.00 36.61           C  
ATOM   1363  CG  ARG H 184      17.585  18.409  15.305  1.00 39.17           C  
ATOM   1364  CD  ARG H 184      18.768  17.475  15.057  1.00 38.41           C  
ATOM   1365  NE  ARG H 184      19.729  17.645  16.181  1.00 38.25           N  
ATOM   1366  CZ  ARG H 184      20.274  16.544  16.772  1.00 37.20           C  
ATOM   1367  NH1 ARG H 184      19.908  15.295  16.361  1.00 35.73           N1+
ATOM   1368  NH2 ARG H 184      21.182  16.688  17.782  1.00 36.01           N  
ATOM   1369  C   ARG H 184      14.559  18.129  17.637  1.00 34.25           C  
ATOM   1370  O   ARG H 184      14.044  17.030  17.433  1.00 36.63           O  
ATOM   1371  N   VAL H 185      14.418  18.759  18.821  1.00 33.41           N  
ATOM   1372  CA  VAL H 185      13.840  18.057  19.941  1.00 34.52           C  
ATOM   1373  CB  VAL H 185      14.613  18.288  21.205  1.00 34.17           C  
ATOM   1374  CG1 VAL H 185      14.509  19.780  21.562  1.00 38.66           C  
ATOM   1375  CG2 VAL H 185      14.083  17.343  22.294  1.00 34.98           C  
ATOM   1376  C   VAL H 185      12.413  18.425  20.237  1.00 35.36           C  
ATOM   1377  O   VAL H 185      11.953  19.526  19.936  1.00 33.27           O  
ATOM   1378  N   THR H 186      11.668  17.452  20.825  1.00 33.90           N  
ATOM   1379  CA  THR H 186      10.307  17.649  21.248  1.00 32.56           C  
ATOM   1380  CB  THR H 186       9.308  17.188  20.228  1.00 36.70           C  
ATOM   1381  OG1 THR H 186       9.502  17.883  19.006  1.00 55.37           O  
ATOM   1382  CG2 THR H 186       7.890  17.445  20.766  1.00 45.99           C  
ATOM   1383  C   THR H 186      10.080  16.836  22.495  1.00 32.43           C  
ATOM   1384  O   THR H 186      10.526  15.693  22.588  1.00 32.09           O  
ATOM   1385  N   ILE H 187       9.369  17.408  23.493  1.00 31.88           N  
ATOM   1386  CA  ILE H 187       9.089  16.685  24.708  1.00 29.46           C  
ATOM   1387  CB  ILE H 187       9.764  17.248  25.927  1.00 27.32           C  
ATOM   1388  CG1 ILE H 187      11.291  17.242  25.744  1.00 33.54           C  
ATOM   1389  CG2 ILE H 187       9.299  16.437  27.147  1.00 35.48           C  
ATOM   1390  CD1 ILE H 187      12.038  18.023  26.824  1.00 32.53           C  
ATOM   1391  C   ILE H 187       7.611  16.757  24.941  1.00 31.51           C  
ATOM   1392  O   ILE H 187       6.972  17.760  24.625  1.00 31.43           O  
ATOM   1393  N   SER H 188       7.023  15.671  25.485  1.00 28.80           N  
ATOM   1394  CA  SER H 188       5.606  15.649  25.723  1.00 32.62           C  
ATOM   1395  CB  SER H 188       4.823  14.927  24.614  1.00 33.91           C  
ATOM   1396  OG  SER H 188       5.264  13.582  24.509  1.00 40.12           O  
ATOM   1397  C   SER H 188       5.344  14.934  27.013  1.00 33.09           C  
ATOM   1398  O   SER H 188       6.211  14.233  27.534  1.00 32.98           O  
ATOM   1399  N   THR H 189       4.129  15.117  27.579  1.00 34.77           N  
ATOM   1400  CA  THR H 189       3.794  14.492  28.830  1.00 36.19           C  
ATOM   1401  CB  THR H 189       3.651  15.467  29.961  1.00 38.28           C  
ATOM   1402  OG1 THR H 189       3.475  14.773  31.189  1.00  0.00           O  
ATOM   1403  CG2 THR H 189       2.434  16.365  29.679  1.00 37.96           C  
ATOM   1404  C   THR H 189       2.478  13.786  28.715  1.00 37.31           C  
ATOM   1405  O   THR H 189       1.595  14.194  27.961  1.00 36.46           O  
ATOM   1406  N   ASP H 190       2.340  12.673  29.466  1.00 37.42           N  
ATOM   1407  CA  ASP H 190       1.117  11.924  29.520  1.00 37.74           C  
ATOM   1408  CB  ASP H 190       1.216  10.544  28.847  1.00 41.06           C  
ATOM   1409  CG  ASP H 190      -0.184   9.950  28.776  1.00 47.81           C  
ATOM   1410  OD1 ASP H 190      -1.147  10.724  28.529  1.00 48.76           O  
ATOM   1411  OD2 ASP H 190      -0.312   8.715  28.986  1.00 49.83           O1-
ATOM   1412  C   ASP H 190       0.835  11.679  30.972  1.00 42.23           C  
ATOM   1413  O   ASP H 190       1.351  10.731  31.561  1.00 43.65           O  
ATOM   1414  N   THR H 191      -0.013  12.529  31.581  1.00 45.16           N  
ATOM   1415  CA  THR H 191      -0.320  12.434  32.981  1.00 46.05           C  
ATOM   1416  CB  THR H 191      -1.185  13.562  33.471  1.00 48.45           C  
ATOM   1417  OG1 THR H 191      -2.416  13.586  32.764  1.00 50.77           O  
ATOM   1418  CG2 THR H 191      -0.427  14.887  33.280  1.00 46.04           C  
ATOM   1419  C   THR H 191      -1.030  11.145  33.276  1.00 47.05           C  
ATOM   1420  O   THR H 191      -0.841  10.557  34.341  1.00 46.14           O  
ATOM   1421  N   SER H 192      -1.880  10.664  32.349  1.00 48.41           N  
ATOM   1422  CA  SER H 192      -2.621   9.464  32.624  1.00 49.63           C  
ATOM   1423  CB  SER H 192      -3.536   9.042  31.459  1.00 53.01           C  
ATOM   1424  OG  SER H 192      -2.761   8.707  30.317  1.00 55.09           O  
ATOM   1425  C   SER H 192      -1.666   8.340  32.883  1.00 48.21           C  
ATOM   1426  O   SER H 192      -1.858   7.553  33.809  1.00 48.89           O  
ATOM   1427  N   LYS H 193      -0.636   8.216  32.027  1.00 44.86           N  
ATOM   1428  CA  LYS H 193       0.402   7.227  32.118  1.00 44.95           C  
ATOM   1429  CB  LYS H 193       1.119   6.970  30.783  1.00 44.95           C  
ATOM   1430  CG  LYS H 193       0.245   6.159  29.823  0.80 50.91           C  
ATOM   1431  CD  LYS H 193       0.749   6.128  28.382  0.80 53.35           C  
ATOM   1432  CE  LYS H 193      -0.108   5.251  27.466  0.67 74.74           C  
ATOM   1433  NZ  LYS H 193       0.393   5.318  26.075  0.67 76.46           N1+
ATOM   1434  C   LYS H 193       1.416   7.563  33.177  1.00 43.27           C  
ATOM   1435  O   LYS H 193       2.147   6.684  33.629  1.00 42.71           O  
ATOM   1436  N   ASN H 194       1.511   8.844  33.594  1.00 42.22           N  
ATOM   1437  CA  ASN H 194       2.545   9.244  34.514  1.00 38.69           C  
ATOM   1438  CB  ASN H 194       2.591   8.441  35.829  1.00 40.85           C  
ATOM   1439  CG  ASN H 194       1.607   9.031  36.825  1.00 45.82           C  
ATOM   1440  OD1 ASN H 194       1.433   8.504  37.922  1.00 49.61           O  
ATOM   1441  ND2 ASN H 194       0.957  10.166  36.451  1.00 44.57           N  
ATOM   1442  C   ASN H 194       3.875   9.066  33.858  1.00 38.41           C  
ATOM   1443  O   ASN H 194       4.814   8.546  34.462  1.00 36.00           O  
ATOM   1444  N   GLN H 195       3.980   9.493  32.584  1.00 36.99           N  
ATOM   1445  CA  GLN H 195       5.224   9.390  31.882  1.00 35.33           C  
ATOM   1446  CB  GLN H 195       5.244   8.243  30.861  1.00 39.60           C  
ATOM   1447  CG  GLN H 195       5.074   6.852  31.463  1.00 45.11           C  
ATOM   1448  CD  GLN H 195       4.969   5.881  30.296  1.00 47.46           C  
ATOM   1449  OE1 GLN H 195       4.984   6.288  29.136  1.00 49.37           O  
ATOM   1450  NE2 GLN H 195       4.854   4.563  30.603  1.00 46.77           N  
ATOM   1451  C   GLN H 195       5.406  10.630  31.063  1.00 35.61           C  
ATOM   1452  O   GLN H 195       4.442  11.331  30.761  1.00 37.39           O  
ATOM   1453  N   LEU H 196       6.673  10.939  30.708  1.00 31.54           N  
ATOM   1454  CA  LEU H 196       6.977  12.041  29.839  1.00 30.75           C  
ATOM   1455  CB  LEU H 196       7.628  13.231  30.576  1.00 27.52           C  
ATOM   1456  CG  LEU H 196       9.153  13.140  30.766  1.00 25.81           C  
ATOM   1457  CD1 LEU H 196       9.910  13.564  29.499  1.00 28.51           C  
ATOM   1458  CD2 LEU H 196       9.611  13.905  32.012  1.00 26.50           C  
ATOM   1459  C   LEU H 196       7.945  11.489  28.828  1.00 30.43           C  
ATOM   1460  O   LEU H 196       8.637  10.511  29.108  1.00 29.77           O  
ATOM   1461  N   SER H 197       8.039  12.095  27.622  1.00 29.89           N  
ATOM   1462  CA  SER H 197       8.885  11.487  26.628  1.00 30.19           C  
ATOM   1463  CB  SER H 197       8.093  10.660  25.602  1.00 32.18           C  
ATOM   1464  OG  SER H 197       7.093  11.463  24.994  1.00 38.33           O  
ATOM   1465  C   SER H 197       9.720  12.493  25.888  1.00 31.37           C  
ATOM   1466  O   SER H 197       9.505  13.702  25.966  1.00 32.33           O  
ATOM   1467  N   LEU H 198      10.736  11.980  25.155  1.00 32.66           N  
ATOM   1468  CA  LEU H 198      11.669  12.776  24.406  1.00 29.61           C  
ATOM   1469  CB  LEU H 198      13.096  12.673  24.969  1.00 30.65           C  
ATOM   1470  CG  LEU H 198      14.150  13.497  24.212  1.00 29.44           C  
ATOM   1471  CD1 LEU H 198      13.878  15.003  24.342  1.00 29.97           C  
ATOM   1472  CD2 LEU H 198      15.573  13.096  24.635  1.00 32.58           C  
ATOM   1473  C   LEU H 198      11.728  12.275  22.997  1.00 32.97           C  
ATOM   1474  O   LEU H 198      11.670  11.072  22.748  1.00 33.15           O  
ATOM   1475  N   LYS H 199      11.824  13.205  22.025  1.00 31.80           N  
ATOM   1476  CA  LYS H 199      11.980  12.797  20.659  1.00 33.41           C  
ATOM   1477  CB  LYS H 199      10.676  12.874  19.851  1.00 36.65           C  
ATOM   1478  CG  LYS H 199       9.700  11.772  20.276  1.00 40.31           C  
ATOM   1479  CD  LYS H 199       8.260  11.974  19.809  1.00 42.43           C  
ATOM   1480  CE  LYS H 199       7.329  10.846  20.261  1.00 53.45           C  
ATOM   1481  NZ  LYS H 199       7.233  10.827  21.737  1.00 58.63           N1+
ATOM   1482  C   LYS H 199      13.021  13.684  20.046  1.00 33.70           C  
ATOM   1483  O   LYS H 199      12.907  14.908  20.069  1.00 35.37           O  
ATOM   1484  N   LEU H 200      14.084  13.066  19.490  1.00 33.68           N  
ATOM   1485  CA  LEU H 200      15.170  13.805  18.910  1.00 32.80           C  
ATOM   1486  CB  LEU H 200      16.494  13.529  19.646  1.00 33.43           C  
ATOM   1487  CG  LEU H 200      17.693  14.365  19.173  1.00 37.48           C  
ATOM   1488  CD1 LEU H 200      17.469  15.863  19.439  1.00 34.02           C  
ATOM   1489  CD2 LEU H 200      18.999  13.842  19.794  1.00 36.99           C  
ATOM   1490  C   LEU H 200      15.308  13.348  17.485  1.00 35.80           C  
ATOM   1491  O   LEU H 200      15.552  12.171  17.227  1.00 38.27           O  
ATOM   1492  N   SER H 201      15.159  14.277  16.516  1.00 36.98           N  
ATOM   1493  CA  SER H 201      15.194  13.905  15.125  1.00 37.41           C  
ATOM   1494  CB  SER H 201      14.240  14.733  14.247  1.00 40.16           C  
ATOM   1495  OG  SER H 201      12.895  14.515  14.643  1.00 48.12           O  
ATOM   1496  C   SER H 201      16.568  14.078  14.545  1.00 39.44           C  
ATOM   1497  O   SER H 201      17.455  14.673  15.153  1.00 38.72           O  
ATOM   1498  N   SER H 202      16.759  13.527  13.326  1.00 37.89           N  
ATOM   1499  CA  SER H 202      17.970  13.652  12.558  1.00 41.64           C  
ATOM   1500  CB  SER H 202      18.142  15.038  11.912  1.00 43.37           C  
ATOM   1501  OG  SER H 202      17.110  15.265  10.964  1.00 47.04           O  
ATOM   1502  C   SER H 202      19.161  13.378  13.419  1.00 40.16           C  
ATOM   1503  O   SER H 202      20.089  14.182  13.477  1.00 40.80           O  
ATOM   1504  N   VAL H 203      19.182  12.208  14.083  1.00 39.06           N  
ATOM   1505  CA  VAL H 203      20.245  11.880  14.993  1.00 39.08           C  
ATOM   1506  CB  VAL H 203      19.981  10.651  15.816  1.00 45.97           C  
ATOM   1507  CG1 VAL H 203      18.787  10.913  16.744  1.00 47.15           C  
ATOM   1508  CG2 VAL H 203      19.766   9.466  14.863  1.00 45.21           C  
ATOM   1509  C   VAL H 203      21.535  11.649  14.270  1.00 40.05           C  
ATOM   1510  O   VAL H 203      21.568  11.167  13.137  1.00 39.98           O  
ATOM   1511  N   THR H 204      22.647  12.018  14.944  1.00 41.18           N  
ATOM   1512  CA  THR H 204      23.976  11.831  14.434  1.00 38.99           C  
ATOM   1513  CB  THR H 204      24.667  13.104  14.028  1.00 41.48           C  
ATOM   1514  OG1 THR H 204      24.828  13.962  15.146  1.00 41.77           O  
ATOM   1515  CG2 THR H 204      23.837  13.800  12.937  1.00 41.86           C  
ATOM   1516  C   THR H 204      24.787  11.229  15.543  1.00 43.90           C  
ATOM   1517  O   THR H 204      24.271  10.925  16.616  1.00 42.01           O  
ATOM   1518  N   ALA H 205      26.096  11.046  15.290  1.00 43.37           N  
ATOM   1519  CA  ALA H 205      27.033  10.445  16.199  1.00 42.26           C  
ATOM   1520  CB  ALA H 205      28.448  10.340  15.605  1.00 42.44           C  
ATOM   1521  C   ALA H 205      27.130  11.274  17.443  1.00 42.98           C  
ATOM   1522  O   ALA H 205      27.373  10.753  18.530  1.00 45.60           O  
ATOM   1523  N   ALA H 206      26.968  12.599  17.307  1.00 42.21           N  
ATOM   1524  CA  ALA H 206      27.094  13.508  18.410  1.00 41.68           C  
ATOM   1525  CB  ALA H 206      26.851  14.974  18.011  1.00 42.04           C  
ATOM   1526  C   ALA H 206      26.081  13.160  19.456  1.00 40.99           C  
ATOM   1527  O   ALA H 206      26.309  13.372  20.644  1.00 43.64           O  
ATOM   1528  N   ASP H 207      24.915  12.655  19.022  1.00 38.85           N  
ATOM   1529  CA  ASP H 207      23.793  12.311  19.850  1.00 36.81           C  
ATOM   1530  CB  ASP H 207      22.537  12.008  19.022  1.00 36.83           C  
ATOM   1531  CG  ASP H 207      22.107  13.318  18.380  1.00 39.28           C  
ATOM   1532  OD1 ASP H 207      22.249  14.375  19.052  1.00 38.82           O  
ATOM   1533  OD2 ASP H 207      21.648  13.280  17.208  1.00 38.40           O1-
ATOM   1534  C   ASP H 207      24.062  11.123  20.734  1.00 36.11           C  
ATOM   1535  O   ASP H 207      23.284  10.857  21.648  1.00 35.69           O  
ATOM   1536  N   THR H 208      25.099  10.312  20.459  1.00 36.79           N  
ATOM   1537  CA  THR H 208      25.281   9.162  21.299  1.00 35.30           C  
ATOM   1538  CB  THR H 208      26.322   8.201  20.794  1.00 37.51           C  
ATOM   1539  OG1 THR H 208      26.161   6.951  21.440  1.00 40.38           O  
ATOM   1540  CG2 THR H 208      27.734   8.741  21.071  1.00 34.46           C  
ATOM   1541  C   THR H 208      25.635   9.604  22.688  1.00 34.35           C  
ATOM   1542  O   THR H 208      26.548  10.404  22.893  1.00 36.89           O  
ATOM   1543  N   ALA H 209      24.885   9.099  23.694  1.00 31.51           N  
ATOM   1544  CA  ALA H 209      25.154   9.472  25.054  1.00 33.56           C  
ATOM   1545  CB  ALA H 209      24.972  10.975  25.321  1.00 31.48           C  
ATOM   1546  C   ALA H 209      24.189   8.755  25.946  1.00 33.66           C  
ATOM   1547  O   ALA H 209      23.293   8.052  25.482  1.00 31.27           O  
ATOM   1548  N   VAL H 210      24.395   8.883  27.273  1.00 30.23           N  
ATOM   1549  CA  VAL H 210      23.472   8.323  28.215  1.00 31.90           C  
ATOM   1550  CB  VAL H 210      24.096   8.001  29.541  1.00 32.44           C  
ATOM   1551  CG1 VAL H 210      23.002   7.470  30.484  1.00 28.72           C  
ATOM   1552  CG2 VAL H 210      25.252   7.015  29.311  1.00 30.15           C  
ATOM   1553  C   VAL H 210      22.431   9.375  28.435  1.00 31.67           C  
ATOM   1554  O   VAL H 210      22.757  10.544  28.636  1.00 32.54           O  
ATOM   1555  N   TYR H 211      21.140   8.989  28.417  1.00 30.62           N  
ATOM   1556  CA  TYR H 211      20.093   9.961  28.563  1.00 29.32           C  
ATOM   1557  CB  TYR H 211      19.005   9.874  27.474  1.00 30.51           C  
ATOM   1558  CG  TYR H 211      19.547  10.384  26.178  1.00 30.75           C  
ATOM   1559  CD1 TYR H 211      20.446   9.648  25.439  1.00 31.06           C  
ATOM   1560  CD2 TYR H 211      19.128  11.602  25.692  1.00 30.04           C  
ATOM   1561  CE1 TYR H 211      20.929  10.131  24.244  1.00 29.38           C  
ATOM   1562  CE2 TYR H 211      19.606  12.090  24.498  1.00 28.36           C  
ATOM   1563  CZ  TYR H 211      20.510  11.355  23.772  1.00 31.86           C  
ATOM   1564  OH  TYR H 211      21.004  11.849  22.547  1.00 32.81           O  
ATOM   1565  C   TYR H 211      19.412   9.741  29.876  1.00 32.17           C  
ATOM   1566  O   TYR H 211      19.007   8.625  30.202  1.00 32.48           O  
ATOM   1567  N   TYR H 212      19.254  10.831  30.656  1.00 31.52           N  
ATOM   1568  CA  TYR H 212      18.667  10.739  31.962  1.00 29.75           C  
ATOM   1569  CB  TYR H 212      19.510  11.388  33.078  1.00 28.47           C  
ATOM   1570  CG  TYR H 212      20.848  10.743  33.225  1.00 28.01           C  
ATOM   1571  CD1 TYR H 212      21.000   9.580  33.945  1.00 29.28           C  
ATOM   1572  CD2 TYR H 212      21.960  11.325  32.660  1.00 31.54           C  
ATOM   1573  CE1 TYR H 212      22.241   9.003  34.087  1.00 32.33           C  
ATOM   1574  CE2 TYR H 212      23.203  10.752  32.798  1.00 30.54           C  
ATOM   1575  CZ  TYR H 212      23.344   9.588  33.513  1.00 33.29           C  
ATOM   1576  OH  TYR H 212      24.617   8.997  33.660  1.00 36.62           O  
ATOM   1577  C   TYR H 212      17.407  11.547  31.973  1.00 29.91           C  
ATOM   1578  O   TYR H 212      17.312  12.584  31.318  1.00 30.14           O  
ATOM   1579  N   CYS H 213      16.384  11.059  32.702  1.00 29.36           N  
ATOM   1580  CA  CYS H 213      15.208  11.847  32.926  1.00 29.96           C  
ATOM   1581  CB  CYS H 213      13.869  11.113  32.679  1.00 29.97           C  
ATOM   1582  SG  CYS H 213      13.665   9.567  33.611  1.00 34.97           S  
ATOM   1583  C   CYS H 213      15.293  12.263  34.361  1.00 31.97           C  
ATOM   1584  O   CYS H 213      15.841  11.531  35.184  1.00 33.53           O  
ATOM   1585  N   ALA H 214      14.803  13.470  34.704  1.00 28.85           N  
ATOM   1586  CA  ALA H 214      14.934  13.893  36.071  1.00 29.62           C  
ATOM   1587  CB  ALA H 214      16.209  14.711  36.339  1.00 27.40           C  
ATOM   1588  C   ALA H 214      13.778  14.762  36.445  1.00 29.25           C  
ATOM   1589  O   ALA H 214      13.166  15.421  35.605  1.00 28.91           O  
ATOM   1590  N   ARG H 215      13.454  14.752  37.751  1.00 28.34           N  
ATOM   1591  CA  ARG H 215      12.425  15.566  38.310  1.00 28.07           C  
ATOM   1592  CB  ARG H 215      11.934  15.078  39.686  1.00 28.25           C  
ATOM   1593  CG  ARG H 215      10.835  15.969  40.264  1.00 30.27           C  
ATOM   1594  CD  ARG H 215      10.747  15.974  41.791  1.00 31.76           C  
ATOM   1595  NE  ARG H 215       9.953  14.804  42.245  1.00 32.83           N  
ATOM   1596  CZ  ARG H 215       9.781  14.615  43.585  1.00 32.36           C  
ATOM   1597  NH1 ARG H 215      10.405  15.443  44.471  1.00 29.76           N1+
ATOM   1598  NH2 ARG H 215       8.985  13.609  44.041  1.00 36.35           N  
ATOM   1599  C   ARG H 215      13.041  16.909  38.530  1.00 30.29           C  
ATOM   1600  O   ARG H 215      14.214  17.036  38.886  1.00 27.33           O  
ATOM   1601  N   VAL H 216      12.239  17.961  38.327  1.00 29.60           N  
ATOM   1602  CA  VAL H 216      12.749  19.289  38.485  1.00 27.94           C  
ATOM   1603  CB  VAL H 216      12.318  20.159  37.333  1.00 27.44           C  
ATOM   1604  CG1 VAL H 216      12.564  21.642  37.659  1.00  0.00           C  
ATOM   1605  CG2 VAL H 216      13.032  19.665  36.063  1.00 30.40           C  
ATOM   1606  C   VAL H 216      12.131  19.870  39.736  1.00 28.28           C  
ATOM   1607  O   VAL H 216      11.012  19.535  40.126  1.00 27.52           O  
ATOM   1608  N   GLN H 217      12.756  20.635  40.662  1.00 36.45           N  
ATOM   1609  CA  GLN H 217      12.075  20.782  41.955  1.00 38.30           C  
ATOM   1610  CB  GLN H 217      13.004  21.329  43.054  1.00 27.69           C  
ATOM   1611  CG  GLN H 217      14.096  20.307  43.383  1.00 38.85           C  
ATOM   1612  CD  GLN H 217      15.006  20.855  44.469  1.00 52.04           C  
ATOM   1613  OE1 GLN H 217      15.586  21.932  44.328  1.00  0.00           O  
ATOM   1614  NE2 GLN H 217      15.142  20.088  45.583  1.00  0.00           N  
ATOM   1615  C   GLN H 217      10.781  21.566  41.950  1.00 42.96           C  
ATOM   1616  O   GLN H 217       9.817  21.166  42.617  1.00 42.42           O  
ATOM   1617  N   ASN H 218      10.721  22.694  41.208  1.00 40.17           N  
ATOM   1618  CA  ASN H 218       9.548  23.530  41.226  1.00 40.64           C  
ATOM   1619  CB  ASN H 218       9.789  24.933  41.816  1.00 55.48           C  
ATOM   1620  CG  ASN H 218      10.114  24.835  43.297  1.00 55.06           C  
ATOM   1621  OD1 ASN H 218       9.947  23.787  43.919  1.00  0.00           O  
ATOM   1622  ND2 ASN H 218      10.591  25.969  43.881  1.00  0.00           N  
ATOM   1623  C   ASN H 218       9.135  23.804  39.816  1.00 43.21           C  
ATOM   1624  O   ASN H 218       9.662  23.267  38.849  1.00 44.58           O  
ATOM   1625  N   ILE H 219       8.045  24.578  39.689  1.00 44.01           N  
ATOM   1626  CA  ILE H 219       7.443  25.047  38.477  1.00 41.70           C  
ATOM   1627  CB  ILE H 219       6.164  25.782  38.790  1.00 45.15           C  
ATOM   1628  CG1 ILE H 219       5.427  26.349  37.559  1.00  0.00           C  
ATOM   1629  CG2 ILE H 219       6.503  26.850  39.843  1.00  0.00           C  
ATOM   1630  CD1 ILE H 219       6.118  27.501  36.826  1.00 41.87           C  
ATOM   1631  C   ILE H 219       8.406  26.017  37.893  1.00 39.69           C  
ATOM   1632  O   ILE H 219       9.109  26.715  38.620  1.00 35.24           O  
ATOM   1633  N   VAL H 220       8.514  26.062  36.552  1.00 39.47           N  
ATOM   1634  CA  VAL H 220       9.441  27.022  36.030  1.00 39.91           C  
ATOM   1635  CB  VAL H 220      10.787  26.416  35.758  1.00 34.71           C  
ATOM   1636  CG1 VAL H 220      11.732  27.474  35.160  1.00  0.00           C  
ATOM   1637  CG2 VAL H 220      11.288  25.798  37.077  1.00  0.00           C  
ATOM   1638  C   VAL H 220       8.903  27.544  34.734  1.00 42.76           C  
ATOM   1639  O   VAL H 220       8.048  26.924  34.109  1.00 45.08           O  
ATOM   1640  N   VAL H 221       9.356  28.745  34.320  1.00 44.15           N  
ATOM   1641  CA  VAL H 221       8.937  29.245  33.043  1.00 46.31           C  
ATOM   1642  CB  VAL H 221       8.098  30.498  33.185  1.00 44.66           C  
ATOM   1643  CG1 VAL H 221       7.610  30.982  31.808  1.00  0.00           C  
ATOM   1644  CG2 VAL H 221       6.954  30.207  34.167  1.00 89.58           C  
ATOM   1645  C   VAL H 221      10.214  29.565  32.294  1.00 46.90           C  
ATOM   1646  O   VAL H 221      10.288  30.531  31.532  1.00 50.30           O  
ATOM   1647  N   VAL H 222      11.254  28.716  32.480  1.00 48.45           N  
ATOM   1648  CA  VAL H 222      12.541  28.890  31.851  1.00 50.07           C  
ATOM   1649  CB  VAL H 222      13.419  29.924  32.499  1.00 23.67           C  
ATOM   1650  CG1 VAL H 222      12.777  31.314  32.365  1.00  0.00           C  
ATOM   1651  CG2 VAL H 222      13.679  29.496  33.952  1.00  0.00           C  
ATOM   1652  C   VAL H 222      13.331  27.602  31.910  1.00 50.75           C  
ATOM   1653  O   VAL H 222      12.885  26.592  32.449  1.00 56.07           O  
ATOM   1654  N   PHE H 223      14.553  27.643  31.331  1.00 47.28           N  
ATOM   1655  CA  PHE H 223      15.553  26.607  31.237  1.00 44.77           C  
ATOM   1656  CB  PHE H 223      16.848  27.141  30.608  1.00 44.74           C  
ATOM   1657  CG  PHE H 223      16.499  27.693  29.270  1.00 55.91           C  
ATOM   1658  CD1 PHE H 223      15.824  28.889  29.160  1.00 59.21           C  
ATOM   1659  CD2 PHE H 223      16.809  27.007  28.124  1.00 56.15           C  
ATOM   1660  CE1 PHE H 223      15.486  29.412  27.937  1.00118.37           C  
ATOM   1661  CE2 PHE H 223      16.475  27.532  26.900  1.00120.83           C  
ATOM   1662  CZ  PHE H 223      15.815  28.732  26.794  1.00123.20           C  
ATOM   1663  C   PHE H 223      15.885  26.167  32.556  1.00 45.17           C  
ATOM   1664  O   PHE H 223      16.371  26.930  33.371  1.00 44.44           O  
ATOM   1665  N   THR H 224      15.638  24.903  32.815  1.00 48.04           N  
ATOM   1666  CA  THR H 224      16.128  24.531  34.069  1.00 47.36           C  
ATOM   1667  CB  THR H 224      15.425  23.336  34.642  1.00 46.79           C  
ATOM   1668  OG1 THR H 224      14.031  23.591  34.746  1.00  0.00           O  
ATOM   1669  CG2 THR H 224      16.000  23.045  36.035  1.00  0.00           C  
ATOM   1670  C   THR H 224      17.524  24.184  33.772  1.00 46.74           C  
ATOM   1671  O   THR H 224      17.893  23.933  32.637  1.00 48.87           O  
ATOM   1672  N   ILE H 225      18.381  24.162  34.776  1.00 46.94           N  
ATOM   1673  CA  ILE H 225      19.657  23.701  34.400  1.00 45.26           C  
ATOM   1674  CB  ILE H 225      20.691  24.637  34.873  1.00 48.50           C  
ATOM   1675  CG1 ILE H 225      20.929  24.726  36.373  1.00  0.00           C  
ATOM   1676  CG2 ILE H 225      19.871  25.895  34.521  1.00  0.00           C  
ATOM   1677  CD1 ILE H 225      19.934  25.701  36.980  1.00  0.00           C  
ATOM   1678  C   ILE H 225      19.554  22.384  34.995  1.00 45.78           C  
ATOM   1679  O   ILE H 225      18.429  21.890  34.939  1.00 46.81           O  
ATOM   1680  N   LYS H 226      20.602  21.691  35.463  1.00 42.96           N  
ATOM   1681  CA  LYS H 226      19.968  20.657  36.218  1.00 39.51           C  
ATOM   1682  CB  LYS H 226      20.646  19.356  36.676  1.00 36.60           C  
ATOM   1683  CG  LYS H 226      20.479  18.292  35.582  1.00  0.00           C  
ATOM   1684  CD  LYS H 226      19.055  18.016  35.171  1.00  0.00           C  
ATOM   1685  CE  LYS H 226      18.475  16.970  36.087  1.00  0.00           C  
ATOM   1686  NZ  LYS H 226      18.604  15.643  35.562  1.00  0.00           N1+
ATOM   1687  C   LYS H 226      19.295  21.355  37.338  1.00 39.63           C  
ATOM   1688  O   LYS H 226      18.467  20.735  37.983  1.00 35.32           O  
ATOM   1689  N   GLU H 227      19.857  22.517  37.758  1.00 36.45           N  
ATOM   1690  CA  GLU H 227      19.182  23.412  38.653  1.00 36.96           C  
ATOM   1691  CB  GLU H 227      17.887  24.025  38.061  1.00 36.77           C  
ATOM   1692  CG  GLU H 227      17.502  25.412  38.610  1.00 41.21           C  
ATOM   1693  CD  GLU H 227      16.564  26.074  37.611  1.00  0.00           C  
ATOM   1694  OE1 GLU H 227      15.355  25.720  37.597  1.00  0.00           O  
ATOM   1695  OE2 GLU H 227      17.055  26.944  36.842  1.00  0.00           O1-
ATOM   1696  C   GLU H 227      18.604  22.718  39.794  1.00 35.54           C  
ATOM   1697  O   GLU H 227      19.253  22.126  40.654  1.00 39.35           O  
ATOM   1698  N   PHE H 228      17.278  22.877  39.780  1.00 35.85           N  
ATOM   1699  CA  PHE H 228      16.439  22.228  40.682  1.00 38.84           C  
ATOM   1700  CB  PHE H 228      15.113  22.964  40.957  1.00 38.73           C  
ATOM   1701  CG  PHE H 228      15.370  24.277  41.613  1.00 34.89           C  
ATOM   1702  CD1 PHE H 228      15.586  25.399  40.847  1.00  0.00           C  
ATOM   1703  CD2 PHE H 228      15.386  24.394  42.983  1.00  0.00           C  
ATOM   1704  CE1 PHE H 228      15.818  26.618  41.438  1.00  0.00           C  
ATOM   1705  CE2 PHE H 228      15.619  25.611  43.578  1.00  0.00           C  
ATOM   1706  CZ  PHE H 228      15.842  26.726  42.808  1.00  0.00           C  
ATOM   1707  C   PHE H 228      16.036  20.993  39.988  1.00 35.12           C  
ATOM   1708  O   PHE H 228      14.971  20.953  39.394  1.00 31.93           O  
ATOM   1709  N   PHE H 229      16.905  19.981  39.945  1.00 38.80           N  
ATOM   1710  CA  PHE H 229      16.384  18.717  39.553  1.00 38.31           C  
ATOM   1711  CB  PHE H 229      16.861  18.147  38.215  1.00 30.90           C  
ATOM   1712  CG  PHE H 229      16.290  18.640  36.893  1.00 35.37           C  
ATOM   1713  CD1 PHE H 229      16.501  19.886  36.352  1.00 35.54           C  
ATOM   1714  CD2 PHE H 229      15.640  17.741  36.075  1.00 32.57           C  
ATOM   1715  CE1 PHE H 229      16.037  20.248  35.108  1.00 41.40           C  
ATOM   1716  CE2 PHE H 229      15.171  18.083  34.824  1.00 31.24           C  
ATOM   1717  CZ  PHE H 229      15.362  19.350  34.325  1.00 38.65           C  
ATOM   1718  C   PHE H 229      16.879  17.837  40.640  1.00 39.31           C  
ATOM   1719  O   PHE H 229      18.074  17.557  40.772  1.00 42.42           O  
ATOM   1720  N   GLU H 230      15.937  17.475  41.514  1.00 37.81           N  
ATOM   1721  CA  GLU H 230      16.206  16.688  42.664  1.00 41.68           C  
ATOM   1722  CB  GLU H 230      15.059  16.740  43.683  1.00 42.08           C  
ATOM   1723  CG  GLU H 230      15.342  15.866  44.900  1.00 43.85           C  
ATOM   1724  CD  GLU H 230      14.343  16.182  46.002  1.00 35.11           C  
ATOM   1725  OE1 GLU H 230      13.436  17.023  45.761  1.00  0.00           O  
ATOM   1726  OE2 GLU H 230      14.481  15.588  47.104  1.00  0.00           O1-
ATOM   1727  C   GLU H 230      16.415  15.263  42.311  1.00 43.36           C  
ATOM   1728  O   GLU H 230      17.298  14.604  42.859  1.00 44.89           O  
ATOM   1729  N   LEU H 231      15.629  14.749  41.353  1.00 32.95           N  
ATOM   1730  CA  LEU H 231      15.629  13.292  41.325  1.00 34.35           C  
ATOM   1731  CB  LEU H 231      14.256  12.638  41.583  1.00 34.93           C  
ATOM   1732  CG  LEU H 231      13.702  12.816  43.006  1.00 25.35           C  
ATOM   1733  CD1 LEU H 231      13.407  14.291  43.311  1.00 24.25           C  
ATOM   1734  CD2 LEU H 231      12.487  11.907  43.248  1.00 23.62           C  
ATOM   1735  C   LEU H 231      16.001  12.854  39.946  1.00 34.51           C  
ATOM   1736  O   LEU H 231      15.521  13.413  38.963  1.00 33.99           O  
ATOM   1737  N   TRP H 232      16.839  11.803  39.830  1.00 35.21           N  
ATOM   1738  CA  TRP H 232      17.291  11.415  38.523  1.00 30.27           C  
ATOM   1739  CB  TRP H 232      18.816  11.573  38.364  1.00 27.96           C  
ATOM   1740  CG  TRP H 232      19.303  13.004  38.437  1.00 31.57           C  
ATOM   1741  CD2 TRP H 232      20.009  13.690  37.391  1.00 32.06           C  
ATOM   1742  CD1 TRP H 232      19.215  13.882  39.479  1.00 28.82           C  
ATOM   1743  NE1 TRP H 232      19.812  15.073  39.145  1.00 30.50           N  
ATOM   1744  CE2 TRP H 232      20.307  14.969  37.863  1.00 30.21           C  
ATOM   1745  CE3 TRP H 232      20.383  13.288  36.140  1.00 30.58           C  
ATOM   1746  CZ2 TRP H 232      20.982  15.869  37.089  1.00 30.68           C  
ATOM   1747  CZ3 TRP H 232      21.061  14.199  35.362  1.00 32.40           C  
ATOM   1748  CH2 TRP H 232      21.356  15.465  35.827  1.00 32.72           C  
ATOM   1749  C   TRP H 232      16.968   9.976  38.274  1.00 31.48           C  
ATOM   1750  O   TRP H 232      16.817   9.182  39.200  1.00 38.40           O  
ATOM   1751  N   GLY H 233      16.838   9.619  36.981  1.00 38.33           N  
ATOM   1752  CA  GLY H 233      16.593   8.263  36.590  1.00 34.94           C  
ATOM   1753  C   GLY H 233      17.925   7.578  36.561  1.00 38.24           C  
ATOM   1754  O   GLY H 233      18.953   8.179  36.870  1.00 36.59           O  
ATOM   1755  N   GLN H 234      17.919   6.275  36.218  1.00 36.33           N  
ATOM   1756  CA  GLN H 234      19.095   5.453  36.136  1.00 39.63           C  
ATOM   1757  CB  GLN H 234      18.764   3.959  35.962  1.00 41.01           C  
ATOM   1758  CG  GLN H 234      17.993   3.345  37.136  0.80 45.30           C  
ATOM   1759  CD  GLN H 234      18.913   3.269  38.348  0.80 46.44           C  
ATOM   1760  OE1 GLN H 234      19.535   2.243  38.617  1.00 49.45           O  
ATOM   1761  NE2 GLN H 234      18.999   4.395  39.105  1.00 47.93           N  
ATOM   1762  C   GLN H 234      19.936   5.861  34.962  1.00 36.89           C  
ATOM   1763  O   GLN H 234      21.163   5.788  35.015  1.00 38.42           O  
ATOM   1764  N   GLY H 235      19.295   6.271  33.851  1.00 36.34           N  
ATOM   1765  CA  GLY H 235      20.011   6.644  32.661  1.00 35.87           C  
ATOM   1766  C   GLY H 235      19.899   5.511  31.689  1.00 38.57           C  
ATOM   1767  O   GLY H 235      19.782   4.350  32.082  1.00 40.62           O  
ATOM   1768  N   ALA H 236      19.911   5.828  30.376  1.00 36.98           N  
ATOM   1769  CA  ALA H 236      19.855   4.803  29.370  1.00 37.39           C  
ATOM   1770  CB  ALA H 236      18.475   4.677  28.702  1.00 37.46           C  
ATOM   1771  C   ALA H 236      20.832   5.178  28.300  1.00 34.69           C  
ATOM   1772  O   ALA H 236      20.885   6.329  27.872  1.00 34.78           O  
ATOM   1773  N   LEU H 237      21.624   4.197  27.821  1.00 36.95           N  
ATOM   1774  CA  LEU H 237      22.618   4.474  26.822  1.00 36.27           C  
ATOM   1775  CB  LEU H 237      23.772   3.456  26.823  1.00 37.47           C  
ATOM   1776  CG  LEU H 237      24.850   3.731  25.757  1.00 15.70           C  
ATOM   1777  CD1 LEU H 237      25.566   5.071  26.007  1.00 15.62           C  
ATOM   1778  CD2 LEU H 237      25.824   2.549  25.635  1.00 16.01           C  
ATOM   1779  C   LEU H 237      21.994   4.427  25.465  1.00 37.33           C  
ATOM   1780  O   LEU H 237      21.260   3.497  25.132  1.00 35.91           O  
ATOM   1781  N   VAL H 238      22.279   5.449  24.635  1.00 35.79           N  
ATOM   1782  CA  VAL H 238      21.774   5.456  23.293  1.00 37.72           C  
ATOM   1783  CB  VAL H 238      20.868   6.617  22.999  1.00 37.67           C  
ATOM   1784  CG1 VAL H 238      20.507   6.588  21.504  1.00 40.07           C  
ATOM   1785  CG2 VAL H 238      19.647   6.532  23.932  1.00 35.78           C  
ATOM   1786  C   VAL H 238      22.950   5.568  22.375  1.00 38.13           C  
ATOM   1787  O   VAL H 238      23.744   6.503  22.469  1.00 37.82           O  
ATOM   1788  N   THR H 239      23.090   4.605  21.446  1.00 39.11           N  
ATOM   1789  CA  THR H 239      24.205   4.668  20.549  1.00 42.54           C  
ATOM   1790  CB  THR H 239      25.039   3.420  20.548  1.00 43.51           C  
ATOM   1791  OG1 THR H 239      25.522   3.147  21.854  1.00 43.57           O  
ATOM   1792  CG2 THR H 239      26.220   3.627  19.586  1.00 40.16           C  
ATOM   1793  C   THR H 239      23.659   4.836  19.171  1.00 45.26           C  
ATOM   1794  O   THR H 239      22.764   4.105  18.751  1.00 42.02           O  
ATOM   1795  N   VAL H 240      24.176   5.832  18.430  1.00 44.73           N  
ATOM   1796  CA  VAL H 240      23.727   6.001  17.081  1.00 44.20           C  
ATOM   1797  CB  VAL H 240      23.534   7.436  16.675  1.00 44.97           C  
ATOM   1798  CG1 VAL H 240      22.307   7.992  17.411  1.00 44.49           C  
ATOM   1799  CG2 VAL H 240      24.817   8.216  16.999  1.00 41.75           C  
ATOM   1800  C   VAL H 240      24.760   5.380  16.207  1.00 47.69           C  
ATOM   1801  O   VAL H 240      25.891   5.856  16.112  1.00 50.11           O  
ATOM   1802  N   SER H 241      24.382   4.268  15.550  1.00 46.15           N  
ATOM   1803  CA  SER H 241      25.312   3.575  14.711  1.00 46.78           C  
ATOM   1804  CB  SER H 241      26.063   2.444  15.433  1.00 48.29           C  
ATOM   1805  OG  SER H 241      25.159   1.409  15.789  1.00 50.99           O  
ATOM   1806  C   SER H 241      24.530   2.935  13.613  1.00 50.86           C  
ATOM   1807  O   SER H 241      23.311   2.802  13.696  1.00 49.32           O  
ATOM   1808  N   SER H 242      25.228   2.524  12.539  1.00 51.58           N  
ATOM   1809  CA  SER H 242      24.547   1.896  11.447  1.00 53.72           C  
ATOM   1810  CB  SER H 242      25.462   1.592  10.250  1.00 54.54           C  
ATOM   1811  OG  SER H 242      25.946   2.805   9.692  1.00 62.47           O  
ATOM   1812  C   SER H 242      23.996   0.578  11.968  1.00 57.22           C  
ATOM   1813  O   SER H 242      24.819  -0.332  12.254  1.00 58.39           O  
ATOM   1814  OXT SER H 242      22.748   0.464  12.092  1.00  0.00           O  
TER    1815      SER H 242 
CONECT    1    2
CONECT    2    1    3
CONECT    3    2    4
CONECT    4    3
CONECT  148  720
CONECT  720  148
CONECT  874  875
CONECT  875  874  876
CONECT  876  875  877
CONECT  877  876
CONECT 1028 1582
CONECT 1582 1028
END
