# Supplementary material for: Fully automated antibody structure prediction using BIOVIA tools: Validation study
Source: PLoS One. 2017 May 18;12(5):e0177923. doi: 10.1371/journal.pone.0177923 (PMC5436848; doi:10.1371/journal.pone.0177923)
Supplement: S2 Dataset — Predicted structures using the Top5 framework method, Chothia CDR definition with canonical filtering and generating 50 models. These were used in the comparison against predictions using no filtering. (ZIP) [file pone.0177923.s004.zip › 4KUC_DH_FV_FinalModel.pdb]

REMARK   Accelrys Discovery Studio PDB file
REMARK   Created:  2015-04-10T04:19:41Z
SSBOND   1 CYS H  124    CYS H  198                                     
ATOM      1  N   ASP L   1      25.430  32.727  26.322  1.00 71.68           N1+
ATOM      2  CA  ASP L   1      25.232  31.793  27.448  1.00 68.35           C  
ATOM      3  CB  ASP L   1      25.596  30.355  27.034  1.00 68.91           C  
ATOM      4  CG  ASP L   1      24.609  29.888  25.975  1.00 74.58           C  
ATOM      5  OD1 ASP L   1      23.724  30.699  25.593  1.00 78.74           O  
ATOM      6  OD2 ASP L   1      24.731  28.713  25.536  1.00 75.38           O1-
ATOM      7  C   ASP L   1      26.123  32.176  28.579  1.00 67.34           C  
ATOM      8  O   ASP L   1      27.040  32.980  28.421  1.00 70.72           O  
ATOM      9  N   ILE L   2      25.860  31.603  29.766  1.00 61.93           N  
ATOM     10  CA  ILE L   2      26.686  31.886  30.897  1.00 56.31           C  
ATOM     11  CB  ILE L   2      25.903  32.031  32.173  1.00 54.34           C  
ATOM     12  CG1 ILE L   2      24.969  33.250  32.076  1.00 53.24           C  
ATOM     13  CG2 ILE L   2      26.889  32.094  33.352  1.00 55.10           C  
ATOM     14  CD1 ILE L   2      23.947  33.333  33.208  1.00 54.38           C  
ATOM     15  C   ILE L   2      27.600  30.713  31.017  1.00 54.67           C  
ATOM     16  O   ILE L   2      27.159  29.577  31.184  1.00 56.89           O  
ATOM     17  N   VAL L   3      28.916  30.970  30.902  1.00 50.93           N  
ATOM     18  CA  VAL L   3      29.865  29.898  30.920  1.00 51.37           C  
ATOM     19  CB  VAL L   3      31.043  30.148  30.025  1.00 50.91           C  
ATOM     20  CG1 VAL L   3      31.845  31.336  30.581  1.00 49.41           C  
ATOM     21  CG2 VAL L   3      31.849  28.847  29.895  1.00 52.76           C  
ATOM     22  C   VAL L   3      30.368  29.719  32.314  1.00 51.78           C  
ATOM     23  O   VAL L   3      30.638  30.688  33.024  1.00 47.94           O  
ATOM     24  N   LEU L   4      30.498  28.447  32.741  1.00 49.33           N  
ATOM     25  CA  LEU L   4      30.955  28.157  34.067  1.00 49.02           C  
ATOM     26  CB  LEU L   4      30.058  27.138  34.792  1.00 45.04           C  
ATOM     27  CG  LEU L   4      28.564  27.514  34.769  1.00 44.50           C  
ATOM     28  CD1 LEU L   4      27.757  26.664  35.765  1.00 39.67           C  
ATOM     29  CD2 LEU L   4      28.354  29.027  34.915  1.00 43.18           C  
ATOM     30  C   LEU L   4      32.304  27.522  33.948  1.00 50.15           C  
ATOM     31  O   LEU L   4      32.480  26.569  33.190  1.00 49.76           O  
ATOM     32  N   THR L   5      33.299  28.040  34.698  1.00 49.07           N  
ATOM     33  CA  THR L   5      34.618  27.478  34.629  1.00 48.07           C  
ATOM     34  CB  THR L   5      35.667  28.497  34.291  1.00 49.70           C  
ATOM     35  OG1 THR L   5      35.366  29.112  33.045  1.00 48.22           O  
ATOM     36  CG2 THR L   5      37.030  27.796  34.215  1.00 45.48           C  
ATOM     37  C   THR L   5      34.951  26.918  35.976  1.00 47.83           C  
ATOM     38  O   THR L   5      34.929  27.632  36.979  1.00 45.85           O  
ATOM     39  N   GLN L   6      35.279  25.610  36.028  1.00 48.07           N  
ATOM     40  CA  GLN L   6      35.604  24.991  37.282  1.00 48.05           C  
ATOM     41  CB  GLN L   6      34.983  23.597  37.482  1.00 46.32           C  
ATOM     42  CG  GLN L   6      33.463  23.602  37.625  1.00 46.10           C  
ATOM     43  CD  GLN L   6      33.004  22.163  37.819  1.00 45.62           C  
ATOM     44  OE1 GLN L   6      32.093  21.692  37.139  1.00 46.35           O  
ATOM     45  NE2 GLN L   6      33.638  21.445  38.785  1.00 38.71           N  
ATOM     46  C   GLN L   6      37.082  24.814  37.350  1.00 49.52           C  
ATOM     47  O   GLN L   6      37.755  24.662  36.332  1.00 47.71           O  
ATOM     48  N   SER L   7      37.629  24.873  38.581  1.00 50.39           N  
ATOM     49  CA  SER L   7      39.032  24.647  38.767  1.00 51.80           C  
ATOM     50  CB  SER L   7      39.860  25.941  38.806  1.00 52.96           C  
ATOM     51  OG  SER L   7      39.516  26.707  39.950  1.00 60.83           O  
ATOM     52  C   SER L   7      39.190  23.984  40.098  1.00 53.09           C  
ATOM     53  O   SER L   7      38.473  24.313  41.044  1.00 52.12           O  
ATOM     54  N   PRO L   8      40.096  23.051  40.230  1.00 50.14           N  
ATOM     55  CA  PRO L   8      40.918  22.569  39.152  1.00 46.11           C  
ATOM     56  CD  PRO L   8      40.699  22.798  41.528  1.00 50.13           C  
ATOM     57  CB  PRO L   8      42.191  22.027  39.803  1.00 47.81           C  
ATOM     58  CG  PRO L   8      41.786  21.750  41.259  1.00 51.15           C  
ATOM     59  C   PRO L   8      40.174  21.497  38.418  1.00 45.44           C  
ATOM     60  O   PRO L   8      39.093  21.112  38.857  1.00 45.92           O  
ATOM     61  N   ALA L   9      40.722  21.040  37.276  1.00 44.95           N  
ATOM     62  CA  ALA L   9      40.155  19.956  36.525  1.00 42.72           C  
ATOM     63  CB  ALA L   9      40.879  19.714  35.190  1.00 40.29           C  
ATOM     64  C   ALA L   9      40.277  18.694  37.328  1.00 44.49           C  
ATOM     65  O   ALA L   9      39.357  17.879  37.358  1.00 44.65           O  
ATOM     66  N   SER L  10      41.434  18.494  37.996  1.00 44.64           N  
ATOM     67  CA  SER L  10      41.646  17.290  38.756  1.00 44.57           C  
ATOM     68  CB  SER L  10      42.706  16.355  38.148  1.00 46.16           C  
ATOM     69  OG  SER L  10      42.261  15.858  36.895  1.00 57.84           O  
ATOM     70  C   SER L  10      42.141  17.673  40.115  1.00 47.22           C  
ATOM     71  O   SER L  10      42.771  18.716  40.290  1.00 48.38           O  
ATOM     72  N   LEU L  11      41.857  16.825  41.125  1.00 47.66           N  
ATOM     73  CA  LEU L  11      42.242  17.160  42.465  1.00 46.58           C  
ATOM     74  CB  LEU L  11      41.063  17.883  43.157  1.00 44.67           C  
ATOM     75  CG  LEU L  11      41.297  18.467  44.559  1.00 49.87           C  
ATOM     76  CD1 LEU L  11      41.641  17.369  45.562  1.00 52.71           C  
ATOM     77  CD2 LEU L  11      42.298  19.629  44.549  1.00 51.98           C  
ATOM     78  C   LEU L  11      42.544  15.871  43.186  1.00 46.43           C  
ATOM     79  O   LEU L  11      41.779  14.911  43.088  1.00 47.21           O  
ATOM     80  N   ALA L  12      43.686  15.797  43.910  1.00 47.00           N  
ATOM     81  CA  ALA L  12      43.999  14.611  44.668  1.00 44.81           C  
ATOM     82  CB  ALA L  12      45.321  13.942  44.256  1.00 37.89           C  
ATOM     83  C   ALA L  12      44.142  15.024  46.104  1.00 45.63           C  
ATOM     84  O   ALA L  12      44.904  15.939  46.419  1.00 48.18           O  
ATOM     85  N   VAL L  13      43.413  14.349  47.019  1.00 45.59           N  
ATOM     86  CA  VAL L  13      43.468  14.702  48.413  1.00 48.74           C  
ATOM     87  CB  VAL L  13      42.293  15.513  48.884  1.00 48.85           C  
ATOM     88  CG1 VAL L  13      42.436  16.952  48.372  1.00 46.96           C  
ATOM     89  CG2 VAL L  13      41.012  14.830  48.371  1.00 49.81           C  
ATOM     90  C   VAL L  13      43.516  13.468  49.256  1.00 49.21           C  
ATOM     91  O   VAL L  13      43.016  12.410  48.877  1.00 46.97           O  
ATOM     92  N   SER L  14      44.145  13.590  50.445  1.00 50.17           N  
ATOM     93  CA  SER L  14      44.272  12.491  51.359  1.00 49.25           C  
ATOM     94  CB  SER L  14      45.430  12.657  52.360  1.00 51.43           C  
ATOM     95  OG  SER L  14      46.674  12.686  51.677  1.00 54.83           O  
ATOM     96  C   SER L  14      43.014  12.396  52.154  1.00 49.32           C  
ATOM     97  O   SER L  14      42.253  13.355  52.265  1.00 50.86           O  
ATOM     98  N   LEU L  15      42.763  11.209  52.744  1.00 46.30           N  
ATOM     99  CA  LEU L  15      41.580  11.023  53.529  1.00 48.97           C  
ATOM    100  CB  LEU L  15      41.398   9.579  54.025  1.00 47.53           C  
ATOM    101  CG  LEU L  15      41.173   8.551  52.908  1.00 52.32           C  
ATOM    102  CD1 LEU L  15      41.005   7.140  53.485  1.00 57.72           C  
ATOM    103  CD2 LEU L  15      39.989   8.944  52.009  1.00 53.29           C  
ATOM    104  C   LEU L  15      41.702  11.896  54.733  1.00 53.65           C  
ATOM    105  O   LEU L  15      42.759  11.974  55.354  1.00 59.78           O  
ATOM    106  N   GLY L  16      40.605  12.595  55.082  1.00 49.75           N  
ATOM    107  CA  GLY L  16      40.597  13.425  56.255  1.00 51.33           C  
ATOM    108  C   GLY L  16      40.915  14.843  55.883  1.00 53.62           C  
ATOM    109  O   GLY L  16      40.681  15.757  56.672  1.00 54.22           O  
ATOM    110  N   GLN L  17      41.445  15.072  54.666  1.00 53.23           N  
ATOM    111  CA  GLN L  17      41.808  16.402  54.252  1.00 54.96           C  
ATOM    112  CB  GLN L  17      42.863  16.452  53.130  1.00 58.66           C  
ATOM    113  CG  GLN L  17      44.225  15.878  53.524  1.00 65.07           C  
ATOM    114  CD  GLN L  17      44.809  16.733  54.638  1.00 68.71           C  
ATOM    115  OE1 GLN L  17      44.491  17.914  54.769  1.00 68.11           O  
ATOM    116  NE2 GLN L  17      45.691  16.120  55.472  1.00 66.67           N  
ATOM    117  C   GLN L  17      40.590  17.090  53.722  1.00 54.64           C  
ATOM    118  O   GLN L  17      39.514  16.500  53.628  1.00 51.99           O  
ATOM    119  N   ARG L  18      40.729  18.392  53.392  1.00 54.33           N  
ATOM    120  CA  ARG L  18      39.624  19.135  52.859  1.00 52.61           C  
ATOM    121  CB  ARG L  18      39.430  20.524  53.493  1.00 52.65           C  
ATOM    122  CG  ARG L  18      38.379  21.364  52.764  1.00 55.35           C  
ATOM    123  CD  ARG L  18      38.030  22.675  53.466  1.00 57.87           C  
ATOM    124  NE  ARG L  18      37.174  22.327  54.632  1.00 64.84           N  
ATOM    125  CZ  ARG L  18      36.738  23.306  55.475  1.00 76.23           C  
ATOM    126  NH1 ARG L  18      37.092  24.604  55.259  1.00 77.13           N1+
ATOM    127  NH2 ARG L  18      35.943  22.985  56.538  1.00 74.51           N  
ATOM    128  C   ARG L  18      39.842  19.350  51.396  1.00 50.54           C  
ATOM    129  O   ARG L  18      40.953  19.638  50.952  1.00 48.79           O  
ATOM    130  N   ALA L  19      38.763  19.192  50.602  1.00 46.75           N  
ATOM    131  CA  ALA L  19      38.849  19.408  49.186  1.00 44.21           C  
ATOM    132  CB  ALA L  19      38.281  18.248  48.352  1.00 41.07           C  
ATOM    133  C   ALA L  19      38.034  20.623  48.871  1.00 45.33           C  
ATOM    134  O   ALA L  19      36.938  20.806  49.400  1.00 45.61           O  
ATOM    135  N   THR L  20      38.569  21.509  48.006  1.00 42.62           N  
ATOM    136  CA  THR L  20      37.847  22.700  47.655  1.00 43.25           C  
ATOM    137  CB  THR L  20      38.497  23.949  48.173  1.00 43.41           C  
ATOM    138  OG1 THR L  20      38.602  23.893  49.589  1.00 45.16           O  
ATOM    139  CG2 THR L  20      37.650  25.160  47.749  1.00 41.80           C  
ATOM    140  C   THR L  20      37.793  22.793  46.160  1.00 44.85           C  
ATOM    141  O   THR L  20      38.813  22.685  45.482  1.00 48.17           O  
ATOM    142  N   ILE L  21      36.582  23.007  45.608  1.00 48.88           N  
ATOM    143  CA  ILE L  21      36.412  23.096  44.184  1.00 45.73           C  
ATOM    144  CB  ILE L  21      35.511  22.022  43.652  1.00 45.07           C  
ATOM    145  CG1 ILE L  21      36.149  20.651  43.936  1.00 43.35           C  
ATOM    146  CG2 ILE L  21      35.248  22.293  42.161  1.00 45.40           C  
ATOM    147  CD1 ILE L  21      35.190  19.477  43.768  1.00 42.47           C  
ATOM    148  C   ILE L  21      35.796  24.428  43.892  1.00 48.27           C  
ATOM    149  O   ILE L  21      34.881  24.864  44.589  1.00 49.01           O  
ATOM    150  N   SER L  22      36.287  25.114  42.841  1.00 48.60           N  
ATOM    151  CA  SER L  22      35.816  26.442  42.576  1.00 50.06           C  
ATOM    152  CB  SER L  22      36.968  27.459  42.523  1.00 51.32           C  
ATOM    153  OG  SER L  22      36.464  28.784  42.539  1.00 62.26           O  
ATOM    154  C   SER L  22      35.096  26.476  41.258  1.00 48.12           C  
ATOM    155  O   SER L  22      35.403  25.728  40.333  1.00 44.96           O  
ATOM    156  N   TYR L  23      34.073  27.348  41.176  1.00 47.89           N  
ATOM    157  CA  TYR L  23      33.270  27.554  40.005  1.00 49.43           C  
ATOM    158  CB  TYR L  23      31.855  26.994  40.210  1.00 49.92           C  
ATOM    159  CG  TYR L  23      30.884  27.818  39.445  1.00  0.00           C  
ATOM    160  CD1 TYR L  23      30.629  27.599  38.114  1.00  0.00           C  
ATOM    161  CD2 TYR L  23      30.234  28.842  40.091  1.00  0.00           C  
ATOM    162  CE1 TYR L  23      29.719  28.378  37.446  1.00  0.00           C  
ATOM    163  CE2 TYR L  23      29.325  29.626  39.430  1.00  0.00           C  
ATOM    164  CZ  TYR L  23      29.065  29.388  38.106  1.00  0.00           C  
ATOM    165  OH  TYR L  23      28.124  30.187  37.429  1.00  0.00           O  
ATOM    166  C   TYR L  23      33.174  29.025  39.740  1.00 50.39           C  
ATOM    167  O   TYR L  23      32.755  29.788  40.609  1.00 49.59           O  
ATOM    168  N   ARG L  24      33.550  29.464  38.518  1.00 50.92           N  
ATOM    169  CA  ARG L  24      33.488  30.867  38.212  1.00 52.99           C  
ATOM    170  CB  ARG L  24      34.843  31.448  37.770  1.00 58.20           C  
ATOM    171  CG  ARG L  24      34.793  32.952  37.502  1.00 68.97           C  
ATOM    172  CD  ARG L  24      36.158  33.591  37.239  1.00 79.89           C  
ATOM    173  NE  ARG L  24      36.545  33.272  35.837  1.00 98.74           N  
ATOM    174  CZ  ARG L  24      37.316  32.178  35.570  1.00111.64           C  
ATOM    175  NH1 ARG L  24      37.753  31.384  36.592  1.00106.61           N1+
ATOM    176  NH2 ARG L  24      37.656  31.883  34.281  1.00106.93           N  
ATOM    177  C   ARG L  24      32.511  31.065  37.089  1.00 52.77           C  
ATOM    178  O   ARG L  24      32.525  30.328  36.106  1.00 53.50           O  
ATOM    179  N   ALA L  25      31.642  32.094  37.206  1.00 48.37           N  
ATOM    180  CA  ALA L  25      30.608  32.344  36.237  1.00 47.88           C  
ATOM    181  CB  ALA L  25      29.250  32.662  36.877  1.00 45.72           C  
ATOM    182  C   ALA L  25      30.954  33.560  35.442  1.00 51.13           C  
ATOM    183  O   ALA L  25      31.596  34.484  35.933  1.00 49.42           O  
ATOM    184  N   SER L  26      30.637  33.536  34.122  1.00 49.81           N  
ATOM    185  CA  SER L  26      31.026  34.573  33.193  1.00 50.76           C  
ATOM    186  CB  SER L  26      30.549  34.276  31.762  1.00 50.73           C  
ATOM    187  OG  SER L  26      30.967  35.314  30.890  1.00 49.92           O  
ATOM    188  C   SER L  26      30.409  35.861  33.623  1.00 50.82           C  
ATOM    189  O   SER L  26      31.062  36.906  33.650  1.00 52.40           O  
ATOM    190  N   LYS L  27      29.109  35.809  33.965  1.00 50.76           N  
ATOM    191  CA  LYS L  27      28.410  36.969  34.420  1.00 51.24           C  
ATOM    192  CB  LYS L  27      27.274  37.419  33.486  1.00 54.72           C  
ATOM    193  CG  LYS L  27      26.737  38.812  33.816  1.00  0.00           C  
ATOM    194  CD  LYS L  27      25.934  39.436  32.678  1.00  0.00           C  
ATOM    195  CE  LYS L  27      26.755  39.648  31.405  1.00  0.00           C  
ATOM    196  NZ  LYS L  27      25.891  40.187  30.330  1.00  0.00           N1+
ATOM    197  C   LYS L  27      27.818  36.599  35.737  1.00 48.48           C  
ATOM    198  O   LYS L  27      27.891  35.444  36.151  1.00 46.04           O  
ATOM    199  N   SER L  28      27.229  37.584  36.443  1.00 47.55           N  
ATOM    200  CA  SER L  28      26.688  37.323  37.745  1.00 48.04           C  
ATOM    201  CB  SER L  28      26.036  38.562  38.373  1.00 49.69           C  
ATOM    202  OG  SER L  28      25.449  38.222  39.621  1.00 50.91           O  
ATOM    203  C   SER L  28      25.636  36.272  37.640  1.00 48.24           C  
ATOM    204  O   SER L  28      24.849  36.248  36.694  1.00 47.80           O  
ATOM    205  N   VAL L  29      25.616  35.352  38.630  1.00 46.87           N  
ATOM    206  CA  VAL L  29      24.618  34.333  38.611  1.00 45.75           C  
ATOM    207  CB  VAL L  29      25.169  32.970  38.344  1.00 45.42           C  
ATOM    208  CG1 VAL L  29      23.992  32.000  38.323  1.00 45.08           C  
ATOM    209  CG2 VAL L  29      25.964  32.996  37.030  1.00 44.72           C  
ATOM    210  C   VAL L  29      24.010  34.336  39.981  1.00 45.57           C  
ATOM    211  O   VAL L  29      24.709  34.373  40.993  1.00 45.99           O  
ATOM    212  N   SER L  30      22.667  34.356  40.046  1.00 45.13           N  
ATOM    213  CA  SER L  30      21.995  34.405  41.309  1.00 45.73           C  
ATOM    214  CB  SER L  30      20.522  34.820  41.181  1.00 46.10           C  
ATOM    215  OG  SER L  30      20.432  36.140  40.667  1.00 48.09           O  
ATOM    216  C   SER L  30      22.012  33.071  41.977  1.00 45.99           C  
ATOM    217  O   SER L  30      22.091  32.983  43.202  1.00 45.80           O  
ATOM    218  N   TYR L  31      21.937  31.990  41.182  1.00 45.28           N  
ATOM    219  CA  TYR L  31      21.764  30.696  41.765  1.00 44.59           C  
ATOM    220  CB  TYR L  31      20.398  30.090  41.406  1.00 44.71           C  
ATOM    221  CG  TYR L  31      19.369  31.153  41.608  1.00 45.69           C  
ATOM    222  CD1 TYR L  31      19.116  32.039  40.585  1.00 45.57           C  
ATOM    223  CD2 TYR L  31      18.659  31.277  42.780  1.00 45.05           C  
ATOM    224  CE1 TYR L  31      18.182  33.037  40.722  1.00 45.91           C  
ATOM    225  CE2 TYR L  31      17.722  32.276  42.926  1.00 45.43           C  
ATOM    226  CZ  TYR L  31      17.480  33.155  41.895  1.00 46.13           C  
ATOM    227  OH  TYR L  31      16.521  34.179  42.044  1.00 46.49           O  
ATOM    228  C   TYR L  31      22.764  29.804  41.141  1.00 43.61           C  
ATOM    229  O   TYR L  31      23.314  30.035  40.076  1.00 44.61           O  
ATOM    230  N   MET L  32      23.007  28.704  41.812  1.00 48.15           N  
ATOM    231  CA  MET L  32      24.075  27.786  41.471  1.00 43.46           C  
ATOM    232  CB  MET L  32      25.454  28.308  41.902  1.00 42.97           C  
ATOM    233  CG  MET L  32      26.606  27.369  41.559  1.00 45.97           C  
ATOM    234  SD  MET L  32      26.783  27.090  39.777  1.00 55.00           S  
ATOM    235  CE  MET L  32      26.487  28.842  39.416  1.00 50.66           C  
ATOM    236  C   MET L  32      23.864  26.467  42.168  1.00 43.02           C  
ATOM    237  O   MET L  32      23.496  26.434  43.341  1.00 41.65           O  
ATOM    238  N   HIS L  33      24.130  25.339  41.458  1.00 40.22           N  
ATOM    239  CA  HIS L  33      23.925  24.017  42.004  1.00 38.08           C  
ATOM    240  ND1 HIS L  33      21.587  24.614  39.661  1.00 54.56           N  
ATOM    241  CG  HIS L  33      21.723  23.949  40.857  1.00 40.67           C  
ATOM    242  CB  HIS L  33      22.927  23.172  41.218  1.00 37.83           C  
ATOM    243  NE2 HIS L  33      19.744  24.990  40.827  1.00 48.26           N  
ATOM    244  CD2 HIS L  33      20.590  24.190  41.560  1.00 46.44           C  
ATOM    245  CE1 HIS L  33      20.381  25.222  39.695  1.00 47.84           C  
ATOM    246  C   HIS L  33      25.177  23.207  41.856  1.00 40.20           C  
ATOM    247  O   HIS L  33      26.012  23.473  40.992  1.00 41.14           O  
ATOM    248  N   TRP L  34      25.311  22.157  42.699  1.00 37.53           N  
ATOM    249  CA  TRP L  34      26.444  21.273  42.622  1.00 35.86           C  
ATOM    250  CB  TRP L  34      27.396  21.383  43.827  1.00 34.37           C  
ATOM    251  CG  TRP L  34      28.143  22.697  43.903  1.00 37.65           C  
ATOM    252  CD2 TRP L  34      29.390  22.953  43.235  1.00 36.36           C  
ATOM    253  CD1 TRP L  34      27.817  23.844  44.567  1.00 38.70           C  
ATOM    254  NE1 TRP L  34      28.782  24.800  44.352  1.00 38.84           N  
ATOM    255  CE2 TRP L  34      29.756  24.266  43.535  1.00 37.99           C  
ATOM    256  CE3 TRP L  34      30.165  22.162  42.438  1.00 37.88           C  
ATOM    257  CZ2 TRP L  34      30.907  24.808  43.037  1.00 36.81           C  
ATOM    258  CZ3 TRP L  34      31.326  22.710  41.939  1.00 37.39           C  
ATOM    259  CH2 TRP L  34      31.689  24.008  42.233  1.00 40.04           C  
ATOM    260  C   TRP L  34      25.955  19.851  42.556  1.00 35.88           C  
ATOM    261  O   TRP L  34      25.009  19.470  43.244  1.00 35.07           O  
ATOM    262  N   ASN L  35      26.611  19.024  41.711  1.00 35.22           N  
ATOM    263  CA  ASN L  35      26.209  17.653  41.541  1.00 35.80           C  
ATOM    264  CB  ASN L  35      25.576  17.379  40.166  1.00 33.17           C  
ATOM    265  CG  ASN L  35      24.279  18.173  40.071  1.00 35.72           C  
ATOM    266  OD1 ASN L  35      23.498  18.219  41.019  1.00  0.00           O  
ATOM    267  ND2 ASN L  35      24.046  18.821  38.899  1.00  0.00           N  
ATOM    268  C   ASN L  35      27.416  16.763  41.648  1.00 37.50           C  
ATOM    269  O   ASN L  35      28.545  17.175  41.387  1.00 36.04           O  
ATOM    270  N   GLN L  36      27.183  15.498  42.057  1.00 35.30           N  
ATOM    271  CA  GLN L  36      28.221  14.509  42.178  1.00 34.94           C  
ATOM    272  CB  GLN L  36      28.279  13.874  43.578  1.00 36.35           C  
ATOM    273  CG  GLN L  36      29.272  12.718  43.704  1.00 37.05           C  
ATOM    274  CD  GLN L  36      29.201  12.189  45.131  1.00 42.29           C  
ATOM    275  OE1 GLN L  36      29.746  12.784  46.056  1.00 39.75           O  
ATOM    276  NE2 GLN L  36      28.504  11.037  45.319  1.00 39.45           N  
ATOM    277  C   GLN L  36      27.885  13.394  41.234  1.00 39.40           C  
ATOM    278  O   GLN L  36      26.729  12.981  41.144  1.00 41.43           O  
ATOM    279  N   GLN L  37      28.890  12.880  40.489  1.00 37.72           N  
ATOM    280  CA  GLN L  37      28.599  11.789  39.599  1.00 36.20           C  
ATOM    281  CB  GLN L  37      28.531  12.194  38.115  1.00 34.45           C  
ATOM    282  CG  GLN L  37      28.217  11.017  37.188  1.00 33.77           C  
ATOM    283  CD  GLN L  37      28.167  11.521  35.752  1.00 37.64           C  
ATOM    284  OE1 GLN L  37      29.019  12.297  35.322  1.00 37.34           O  
ATOM    285  NE2 GLN L  37      27.142  11.066  34.985  1.00 30.59           N  
ATOM    286  C   GLN L  37      29.680  10.757  39.706  1.00 38.81           C  
ATOM    287  O   GLN L  37      30.868  11.060  39.617  1.00 38.85           O  
ATOM    288  N   LYS L  38      29.272   9.484  39.887  1.00 39.65           N  
ATOM    289  CA  LYS L  38      30.198   8.392  39.951  1.00 42.49           C  
ATOM    290  CB  LYS L  38      29.974   7.471  41.163  1.00 42.36           C  
ATOM    291  CG  LYS L  38      30.251   8.183  42.492  1.00 42.45           C  
ATOM    292  CD  LYS L  38      29.716   7.450  43.723  1.00 47.97           C  
ATOM    293  CE  LYS L  38      29.976   8.197  45.032  1.00 48.92           C  
ATOM    294  NZ  LYS L  38      29.454   7.417  46.174  1.00 51.22           N1+
ATOM    295  C   LYS L  38      30.002   7.625  38.683  1.00 45.94           C  
ATOM    296  O   LYS L  38      28.970   7.765  38.026  1.00 46.36           O  
ATOM    297  N   PRO L  39      30.947   6.822  38.291  1.00 49.30           N  
ATOM    298  CA  PRO L  39      30.797   6.172  37.022  1.00 48.10           C  
ATOM    299  CD  PRO L  39      32.343   7.062  38.616  1.00 48.84           C  
ATOM    300  CB  PRO L  39      32.155   5.552  36.712  1.00 48.40           C  
ATOM    301  CG  PRO L  39      33.144   6.493  37.429  1.00 49.45           C  
ATOM    302  C   PRO L  39      29.650   5.219  36.970  1.00 46.61           C  
ATOM    303  O   PRO L  39      29.409   4.506  37.943  1.00 46.66           O  
ATOM    304  N   GLY L  40      28.924   5.213  35.835  1.00 44.58           N  
ATOM    305  CA  GLY L  40      27.851   4.290  35.614  1.00 45.51           C  
ATOM    306  C   GLY L  40      26.579   4.784  36.231  1.00 47.19           C  
ATOM    307  O   GLY L  40      25.557   4.104  36.150  1.00 46.61           O  
ATOM    308  N   GLN L  41      26.584   5.977  36.857  1.00 45.29           N  
ATOM    309  CA  GLN L  41      25.358   6.405  37.471  1.00 44.48           C  
ATOM    310  CB  GLN L  41      25.349   6.200  38.998  1.00 46.47           C  
ATOM    311  CG  GLN L  41      26.453   6.943  39.746  1.00 52.80           C  
ATOM    312  CD  GLN L  41      26.344   6.557  41.214  1.00 61.34           C  
ATOM    313  OE1 GLN L  41      26.014   7.381  42.064  1.00 55.72           O  
ATOM    314  NE2 GLN L  41      26.628   5.263  41.526  1.00 65.48           N  
ATOM    315  C   GLN L  41      25.080   7.840  37.120  1.00 42.58           C  
ATOM    316  O   GLN L  41      25.947   8.563  36.639  1.00 43.44           O  
ATOM    317  N   PRO L  42      23.848   8.245  37.315  1.00 40.24           N  
ATOM    318  CA  PRO L  42      23.422   9.592  37.022  1.00 40.46           C  
ATOM    319  CD  PRO L  42      22.731   7.319  37.361  1.00 39.67           C  
ATOM    320  CB  PRO L  42      21.894   9.552  36.959  1.00 40.84           C  
ATOM    321  CG  PRO L  42      21.514   8.219  37.624  1.00 39.18           C  
ATOM    322  C   PRO L  42      23.951  10.542  38.052  1.00 40.87           C  
ATOM    323  O   PRO L  42      24.331  10.096  39.132  1.00 43.01           O  
ATOM    324  N   PRO L  43      23.990  11.813  37.752  1.00 37.26           N  
ATOM    325  CA  PRO L  43      24.492  12.779  38.692  1.00 36.15           C  
ATOM    326  CD  PRO L  43      24.143  12.254  36.375  1.00 35.96           C  
ATOM    327  CB  PRO L  43      24.642  14.077  37.904  1.00 38.26           C  
ATOM    328  CG  PRO L  43      24.879  13.600  36.458  1.00 37.29           C  
ATOM    329  C   PRO L  43      23.568  12.890  39.868  1.00 37.53           C  
ATOM    330  O   PRO L  43      22.381  12.600  39.724  1.00 38.56           O  
ATOM    331  N   ARG L  44      24.104  13.289  41.042  1.00 36.16           N  
ATOM    332  CA  ARG L  44      23.311  13.410  42.235  1.00 35.44           C  
ATOM    333  CB  ARG L  44      23.829  12.528  43.387  1.00 38.03           C  
ATOM    334  CG  ARG L  44      22.869  12.415  44.572  1.00 44.16           C  
ATOM    335  CD  ARG L  44      23.393  11.521  45.700  1.00 48.43           C  
ATOM    336  NE  ARG L  44      22.250  11.244  46.614  1.00  0.00           N  
ATOM    337  CZ  ARG L  44      22.344  11.494  47.952  1.00  0.00           C  
ATOM    338  NH1 ARG L  44      23.481  12.037  48.477  1.00  0.00           N1+
ATOM    339  NH2 ARG L  44      21.292  11.193  48.770  1.00  0.00           N  
ATOM    340  C   ARG L  44      23.406  14.837  42.690  1.00 36.68           C  
ATOM    341  O   ARG L  44      24.473  15.443  42.623  1.00 40.54           O  
ATOM    342  N   LEU L  45      22.287  15.409  43.184  1.00 36.83           N  
ATOM    343  CA  LEU L  45      22.250  16.794  43.584  1.00 36.90           C  
ATOM    344  CB  LEU L  45      20.829  17.383  43.524  1.00 34.29           C  
ATOM    345  CG  LEU L  45      20.731  18.841  44.005  1.00 34.78           C  
ATOM    346  CD1 LEU L  45      21.558  19.785  43.121  1.00 34.06           C  
ATOM    347  CD2 LEU L  45      19.264  19.279  44.135  1.00 32.44           C  
ATOM    348  C   LEU L  45      22.733  16.944  44.999  1.00 37.48           C  
ATOM    349  O   LEU L  45      22.123  16.409  45.924  1.00 38.35           O  
ATOM    350  N   LEU L  46      23.923  17.563  45.176  1.00 35.35           N  
ATOM    351  CA  LEU L  46      24.489  17.865  46.465  1.00 36.60           C  
ATOM    352  CB  LEU L  46      26.018  17.974  46.385  1.00 36.02           C  
ATOM    353  CG  LEU L  46      26.692  16.669  45.923  1.00 36.45           C  
ATOM    354  CD1 LEU L  46      28.215  16.827  45.856  1.00 35.19           C  
ATOM    355  CD2 LEU L  46      26.261  15.470  46.782  1.00 33.95           C  
ATOM    356  C   LEU L  46      23.982  19.139  47.096  1.00 38.45           C  
ATOM    357  O   LEU L  46      23.495  19.134  48.228  1.00 38.75           O  
ATOM    358  N   ILE L  47      24.071  20.271  46.360  1.00 37.93           N  
ATOM    359  CA  ILE L  47      23.772  21.559  46.930  1.00 38.78           C  
ATOM    360  CB  ILE L  47      25.009  22.373  47.198  1.00 38.97           C  
ATOM    361  CG1 ILE L  47      25.952  21.642  48.168  1.00 40.13           C  
ATOM    362  CG2 ILE L  47      24.565  23.758  47.700  1.00 36.74           C  
ATOM    363  CD1 ILE L  47      25.349  21.410  49.551  1.00 39.60           C  
ATOM    364  C   ILE L  47      22.955  22.347  45.956  1.00 40.40           C  
ATOM    365  O   ILE L  47      23.207  22.320  44.751  1.00 40.32           O  
ATOM    366  N   TYR L  48      21.946  23.086  46.464  1.00 38.27           N  
ATOM    367  CA  TYR L  48      21.157  23.906  45.599  1.00 37.97           C  
ATOM    368  CB  TYR L  48      19.694  23.449  45.448  1.00 38.60           C  
ATOM    369  CG  TYR L  48      18.998  23.529  46.766  1.00 40.44           C  
ATOM    370  CD1 TYR L  48      19.135  22.524  47.697  1.00 43.39           C  
ATOM    371  CD2 TYR L  48      18.190  24.600  47.069  1.00 40.41           C  
ATOM    372  CE1 TYR L  48      18.487  22.591  48.909  1.00 43.95           C  
ATOM    373  CE2 TYR L  48      17.539  24.675  48.278  1.00 41.92           C  
ATOM    374  CZ  TYR L  48      17.686  23.668  49.202  1.00 43.96           C  
ATOM    375  OH  TYR L  48      17.017  23.741  50.444  1.00 50.49           O  
ATOM    376  C   TYR L  48      21.163  25.299  46.157  1.00 39.42           C  
ATOM    377  O   TYR L  48      21.314  25.509  47.358  1.00 39.98           O  
ATOM    378  N   LEU L  49      21.015  26.310  45.277  1.00 43.73           N  
ATOM    379  CA  LEU L  49      20.971  27.690  45.670  1.00 45.59           C  
ATOM    380  CB  LEU L  49      19.791  27.998  46.613  1.00 41.85           C  
ATOM    381  CG  LEU L  49      19.633  29.492  46.943  1.00 47.95           C  
ATOM    382  CD1 LEU L  49      19.321  30.304  45.678  1.00 46.69           C  
ATOM    383  CD2 LEU L  49      18.607  29.715  48.064  1.00 45.76           C  
ATOM    384  C   LEU L  49      22.273  28.093  46.314  1.00 48.05           C  
ATOM    385  O   LEU L  49      22.312  28.970  47.175  1.00 50.31           O  
ATOM    386  N   GLY L  50      23.374  27.415  45.937  1.00 43.91           N  
ATOM    387  CA  GLY L  50      24.710  27.803  46.296  1.00 46.26           C  
ATOM    388  C   GLY L  50      25.116  27.262  47.635  1.00 49.62           C  
ATOM    389  O   GLY L  50      26.272  26.874  47.805  1.00 46.80           O  
ATOM    390  N   SER L  51      24.190  27.194  48.621  1.00 46.23           N  
ATOM    391  CA  SER L  51      24.672  26.788  49.911  1.00 44.71           C  
ATOM    392  CB  SER L  51      24.970  27.990  50.822  1.00 46.48           C  
ATOM    393  OG  SER L  51      23.774  28.702  51.100  1.00 56.16           O  
ATOM    394  C   SER L  51      23.684  25.919  50.640  1.00 51.60           C  
ATOM    395  O   SER L  51      23.921  25.593  51.802  1.00 50.53           O  
ATOM    396  N   ASN L  52      22.580  25.481  49.996  1.00 42.17           N  
ATOM    397  CA  ASN L  52      21.639  24.678  50.723  1.00 42.45           C  
ATOM    398  CB  ASN L  52      20.173  24.959  50.357  1.00 40.77           C  
ATOM    399  CG  ASN L  52      19.806  26.328  50.919  1.00 42.79           C  
ATOM    400  OD1 ASN L  52      19.887  26.562  52.124  1.00 43.09           O  
ATOM    401  ND2 ASN L  52      19.394  27.262  50.022  1.00 40.33           N  
ATOM    402  C   ASN L  52      21.927  23.240  50.442  1.00 45.25           C  
ATOM    403  O   ASN L  52      21.990  22.819  49.288  1.00 46.91           O  
ATOM    404  N   LEU L  53      22.122  22.457  51.524  1.00 43.76           N  
ATOM    405  CA  LEU L  53      22.438  21.062  51.426  1.00 41.53           C  
ATOM    406  CB  LEU L  53      23.001  20.511  52.754  1.00 40.82           C  
ATOM    407  CG  LEU L  53      23.418  19.030  52.730  1.00 45.52           C  
ATOM    408  CD1 LEU L  53      24.607  18.799  51.783  1.00 48.05           C  
ATOM    409  CD2 LEU L  53      23.686  18.514  54.154  1.00 43.77           C  
ATOM    410  C   LEU L  53      21.180  20.317  51.094  1.00 42.97           C  
ATOM    411  O   LEU L  53      20.158  20.475  51.758  1.00 44.14           O  
ATOM    412  N   GLU L  54      21.235  19.460  50.052  1.00 42.15           N  
ATOM    413  CA  GLU L  54      20.086  18.699  49.652  1.00 42.64           C  
ATOM    414  CB  GLU L  54      20.236  17.992  48.293  1.00 39.80           C  
ATOM    415  CG  GLU L  54      19.007  17.171  47.890  1.00 47.03           C  
ATOM    416  CD  GLU L  54      17.840  18.115  47.629  1.00 54.80           C  
ATOM    417  OE1 GLU L  54      18.047  19.123  46.903  1.00 56.36           O  
ATOM    418  OE2 GLU L  54      16.727  17.839  48.150  1.00 53.50           O1-
ATOM    419  C   GLU L  54      19.849  17.656  50.692  1.00 47.23           C  
ATOM    420  O   GLU L  54      20.780  17.184  51.342  1.00 47.42           O  
ATOM    421  N   SER L  55      18.575  17.270  50.884  1.00 46.43           N  
ATOM    422  CA  SER L  55      18.289  16.320  51.917  1.00 49.35           C  
ATOM    423  CB  SER L  55      16.786  16.060  52.112  1.00 52.68           C  
ATOM    424  OG  SER L  55      16.590  15.110  53.148  1.00 58.66           O  
ATOM    425  C   SER L  55      18.935  15.013  51.578  1.00 48.08           C  
ATOM    426  O   SER L  55      18.943  14.587  50.423  1.00 46.54           O  
ATOM    427  N   GLY L  56      19.506  14.345  52.604  1.00 47.52           N  
ATOM    428  CA  GLY L  56      20.096  13.049  52.436  1.00 46.25           C  
ATOM    429  C   GLY L  56      21.572  13.170  52.207  1.00 49.31           C  
ATOM    430  O   GLY L  56      22.285  12.168  52.243  1.00 51.63           O  
ATOM    431  N   VAL L  57      22.079  14.396  51.969  1.00 45.42           N  
ATOM    432  CA  VAL L  57      23.484  14.565  51.715  1.00 42.36           C  
ATOM    433  CB  VAL L  57      23.771  15.717  50.794  1.00 42.76           C  
ATOM    434  CG1 VAL L  57      25.290  15.858  50.627  1.00 42.66           C  
ATOM    435  CG2 VAL L  57      23.040  15.473  49.465  1.00 42.70           C  
ATOM    436  C   VAL L  57      24.183  14.821  53.017  1.00 43.97           C  
ATOM    437  O   VAL L  57      23.673  15.539  53.875  1.00 42.76           O  
ATOM    438  N   GLY L  58      25.394  14.245  53.178  1.00 43.82           N  
ATOM    439  CA  GLY L  58      26.135  14.364  54.405  1.00 43.52           C  
ATOM    440  C   GLY L  58      26.591  15.779  54.590  1.00 45.79           C  
ATOM    441  O   GLY L  58      26.844  16.514  53.639  1.00 45.15           O  
ATOM    442  N   ALA L  59      26.765  16.145  55.872  1.00 46.75           N  
ATOM    443  CA  ALA L  59      27.145  17.430  56.390  1.00 45.01           C  
ATOM    444  CB  ALA L  59      27.183  17.459  57.927  1.00 43.84           C  
ATOM    445  C   ALA L  59      28.509  17.798  55.897  1.00 47.60           C  
ATOM    446  O   ALA L  59      28.860  18.975  55.857  1.00 45.73           O  
ATOM    447  N   ARG L  60      29.331  16.797  55.546  1.00 46.93           N  
ATOM    448  CA  ARG L  60      30.690  17.044  55.146  1.00 46.85           C  
ATOM    449  CB  ARG L  60      31.415  15.793  54.621  1.00 44.73           C  
ATOM    450  CG  ARG L  60      31.462  14.611  55.589  1.00 51.40           C  
ATOM    451  CD  ARG L  60      32.420  13.513  55.122  1.00 50.29           C  
ATOM    452  NE  ARG L  60      32.094  13.208  53.700  1.00 51.42           N  
ATOM    453  CZ  ARG L  60      31.192  12.235  53.387  1.00 50.34           C  
ATOM    454  NH1 ARG L  60      30.601  11.513  54.380  1.00 43.90           N1+
ATOM    455  NH2 ARG L  60      30.884  11.979  52.081  1.00 45.00           N  
ATOM    456  C   ARG L  60      30.690  18.002  53.994  1.00 46.10           C  
ATOM    457  O   ARG L  60      31.641  18.769  53.835  1.00 43.73           O  
ATOM    458  N   PHE L  61      29.650  17.948  53.132  1.00 43.67           N  
ATOM    459  CA  PHE L  61      29.587  18.798  51.972  1.00 43.36           C  
ATOM    460  CB  PHE L  61      28.717  18.217  50.841  1.00 42.72           C  
ATOM    461  CG  PHE L  61      29.349  16.962  50.340  1.00 42.80           C  
ATOM    462  CD1 PHE L  61      30.370  17.011  49.423  1.00 44.03           C  
ATOM    463  CD2 PHE L  61      28.918  15.731  50.775  1.00 42.10           C  
ATOM    464  CE1 PHE L  61      30.951  15.855  48.957  1.00 46.57           C  
ATOM    465  CE2 PHE L  61      29.495  14.572  50.311  1.00 43.12           C  
ATOM    466  CZ  PHE L  61      30.517  14.631  49.398  1.00 45.54           C  
ATOM    467  C   PHE L  61      28.981  20.125  52.335  1.00 44.83           C  
ATOM    468  O   PHE L  61      28.036  20.203  53.119  1.00 42.40           O  
ATOM    469  N   SER L  62      29.531  21.221  51.759  1.00 44.74           N  
ATOM    470  CA  SER L  62      29.020  22.542  52.008  1.00 44.74           C  
ATOM    471  CB  SER L  62      29.703  23.243  53.193  1.00 41.59           C  
ATOM    472  OG  SER L  62      31.083  23.430  52.918  1.00 45.91           O  
ATOM    473  C   SER L  62      29.277  23.378  50.787  1.00 44.99           C  
ATOM    474  O   SER L  62      30.170  23.076  49.996  1.00 44.15           O  
ATOM    475  N   GLY L  63      28.491  24.462  50.601  1.00 44.88           N  
ATOM    476  CA  GLY L  63      28.682  25.305  49.451  1.00 44.50           C  
ATOM    477  C   GLY L  63      28.610  26.735  49.889  1.00 45.31           C  
ATOM    478  O   GLY L  63      27.962  27.058  50.883  1.00 43.18           O  
ATOM    479  N   SER L  64      29.283  27.637  49.139  1.00 46.29           N  
ATOM    480  CA  SER L  64      29.255  29.032  49.488  1.00 47.20           C  
ATOM    481  CB  SER L  64      30.290  29.425  50.557  1.00 46.98           C  
ATOM    482  OG  SER L  64      31.607  29.251  50.056  1.00 51.92           O  
ATOM    483  C   SER L  64      29.554  29.851  48.263  1.00 47.89           C  
ATOM    484  O   SER L  64      29.860  29.314  47.199  1.00 47.05           O  
ATOM    485  N   GLY L  65      29.466  31.196  48.397  1.00 50.39           N  
ATOM    486  CA  GLY L  65      29.781  32.091  47.316  1.00 51.97           C  
ATOM    487  C   GLY L  65      28.541  32.772  46.822  1.00 52.77           C  
ATOM    488  O   GLY L  65      27.423  32.404  47.181  1.00 52.58           O  
ATOM    489  N   SER L  66      28.729  33.839  46.014  1.00 54.10           N  
ATOM    490  CA  SER L  66      27.614  34.531  45.433  1.00 52.82           C  
ATOM    491  CB  SER L  66      26.945  35.562  46.359  1.00 53.49           C  
ATOM    492  OG  SER L  66      27.804  36.672  46.561  1.00 58.71           O  
ATOM    493  C   SER L  66      28.117  35.264  44.231  1.00 53.57           C  
ATOM    494  O   SER L  66      29.323  35.366  44.006  1.00 53.56           O  
ATOM    495  N   GLY L  67      27.189  35.794  43.412  1.00 52.06           N  
ATOM    496  CA  GLY L  67      27.593  36.517  42.243  1.00 50.91           C  
ATOM    497  C   GLY L  67      28.232  35.556  41.284  1.00 51.11           C  
ATOM    498  O   GLY L  67      27.593  34.637  40.776  1.00 49.02           O  
ATOM    499  N   THR L  68      29.484  35.865  40.908  1.00 50.49           N  
ATOM    500  CA  THR L  68      30.319  35.117  40.006  1.00 50.81           C  
ATOM    501  CB  THR L  68      31.290  36.002  39.287  1.00 54.62           C  
ATOM    502  OG1 THR L  68      32.040  35.241  38.354  1.00 61.28           O  
ATOM    503  CG2 THR L  68      32.214  36.677  40.312  1.00 51.10           C  
ATOM    504  C   THR L  68      31.107  33.983  40.620  1.00 52.99           C  
ATOM    505  O   THR L  68      31.489  33.063  39.895  1.00 53.69           O  
ATOM    506  N   ASP L  69      31.456  34.033  41.928  1.00 53.55           N  
ATOM    507  CA  ASP L  69      32.369  33.031  42.436  1.00 53.88           C  
ATOM    508  CB  ASP L  69      33.625  33.634  43.096  1.00 59.92           C  
ATOM    509  CG  ASP L  69      34.492  34.252  42.004  1.00 70.25           C  
ATOM    510  OD1 ASP L  69      34.214  33.997  40.802  1.00 72.47           O  
ATOM    511  OD2 ASP L  69      35.451  34.987  42.363  1.00 78.70           O1-
ATOM    512  C   ASP L  69      31.718  32.120  43.439  1.00 50.70           C  
ATOM    513  O   ASP L  69      31.066  32.571  44.380  1.00 51.28           O  
ATOM    514  N   PHE L  70      31.904  30.788  43.265  1.00 48.41           N  
ATOM    515  CA  PHE L  70      31.310  29.831  44.162  1.00 46.41           C  
ATOM    516  CB  PHE L  70      30.058  29.151  43.569  1.00 45.05           C  
ATOM    517  CG  PHE L  70      29.025  30.195  43.291  1.00 43.83           C  
ATOM    518  CD1 PHE L  70      29.037  30.889  42.102  1.00 44.04           C  
ATOM    519  CD2 PHE L  70      28.039  30.483  44.207  1.00 45.35           C  
ATOM    520  CE1 PHE L  70      28.089  31.851  41.836  1.00 43.77           C  
ATOM    521  CE2 PHE L  70      27.089  31.445  43.945  1.00 44.07           C  
ATOM    522  CZ  PHE L  70      27.110  32.133  42.756  1.00 44.31           C  
ATOM    523  C   PHE L  70      32.307  28.739  44.444  1.00 46.82           C  
ATOM    524  O   PHE L  70      33.196  28.477  43.636  1.00 46.96           O  
ATOM    525  N   THR L  71      32.188  28.078  45.622  1.00 45.39           N  
ATOM    526  CA  THR L  71      33.089  27.011  45.962  1.00 46.69           C  
ATOM    527  CB  THR L  71      34.152  27.415  46.942  1.00 49.96           C  
ATOM    528  OG1 THR L  71      33.555  27.843  48.157  1.00 54.21           O  
ATOM    529  CG2 THR L  71      34.993  28.550  46.336  1.00 50.35           C  
ATOM    530  C   THR L  71      32.322  25.889  46.598  1.00 45.44           C  
ATOM    531  O   THR L  71      31.307  26.103  47.260  1.00 43.07           O  
ATOM    532  N   LEU L  72      32.803  24.647  46.385  1.00 44.33           N  
ATOM    533  CA  LEU L  72      32.233  23.472  46.985  1.00 41.01           C  
ATOM    534  CB  LEU L  72      31.932  22.365  45.959  1.00 38.39           C  
ATOM    535  CG  LEU L  72      31.323  21.085  46.560  1.00 39.40           C  
ATOM    536  CD1 LEU L  72      29.924  21.343  47.149  1.00 37.39           C  
ATOM    537  CD2 LEU L  72      31.341  19.933  45.542  1.00 36.84           C  
ATOM    538  C   LEU L  72      33.283  22.948  47.916  1.00 42.21           C  
ATOM    539  O   LEU L  72      34.444  22.817  47.529  1.00 40.85           O  
ATOM    540  N   ASN L  73      32.909  22.645  49.179  1.00 42.52           N  
ATOM    541  CA  ASN L  73      33.877  22.164  50.128  1.00 44.14           C  
ATOM    542  CB  ASN L  73      34.019  23.044  51.384  1.00 48.80           C  
ATOM    543  CG  ASN L  73      34.891  24.246  51.065  1.00 57.92           C  
ATOM    544  OD1 ASN L  73      36.064  24.104  50.722  1.00 59.69           O  
ATOM    545  ND2 ASN L  73      34.307  25.467  51.188  1.00 59.21           N  
ATOM    546  C   ASN L  73      33.473  20.816  50.631  1.00 44.94           C  
ATOM    547  O   ASN L  73      32.301  20.558  50.903  1.00 46.19           O  
ATOM    548  N   ILE L  74      34.467  19.911  50.755  1.00 43.39           N  
ATOM    549  CA  ILE L  74      34.233  18.602  51.292  1.00 42.98           C  
ATOM    550  CB  ILE L  74      34.488  17.509  50.293  1.00 44.03           C  
ATOM    551  CG1 ILE L  74      33.619  17.721  49.045  1.00 41.19           C  
ATOM    552  CG2 ILE L  74      34.230  16.158  50.980  1.00 41.95           C  
ATOM    553  CD1 ILE L  74      34.039  16.852  47.861  1.00 38.38           C  
ATOM    554  C   ILE L  74      35.218  18.412  52.408  1.00 44.87           C  
ATOM    555  O   ILE L  74      36.426  18.506  52.196  1.00 45.64           O  
ATOM    556  N   HIS L  75      34.722  18.152  53.636  1.00 46.80           N  
ATOM    557  CA  HIS L  75      35.613  17.939  54.743  1.00 46.16           C  
ATOM    558  ND1 HIS L  75      36.693  19.210  57.830  1.00 56.06           N  
ATOM    559  CG  HIS L  75      37.066  19.091  56.505  1.00 52.80           C  
ATOM    560  CB  HIS L  75      36.123  19.262  55.350  1.00 46.12           C  
ATOM    561  NE2 HIS L  75      38.869  18.747  57.819  1.00 58.30           N  
ATOM    562  CD2 HIS L  75      38.393  18.808  56.519  1.00 55.68           C  
ATOM    563  CE1 HIS L  75      37.809  18.996  58.567  1.00 58.37           C  
ATOM    564  C   HIS L  75      34.852  17.213  55.808  1.00 48.69           C  
ATOM    565  O   HIS L  75      33.772  17.657  56.189  1.00 48.47           O  
ATOM    566  N   PRO L  76      35.347  16.108  56.318  1.00 48.36           N  
ATOM    567  CA  PRO L  76      36.570  15.520  55.837  1.00 46.28           C  
ATOM    568  CD  PRO L  76      35.145  15.845  57.734  1.00 47.58           C  
ATOM    569  CB  PRO L  76      37.098  14.639  56.965  1.00 47.69           C  
ATOM    570  CG  PRO L  76      36.460  15.232  58.229  1.00 49.44           C  
ATOM    571  C   PRO L  76      36.276  14.715  54.613  1.00 47.71           C  
ATOM    572  O   PRO L  76      35.151  14.243  54.467  1.00 46.33           O  
ATOM    573  N   VAL L  77      37.278  14.520  53.739  1.00 47.22           N  
ATOM    574  CA  VAL L  77      37.083  13.733  52.558  1.00 46.07           C  
ATOM    575  CB  VAL L  77      38.166  13.928  51.529  1.00 48.06           C  
ATOM    576  CG1 VAL L  77      37.966  12.914  50.390  1.00 45.95           C  
ATOM    577  CG2 VAL L  77      38.141  15.396  51.070  1.00 47.29           C  
ATOM    578  C   VAL L  77      37.097  12.289  52.954  1.00 46.57           C  
ATOM    579  O   VAL L  77      37.861  11.881  53.827  1.00 46.56           O  
ATOM    580  N   GLU L  78      36.228  11.481  52.312  1.00 46.99           N  
ATOM    581  CA  GLU L  78      36.153  10.075  52.590  1.00 46.12           C  
ATOM    582  CB  GLU L  78      34.828   9.658  53.243  1.00 46.94           C  
ATOM    583  CG  GLU L  78      34.712  10.208  54.667  1.00 56.30           C  
ATOM    584  CD  GLU L  78      33.380   9.774  55.250  1.00 65.93           C  
ATOM    585  OE1 GLU L  78      32.586   9.150  54.499  1.00 69.87           O  
ATOM    586  OE2 GLU L  78      33.132  10.068  56.449  1.00 62.96           O1-
ATOM    587  C   GLU L  78      36.328   9.334  51.297  1.00 46.11           C  
ATOM    588  O   GLU L  78      36.365   9.932  50.222  1.00 43.54           O  
ATOM    589  N   GLU L  79      36.452   7.994  51.382  1.00 46.21           N  
ATOM    590  CA  GLU L  79      36.732   7.157  50.245  1.00 48.14           C  
ATOM    591  CB  GLU L  79      36.842   5.667  50.610  1.00 50.59           C  
ATOM    592  CG  GLU L  79      37.965   5.344  51.598  1.00 55.68           C  
ATOM    593  CD  GLU L  79      37.445   5.627  53.002  1.00 60.21           C  
ATOM    594  OE1 GLU L  79      36.250   6.003  53.126  1.00 60.42           O  
ATOM    595  OE2 GLU L  79      38.236   5.467  53.970  1.00 57.07           O1-
ATOM    596  C   GLU L  79      35.627   7.253  49.235  1.00 46.89           C  
ATOM    597  O   GLU L  79      35.884   7.281  48.033  1.00 45.27           O  
ATOM    598  N   GLU L  80      34.368   7.323  49.700  1.00 44.81           N  
ATOM    599  CA  GLU L  80      33.217   7.316  48.839  1.00 45.19           C  
ATOM    600  CB  GLU L  80      31.873   7.215  49.587  1.00 47.69           C  
ATOM    601  CG  GLU L  80      31.568   8.356  50.557  1.00 55.39           C  
ATOM    602  CD  GLU L  80      30.144   8.134  51.054  1.00 66.37           C  
ATOM    603  OE1 GLU L  80      29.450   7.267  50.459  1.00 71.10           O  
ATOM    604  OE2 GLU L  80      29.725   8.820  52.023  1.00 67.56           O1-
ATOM    605  C   GLU L  80      33.192   8.539  47.978  1.00 44.70           C  
ATOM    606  O   GLU L  80      32.546   8.548  46.932  1.00 47.01           O  
ATOM    607  N   ASP L  81      33.878   9.608  48.415  1.00 42.91           N  
ATOM    608  CA  ASP L  81      33.912  10.898  47.781  1.00 41.35           C  
ATOM    609  CB  ASP L  81      34.644  11.943  48.637  1.00 41.35           C  
ATOM    610  CG  ASP L  81      33.770  12.193  49.858  1.00 45.58           C  
ATOM    611  OD1 ASP L  81      32.547  11.902  49.776  1.00 41.39           O  
ATOM    612  OD2 ASP L  81      34.312  12.672  50.888  1.00 43.00           O1-
ATOM    613  C   ASP L  81      34.555  10.856  46.422  1.00 42.28           C  
ATOM    614  O   ASP L  81      34.423  11.819  45.667  1.00 40.91           O  
ATOM    615  N   ALA L  82      35.335   9.809  46.084  1.00 40.07           N  
ATOM    616  CA  ALA L  82      35.929   9.801  44.772  1.00 40.24           C  
ATOM    617  CB  ALA L  82      36.748   8.532  44.473  1.00 38.35           C  
ATOM    618  C   ALA L  82      34.820   9.883  43.768  1.00 41.71           C  
ATOM    619  O   ALA L  82      33.894   9.072  43.780  1.00 42.16           O  
ATOM    620  N   ALA L  83      34.894  10.884  42.861  1.00 39.45           N  
ATOM    621  CA  ALA L  83      33.858  11.076  41.885  1.00 39.32           C  
ATOM    622  CB  ALA L  83      32.459  11.237  42.508  1.00 38.24           C  
ATOM    623  C   ALA L  83      34.156  12.349  41.146  1.00 39.77           C  
ATOM    624  O   ALA L  83      35.166  13.006  41.398  1.00 40.82           O  
ATOM    625  N   THR L  84      33.278  12.714  40.185  1.00 38.99           N  
ATOM    626  CA  THR L  84      33.430  13.936  39.442  1.00 39.46           C  
ATOM    627  CB  THR L  84      33.230  13.760  37.962  1.00 38.55           C  
ATOM    628  OG1 THR L  84      34.153  12.809  37.452  1.00 42.03           O  
ATOM    629  CG2 THR L  84      33.439  15.117  37.267  1.00 38.60           C  
ATOM    630  C   THR L  84      32.360  14.866  39.932  1.00 39.87           C  
ATOM    631  O   THR L  84      31.230  14.444  40.171  1.00 39.67           O  
ATOM    632  N   TYR L  85      32.692  16.166  40.105  1.00 40.68           N  
ATOM    633  CA  TYR L  85      31.737  17.103  40.631  1.00 39.66           C  
ATOM    634  CB  TYR L  85      32.194  17.779  41.940  1.00 37.80           C  
ATOM    635  CG  TYR L  85      32.319  16.729  42.996  1.00 39.78           C  
ATOM    636  CD1 TYR L  85      31.242  16.394  43.782  1.00 41.06           C  
ATOM    637  CD2 TYR L  85      33.509  16.068  43.203  1.00 37.66           C  
ATOM    638  CE1 TYR L  85      31.349  15.427  44.754  1.00 38.84           C  
ATOM    639  CE2 TYR L  85      33.623  15.099  44.176  1.00 38.24           C  
ATOM    640  CZ  TYR L  85      32.540  14.776  44.956  1.00 40.24           C  
ATOM    641  OH  TYR L  85      32.651  13.784  45.952  1.00 40.15           O  
ATOM    642  C   TYR L  85      31.504  18.181  39.616  1.00 40.17           C  
ATOM    643  O   TYR L  85      32.439  18.641  38.958  1.00 39.36           O  
ATOM    644  N   TYR L  86      30.227  18.603  39.461  1.00 37.48           N  
ATOM    645  CA  TYR L  86      29.900  19.608  38.487  1.00 37.13           C  
ATOM    646  CB  TYR L  86      28.972  19.138  37.347  1.00 37.00           C  
ATOM    647  CG  TYR L  86      29.570  18.023  36.557  1.00 38.54           C  
ATOM    648  CD1 TYR L  86      30.503  18.263  35.576  1.00 40.21           C  
ATOM    649  CD2 TYR L  86      29.188  16.724  36.797  1.00 40.50           C  
ATOM    650  CE1 TYR L  86      31.043  17.231  34.847  1.00 42.05           C  
ATOM    651  CE2 TYR L  86      29.727  15.687  36.069  1.00 42.39           C  
ATOM    652  CZ  TYR L  86      30.656  15.939  35.091  1.00 43.25           C  
ATOM    653  OH  TYR L  86      31.212  14.881  34.340  1.00 41.64           O  
ATOM    654  C   TYR L  86      29.111  20.699  39.140  1.00 38.06           C  
ATOM    655  O   TYR L  86      28.323  20.468  40.057  1.00 38.08           O  
ATOM    656  N   CYS L  87      29.321  21.935  38.656  1.00 38.96           N  
ATOM    657  CA  CYS L  87      28.557  23.072  39.067  1.00 40.24           C  
ATOM    658  CB  CYS L  87      29.428  24.324  39.217  1.00 38.62           C  
ATOM    659  SG  CYS L  87      30.443  24.568  37.730  1.00 48.13           S  
ATOM    660  C   CYS L  87      27.586  23.318  37.947  1.00 39.12           C  
ATOM    661  O   CYS L  87      27.848  22.934  36.808  1.00 38.91           O  
ATOM    662  N   GLN L  88      26.417  23.926  38.244  1.00 38.59           N  
ATOM    663  CA  GLN L  88      25.438  24.167  37.215  1.00 38.73           C  
ATOM    664  CB  GLN L  88      24.353  23.089  37.119  1.00 39.48           C  
ATOM    665  CG  GLN L  88      23.331  23.412  36.028  1.00 39.97           C  
ATOM    666  CD  GLN L  88      22.002  22.781  36.411  1.00 43.22           C  
ATOM    667  OE1 GLN L  88      20.938  23.298  36.072  1.00 43.58           O  
ATOM    668  NE2 GLN L  88      22.054  21.648  37.159  1.00 41.83           N  
ATOM    669  C   GLN L  88      24.669  25.398  37.578  1.00 39.27           C  
ATOM    670  O   GLN L  88      24.397  25.638  38.752  1.00 39.29           O  
ATOM    671  N   HIS L  89      24.261  26.201  36.570  1.00 39.32           N  
ATOM    672  CA  HIS L  89      23.481  27.364  36.884  1.00 39.65           C  
ATOM    673  ND1 HIS L  89      22.685  29.894  34.719  1.00 50.49           N  
ATOM    674  CG  HIS L  89      23.757  29.096  35.043  1.00 42.73           C  
ATOM    675  CB  HIS L  89      24.101  28.700  36.444  1.00 39.12           C  
ATOM    676  NE2 HIS L  89      23.704  29.395  32.809  1.00 44.92           N  
ATOM    677  CD2 HIS L  89      24.369  28.799  33.866  1.00 48.85           C  
ATOM    678  CE1 HIS L  89      22.700  30.042  33.370  1.00 50.40           C  
ATOM    679  C   HIS L  89      22.145  27.234  36.215  1.00 42.40           C  
ATOM    680  O   HIS L  89      22.029  26.633  35.146  1.00 41.91           O  
ATOM    681  N   LYS L  90      21.089  27.814  36.781  1.00 27.41           N  
ATOM    682  CA  LYS L  90      20.086  28.015  35.790  1.00 29.10           C  
ATOM    683  CB  LYS L  90      18.991  26.957  35.639  1.00 29.67           C  
ATOM    684  CG  LYS L  90      19.448  25.584  35.146  1.00 26.80           C  
ATOM    685  CD  LYS L  90      18.366  24.510  35.299  1.00 39.06           C  
ATOM    686  CE  LYS L  90      18.669  23.222  34.531  1.00  0.00           C  
ATOM    687  NZ  LYS L  90      17.438  22.406  34.400  1.00  0.00           N1+
ATOM    688  C   LYS L  90      19.447  29.326  36.077  1.00 30.31           C  
ATOM    689  O   LYS L  90      18.239  29.413  36.281  1.00 31.15           O  
ATOM    690  N   ARG L  91      20.265  30.393  36.119  1.00 29.38           N  
ATOM    691  CA  ARG L  91      19.683  31.685  36.280  1.00 27.31           C  
ATOM    692  CB  ARG L  91      20.718  32.797  36.491  1.00 25.59           C  
ATOM    693  CG  ARG L  91      20.071  34.178  36.583  1.00 26.51           C  
ATOM    694  CD  ARG L  91      20.958  35.226  37.248  1.00 30.84           C  
ATOM    695  NE  ARG L  91      20.250  36.535  37.157  1.00 31.63           N  
ATOM    696  CZ  ARG L  91      20.632  37.449  36.220  1.00 32.73           C  
ATOM    697  NH1 ARG L  91      21.686  37.188  35.392  1.00 34.82           N1+
ATOM    698  NH2 ARG L  91      19.960  38.635  36.107  1.00 33.62           N  
ATOM    699  C   ARG L  91      18.924  31.959  35.025  1.00 27.73           C  
ATOM    700  O   ARG L  91      17.777  32.403  35.059  1.00 25.32           O  
ATOM    701  N   GLU L  92      19.554  31.656  33.872  1.00 28.43           N  
ATOM    702  CA  GLU L  92      18.896  31.877  32.618  1.00 26.88           C  
ATOM    703  CB  GLU L  92      19.273  33.194  31.924  1.00 28.10           C  
ATOM    704  CG  GLU L  92      18.719  34.427  32.637  1.00 29.80           C  
ATOM    705  CD  GLU L  92      19.027  35.624  31.762  1.00 32.97           C  
ATOM    706  OE1 GLU L  92      18.899  35.477  30.518  1.00 36.47           O  
ATOM    707  OE2 GLU L  92      19.399  36.691  32.320  1.00 36.56           O1-
ATOM    708  C   GLU L  92      19.251  30.762  31.687  1.00 27.11           C  
ATOM    709  O   GLU L  92      20.171  29.984  31.937  1.00 25.95           O  
ATOM    710  N   TYR L  93      18.490  30.661  30.584  1.00 26.32           N  
ATOM    711  CA  TYR L  93      18.687  29.631  29.604  1.00 25.83           C  
ATOM    712  CB  TYR L  93      17.403  29.287  28.831  1.00 25.96           C  
ATOM    713  CG  TYR L  93      16.444  28.752  29.838  1.00 26.89           C  
ATOM    714  CD1 TYR L  93      15.846  29.612  30.725  1.00 29.62           C  
ATOM    715  CD2 TYR L  93      16.137  27.412  29.895  1.00 26.68           C  
ATOM    716  CE1 TYR L  93      14.962  29.146  31.668  1.00 28.58           C  
ATOM    717  CE2 TYR L  93      15.252  26.939  30.834  1.00 29.80           C  
ATOM    718  CZ  TYR L  93      14.663  27.808  31.722  1.00 30.15           C  
ATOM    719  OH  TYR L  93      13.757  27.327  32.688  1.00 32.09           O  
ATOM    720  C   TYR L  93      19.716  30.104  28.632  1.00 25.77           C  
ATOM    721  O   TYR L  93      19.797  31.292  28.323  1.00 26.19           O  
ATOM    722  N   PRO L  94      20.519  29.201  28.131  1.00 26.91           N  
ATOM    723  CA  PRO L  94      20.391  27.816  28.511  1.00 25.47           C  
ATOM    724  CD  PRO L  94      20.905  29.337  26.736  1.00 24.67           C  
ATOM    725  CB  PRO L  94      20.984  27.002  27.366  1.00 24.47           C  
ATOM    726  CG  PRO L  94      20.844  27.922  26.149  1.00 23.09           C  
ATOM    727  C   PRO L  94      21.065  27.492  29.799  1.00 25.63           C  
ATOM    728  O   PRO L  94      21.951  28.232  30.224  1.00 25.12           O  
ATOM    729  N   PRO L  95      20.653  26.418  30.415  1.00 25.06           N  
ATOM    730  CA  PRO L  95      21.314  25.966  31.602  1.00 24.08           C  
ATOM    731  CD  PRO L  95      19.248  26.047  30.400  1.00 26.70           C  
ATOM    732  CB  PRO L  95      20.375  24.955  32.252  1.00 21.77           C  
ATOM    733  CG  PRO L  95      18.983  25.386  31.760  1.00 19.35           C  
ATOM    734  C   PRO L  95      22.616  25.377  31.181  1.00 24.56           C  
ATOM    735  O   PRO L  95      22.653  24.660  30.183  1.00 24.74           O  
ATOM    736  N   THR L  96      23.686  25.638  31.939  1.00 45.86           N  
ATOM    737  CA  THR L  96      24.978  25.135  31.580  1.00 45.67           C  
ATOM    738  CB  THR L  96      25.900  26.201  31.062  1.00 45.98           C  
ATOM    739  OG1 THR L  96      26.091  27.205  32.047  1.00 46.47           O  
ATOM    740  CG2 THR L  96      25.278  26.812  29.794  1.00 44.48           C  
ATOM    741  C   THR L  96      25.628  24.507  32.772  1.00 43.30           C  
ATOM    742  O   THR L  96      25.287  24.797  33.918  1.00 40.12           O  
ATOM    743  N   PHE L  97      26.599  23.610  32.503  1.00 41.05           N  
ATOM    744  CA  PHE L  97      27.328  22.919  33.528  1.00 40.39           C  
ATOM    745  CB  PHE L  97      27.350  21.387  33.360  1.00 37.89           C  
ATOM    746  CG  PHE L  97      26.002  20.805  33.612  1.00 38.64           C  
ATOM    747  CD1 PHE L  97      25.033  20.819  32.637  1.00 38.47           C  
ATOM    748  CD2 PHE L  97      25.717  20.221  34.825  1.00 39.13           C  
ATOM    749  CE1 PHE L  97      23.793  20.273  32.875  1.00 41.41           C  
ATOM    750  CE2 PHE L  97      24.480  19.674  35.067  1.00 40.01           C  
ATOM    751  CZ  PHE L  97      23.514  19.698  34.091  1.00 41.20           C  
ATOM    752  C   PHE L  97      28.763  23.326  33.412  1.00 40.12           C  
ATOM    753  O   PHE L  97      29.213  23.784  32.362  1.00 38.79           O  
ATOM    754  N   GLY L  98      29.518  23.186  34.521  1.00 40.34           N  
ATOM    755  CA  GLY L  98      30.924  23.464  34.494  1.00 39.34           C  
ATOM    756  C   GLY L  98      31.577  22.259  33.886  1.00 41.56           C  
ATOM    757  O   GLY L  98      30.932  21.234  33.671  1.00 42.54           O  
ATOM    758  N   GLN L  99      32.893  22.352  33.619  1.00 42.26           N  
ATOM    759  CA  GLN L  99      33.644  21.308  32.975  1.00 43.56           C  
ATOM    760  CB  GLN L  99      35.092  21.722  32.659  1.00 43.66           C  
ATOM    761  CG  GLN L  99      35.953  21.989  33.895  1.00  0.00           C  
ATOM    762  CD  GLN L  99      37.340  22.384  33.408  1.00  0.00           C  
ATOM    763  OE1 GLN L  99      38.313  22.344  34.160  1.00  0.00           O  
ATOM    764  NE2 GLN L  99      37.433  22.786  32.112  1.00  0.00           N  
ATOM    765  C   GLN L  99      33.681  20.081  33.837  1.00 44.20           C  
ATOM    766  O   GLN L  99      33.745  18.965  33.326  1.00 42.95           O  
ATOM    767  N   GLY L 100      33.685  20.247  35.171  1.00 42.62           N  
ATOM    768  CA  GLY L 100      33.712  19.108  36.046  1.00 41.58           C  
ATOM    769  C   GLY L 100      35.084  18.983  36.627  1.00 42.63           C  
ATOM    770  O   GLY L 100      36.078  19.336  35.994  1.00 44.39           O  
ATOM    771  N   THR L 101      35.158  18.481  37.879  1.00 42.67           N  
ATOM    772  CA  THR L 101      36.421  18.284  38.529  1.00 42.74           C  
ATOM    773  CB  THR L 101      36.634  19.201  39.701  1.00 42.69           C  
ATOM    774  OG1 THR L 101      36.558  20.557  39.279  1.00 44.35           O  
ATOM    775  CG2 THR L 101      38.017  18.919  40.312  1.00 41.66           C  
ATOM    776  C   THR L 101      36.443  16.876  39.038  1.00 43.63           C  
ATOM    777  O   THR L 101      35.528  16.442  39.737  1.00 44.61           O  
ATOM    778  N   LYS L 102      37.505  16.115  38.704  1.00 43.35           N  
ATOM    779  CA  LYS L 102      37.567  14.751  39.145  1.00 45.25           C  
ATOM    780  CB  LYS L 102      38.275  13.825  38.139  1.00 47.12           C  
ATOM    781  CG  LYS L 102      38.029  12.335  38.376  1.00 51.36           C  
ATOM    782  CD  LYS L 102      38.376  11.478  37.155  1.00 60.91           C  
ATOM    783  CE  LYS L 102      37.890  10.031  37.247  1.00 72.15           C  
ATOM    784  NZ  LYS L 102      37.986   9.385  35.917  1.00 79.42           N1+
ATOM    785  C   LYS L 102      38.328  14.735  40.430  1.00 44.82           C  
ATOM    786  O   LYS L 102      39.427  15.282  40.521  1.00 45.20           O  
ATOM    787  N   VAL L 103      37.749  14.107  41.471  1.00 44.25           N  
ATOM    788  CA  VAL L 103      38.409  14.091  42.743  1.00 42.42           C  
ATOM    789  CB  VAL L 103      37.492  14.419  43.887  1.00 40.51           C  
ATOM    790  CG1 VAL L 103      38.295  14.338  45.197  1.00  0.00           C  
ATOM    791  CG2 VAL L 103      36.858  15.795  43.622  1.00  0.00           C  
ATOM    792  C   VAL L 103      38.954  12.720  42.965  1.00 45.73           C  
ATOM    793  O   VAL L 103      38.237  11.723  42.890  1.00 44.02           O  
ATOM    794  N   GLU L 104      40.267  12.647  43.248  1.00 45.72           N  
ATOM    795  CA  GLU L 104      40.899  11.383  43.457  1.00 45.12           C  
ATOM    796  CB  GLU L 104      42.091  11.156  42.517  1.00 48.26           C  
ATOM    797  CG  GLU L 104      42.675   9.746  42.581  1.00 58.12           C  
ATOM    798  CD  GLU L 104      43.809   9.692  41.567  1.00 69.98           C  
ATOM    799  OE1 GLU L 104      43.935  10.660  40.771  1.00 69.95           O  
ATOM    800  OE2 GLU L 104      44.562   8.683  41.573  1.00 71.36           O1-
ATOM    801  C   GLU L 104      41.395  11.373  44.862  1.00 44.45           C  
ATOM    802  O   GLU L 104      41.802  12.402  45.398  1.00 43.77           O  
ATOM    803  N   ILE L 105      41.363  10.194  45.510  1.00 41.88           N  
ATOM    804  CA  ILE L 105      41.809  10.155  46.867  1.00 44.05           C  
ATOM    805  CB  ILE L 105      40.849   9.486  47.807  1.00 44.10           C  
ATOM    806  CG1 ILE L 105      40.560   8.042  47.380  1.00 46.39           C  
ATOM    807  CG2 ILE L 105      39.597  10.367  47.923  1.00 44.63           C  
ATOM    808  CD1 ILE L 105      39.619   7.331  48.350  1.00 47.04           C  
ATOM    809  C   ILE L 105      43.135   9.483  46.930  1.00 45.75           C  
ATOM    810  O   ILE L 105      43.372   8.448  46.309  1.00 48.60           O  
ATOM    811  N   LYS L 106      44.062  10.118  47.666  1.00 46.30           N  
ATOM    812  CA  LYS L 106      45.373   9.573  47.821  1.00 47.35           C  
ATOM    813  CB  LYS L 106      46.383  10.595  48.364  1.00 49.05           C  
ATOM    814  CG  LYS L 106      46.626  11.759  47.400  1.00 58.99           C  
ATOM    815  CD  LYS L 106      47.343  12.952  48.035  1.00 61.58           C  
ATOM    816  CE  LYS L 106      48.859  12.778  48.135  1.00 65.20           C  
ATOM    817  NZ  LYS L 106      49.478  14.027  48.631  1.00 65.08           N1+
ATOM    818  C   LYS L 106      45.243   8.453  48.843  1.00 48.16           C  
ATOM    819  O   LYS L 106      44.844   8.756  50.000  1.00 49.23           O  
ATOM    820  OXT LYS L 106      45.534   7.281  48.482  1.00  0.00           O1-
TER     821      LYS L 106 
ATOM    822  N   GLN H 107      11.961   6.264  35.087  1.00 42.61           N1+
ATOM    823  CA  GLN H 107      12.435   5.038  34.407  1.00 42.74           C  
ATOM    824  CB  GLN H 107      11.387   3.926  34.549  1.00 49.82           C  
ATOM    825  CG  GLN H 107      11.181   3.501  36.004  1.00 66.73           C  
ATOM    826  CD  GLN H 107      10.043   2.495  36.042  1.00 80.99           C  
ATOM    827  OE1 GLN H 107       8.923   2.790  35.628  1.00 80.24           O  
ATOM    828  NE2 GLN H 107      10.336   1.269  36.551  1.00 82.29           N  
ATOM    829  C   GLN H 107      12.660   5.313  32.957  1.00 42.64           C  
ATOM    830  O   GLN H 107      11.776   5.816  32.267  1.00 42.57           O  
ATOM    831  N   GLN H 108      13.867   4.983  32.458  1.00 41.68           N  
ATOM    832  CA  GLN H 108      14.209   5.278  31.095  1.00 41.96           C  
ATOM    833  CB  GLN H 108      15.524   6.073  30.971  1.00 40.50           C  
ATOM    834  CG  GLN H 108      15.407   7.496  31.525  1.00 40.22           C  
ATOM    835  CD  GLN H 108      16.715   8.232  31.268  1.00 40.76           C  
ATOM    836  OE1 GLN H 108      17.225   8.255  30.149  1.00 39.37           O  
ATOM    837  NE2 GLN H 108      17.274   8.858  32.337  1.00 37.64           N  
ATOM    838  C   GLN H 108      14.336   4.001  30.321  1.00 43.35           C  
ATOM    839  O   GLN H 108      14.647   2.947  30.873  1.00 47.00           O  
ATOM    840  N   PRO H 109      14.086   4.089  29.033  1.00 45.25           N  
ATOM    841  CA  PRO H 109      14.092   2.937  28.188  1.00 46.03           C  
ATOM    842  CD  PRO H 109      14.481   5.253  28.261  1.00 31.22           C  
ATOM    843  CB  PRO H 109      13.806   3.456  26.790  1.00 43.67           C  
ATOM    844  CG  PRO H 109      14.560   4.794  26.796  1.00 31.73           C  
ATOM    845  C   PRO H 109      15.486   2.425  28.225  1.00 46.61           C  
ATOM    846  O   PRO H 109      16.390   3.141  28.654  1.00 50.33           O  
ATOM    847  N   GLY H 110      15.679   1.182  27.771  1.00 42.86           N  
ATOM    848  CA  GLY H 110      16.984   0.611  27.802  1.00 43.83           C  
ATOM    849  C   GLY H 110      17.738   1.105  26.621  1.00 45.09           C  
ATOM    850  O   GLY H 110      17.236   1.894  25.823  1.00 45.98           O  
ATOM    851  N   SER H 111      18.975   0.598  26.477  1.00 45.47           N  
ATOM    852  CA  SER H 111      19.863   1.029  25.445  1.00 47.99           C  
ATOM    853  CB  SER H 111      21.183   0.242  25.408  1.00 51.25           C  
ATOM    854  OG  SER H 111      20.933  -1.116  25.078  1.00  0.00           O  
ATOM    855  C   SER H 111      19.199   0.867  24.122  1.00 47.35           C  
ATOM    856  O   SER H 111      18.348  -0.002  23.934  1.00 46.95           O  
ATOM    857  N   GLU H 112      19.561   1.751  23.173  1.00 45.91           N  
ATOM    858  CA  GLU H 112      19.003   1.681  21.858  1.00 45.43           C  
ATOM    859  CB  GLU H 112      18.106   2.880  21.502  1.00 46.51           C  
ATOM    860  CG  GLU H 112      16.817   2.950  22.324  1.00 48.02           C  
ATOM    861  CD  GLU H 112      15.875   1.852  21.845  1.00 63.78           C  
ATOM    862  OE1 GLU H 112      16.361   0.723  21.571  1.00 69.80           O  
ATOM    863  OE2 GLU H 112      14.651   2.131  21.745  1.00 61.29           O1-
ATOM    864  C   GLU H 112      20.133   1.669  20.877  1.00 45.66           C  
ATOM    865  O   GLU H 112      21.120   2.389  21.030  1.00 40.46           O  
ATOM    866  N   LEU H 113      20.002   0.811  19.847  1.00 45.57           N  
ATOM    867  CA  LEU H 113      20.960   0.688  18.787  1.00 45.03           C  
ATOM    868  CB  LEU H 113      21.344  -0.777  18.511  1.00 42.71           C  
ATOM    869  CG  LEU H 113      22.297  -0.972  17.319  1.00 43.63           C  
ATOM    870  CD1 LEU H 113      23.665  -0.331  17.586  1.00 44.23           C  
ATOM    871  CD2 LEU H 113      22.391  -2.453  16.919  1.00 42.91           C  
ATOM    872  C   LEU H 113      20.272   1.193  17.563  1.00 47.01           C  
ATOM    873  O   LEU H 113      19.190   0.719  17.216  1.00 48.86           O  
ATOM    874  N   VAL H 114      20.875   2.174  16.866  1.00 44.50           N  
ATOM    875  CA  VAL H 114      20.194   2.708  15.728  1.00 45.90           C  
ATOM    876  CB  VAL H 114      19.508   4.004  16.063  1.00 46.39           C  
ATOM    877  CG1 VAL H 114      20.578   5.051  16.405  1.00 40.18           C  
ATOM    878  CG2 VAL H 114      18.565   4.396  14.920  1.00 39.49           C  
ATOM    879  C   VAL H 114      21.190   2.931  14.630  1.00 48.35           C  
ATOM    880  O   VAL H 114      22.361   3.215  14.880  1.00 47.85           O  
ATOM    881  N   ARG H 115      20.730   2.785  13.370  1.00 48.74           N  
ATOM    882  CA  ARG H 115      21.552   2.945  12.203  1.00 48.63           C  
ATOM    883  CB  ARG H 115      20.906   2.357  10.937  1.00 48.91           C  
ATOM    884  CG  ARG H 115      20.472   0.898  11.094  1.00 51.19           C  
ATOM    885  CD  ARG H 115      21.617  -0.115  11.046  1.00 58.16           C  
ATOM    886  NE  ARG H 115      22.208  -0.055   9.682  1.00  0.00           N  
ATOM    887  CZ  ARG H 115      21.639  -0.771   8.669  1.00  0.00           C  
ATOM    888  NH1 ARG H 115      20.514  -1.507   8.904  1.00  0.00           N1+
ATOM    889  NH2 ARG H 115      22.192  -0.744   7.422  1.00  0.00           N  
ATOM    890  C   ARG H 115      21.717   4.414  11.974  1.00 49.30           C  
ATOM    891  O   ARG H 115      20.862   5.208  12.366  1.00 46.23           O  
ATOM    892  N   PRO H 116      22.793   4.809  11.352  1.00 48.96           N  
ATOM    893  CA  PRO H 116      23.003   6.211  11.118  1.00 47.54           C  
ATOM    894  CD  PRO H 116      24.048   4.081  11.468  1.00 48.13           C  
ATOM    895  CB  PRO H 116      24.448   6.336  10.637  1.00 46.36           C  
ATOM    896  CG  PRO H 116      25.153   5.140  11.306  1.00 48.46           C  
ATOM    897  C   PRO H 116      21.983   6.761  10.174  1.00 48.78           C  
ATOM    898  O   PRO H 116      21.615   6.071   9.224  1.00 44.77           O  
ATOM    899  N   GLY H 117      21.513   8.000  10.425  1.00 49.13           N  
ATOM    900  CA  GLY H 117      20.563   8.640   9.561  1.00 47.41           C  
ATOM    901  C   GLY H 117      19.174   8.347  10.041  1.00 48.02           C  
ATOM    902  O   GLY H 117      18.211   8.939   9.558  1.00 51.66           O  
ATOM    903  N   ALA H 118      19.034   7.423  11.008  1.00 43.87           N  
ATOM    904  CA  ALA H 118      17.741   7.047  11.515  1.00 44.63           C  
ATOM    905  CB  ALA H 118      17.692   5.610  12.062  1.00 45.59           C  
ATOM    906  C   ALA H 118      17.354   7.967  12.632  1.00 47.11           C  
ATOM    907  O   ALA H 118      18.090   8.889  12.982  1.00 46.31           O  
ATOM    908  N   SER H 119      16.138   7.759  13.182  1.00 47.45           N  
ATOM    909  CA  SER H 119      15.655   8.531  14.293  1.00 47.33           C  
ATOM    910  CB  SER H 119      14.344   9.287  14.016  1.00 51.05           C  
ATOM    911  OG  SER H 119      14.546  10.295  13.039  1.00 60.39           O  
ATOM    912  C   SER H 119      15.338   7.577  15.405  1.00 47.45           C  
ATOM    913  O   SER H 119      15.153   6.382  15.178  1.00 49.05           O  
ATOM    914  N   VAL H 120      15.300   8.084  16.655  1.00 46.28           N  
ATOM    915  CA  VAL H 120      14.953   7.234  17.759  1.00 46.14           C  
ATOM    916  CB  VAL H 120      16.153   6.616  18.428  1.00 47.10           C  
ATOM    917  CG1 VAL H 120      17.015   7.723  19.047  1.00 48.57           C  
ATOM    918  CG2 VAL H 120      15.675   5.573  19.446  1.00 47.60           C  
ATOM    919  C   VAL H 120      14.185   8.049  18.759  1.00 45.43           C  
ATOM    920  O   VAL H 120      14.355   9.265  18.854  1.00 44.93           O  
ATOM    921  N   LYS H 121      13.286   7.387  19.521  1.00 44.37           N  
ATOM    922  CA  LYS H 121      12.488   8.085  20.488  1.00 43.12           C  
ATOM    923  CB  LYS H 121      10.985   7.971  20.180  1.00 42.46           C  
ATOM    924  CG  LYS H 121      10.102   8.978  20.913  1.00 44.20           C  
ATOM    925  CD  LYS H 121       8.694   9.068  20.317  1.00 47.95           C  
ATOM    926  CE  LYS H 121       7.794  10.093  21.009  1.00 53.03           C  
ATOM    927  NZ  LYS H 121       6.459  10.099  20.370  1.00 54.71           N1+
ATOM    928  C   LYS H 121      12.735   7.458  21.828  1.00 41.65           C  
ATOM    929  O   LYS H 121      12.388   6.301  22.059  1.00 42.25           O  
ATOM    930  N   LEU H 122      13.347   8.226  22.750  1.00 47.35           N  
ATOM    931  CA  LEU H 122      13.645   7.744  24.071  1.00 42.85           C  
ATOM    932  CB  LEU H 122      14.930   8.364  24.640  1.00 44.59           C  
ATOM    933  CG  LEU H 122      16.175   7.985  23.815  1.00 48.48           C  
ATOM    934  CD1 LEU H 122      17.449   8.616  24.395  1.00 36.59           C  
ATOM    935  CD2 LEU H 122      16.298   6.460  23.675  1.00 42.40           C  
ATOM    936  C   LEU H 122      12.503   8.131  24.957  1.00 40.84           C  
ATOM    937  O   LEU H 122      11.830   9.129  24.706  1.00 41.85           O  
ATOM    938  N   SER H 123      12.252   7.348  26.027  1.00 41.12           N  
ATOM    939  CA  SER H 123      11.133   7.651  26.876  1.00 38.85           C  
ATOM    940  CB  SER H 123      10.044   6.566  26.850  1.00 39.17           C  
ATOM    941  OG  SER H 123      10.568   5.339  27.336  1.00 44.61           O  
ATOM    942  C   SER H 123      11.599   7.791  28.294  1.00 41.83           C  
ATOM    943  O   SER H 123      12.681   7.341  28.659  1.00 37.56           O  
ATOM    944  N   CYS H 124      10.805   8.475  29.135  0.90 41.42           N  
ATOM    945  CA  CYS H 124      11.142   8.616  30.523  0.90 40.15           C  
ATOM    946  CB  CYS H 124      11.850   9.964  30.819  0.90 39.38           C  
ATOM    947  SG  CYS H 124      12.308  10.214  32.562  0.90 45.99           S  
ATOM    948  C   CYS H 124       9.843   8.571  31.267  0.90 43.21           C  
ATOM    949  O   CYS H 124       9.065   9.523  31.218  0.90 42.36           O  
ATOM    950  N   LYS H 125       9.581   7.458  31.986  1.00 44.80           N  
ATOM    951  CA  LYS H 125       8.324   7.292  32.662  1.00 43.31           C  
ATOM    952  CB  LYS H 125       7.858   5.828  32.688  1.00 48.72           C  
ATOM    953  CG  LYS H 125       6.435   5.635  33.211  1.00 60.72           C  
ATOM    954  CD  LYS H 125       5.865   4.248  32.915  1.00 69.72           C  
ATOM    955  CE  LYS H 125       4.478   4.012  33.517  1.00 73.99           C  
ATOM    956  NZ  LYS H 125       3.475   4.864  32.841  1.00 75.16           N1+
ATOM    957  C   LYS H 125       8.483   7.760  34.074  1.00 44.14           C  
ATOM    958  O   LYS H 125       9.419   7.372  34.772  1.00 43.44           O  
ATOM    959  N   ALA H 126       7.542   8.604  34.540  1.00 44.11           N  
ATOM    960  CA  ALA H 126       7.654   9.166  35.855  1.00 42.04           C  
ATOM    961  CB  ALA H 126       7.520  10.697  35.875  1.00 40.30           C  
ATOM    962  C   ALA H 126       6.569   8.612  36.720  1.00 43.32           C  
ATOM    963  O   ALA H 126       5.503   8.238  36.236  1.00 45.01           O  
ATOM    964  N   SER H 127       6.849   8.505  38.036  1.00 42.36           N  
ATOM    965  CA  SER H 127       5.864   8.024  38.958  1.00 43.42           C  
ATOM    966  CB  SER H 127       5.821   6.487  39.029  1.00 44.79           C  
ATOM    967  OG  SER H 127       4.831   6.064  39.953  1.00 47.76           O  
ATOM    968  C   SER H 127       6.224   8.540  40.320  1.00 42.04           C  
ATOM    969  O   SER H 127       7.362   8.936  40.564  1.00 40.76           O  
ATOM    970  N   GLY H 128       5.220   8.532  41.227  1.00 25.11           N  
ATOM    971  CA  GLY H 128       5.377   8.889  42.608  1.00 23.30           C  
ATOM    972  C   GLY H 128       4.925  10.293  42.856  1.00 24.38           C  
ATOM    973  O   GLY H 128       4.655  10.657  43.998  1.00 26.92           O  
ATOM    974  N   TYR H 129       4.820  11.127  41.805  1.00 24.92           N  
ATOM    975  CA  TYR H 129       4.428  12.486  42.046  1.00 28.03           C  
ATOM    976  CB  TYR H 129       5.617  13.463  42.089  1.00 26.84           C  
ATOM    977  CG  TYR H 129       6.283  13.437  40.757  1.00 30.45           C  
ATOM    978  CD1 TYR H 129       7.138  12.416  40.421  1.00 29.53           C  
ATOM    979  CD2 TYR H 129       6.055  14.442  39.846  1.00 30.55           C  
ATOM    980  CE1 TYR H 129       7.753  12.394  39.192  1.00 29.42           C  
ATOM    981  CE2 TYR H 129       6.668  14.424  38.616  1.00 29.00           C  
ATOM    982  CZ  TYR H 129       7.517  13.399  38.286  1.00 31.80           C  
ATOM    983  OH  TYR H 129       8.145  13.380  37.025  1.00 35.11           O  
ATOM    984  C   TYR H 129       3.500  12.912  40.956  1.00 28.61           C  
ATOM    985  O   TYR H 129       3.203  12.141  40.044  1.00 30.32           O  
ATOM    986  N   THR H 130       2.985  14.158  41.032  1.00 29.82           N  
ATOM    987  CA  THR H 130       2.099  14.566  39.984  1.00 29.64           C  
ATOM    988  CB  THR H 130       1.066  15.582  40.404  1.00 33.95           C  
ATOM    989  OG1 THR H 130       0.062  15.699  39.404  1.00 31.35           O  
ATOM    990  CG2 THR H 130       1.723  16.943  40.667  1.00 31.44           C  
ATOM    991  C   THR H 130       2.957  15.082  38.864  1.00 29.80           C  
ATOM    992  O   THR H 130       3.691  16.062  38.985  1.00 27.12           O  
ATOM    993  N   PHE H 131       2.855  14.388  37.720  1.00 29.80           N  
ATOM    994  CA  PHE H 131       3.655  14.550  36.538  1.00 28.99           C  
ATOM    995  CB  PHE H 131       3.281  13.494  35.480  1.00 28.96           C  
ATOM    996  CG  PHE H 131       4.109  13.676  34.256  1.00 26.60           C  
ATOM    997  CD1 PHE H 131       5.423  13.261  34.218  1.00 24.15           C  
ATOM    998  CD2 PHE H 131       3.559  14.237  33.128  1.00 24.02           C  
ATOM    999  CE1 PHE H 131       6.177  13.424  33.080  1.00 23.06           C  
ATOM   1000  CE2 PHE H 131       4.308  14.401  31.987  1.00 21.53           C  
ATOM   1001  CZ  PHE H 131       5.619  13.996  31.962  1.00 23.45           C  
ATOM   1002  C   PHE H 131       3.498  15.918  35.930  1.00 30.39           C  
ATOM   1003  O   PHE H 131       4.475  16.514  35.482  1.00 31.64           O  
ATOM   1004  N   THR H 132       2.265  16.448  35.898  1.00 29.38           N  
ATOM   1005  CA  THR H 132       1.947  17.687  35.238  1.00 28.26           C  
ATOM   1006  CB  THR H 132       0.470  17.953  35.243  1.00 29.96           C  
ATOM   1007  OG1 THR H 132      -0.004  18.100  36.574  1.00 29.77           O  
ATOM   1008  CG2 THR H 132      -0.236  16.764  34.562  1.00 23.43           C  
ATOM   1009  C   THR H 132       2.623  18.848  35.900  1.00 28.97           C  
ATOM   1010  O   THR H 132       2.938  19.843  35.250  1.00 29.60           O  
ATOM   1011  N   SER H 133       2.818  18.771  37.224  1.00 27.62           N  
ATOM   1012  CA  SER H 133       3.341  19.862  38.000  1.00 25.88           C  
ATOM   1013  CB  SER H 133       3.114  19.661  39.507  1.00 23.90           C  
ATOM   1014  OG  SER H 133       1.722  19.589  39.771  1.00 30.31           O  
ATOM   1015  C   SER H 133       4.811  20.148  37.812  1.00 27.66           C  
ATOM   1016  O   SER H 133       5.251  21.219  38.228  1.00 27.45           O  
ATOM   1017  N   TYR H 134       5.630  19.259  37.209  1.00 26.09           N  
ATOM   1018  CA  TYR H 134       7.045  19.578  37.255  1.00 24.93           C  
ATOM   1019  CB  TYR H 134       7.873  18.572  38.079  1.00 27.66           C  
ATOM   1020  CG  TYR H 134       7.324  18.503  39.465  1.00 23.57           C  
ATOM   1021  CD1 TYR H 134       6.242  17.696  39.725  1.00 24.95           C  
ATOM   1022  CD2 TYR H 134       7.880  19.223  40.498  1.00 25.40           C  
ATOM   1023  CE1 TYR H 134       5.716  17.607  40.992  1.00 28.86           C  
ATOM   1024  CE2 TYR H 134       7.359  19.138  41.769  1.00 26.69           C  
ATOM   1025  CZ  TYR H 134       6.277  18.326  42.018  1.00 30.67           C  
ATOM   1026  OH  TYR H 134       5.744  18.238  43.321  1.00 37.97           O  
ATOM   1027  C   TYR H 134       7.664  19.561  35.890  1.00 23.30           C  
ATOM   1028  O   TYR H 134       7.252  18.819  35.002  1.00 27.17           O  
ATOM   1029  N   TRP H 135       8.715  20.379  35.687  1.00 37.90           N  
ATOM   1030  CA  TRP H 135       9.320  20.359  34.381  1.00 38.61           C  
ATOM   1031  CB  TRP H 135      10.194  21.592  34.081  1.00 37.56           C  
ATOM   1032  CG  TRP H 135       9.439  22.875  33.830  1.00 41.57           C  
ATOM   1033  CD2 TRP H 135       9.344  23.509  32.545  1.00 45.34           C  
ATOM   1034  CD1 TRP H 135       8.766  23.676  34.706  1.00 43.09           C  
ATOM   1035  NE1 TRP H 135       8.253  24.767  34.044  1.00 35.01           N  
ATOM   1036  CE2 TRP H 135       8.603  24.678  32.713  1.00 49.42           C  
ATOM   1037  CE3 TRP H 135       9.841  23.151  31.323  1.00 34.15           C  
ATOM   1038  CZ2 TRP H 135       8.346  25.509  31.659  1.00 36.31           C  
ATOM   1039  CZ3 TRP H 135       9.574  23.988  30.261  1.00 35.44           C  
ATOM   1040  CH2 TRP H 135       8.840  25.144  30.427  1.00 36.83           C  
ATOM   1041  C   TRP H 135      10.216  19.160  34.283  1.00 37.96           C  
ATOM   1042  O   TRP H 135      10.706  18.656  35.292  1.00 36.16           O  
ATOM   1043  N   ILE H 136      10.430  18.658  33.044  1.00 37.57           N  
ATOM   1044  CA  ILE H 136      11.302  17.534  32.806  1.00 37.90           C  
ATOM   1045  CB  ILE H 136      10.637  16.403  32.071  1.00 39.49           C  
ATOM   1046  CG1 ILE H 136       9.514  15.780  32.917  1.00 45.56           C  
ATOM   1047  CG2 ILE H 136      11.727  15.394  31.672  1.00 39.12           C  
ATOM   1048  CD1 ILE H 136      10.017  15.131  34.207  1.00 46.51           C  
ATOM   1049  C   ILE H 136      12.421  18.011  31.926  1.00 39.01           C  
ATOM   1050  O   ILE H 136      12.180  18.645  30.900  1.00 39.48           O  
ATOM   1051  N   ASN H 137      13.682  17.700  32.302  1.00 35.14           N  
ATOM   1052  CA  ASN H 137      14.837  18.144  31.558  1.00 37.70           C  
ATOM   1053  CB  ASN H 137      15.940  18.792  32.420  1.00 37.64           C  
ATOM   1054  CG  ASN H 137      15.471  20.110  33.009  1.00 43.43           C  
ATOM   1055  OD1 ASN H 137      15.269  20.217  34.217  1.00 49.14           O  
ATOM   1056  ND2 ASN H 137      15.316  21.152  32.150  1.00 48.32           N  
ATOM   1057  C   ASN H 137      15.535  16.960  30.959  1.00 37.92           C  
ATOM   1058  O   ASN H 137      15.424  15.839  31.451  1.00 35.49           O  
ATOM   1059  N   TRP H 138      16.284  17.194  29.859  1.00 38.26           N  
ATOM   1060  CA  TRP H 138      17.046  16.144  29.241  1.00 38.08           C  
ATOM   1061  CB  TRP H 138      16.561  15.801  27.823  1.00 37.81           C  
ATOM   1062  CG  TRP H 138      15.182  15.184  27.816  1.00 39.18           C  
ATOM   1063  CD2 TRP H 138      14.923  13.771  27.830  1.00 40.59           C  
ATOM   1064  CD1 TRP H 138      13.965  15.798  27.805  1.00 40.46           C  
ATOM   1065  NE1 TRP H 138      12.964  14.857  27.814  1.00 42.46           N  
ATOM   1066  CE2 TRP H 138      13.539  13.604  27.828  1.00 43.06           C  
ATOM   1067  CE3 TRP H 138      15.771  12.698  27.843  1.00 40.00           C  
ATOM   1068  CZ2 TRP H 138      12.977  12.360  27.841  1.00 41.86           C  
ATOM   1069  CZ3 TRP H 138      15.200  11.445  27.853  1.00 40.73           C  
ATOM   1070  CH2 TRP H 138      13.830  11.278  27.853  1.00 40.93           C  
ATOM   1071  C   TRP H 138      18.479  16.590  29.159  1.00 40.71           C  
ATOM   1072  O   TRP H 138      18.765  17.756  28.887  1.00 41.56           O  
ATOM   1073  N   VAL H 139      19.421  15.652  29.401  1.00 40.37           N  
ATOM   1074  CA  VAL H 139      20.828  15.957  29.387  1.00 37.25           C  
ATOM   1075  CB  VAL H 139      21.439  15.941  30.760  1.00 40.59           C  
ATOM   1076  CG1 VAL H 139      22.956  16.151  30.638  1.00 38.09           C  
ATOM   1077  CG2 VAL H 139      20.733  17.002  31.621  1.00 35.72           C  
ATOM   1078  C   VAL H 139      21.546  14.913  28.579  1.00 39.04           C  
ATOM   1079  O   VAL H 139      21.132  13.757  28.519  1.00 39.06           O  
ATOM   1080  N   LYS H 140      22.665  15.313  27.935  1.00 37.80           N  
ATOM   1081  CA  LYS H 140      23.441  14.418  27.117  1.00 38.26           C  
ATOM   1082  CB  LYS H 140      23.617  14.960  25.687  1.00 38.51           C  
ATOM   1083  CG  LYS H 140      24.495  14.105  24.774  1.00 37.73           C  
ATOM   1084  CD  LYS H 140      24.507  14.608  23.329  1.00 39.75           C  
ATOM   1085  CE  LYS H 140      25.554  13.926  22.449  1.00 44.90           C  
ATOM   1086  NZ  LYS H 140      25.546  14.527  21.097  1.00 46.79           N1+
ATOM   1087  C   LYS H 140      24.822  14.294  27.695  1.00 41.45           C  
ATOM   1088  O   LYS H 140      25.433  15.293  28.074  1.00 42.16           O  
ATOM   1089  N   GLN H 141      25.350  13.052  27.787  1.00 41.67           N  
ATOM   1090  CA  GLN H 141      26.691  12.877  28.280  1.00 43.02           C  
ATOM   1091  CB  GLN H 141      26.747  12.385  29.740  1.00 41.06           C  
ATOM   1092  CG  GLN H 141      28.171  12.256  30.290  1.00 39.64           C  
ATOM   1093  CD  GLN H 141      28.088  11.790  31.740  1.00 41.01           C  
ATOM   1094  OE1 GLN H 141      27.055  11.301  32.195  1.00 41.79           O  
ATOM   1095  NE2 GLN H 141      29.211  11.949  32.490  1.00 36.47           N  
ATOM   1096  C   GLN H 141      27.402  11.859  27.431  1.00 47.26           C  
ATOM   1097  O   GLN H 141      26.988  10.705  27.342  1.00 45.92           O  
ATOM   1098  N   ARG H 142      28.516  12.280  26.791  1.00 50.87           N  
ATOM   1099  CA  ARG H 142      29.327  11.432  25.955  1.00 55.57           C  
ATOM   1100  CB  ARG H 142      30.189  12.212  24.947  1.00 58.05           C  
ATOM   1101  CG  ARG H 142      29.397  13.038  23.933  1.00 66.19           C  
ATOM   1102  CD  ARG H 142      30.306  13.786  22.956  1.00 71.38           C  
ATOM   1103  NE  ARG H 142      29.451  14.627  22.075  1.00 77.83           N  
ATOM   1104  CZ  ARG H 142      30.029  15.591  21.300  1.00 86.47           C  
ATOM   1105  NH1 ARG H 142      31.385  15.746  21.302  1.00 81.70           N1+
ATOM   1106  NH2 ARG H 142      29.250  16.398  20.522  1.00 80.77           N  
ATOM   1107  C   ARG H 142      30.283  10.692  26.845  1.00 58.09           C  
ATOM   1108  O   ARG H 142      30.604  11.154  27.939  1.00 57.59           O  
ATOM   1109  N   PRO H 143      30.746   9.547  26.405  1.00 60.90           N  
ATOM   1110  CA  PRO H 143      31.640   8.741  27.194  1.00 62.33           C  
ATOM   1111  CD  PRO H 143      30.875   9.262  24.985  1.00 56.01           C  
ATOM   1112  CB  PRO H 143      32.093   7.608  26.272  1.00 61.05           C  
ATOM   1113  CG  PRO H 143      32.039   8.261  24.878  1.00 58.81           C  
ATOM   1114  C   PRO H 143      32.809   9.541  27.673  1.00 63.90           C  
ATOM   1115  O   PRO H 143      33.516  10.133  26.856  1.00 63.96           O  
ATOM   1116  N   GLY H 144      33.031   9.561  28.999  1.00 62.54           N  
ATOM   1117  CA  GLY H 144      34.183  10.196  29.567  1.00 62.79           C  
ATOM   1118  C   GLY H 144      34.107  11.682  29.399  1.00 65.53           C  
ATOM   1119  O   GLY H 144      35.133  12.357  29.463  1.00 67.64           O  
ATOM   1120  N   GLN H 145      32.901  12.245  29.196  1.00 63.29           N  
ATOM   1121  CA  GLN H 145      32.844  13.665  28.996  1.00 61.91           C  
ATOM   1122  CB  GLN H 145      32.518  14.078  27.552  1.00 64.56           C  
ATOM   1123  CG  GLN H 145      33.662  13.717  26.601  1.00 74.17           C  
ATOM   1124  CD  GLN H 145      33.342  14.222  25.205  1.00 81.13           C  
ATOM   1125  OE1 GLN H 145      32.374  14.952  25.000  1.00 86.08           O  
ATOM   1126  NE2 GLN H 145      34.182  13.824  24.213  1.00 84.17           N  
ATOM   1127  C   GLN H 145      31.838  14.271  29.928  1.00 58.28           C  
ATOM   1128  O   GLN H 145      31.261  13.594  30.776  1.00 57.02           O  
ATOM   1129  N   GLY H 146      31.626  15.598  29.791  1.00 54.76           N  
ATOM   1130  CA  GLY H 146      30.785  16.343  30.686  1.00 51.71           C  
ATOM   1131  C   GLY H 146      29.348  16.266  30.281  1.00 49.31           C  
ATOM   1132  O   GLY H 146      28.963  15.512  29.390  1.00 50.13           O  
ATOM   1133  N   LEU H 147      28.514  17.084  30.959  1.00 45.98           N  
ATOM   1134  CA  LEU H 147      27.092  17.085  30.782  1.00 43.41           C  
ATOM   1135  CB  LEU H 147      26.349  17.245  32.118  1.00 41.96           C  
ATOM   1136  CG  LEU H 147      26.614  16.099  33.111  1.00 42.34           C  
ATOM   1137  CD1 LEU H 147      25.899  16.351  34.445  1.00 44.04           C  
ATOM   1138  CD2 LEU H 147      26.251  14.732  32.507  1.00 41.08           C  
ATOM   1139  C   LEU H 147      26.699  18.245  29.924  1.00 45.35           C  
ATOM   1140  O   LEU H 147      27.246  19.340  30.040  1.00 44.27           O  
ATOM   1141  N   GLU H 148      25.727  18.006  29.020  1.00 44.36           N  
ATOM   1142  CA  GLU H 148      25.214  19.031  28.156  1.00 43.21           C  
ATOM   1143  CB  GLU H 148      25.444  18.730  26.665  1.00 45.41           C  
ATOM   1144  CG  GLU H 148      26.918  18.759  26.255  1.00 54.48           C  
ATOM   1145  CD  GLU H 148      27.020  18.232  24.831  1.00 63.22           C  
ATOM   1146  OE1 GLU H 148      26.556  17.088  24.591  1.00 63.24           O  
ATOM   1147  OE2 GLU H 148      27.559  18.965  23.960  1.00 61.68           O1-
ATOM   1148  C   GLU H 148      23.730  19.076  28.370  1.00 43.81           C  
ATOM   1149  O   GLU H 148      23.084  18.038  28.506  1.00 42.65           O  
ATOM   1150  N   TRP H 149      23.149  20.292  28.403  1.00 42.34           N  
ATOM   1151  CA  TRP H 149      21.737  20.440  28.638  1.00 41.31           C  
ATOM   1152  CB  TRP H 149      21.419  21.703  29.459  1.00 40.46           C  
ATOM   1153  CG  TRP H 149      19.954  21.971  29.707  1.00 42.22           C  
ATOM   1154  CD2 TRP H 149      19.193  22.981  29.024  1.00 43.89           C  
ATOM   1155  CD1 TRP H 149      19.105  21.380  30.594  1.00 43.47           C  
ATOM   1156  NE1 TRP H 149      17.861  21.955  30.506  1.00 41.58           N  
ATOM   1157  CE2 TRP H 149      17.900  22.942  29.545  1.00 44.90           C  
ATOM   1158  CE3 TRP H 149      19.542  23.870  28.049  1.00 44.11           C  
ATOM   1159  CZ2 TRP H 149      16.934  23.795  29.095  1.00 47.04           C  
ATOM   1160  CZ3 TRP H 149      18.563  24.724  27.593  1.00 45.62           C  
ATOM   1161  CH2 TRP H 149      17.283  24.687  28.106  1.00 46.55           C  
ATOM   1162  C   TRP H 149      21.050  20.573  27.311  1.00 41.38           C  
ATOM   1163  O   TRP H 149      21.372  21.468  26.534  1.00 41.66           O  
ATOM   1164  N   ILE H 150      20.153  19.613  26.988  1.00 38.32           N  
ATOM   1165  CA  ILE H 150      19.393  19.602  25.764  1.00 38.44           C  
ATOM   1166  CB  ILE H 150      18.852  18.236  25.452  1.00 38.07           C  
ATOM   1167  CG1 ILE H 150      20.016  17.244  25.286  1.00 40.13           C  
ATOM   1168  CG2 ILE H 150      17.952  18.344  24.208  1.00 38.02           C  
ATOM   1169  CD1 ILE H 150      19.580  15.780  25.259  1.00 38.85           C  
ATOM   1170  C   ILE H 150      18.230  20.557  25.769  1.00 40.79           C  
ATOM   1171  O   ILE H 150      18.081  21.360  24.848  1.00 40.96           O  
ATOM   1172  N   GLY H 151      17.375  20.505  26.818  1.00 40.36           N  
ATOM   1173  CA  GLY H 151      16.187  21.323  26.842  1.00 38.09           C  
ATOM   1174  C   GLY H 151      15.248  20.790  27.888  1.00 38.76           C  
ATOM   1175  O   GLY H 151      15.542  19.801  28.558  1.00 39.31           O  
ATOM   1176  N   ASN H 152      14.079  21.453  28.050  1.00 37.20           N  
ATOM   1177  CA  ASN H 152      13.123  21.045  29.045  1.00 37.08           C  
ATOM   1178  CB  ASN H 152      13.200  21.863  30.352  1.00 39.12           C  
ATOM   1179  CG  ASN H 152      12.901  23.344  30.114  1.00 42.22           C  
ATOM   1180  OD1 ASN H 152      12.691  24.094  31.066  1.00  0.00           O  
ATOM   1181  ND2 ASN H 152      12.885  23.791  28.829  1.00  0.00           N  
ATOM   1182  C   ASN H 152      11.739  21.190  28.495  1.00 39.89           C  
ATOM   1183  O   ASN H 152      11.521  21.877  27.498  1.00 39.19           O  
ATOM   1184  N   ILE H 153      10.767  20.497  29.125  1.00 39.36           N  
ATOM   1185  CA  ILE H 153       9.398  20.587  28.706  1.00 39.33           C  
ATOM   1186  CB  ILE H 153       8.963  19.421  27.863  1.00 38.60           C  
ATOM   1187  CG1 ILE H 153       7.556  19.668  27.292  1.00 41.62           C  
ATOM   1188  CG2 ILE H 153       9.098  18.135  28.694  1.00 37.48           C  
ATOM   1189  CD1 ILE H 153       7.155  18.675  26.203  1.00 38.96           C  
ATOM   1190  C   ILE H 153       8.521  20.639  29.923  1.00 43.21           C  
ATOM   1191  O   ILE H 153       8.814  20.011  30.938  1.00 43.34           O  
ATOM   1192  N   TYR H 154       7.407  21.402  29.846  1.00 42.66           N  
ATOM   1193  CA  TYR H 154       6.495  21.467  30.957  1.00 41.90           C  
ATOM   1194  CB  TYR H 154       5.999  22.896  31.260  1.00 39.82           C  
ATOM   1195  CG  TYR H 154       5.253  22.892  32.553  1.00 44.04           C  
ATOM   1196  CD1 TYR H 154       5.934  22.815  33.748  1.00 50.46           C  
ATOM   1197  CD2 TYR H 154       3.880  22.988  32.581  1.00 58.93           C  
ATOM   1198  CE1 TYR H 154       5.259  22.815  34.946  1.00 56.07           C  
ATOM   1199  CE2 TYR H 154       3.199  22.988  33.778  1.00 71.44           C  
ATOM   1200  CZ  TYR H 154       3.888  22.900  34.963  1.00 69.91           C  
ATOM   1201  OH  TYR H 154       3.193  22.900  36.193  1.00 66.82           O  
ATOM   1202  C   TYR H 154       5.331  20.633  30.535  1.00 43.76           C  
ATOM   1203  O   TYR H 154       4.622  20.967  29.592  1.00 44.96           O  
ATOM   1204  N   PRO H 155       5.091  19.550  31.229  1.00 36.68           N  
ATOM   1205  CA  PRO H 155       4.043  18.647  30.831  1.00 36.91           C  
ATOM   1206  CD  PRO H 155       6.142  18.869  31.966  1.00 35.29           C  
ATOM   1207  CB  PRO H 155       4.204  17.418  31.719  1.00 37.64           C  
ATOM   1208  CG  PRO H 155       5.714  17.392  32.029  1.00 37.47           C  
ATOM   1209  C   PRO H 155       2.650  19.198  30.801  1.00 37.98           C  
ATOM   1210  O   PRO H 155       1.892  18.837  29.902  1.00 39.89           O  
ATOM   1211  N   GLY H 156       2.264  20.054  31.759  1.00 39.01           N  
ATOM   1212  CA  GLY H 156       0.904  20.502  31.717  1.00 43.05           C  
ATOM   1213  C   GLY H 156       0.658  21.337  30.491  1.00 45.50           C  
ATOM   1214  O   GLY H 156      -0.358  21.180  29.816  1.00 47.09           O  
ATOM   1215  N   SER H 157       1.564  22.297  30.218  1.00 41.99           N  
ATOM   1216  CA  SER H 157       1.411  23.209  29.114  1.00 43.64           C  
ATOM   1217  CB  SER H 157       2.150  24.534  29.335  1.00 42.80           C  
ATOM   1218  OG  SER H 157       1.951  25.381  28.215  1.00 44.82           O  
ATOM   1219  C   SER H 157       1.869  22.641  27.799  1.00 44.81           C  
ATOM   1220  O   SER H 157       1.276  22.916  26.758  1.00 44.76           O  
ATOM   1221  N   GLY H 158       2.949  21.842  27.801  1.00 41.96           N  
ATOM   1222  CA  GLY H 158       3.501  21.310  26.581  1.00 41.44           C  
ATOM   1223  C   GLY H 158       4.552  22.252  26.082  1.00 40.04           C  
ATOM   1224  O   GLY H 158       5.149  22.046  25.025  1.00 40.46           O  
ATOM   1225  N   ARG H 159       4.824  23.307  26.867  1.00 43.68           N  
ATOM   1226  CA  ARG H 159       5.771  24.322  26.481  1.00 43.54           C  
ATOM   1227  CB  ARG H 159       5.782  25.535  27.428  1.00 43.43           C  
ATOM   1228  CG  ARG H 159       4.468  26.316  27.490  1.00 50.57           C  
ATOM   1229  CD  ARG H 159       4.454  27.357  28.613  1.00 54.59           C  
ATOM   1230  NE  ARG H 159       4.405  26.614  29.904  1.00  0.00           N  
ATOM   1231  CZ  ARG H 159       5.195  26.983  30.953  1.00 37.45           C  
ATOM   1232  NH1 ARG H 159       6.043  28.046  30.835  1.00  0.00           N1+
ATOM   1233  NH2 ARG H 159       5.136  26.284  32.125  1.00  0.00           N  
ATOM   1234  C   ARG H 159       7.145  23.731  26.550  1.00 43.60           C  
ATOM   1235  O   ARG H 159       7.438  22.939  27.445  1.00 40.35           O  
ATOM   1236  N   THR H 160       8.028  24.103  25.597  1.00 43.32           N  
ATOM   1237  CA  THR H 160       9.354  23.552  25.596  1.00 43.39           C  
ATOM   1238  CB  THR H 160       9.579  22.557  24.495  1.00 44.01           C  
ATOM   1239  OG1 THR H 160       9.395  23.178  23.231  1.00 42.73           O  
ATOM   1240  CG2 THR H 160       8.586  21.397  24.662  1.00 38.99           C  
ATOM   1241  C   THR H 160      10.363  24.642  25.398  1.00 45.50           C  
ATOM   1242  O   THR H 160      10.069  25.693  24.831  1.00 47.11           O  
ATOM   1243  N   ASN H 161      11.590  24.408  25.908  1.00 45.59           N  
ATOM   1244  CA  ASN H 161      12.688  25.311  25.705  1.00 45.07           C  
ATOM   1245  CB  ASN H 161      13.111  26.078  26.969  1.00 46.83           C  
ATOM   1246  CG  ASN H 161      13.958  27.263  26.527  1.00 50.33           C  
ATOM   1247  OD1 ASN H 161      14.150  27.491  25.333  1.00 55.98           O  
ATOM   1248  ND2 ASN H 161      14.480  28.042  27.513  1.00 54.10           N  
ATOM   1249  C   ASN H 161      13.844  24.452  25.282  1.00 45.01           C  
ATOM   1250  O   ASN H 161      14.038  23.360  25.815  1.00 46.98           O  
ATOM   1251  N   TYR H 162      14.648  24.917  24.303  1.00 41.79           N  
ATOM   1252  CA  TYR H 162      15.712  24.082  23.814  1.00 42.43           C  
ATOM   1253  CB  TYR H 162      15.546  23.653  22.341  1.00 42.15           C  
ATOM   1254  CG  TYR H 162      14.350  22.783  22.155  1.00 48.67           C  
ATOM   1255  CD1 TYR H 162      14.420  21.425  22.371  1.00 44.53           C  
ATOM   1256  CD2 TYR H 162      13.156  23.328  21.743  1.00 45.33           C  
ATOM   1257  CE1 TYR H 162      13.314  20.629  22.189  1.00 43.83           C  
ATOM   1258  CE2 TYR H 162      12.048  22.537  21.560  1.00 44.47           C  
ATOM   1259  CZ  TYR H 162      12.124  21.185  21.783  1.00 43.72           C  
ATOM   1260  OH  TYR H 162      10.987  20.373  21.594  1.00 43.49           O  
ATOM   1261  C   TYR H 162      16.998  24.842  23.810  1.00 44.31           C  
ATOM   1262  O   TYR H 162      17.025  26.065  23.685  1.00 47.56           O  
ATOM   1263  N   ASP H 163      18.113  24.106  23.976  1.00 45.33           N  
ATOM   1264  CA  ASP H 163      19.413  24.678  23.805  1.00 47.86           C  
ATOM   1265  CB  ASP H 163      20.529  23.704  24.234  1.00 47.64           C  
ATOM   1266  CG  ASP H 163      21.890  24.385  24.187  1.00 53.94           C  
ATOM   1267  OD1 ASP H 163      21.989  25.503  23.617  1.00 60.00           O  
ATOM   1268  OD2 ASP H 163      22.859  23.788  24.727  1.00 91.04           O1-
ATOM   1269  C   ASP H 163      19.492  24.881  22.324  1.00 51.40           C  
ATOM   1270  O   ASP H 163      19.033  24.036  21.559  1.00 51.41           O  
ATOM   1271  N   GLU H 164      20.098  25.991  21.874  1.00 54.06           N  
ATOM   1272  CA  GLU H 164      20.109  26.322  20.477  1.00 58.55           C  
ATOM   1273  CB  GLU H 164      20.827  27.651  20.190  1.00 62.70           C  
ATOM   1274  CG  GLU H 164      20.622  28.175  18.766  1.00 74.44           C  
ATOM   1275  CD  GLU H 164      19.261  28.861  18.691  1.00 85.76           C  
ATOM   1276  OE1 GLU H 164      18.236  28.191  18.987  1.00 86.81           O  
ATOM   1277  OE2 GLU H 164      19.233  30.069  18.334  1.00 94.38           O1-
ATOM   1278  C   GLU H 164      20.801  25.244  19.700  1.00 59.33           C  
ATOM   1279  O   GLU H 164      20.415  24.947  18.571  1.00 59.13           O  
ATOM   1280  N   LYS H 165      21.842  24.623  20.283  1.00 57.52           N  
ATOM   1281  CA  LYS H 165      22.606  23.629  19.577  1.00 56.25           C  
ATOM   1282  CB  LYS H 165      23.762  23.062  20.424  1.00 59.50           C  
ATOM   1283  CG  LYS H 165      24.867  24.082  20.711  1.00 63.64           C  
ATOM   1284  CD  LYS H 165      25.841  23.661  21.816  1.00 72.42           C  
ATOM   1285  CE  LYS H 165      26.942  24.694  22.074  1.00 74.97           C  
ATOM   1286  NZ  LYS H 165      27.679  24.373  23.317  1.00 84.30           N1+
ATOM   1287  C   LYS H 165      21.737  22.466  19.178  1.00 54.53           C  
ATOM   1288  O   LYS H 165      21.881  21.917  18.088  1.00 53.37           O  
ATOM   1289  N   PHE H 166      20.839  22.039  20.079  1.00 53.93           N  
ATOM   1290  CA  PHE H 166      19.962  20.903  19.937  1.00 51.86           C  
ATOM   1291  CB  PHE H 166      19.536  20.299  21.284  1.00 49.77           C  
ATOM   1292  CG  PHE H 166      20.757  19.610  21.793  1.00 49.17           C  
ATOM   1293  CD1 PHE H 166      21.052  18.338  21.370  1.00 46.20           C  
ATOM   1294  CD2 PHE H 166      21.626  20.228  22.660  1.00 48.82           C  
ATOM   1295  CE1 PHE H 166      22.175  17.683  21.814  1.00 50.04           C  
ATOM   1296  CE2 PHE H 166      22.752  19.576  23.110  1.00 50.46           C  
ATOM   1297  CZ  PHE H 166      23.031  18.299  22.690  1.00 50.03           C  
ATOM   1298  C   PHE H 166      18.740  21.121  19.089  1.00 53.39           C  
ATOM   1299  O   PHE H 166      18.108  20.150  18.674  1.00 53.75           O  
ATOM   1300  N   LYS H 167      18.357  22.380  18.815  1.00 56.73           N  
ATOM   1301  CA  LYS H 167      17.070  22.704  18.258  1.00 60.53           C  
ATOM   1302  CB  LYS H 167      17.000  24.180  17.842  1.00 65.00           C  
ATOM   1303  CG  LYS H 167      15.581  24.707  17.666  1.00 74.47           C  
ATOM   1304  CD  LYS H 167      15.519  26.234  17.632  1.00 82.66           C  
ATOM   1305  CE  LYS H 167      14.098  26.793  17.689  1.00 86.80           C  
ATOM   1306  NZ  LYS H 167      13.620  26.803  19.091  1.00 85.87           N1+
ATOM   1307  C   LYS H 167      16.707  21.866  17.059  1.00 60.12           C  
ATOM   1308  O   LYS H 167      15.570  21.408  16.963  1.00 60.73           O  
ATOM   1309  N   ASN H 168      17.606  21.659  16.083  1.00 58.51           N  
ATOM   1310  CA  ASN H 168      17.219  20.843  14.961  1.00 61.19           C  
ATOM   1311  CB  ASN H 168      18.157  20.989  13.745  1.00 58.57           C  
ATOM   1312  CG  ASN H 168      19.557  20.523  14.117  1.00 67.46           C  
ATOM   1313  OD1 ASN H 168      20.134  20.971  15.107  1.00 69.59           O  
ATOM   1314  ND2 ASN H 168      20.122  19.596  13.297  1.00  0.00           N  
ATOM   1315  C   ASN H 168      17.151  19.385  15.332  1.00 60.56           C  
ATOM   1316  O   ASN H 168      16.285  18.653  14.851  1.00 62.76           O  
ATOM   1317  N   LYS H 169      18.096  18.928  16.176  1.00 55.11           N  
ATOM   1318  CA  LYS H 169      18.281  17.544  16.528  1.00 52.65           C  
ATOM   1319  CB  LYS H 169      19.586  17.326  17.312  1.00 51.90           C  
ATOM   1320  CG  LYS H 169      19.912  15.855  17.564  1.00 52.23           C  
ATOM   1321  CD  LYS H 169      20.301  15.099  16.294  1.00 52.46           C  
ATOM   1322  CE  LYS H 169      21.625  15.572  15.691  1.00 52.93           C  
ATOM   1323  NZ  LYS H 169      21.934  14.793  14.472  1.00 53.35           N1+
ATOM   1324  C   LYS H 169      17.181  16.945  17.362  1.00 51.47           C  
ATOM   1325  O   LYS H 169      16.733  15.835  17.072  1.00 51.24           O  
ATOM   1326  N   ALA H 170      16.702  17.647  18.412  1.00 50.19           N  
ATOM   1327  CA  ALA H 170      15.815  16.972  19.320  1.00 48.08           C  
ATOM   1328  CB  ALA H 170      16.361  16.906  20.756  1.00 46.56           C  
ATOM   1329  C   ALA H 170      14.470  17.622  19.398  1.00 47.40           C  
ATOM   1330  O   ALA H 170      14.324  18.825  19.188  1.00 49.51           O  
ATOM   1331  N   THR H 171      13.439  16.792  19.681  1.00 45.78           N  
ATOM   1332  CA  THR H 171      12.093  17.261  19.863  1.00 44.19           C  
ATOM   1333  CB  THR H 171      11.165  16.844  18.759  1.00 45.91           C  
ATOM   1334  OG1 THR H 171      11.641  17.330  17.512  1.00 52.19           O  
ATOM   1335  CG2 THR H 171       9.765  17.417  19.043  1.00 41.53           C  
ATOM   1336  C   THR H 171      11.585  16.651  21.138  1.00 43.67           C  
ATOM   1337  O   THR H 171      11.687  15.441  21.340  1.00 43.10           O  
ATOM   1338  N   LEU H 172      11.008  17.480  22.034  1.00 41.42           N  
ATOM   1339  CA  LEU H 172      10.548  16.992  23.306  1.00 40.72           C  
ATOM   1340  CB  LEU H 172      10.933  17.909  24.480  1.00 38.28           C  
ATOM   1341  CG  LEU H 172      12.445  18.153  24.622  1.00 41.02           C  
ATOM   1342  CD1 LEU H 172      12.747  19.009  25.863  1.00 41.02           C  
ATOM   1343  CD2 LEU H 172      13.241  16.839  24.586  1.00 38.74           C  
ATOM   1344  C   LEU H 172       9.050  16.958  23.292  1.00 40.96           C  
ATOM   1345  O   LEU H 172       8.407  17.895  22.821  1.00 43.19           O  
ATOM   1346  N   THR H 173       8.458  15.857  23.805  1.00 41.08           N  
ATOM   1347  CA  THR H 173       7.025  15.741  23.875  1.00 41.60           C  
ATOM   1348  CB  THR H 173       6.435  14.950  22.745  1.00 44.03           C  
ATOM   1349  OG1 THR H 173       6.950  13.627  22.749  1.00 44.40           O  
ATOM   1350  CG2 THR H 173       6.767  15.655  21.418  1.00 41.13           C  
ATOM   1351  C   THR H 173       6.677  15.025  25.145  1.00 42.74           C  
ATOM   1352  O   THR H 173       7.556  14.519  25.842  1.00 41.84           O  
ATOM   1353  N   VAL H 174       5.372  14.996  25.499  1.00 43.47           N  
ATOM   1354  CA  VAL H 174       4.970  14.306  26.693  1.00 43.45           C  
ATOM   1355  CB  VAL H 174       4.911  15.187  27.906  1.00 43.75           C  
ATOM   1356  CG1 VAL H 174       6.316  15.754  28.172  1.00 36.84           C  
ATOM   1357  CG2 VAL H 174       3.829  16.256  27.683  1.00 38.87           C  
ATOM   1358  C   VAL H 174       3.581  13.770  26.506  1.00 45.83           C  
ATOM   1359  O   VAL H 174       2.792  14.306  25.727  1.00 47.63           O  
ATOM   1360  N   ASP H 175       3.266  12.665  27.217  1.00 46.97           N  
ATOM   1361  CA  ASP H 175       1.942  12.108  27.217  1.00 47.94           C  
ATOM   1362  CB  ASP H 175       1.889  10.654  26.709  1.00 50.64           C  
ATOM   1363  CG  ASP H 175       0.433  10.263  26.481  1.00 57.99           C  
ATOM   1364  OD1 ASP H 175      -0.465  10.978  27.001  1.00 59.80           O  
ATOM   1365  OD2 ASP H 175       0.200   9.241  25.783  1.00 66.67           O1-
ATOM   1366  C   ASP H 175       1.504  12.118  28.653  1.00 48.49           C  
ATOM   1367  O   ASP H 175       1.995  11.336  29.464  1.00 45.30           O  
ATOM   1368  N   THR H 176       0.561  13.013  29.004  1.00 52.86           N  
ATOM   1369  CA  THR H 176       0.123  13.163  30.365  1.00 54.62           C  
ATOM   1370  CB  THR H 176      -0.821  14.315  30.569  1.00 55.67           C  
ATOM   1371  OG1 THR H 176      -1.978  14.157  29.764  1.00 34.74           O  
ATOM   1372  CG2 THR H 176      -0.089  15.623  30.219  1.00 32.58           C  
ATOM   1373  C   THR H 176      -0.550  11.913  30.843  1.00 54.32           C  
ATOM   1374  O   THR H 176      -0.432  11.552  32.013  1.00 50.90           O  
ATOM   1375  N   SER H 177      -1.289  11.219  29.961  1.00 54.45           N  
ATOM   1376  CA  SER H 177      -1.999  10.042  30.378  1.00 57.05           C  
ATOM   1377  CB  SER H 177      -2.745   9.368  29.216  1.00 60.34           C  
ATOM   1378  OG  SER H 177      -3.712  10.252  28.672  1.00 67.61           O  
ATOM   1379  C   SER H 177      -1.024   9.031  30.902  1.00 57.42           C  
ATOM   1380  O   SER H 177      -1.236   8.447  31.965  1.00 56.84           O  
ATOM   1381  N   SER H 178       0.060   8.793  30.138  1.00 54.22           N  
ATOM   1382  CA  SER H 178       1.093   7.830  30.422  1.00 53.68           C  
ATOM   1383  CB  SER H 178       2.019   7.592  29.220  1.00 54.49           C  
ATOM   1384  OG  SER H 178       1.274   7.242  28.068  1.00 59.15           O  
ATOM   1385  C   SER H 178       2.023   8.332  31.489  1.00 53.26           C  
ATOM   1386  O   SER H 178       2.799   7.556  32.046  1.00 52.35           O  
ATOM   1387  N   SER H 179       1.994   9.644  31.792  1.00 50.67           N  
ATOM   1388  CA  SER H 179       2.960  10.199  32.700  1.00 48.53           C  
ATOM   1389  CB  SER H 179       2.884   9.635  34.128  1.00 48.80           C  
ATOM   1390  OG  SER H 179       1.697  10.082  34.766  1.00 48.59           O  
ATOM   1391  C   SER H 179       4.319   9.910  32.143  1.00 46.06           C  
ATOM   1392  O   SER H 179       5.237   9.538  32.874  1.00 43.62           O  
ATOM   1393  N   THR H 180       4.482  10.081  30.814  1.00 45.56           N  
ATOM   1394  CA  THR H 180       5.750   9.798  30.206  1.00 44.84           C  
ATOM   1395  CB  THR H 180       5.690   8.606  29.294  1.00 45.36           C  
ATOM   1396  OG1 THR H 180       5.264   7.462  30.018  1.00 42.45           O  
ATOM   1397  CG2 THR H 180       7.084   8.360  28.696  1.00 36.88           C  
ATOM   1398  C   THR H 180       6.193  10.979  29.390  1.00 44.27           C  
ATOM   1399  O   THR H 180       5.377  11.692  28.805  1.00 43.05           O  
ATOM   1400  N   VAL H 181       7.524  11.213  29.350  1.00 42.77           N  
ATOM   1401  CA  VAL H 181       8.118  12.281  28.592  1.00 40.56           C  
ATOM   1402  CB  VAL H 181       9.018  13.164  29.412  1.00 41.16           C  
ATOM   1403  CG1 VAL H 181       9.650  14.220  28.489  1.00 45.66           C  
ATOM   1404  CG2 VAL H 181       8.205  13.756  30.573  1.00 48.61           C  
ATOM   1405  C   VAL H 181       8.974  11.630  27.548  1.00 42.32           C  
ATOM   1406  O   VAL H 181       9.620  10.618  27.818  1.00 42.74           O  
ATOM   1407  N   TYR H 182       9.003  12.193  26.320  1.00 41.97           N  
ATOM   1408  CA  TYR H 182       9.760  11.563  25.274  1.00 41.07           C  
ATOM   1409  CB  TYR H 182       8.914  11.065  24.085  1.00 41.10           C  
ATOM   1410  CG  TYR H 182       7.865  10.108  24.539  1.00 42.04           C  
ATOM   1411  CD1 TYR H 182       8.154   8.784  24.768  1.00 44.35           C  
ATOM   1412  CD2 TYR H 182       6.577  10.545  24.741  1.00 42.05           C  
ATOM   1413  CE1 TYR H 182       7.174   7.912  25.184  1.00 44.48           C  
ATOM   1414  CE2 TYR H 182       5.594   9.679  25.155  1.00 43.23           C  
ATOM   1415  CZ  TYR H 182       5.891   8.357  25.376  1.00 47.06           C  
ATOM   1416  OH  TYR H 182       4.887   7.463  25.802  1.00 48.37           O  
ATOM   1417  C   TYR H 182      10.692  12.562  24.662  1.00 43.61           C  
ATOM   1418  O   TYR H 182      10.463  13.771  24.703  1.00 42.94           O  
ATOM   1419  N   ILE H 183      11.809  12.051  24.108  1.00 42.67           N  
ATOM   1420  CA  ILE H 183      12.738  12.857  23.374  1.00 42.91           C  
ATOM   1421  CB  ILE H 183      14.051  13.058  24.076  1.00 40.47           C  
ATOM   1422  CG1 ILE H 183      14.946  14.027  23.284  1.00 38.10           C  
ATOM   1423  CG2 ILE H 183      14.682  11.681  24.339  1.00 37.67           C  
ATOM   1424  CD1 ILE H 183      16.163  14.513  24.074  1.00 41.25           C  
ATOM   1425  C   ILE H 183      13.006  12.140  22.088  1.00 46.24           C  
ATOM   1426  O   ILE H 183      13.279  10.940  22.076  1.00 45.51           O  
ATOM   1427  N   GLN H 184      12.930  12.869  20.960  1.00 46.21           N  
ATOM   1428  CA  GLN H 184      13.134  12.260  19.680  1.00 46.60           C  
ATOM   1429  CB  GLN H 184      11.946  12.522  18.742  1.00 49.66           C  
ATOM   1430  CG  GLN H 184      12.058  11.896  17.354  1.00 63.18           C  
ATOM   1431  CD  GLN H 184      10.791  12.266  16.595  1.00 75.64           C  
ATOM   1432  OE1 GLN H 184      10.830  12.647  15.431  1.00 75.80           O  
ATOM   1433  NE2 GLN H 184       9.621  12.147  17.282  1.00 71.67           N  
ATOM   1434  C   GLN H 184      14.361  12.878  19.080  1.00 46.52           C  
ATOM   1435  O   GLN H 184      14.492  14.103  19.031  1.00 46.35           O  
ATOM   1436  N   VAL H 185      15.306  12.031  18.623  1.00 45.87           N  
ATOM   1437  CA  VAL H 185      16.500  12.538  18.008  1.00 45.92           C  
ATOM   1438  CB  VAL H 185      17.764  11.977  18.585  1.00 45.98           C  
ATOM   1439  CG1 VAL H 185      17.798  10.466  18.310  1.00  0.00           C  
ATOM   1440  CG2 VAL H 185      18.954  12.738  17.977  1.00  0.00           C  
ATOM   1441  C   VAL H 185      16.448  12.155  16.562  1.00 47.52           C  
ATOM   1442  O   VAL H 185      16.070  11.035  16.218  1.00 47.03           O  
ATOM   1443  N   SER H 186      16.840  13.083  15.665  1.00 48.87           N  
ATOM   1444  CA  SER H 186      16.719  12.807  14.261  1.00 50.68           C  
ATOM   1445  CB  SER H 186      15.761  13.768  13.537  1.00 54.76           C  
ATOM   1446  OG  SER H 186      16.265  15.094  13.597  1.00 59.83           O  
ATOM   1447  C   SER H 186      18.052  12.942  13.594  1.00 50.56           C  
ATOM   1448  O   SER H 186      18.975  13.554  14.131  1.00 50.30           O  
ATOM   1449  N   SER H 187      18.170  12.350  12.385  1.00 50.13           N  
ATOM   1450  CA  SER H 187      19.366  12.410  11.589  1.00 51.37           C  
ATOM   1451  CB  SER H 187      19.623  13.805  10.995  1.00 52.74           C  
ATOM   1452  OG  SER H 187      18.563  14.161  10.119  1.00 61.90           O  
ATOM   1453  C   SER H 187      20.538  12.036  12.441  1.00 51.61           C  
ATOM   1454  O   SER H 187      21.494  12.798  12.564  1.00 52.28           O  
ATOM   1455  N   LEU H 188      20.499  10.829  13.031  1.00 49.62           N  
ATOM   1456  CA  LEU H 188      21.520  10.405  13.945  1.00 49.84           C  
ATOM   1457  CB  LEU H 188      21.159   9.110  14.696  1.00 50.21           C  
ATOM   1458  CG  LEU H 188      19.976   9.280  15.671  1.00 51.33           C  
ATOM   1459  CD1 LEU H 188      19.654   7.962  16.395  1.00 50.10           C  
ATOM   1460  CD2 LEU H 188      20.234  10.431  16.655  1.00 47.13           C  
ATOM   1461  C   LEU H 188      22.831  10.169  13.257  1.00 49.82           C  
ATOM   1462  O   LEU H 188      22.898   9.670  12.134  1.00 49.55           O  
ATOM   1463  N   THR H 189      23.919  10.552  13.962  1.00 50.81           N  
ATOM   1464  CA  THR H 189      25.273  10.356  13.531  1.00 52.06           C  
ATOM   1465  CB  THR H 189      25.978  11.616  13.110  1.00 55.57           C  
ATOM   1466  OG1 THR H 189      25.932  12.576  14.155  1.00 65.24           O  
ATOM   1467  CG2 THR H 189      25.316  12.174  11.841  1.00 59.45           C  
ATOM   1468  C   THR H 189      26.026   9.787  14.695  1.00 52.05           C  
ATOM   1469  O   THR H 189      25.493   9.666  15.797  1.00 48.97           O  
ATOM   1470  N   SER H 190      27.299   9.414  14.473  0.90 52.80           N  
ATOM   1471  CA  SER H 190      28.100   8.806  15.498  0.90 52.36           C  
ATOM   1472  CB  SER H 190      29.496   8.395  14.999  0.90 52.19           C  
ATOM   1473  OG  SER H 190      30.234   7.803  16.058  0.90 54.41           O  
ATOM   1474  C   SER H 190      28.291   9.781  16.620  0.90 52.02           C  
ATOM   1475  O   SER H 190      28.506   9.390  17.766  0.90 50.95           O  
ATOM   1476  N   GLU H 191      28.197  11.089  16.315  1.00 53.13           N  
ATOM   1477  CA  GLU H 191      28.386  12.134  17.282  1.00 55.10           C  
ATOM   1478  CB  GLU H 191      28.215  13.539  16.674  1.00 59.72           C  
ATOM   1479  CG  GLU H 191      29.304  13.933  15.674  1.00 72.53           C  
ATOM   1480  CD  GLU H 191      30.375  14.718  16.419  1.00 88.46           C  
ATOM   1481  OE1 GLU H 191      30.001  15.588  17.251  1.00 89.43           O  
ATOM   1482  OE2 GLU H 191      31.583  14.470  16.158  1.00 90.60           O1-
ATOM   1483  C   GLU H 191      27.335  12.002  18.341  1.00 54.05           C  
ATOM   1484  O   GLU H 191      27.565  12.346  19.499  1.00 52.28           O  
ATOM   1485  N   ASP H 192      26.142  11.530  17.941  1.00 48.14           N  
ATOM   1486  CA  ASP H 192      24.971  11.373  18.762  1.00 45.66           C  
ATOM   1487  CB  ASP H 192      23.711  11.064  17.937  1.00 48.51           C  
ATOM   1488  CG  ASP H 192      23.357  12.324  17.162  1.00 50.91           C  
ATOM   1489  OD1 ASP H 192      23.443  13.429  17.761  1.00 50.87           O  
ATOM   1490  OD2 ASP H 192      22.991  12.203  15.964  1.00 49.06           O1-
ATOM   1491  C   ASP H 192      25.128  10.277  19.775  1.00 44.91           C  
ATOM   1492  O   ASP H 192      24.352  10.221  20.727  1.00 45.04           O  
ATOM   1493  N   ALA H 193      26.060   9.324  19.581  1.00 44.34           N  
ATOM   1494  CA  ALA H 193      26.165   8.264  20.548  1.00 40.87           C  
ATOM   1495  CB  ALA H 193      27.258   7.234  20.215  1.00 37.98           C  
ATOM   1496  C   ALA H 193      26.497   8.868  21.877  1.00 41.69           C  
ATOM   1497  O   ALA H 193      27.410   9.685  21.982  1.00 43.26           O  
ATOM   1498  N   ALA H 194      25.753   8.468  22.934  1.00 41.53           N  
ATOM   1499  CA  ALA H 194      25.990   8.999  24.247  1.00 40.53           C  
ATOM   1500  CB  ALA H 194      25.920  10.535  24.309  1.00 40.22           C  
ATOM   1501  C   ALA H 194      24.930   8.472  25.165  1.00 41.24           C  
ATOM   1502  O   ALA H 194      24.063   7.697  24.761  1.00 40.75           O  
ATOM   1503  N   VAL H 195      25.004   8.861  26.456  1.00 39.49           N  
ATOM   1504  CA  VAL H 195      23.988   8.464  27.384  1.00 38.37           C  
ATOM   1505  CB  VAL H 195      24.507   8.065  28.736  1.00 38.08           C  
ATOM   1506  CG1 VAL H 195      24.923   9.325  29.512  1.00 35.72           C  
ATOM   1507  CG2 VAL H 195      23.437   7.215  29.435  1.00 34.34           C  
ATOM   1508  C   VAL H 195      23.091   9.653  27.546  1.00 39.79           C  
ATOM   1509  O   VAL H 195      23.561  10.787  27.641  1.00 39.96           O  
ATOM   1510  N   PHE H 196      21.761   9.429  27.541  1.00 38.14           N  
ATOM   1511  CA  PHE H 196      20.845  10.527  27.669  1.00 36.89           C  
ATOM   1512  CB  PHE H 196      19.780  10.591  26.563  1.00 38.03           C  
ATOM   1513  CG  PHE H 196      20.467  10.869  25.271  1.00 38.47           C  
ATOM   1514  CD1 PHE H 196      20.817  12.152  24.932  1.00 39.09           C  
ATOM   1515  CD2 PHE H 196      20.778   9.852  24.401  1.00 39.64           C  
ATOM   1516  CE1 PHE H 196      21.452  12.419  23.744  1.00 39.58           C  
ATOM   1517  CE2 PHE H 196      21.414  10.115  23.210  1.00 41.26           C  
ATOM   1518  CZ  PHE H 196      21.752  11.401  22.875  1.00 40.27           C  
ATOM   1519  C   PHE H 196      20.106  10.368  28.960  1.00 37.59           C  
ATOM   1520  O   PHE H 196      19.587   9.293  29.261  1.00 39.75           O  
ATOM   1521  N   TYR H 197      20.015  11.462  29.747  1.00 36.12           N  
ATOM   1522  CA  TYR H 197      19.365  11.394  31.027  1.00 37.45           C  
ATOM   1523  CB  TYR H 197      20.226  11.862  32.217  1.00 37.16           C  
ATOM   1524  CG  TYR H 197      21.398  10.967  32.446  1.00 38.01           C  
ATOM   1525  CD1 TYR H 197      21.247   9.726  33.019  1.00 36.39           C  
ATOM   1526  CD2 TYR H 197      22.664  11.388  32.117  1.00 38.11           C  
ATOM   1527  CE1 TYR H 197      22.334   8.913  33.242  1.00 37.65           C  
ATOM   1528  CE2 TYR H 197      23.754  10.581  32.337  1.00 38.24           C  
ATOM   1529  CZ  TYR H 197      23.592   9.339  32.898  1.00 39.34           C  
ATOM   1530  OH  TYR H 197      24.709   8.506  33.125  1.00 41.06           O  
ATOM   1531  C   TYR H 197      18.191  12.326  31.045  1.00 40.43           C  
ATOM   1532  O   TYR H 197      18.227  13.411  30.465  1.00 40.98           O  
ATOM   1533  N   CYS H 198      17.096  11.891  31.705  1.00 39.63           N  
ATOM   1534  CA  CYS H 198      15.957  12.731  31.945  1.00 40.04           C  
ATOM   1535  CB  CYS H 198      14.592  12.059  31.647  1.00 38.43           C  
ATOM   1536  SG  CYS H 198      14.328  10.505  32.561  1.00 49.33           S  
ATOM   1537  C   CYS H 198      16.018  13.063  33.407  1.00 39.78           C  
ATOM   1538  O   CYS H 198      16.434  12.237  34.218  1.00 42.08           O  
ATOM   1539  N   VAL H 199      15.642  14.304  33.784  1.00 37.81           N  
ATOM   1540  CA  VAL H 199      15.727  14.689  35.166  1.00 36.83           C  
ATOM   1541  CB  VAL H 199      16.969  15.472  35.451  1.00 34.02           C  
ATOM   1542  CG1 VAL H 199      16.952  16.719  34.552  1.00  0.00           C  
ATOM   1543  CG2 VAL H 199      17.016  15.803  36.949  1.00  0.00           C  
ATOM   1544  C   VAL H 199      14.574  15.586  35.492  1.00 39.37           C  
ATOM   1545  O   VAL H 199      14.131  16.367  34.652  1.00 42.49           O  
ATOM   1546  N   ARG H 200      14.058  15.495  36.740  1.00 37.77           N  
ATOM   1547  CA  ARG H 200      12.972  16.337  37.156  1.00 39.21           C  
ATOM   1548  CB  ARG H 200      12.069  15.696  38.228  1.00 39.25           C  
ATOM   1549  CG  ARG H 200      10.886  16.574  38.647  1.00 40.12           C  
ATOM   1550  CD  ARG H 200       9.978  15.930  39.697  1.00 42.39           C  
ATOM   1551  NE  ARG H 200      10.720  15.910  40.990  1.00 41.64           N  
ATOM   1552  CZ  ARG H 200      10.038  16.009  42.168  1.00 42.41           C  
ATOM   1553  NH1 ARG H 200       8.682  16.148  42.159  1.00 44.01           N1+
ATOM   1554  NH2 ARG H 200      10.709  15.963  43.356  1.00 39.47           N  
ATOM   1555  C   ARG H 200      13.559  17.591  37.721  1.00 39.52           C  
ATOM   1556  O   ARG H 200      14.558  17.566  38.434  1.00 41.25           O  
ATOM   1557  N   TRP H 201      12.929  18.738  37.398  1.00 37.44           N  
ATOM   1558  CA  TRP H 201      13.391  20.026  37.830  1.00 39.17           C  
ATOM   1559  CB  TRP H 201      13.320  21.046  36.678  1.00 39.40           C  
ATOM   1560  CG  TRP H 201      13.770  22.455  36.971  1.00 45.03           C  
ATOM   1561  CD2 TRP H 201      12.885  23.586  36.977  1.00 45.44           C  
ATOM   1562  CD1 TRP H 201      15.022  22.940  37.202  1.00 49.38           C  
ATOM   1563  NE1 TRP H 201      14.973  24.306  37.346  1.00  0.00           N  
ATOM   1564  CE2 TRP H 201      13.665  24.717  37.210  1.00  0.00           C  
ATOM   1565  CE3 TRP H 201      11.537  23.677  36.786  1.00  0.00           C  
ATOM   1566  CZ2 TRP H 201      13.102  25.963  37.254  1.00  0.00           C  
ATOM   1567  CZ3 TRP H 201      10.971  24.930  36.848  1.00  0.00           C  
ATOM   1568  CH2 TRP H 201      11.740  26.051  37.079  1.00  0.00           C  
ATOM   1569  C   TRP H 201      12.496  20.484  38.942  1.00 41.73           C  
ATOM   1570  O   TRP H 201      11.274  20.474  38.824  1.00 40.02           O  
ATOM   1571  N   VAL H 202      13.141  21.001  40.004  1.00 35.21           N  
ATOM   1572  CA  VAL H 202      12.468  21.412  41.199  1.00 36.47           C  
ATOM   1573  CB  VAL H 202      13.317  22.216  42.141  1.00 16.13           C  
ATOM   1574  CG1 VAL H 202      12.448  22.603  43.351  1.00  0.00           C  
ATOM   1575  CG2 VAL H 202      14.567  21.401  42.514  1.00  0.00           C  
ATOM   1576  C   VAL H 202      11.287  22.236  40.829  1.00 37.93           C  
ATOM   1577  O   VAL H 202      11.293  22.966  39.842  1.00 38.66           O  
ATOM   1578  N   TYR H 203      10.208  22.049  41.595  1.00 38.91           N  
ATOM   1579  CA  TYR H 203       8.924  22.597  41.304  1.00 40.93           C  
ATOM   1580  CB  TYR H 203       7.878  22.188  42.344  1.00 43.28           C  
ATOM   1581  CG  TYR H 203       6.572  22.698  41.859  1.00 46.60           C  
ATOM   1582  CD1 TYR H 203       6.158  23.973  42.173  1.00 46.46           C  
ATOM   1583  CD2 TYR H 203       5.772  21.899  41.074  1.00 20.42           C  
ATOM   1584  CE1 TYR H 203       4.947  24.437  41.715  1.00 21.47           C  
ATOM   1585  CE2 TYR H 203       4.563  22.363  40.617  1.00 47.86           C  
ATOM   1586  CZ  TYR H 203       4.148  23.631  40.939  1.00 22.45           C  
ATOM   1587  OH  TYR H 203       2.905  24.107  40.470  1.00 23.61           O  
ATOM   1588  C   TYR H 203       8.985  24.078  41.318  1.00 40.95           C  
ATOM   1589  O   TYR H 203       8.369  24.717  40.465  1.00 41.78           O  
ATOM   1590  N   GLY H 204       9.724  24.650  42.291  1.00 40.10           N  
ATOM   1591  CA  GLY H 204       9.786  26.076  42.430  1.00 37.61           C  
ATOM   1592  C   GLY H 204      10.231  26.608  41.109  1.00 36.35           C  
ATOM   1593  O   GLY H 204      11.135  26.066  40.478  1.00 36.18           O  
ATOM   1594  N   ASN H 205       9.606  27.715  40.675  1.00 34.05           N  
ATOM   1595  CA  ASN H 205       9.848  28.272  39.381  1.00 30.19           C  
ATOM   1596  CB  ASN H 205       9.054  29.559  39.124  1.00 31.25           C  
ATOM   1597  CG  ASN H 205       7.566  29.231  39.128  1.00 13.77           C  
ATOM   1598  OD1 ASN H 205       7.168  28.067  39.102  1.00  0.00           O  
ATOM   1599  ND2 ASN H 205       6.713  30.291  39.155  1.00  0.00           N  
ATOM   1600  C   ASN H 205      11.296  28.631  39.273  1.00 31.57           C  
ATOM   1601  O   ASN H 205      11.883  28.539  38.197  1.00 29.58           O  
ATOM   1602  N   PHE H 206      11.872  29.124  40.381  1.00 31.88           N  
ATOM   1603  CA  PHE H 206      13.236  29.552  40.508  1.00 31.53           C  
ATOM   1604  CB  PHE H 206      13.461  30.425  41.751  1.00 33.71           C  
ATOM   1605  CG  PHE H 206      12.653  31.648  41.529  1.00 15.33           C  
ATOM   1606  CD1 PHE H 206      13.142  32.672  40.756  1.00 14.49           C  
ATOM   1607  CD2 PHE H 206      11.404  31.759  42.087  1.00 14.47           C  
ATOM   1608  CE1 PHE H 206      12.392  33.805  40.547  1.00 15.43           C  
ATOM   1609  CE2 PHE H 206      10.649  32.886  41.883  1.00 14.77           C  
ATOM   1610  CZ  PHE H 206      11.143  33.911  41.111  1.00 16.02           C  
ATOM   1611  C   PHE H 206      14.229  28.427  40.585  1.00 30.52           C  
ATOM   1612  O   PHE H 206      15.357  28.594  40.125  1.00 31.19           O  
ATOM   1613  N   ASP H 207      13.859  27.280  41.201  1.00 28.78           N  
ATOM   1614  CA  ASP H 207      14.799  26.235  41.530  1.00 27.48           C  
ATOM   1615  CB  ASP H 207      14.284  25.294  42.632  1.00 27.01           C  
ATOM   1616  CG  ASP H 207      15.458  24.494  43.178  1.00 29.37           C  
ATOM   1617  OD1 ASP H 207      16.585  24.650  42.634  1.00 12.56           O  
ATOM   1618  OD2 ASP H 207      15.250  23.715  44.150  1.00 12.90           O1-
ATOM   1619  C   ASP H 207      15.159  25.389  40.361  1.00 27.87           C  
ATOM   1620  O   ASP H 207      14.345  24.623  39.856  1.00 27.90           O  
ATOM   1621  N   SER H 208      16.419  25.542  39.918  1.00 28.78           N  
ATOM   1622  CA  SER H 208      17.031  24.891  38.805  1.00 28.12           C  
ATOM   1623  CB  SER H 208      17.933  25.839  38.093  1.00 28.27           C  
ATOM   1624  OG  SER H 208      17.087  26.886  37.647  1.00 23.23           O  
ATOM   1625  C   SER H 208      17.622  23.571  39.082  1.00 27.86           C  
ATOM   1626  O   SER H 208      17.944  22.822  38.157  1.00 30.91           O  
ATOM   1627  N   ALA H 209      17.753  23.238  40.365  1.00 26.05           N  
ATOM   1628  CA  ALA H 209      18.378  21.999  40.652  1.00 26.29           C  
ATOM   1629  CB  ALA H 209      18.562  21.738  42.157  1.00 25.35           C  
ATOM   1630  C   ALA H 209      17.519  20.928  40.101  1.00 26.76           C  
ATOM   1631  O   ALA H 209      16.294  21.028  40.084  1.00 27.88           O  
ATOM   1632  N   LEU H 210      18.185  19.884  39.590  1.00 24.91           N  
ATOM   1633  CA  LEU H 210      17.505  18.754  39.064  1.00 26.39           C  
ATOM   1634  CB  LEU H 210      18.204  18.313  37.777  1.00 27.14           C  
ATOM   1635  CG  LEU H 210      18.199  19.381  36.673  1.00 30.05           C  
ATOM   1636  CD1 LEU H 210      18.827  18.850  35.370  1.00 16.92           C  
ATOM   1637  CD2 LEU H 210      16.790  19.961  36.484  1.00 18.82           C  
ATOM   1638  C   LEU H 210      17.660  17.705  40.135  1.00 26.20           C  
ATOM   1639  O   LEU H 210      18.710  17.078  40.250  1.00 27.44           O  
ATOM   1640  N   ASP H 211      16.620  17.530  40.982  1.00 25.42           N  
ATOM   1641  CA  ASP H 211      16.663  16.659  42.134  1.00 25.38           C  
ATOM   1642  CB  ASP H 211      15.611  17.031  43.209  1.00 25.93           C  
ATOM   1643  CG  ASP H 211      14.198  17.050  42.639  1.00 30.15           C  
ATOM   1644  OD1 ASP H 211      13.982  16.546  41.505  1.00 32.37           O  
ATOM   1645  OD2 ASP H 211      13.311  17.599  43.348  1.00 32.56           O1-
ATOM   1646  C   ASP H 211      16.640  15.173  41.865  1.00 25.02           C  
ATOM   1647  O   ASP H 211      17.351  14.420  42.527  1.00 25.65           O  
ATOM   1648  N   TYR H 212      15.827  14.696  40.906  1.00 37.03           N  
ATOM   1649  CA  TYR H 212      15.715  13.285  40.624  1.00 36.89           C  
ATOM   1650  CB  TYR H 212      14.281  12.737  40.755  1.00 37.49           C  
ATOM   1651  CG  TYR H 212      13.917  12.672  42.198  1.00 45.09           C  
ATOM   1652  CD1 TYR H 212      14.202  11.544  42.931  1.00 45.35           C  
ATOM   1653  CD2 TYR H 212      13.291  13.727  42.821  1.00 48.33           C  
ATOM   1654  CE1 TYR H 212      13.871  11.462  44.261  1.00 44.55           C  
ATOM   1655  CE2 TYR H 212      12.956  13.652  44.155  1.00 47.80           C  
ATOM   1656  CZ  TYR H 212      13.246  12.519  44.875  1.00 49.15           C  
ATOM   1657  OH  TYR H 212      12.902  12.440  46.240  1.00 49.15           O  
ATOM   1658  C   TYR H 212      16.129  13.027  39.210  1.00 39.88           C  
ATOM   1659  O   TYR H 212      15.774  13.775  38.304  1.00 42.05           O  
ATOM   1660  N   TRP H 213      16.871  11.923  38.984  1.00 39.46           N  
ATOM   1661  CA  TRP H 213      17.356  11.629  37.663  1.00 40.36           C  
ATOM   1662  CB  TRP H 213      18.892  11.710  37.562  1.00 39.80           C  
ATOM   1663  CG  TRP H 213      19.475  13.100  37.692  1.00 35.08           C  
ATOM   1664  CD2 TRP H 213      20.224  13.758  36.657  1.00 37.14           C  
ATOM   1665  CD1 TRP H 213      19.466  13.951  38.760  1.00 34.62           C  
ATOM   1666  NE1 TRP H 213      20.154  15.101  38.452  1.00 39.08           N  
ATOM   1667  CE2 TRP H 213      20.627  14.994  37.160  1.00 39.21           C  
ATOM   1668  CE3 TRP H 213      20.554  13.362  35.393  1.00 38.13           C  
ATOM   1669  CZ2 TRP H 213      21.370  15.856  36.403  1.00 39.19           C  
ATOM   1670  CZ3 TRP H 213      21.295  14.238  34.629  1.00 37.61           C  
ATOM   1671  CH2 TRP H 213      21.696  15.461  35.124  1.00 39.16           C  
ATOM   1672  C   TRP H 213      16.991  10.222  37.298  1.00 40.45           C  
ATOM   1673  O   TRP H 213      16.776   9.372  38.162  1.00 41.39           O  
ATOM   1674  N   GLY H 214      16.889   9.958  35.978  1.00 37.26           N  
ATOM   1675  CA  GLY H 214      16.641   8.632  35.491  1.00 38.86           C  
ATOM   1676  C   GLY H 214      17.972   7.938  35.418  1.00 41.83           C  
ATOM   1677  O   GLY H 214      19.016   8.566  35.577  1.00 43.60           O  
ATOM   1678  N   GLN H 215      17.955   6.614  35.156  1.00 40.53           N  
ATOM   1679  CA  GLN H 215      19.137   5.793  35.089  1.00 40.91           C  
ATOM   1680  CB  GLN H 215      18.834   4.295  34.907  1.00 40.08           C  
ATOM   1681  CG  GLN H 215      17.969   3.693  36.015  1.00 52.45           C  
ATOM   1682  CD  GLN H 215      16.518   3.990  35.669  1.00 62.15           C  
ATOM   1683  OE1 GLN H 215      15.621   3.802  36.489  1.00 64.03           O  
ATOM   1684  NE2 GLN H 215      16.278   4.464  34.418  1.00 57.44           N  
ATOM   1685  C   GLN H 215      19.969   6.199  33.912  1.00 42.20           C  
ATOM   1686  O   GLN H 215      21.194   6.089  33.942  1.00 42.28           O  
ATOM   1687  N   GLY H 216      19.315   6.637  32.821  1.00 42.16           N  
ATOM   1688  CA  GLY H 216      20.021   7.034  31.635  1.00 38.97           C  
ATOM   1689  C   GLY H 216      19.823   5.983  30.588  1.00 41.02           C  
ATOM   1690  O   GLY H 216      19.649   4.803  30.889  1.00 42.71           O  
ATOM   1691  N   THR H 217      19.829   6.409  29.307  1.00 38.79           N  
ATOM   1692  CA  THR H 217      19.681   5.486  28.221  1.00 38.61           C  
ATOM   1693  CB  THR H 217      18.485   5.759  27.364  1.00 38.27           C  
ATOM   1694  OG1 THR H 217      17.308   5.704  28.154  1.00 41.39           O  
ATOM   1695  CG2 THR H 217      18.423   4.699  26.247  1.00 35.61           C  
ATOM   1696  C   THR H 217      20.887   5.631  27.355  1.00 38.48           C  
ATOM   1697  O   THR H 217      21.263   6.737  26.969  1.00 38.84           O  
ATOM   1698  N   SER H 218      21.525   4.500  27.009  1.00 37.85           N  
ATOM   1699  CA  SER H 218      22.703   4.597  26.206  1.00 39.74           C  
ATOM   1700  CB  SER H 218      23.764   3.550  26.581  1.00 40.89           C  
ATOM   1701  OG  SER H 218      24.973   3.796  25.882  1.00 56.74           O  
ATOM   1702  C   SER H 218      22.292   4.377  24.787  1.00 40.84           C  
ATOM   1703  O   SER H 218      21.690   3.360  24.448  1.00 41.45           O  
ATOM   1704  N   VAL H 219      22.607   5.356  23.917  1.00 40.72           N  
ATOM   1705  CA  VAL H 219      22.245   5.243  22.535  1.00 40.76           C  
ATOM   1706  CB  VAL H 219      21.531   6.456  22.008  1.00 40.33           C  
ATOM   1707  CG1 VAL H 219      21.289   6.277  20.500  1.00 37.33           C  
ATOM   1708  CG2 VAL H 219      20.238   6.650  22.819  1.00 44.32           C  
ATOM   1709  C   VAL H 219      23.503   5.075  21.747  1.00 42.92           C  
ATOM   1710  O   VAL H 219      24.458   5.836  21.904  1.00 41.10           O  
ATOM   1711  N   THR H 220      23.535   4.042  20.882  1.00 44.64           N  
ATOM   1712  CA  THR H 220      24.679   3.804  20.051  1.00 44.89           C  
ATOM   1713  CB  THR H 220      25.260   2.426  20.197  1.00 46.88           C  
ATOM   1714  OG1 THR H 220      24.257   1.454  19.951  1.00 44.74           O  
ATOM   1715  CG2 THR H 220      25.848   2.249  21.605  1.00 45.79           C  
ATOM   1716  C   THR H 220      24.238   3.934  18.630  1.00 44.77           C  
ATOM   1717  O   THR H 220      23.262   3.312  18.211  1.00 44.62           O  
ATOM   1718  N   VAL H 221      24.951   4.767  17.849  1.00 44.79           N  
ATOM   1719  CA  VAL H 221      24.606   4.922  16.468  1.00 45.58           C  
ATOM   1720  CB  VAL H 221      24.628   6.353  16.014  1.00 45.56           C  
ATOM   1721  CG1 VAL H 221      24.331   6.402  14.506  1.00 43.54           C  
ATOM   1722  CG2 VAL H 221      23.642   7.160  16.875  1.00 45.10           C  
ATOM   1723  C   VAL H 221      25.651   4.201  15.685  1.00 48.26           C  
ATOM   1724  O   VAL H 221      26.796   4.644  15.611  1.00 47.32           O  
ATOM   1725  N   SER H 222      25.285   3.059  15.071  1.00 51.27           N  
ATOM   1726  CA  SER H 222      26.267   2.344  14.312  1.00 53.74           C  
ATOM   1727  CB  SER H 222      27.193   1.468  15.174  1.00 55.29           C  
ATOM   1728  OG  SER H 222      26.454   0.417  15.778  1.00 59.17           O  
ATOM   1729  C   SER H 222      25.553   1.433  13.370  1.00 54.29           C  
ATOM   1730  O   SER H 222      24.384   1.101  13.564  1.00 51.26           O  
ATOM   1731  N   SER H 223      26.251   1.010  12.300  1.00 55.97           N  
ATOM   1732  CA  SER H 223      25.652   0.100  11.373  1.00 57.15           C  
ATOM   1733  CB  SER H 223      25.781   0.541   9.905  1.00 58.88           C  
ATOM   1734  OG  SER H 223      27.144   0.553   9.512  1.00 65.06           O  
ATOM   1735  C   SER H 223      26.402  -1.212  11.531  1.00 57.34           C  
ATOM   1736  O   SER H 223      27.327  -1.256  12.386  1.00 55.97           O  
ATOM   1737  OXT SER H 223      26.068  -2.185  10.804  1.00  0.00           O1-
TER    1738      SER H 223 
CONECT  947 1536
CONECT 1536  947
END
