# Supplementary material for: Fully automated antibody structure prediction using BIOVIA tools: Validation study
Source: PLoS One. 2017 May 18;12(5):e0177923. doi: 10.1371/journal.pone.0177923 (PMC5436848; doi:10.1371/journal.pone.0177923)
Supplement: S2 Dataset — Predicted structures using the Top5 framework method, Chothia CDR definition with canonical filtering and generating 50 models. These were used in the comparison against predictions using no filtering. (ZIP) [file pone.0177923.s004.zip › 4KUZ_LH_FV_FinalModel.pdb]

REMARK   Accelrys Discovery Studio PDB file
REMARK   Created:  2015-04-10T04:25:35Z
SSBOND   1 CYS L   23    CYS L   94                                     
SSBOND   2 CYS H  134    CYS H  208                                     
ATOM      1  N   ASP L   1      25.851  32.582  25.858  1.00 40.62           N1+
ATOM      2  CA  ASP L   1      25.480  31.842  27.080  1.00 40.44           C  
ATOM      3  CB  ASP L   1      25.300  30.334  26.790  1.00 41.99           C  
ATOM      4  CG  ASP L   1      26.591  29.715  26.258  1.00 44.82           C  
ATOM      5  OD1 ASP L   1      27.229  30.317  25.353  1.00 46.34           O  
ATOM      6  OD2 ASP L   1      26.954  28.614  26.752  1.00 45.12           O1-
ATOM      7  C   ASP L   1      26.484  32.045  28.151  1.00 38.94           C  
ATOM      8  O   ASP L   1      27.510  32.694  27.952  1.00 39.52           O  
ATOM      9  N   ILE L   2      26.197  31.497  29.339  1.00 36.59           N  
ATOM     10  CA  ILE L   2      27.083  31.703  30.436  1.00 33.88           C  
ATOM     11  CB  ILE L   2      26.382  31.709  31.763  1.00 33.39           C  
ATOM     12  CG1 ILE L   2      25.372  32.869  31.818  1.00 27.68           C  
ATOM     13  CG2 ILE L   2      27.445  31.762  32.870  1.00 27.85           C  
ATOM     14  CD1 ILE L   2      24.409  32.793  33.001  1.00 28.40           C  
ATOM     15  C   ILE L   2      28.079  30.593  30.445  1.00 33.22           C  
ATOM     16  O   ILE L   2      27.717  29.421  30.347  1.00 32.90           O  
ATOM     17  N   VAL L   3      29.376  30.956  30.545  1.00 32.16           N  
ATOM     18  CA  VAL L   3      30.418  29.972  30.548  1.00 31.26           C  
ATOM     19  CB  VAL L   3      31.677  30.437  29.875  1.00 31.54           C  
ATOM     20  CG1 VAL L   3      32.754  29.353  30.043  1.00 31.31           C  
ATOM     21  CG2 VAL L   3      31.354  30.776  28.411  1.00 31.33           C  
ATOM     22  C   VAL L   3      30.760  29.679  31.971  1.00 30.99           C  
ATOM     23  O   VAL L   3      30.979  30.586  32.772  1.00 30.93           O  
ATOM     24  N   MET L   4      30.814  28.378  32.317  1.00 30.15           N  
ATOM     25  CA  MET L   4      31.112  27.999  33.665  1.00 29.21           C  
ATOM     26  CB  MET L   4      30.160  26.921  34.207  1.00 28.21           C  
ATOM     27  CG  MET L   4      28.693  27.353  34.200  1.00 26.60           C  
ATOM     28  SD  MET L   4      28.305  28.736  35.313  1.00 27.42           S  
ATOM     29  CE  MET L   4      28.356  27.727  36.820  1.00 26.25           C  
ATOM     30  C   MET L   4      32.484  27.407  33.658  1.00 29.50           C  
ATOM     31  O   MET L   4      32.774  26.505  32.874  1.00 29.77           O  
ATOM     32  N   SER L   5      33.373  27.907  34.538  1.00 29.30           N  
ATOM     33  CA  SER L   5      34.712  27.394  34.555  1.00 29.83           C  
ATOM     34  CB  SER L   5      35.777  28.474  34.304  1.00 30.77           C  
ATOM     35  OG  SER L   5      35.606  29.031  33.009  1.00 36.92           O  
ATOM     36  C   SER L   5      34.979  26.821  35.908  1.00 29.23           C  
ATOM     37  O   SER L   5      34.780  27.481  36.927  1.00 30.04           O  
ATOM     38  N   GLN L   6      35.465  25.564  35.944  1.00 28.67           N  
ATOM     39  CA  GLN L   6      35.752  24.931  37.198  1.00 28.18           C  
ATOM     40  CB  GLN L   6      35.090  23.553  37.377  1.00 27.40           C  
ATOM     41  CG  GLN L   6      33.564  23.603  37.454  1.00 26.72           C  
ATOM     42  CD  GLN L   6      33.050  22.182  37.634  1.00 25.77           C  
ATOM     43  OE1 GLN L   6      32.315  21.660  36.797  1.00 24.99           O  
ATOM     44  NE2 GLN L   6      33.444  21.537  38.765  1.00 24.74           N  
ATOM     45  C   GLN L   6      37.225  24.707  37.289  1.00 28.65           C  
ATOM     46  O   GLN L   6      37.906  24.527  36.280  1.00 28.71           O  
ATOM     47  N   SER L   7      37.757  24.762  38.525  1.00 29.21           N  
ATOM     48  CA  SER L   7      39.147  24.489  38.744  1.00 29.75           C  
ATOM     49  CB  SER L   7      40.050  25.735  38.750  1.00 30.32           C  
ATOM     50  OG  SER L   7      40.161  26.276  37.442  1.00 30.35           O  
ATOM     51  C   SER L   7      39.262  23.887  40.104  1.00 29.89           C  
ATOM     52  O   SER L   7      38.512  24.253  41.009  1.00 30.81           O  
ATOM     53  N   PRO L   8      40.171  22.968  40.300  1.00 30.02           N  
ATOM     54  CA  PRO L   8      41.035  22.461  39.264  1.00 30.53           C  
ATOM     55  CD  PRO L   8      40.750  22.795  41.622  1.00 34.45           C  
ATOM     56  CB  PRO L   8      42.297  21.965  39.970  1.00 30.25           C  
ATOM     57  CG  PRO L   8      41.862  21.753  41.428  1.00 30.03           C  
ATOM     58  C   PRO L   8      40.336  21.365  38.524  1.00 30.90           C  
ATOM     59  O   PRO L   8      39.235  20.982  38.917  1.00 30.81           O  
ATOM     60  N   SER L   9      40.953  20.871  37.434  1.00 31.27           N  
ATOM     61  CA  SER L   9      40.411  19.793  36.660  1.00 31.72           C  
ATOM     62  CB  SER L   9      41.237  19.506  35.398  1.00 32.01           C  
ATOM     63  OG  SER L   9      40.656  18.430  34.680  1.00 37.79           O  
ATOM     64  C   SER L   9      40.407  18.540  37.481  1.00 31.12           C  
ATOM     65  O   SER L   9      39.427  17.795  37.482  1.00 30.32           O  
ATOM     66  N   SER L  10      41.513  18.260  38.197  1.00 30.93           N  
ATOM     67  CA  SER L  10      41.559  17.064  38.988  1.00 31.08           C  
ATOM     68  CB  SER L  10      42.333  15.913  38.321  1.00 31.64           C  
ATOM     69  OG  SER L  10      43.700  16.265  38.178  1.00 37.45           O  
ATOM     70  C   SER L  10      42.258  17.390  40.265  1.00 31.45           C  
ATOM     71  O   SER L  10      43.075  18.307  40.319  1.00 30.64           O  
ATOM     72  N   LEU L  11      41.939  16.643  41.340  1.00 31.51           N  
ATOM     73  CA  LEU L  11      42.535  16.952  42.604  1.00 32.36           C  
ATOM     74  CB  LEU L  11      41.618  17.903  43.396  1.00 32.69           C  
ATOM     75  CG  LEU L  11      42.215  18.524  44.666  1.00 34.25           C  
ATOM     76  CD1 LEU L  11      43.416  19.422  44.334  1.00 40.66           C  
ATOM     77  CD2 LEU L  11      41.134  19.269  45.465  1.00 40.30           C  
ATOM     78  C   LEU L  11      42.699  15.661  43.356  1.00 32.17           C  
ATOM     79  O   LEU L  11      41.790  14.833  43.389  1.00 31.81           O  
ATOM     80  N   ALA L  12      43.879  15.443  43.975  1.00 32.11           N  
ATOM     81  CA  ALA L  12      44.082  14.230  44.715  1.00 32.12           C  
ATOM     82  CB  ALA L  12      45.396  13.508  44.368  1.00 32.76           C  
ATOM     83  C   ALA L  12      44.135  14.592  46.165  1.00 31.93           C  
ATOM     84  O   ALA L  12      44.835  15.524  46.558  1.00 32.42           O  
ATOM     85  N   VAL L  13      43.382  13.862  47.010  1.00 31.58           N  
ATOM     86  CA  VAL L  13      43.396  14.210  48.399  1.00 32.08           C  
ATOM     87  CB  VAL L  13      42.221  15.052  48.803  1.00 32.27           C  
ATOM     88  CG1 VAL L  13      40.948  14.195  48.710  1.00 35.85           C  
ATOM     89  CG2 VAL L  13      42.492  15.636  50.196  1.00 31.61           C  
ATOM     90  C   VAL L  13      43.360  12.956  49.211  1.00 32.19           C  
ATOM     91  O   VAL L  13      42.869  11.920  48.764  1.00 31.96           O  
ATOM     92  N   SER L  14      43.917  13.018  50.437  1.00 31.78           N  
ATOM     93  CA  SER L  14      43.923  11.886  51.316  1.00 32.46           C  
ATOM     94  CB  SER L  14      45.095  11.894  52.309  1.00 33.22           C  
ATOM     95  OG  SER L  14      46.328  11.859  51.603  1.00 34.78           O  
ATOM     96  C   SER L  14      42.652  11.910  52.100  1.00 32.05           C  
ATOM     97  O   SER L  14      42.003  12.947  52.225  1.00 31.55           O  
ATOM     98  N   VAL L  15      42.274  10.755  52.675  1.00 31.92           N  
ATOM     99  CA  VAL L  15      41.035  10.681  53.390  1.00 32.64           C  
ATOM    100  CB  VAL L  15      40.658   9.276  53.762  1.00 32.37           C  
ATOM    101  CG1 VAL L  15      41.628   8.774  54.846  1.00 25.27           C  
ATOM    102  CG2 VAL L  15      39.180   9.250  54.177  1.00 25.15           C  
ATOM    103  C   VAL L  15      41.149  11.488  54.645  1.00 33.79           C  
ATOM    104  O   VAL L  15      42.176  11.469  55.322  1.00 33.87           O  
ATOM    105  N   GLY L  16      40.080  12.242  54.969  1.00 33.88           N  
ATOM    106  CA  GLY L  16      40.033  13.013  56.178  1.00 34.34           C  
ATOM    107  C   GLY L  16      40.450  14.424  55.902  1.00 34.61           C  
ATOM    108  O   GLY L  16      40.213  15.311  56.720  1.00 35.27           O  
ATOM    109  N   GLU L  17      41.068  14.682  54.734  1.00 34.59           N  
ATOM    110  CA  GLU L  17      41.527  16.010  54.443  1.00 35.57           C  
ATOM    111  CB  GLU L  17      42.705  16.064  53.456  1.00 37.14           C  
ATOM    112  CG  GLU L  17      44.004  15.528  54.067  1.00 40.79           C  
ATOM    113  CD  GLU L  17      45.137  15.784  53.088  1.00 48.61           C  
ATOM    114  OE1 GLU L  17      44.853  15.905  51.867  1.00 49.77           O  
ATOM    115  OE2 GLU L  17      46.305  15.858  53.552  1.00 57.67           O1-
ATOM    116  C   GLU L  17      40.397  16.831  53.904  1.00 35.02           C  
ATOM    117  O   GLU L  17      39.323  16.315  53.597  1.00 33.91           O  
ATOM    118  N   LYS L  18      40.610  18.162  53.824  1.00 35.06           N  
ATOM    119  CA  LYS L  18      39.603  19.064  53.341  1.00 35.08           C  
ATOM    120  CB  LYS L  18      39.544  20.381  54.134  1.00 36.57           C  
ATOM    121  CG  LYS L  18      38.460  21.342  53.645  1.00 40.03           C  
ATOM    122  CD  LYS L  18      38.268  22.562  54.550  1.00 43.40           C  
ATOM    123  CE  LYS L  18      39.363  23.618  54.378  1.00 41.59           C  
ATOM    124  NZ  LYS L  18      39.024  24.832  55.152  1.00 41.96           N1+
ATOM    125  C   LYS L  18      39.934  19.427  51.924  1.00 34.08           C  
ATOM    126  O   LYS L  18      41.100  19.611  51.579  1.00 34.03           O  
ATOM    127  N   VAL L  19      38.904  19.531  51.058  1.00 32.63           N  
ATOM    128  CA  VAL L  19      39.136  19.891  49.686  1.00 32.14           C  
ATOM    129  CB  VAL L  19      38.990  18.755  48.715  1.00 31.99           C  
ATOM    130  CG1 VAL L  19      40.153  17.775  48.936  1.00 30.43           C  
ATOM    131  CG2 VAL L  19      37.612  18.107  48.914  1.00 29.85           C  
ATOM    132  C   VAL L  19      38.182  20.973  49.287  1.00 31.44           C  
ATOM    133  O   VAL L  19      37.072  21.078  49.809  1.00 31.44           O  
ATOM    134  N   THR L  20      38.633  21.829  48.348  1.00 30.91           N  
ATOM    135  CA  THR L  20      37.855  22.938  47.883  1.00 31.24           C  
ATOM    136  CB  THR L  20      38.440  24.244  48.336  1.00 31.89           C  
ATOM    137  OG1 THR L  20      38.445  24.313  49.754  1.00 38.12           O  
ATOM    138  CG2 THR L  20      37.637  25.404  47.736  1.00 35.95           C  
ATOM    139  C   THR L  20      37.883  22.937  46.385  1.00 30.69           C  
ATOM    140  O   THR L  20      38.938  22.774  45.776  1.00 30.90           O  
ATOM    141  N   MET L  21      36.706  23.127  45.751  1.00 29.81           N  
ATOM    142  CA  MET L  21      36.628  23.189  44.317  1.00 29.51           C  
ATOM    143  CB  MET L  21      35.729  22.105  43.702  1.00 29.28           C  
ATOM    144  CG  MET L  21      36.282  20.692  43.877  1.00 36.81           C  
ATOM    145  SD  MET L  21      35.174  19.375  43.301  1.00 41.82           S  
ATOM    146  CE  MET L  21      34.086  19.481  44.748  1.00 40.14           C  
ATOM    147  C   MET L  21      36.015  24.513  43.976  1.00 29.73           C  
ATOM    148  O   MET L  21      35.124  24.987  44.678  1.00 29.70           O  
ATOM    149  N   SER L  22      36.473  25.149  42.877  1.00 29.81           N  
ATOM    150  CA  SER L  22      35.959  26.451  42.563  1.00 30.94           C  
ATOM    151  CB  SER L  22      37.050  27.529  42.462  1.00 32.52           C  
ATOM    152  OG  SER L  22      37.942  27.222  41.402  1.00 41.46           O  
ATOM    153  C   SER L  22      35.244  26.420  41.249  1.00 31.25           C  
ATOM    154  O   SER L  22      35.566  25.632  40.359  1.00 30.68           O  
ATOM    155  N   CYS L  23      34.215  27.282  41.119  1.00 31.53           N  
ATOM    156  CA  CYS L  23      33.448  27.398  39.911  1.00 32.04           C  
ATOM    157  CB  CYS L  23      32.064  26.710  40.028  1.00 31.97           C  
ATOM    158  SG  CYS L  23      31.030  26.818  38.535  1.00 35.10           S  
ATOM    159  C   CYS L  23      33.255  28.867  39.670  1.00 32.20           C  
ATOM    160  O   CYS L  23      32.896  29.611  40.585  1.00 32.20           O  
ATOM    161  N   LYS L  24      33.509  29.330  38.428  1.00 32.46           N  
ATOM    162  CA  LYS L  24      33.382  30.733  38.150  1.00 33.47           C  
ATOM    163  CB  LYS L  24      34.740  31.406  37.895  1.00 34.91           C  
ATOM    164  CG  LYS L  24      34.745  32.919  38.101  1.00 39.85           C  
ATOM    165  CD  LYS L  24      36.157  33.487  38.247  1.00 43.55           C  
ATOM    166  CE  LYS L  24      36.203  34.992  38.504  1.00 41.79           C  
ATOM    167  NZ  LYS L  24      37.610  35.424  38.666  1.00 42.88           N1+
ATOM    168  C   LYS L  24      32.515  30.891  36.938  1.00 32.98           C  
ATOM    169  O   LYS L  24      32.605  30.115  35.988  1.00 33.10           O  
ATOM    170  N   SER L  25      31.651  31.926  36.945  1.00 32.35           N  
ATOM    171  CA  SER L  25      30.694  32.141  35.897  1.00 32.04           C  
ATOM    172  CB  SER L  25      29.282  32.302  36.488  1.00 31.62           C  
ATOM    173  OG  SER L  25      28.322  32.516  35.470  1.00 38.74           O  
ATOM    174  C   SER L  25      31.052  33.405  35.172  1.00 32.13           C  
ATOM    175  O   SER L  25      31.589  34.346  35.753  1.00 31.85           O  
ATOM    176  N   SER L  26      30.739  33.408  33.864  1.00 45.14           N  
ATOM    177  CA  SER L  26      31.025  34.489  32.973  1.00 46.39           C  
ATOM    178  CB  SER L  26      30.660  34.161  31.516  1.00 50.07           C  
ATOM    179  OG  SER L  26      30.966  35.270  30.683  1.00 53.90           O  
ATOM    180  C   SER L  26      30.228  35.689  33.383  1.00 52.26           C  
ATOM    181  O   SER L  26      30.675  36.820  33.196  1.00 54.55           O  
ATOM    182  N   GLN L  27      29.010  35.471  33.931  1.00 48.18           N  
ATOM    183  CA  GLN L  27      28.193  36.569  34.378  1.00 49.70           C  
ATOM    184  CB  GLN L  27      27.040  36.946  33.428  1.00 55.55           C  
ATOM    185  CG  GLN L  27      25.969  35.867  33.268  1.00 62.28           C  
ATOM    186  CD  GLN L  27      24.856  36.443  32.401  1.00 74.98           C  
ATOM    187  OE1 GLN L  27      23.699  36.500  32.814  1.00 73.00           O  
ATOM    188  NE2 GLN L  27      25.212  36.881  31.165  1.00 72.83           N  
ATOM    189  C   GLN L  27      27.592  36.212  35.706  1.00 53.04           C  
ATOM    190  O   GLN L  27      27.589  35.049  36.109  1.00 50.71           O  
ATOM    191  N   SER L  28      27.067  37.229  36.423  1.00 51.91           N  
ATOM    192  CA  SER L  28      26.539  37.033  37.744  1.00 50.89           C  
ATOM    193  CB  SER L  28      26.215  38.340  38.489  1.00 55.33           C  
ATOM    194  OG  SER L  28      25.706  38.053  39.785  1.00 67.82           O  
ATOM    195  C   SER L  28      25.289  36.206  37.707  1.00 53.08           C  
ATOM    196  O   SER L  28      24.388  36.417  36.896  1.00 53.78           O  
ATOM    197  N   LEU L  29      25.283  35.180  38.577  1.00 49.54           N  
ATOM    198  CA  LEU L  29      24.254  34.218  38.860  1.00 47.90           C  
ATOM    199  CB  LEU L  29      24.823  32.911  39.429  1.00 47.30           C  
ATOM    200  CG  LEU L  29      25.806  32.246  38.448  1.00 29.61           C  
ATOM    201  CD1 LEU L  29      26.264  30.869  38.948  1.00 29.28           C  
ATOM    202  CD2 LEU L  29      25.228  32.208  37.025  1.00 30.32           C  
ATOM    203  C   LEU L  29      23.217  34.741  39.806  1.00 54.20           C  
ATOM    204  O   LEU L  29      22.172  34.113  39.976  1.00 52.84           O  
ATOM    205  N   LEU L  30      23.529  35.825  40.544  1.00 54.38           N  
ATOM    206  CA  LEU L  30      22.639  36.323  41.555  1.00 54.39           C  
ATOM    207  CB  LEU L  30      23.333  37.320  42.502  1.00 56.68           C  
ATOM    208  CG  LEU L  30      22.461  37.824  43.666  1.00 61.72           C  
ATOM    209  CD1 LEU L  30      22.030  36.670  44.587  1.00 62.20           C  
ATOM    210  CD2 LEU L  30      23.174  38.951  44.432  1.00 65.99           C  
ATOM    211  C   LEU L  30      21.454  36.991  40.926  1.00 60.18           C  
ATOM    212  O   LEU L  30      21.568  37.701  39.928  1.00 62.96           O  
ATOM    213  N   TYR L  31      20.264  36.786  41.526  1.00 57.56           N  
ATOM    214  CA  TYR L  31      19.059  37.377  41.014  1.00 59.80           C  
ATOM    215  CB  TYR L  31      17.853  36.409  41.008  1.00 58.46           C  
ATOM    216  CG  TYR L  31      16.721  37.043  40.265  1.00 61.52           C  
ATOM    217  CD1 TYR L  31      16.767  37.149  38.896  1.00 61.65           C  
ATOM    218  CD2 TYR L  31      15.606  37.514  40.916  1.00 63.47           C  
ATOM    219  CE1 TYR L  31      15.736  37.724  38.191  1.00 62.52           C  
ATOM    220  CE2 TYR L  31      14.573  38.089  40.212  1.00 65.48           C  
ATOM    221  CZ  TYR L  31      14.634  38.203  38.848  1.00 68.55           C  
ATOM    222  OH  TYR L  31      13.572  38.795  38.132  1.00 71.36           O  
ATOM    223  C   TYR L  31      18.769  38.498  41.955  1.00 66.62           C  
ATOM    224  O   TYR L  31      18.733  38.317  43.169  1.00 67.49           O  
ATOM    225  N   SER L  32      18.571  39.705  41.405  1.00 65.85           N  
ATOM    226  CA  SER L  32      18.449  40.893  42.196  1.00 71.20           C  
ATOM    227  CB  SER L  32      18.236  42.144  41.326  1.00 72.46           C  
ATOM    228  OG  SER L  32      19.335  42.323  40.445  1.00 99.13           O  
ATOM    229  C   SER L  32      17.291  40.834  43.150  1.00 76.99           C  
ATOM    230  O   SER L  32      17.439  41.163  44.325  1.00 79.08           O  
ATOM    231  N   SER L  33      16.096  40.436  42.676  1.00 71.46           N  
ATOM    232  CA  SER L  33      14.957  40.504  43.550  1.00 73.56           C  
ATOM    233  CB  SER L  33      13.607  40.267  42.846  1.00 75.37           C  
ATOM    234  OG  SER L  33      13.402  38.885  42.600  1.00103.94           O  
ATOM    235  C   SER L  33      15.060  39.502  44.661  1.00 77.01           C  
ATOM    236  O   SER L  33      14.833  39.838  45.825  1.00 79.22           O  
ATOM    237  N   ASN L  34      15.377  38.241  44.310  1.00 68.68           N  
ATOM    238  CA  ASN L  34      15.468  37.133  45.226  1.00 68.03           C  
ATOM    239  CB  ASN L  34      15.721  35.786  44.537  1.00 66.71           C  
ATOM    240  CG  ASN L  34      14.514  35.319  43.758  1.00 83.98           C  
ATOM    241  OD1 ASN L  34      14.473  34.174  43.314  1.00 75.47           O  
ATOM    242  ND2 ASN L  34      13.509  36.213  43.575  1.00 76.75           N  
ATOM    243  C   ASN L  34      16.670  37.258  46.107  1.00 66.95           C  
ATOM    244  O   ASN L  34      16.624  36.917  47.288  1.00 67.20           O  
ATOM    245  N   GLN L  35      17.782  37.756  45.539  1.00 64.06           N  
ATOM    246  CA  GLN L  35      19.054  37.757  46.198  1.00 63.64           C  
ATOM    247  CB  GLN L  35      19.067  38.486  47.556  1.00 69.54           C  
ATOM    248  CG  GLN L  35      18.833  39.995  47.439  1.00 83.36           C  
ATOM    249  CD  GLN L  35      20.019  40.633  46.726  1.00 98.06           C  
ATOM    250  OE1 GLN L  35      21.146  40.147  46.805  1.00 98.91           O  
ATOM    251  NE2 GLN L  35      19.758  41.763  46.015  1.00 97.53           N  
ATOM    252  C   GLN L  35      19.471  36.328  46.401  1.00 63.84           C  
ATOM    253  O   GLN L  35      20.118  35.991  47.391  1.00 62.71           O  
ATOM    254  N   LYS L  36      19.104  35.446  45.444  1.00 57.69           N  
ATOM    255  CA  LYS L  36      19.494  34.066  45.499  1.00 55.26           C  
ATOM    256  CB  LYS L  36      18.309  33.084  45.452  1.00 56.02           C  
ATOM    257  CG  LYS L  36      17.484  33.113  46.740  1.00 57.89           C  
ATOM    258  CD  LYS L  36      16.148  32.375  46.667  1.00 66.92           C  
ATOM    259  CE  LYS L  36      15.399  32.392  48.001  1.00 73.74           C  
ATOM    260  NZ  LYS L  36      14.075  31.751  47.850  1.00 83.54           N1+
ATOM    261  C   LYS L  36      20.384  33.799  44.321  1.00 54.25           C  
ATOM    262  O   LYS L  36      20.256  34.435  43.276  1.00 52.89           O  
ATOM    263  N   ASN L  37      21.331  32.849  44.478  1.00 49.47           N  
ATOM    264  CA  ASN L  37      22.265  32.520  43.438  1.00 47.59           C  
ATOM    265  CB  ASN L  37      23.677  32.203  43.971  1.00 47.03           C  
ATOM    266  CG  ASN L  37      24.288  33.479  44.535  1.00 57.60           C  
ATOM    267  OD1 ASN L  37      24.640  34.396  43.795  1.00 48.68           O  
ATOM    268  ND2 ASN L  37      24.422  33.544  45.887  1.00 55.11           N  
ATOM    269  C   ASN L  37      21.764  31.279  42.777  1.00 48.27           C  
ATOM    270  O   ASN L  37      21.493  30.276  43.438  1.00 48.08           O  
ATOM    271  N   TYR L  38      21.647  31.305  41.435  1.00 43.74           N  
ATOM    272  CA  TYR L  38      21.118  30.157  40.766  1.00 41.74           C  
ATOM    273  CB  TYR L  38      20.327  30.545  39.505  1.00 42.68           C  
ATOM    274  CG  TYR L  38      19.066  31.215  39.943  1.00 45.24           C  
ATOM    275  CD1 TYR L  38      19.071  32.527  40.362  1.00 47.66           C  
ATOM    276  CD2 TYR L  38      17.877  30.524  39.962  1.00 47.59           C  
ATOM    277  CE1 TYR L  38      17.908  33.144  40.771  1.00 50.21           C  
ATOM    278  CE2 TYR L  38      16.713  31.131  40.366  1.00 50.81           C  
ATOM    279  CZ  TYR L  38      16.725  32.443  40.771  1.00 56.72           C  
ATOM    280  OH  TYR L  38      15.532  33.070  41.187  1.00 57.36           O  
ATOM    281  C   TYR L  38      22.269  29.282  40.357  1.00 42.54           C  
ATOM    282  O   TYR L  38      22.584  29.161  39.173  1.00 39.76           O  
ATOM    283  N   LEU L  39      22.904  28.618  41.352  1.00 22.97           N  
ATOM    284  CA  LEU L  39      24.013  27.743  41.081  1.00 22.20           C  
ATOM    285  CB  LEU L  39      25.355  28.280  41.602  1.00 22.32           C  
ATOM    286  CG  LEU L  39      26.543  27.344  41.307  1.00 27.03           C  
ATOM    287  CD1 LEU L  39      26.944  27.402  39.826  1.00 26.67           C  
ATOM    288  CD2 LEU L  39      27.716  27.584  42.269  1.00 25.99           C  
ATOM    289  C   LEU L  39      23.785  26.457  41.822  1.00 21.77           C  
ATOM    290  O   LEU L  39      23.337  26.467  42.968  1.00 22.11           O  
ATOM    291  N   ALA L  40      24.108  25.310  41.186  1.00 21.02           N  
ATOM    292  CA  ALA L  40      23.938  24.035  41.833  1.00 20.56           C  
ATOM    293  CB  ALA L  40      22.769  23.213  41.264  1.00 20.38           C  
ATOM    294  C   ALA L  40      25.179  23.216  41.656  1.00 20.66           C  
ATOM    295  O   ALA L  40      25.982  23.464  40.757  1.00 21.03           O  
ATOM    296  N   TRP L  41      25.374  22.225  42.555  1.00 20.67           N  
ATOM    297  CA  TRP L  41      26.505  21.339  42.475  1.00 20.49           C  
ATOM    298  CB  TRP L  41      27.421  21.385  43.709  1.00 20.25           C  
ATOM    299  CG  TRP L  41      28.192  22.677  43.851  1.00 21.24           C  
ATOM    300  CD2 TRP L  41      29.479  22.913  43.260  1.00 21.80           C  
ATOM    301  CD1 TRP L  41      27.858  23.818  44.519  1.00 21.98           C  
ATOM    302  NE1 TRP L  41      28.856  24.752  44.379  1.00 21.88           N  
ATOM    303  CE2 TRP L  41      29.862  24.207  43.607  1.00 22.55           C  
ATOM    304  CE3 TRP L  41      30.276  22.117  42.488  1.00 21.75           C  
ATOM    305  CZ2 TRP L  41      31.054  24.728  43.189  1.00 22.36           C  
ATOM    306  CZ3 TRP L  41      31.477  22.643  42.067  1.00 22.01           C  
ATOM    307  CH2 TRP L  41      31.859  23.923  42.411  1.00 21.79           C  
ATOM    308  C   TRP L  41      25.993  19.935  42.350  1.00 20.57           C  
ATOM    309  O   TRP L  41      24.997  19.562  42.971  1.00 20.31           O  
ATOM    310  N   TYR L  42      26.683  19.119  41.524  1.00 19.92           N  
ATOM    311  CA  TYR L  42      26.286  17.754  41.300  1.00 19.60           C  
ATOM    312  CB  TYR L  42      25.818  17.465  39.861  1.00 18.65           C  
ATOM    313  CG  TYR L  42      24.559  18.210  39.564  1.00 19.39           C  
ATOM    314  CD1 TYR L  42      24.594  19.504  39.099  1.00 19.21           C  
ATOM    315  CD2 TYR L  42      23.333  17.613  39.739  1.00 18.82           C  
ATOM    316  CE1 TYR L  42      23.434  20.189  38.817  1.00 19.93           C  
ATOM    317  CE2 TYR L  42      22.170  18.294  39.460  1.00 19.60           C  
ATOM    318  CZ  TYR L  42      22.215  19.585  38.997  1.00 20.17           C  
ATOM    319  OH  TYR L  42      21.021  20.280  38.709  1.00 24.72           O  
ATOM    320  C   TYR L  42      27.469  16.859  41.518  1.00 19.82           C  
ATOM    321  O   TYR L  42      28.622  17.254  41.340  1.00 19.44           O  
ATOM    322  N   GLN L  43      27.194  15.607  41.939  1.00 20.05           N  
ATOM    323  CA  GLN L  43      28.229  14.630  42.136  1.00 20.77           C  
ATOM    324  CB  GLN L  43      28.255  14.049  43.563  1.00 21.03           C  
ATOM    325  CG  GLN L  43      29.345  12.995  43.786  1.00 22.18           C  
ATOM    326  CD  GLN L  43      29.152  12.375  45.166  1.00 22.91           C  
ATOM    327  OE1 GLN L  43      28.036  12.058  45.571  1.00 23.48           O  
ATOM    328  NE2 GLN L  43      30.273  12.194  45.913  1.00 21.11           N  
ATOM    329  C   GLN L  43      27.916  13.481  41.237  1.00 21.31           C  
ATOM    330  O   GLN L  43      26.781  13.005  41.200  1.00 21.43           O  
ATOM    331  N   GLN L  44      28.912  13.009  40.461  1.00 21.17           N  
ATOM    332  CA  GLN L  44      28.619  11.864  39.656  1.00 21.98           C  
ATOM    333  CB  GLN L  44      28.543  12.139  38.147  1.00 21.28           C  
ATOM    334  CG  GLN L  44      28.119  10.900  37.357  1.00 21.08           C  
ATOM    335  CD  GLN L  44      28.067  11.271  35.885  1.00 21.59           C  
ATOM    336  OE1 GLN L  44      28.905  12.025  35.396  1.00 23.03           O  
ATOM    337  NE2 GLN L  44      27.056  10.728  35.153  1.00 20.67           N  
ATOM    338  C   GLN L  44      29.689  10.840  39.862  1.00 23.16           C  
ATOM    339  O   GLN L  44      30.858  11.063  39.542  1.00 23.22           O  
ATOM    340  N   LYS L  45      29.295   9.671  40.406  1.00 24.85           N  
ATOM    341  CA  LYS L  45      30.221   8.600  40.613  1.00 26.53           C  
ATOM    342  CB  LYS L  45      29.836   7.654  41.760  1.00 26.97           C  
ATOM    343  CG  LYS L  45      29.961   8.333  43.125  1.00 29.31           C  
ATOM    344  CD  LYS L  45      29.367   7.529  44.280  1.00 32.23           C  
ATOM    345  CE  LYS L  45      29.542   8.204  45.641  1.00 33.07           C  
ATOM    346  NZ  LYS L  45      28.935   7.367  46.698  1.00 34.65           N1+
ATOM    347  C   LYS L  45      30.285   7.827  39.340  1.00 27.96           C  
ATOM    348  O   LYS L  45      29.386   7.903  38.503  1.00 27.37           O  
ATOM    349  N   PRO L  46      31.328   7.074  39.161  1.00 29.07           N  
ATOM    350  CA  PRO L  46      31.456   6.381  37.917  1.00 28.81           C  
ATOM    351  CD  PRO L  46      32.621   7.389  39.747  1.00 29.27           C  
ATOM    352  CB  PRO L  46      32.864   5.793  37.918  1.00 28.77           C  
ATOM    353  CG  PRO L  46      33.660   6.796  38.778  1.00 29.34           C  
ATOM    354  C   PRO L  46      30.345   5.411  37.689  1.00 28.84           C  
ATOM    355  O   PRO L  46      29.988   4.674  38.608  1.00 28.61           O  
ATOM    356  N   GLY L  47      29.782   5.416  36.463  1.00 29.66           N  
ATOM    357  CA  GLY L  47      28.756   4.493  36.074  1.00 30.31           C  
ATOM    358  C   GLY L  47      27.416   4.940  36.581  1.00 30.68           C  
ATOM    359  O   GLY L  47      26.428   4.224  36.424  1.00 31.37           O  
ATOM    360  N   GLN L  48      27.324   6.141  37.186  1.00 29.79           N  
ATOM    361  CA  GLN L  48      26.054   6.527  37.739  1.00 29.43           C  
ATOM    362  CB  GLN L  48      26.097   6.670  39.270  1.00 30.43           C  
ATOM    363  CG  GLN L  48      26.415   5.350  39.976  1.00 33.28           C  
ATOM    364  CD  GLN L  48      26.449   5.602  41.473  1.00 36.38           C  
ATOM    365  OE1 GLN L  48      25.644   6.365  42.006  1.00 38.17           O  
ATOM    366  NE2 GLN L  48      27.416   4.948  42.172  1.00 37.93           N  
ATOM    367  C   GLN L  48      25.640   7.850  37.169  1.00 28.36           C  
ATOM    368  O   GLN L  48      26.409   8.508  36.469  1.00 27.68           O  
ATOM    369  N   SER L  49      24.373   8.247  37.423  1.00 27.46           N  
ATOM    370  CA  SER L  49      23.868   9.512  36.959  1.00 26.87           C  
ATOM    371  CB  SER L  49      22.344   9.537  36.750  1.00 27.76           C  
ATOM    372  OG  SER L  49      21.671   9.144  37.935  1.00 32.31           O  
ATOM    373  C   SER L  49      24.266  10.569  37.945  1.00 25.41           C  
ATOM    374  O   SER L  49      24.649  10.267  39.074  1.00 25.07           O  
ATOM    375  N   PRO L  50      24.201  11.810  37.533  1.00 24.25           N  
ATOM    376  CA  PRO L  50      24.593  12.888  38.398  1.00 23.79           C  
ATOM    377  CD  PRO L  50      24.368  12.144  36.127  1.00 24.21           C  
ATOM    378  CB  PRO L  50      24.688  14.122  37.504  1.00 23.80           C  
ATOM    379  CG  PRO L  50      25.011  13.542  36.115  1.00 23.82           C  
ATOM    380  C   PRO L  50      23.613  13.022  39.515  1.00 24.04           C  
ATOM    381  O   PRO L  50      22.431  12.746  39.313  1.00 24.13           O  
ATOM    382  N   LYS L  51      24.089  13.443  40.701  1.00 24.18           N  
ATOM    383  CA  LYS L  51      23.226  13.576  41.835  1.00 24.65           C  
ATOM    384  CB  LYS L  51      23.676  12.710  43.025  1.00 26.62           C  
ATOM    385  CG  LYS L  51      22.782  12.830  44.259  1.00 30.25           C  
ATOM    386  CD  LYS L  51      23.160  11.858  45.379  1.00 36.06           C  
ATOM    387  CE  LYS L  51      22.415  12.114  46.691  1.00 39.10           C  
ATOM    388  NZ  LYS L  51      22.995  11.279  47.766  1.00 41.18           N1+
ATOM    389  C   LYS L  51      23.308  15.000  42.280  1.00 23.68           C  
ATOM    390  O   LYS L  51      24.373  15.611  42.231  1.00 23.33           O  
ATOM    391  N   LEU L  52      22.175  15.567  42.736  1.00 22.70           N  
ATOM    392  CA  LEU L  52      22.149  16.945  43.146  1.00 21.93           C  
ATOM    393  CB  LEU L  52      20.735  17.545  43.054  1.00 21.88           C  
ATOM    394  CG  LEU L  52      20.616  19.014  43.498  1.00 21.97           C  
ATOM    395  CD1 LEU L  52      21.400  19.960  42.575  1.00 20.19           C  
ATOM    396  CD2 LEU L  52      19.142  19.420  43.644  1.00 21.59           C  
ATOM    397  C   LEU L  52      22.583  17.051  44.583  1.00 21.66           C  
ATOM    398  O   LEU L  52      21.944  16.477  45.462  1.00 22.62           O  
ATOM    399  N   LEU L  53      23.772  17.655  44.831  1.00 20.87           N  
ATOM    400  CA  LEU L  53      24.273  17.923  46.157  1.00 21.13           C  
ATOM    401  CB  LEU L  53      25.808  17.980  46.210  1.00 21.14           C  
ATOM    402  CG  LEU L  53      26.484  16.632  45.910  1.00 21.57           C  
ATOM    403  CD1 LEU L  53      28.015  16.760  45.981  1.00 21.96           C  
ATOM    404  CD2 LEU L  53      25.940  15.521  46.825  1.00 20.91           C  
ATOM    405  C   LEU L  53      23.790  19.207  46.771  1.00 21.39           C  
ATOM    406  O   LEU L  53      23.279  19.225  47.890  1.00 21.42           O  
ATOM    407  N   ILE L  54      23.955  20.329  46.033  1.00 21.04           N  
ATOM    408  CA  ILE L  54      23.688  21.633  46.573  1.00 21.21           C  
ATOM    409  CB  ILE L  54      24.949  22.394  46.887  1.00 20.76           C  
ATOM    410  CG1 ILE L  54      25.807  21.649  47.925  1.00 21.62           C  
ATOM    411  CG2 ILE L  54      24.552  23.809  47.337  1.00 20.39           C  
ATOM    412  CD1 ILE L  54      25.140  21.517  49.293  1.00 20.76           C  
ATOM    413  C   ILE L  54      22.958  22.442  45.549  1.00 21.62           C  
ATOM    414  O   ILE L  54      23.195  22.318  44.348  1.00 21.85           O  
ATOM    415  N   TYR L  55      22.027  23.295  46.017  1.00 21.55           N  
ATOM    416  CA  TYR L  55      21.314  24.158  45.127  1.00 21.94           C  
ATOM    417  CB  TYR L  55      19.910  23.640  44.753  1.00 21.93           C  
ATOM    418  CG  TYR L  55      19.121  23.379  45.991  1.00 22.94           C  
ATOM    419  CD1 TYR L  55      19.368  22.273  46.771  1.00 23.37           C  
ATOM    420  CD2 TYR L  55      18.110  24.227  46.365  1.00 24.42           C  
ATOM    421  CE1 TYR L  55      18.632  22.034  47.910  1.00 23.88           C  
ATOM    422  CE2 TYR L  55      17.367  24.000  47.499  1.00 23.87           C  
ATOM    423  CZ  TYR L  55      17.629  22.900  48.278  1.00 24.50           C  
ATOM    424  OH  TYR L  55      16.873  22.657  49.446  1.00 24.94           O  
ATOM    425  C   TYR L  55      21.217  25.502  45.781  1.00 22.27           C  
ATOM    426  O   TYR L  55      21.396  25.626  46.992  1.00 22.18           O  
ATOM    427  N   TRP L  56      20.932  26.582  45.012  1.00 45.63           N  
ATOM    428  CA  TRP L  56      20.848  27.914  45.568  1.00 46.60           C  
ATOM    429  CB  TRP L  56      19.810  28.077  46.692  1.00 47.73           C  
ATOM    430  CG  TRP L  56      18.380  28.141  46.212  1.00 49.34           C  
ATOM    431  CD2 TRP L  56      17.236  28.259  47.073  1.00 50.57           C  
ATOM    432  CD1 TRP L  56      17.900  28.119  44.937  1.00 51.43           C  
ATOM    433  NE1 TRP L  56      16.530  28.215  44.948  1.00 52.51           N  
ATOM    434  CE2 TRP L  56      16.107  28.301  46.255  1.00 52.08           C  
ATOM    435  CE3 TRP L  56      17.135  28.328  48.432  1.00 52.07           C  
ATOM    436  CZ2 TRP L  56      14.856  28.412  46.786  1.00 53.68           C  
ATOM    437  CZ3 TRP L  56      15.871  28.438  48.968  1.00 52.94           C  
ATOM    438  CH2 TRP L  56      14.755  28.479  48.158  1.00 54.73           C  
ATOM    439  C   TRP L  56      22.188  28.285  46.120  1.00 50.72           C  
ATOM    440  O   TRP L  56      22.307  29.160  46.978  1.00 52.49           O  
ATOM    441  N   ALA L  57      23.229  27.597  45.624  1.00 45.92           N  
ATOM    442  CA  ALA L  57      24.615  27.826  45.924  1.00 45.51           C  
ATOM    443  CB  ALA L  57      25.026  29.297  45.733  1.00 47.08           C  
ATOM    444  C   ALA L  57      24.977  27.424  47.327  1.00 47.29           C  
ATOM    445  O   ALA L  57      26.157  27.207  47.602  1.00 47.65           O  
ATOM    446  N   SER L  58      24.005  27.240  48.249  1.00 45.38           N  
ATOM    447  CA  SER L  58      24.453  26.926  49.583  1.00 45.05           C  
ATOM    448  CB  SER L  58      24.569  28.177  50.475  1.00 49.60           C  
ATOM    449  OG  SER L  58      23.291  28.772  50.658  1.00 56.52           O  
ATOM    450  C   SER L  58      23.495  26.008  50.274  1.00 48.44           C  
ATOM    451  O   SER L  58      23.726  25.645  51.427  1.00 48.33           O  
ATOM    452  N   THR L  59      22.419  25.561  49.604  1.00 25.07           N  
ATOM    453  CA  THR L  59      21.493  24.758  50.355  1.00 25.95           C  
ATOM    454  CB  THR L  59      20.057  25.046  50.026  1.00 26.45           C  
ATOM    455  OG1 THR L  59      19.767  26.418  50.251  1.00 33.34           O  
ATOM    456  CG2 THR L  59      19.165  24.172  50.924  1.00 31.26           C  
ATOM    457  C   THR L  59      21.753  23.319  50.025  1.00 26.23           C  
ATOM    458  O   THR L  59      21.827  22.941  48.857  1.00 26.15           O  
ATOM    459  N   ARG L  60      21.916  22.477  51.069  1.00 26.79           N  
ATOM    460  CA  ARG L  60      22.195  21.082  50.858  1.00 28.24           C  
ATOM    461  CB  ARG L  60      22.799  20.355  52.073  1.00 28.64           C  
ATOM    462  CG  ARG L  60      24.237  20.756  52.397  1.00 30.66           C  
ATOM    463  CD  ARG L  60      24.877  19.879  53.473  1.00 32.50           C  
ATOM    464  NE  ARG L  60      24.076  20.052  54.716  1.00 34.74           N  
ATOM    465  CZ  ARG L  60      24.390  21.040  55.601  1.00 35.63           C  
ATOM    466  NH1 ARG L  60      25.462  21.851  55.363  1.00 36.22           N1+
ATOM    467  NH2 ARG L  60      23.635  21.217  56.724  1.00 35.99           N  
ATOM    468  C   ARG L  60      20.927  20.361  50.542  1.00 28.36           C  
ATOM    469  O   ARG L  60      19.882  20.620  51.135  1.00 28.14           O  
ATOM    470  N   GLU L  61      21.010  19.407  49.592  1.00 28.69           N  
ATOM    471  CA  GLU L  61      19.882  18.607  49.210  1.00 29.92           C  
ATOM    472  CB  GLU L  61      20.102  17.805  47.915  1.00 30.08           C  
ATOM    473  CG  GLU L  61      18.971  16.822  47.598  1.00 30.74           C  
ATOM    474  CD  GLU L  61      17.743  17.596  47.144  1.00 40.49           C  
ATOM    475  OE1 GLU L  61      17.669  17.937  45.934  1.00 41.50           O  
ATOM    476  OE2 GLU L  61      16.855  17.852  48.000  1.00 41.83           O1-
ATOM    477  C   GLU L  61      19.633  17.636  50.318  1.00 30.89           C  
ATOM    478  O   GLU L  61      20.539  17.289  51.074  1.00 30.54           O  
ATOM    479  N   SER L  62      18.379  17.173  50.460  1.00 32.16           N  
ATOM    480  CA  SER L  62      18.098  16.275  51.537  1.00 33.49           C  
ATOM    481  CB  SER L  62      16.614  15.885  51.641  1.00 34.07           C  
ATOM    482  OG  SER L  62      16.419  14.998  52.732  1.00 41.31           O  
ATOM    483  C   SER L  62      18.886  15.025  51.325  1.00 33.33           C  
ATOM    484  O   SER L  62      18.978  14.516  50.210  1.00 34.31           O  
ATOM    485  N   GLY L  63      19.491  14.511  52.413  1.00 32.95           N  
ATOM    486  CA  GLY L  63      20.213  13.274  52.347  1.00 32.90           C  
ATOM    487  C   GLY L  63      21.686  13.515  52.176  1.00 32.88           C  
ATOM    488  O   GLY L  63      22.476  12.598  52.393  1.00 33.26           O  
ATOM    489  N   VAL L  64      22.117  14.733  51.784  1.00 32.12           N  
ATOM    490  CA  VAL L  64      23.538  14.927  51.634  1.00 30.83           C  
ATOM    491  CB  VAL L  64      23.969  16.025  50.700  1.00 30.59           C  
ATOM    492  CG1 VAL L  64      23.681  15.606  49.259  1.00 28.97           C  
ATOM    493  CG2 VAL L  64      23.276  17.327  51.111  1.00 29.17           C  
ATOM    494  C   VAL L  64      24.159  15.231  52.955  1.00 31.26           C  
ATOM    495  O   VAL L  64      23.615  15.958  53.782  1.00 30.93           O  
ATOM    496  N   PRO L  65      25.333  14.685  53.127  1.00 31.58           N  
ATOM    497  CA  PRO L  65      26.060  14.849  54.356  1.00 32.26           C  
ATOM    498  CD  PRO L  65      25.692  13.457  52.437  1.00 31.12           C  
ATOM    499  CB  PRO L  65      27.215  13.855  54.289  1.00 31.77           C  
ATOM    500  CG  PRO L  65      26.687  12.743  53.366  1.00 31.77           C  
ATOM    501  C   PRO L  65      26.506  16.267  54.532  1.00 32.96           C  
ATOM    502  O   PRO L  65      26.742  16.954  53.540  1.00 32.02           O  
ATOM    503  N   ASP L  66      26.649  16.702  55.799  1.00 33.80           N  
ATOM    504  CA  ASP L  66      26.997  18.045  56.170  1.00 34.76           C  
ATOM    505  CB  ASP L  66      26.852  18.330  57.678  1.00 37.71           C  
ATOM    506  CG  ASP L  66      27.780  17.412  58.457  1.00 41.41           C  
ATOM    507  OD1 ASP L  66      27.774  16.185  58.174  1.00 44.77           O  
ATOM    508  OD2 ASP L  66      28.507  17.926  59.347  1.00 43.57           O1-
ATOM    509  C   ASP L  66      28.393  18.377  55.741  1.00 33.59           C  
ATOM    510  O   ASP L  66      28.753  19.550  55.663  1.00 33.45           O  
ATOM    511  N   ARG L  67      29.235  17.365  55.473  1.00 32.53           N  
ATOM    512  CA  ARG L  67      30.595  17.644  55.105  1.00 31.82           C  
ATOM    513  CB  ARG L  67      31.480  16.397  54.946  1.00 31.75           C  
ATOM    514  CG  ARG L  67      30.999  15.397  53.903  1.00 32.15           C  
ATOM    515  CD  ARG L  67      31.981  14.245  53.698  1.00 32.99           C  
ATOM    516  NE  ARG L  67      31.327  13.286  52.769  1.00 32.56           N  
ATOM    517  CZ  ARG L  67      30.686  12.193  53.272  1.00 33.04           C  
ATOM    518  NH1 ARG L  67      30.734  11.929  54.610  1.00 33.71           N1+
ATOM    519  NH2 ARG L  67      30.001  11.364  52.434  1.00 31.14           N  
ATOM    520  C   ARG L  67      30.616  18.444  53.834  1.00 31.34           C  
ATOM    521  O   ARG L  67      31.582  19.167  53.587  1.00 30.36           O  
ATOM    522  N   PHE L  68      29.581  18.306  52.974  1.00 30.42           N  
ATOM    523  CA  PHE L  68      29.522  19.067  51.753  1.00 30.03           C  
ATOM    524  CB  PHE L  68      28.595  18.441  50.691  1.00 29.29           C  
ATOM    525  CG  PHE L  68      29.165  17.133  50.263  1.00 29.19           C  
ATOM    526  CD1 PHE L  68      28.857  15.969  50.930  1.00 29.22           C  
ATOM    527  CD2 PHE L  68      30.009  17.067  49.184  1.00 28.07           C  
ATOM    528  CE1 PHE L  68      29.387  14.763  50.530  1.00 29.00           C  
ATOM    529  CE2 PHE L  68      30.541  15.865  48.779  1.00 28.07           C  
ATOM    530  CZ  PHE L  68      30.232  14.707  49.449  1.00 28.75           C  
ATOM    531  C   PHE L  68      28.945  20.425  52.047  1.00 29.90           C  
ATOM    532  O   PHE L  68      27.880  20.538  52.650  1.00 30.21           O  
ATOM    533  N   THR L  69      29.640  21.506  51.623  1.00 29.89           N  
ATOM    534  CA  THR L  69      29.117  22.829  51.843  1.00 30.18           C  
ATOM    535  CB  THR L  69      29.704  23.527  53.036  1.00 30.88           C  
ATOM    536  OG1 THR L  69      31.118  23.587  52.923  1.00 26.37           O  
ATOM    537  CG2 THR L  69      29.294  22.778  54.313  1.00 27.64           C  
ATOM    538  C   THR L  69      29.382  23.679  50.637  1.00 30.19           C  
ATOM    539  O   THR L  69      30.436  23.587  50.008  1.00 30.36           O  
ATOM    540  N   GLY L  70      28.417  24.560  50.299  1.00 29.48           N  
ATOM    541  CA  GLY L  70      28.573  25.407  49.154  1.00 29.11           C  
ATOM    542  C   GLY L  70      28.524  26.827  49.612  1.00 29.38           C  
ATOM    543  O   GLY L  70      27.831  27.160  50.573  1.00 29.58           O  
ATOM    544  N   SER L  71      29.267  27.707  48.910  1.00 28.69           N  
ATOM    545  CA  SER L  71      29.315  29.092  49.276  1.00 28.76           C  
ATOM    546  CB  SER L  71      30.395  29.397  50.328  1.00 29.76           C  
ATOM    547  OG  SER L  71      31.682  29.115  49.798  1.00 31.07           O  
ATOM    548  C   SER L  71      29.653  29.886  48.052  1.00 28.27           C  
ATOM    549  O   SER L  71      29.852  29.330  46.972  1.00 27.67           O  
ATOM    550  N   GLY L  72      29.725  31.226  48.201  1.00 28.73           N  
ATOM    551  CA  GLY L  72      30.064  32.081  47.096  1.00 28.82           C  
ATOM    552  C   GLY L  72      28.846  32.833  46.657  1.00 29.33           C  
ATOM    553  O   GLY L  72      27.725  32.530  47.064  1.00 29.16           O  
ATOM    554  N   SER L  73      29.054  33.874  45.825  1.00 29.20           N  
ATOM    555  CA  SER L  73      27.958  34.658  45.341  1.00 28.96           C  
ATOM    556  CB  SER L  73      27.535  35.767  46.321  1.00 29.55           C  
ATOM    557  OG  SER L  73      26.447  36.507  45.790  1.00 32.12           O  
ATOM    558  C   SER L  73      28.404  35.324  44.079  1.00 28.83           C  
ATOM    559  O   SER L  73      29.598  35.419  43.798  1.00 29.13           O  
ATOM    560  N   GLY L  74      27.435  35.804  43.275  1.00 28.32           N  
ATOM    561  CA  GLY L  74      27.782  36.495  42.070  1.00 29.00           C  
ATOM    562  C   GLY L  74      28.411  35.537  41.100  1.00 28.99           C  
ATOM    563  O   GLY L  74      27.744  34.664  40.552  1.00 28.89           O  
ATOM    564  N   THR L  75      29.679  35.812  40.736  1.00 29.21           N  
ATOM    565  CA  THR L  75      30.475  35.034  39.822  1.00 29.73           C  
ATOM    566  CB  THR L  75      31.424  35.881  39.032  1.00 30.19           C  
ATOM    567  OG1 THR L  75      32.360  36.511  39.893  1.00 31.03           O  
ATOM    568  CG2 THR L  75      30.599  36.937  38.277  1.00 30.75           C  
ATOM    569  C   THR L  75      31.265  33.896  40.422  1.00 29.69           C  
ATOM    570  O   THR L  75      31.595  32.954  39.703  1.00 29.89           O  
ATOM    571  N   ASP L  76      31.674  33.957  41.708  1.00 30.26           N  
ATOM    572  CA  ASP L  76      32.560  32.911  42.159  1.00 30.77           C  
ATOM    573  CB  ASP L  76      33.972  33.400  42.547  1.00 33.32           C  
ATOM    574  CG  ASP L  76      33.890  34.462  43.629  1.00 37.19           C  
ATOM    575  OD1 ASP L  76      32.903  35.242  43.627  1.00 39.71           O  
ATOM    576  OD2 ASP L  76      34.828  34.515  44.466  1.00 40.60           O1-
ATOM    577  C   ASP L  76      31.964  32.078  43.253  1.00 29.72           C  
ATOM    578  O   ASP L  76      31.424  32.591  44.233  1.00 29.66           O  
ATOM    579  N   PHE L  77      32.064  30.735  43.096  1.00 28.12           N  
ATOM    580  CA  PHE L  77      31.452  29.832  44.030  1.00 26.82           C  
ATOM    581  CB  PHE L  77      30.219  29.121  43.446  1.00 24.96           C  
ATOM    582  CG  PHE L  77      29.255  30.177  43.020  1.00 23.87           C  
ATOM    583  CD1 PHE L  77      29.338  30.718  41.759  1.00 22.94           C  
ATOM    584  CD2 PHE L  77      28.272  30.630  43.867  1.00 22.76           C  
ATOM    585  CE1 PHE L  77      28.459  31.692  41.349  1.00 22.05           C  
ATOM    586  CE2 PHE L  77      27.390  31.604  43.463  1.00 21.78           C  
ATOM    587  CZ  PHE L  77      27.480  32.139  42.201  1.00 21.86           C  
ATOM    588  C   PHE L  77      32.436  28.764  44.407  1.00 26.88           C  
ATOM    589  O   PHE L  77      33.384  28.485  43.673  1.00 27.35           O  
ATOM    590  N   THR L  78      32.229  28.147  45.592  1.00 26.67           N  
ATOM    591  CA  THR L  78      33.116  27.124  46.057  1.00 26.75           C  
ATOM    592  CB  THR L  78      34.034  27.607  47.136  1.00 27.49           C  
ATOM    593  OG1 THR L  78      34.857  28.657  46.651  1.00 28.01           O  
ATOM    594  CG2 THR L  78      34.882  26.427  47.627  1.00 26.63           C  
ATOM    595  C   THR L  78      32.322  25.994  46.641  1.00 26.96           C  
ATOM    596  O   THR L  78      31.288  26.198  47.274  1.00 27.71           O  
ATOM    597  N   LEU L  79      32.801  24.756  46.412  1.00 26.54           N  
ATOM    598  CA  LEU L  79      32.232  23.576  46.997  1.00 26.43           C  
ATOM    599  CB  LEU L  79      31.900  22.476  45.971  1.00 25.72           C  
ATOM    600  CG  LEU L  79      31.294  21.205  46.596  1.00 25.58           C  
ATOM    601  CD1 LEU L  79      29.937  21.492  47.258  1.00 24.73           C  
ATOM    602  CD2 LEU L  79      31.227  20.064  45.570  1.00 25.02           C  
ATOM    603  C   LEU L  79      33.294  23.033  47.894  1.00 27.50           C  
ATOM    604  O   LEU L  79      34.429  22.834  47.462  1.00 27.73           O  
ATOM    605  N   THR L  80      32.964  22.785  49.177  1.00 27.97           N  
ATOM    606  CA  THR L  80      33.982  22.322  50.077  1.00 29.18           C  
ATOM    607  CB  THR L  80      34.244  23.273  51.207  1.00 29.59           C  
ATOM    608  OG1 THR L  80      34.652  24.534  50.698  1.00 25.89           O  
ATOM    609  CG2 THR L  80      35.339  22.684  52.114  1.00 26.44           C  
ATOM    610  C   THR L  80      33.560  21.029  50.695  1.00 29.69           C  
ATOM    611  O   THR L  80      32.396  20.830  51.036  1.00 30.05           O  
ATOM    612  N   ILE L  81      34.526  20.101  50.836  1.00 29.87           N  
ATOM    613  CA  ILE L  81      34.271  18.859  51.502  1.00 30.50           C  
ATOM    614  CB  ILE L  81      34.648  17.664  50.672  1.00 30.18           C  
ATOM    615  CG1 ILE L  81      33.884  17.702  49.337  1.00 30.09           C  
ATOM    616  CG2 ILE L  81      34.355  16.395  51.490  1.00 29.73           C  
ATOM    617  CD1 ILE L  81      34.428  16.730  48.293  1.00 29.14           C  
ATOM    618  C   ILE L  81      35.149  18.905  52.717  1.00 31.93           C  
ATOM    619  O   ILE L  81      36.375  18.905  52.611  1.00 32.52           O  
ATOM    620  N   SER L  82      34.528  18.949  53.910  1.00 32.96           N  
ATOM    621  CA  SER L  82      35.224  19.129  55.156  1.00 34.23           C  
ATOM    622  CB  SER L  82      34.258  19.144  56.349  1.00 33.87           C  
ATOM    623  OG  SER L  82      34.986  19.234  57.561  1.00 35.37           O  
ATOM    624  C   SER L  82      36.208  18.030  55.389  1.00 35.03           C  
ATOM    625  O   SER L  82      37.372  18.297  55.686  1.00 35.63           O  
ATOM    626  N   SER L  83      35.757  16.764  55.297  1.00 35.21           N  
ATOM    627  CA  SER L  83      36.662  15.664  55.478  1.00 35.71           C  
ATOM    628  CB  SER L  83      36.542  15.005  56.862  1.00 37.09           C  
ATOM    629  OG  SER L  83      37.458  13.927  56.975  1.00 34.54           O  
ATOM    630  C   SER L  83      36.283  14.641  54.456  1.00 34.60           C  
ATOM    631  O   SER L  83      35.241  13.996  54.561  1.00 34.37           O  
ATOM    632  N   VAL L  84      37.162  14.430  53.459  1.00 33.88           N  
ATOM    633  CA  VAL L  84      36.879  13.559  52.356  1.00 33.28           C  
ATOM    634  CB  VAL L  84      37.901  13.666  51.258  1.00 33.21           C  
ATOM    635  CG1 VAL L  84      37.584  12.628  50.174  1.00 32.88           C  
ATOM    636  CG2 VAL L  84      37.913  15.112  50.741  1.00 32.26           C  
ATOM    637  C   VAL L  84      36.853  12.134  52.804  1.00 33.53           C  
ATOM    638  O   VAL L  84      37.632  11.710  53.657  1.00 33.62           O  
ATOM    639  N   LYS L  85      35.914  11.361  52.222  1.00 33.37           N  
ATOM    640  CA  LYS L  85      35.789   9.961  52.507  1.00 34.14           C  
ATOM    641  CB  LYS L  85      34.401   9.556  53.029  1.00 35.11           C  
ATOM    642  CG  LYS L  85      34.096  10.101  54.424  1.00 37.65           C  
ATOM    643  CD  LYS L  85      35.067   9.596  55.493  1.00 41.11           C  
ATOM    644  CE  LYS L  85      34.769  10.125  56.897  1.00  0.00           C  
ATOM    645  NZ  LYS L  85      35.754   9.581  57.859  1.00  0.00           N1+
ATOM    646  C   LYS L  85      36.012   9.238  51.214  1.00 34.02           C  
ATOM    647  O   LYS L  85      35.971   9.838  50.142  1.00 33.37           O  
ATOM    648  N   ALA L  86      36.242   7.915  51.287  1.00 33.67           N  
ATOM    649  CA  ALA L  86      36.545   7.120  50.130  1.00 33.84           C  
ATOM    650  CB  ALA L  86      36.779   5.637  50.468  1.00 33.06           C  
ATOM    651  C   ALA L  86      35.403   7.187  49.160  1.00 33.76           C  
ATOM    652  O   ALA L  86      35.607   7.231  47.949  1.00 33.82           O  
ATOM    653  N   GLU L  87      34.165   7.210  49.677  1.00 34.38           N  
ATOM    654  CA  GLU L  87      32.959   7.205  48.895  1.00 34.77           C  
ATOM    655  CB  GLU L  87      31.700   7.098  49.777  1.00 37.26           C  
ATOM    656  CG  GLU L  87      31.598   8.176  50.858  1.00 43.00           C  
ATOM    657  CD  GLU L  87      30.438   7.803  51.772  1.00 48.12           C  
ATOM    658  OE1 GLU L  87      29.291   7.714  51.261  1.00 50.01           O  
ATOM    659  OE2 GLU L  87      30.684   7.593  52.990  1.00 50.12           O1-
ATOM    660  C   GLU L  87      32.862   8.441  48.047  1.00 32.56           C  
ATOM    661  O   GLU L  87      32.180   8.445  47.024  1.00 32.53           O  
ATOM    662  N   ASP L  88      33.528   9.530  48.467  1.00 31.12           N  
ATOM    663  CA  ASP L  88      33.474  10.822  47.836  1.00 30.02           C  
ATOM    664  CB  ASP L  88      34.158  11.909  48.678  1.00 29.95           C  
ATOM    665  CG  ASP L  88      33.297  12.095  49.921  1.00 31.13           C  
ATOM    666  OD1 ASP L  88      32.136  11.605  49.908  1.00 31.74           O  
ATOM    667  OD2 ASP L  88      33.782  12.728  50.895  1.00 31.67           O1-
ATOM    668  C   ASP L  88      34.086  10.825  46.465  1.00 29.15           C  
ATOM    669  O   ASP L  88      33.851  11.754  45.694  1.00 29.13           O  
ATOM    670  N   LEU L  89      34.926   9.831  46.127  1.00 28.04           N  
ATOM    671  CA  LEU L  89      35.586   9.832  44.850  1.00 27.35           C  
ATOM    672  CB  LEU L  89      36.448   8.558  44.681  1.00 27.79           C  
ATOM    673  CG  LEU L  89      37.267   8.403  43.384  1.00 28.80           C  
ATOM    674  CD1 LEU L  89      38.189   7.177  43.485  1.00 29.54           C  
ATOM    675  CD2 LEU L  89      36.385   8.308  42.133  1.00 28.25           C  
ATOM    676  C   LEU L  89      34.549   9.928  43.767  1.00 26.44           C  
ATOM    677  O   LEU L  89      33.605   9.139  43.713  1.00 27.03           O  
ATOM    678  N   ALA L  90      34.700  10.935  42.875  1.00 25.64           N  
ATOM    679  CA  ALA L  90      33.755  11.132  41.813  1.00 24.49           C  
ATOM    680  CB  ALA L  90      32.303  11.261  42.303  1.00 24.01           C  
ATOM    681  C   ALA L  90      34.097  12.409  41.112  1.00 24.36           C  
ATOM    682  O   ALA L  90      35.098  13.058  41.414  1.00 24.41           O  
ATOM    683  N   VAL L  91      33.275  12.786  40.114  1.00 23.30           N  
ATOM    684  CA  VAL L  91      33.512  14.021  39.433  1.00 22.22           C  
ATOM    685  CB  VAL L  91      33.443  13.901  37.938  1.00 22.17           C  
ATOM    686  CG1 VAL L  91      31.973  13.798  37.511  1.00 18.30           C  
ATOM    687  CG2 VAL L  91      34.220  15.067  37.314  1.00 18.60           C  
ATOM    688  C   VAL L  91      32.443  14.961  39.900  1.00 22.43           C  
ATOM    689  O   VAL L  91      31.286  14.572  40.052  1.00 21.82           O  
ATOM    690  N   TYR L  92      32.807  16.231  40.163  1.00 21.86           N  
ATOM    691  CA  TYR L  92      31.846  17.171  40.662  1.00 21.55           C  
ATOM    692  CB  TYR L  92      32.290  17.877  41.957  1.00 21.24           C  
ATOM    693  CG  TYR L  92      32.373  16.855  43.042  1.00 21.89           C  
ATOM    694  CD1 TYR L  92      33.519  16.119  43.245  1.00 21.00           C  
ATOM    695  CD2 TYR L  92      31.295  16.628  43.865  1.00 21.14           C  
ATOM    696  CE1 TYR L  92      33.588  15.180  44.249  1.00 21.44           C  
ATOM    697  CE2 TYR L  92      31.357  15.691  44.868  1.00 21.41           C  
ATOM    698  CZ  TYR L  92      32.504  14.962  45.065  1.00 21.38           C  
ATOM    699  OH  TYR L  92      32.568  14.000  46.095  1.00 20.10           O  
ATOM    700  C   TYR L  92      31.625  18.224  39.620  1.00 21.62           C  
ATOM    701  O   TYR L  92      32.577  18.717  39.015  1.00 22.08           O  
ATOM    702  N   TYR L  93      30.343  18.586  39.374  1.00 21.84           N  
ATOM    703  CA  TYR L  93      30.054  19.565  38.360  1.00 22.48           C  
ATOM    704  CB  TYR L  93      29.109  19.108  37.232  1.00 22.94           C  
ATOM    705  CG  TYR L  93      29.519  17.812  36.629  1.00 24.14           C  
ATOM    706  CD1 TYR L  93      30.575  17.706  35.755  1.00 24.42           C  
ATOM    707  CD2 TYR L  93      28.816  16.683  36.966  1.00 24.20           C  
ATOM    708  CE1 TYR L  93      30.916  16.486  35.219  1.00 24.45           C  
ATOM    709  CE2 TYR L  93      29.150  15.464  36.433  1.00 24.87           C  
ATOM    710  CZ  TYR L  93      30.202  15.364  35.556  1.00 24.89           C  
ATOM    711  OH  TYR L  93      30.547  14.112  35.007  1.00 24.16           O  
ATOM    712  C   TYR L  93      29.255  20.669  38.986  1.00 22.93           C  
ATOM    713  O   TYR L  93      28.438  20.436  39.876  1.00 21.97           O  
ATOM    714  N   CYS L  94      29.478  21.916  38.523  1.00 23.00           N  
ATOM    715  CA  CYS L  94      28.679  23.024  38.958  1.00 24.04           C  
ATOM    716  CB  CYS L  94      29.494  24.286  39.339  1.00 25.70           C  
ATOM    717  SG  CYS L  94      30.596  24.889  38.023  1.00 30.25           S  
ATOM    718  C   CYS L  94      27.777  23.344  37.802  1.00 23.34           C  
ATOM    719  O   CYS L  94      28.119  23.075  36.653  1.00 22.70           O  
ATOM    720  N   GLN L  95      26.569  23.876  38.079  1.00 22.92           N  
ATOM    721  CA  GLN L  95      25.658  24.179  37.010  1.00 22.60           C  
ATOM    722  CB  GLN L  95      24.545  23.130  36.840  1.00 22.20           C  
ATOM    723  CG  GLN L  95      23.521  23.510  35.769  1.00 23.15           C  
ATOM    724  CD  GLN L  95      22.310  22.599  35.928  1.00 23.55           C  
ATOM    725  OE1 GLN L  95      22.331  21.438  35.530  1.00 28.64           O  
ATOM    726  NE2 GLN L  95      21.219  23.132  36.537  1.00 24.23           N  
ATOM    727  C   GLN L  95      24.954  25.448  37.345  1.00 22.39           C  
ATOM    728  O   GLN L  95      24.557  25.669  38.487  1.00 23.10           O  
ATOM    729  N   GLN L  96      24.766  26.316  36.335  1.00 22.12           N  
ATOM    730  CA  GLN L  96      24.065  27.543  36.557  1.00 21.55           C  
ATOM    731  CB  GLN L  96      24.779  28.767  35.947  1.00 20.80           C  
ATOM    732  CG  GLN L  96      24.938  28.719  34.424  1.00 21.08           C  
ATOM    733  CD  GLN L  96      23.688  29.295  33.776  1.00 22.39           C  
ATOM    734  OE1 GLN L  96      22.844  29.890  34.443  1.00 21.93           O  
ATOM    735  NE2 GLN L  96      23.571  29.126  32.431  1.00 21.55           N  
ATOM    736  C   GLN L  96      22.723  27.386  35.919  1.00 21.62           C  
ATOM    737  O   GLN L  96      22.605  26.824  34.832  1.00 21.31           O  
ATOM    738  N   TYR L  97      21.670  27.930  36.580  1.00 60.11           N  
ATOM    739  CA  TYR L  97      20.369  27.972  35.977  1.00 63.12           C  
ATOM    740  CB  TYR L  97      19.384  26.974  36.618  1.00 55.78           C  
ATOM    741  CG  TYR L  97      19.539  26.986  38.102  1.00 51.52           C  
ATOM    742  CD1 TYR L  97      18.815  27.836  38.906  1.00 49.24           C  
ATOM    743  CD2 TYR L  97      20.430  26.115  38.685  1.00 61.06           C  
ATOM    744  CE1 TYR L  97      18.980  27.811  40.272  1.00 51.15           C  
ATOM    745  CE2 TYR L  97      20.597  26.089  40.049  1.00 49.72           C  
ATOM    746  CZ  TYR L  97      19.871  26.938  40.847  1.00 51.65           C  
ATOM    747  OH  TYR L  97      20.042  26.911  42.248  1.00 63.45           O  
ATOM    748  C   TYR L  97      19.803  29.366  35.969  1.00 59.21           C  
ATOM    749  O   TYR L  97      18.593  29.550  36.109  1.00 57.43           O  
ATOM    750  N   TYR L  98      20.661  30.391  35.786  1.00 56.10           N  
ATOM    751  CA  TYR L  98      20.210  31.746  35.635  1.00 58.45           C  
ATOM    752  CB  TYR L  98      21.392  32.733  35.586  1.00 53.04           C  
ATOM    753  CG  TYR L  98      20.859  34.115  35.432  1.00 87.58           C  
ATOM    754  CD1 TYR L  98      20.453  34.823  36.537  1.00101.93           C  
ATOM    755  CD2 TYR L  98      20.775  34.708  34.190  1.00 68.89           C  
ATOM    756  CE1 TYR L  98      19.961  36.100  36.409  1.00 76.16           C  
ATOM    757  CE2 TYR L  98      20.283  35.985  34.058  1.00 89.36           C  
ATOM    758  CZ  TYR L  98      19.877  36.684  35.168  1.00 78.31           C  
ATOM    759  OH  TYR L  98      19.371  37.996  35.041  1.00 80.50           O  
ATOM    760  C   TYR L  98      19.522  31.807  34.305  1.00 62.45           C  
ATOM    761  O   TYR L  98      18.397  32.289  34.178  1.00 60.05           O  
ATOM    762  N   SER L  99      20.224  31.282  33.279  1.00 62.77           N  
ATOM    763  CA  SER L  99      19.777  31.203  31.917  1.00 69.56           C  
ATOM    764  CB  SER L  99      20.814  31.773  30.926  1.00 55.67           C  
ATOM    765  OG  SER L  99      20.332  31.719  29.592  1.00 82.11           O  
ATOM    766  C   SER L  99      19.595  29.737  31.654  1.00 65.84           C  
ATOM    767  O   SER L  99      19.493  28.950  32.595  1.00 68.91           O  
ATOM    768  N   TYR L 100      19.526  29.314  30.374  1.00 65.43           N  
ATOM    769  CA  TYR L 100      19.364  27.911  30.126  1.00 64.42           C  
ATOM    770  CB  TYR L 100      19.136  27.524  28.650  1.00 62.25           C  
ATOM    771  CG  TYR L 100      20.374  27.741  27.852  1.00 53.42           C  
ATOM    772  CD1 TYR L 100      21.339  26.763  27.798  1.00 53.62           C  
ATOM    773  CD2 TYR L 100      20.566  28.909  27.152  1.00 52.29           C  
ATOM    774  CE1 TYR L 100      22.484  26.944  27.060  1.00 57.85           C  
ATOM    775  CE2 TYR L 100      21.708  29.098  26.412  1.00 56.62           C  
ATOM    776  CZ  TYR L 100      22.666  28.115  26.364  1.00 57.11           C  
ATOM    777  OH  TYR L 100      23.837  28.303  25.601  1.00 56.80           O  
ATOM    778  C   TYR L 100      20.592  27.239  30.651  1.00 64.71           C  
ATOM    779  O   TYR L 100      21.718  27.689  30.450  1.00 63.40           O  
ATOM    780  N   PRO L 101      20.363  26.143  31.318  1.00 53.03           N  
ATOM    781  CA  PRO L 101      21.353  25.441  32.089  1.00 56.52           C  
ATOM    782  CD  PRO L 101      19.123  25.400  31.184  1.00 53.39           C  
ATOM    783  CB  PRO L 101      20.695  24.126  32.512  1.00 59.39           C  
ATOM    784  CG  PRO L 101      19.186  24.361  32.314  1.00 53.02           C  
ATOM    785  C   PRO L 101      22.653  25.203  31.396  1.00 58.01           C  
ATOM    786  O   PRO L 101      22.662  24.769  30.245  1.00 63.95           O  
ATOM    787  N   THR L 102      23.760  25.487  32.112  1.00 21.41           N  
ATOM    788  CA  THR L 102      25.105  25.296  31.628  1.00 21.65           C  
ATOM    789  CB  THR L 102      25.818  26.587  31.358  1.00 22.74           C  
ATOM    790  OG1 THR L 102      25.080  27.365  30.427  1.00 24.51           O  
ATOM    791  CG2 THR L 102      27.211  26.275  30.790  1.00 23.72           C  
ATOM    792  C   THR L 102      25.876  24.603  32.721  1.00 20.85           C  
ATOM    793  O   THR L 102      25.704  24.919  33.897  1.00 19.95           O  
ATOM    794  N   PHE L 103      26.776  23.659  32.359  1.00 20.57           N  
ATOM    795  CA  PHE L 103      27.532  22.923  33.344  1.00 20.78           C  
ATOM    796  CB  PHE L 103      27.510  21.394  33.136  1.00 20.74           C  
ATOM    797  CG  PHE L 103      26.146  20.829  33.351  1.00 20.10           C  
ATOM    798  CD1 PHE L 103      25.204  20.864  32.349  1.00 20.78           C  
ATOM    799  CD2 PHE L 103      25.817  20.238  34.549  1.00 20.66           C  
ATOM    800  CE1 PHE L 103      23.950  20.332  32.547  1.00 20.79           C  
ATOM    801  CE2 PHE L 103      24.565  19.704  34.752  1.00 21.01           C  
ATOM    802  CZ  PHE L 103      23.627  19.752  33.750  1.00 20.73           C  
ATOM    803  C   PHE L 103      28.977  23.291  33.205  1.00 21.38           C  
ATOM    804  O   PHE L 103      29.428  23.709  32.140  1.00 21.10           O  
ATOM    805  N   GLY L 104      29.743  23.152  34.305  1.00 21.60           N  
ATOM    806  CA  GLY L 104      31.155  23.399  34.253  1.00 21.70           C  
ATOM    807  C   GLY L 104      31.792  22.150  33.721  1.00 22.39           C  
ATOM    808  O   GLY L 104      31.121  21.143  33.507  1.00 22.38           O  
ATOM    809  N   ALA L 105      33.119  22.203  33.491  1.00 23.35           N  
ATOM    810  CA  ALA L 105      33.912  21.123  32.964  1.00 23.73           C  
ATOM    811  CB  ALA L 105      35.369  21.536  32.694  1.00 20.67           C  
ATOM    812  C   ALA L 105      33.936  19.979  33.931  1.00 23.81           C  
ATOM    813  O   ALA L 105      34.001  18.819  33.527  1.00 23.51           O  
ATOM    814  N   GLY L 106      33.937  20.274  35.244  1.00 23.27           N  
ATOM    815  CA  GLY L 106      33.939  19.219  36.216  1.00 23.53           C  
ATOM    816  C   GLY L 106      35.291  19.118  36.845  1.00 23.92           C  
ATOM    817  O   GLY L 106      36.301  19.513  36.265  1.00 23.99           O  
ATOM    818  N   THR L 107      35.320  18.602  38.091  1.00 23.57           N  
ATOM    819  CA  THR L 107      36.553  18.390  38.788  1.00 24.24           C  
ATOM    820  CB  THR L 107      36.700  19.255  40.008  1.00 24.16           C  
ATOM    821  OG1 THR L 107      36.649  20.626  39.641  1.00 24.46           O  
ATOM    822  CG2 THR L 107      38.041  18.935  40.693  1.00 23.99           C  
ATOM    823  C   THR L 107      36.546  16.964  39.240  1.00 24.62           C  
ATOM    824  O   THR L 107      35.619  16.523  39.918  1.00 24.28           O  
ATOM    825  N   LYS L 108      37.588  16.194  38.871  1.00 24.84           N  
ATOM    826  CA  LYS L 108      37.625  14.818  39.268  1.00 25.96           C  
ATOM    827  CB  LYS L 108      38.348  13.903  38.265  1.00 26.35           C  
ATOM    828  CG  LYS L 108      38.228  12.420  38.616  1.00 29.46           C  
ATOM    829  CD  LYS L 108      38.677  11.481  37.497  1.00 33.18           C  
ATOM    830  CE  LYS L 108      38.558  10.003  37.867  1.00 36.05           C  
ATOM    831  NZ  LYS L 108      39.253   9.174  36.860  1.00 36.94           N1+
ATOM    832  C   LYS L 108      38.356  14.740  40.568  1.00 26.19           C  
ATOM    833  O   LYS L 108      39.465  15.256  40.707  1.00 26.46           O  
ATOM    834  N   LEU L 109      37.735  14.078  41.562  1.00 26.73           N  
ATOM    835  CA  LEU L 109      38.317  13.973  42.870  1.00 27.10           C  
ATOM    836  CB  LEU L 109      37.256  14.199  43.970  1.00 27.53           C  
ATOM    837  CG  LEU L 109      37.767  14.356  45.417  1.00 28.73           C  
ATOM    838  CD1 LEU L 109      38.506  13.110  45.920  1.00 29.38           C  
ATOM    839  CD2 LEU L 109      38.573  15.649  45.594  1.00 28.52           C  
ATOM    840  C   LEU L 109      38.846  12.574  42.998  1.00 27.98           C  
ATOM    841  O   LEU L 109      38.096  11.604  42.891  1.00 28.25           O  
ATOM    842  N   GLU L 110      40.171  12.439  43.224  1.00 28.72           N  
ATOM    843  CA  GLU L 110      40.796  11.148  43.342  1.00 30.39           C  
ATOM    844  CB  GLU L 110      41.976  10.965  42.372  1.00 31.23           C  
ATOM    845  CG  GLU L 110      41.544  10.980  40.905  1.00 35.57           C  
ATOM    846  CD  GLU L 110      42.786  10.901  40.030  1.00 39.20           C  
ATOM    847  OE1 GLU L 110      43.912  10.845  40.591  1.00 40.64           O  
ATOM    848  OE2 GLU L 110      42.623  10.899  38.780  1.00 40.65           O1-
ATOM    849  C   GLU L 110      41.340  11.031  44.735  1.00 30.19           C  
ATOM    850  O   GLU L 110      41.710  12.030  45.350  1.00 30.33           O  
ATOM    851  N   LEU L 111      41.400   9.796  45.280  1.00 30.08           N  
ATOM    852  CA  LEU L 111      41.847   9.647  46.637  1.00 30.82           C  
ATOM    853  CB  LEU L 111      40.989   8.678  47.480  1.00 30.95           C  
ATOM    854  CG  LEU L 111      40.884   7.235  46.953  1.00 17.75           C  
ATOM    855  CD1 LEU L 111      42.208   6.473  47.072  1.00 33.03           C  
ATOM    856  CD2 LEU L 111      39.729   6.487  47.632  1.00 16.63           C  
ATOM    857  C   LEU L 111      43.267   9.199  46.656  1.00 31.41           C  
ATOM    858  O   LEU L 111      43.703   8.399  45.830  1.00 31.53           O  
ATOM    859  N   LYS L 112      44.035   9.754  47.609  1.00 31.74           N  
ATOM    860  CA  LYS L 112      45.421   9.429  47.739  1.00 32.19           C  
ATOM    861  CB  LYS L 112      46.319  10.675  47.719  1.00 32.67           C  
ATOM    862  CG  LYS L 112      47.806  10.358  47.589  1.00 34.71           C  
ATOM    863  CD  LYS L 112      48.657  11.583  47.248  1.00 36.92           C  
ATOM    864  CE  LYS L 112      48.372  12.159  45.860  1.00 39.05           C  
ATOM    865  NZ  LYS L 112      48.662  11.145  44.823  1.00 39.92           N1+
ATOM    866  C   LYS L 112      45.595   8.760  49.096  1.00 32.21           C  
ATOM    867  O   LYS L 112      44.570   8.570  49.805  1.00 32.56           O  
ATOM    868  OXT LYS L 112      46.762   8.433  49.443  1.00  0.00           O1-
TER     869      LYS L 112 
ATOM    870  N   GLU H 113       7.717   6.589  45.173  1.00 41.83           N1+
ATOM    871  CA  GLU H 113       8.938   7.403  44.992  1.00 41.37           C  
ATOM    872  CB  GLU H 113      10.175   6.582  45.394  1.00 43.51           C  
ATOM    873  CG  GLU H 113      11.458   7.403  45.516  1.00 48.23           C  
ATOM    874  CD  GLU H 113      12.542   6.484  46.059  1.00 52.34           C  
ATOM    875  OE1 GLU H 113      12.210   5.614  46.908  1.00 54.50           O  
ATOM    876  OE2 GLU H 113      13.715   6.637  45.627  1.00 39.09           O1-
ATOM    877  C   GLU H 113       9.058   7.830  43.561  1.00 39.65           C  
ATOM    878  O   GLU H 113       8.542   7.167  42.664  1.00 39.38           O  
ATOM    879  N   VAL H 114       9.733   8.971  43.316  1.00 37.93           N  
ATOM    880  CA  VAL H 114       9.865   9.479  41.981  1.00 36.27           C  
ATOM    881  CB  VAL H 114      10.344  10.901  41.955  1.00 36.45           C  
ATOM    882  CG1 VAL H 114      10.564  11.330  40.498  1.00 36.64           C  
ATOM    883  CG2 VAL H 114       9.334  11.772  42.719  1.00 35.75           C  
ATOM    884  C   VAL H 114      10.888   8.659  41.256  1.00 34.75           C  
ATOM    885  O   VAL H 114      11.954   8.369  41.796  1.00 33.73           O  
ATOM    886  N   GLN H 115      10.581   8.259  40.002  1.00 33.78           N  
ATOM    887  CA  GLN H 115      11.520   7.478  39.241  1.00 33.68           C  
ATOM    888  CB  GLN H 115      11.259   5.964  39.297  1.00 35.82           C  
ATOM    889  CG  GLN H 115      11.496   5.326  40.662  1.00 40.55           C  
ATOM    890  CD  GLN H 115      11.190   3.841  40.532  1.00 44.38           C  
ATOM    891  OE1 GLN H 115      10.321   3.439  39.758  1.00 45.66           O  
ATOM    892  NE2 GLN H 115      11.925   3.000  41.307  1.00 45.66           N  
ATOM    893  C   GLN H 115      11.394   7.836  37.792  1.00 31.91           C  
ATOM    894  O   GLN H 115      10.308   8.149  37.304  1.00 31.77           O  
ATOM    895  N   LEU H 116      12.532   7.796  37.069  1.00 29.69           N  
ATOM    896  CA  LEU H 116      12.553   8.054  35.658  1.00 29.00           C  
ATOM    897  CB  LEU H 116      13.402   9.281  35.288  1.00 28.17           C  
ATOM    898  CG  LEU H 116      12.854  10.601  35.864  1.00 27.46           C  
ATOM    899  CD1 LEU H 116      13.734  11.795  35.468  1.00 27.26           C  
ATOM    900  CD2 LEU H 116      11.381  10.800  35.479  1.00 26.47           C  
ATOM    901  C   LEU H 116      13.204   6.864  35.018  1.00 28.95           C  
ATOM    902  O   LEU H 116      14.384   6.608  35.247  1.00 28.81           O  
ATOM    903  N   GLN H 117      12.455   6.120  34.177  1.00 29.18           N  
ATOM    904  CA  GLN H 117      12.978   4.924  33.573  1.00 29.30           C  
ATOM    905  CB  GLN H 117      11.963   3.772  33.612  1.00 32.21           C  
ATOM    906  CG  GLN H 117      12.468   2.468  32.998  1.00 38.58           C  
ATOM    907  CD  GLN H 117      13.427   1.837  33.992  1.00 44.44           C  
ATOM    908  OE1 GLN H 117      13.177   1.836  35.197  1.00 47.50           O  
ATOM    909  NE2 GLN H 117      14.561   1.288  33.480  1.00 46.68           N  
ATOM    910  C   GLN H 117      13.274   5.200  32.130  1.00 27.88           C  
ATOM    911  O   GLN H 117      12.378   5.542  31.361  1.00 28.05           O  
ATOM    912  N   GLN H 118      14.549   5.036  31.717  1.00 26.02           N  
ATOM    913  CA  GLN H 118      14.911   5.308  30.352  1.00 25.24           C  
ATOM    914  CB  GLN H 118      16.213   6.114  30.216  1.00 24.83           C  
ATOM    915  CG  GLN H 118      16.089   7.511  30.826  1.00 24.33           C  
ATOM    916  CD  GLN H 118      17.378   8.276  30.570  1.00 24.22           C  
ATOM    917  OE1 GLN H 118      18.107   8.617  31.499  1.00 24.58           O  
ATOM    918  NE2 GLN H 118      17.659   8.567  29.271  1.00 21.87           N  
ATOM    919  C   GLN H 118      15.052   4.025  29.591  1.00 25.17           C  
ATOM    920  O   GLN H 118      15.307   2.969  30.166  1.00 24.47           O  
ATOM    921  N   SER H 119      14.884   4.103  28.254  1.00 25.16           N  
ATOM    922  CA  SER H 119      14.936   2.954  27.391  1.00 24.85           C  
ATOM    923  CB  SER H 119      14.413   3.234  25.972  1.00 24.32           C  
ATOM    924  OG  SER H 119      15.202   4.238  25.352  1.00 22.30           O  
ATOM    925  C   SER H 119      16.348   2.455  27.285  1.00 25.01           C  
ATOM    926  O   SER H 119      17.293   3.115  27.713  1.00 24.60           O  
ATOM    927  N   GLY H 120      16.511   1.253  26.691  1.00 24.43           N  
ATOM    928  CA  GLY H 120      17.779   0.579  26.601  1.00 23.80           C  
ATOM    929  C   GLY H 120      18.660   1.239  25.584  1.00 23.94           C  
ATOM    930  O   GLY H 120      18.255   2.117  24.826  1.00 23.88           O  
ATOM    931  N   PRO H 121      19.883   0.772  25.572  1.00 24.38           N  
ATOM    932  CA  PRO H 121      20.899   1.302  24.701  1.00 25.00           C  
ATOM    933  CD  PRO H 121      20.455   0.187  26.775  1.00 22.44           C  
ATOM    934  CB  PRO H 121      22.216   0.700  25.181  1.00 24.60           C  
ATOM    935  CG  PRO H 121      21.969   0.439  26.677  1.00 22.24           C  
ATOM    936  C   PRO H 121      20.601   1.035  23.263  1.00 26.78           C  
ATOM    937  O   PRO H 121      19.894   0.072  22.971  1.00 26.52           O  
ATOM    938  N   GLU H 122      21.116   1.888  22.354  1.00 27.86           N  
ATOM    939  CA  GLU H 122      20.812   1.731  20.961  1.00 29.81           C  
ATOM    940  CB  GLU H 122      19.868   2.821  20.428  1.00 31.50           C  
ATOM    941  CG  GLU H 122      18.441   2.751  20.973  1.00 41.32           C  
ATOM    942  CD  GLU H 122      17.671   1.736  20.142  1.00 45.89           C  
ATOM    943  OE1 GLU H 122      18.195   0.608  19.947  1.00 47.36           O  
ATOM    944  OE2 GLU H 122      16.551   2.080  19.680  1.00 49.19           O1-
ATOM    945  C   GLU H 122      22.064   1.857  20.148  1.00 30.01           C  
ATOM    946  O   GLU H 122      22.969   2.625  20.471  1.00 29.79           O  
ATOM    947  N   LEU H 123      22.134   1.067  19.057  1.00 30.31           N  
ATOM    948  CA  LEU H 123      23.210   1.157  18.116  1.00 30.73           C  
ATOM    949  CB  LEU H 123      23.923  -0.183  17.862  1.00 31.95           C  
ATOM    950  CG  LEU H 123      25.081  -0.082  16.847  1.00 30.61           C  
ATOM    951  CD1 LEU H 123      26.253   0.746  17.398  1.00 27.60           C  
ATOM    952  CD2 LEU H 123      25.512  -1.463  16.339  1.00 27.44           C  
ATOM    953  C   LEU H 123      22.579   1.560  16.820  1.00 31.01           C  
ATOM    954  O   LEU H 123      21.622   0.929  16.372  1.00 31.25           O  
ATOM    955  N   VAL H 124      23.087   2.637  16.187  1.00 30.73           N  
ATOM    956  CA  VAL H 124      22.514   3.065  14.942  1.00 31.87           C  
ATOM    957  CB  VAL H 124      21.561   4.216  15.082  1.00 31.74           C  
ATOM    958  CG1 VAL H 124      20.304   3.722  15.813  1.00 33.60           C  
ATOM    959  CG2 VAL H 124      22.279   5.354  15.827  1.00 33.11           C  
ATOM    960  C   VAL H 124      23.613   3.483  14.016  1.00 32.67           C  
ATOM    961  O   VAL H 124      24.714   3.824  14.443  1.00 32.35           O  
ATOM    962  N   LYS H 125      23.331   3.440  12.698  1.00 33.68           N  
ATOM    963  CA  LYS H 125      24.296   3.810  11.701  1.00 34.73           C  
ATOM    964  CB  LYS H 125      24.074   3.154  10.327  1.00 36.80           C  
ATOM    965  CG  LYS H 125      24.520   1.693  10.264  1.00 40.66           C  
ATOM    966  CD  LYS H 125      24.052   0.967   9.002  1.00 44.78           C  
ATOM    967  CE  LYS H 125      24.786  -0.351   8.747  1.00 46.70           C  
ATOM    968  NZ  LYS H 125      24.511  -1.304   9.844  1.00 48.65           N1+
ATOM    969  C   LYS H 125      24.246   5.287  11.512  1.00 33.70           C  
ATOM    970  O   LYS H 125      23.278   5.953  11.878  1.00 33.02           O  
ATOM    971  N   PRO H 126      25.293   5.815  10.943  1.00 33.23           N  
ATOM    972  CA  PRO H 126      25.346   7.229  10.731  1.00 33.03           C  
ATOM    973  CD  PRO H 126      26.620   5.238  11.101  1.00 33.34           C  
ATOM    974  CB  PRO H 126      26.778   7.534  10.305  1.00 32.86           C  
ATOM    975  CG  PRO H 126      27.597   6.423  10.988  1.00 33.08           C  
ATOM    976  C   PRO H 126      24.301   7.649   9.754  1.00 33.33           C  
ATOM    977  O   PRO H 126      24.038   6.912   8.805  1.00 33.82           O  
ATOM    978  N   GLY H 127      23.686   8.826   9.982  1.00 33.05           N  
ATOM    979  CA  GLY H 127      22.691   9.345   9.091  1.00 33.67           C  
ATOM    980  C   GLY H 127      21.340   8.880   9.541  1.00 33.92           C  
ATOM    981  O   GLY H 127      20.319   9.379   9.071  1.00 34.48           O  
ATOM    982  N   ALA H 128      21.300   7.913  10.476  1.00 33.43           N  
ATOM    983  CA  ALA H 128      20.062   7.363  10.958  1.00 33.23           C  
ATOM    984  CB  ALA H 128      20.197   5.934  11.513  1.00 32.91           C  
ATOM    985  C   ALA H 128      19.526   8.227  12.059  1.00 33.36           C  
ATOM    986  O   ALA H 128      20.135   9.226  12.437  1.00 33.34           O  
ATOM    987  N   SER H 129      18.323   7.877  12.564  1.00 33.27           N  
ATOM    988  CA  SER H 129      17.717   8.608  13.641  1.00 32.94           C  
ATOM    989  CB  SER H 129      16.416   9.332  13.249  1.00 33.88           C  
ATOM    990  OG  SER H 129      16.693  10.371  12.323  1.00 37.96           O  
ATOM    991  C   SER H 129      17.364   7.628  14.719  1.00 32.21           C  
ATOM    992  O   SER H 129      17.243   6.429  14.471  1.00 33.03           O  
ATOM    993  N   VAL H 130      17.218   8.120  15.967  1.00 30.70           N  
ATOM    994  CA  VAL H 130      16.878   7.249  17.054  1.00 29.64           C  
ATOM    995  CB  VAL H 130      18.080   6.863  17.873  1.00 29.40           C  
ATOM    996  CG1 VAL H 130      18.659   8.124  18.531  1.00 28.91           C  
ATOM    997  CG2 VAL H 130      17.682   5.761  18.865  1.00 29.45           C  
ATOM    998  C   VAL H 130      15.897   7.958  17.942  1.00 29.46           C  
ATOM    999  O   VAL H 130      15.870   9.188  18.004  1.00 29.36           O  
ATOM   1000  N   LYS H 131      15.034   7.187  18.638  1.00 28.72           N  
ATOM   1001  CA  LYS H 131      14.076   7.782  19.525  1.00 28.53           C  
ATOM   1002  CB  LYS H 131      12.624   7.627  19.037  1.00 29.00           C  
ATOM   1003  CG  LYS H 131      11.594   8.384  19.876  1.00 30.92           C  
ATOM   1004  CD  LYS H 131      10.224   8.486  19.200  1.00 31.79           C  
ATOM   1005  CE  LYS H 131       9.185   9.242  20.028  1.00 32.98           C  
ATOM   1006  NZ  LYS H 131       7.895   9.284  19.303  1.00 34.19           N1+
ATOM   1007  C   LYS H 131      14.187   7.073  20.839  1.00 28.21           C  
ATOM   1008  O   LYS H 131      14.029   5.856  20.911  1.00 28.75           O  
ATOM   1009  N   ILE H 132      14.437   7.829  21.927  1.00 27.45           N  
ATOM   1010  CA  ILE H 132      14.605   7.230  23.221  1.00 27.32           C  
ATOM   1011  CB  ILE H 132      15.938   7.538  23.844  1.00 27.44           C  
ATOM   1012  CG1 ILE H 132      16.122   9.051  24.037  1.00 30.76           C  
ATOM   1013  CG2 ILE H 132      17.026   6.884  22.978  1.00 29.80           C  
ATOM   1014  CD1 ILE H 132      17.388   9.412  24.816  1.00 31.57           C  
ATOM   1015  C   ILE H 132      13.511   7.729  24.116  1.00 27.46           C  
ATOM   1016  O   ILE H 132      12.937   8.791  23.880  1.00 27.24           O  
ATOM   1017  N   SER H 133      13.166   6.941  25.158  1.00 27.28           N  
ATOM   1018  CA  SER H 133      12.054   7.307  25.991  1.00 27.46           C  
ATOM   1019  CB  SER H 133      10.899   6.295  25.930  1.00 27.46           C  
ATOM   1020  OG  SER H 133      11.325   5.042  26.444  1.00 27.33           O  
ATOM   1021  C   SER H 133      12.470   7.412  27.428  1.00 27.65           C  
ATOM   1022  O   SER H 133      13.497   6.878  27.845  1.00 27.70           O  
ATOM   1023  N   CYS H 134      11.663   8.156  28.216  0.90 27.73           N  
ATOM   1024  CA  CYS H 134      11.884   8.339  29.621  0.90 27.09           C  
ATOM   1025  CB  CYS H 134      12.488   9.734  29.926  0.90 27.46           C  
ATOM   1026  SG  CYS H 134      12.816  10.068  31.685  0.90 28.49           S  
ATOM   1027  C   CYS H 134      10.534   8.235  30.269  0.90 27.36           C  
ATOM   1028  O   CYS H 134       9.698   9.125  30.113  0.90 26.80           O  
ATOM   1029  N   LYS H 135      10.275   7.141  31.019  1.00 27.38           N  
ATOM   1030  CA  LYS H 135       8.972   7.009  31.613  1.00 28.20           C  
ATOM   1031  CB  LYS H 135       8.406   5.582  31.668  1.00 29.72           C  
ATOM   1032  CG  LYS H 135       7.002   5.582  32.277  1.00 34.13           C  
ATOM   1033  CD  LYS H 135       6.189   4.312  32.043  1.00 37.71           C  
ATOM   1034  CE  LYS H 135       4.795   4.382  32.672  1.00 40.07           C  
ATOM   1035  NZ  LYS H 135       4.021   3.164  32.346  1.00 41.61           N1+
ATOM   1036  C   LYS H 135       9.034   7.513  33.016  1.00 27.32           C  
ATOM   1037  O   LYS H 135       9.925   7.157  33.787  1.00 26.90           O  
ATOM   1038  N   ALA H 136       8.054   8.354  33.393  1.00 26.77           N  
ATOM   1039  CA  ALA H 136       8.069   8.939  34.700  1.00 27.36           C  
ATOM   1040  CB  ALA H 136       7.863  10.464  34.690  1.00 26.62           C  
ATOM   1041  C   ALA H 136       6.968   8.352  35.517  1.00 28.13           C  
ATOM   1042  O   ALA H 136       5.927   7.959  34.992  1.00 29.72           O  
ATOM   1043  N   SER H 137       7.205   8.243  36.842  1.00 27.90           N  
ATOM   1044  CA  SER H 137       6.201   7.726  37.725  1.00 28.37           C  
ATOM   1045  CB  SER H 137       6.194   6.189  37.806  1.00 28.08           C  
ATOM   1046  OG  SER H 137       7.431   5.727  38.330  1.00 29.40           O  
ATOM   1047  C   SER H 137       6.481   8.246  39.102  1.00 28.28           C  
ATOM   1048  O   SER H 137       7.590   8.686  39.400  1.00 27.41           O  
ATOM   1049  N   GLY H 138       5.456   8.186  39.981  1.00 35.39           N  
ATOM   1050  CA  GLY H 138       5.603   8.544  41.364  1.00 33.83           C  
ATOM   1051  C   GLY H 138       5.191   9.966  41.584  1.00 34.39           C  
ATOM   1052  O   GLY H 138       4.985  10.381  42.724  1.00 35.55           O  
ATOM   1053  N   TYR H 139       5.061  10.759  40.505  1.00 33.60           N  
ATOM   1054  CA  TYR H 139       4.690  12.133  40.692  1.00 32.10           C  
ATOM   1055  CB  TYR H 139       5.883  13.119  40.715  1.00 30.57           C  
ATOM   1056  CG  TYR H 139       6.663  13.056  39.437  1.00 28.84           C  
ATOM   1057  CD1 TYR H 139       6.185  13.596  38.268  1.00 28.39           C  
ATOM   1058  CD2 TYR H 139       7.908  12.481  39.402  1.00 29.93           C  
ATOM   1059  CE1 TYR H 139       6.905  13.545  37.098  1.00 27.16           C  
ATOM   1060  CE2 TYR H 139       8.636  12.427  38.235  1.00 29.83           C  
ATOM   1061  CZ  TYR H 139       8.137  12.955  37.075  1.00 29.32           C  
ATOM   1062  OH  TYR H 139       8.876  12.902  35.873  1.00 30.38           O  
ATOM   1063  C   TYR H 139       3.779  12.555  39.584  1.00 33.93           C  
ATOM   1064  O   TYR H 139       3.426  11.764  38.708  1.00 35.40           O  
ATOM   1065  N   THR H 140       3.370  13.841  39.615  1.00 34.27           N  
ATOM   1066  CA  THR H 140       2.539  14.386  38.583  1.00 34.58           C  
ATOM   1067  CB  THR H 140       1.753  15.588  39.022  1.00 33.85           C  
ATOM   1068  OG1 THR H 140       0.910  15.256  40.117  1.00 34.29           O  
ATOM   1069  CG2 THR H 140       0.909  16.086  37.837  1.00 34.92           C  
ATOM   1070  C   THR H 140       3.461  14.824  37.487  1.00 33.19           C  
ATOM   1071  O   THR H 140       4.199  15.799  37.603  1.00 30.82           O  
ATOM   1072  N   PHE H 141       3.386  14.100  36.361  1.00 33.02           N  
ATOM   1073  CA  PHE H 141       4.247  14.230  35.222  1.00 32.81           C  
ATOM   1074  CB  PHE H 141       3.839  13.201  34.151  1.00 31.10           C  
ATOM   1075  CG  PHE H 141       4.731  13.273  32.962  1.00 30.94           C  
ATOM   1076  CD1 PHE H 141       5.992  12.726  32.996  1.00 28.98           C  
ATOM   1077  CD2 PHE H 141       4.290  13.859  31.799  1.00 30.21           C  
ATOM   1078  CE1 PHE H 141       6.805  12.786  31.888  1.00 29.64           C  
ATOM   1079  CE2 PHE H 141       5.098  13.921  30.690  1.00 30.89           C  
ATOM   1080  CZ  PHE H 141       6.361  13.384  30.732  1.00 31.85           C  
ATOM   1081  C   PHE H 141       4.156  15.620  34.647  1.00 33.12           C  
ATOM   1082  O   PHE H 141       5.169  16.217  34.287  1.00 34.19           O  
ATOM   1083  N   THR H 142       2.930  16.165  34.545  1.00 32.31           N  
ATOM   1084  CA  THR H 142       2.637  17.443  33.949  1.00 32.15           C  
ATOM   1085  CB  THR H 142       1.169  17.661  33.721  1.00 32.90           C  
ATOM   1086  OG1 THR H 142       0.475  17.664  34.959  1.00 32.42           O  
ATOM   1087  CG2 THR H 142       0.637  16.532  32.817  1.00 31.73           C  
ATOM   1088  C   THR H 142       3.137  18.585  34.784  1.00 31.86           C  
ATOM   1089  O   THR H 142       3.316  19.693  34.284  1.00 33.12           O  
ATOM   1090  N   ASP H 143       3.298  18.373  36.097  1.00 29.39           N  
ATOM   1091  CA  ASP H 143       3.692  19.413  37.006  1.00 31.78           C  
ATOM   1092  CB  ASP H 143       3.607  18.979  38.476  1.00 33.51           C  
ATOM   1093  CG  ASP H 143       2.137  18.862  38.842  1.00 38.85           C  
ATOM   1094  OD1 ASP H 143       1.281  19.341  38.054  1.00 40.68           O  
ATOM   1095  OD2 ASP H 143       1.852  18.281  39.922  1.00 42.06           O1-
ATOM   1096  C   ASP H 143       5.097  19.854  36.764  1.00 33.51           C  
ATOM   1097  O   ASP H 143       5.454  20.984  37.097  1.00 34.02           O  
ATOM   1098  N   TYR H 144       5.947  18.973  36.209  1.00 33.46           N  
ATOM   1099  CA  TYR H 144       7.335  19.317  36.137  1.00 32.41           C  
ATOM   1100  CB  TYR H 144       8.222  18.302  36.876  1.00 31.27           C  
ATOM   1101  CG  TYR H 144       7.739  18.202  38.281  1.00 32.02           C  
ATOM   1102  CD1 TYR H 144       6.584  17.513  38.573  1.00 35.14           C  
ATOM   1103  CD2 TYR H 144       8.441  18.776  39.312  1.00 32.15           C  
ATOM   1104  CE1 TYR H 144       6.129  17.407  39.867  1.00 39.37           C  
ATOM   1105  CE2 TYR H 144       7.992  18.673  40.606  1.00 36.00           C  
ATOM   1106  CZ  TYR H 144       6.834  17.991  40.888  1.00 39.84           C  
ATOM   1107  OH  TYR H 144       6.379  17.890  42.218  1.00 45.83           O  
ATOM   1108  C   TYR H 144       7.799  19.268  34.726  1.00 31.76           C  
ATOM   1109  O   TYR H 144       7.332  18.493  33.895  1.00 33.70           O  
ATOM   1110  N   TYR H 145       8.765  20.140  34.436  1.00 23.08           N  
ATOM   1111  CA  TYR H 145       9.411  20.190  33.150  1.00 22.75           C  
ATOM   1112  CB  TYR H 145      10.212  21.482  32.920  1.00 23.64           C  
ATOM   1113  CG  TYR H 145       9.258  22.626  32.941  1.00 22.45           C  
ATOM   1114  CD1 TYR H 145       8.597  23.012  31.799  1.00 23.40           C  
ATOM   1115  CD2 TYR H 145       9.021  23.311  34.109  1.00 23.89           C  
ATOM   1116  CE1 TYR H 145       7.717  24.069  31.823  1.00 25.24           C  
ATOM   1117  CE2 TYR H 145       8.142  24.367  34.140  1.00 24.77           C  
ATOM   1118  CZ  TYR H 145       7.487  24.749  32.995  1.00 26.31           C  
ATOM   1119  OH  TYR H 145       6.585  25.833  33.023  1.00 29.65           O  
ATOM   1120  C   TYR H 145      10.395  19.061  33.096  1.00 22.86           C  
ATOM   1121  O   TYR H 145      10.938  18.658  34.124  1.00 22.40           O  
ATOM   1122  N   MET H 146      10.606  18.483  31.893  1.00 22.70           N  
ATOM   1123  CA  MET H 146      11.551  17.414  31.737  1.00 23.05           C  
ATOM   1124  CB  MET H 146      10.960  16.187  31.020  1.00 23.76           C  
ATOM   1125  CG  MET H 146      11.878  14.965  31.048  1.00 26.25           C  
ATOM   1126  SD  MET H 146      12.091  14.237  32.701  1.00 29.70           S  
ATOM   1127  CE  MET H 146      10.372  13.672  32.865  1.00 26.39           C  
ATOM   1128  C   MET H 146      12.701  17.923  30.912  1.00 22.47           C  
ATOM   1129  O   MET H 146      12.508  18.470  29.828  1.00 22.67           O  
ATOM   1130  N   ASN H 147      13.945  17.732  31.407  1.00 21.78           N  
ATOM   1131  CA  ASN H 147      15.125  18.221  30.742  1.00 21.44           C  
ATOM   1132  CB  ASN H 147      16.085  18.987  31.673  1.00 20.69           C  
ATOM   1133  CG  ASN H 147      15.469  20.329  32.043  1.00 21.46           C  
ATOM   1134  OD1 ASN H 147      15.827  21.366  31.487  1.00 16.59           O  
ATOM   1135  ND2 ASN H 147      14.508  20.315  33.006  1.00 15.35           N  
ATOM   1136  C   ASN H 147      15.907  17.047  30.226  1.00 21.31           C  
ATOM   1137  O   ASN H 147      15.773  15.936  30.735  1.00 21.66           O  
ATOM   1138  N   TRP H 148      16.732  17.265  29.174  1.00 21.05           N  
ATOM   1139  CA  TRP H 148      17.543  16.203  28.644  1.00 20.97           C  
ATOM   1140  CB  TRP H 148      17.133  15.797  27.218  1.00 21.25           C  
ATOM   1141  CG  TRP H 148      15.744  15.199  27.166  1.00 22.15           C  
ATOM   1142  CD2 TRP H 148      15.458  13.791  27.132  1.00 22.30           C  
ATOM   1143  CD1 TRP H 148      14.538  15.835  27.147  1.00 22.74           C  
ATOM   1144  NE1 TRP H 148      13.518  14.913  27.112  1.00 23.45           N  
ATOM   1145  CE2 TRP H 148      14.069  13.649  27.101  1.00 23.19           C  
ATOM   1146  CE3 TRP H 148      16.284  12.703  27.131  1.00 22.55           C  
ATOM   1147  CZ2 TRP H 148      13.484  12.415  27.067  1.00 23.23           C  
ATOM   1148  CZ3 TRP H 148      15.689  11.460  27.094  1.00 21.88           C  
ATOM   1149  CH2 TRP H 148      14.318  11.320  27.064  1.00 23.06           C  
ATOM   1150  C   TRP H 148      18.970  16.676  28.628  1.00 20.77           C  
ATOM   1151  O   TRP H 148      19.246  17.840  28.340  1.00 20.75           O  
ATOM   1152  N   VAL H 149      19.919  15.768  28.953  1.00 20.05           N  
ATOM   1153  CA  VAL H 149      21.308  16.132  29.040  1.00 20.21           C  
ATOM   1154  CB  VAL H 149      21.798  16.192  30.458  1.00 20.14           C  
ATOM   1155  CG1 VAL H 149      23.296  16.537  30.451  1.00 19.61           C  
ATOM   1156  CG2 VAL H 149      20.931  17.202  31.229  1.00 19.21           C  
ATOM   1157  C   VAL H 149      22.140  15.116  28.315  1.00 20.95           C  
ATOM   1158  O   VAL H 149      21.832  13.924  28.308  1.00 21.43           O  
ATOM   1159  N   LYS H 150      23.244  15.589  27.697  1.00 21.07           N  
ATOM   1160  CA  LYS H 150      24.129  14.771  26.908  1.00 21.26           C  
ATOM   1161  CB  LYS H 150      24.448  15.448  25.565  1.00 21.40           C  
ATOM   1162  CG  LYS H 150      25.401  14.686  24.650  1.00 22.32           C  
ATOM   1163  CD  LYS H 150      25.528  15.348  23.277  1.00 23.00           C  
ATOM   1164  CE  LYS H 150      26.676  14.798  22.430  1.00 23.90           C  
ATOM   1165  NZ  LYS H 150      26.728  15.506  21.132  1.00 24.94           N1+
ATOM   1166  C   LYS H 150      25.438  14.623  27.628  1.00 21.47           C  
ATOM   1167  O   LYS H 150      25.949  15.573  28.218  1.00 21.67           O  
ATOM   1168  N   GLN H 151      26.017  13.404  27.602  1.00 22.07           N  
ATOM   1169  CA  GLN H 151      27.287  13.204  28.241  1.00 23.28           C  
ATOM   1170  CB  GLN H 151      27.140  12.511  29.610  1.00 22.22           C  
ATOM   1171  CG  GLN H 151      28.453  12.276  30.357  1.00 21.97           C  
ATOM   1172  CD  GLN H 151      28.108  11.765  31.752  1.00 23.09           C  
ATOM   1173  OE1 GLN H 151      27.431  10.751  31.912  1.00 22.15           O  
ATOM   1174  NE2 GLN H 151      28.579  12.499  32.794  1.00 21.13           N  
ATOM   1175  C   GLN H 151      28.121  12.330  27.352  1.00 25.07           C  
ATOM   1176  O   GLN H 151      27.800  11.164  27.129  1.00 24.95           O  
ATOM   1177  N   SER H 152      29.235  12.880  26.829  1.00 27.44           N  
ATOM   1178  CA  SER H 152      30.114  12.157  25.950  1.00 30.07           C  
ATOM   1179  CB  SER H 152      30.993  13.088  25.101  1.00 30.63           C  
ATOM   1180  OG  SER H 152      30.176  13.926  24.295  1.00 35.17           O  
ATOM   1181  C   SER H 152      31.023  11.314  26.791  1.00 31.91           C  
ATOM   1182  O   SER H 152      31.250  11.605  27.964  1.00 31.89           O  
ATOM   1183  N   HIS H 153      31.587  10.239  26.205  1.00 33.96           N  
ATOM   1184  CA  HIS H 153      32.419   9.384  26.998  1.00 35.24           C  
ATOM   1185  ND1 HIS H 153      31.232   6.315  26.802  1.00  0.00           N  
ATOM   1186  CG  HIS H 153      31.803   7.191  25.906  1.00 36.20           C  
ATOM   1187  CB  HIS H 153      32.917   8.134  26.253  1.00 35.63           C  
ATOM   1188  NE2 HIS H 153      30.173   6.027  24.868  1.00  0.00           N  
ATOM   1189  CD2 HIS H 153      31.145   7.002  24.730  1.00  0.00           C  
ATOM   1190  CE1 HIS H 153      30.264   5.643  26.128  1.00  0.00           C  
ATOM   1191  C   HIS H 153      33.609  10.152  27.461  1.00 36.07           C  
ATOM   1192  O   HIS H 153      34.371  10.698  26.665  1.00 36.45           O  
ATOM   1193  N   GLY H 154      33.786  10.205  28.793  1.00 37.04           N  
ATOM   1194  CA  GLY H 154      34.936  10.829  29.370  1.00 37.39           C  
ATOM   1195  C   GLY H 154      34.770  12.311  29.399  1.00 37.76           C  
ATOM   1196  O   GLY H 154      35.720  13.034  29.693  1.00 38.80           O  
ATOM   1197  N   LYS H 155      33.566  12.831  29.112  1.00 36.98           N  
ATOM   1198  CA  LYS H 155      33.528  14.256  29.115  1.00 36.85           C  
ATOM   1199  CB  LYS H 155      33.585  14.891  27.702  1.00 38.21           C  
ATOM   1200  CG  LYS H 155      35.002  14.780  27.083  1.00 41.67           C  
ATOM   1201  CD  LYS H 155      35.152  15.172  25.600  1.00 44.68           C  
ATOM   1202  CE  LYS H 155      36.606  15.186  25.092  1.00 51.69           C  
ATOM   1203  NZ  LYS H 155      36.653  15.566  23.659  1.00 52.96           N1+
ATOM   1204  C   LYS H 155      32.391  14.751  29.949  1.00 34.92           C  
ATOM   1205  O   LYS H 155      31.758  13.998  30.688  1.00 35.04           O  
ATOM   1206  N   SER H 156      32.153  16.072  29.877  1.00 33.11           N  
ATOM   1207  CA  SER H 156      31.217  16.759  30.716  1.00 30.35           C  
ATOM   1208  CB  SER H 156      31.531  18.257  30.828  1.00 26.17           C  
ATOM   1209  OG  SER H 156      31.307  18.900  29.580  1.00 29.04           O  
ATOM   1210  C   SER H 156      29.816  16.641  30.197  1.00 28.47           C  
ATOM   1211  O   SER H 156      29.521  15.951  29.221  1.00 28.20           O  
ATOM   1212  N   LEU H 157      28.908  17.347  30.896  1.00 27.41           N  
ATOM   1213  CA  LEU H 157      27.497  17.319  30.662  1.00 25.59           C  
ATOM   1214  CB  LEU H 157      26.702  17.396  31.975  1.00 24.49           C  
ATOM   1215  CG  LEU H 157      26.899  16.170  32.885  1.00 23.54           C  
ATOM   1216  CD1 LEU H 157      26.203  16.357  34.240  1.00 22.35           C  
ATOM   1217  CD2 LEU H 157      26.439  14.885  32.184  1.00 22.27           C  
ATOM   1218  C   LEU H 157      27.093  18.500  29.843  1.00 25.19           C  
ATOM   1219  O   LEU H 157      27.573  19.616  30.045  1.00 24.75           O  
ATOM   1220  N   GLU H 158      26.191  18.268  28.871  1.00 24.60           N  
ATOM   1221  CA  GLU H 158      25.707  19.362  28.089  1.00 24.94           C  
ATOM   1222  CB  GLU H 158      26.145  19.318  26.619  1.00 26.50           C  
ATOM   1223  CG  GLU H 158      26.043  20.691  25.962  1.00 30.25           C  
ATOM   1224  CD  GLU H 158      26.377  20.568  24.487  1.00 32.61           C  
ATOM   1225  OE1 GLU H 158      27.291  19.775  24.140  1.00 32.97           O  
ATOM   1226  OE2 GLU H 158      25.708  21.267  23.681  1.00 33.75           O1-
ATOM   1227  C   GLU H 158      24.206  19.314  28.133  1.00 24.32           C  
ATOM   1228  O   GLU H 158      23.606  18.246  28.035  1.00 24.37           O  
ATOM   1229  N   TRP H 159      23.556  20.485  28.280  1.00 22.95           N  
ATOM   1230  CA  TRP H 159      22.123  20.547  28.391  1.00 22.03           C  
ATOM   1231  CB  TRP H 159      21.665  21.748  29.236  1.00 21.30           C  
ATOM   1232  CG  TRP H 159      20.173  21.924  29.350  1.00 22.05           C  
ATOM   1233  CD2 TRP H 159      19.431  22.913  28.620  1.00 22.77           C  
ATOM   1234  CD1 TRP H 159      19.273  21.264  30.134  1.00 21.71           C  
ATOM   1235  NE1 TRP H 159      18.013  21.776  29.933  1.00 21.93           N  
ATOM   1236  CE2 TRP H 159      18.097  22.795  29.006  1.00 22.67           C  
ATOM   1237  CE3 TRP H 159      19.831  23.848  27.707  1.00 22.67           C  
ATOM   1238  CZ2 TRP H 159      17.137  23.613  28.481  1.00 23.12           C  
ATOM   1239  CZ3 TRP H 159      18.861  24.669  27.177  1.00 22.89           C  
ATOM   1240  CH2 TRP H 159      17.539  24.552  27.558  1.00 23.40           C  
ATOM   1241  C   TRP H 159      21.540  20.684  27.015  1.00 21.84           C  
ATOM   1242  O   TRP H 159      21.880  21.606  26.279  1.00 22.14           O  
ATOM   1243  N   ILE H 160      20.711  19.697  26.613  1.00 21.62           N  
ATOM   1244  CA  ILE H 160      20.067  19.638  25.327  1.00 21.87           C  
ATOM   1245  CB  ILE H 160      19.589  18.247  25.024  1.00 22.35           C  
ATOM   1246  CG1 ILE H 160      20.785  17.282  25.017  1.00 24.66           C  
ATOM   1247  CG2 ILE H 160      18.809  18.274  23.699  1.00 23.46           C  
ATOM   1248  CD1 ILE H 160      20.386  15.807  25.032  1.00 24.59           C  
ATOM   1249  C   ILE H 160      18.885  20.558  25.198  1.00 22.12           C  
ATOM   1250  O   ILE H 160      18.796  21.338  24.250  1.00 21.83           O  
ATOM   1251  N   GLY H 161      17.945  20.502  26.164  1.00 21.83           N  
ATOM   1252  CA  GLY H 161      16.740  21.280  26.049  1.00 22.24           C  
ATOM   1253  C   GLY H 161      15.730  20.744  27.018  1.00 22.42           C  
ATOM   1254  O   GLY H 161      16.032  19.873  27.832  1.00 22.42           O  
ATOM   1255  N   GLY H 162      14.482  21.261  26.958  1.00 22.36           N  
ATOM   1256  CA  GLY H 162      13.496  20.781  27.885  1.00 22.31           C  
ATOM   1257  C   GLY H 162      12.137  20.890  27.271  1.00 22.28           C  
ATOM   1258  O   GLY H 162      11.944  21.552  26.252  1.00 22.94           O  
ATOM   1259  N   ILE H 163      11.150  20.205  27.888  1.00 22.14           N  
ATOM   1260  CA  ILE H 163       9.803  20.229  27.401  1.00 22.50           C  
ATOM   1261  CB  ILE H 163       9.426  18.975  26.662  1.00 22.40           C  
ATOM   1262  CG1 ILE H 163       8.028  19.107  26.036  1.00 22.10           C  
ATOM   1263  CG2 ILE H 163       9.586  17.783  27.619  1.00 21.85           C  
ATOM   1264  CD1 ILE H 163       7.697  17.993  25.043  1.00 21.68           C  
ATOM   1265  C   ILE H 163       8.863  20.364  28.559  1.00 23.13           C  
ATOM   1266  O   ILE H 163       9.101  19.821  29.639  1.00 22.98           O  
ATOM   1267  N   ASN H 164       7.763  21.119  28.352  1.00 23.72           N  
ATOM   1268  CA  ASN H 164       6.752  21.246  29.364  1.00 24.78           C  
ATOM   1269  CB  ASN H 164       6.094  22.642  29.388  1.00 25.47           C  
ATOM   1270  CG  ASN H 164       5.069  22.727  30.515  1.00 28.78           C  
ATOM   1271  OD1 ASN H 164       4.399  21.751  30.846  1.00 30.03           O  
ATOM   1272  ND2 ASN H 164       4.934  23.940  31.117  1.00 26.41           N  
ATOM   1273  C   ASN H 164       5.723  20.236  28.980  1.00 25.64           C  
ATOM   1274  O   ASN H 164       5.045  20.382  27.968  1.00 25.78           O  
ATOM   1275  N   PRO H 165       5.615  19.214  29.770  1.00 21.71           N  
ATOM   1276  CA  PRO H 165       4.709  18.139  29.515  1.00 24.09           C  
ATOM   1277  CD  PRO H 165       6.275  19.113  31.060  1.00 20.32           C  
ATOM   1278  CB  PRO H 165       4.917  17.145  30.662  1.00 24.03           C  
ATOM   1279  CG  PRO H 165       5.505  18.004  31.796  1.00 24.16           C  
ATOM   1280  C   PRO H 165       3.304  18.622  29.398  1.00 28.86           C  
ATOM   1281  O   PRO H 165       2.547  18.025  28.639  1.00 28.64           O  
ATOM   1282  N   ASN H 166       2.910  19.659  30.159  1.00 30.97           N  
ATOM   1283  CA  ASN H 166       1.551  20.110  30.084  1.00 32.03           C  
ATOM   1284  CB  ASN H 166       1.211  21.128  31.183  1.00 36.32           C  
ATOM   1285  CG  ASN H 166      -0.292  21.366  31.145  1.00 39.72           C  
ATOM   1286  OD1 ASN H 166      -0.781  22.254  30.449  1.00 40.22           O  
ATOM   1287  ND2 ASN H 166      -1.052  20.533  31.905  1.00 40.52           N  
ATOM   1288  C   ASN H 166       1.260  20.785  28.769  1.00 34.37           C  
ATOM   1289  O   ASN H 166       0.304  20.429  28.082  1.00 34.72           O  
ATOM   1290  N   ASN H 167       2.075  21.809  28.423  1.00 29.17           N  
ATOM   1291  CA  ASN H 167       1.941  22.657  27.261  1.00 28.69           C  
ATOM   1292  CB  ASN H 167       2.763  23.950  27.387  1.00 30.47           C  
ATOM   1293  CG  ASN H 167       2.233  24.758  28.556  1.00 35.33           C  
ATOM   1294  OD1 ASN H 167       1.036  24.754  28.840  1.00 37.05           O  
ATOM   1295  ND2 ASN H 167       3.146  25.481  29.257  1.00 32.77           N  
ATOM   1296  C   ASN H 167       2.405  22.013  25.987  1.00 28.10           C  
ATOM   1297  O   ASN H 167       1.804  22.209  24.931  1.00 30.85           O  
ATOM   1298  N   GLY H 168       3.515  21.255  26.045  1.00 28.25           N  
ATOM   1299  CA  GLY H 168       4.113  20.669  24.875  1.00 23.15           C  
ATOM   1300  C   GLY H 168       5.127  21.637  24.368  1.00 25.66           C  
ATOM   1301  O   GLY H 168       5.753  21.460  23.324  1.00 26.22           O  
ATOM   1302  N   GLY H 169       5.318  22.710  25.137  1.00 29.41           N  
ATOM   1303  CA  GLY H 169       6.212  23.770  24.765  1.00 28.65           C  
ATOM   1304  C   GLY H 169       7.611  23.280  24.952  1.00 28.46           C  
ATOM   1305  O   GLY H 169       7.897  22.501  25.861  1.00 27.88           O  
ATOM   1306  N   THR H 170       8.537  23.743  24.088  1.00 28.26           N  
ATOM   1307  CA  THR H 170       9.882  23.261  24.192  1.00 28.75           C  
ATOM   1308  CB  THR H 170      10.229  22.260  23.129  1.00 29.34           C  
ATOM   1309  OG1 THR H 170      10.069  22.844  21.845  1.00 29.43           O  
ATOM   1310  CG2 THR H 170       9.313  21.036  23.271  1.00 29.69           C  
ATOM   1311  C   THR H 170      10.851  24.388  24.045  1.00 28.70           C  
ATOM   1312  O   THR H 170      10.526  25.463  23.543  1.00 28.24           O  
ATOM   1313  N   SER H 171      12.086  24.154  24.530  1.00 28.73           N  
ATOM   1314  CA  SER H 171      13.153  25.098  24.387  1.00 29.96           C  
ATOM   1315  CB  SER H 171      13.349  25.976  25.638  1.00 31.28           C  
ATOM   1316  OG  SER H 171      14.411  26.894  25.442  1.00 33.86           O  
ATOM   1317  C   SER H 171      14.393  24.283  24.192  1.00 29.40           C  
ATOM   1318  O   SER H 171      14.600  23.289  24.887  1.00 29.26           O  
ATOM   1319  N   TYR H 172      15.268  24.682  23.247  1.00 28.71           N  
ATOM   1320  CA  TYR H 172      16.417  23.853  23.012  1.00 28.82           C  
ATOM   1321  CB  TYR H 172      16.478  23.181  21.624  1.00 28.30           C  
ATOM   1322  CG  TYR H 172      15.290  22.310  21.381  1.00 28.06           C  
ATOM   1323  CD1 TYR H 172      15.107  21.147  22.088  1.00 27.25           C  
ATOM   1324  CD2 TYR H 172      14.343  22.670  20.451  1.00 26.84           C  
ATOM   1325  CE1 TYR H 172      14.010  20.351  21.857  1.00 28.32           C  
ATOM   1326  CE2 TYR H 172      13.246  21.876  20.214  1.00 27.98           C  
ATOM   1327  CZ  TYR H 172      13.077  20.710  20.916  1.00 27.83           C  
ATOM   1328  OH  TYR H 172      11.953  19.890  20.679  1.00 28.30           O  
ATOM   1329  C   TYR H 172      17.661  24.680  23.077  1.00 29.08           C  
ATOM   1330  O   TYR H 172      17.637  25.901  22.926  1.00 28.78           O  
ATOM   1331  N   ASN H 173      18.794  24.001  23.340  1.00 29.68           N  
ATOM   1332  CA  ASN H 173      20.087  24.618  23.307  1.00 30.50           C  
ATOM   1333  CB  ASN H 173      21.198  23.663  23.791  1.00 29.77           C  
ATOM   1334  CG  ASN H 173      22.535  24.387  23.914  1.00 30.69           C  
ATOM   1335  OD1 ASN H 173      22.974  25.099  23.013  1.00 31.46           O  
ATOM   1336  ND2 ASN H 173      23.217  24.183  25.070  1.00 28.10           N  
ATOM   1337  C   ASN H 173      20.319  24.897  21.855  1.00 32.22           C  
ATOM   1338  O   ASN H 173      19.902  24.120  20.998  1.00 31.61           O  
ATOM   1339  N   GLN H 174      21.011  26.008  21.542  1.00 34.08           N  
ATOM   1340  CA  GLN H 174      21.217  26.429  20.187  1.00 36.48           C  
ATOM   1341  CB  GLN H 174      22.125  27.672  20.089  1.00 38.46           C  
ATOM   1342  CG  GLN H 174      21.561  28.950  20.718  1.00 43.80           C  
ATOM   1343  CD  GLN H 174      20.618  29.623  19.727  1.00 48.26           C  
ATOM   1344  OE1 GLN H 174      20.922  29.739  18.540  1.00 50.65           O  
ATOM   1345  NE2 GLN H 174      19.441  30.085  20.227  1.00 44.66           N  
ATOM   1346  C   GLN H 174      21.927  25.342  19.442  1.00 36.08           C  
ATOM   1347  O   GLN H 174      21.589  25.045  18.295  1.00 35.87           O  
ATOM   1348  N   LYS H 175      22.921  24.698  20.080  1.00 35.65           N  
ATOM   1349  CA  LYS H 175      23.703  23.712  19.390  1.00 36.15           C  
ATOM   1350  CB  LYS H 175      24.834  23.107  20.241  1.00 36.93           C  
ATOM   1351  CG  LYS H 175      26.030  24.043  20.424  1.00 39.02           C  
ATOM   1352  CD  LYS H 175      27.081  23.520  21.405  1.00 41.10           C  
ATOM   1353  CE  LYS H 175      28.351  24.371  21.449  1.00 42.21           C  
ATOM   1354  NZ  LYS H 175      28.103  25.610  22.215  1.00 44.08           N1+
ATOM   1355  C   LYS H 175      22.833  22.583  18.926  1.00 36.26           C  
ATOM   1356  O   LYS H 175      23.047  22.028  17.851  1.00 36.41           O  
ATOM   1357  N   PHE H 176      21.857  22.192  19.758  1.00 36.18           N  
ATOM   1358  CA  PHE H 176      20.948  21.102  19.539  1.00 35.98           C  
ATOM   1359  CB  PHE H 176      20.348  20.565  20.843  1.00 34.68           C  
ATOM   1360  CG  PHE H 176      21.504  19.930  21.529  1.00 33.84           C  
ATOM   1361  CD1 PHE H 176      21.853  18.641  21.228  1.00 32.58           C  
ATOM   1362  CD2 PHE H 176      22.264  20.620  22.441  1.00 32.58           C  
ATOM   1363  CE1 PHE H 176      22.926  18.041  21.841  1.00 32.30           C  
ATOM   1364  CE2 PHE H 176      23.338  20.024  23.058  1.00 32.10           C  
ATOM   1365  CZ  PHE H 176      23.674  18.728  22.761  1.00 32.35           C  
ATOM   1366  C   PHE H 176      19.836  21.392  18.577  1.00 37.08           C  
ATOM   1367  O   PHE H 176      19.197  20.456  18.100  1.00 36.81           O  
ATOM   1368  N   LYS H 177      19.495  22.673  18.336  0.90 38.23           N  
ATOM   1369  CA  LYS H 177      18.363  22.935  17.490  0.90 39.73           C  
ATOM   1370  CB  LYS H 177      18.075  24.427  17.237  0.90 41.51           C  
ATOM   1371  CG  LYS H 177      17.359  25.123  18.399  1.00 46.80           C  
ATOM   1372  CD  LYS H 177      17.305  26.645  18.264  1.00 50.66           C  
ATOM   1373  CE  LYS H 177      16.341  27.324  19.242  1.00 56.90           C  
ATOM   1374  NZ  LYS H 177      16.901  27.314  20.611  1.00 58.59           N1+
ATOM   1375  C   LYS H 177      18.520  22.266  16.162  0.90 39.41           C  
ATOM   1376  O   LYS H 177      19.527  22.406  15.469  0.90 39.69           O  
ATOM   1377  N   GLY H 178      17.483  21.488  15.800  1.00 38.93           N  
ATOM   1378  CA  GLY H 178      17.401  20.803  14.548  1.00 38.98           C  
ATOM   1379  C   GLY H 178      17.842  19.385  14.728  1.00 38.36           C  
ATOM   1380  O   GLY H 178      17.408  18.502  13.989  1.00 39.51           O  
ATOM   1381  N   LYS H 179      18.777  19.141  15.664  1.00 36.30           N  
ATOM   1382  CA  LYS H 179      19.246  17.810  15.924  1.00 34.47           C  
ATOM   1383  CB  LYS H 179      20.608  17.792  16.625  1.00 34.23           C  
ATOM   1384  CG  LYS H 179      21.141  16.376  16.812  1.00 35.48           C  
ATOM   1385  CD  LYS H 179      22.657  16.312  16.967  1.00 36.78           C  
ATOM   1386  CE  LYS H 179      23.378  16.380  15.620  1.00 38.91           C  
ATOM   1387  NZ  LYS H 179      24.820  16.113  15.803  1.00 38.84           N1+
ATOM   1388  C   LYS H 179      18.273  17.015  16.744  1.00 32.63           C  
ATOM   1389  O   LYS H 179      18.011  15.849  16.450  1.00 32.12           O  
ATOM   1390  N   ALA H 180      17.693  17.631  17.794  1.00 30.54           N  
ATOM   1391  CA  ALA H 180      16.879  16.866  18.696  1.00 29.44           C  
ATOM   1392  CB  ALA H 180      17.387  16.899  20.148  1.00 28.91           C  
ATOM   1393  C   ALA H 180      15.485  17.398  18.708  1.00 29.46           C  
ATOM   1394  O   ALA H 180      15.257  18.591  18.513  1.00 30.33           O  
ATOM   1395  N   THR H 181      14.509  16.489  18.917  1.00 28.32           N  
ATOM   1396  CA  THR H 181      13.126  16.860  18.988  1.00 27.74           C  
ATOM   1397  CB  THR H 181      12.322  16.329  17.836  1.00 27.85           C  
ATOM   1398  OG1 THR H 181      12.854  16.801  16.608  1.00 28.69           O  
ATOM   1399  CG2 THR H 181      10.863  16.790  17.994  1.00 27.22           C  
ATOM   1400  C   THR H 181      12.571  16.249  20.238  1.00 27.26           C  
ATOM   1401  O   THR H 181      12.741  15.056  20.483  1.00 27.35           O  
ATOM   1402  N   LEU H 182      11.880  17.061  21.063  1.00 26.07           N  
ATOM   1403  CA  LEU H 182      11.341  16.570  22.296  1.00 25.62           C  
ATOM   1404  CB  LEU H 182      11.623  17.501  23.486  1.00 24.21           C  
ATOM   1405  CG  LEU H 182      13.122  17.699  23.761  1.00 23.47           C  
ATOM   1406  CD1 LEU H 182      13.348  18.635  24.959  1.00 23.00           C  
ATOM   1407  CD2 LEU H 182      13.847  16.351  23.904  1.00 22.09           C  
ATOM   1408  C   LEU H 182       9.850  16.488  22.173  1.00 26.36           C  
ATOM   1409  O   LEU H 182       9.204  17.418  21.692  1.00 26.91           O  
ATOM   1410  N   THR H 183       9.270  15.353  22.614  1.00 26.81           N  
ATOM   1411  CA  THR H 183       7.846  15.167  22.564  1.00 27.41           C  
ATOM   1412  CB  THR H 183       7.406  14.294  21.428  1.00 27.73           C  
ATOM   1413  OG1 THR H 183       7.990  13.005  21.550  1.00 27.21           O  
ATOM   1414  CG2 THR H 183       7.832  14.949  20.104  1.00 27.52           C  
ATOM   1415  C   THR H 183       7.428  14.492  23.832  1.00 27.81           C  
ATOM   1416  O   THR H 183       8.267  14.057  24.620  1.00 27.53           O  
ATOM   1417  N   VAL H 184       6.103  14.406  24.074  1.00 28.45           N  
ATOM   1418  CA  VAL H 184       5.652  13.784  25.286  1.00 28.94           C  
ATOM   1419  CB  VAL H 184       5.496  14.774  26.399  1.00 28.58           C  
ATOM   1420  CG1 VAL H 184       4.390  15.776  26.037  1.00 22.86           C  
ATOM   1421  CG2 VAL H 184       5.244  14.001  27.692  1.00 24.05           C  
ATOM   1422  C   VAL H 184       4.330  13.105  25.050  1.00 30.51           C  
ATOM   1423  O   VAL H 184       3.580  13.465  24.144  1.00 30.98           O  
ATOM   1424  N   ASP H 185       4.038  12.061  25.862  1.00 31.20           N  
ATOM   1425  CA  ASP H 185       2.798  11.332  25.809  1.00 32.60           C  
ATOM   1426  CB  ASP H 185       2.995   9.831  25.522  1.00 33.82           C  
ATOM   1427  CG  ASP H 185       1.629   9.179  25.354  1.00 36.58           C  
ATOM   1428  OD1 ASP H 185       0.702   9.867  24.848  1.00 37.85           O  
ATOM   1429  OD2 ASP H 185       1.488   7.990  25.743  1.00 37.79           O1-
ATOM   1430  C   ASP H 185       2.194  11.430  27.179  1.00 32.74           C  
ATOM   1431  O   ASP H 185       2.680  10.814  28.126  1.00 32.42           O  
ATOM   1432  N   LYS H 186       1.103  12.204  27.315  1.00 33.31           N  
ATOM   1433  CA  LYS H 186       0.468  12.447  28.583  1.00 34.24           C  
ATOM   1434  CB  LYS H 186      -0.781  13.331  28.446  1.00 34.78           C  
ATOM   1435  CG  LYS H 186      -0.534  14.793  28.081  1.00 27.33           C  
ATOM   1436  CD  LYS H 186       0.113  15.614  29.193  1.00 28.40           C  
ATOM   1437  CE  LYS H 186      -0.015  17.121  28.961  1.00 29.76           C  
ATOM   1438  NZ  LYS H 186      -1.443  17.511  28.953  1.00 31.06           N1+
ATOM   1439  C   LYS H 186      -0.052  11.169  29.169  1.00 35.01           C  
ATOM   1440  O   LYS H 186       0.137  10.898  30.353  1.00 34.56           O  
ATOM   1441  N   SER H 187      -0.720  10.342  28.346  1.00 35.75           N  
ATOM   1442  CA  SER H 187      -1.376   9.166  28.845  1.00 36.72           C  
ATOM   1443  CB  SER H 187      -2.049   8.356  27.725  1.00 37.73           C  
ATOM   1444  OG  SER H 187      -3.026   9.150  27.071  1.00 40.18           O  
ATOM   1445  C   SER H 187      -0.370   8.264  29.477  1.00 35.89           C  
ATOM   1446  O   SER H 187      -0.588   7.738  30.567  1.00 36.32           O  
ATOM   1447  N   SER H 188       0.746   8.051  28.762  1.00 34.55           N  
ATOM   1448  CA  SER H 188       1.823   7.183  29.140  1.00 33.56           C  
ATOM   1449  CB  SER H 188       2.681   6.800  27.925  1.00 33.21           C  
ATOM   1450  OG  SER H 188       3.768   5.988  28.332  1.00 25.48           O  
ATOM   1451  C   SER H 188       2.731   7.808  30.162  1.00 32.70           C  
ATOM   1452  O   SER H 188       3.531   7.106  30.781  1.00 32.16           O  
ATOM   1453  N   SER H 189       2.654   9.137  30.369  1.00 31.90           N  
ATOM   1454  CA  SER H 189       3.551   9.791  31.286  1.00 31.33           C  
ATOM   1455  CB  SER H 189       3.396   9.323  32.743  1.00 30.81           C  
ATOM   1456  OG  SER H 189       2.127   9.711  33.250  1.00 32.95           O  
ATOM   1457  C   SER H 189       4.959   9.516  30.857  1.00 30.44           C  
ATOM   1458  O   SER H 189       5.830   9.240  31.682  1.00 30.08           O  
ATOM   1459  N   THR H 190       5.221   9.592  29.536  1.00 29.90           N  
ATOM   1460  CA  THR H 190       6.545   9.322  29.058  1.00 29.58           C  
ATOM   1461  CB  THR H 190       6.613   8.076  28.225  1.00 29.92           C  
ATOM   1462  OG1 THR H 190       6.171   6.958  28.980  1.00 31.26           O  
ATOM   1463  CG2 THR H 190       8.062   7.864  27.763  1.00 29.20           C  
ATOM   1464  C   THR H 190       7.000  10.460  28.196  1.00 29.33           C  
ATOM   1465  O   THR H 190       6.212  11.061  27.467  1.00 29.75           O  
ATOM   1466  N   ALA H 191       8.310  10.780  28.262  1.00 28.11           N  
ATOM   1467  CA  ALA H 191       8.873  11.833  27.466  1.00 27.50           C  
ATOM   1468  CB  ALA H 191       9.704  12.839  28.282  1.00 26.59           C  
ATOM   1469  C   ALA H 191       9.791  11.182  26.479  1.00 27.47           C  
ATOM   1470  O   ALA H 191      10.437  10.182  26.791  1.00 27.67           O  
ATOM   1471  N   TYR H 192       9.862  11.726  25.244  1.00 27.45           N  
ATOM   1472  CA  TYR H 192      10.694  11.101  24.255  1.00 27.87           C  
ATOM   1473  CB  TYR H 192       9.936  10.549  23.033  1.00 28.42           C  
ATOM   1474  CG  TYR H 192       8.889   9.575  23.458  1.00 29.94           C  
ATOM   1475  CD1 TYR H 192       9.212   8.302  23.862  1.00 30.73           C  
ATOM   1476  CD2 TYR H 192       7.566   9.948  23.466  1.00 30.84           C  
ATOM   1477  CE1 TYR H 192       8.231   7.417  24.247  1.00 31.90           C  
ATOM   1478  CE2 TYR H 192       6.582   9.068  23.848  1.00 32.32           C  
ATOM   1479  CZ  TYR H 192       6.913   7.796  24.239  1.00 32.48           C  
ATOM   1480  OH  TYR H 192       5.909   6.887  24.634  1.00 34.22           O  
ATOM   1481  C   TYR H 192      11.628  12.125  23.693  1.00 27.97           C  
ATOM   1482  O   TYR H 192      11.326  13.318  23.671  1.00 28.91           O  
ATOM   1483  N   MET H 193      12.818  11.669  23.251  1.00 27.79           N  
ATOM   1484  CA  MET H 193      13.740  12.548  22.596  1.00 28.39           C  
ATOM   1485  CB  MET H 193      15.011  12.852  23.406  1.00 29.09           C  
ATOM   1486  CG  MET H 193      15.958  13.793  22.660  1.00 30.83           C  
ATOM   1487  SD  MET H 193      17.488  14.210  23.545  1.00 33.64           S  
ATOM   1488  CE  MET H 193      18.178  12.532  23.510  1.00 29.70           C  
ATOM   1489  C   MET H 193      14.175  11.863  21.340  1.00 28.89           C  
ATOM   1490  O   MET H 193      14.580  10.701  21.365  1.00 28.49           O  
ATOM   1491  N   GLU H 194      14.097  12.568  20.195  1.00 29.72           N  
ATOM   1492  CA  GLU H 194      14.495  11.951  18.964  1.00 30.82           C  
ATOM   1493  CB  GLU H 194      13.379  11.929  17.902  1.00 32.29           C  
ATOM   1494  CG  GLU H 194      13.738  11.140  16.640  1.00 36.76           C  
ATOM   1495  CD  GLU H 194      12.478  10.989  15.799  1.00 40.29           C  
ATOM   1496  OE1 GLU H 194      11.574  10.223  16.225  1.00 40.75           O  
ATOM   1497  OE2 GLU H 194      12.398  11.633  14.720  1.00 45.70           O1-
ATOM   1498  C   GLU H 194      15.663  12.716  18.418  1.00 30.51           C  
ATOM   1499  O   GLU H 194      15.655  13.945  18.383  1.00 30.83           O  
ATOM   1500  N   LEU H 195      16.716  11.984  17.998  1.00 30.11           N  
ATOM   1501  CA  LEU H 195      17.901  12.579  17.447  1.00 30.51           C  
ATOM   1502  CB  LEU H 195      19.193  12.083  18.121  1.00 29.96           C  
ATOM   1503  CG  LEU H 195      19.352  12.516  19.590  1.00 30.11           C  
ATOM   1504  CD1 LEU H 195      20.666  11.985  20.186  1.00 30.34           C  
ATOM   1505  CD2 LEU H 195      19.227  14.039  19.737  1.00 29.44           C  
ATOM   1506  C   LEU H 195      17.971  12.170  16.009  1.00 31.44           C  
ATOM   1507  O   LEU H 195      17.722  11.013  15.671  1.00 31.77           O  
ATOM   1508  N   ARG H 196      18.335  13.114  15.118  1.00 32.10           N  
ATOM   1509  CA  ARG H 196      18.326  12.819  13.713  1.00 33.24           C  
ATOM   1510  CB  ARG H 196      17.316  13.694  12.959  1.00 33.56           C  
ATOM   1511  CG  ARG H 196      17.635  15.178  13.126  1.00 25.24           C  
ATOM   1512  CD  ARG H 196      16.399  16.065  13.251  1.00 42.56           C  
ATOM   1513  NE  ARG H 196      15.673  16.051  11.955  1.00 49.27           N  
ATOM   1514  CZ  ARG H 196      14.518  16.769  11.851  1.00 52.31           C  
ATOM   1515  NH1 ARG H 196      14.059  17.461  12.935  1.00 50.45           N1+
ATOM   1516  NH2 ARG H 196      13.828  16.801  10.674  1.00 53.51           N  
ATOM   1517  C   ARG H 196      19.680  13.089  13.130  1.00 33.47           C  
ATOM   1518  O   ARG H 196      20.511  13.763  13.737  1.00 32.95           O  
ATOM   1519  N   SER H 197      19.932  12.535  11.922  1.00 34.21           N  
ATOM   1520  CA  SER H 197      21.161  12.751  11.204  1.00 35.03           C  
ATOM   1521  CB  SER H 197      21.314  14.197  10.702  1.00 35.92           C  
ATOM   1522  OG  SER H 197      20.254  14.528   9.819  1.00 37.63           O  
ATOM   1523  C   SER H 197      22.313  12.483  12.113  1.00 34.87           C  
ATOM   1524  O   SER H 197      23.180  13.336  12.295  1.00 35.13           O  
ATOM   1525  N   LEU H 198      22.360  11.270  12.690  1.00 34.61           N  
ATOM   1526  CA  LEU H 198      23.362  10.939  13.660  1.00 34.55           C  
ATOM   1527  CB  LEU H 198      23.053   9.627  14.404  1.00 34.11           C  
ATOM   1528  CG  LEU H 198      21.781   9.707  15.266  1.00 34.55           C  
ATOM   1529  CD1 LEU H 198      21.509   8.381  15.993  1.00 34.76           C  
ATOM   1530  CD2 LEU H 198      21.840  10.897  16.237  1.00 33.76           C  
ATOM   1531  C   LEU H 198      24.720  10.812  13.045  1.00 34.75           C  
ATOM   1532  O   LEU H 198      24.885  10.363  11.910  1.00 35.16           O  
ATOM   1533  N   THR H 199      25.738  11.238  13.819  1.00 35.09           N  
ATOM   1534  CA  THR H 199      27.117  11.149  13.435  1.00 35.83           C  
ATOM   1535  CB  THR H 199      27.757  12.476  13.150  1.00 35.63           C  
ATOM   1536  OG1 THR H 199      27.791  13.268  14.329  1.00 32.32           O  
ATOM   1537  CG2 THR H 199      26.945  13.188  12.058  1.00 31.48           C  
ATOM   1538  C   THR H 199      27.834  10.561  14.608  1.00 35.58           C  
ATOM   1539  O   THR H 199      27.242  10.340  15.661  1.00 35.19           O  
ATOM   1540  N   SER H 200      29.143  10.292  14.457  1.00 36.00           N  
ATOM   1541  CA  SER H 200      29.892   9.671  15.510  1.00 36.29           C  
ATOM   1542  CB  SER H 200      31.352   9.383  15.123  1.00 36.75           C  
ATOM   1543  OG  SER H 200      32.048  10.599  14.886  1.00 38.38           O  
ATOM   1544  C   SER H 200      29.906  10.584  16.698  1.00 36.00           C  
ATOM   1545  O   SER H 200      30.011  10.129  17.835  1.00 35.16           O  
ATOM   1546  N   GLU H 201      29.773  11.900  16.457  1.00 36.13           N  
ATOM   1547  CA  GLU H 201      29.817  12.890  17.498  1.00 37.03           C  
ATOM   1548  CB  GLU H 201      29.722  14.330  16.967  1.00 39.64           C  
ATOM   1549  CG  GLU H 201      30.941  14.759  16.150  1.00 45.25           C  
ATOM   1550  CD  GLU H 201      32.146  14.787  17.080  1.00 49.29           C  
ATOM   1551  OE1 GLU H 201      31.972  15.157  18.272  1.00 51.32           O  
ATOM   1552  OE2 GLU H 201      33.258  14.429  16.608  1.00 54.33           O1-
ATOM   1553  C   GLU H 201      28.672  12.678  18.440  1.00 35.53           C  
ATOM   1554  O   GLU H 201      28.763  13.018  19.617  1.00 35.06           O  
ATOM   1555  N   ASP H 202      27.550  12.151  17.922  1.00 33.08           N  
ATOM   1556  CA  ASP H 202      26.333  11.924  18.651  1.00 31.31           C  
ATOM   1557  CB  ASP H 202      25.157  11.583  17.721  1.00 31.14           C  
ATOM   1558  CG  ASP H 202      24.847  12.847  16.931  1.00 33.15           C  
ATOM   1559  OD1 ASP H 202      24.952  13.951  17.527  1.00 33.26           O  
ATOM   1560  OD2 ASP H 202      24.519  12.729  15.720  1.00 33.57           O1-
ATOM   1561  C   ASP H 202      26.470  10.818  19.661  1.00 29.75           C  
ATOM   1562  O   ASP H 202      25.659  10.726  20.579  1.00 29.13           O  
ATOM   1563  N   SER H 203      27.439   9.897  19.507  1.00 28.50           N  
ATOM   1564  CA  SER H 203      27.496   8.820  20.459  1.00 26.93           C  
ATOM   1565  CB  SER H 203      28.574   7.769  20.130  1.00 26.67           C  
ATOM   1566  OG  SER H 203      29.862   8.366  20.099  1.00 26.32           O  
ATOM   1567  C   SER H 203      27.733   9.369  21.835  1.00 25.89           C  
ATOM   1568  O   SER H 203      28.663  10.142  22.062  1.00 25.47           O  
ATOM   1569  N   ALA H 204      26.868   8.973  22.798  1.00 24.65           N  
ATOM   1570  CA  ALA H 204      27.000   9.446  24.150  1.00 24.18           C  
ATOM   1571  CB  ALA H 204      26.912  10.976  24.283  1.00 23.69           C  
ATOM   1572  C   ALA H 204      25.873   8.871  24.953  1.00 23.58           C  
ATOM   1573  O   ALA H 204      25.030   8.137  24.437  1.00 23.20           O  
ATOM   1574  N   VAL H 205      25.860   9.167  26.269  1.00 22.82           N  
ATOM   1575  CA  VAL H 205      24.786   8.721  27.107  1.00 22.35           C  
ATOM   1576  CB  VAL H 205      25.227   8.310  28.483  1.00 22.16           C  
ATOM   1577  CG1 VAL H 205      23.982   7.966  29.316  1.00 22.11           C  
ATOM   1578  CG2 VAL H 205      26.223   7.145  28.356  1.00 22.02           C  
ATOM   1579  C   VAL H 205      23.866   9.893  27.249  1.00 21.80           C  
ATOM   1580  O   VAL H 205      24.316  11.020  27.445  1.00 21.82           O  
ATOM   1581  N   TYR H 206      22.542   9.663  27.134  1.00 21.33           N  
ATOM   1582  CA  TYR H 206      21.625  10.763  27.231  1.00 21.26           C  
ATOM   1583  CB  TYR H 206      20.685  10.913  26.018  1.00 21.14           C  
ATOM   1584  CG  TYR H 206      21.512  11.259  24.826  1.00 21.87           C  
ATOM   1585  CD1 TYR H 206      21.912  12.554  24.616  1.00 21.42           C  
ATOM   1586  CD2 TYR H 206      21.909  10.300  23.925  1.00 22.00           C  
ATOM   1587  CE1 TYR H 206      22.675  12.894  23.527  1.00 21.55           C  
ATOM   1588  CE2 TYR H 206      22.673  10.633  22.829  1.00 21.80           C  
ATOM   1589  CZ  TYR H 206      23.055  11.935  22.627  1.00 21.79           C  
ATOM   1590  OH  TYR H 206      23.835  12.294  21.509  1.00 21.91           O  
ATOM   1591  C   TYR H 206      20.767  10.554  28.441  1.00 21.65           C  
ATOM   1592  O   TYR H 206      20.261   9.455  28.671  1.00 21.59           O  
ATOM   1593  N   TYR H 207      20.582  11.623  29.250  1.00 20.77           N  
ATOM   1594  CA  TYR H 207      19.809  11.506  30.456  1.00 21.23           C  
ATOM   1595  CB  TYR H 207      20.502  11.958  31.761  1.00 20.88           C  
ATOM   1596  CG  TYR H 207      21.726  11.166  32.079  1.00 21.11           C  
ATOM   1597  CD1 TYR H 207      21.652   9.848  32.453  1.00 20.61           C  
ATOM   1598  CD2 TYR H 207      22.966  11.748  31.989  1.00 20.62           C  
ATOM   1599  CE1 TYR H 207      22.787   9.129  32.747  1.00 21.03           C  
ATOM   1600  CE2 TYR H 207      24.107  11.037  32.281  1.00 20.83           C  
ATOM   1601  CZ  TYR H 207      24.020   9.723  32.665  1.00 21.10           C  
ATOM   1602  OH  TYR H 207      25.184   8.984  32.969  1.00 21.93           O  
ATOM   1603  C   TYR H 207      18.619  12.412  30.373  1.00 21.94           C  
ATOM   1604  O   TYR H 207      18.639  13.447  29.709  1.00 22.03           O  
ATOM   1605  N   CYS H 208      17.524  11.994  31.041  1.00 22.52           N  
ATOM   1606  CA  CYS H 208      16.350  12.803  31.200  1.00 23.50           C  
ATOM   1607  CB  CYS H 208      15.026  12.065  30.873  1.00 24.17           C  
ATOM   1608  SG  CYS H 208      14.809  10.503  31.788  1.00 28.92           S  
ATOM   1609  C   CYS H 208      16.349  13.168  32.654  1.00 22.92           C  
ATOM   1610  O   CYS H 208      16.785  12.378  33.491  1.00 22.90           O  
ATOM   1611  N   ALA H 209      15.909  14.395  32.998  1.00 22.35           N  
ATOM   1612  CA  ALA H 209      15.925  14.781  34.382  1.00 21.99           C  
ATOM   1613  CB  ALA H 209      17.166  15.601  34.774  1.00 21.47           C  
ATOM   1614  C   ALA H 209      14.724  15.630  34.652  1.00 22.38           C  
ATOM   1615  O   ALA H 209      14.278  16.395  33.799  1.00 22.41           O  
ATOM   1616  N   ARG H 210      14.187  15.521  35.883  1.00 21.71           N  
ATOM   1617  CA  ARG H 210      13.004  16.228  36.273  1.00 21.92           C  
ATOM   1618  CB  ARG H 210      12.052  15.374  37.127  1.00 22.28           C  
ATOM   1619  CG  ARG H 210      10.708  16.043  37.404  1.00 23.43           C  
ATOM   1620  CD  ARG H 210       9.899  15.354  38.503  1.00 24.79           C  
ATOM   1621  NE  ARG H 210      10.499  15.765  39.801  1.00 24.74           N  
ATOM   1622  CZ  ARG H 210       9.773  15.680  40.953  1.00 25.50           C  
ATOM   1623  NH1 ARG H 210       8.503  15.185  40.932  1.00 24.01           N1+
ATOM   1624  NH2 ARG H 210      10.316  16.097  42.134  1.00 26.86           N  
ATOM   1625  C   ARG H 210      13.425  17.388  37.114  1.00 21.59           C  
ATOM   1626  O   ARG H 210      14.430  17.330  37.821  1.00 21.20           O  
ATOM   1627  N   ASN H 211      12.651  18.487  37.046  1.00 21.34           N  
ATOM   1628  CA  ASN H 211      13.007  19.673  37.770  1.00 21.42           C  
ATOM   1629  CB  ASN H 211      12.433  20.962  37.158  1.00 21.18           C  
ATOM   1630  CG  ASN H 211      13.198  21.246  35.873  1.00 22.03           C  
ATOM   1631  OD1 ASN H 211      14.428  21.252  35.860  1.00  0.00           O  
ATOM   1632  ND2 ASN H 211      12.455  21.480  34.758  1.00  0.00           N  
ATOM   1633  C   ASN H 211      12.529  19.560  39.187  1.00 21.51           C  
ATOM   1634  O   ASN H 211      11.701  18.717  39.528  1.00 21.46           O  
ATOM   1635  N   ASP H 212      13.096  20.324  40.122  1.00 53.20           N  
ATOM   1636  CA  ASP H 212      12.642  20.152  41.476  1.00 47.65           C  
ATOM   1637  CB  ASP H 212      13.782  20.238  42.505  1.00 51.59           C  
ATOM   1638  CG  ASP H 212      13.188  20.100  43.900  1.00 77.14           C  
ATOM   1639  OD1 ASP H 212      12.093  19.493  44.028  1.00  0.00           O  
ATOM   1640  OD2 ASP H 212      13.831  20.605  44.860  1.00  0.00           O1-
ATOM   1641  C   ASP H 212      11.707  21.265  41.812  1.00 51.01           C  
ATOM   1642  O   ASP H 212      12.137  22.412  41.902  1.00 54.50           O  
ATOM   1643  N   GLY H 213      10.411  20.942  42.029  1.00 52.69           N  
ATOM   1644  CA  GLY H 213       9.436  21.927  42.413  1.00 59.54           C  
ATOM   1645  C   GLY H 213       8.712  22.430  41.205  1.00 63.30           C  
ATOM   1646  O   GLY H 213       8.995  22.029  40.079  1.00 59.71           O  
ATOM   1647  N   TYR H 214       7.717  23.317  41.431  1.00 61.60           N  
ATOM   1648  CA  TYR H 214       6.961  23.881  40.351  1.00 50.61           C  
ATOM   1649  CB  TYR H 214       5.796  24.787  40.797  1.00 45.90           C  
ATOM   1650  CG  TYR H 214       4.726  23.956  41.423  1.00 52.53           C  
ATOM   1651  CD1 TYR H 214       3.784  23.339  40.631  1.00 41.43           C  
ATOM   1652  CD2 TYR H 214       4.662  23.783  42.788  1.00 46.02           C  
ATOM   1653  CE1 TYR H 214       2.789  22.574  41.188  1.00 53.19           C  
ATOM   1654  CE2 TYR H 214       3.667  23.018  43.351  1.00 54.07           C  
ATOM   1655  CZ  TYR H 214       2.730  22.412  42.549  1.00 55.50           C  
ATOM   1656  OH  TYR H 214       1.708  21.628  43.122  1.00 52.35           O  
ATOM   1657  C   TYR H 214       7.872  24.729  39.522  1.00 57.63           C  
ATOM   1658  O   TYR H 214       7.810  24.712  38.295  1.00 61.95           O  
ATOM   1659  N   ARG H 215       8.735  25.523  40.174  1.00 58.74           N  
ATOM   1660  CA  ARG H 215       9.652  26.329  39.427  1.00 51.50           C  
ATOM   1661  CB  ARG H 215       9.892  27.694  40.087  1.00 52.30           C  
ATOM   1662  CG  ARG H 215       8.593  28.499  40.111  1.00 49.17           C  
ATOM   1663  CD  ARG H 215       8.633  29.778  40.947  1.00 38.84           C  
ATOM   1664  NE  ARG H 215       9.370  30.810  40.171  1.00  0.00           N  
ATOM   1665  CZ  ARG H 215      10.688  31.052  40.431  1.00 65.57           C  
ATOM   1666  NH1 ARG H 215      11.330  30.368  41.422  1.00  0.00           N1+
ATOM   1667  NH2 ARG H 215      11.361  31.989  39.702  1.00  0.00           N  
ATOM   1668  C   ARG H 215      10.918  25.544  39.361  1.00 53.85           C  
ATOM   1669  O   ARG H 215      11.259  24.841  40.309  1.00 58.98           O  
ATOM   1670  N   GLY H 216      11.660  25.635  38.240  1.00 54.40           N  
ATOM   1671  CA  GLY H 216      12.757  24.722  38.115  1.00 51.52           C  
ATOM   1672  C   GLY H 216      13.947  25.225  38.859  1.00 48.02           C  
ATOM   1673  O   GLY H 216      14.791  25.922  38.301  1.00 54.58           O  
ATOM   1674  N   TYR H 217      14.036  24.877  40.159  1.00 45.50           N  
ATOM   1675  CA  TYR H 217      15.187  25.248  40.923  1.00 42.58           C  
ATOM   1676  CB  TYR H 217      15.012  25.090  42.446  1.00 42.59           C  
ATOM   1677  CG  TYR H 217      13.956  26.058  42.858  1.00 49.60           C  
ATOM   1678  CD1 TYR H 217      14.199  27.408  42.787  1.00 47.64           C  
ATOM   1679  CD2 TYR H 217      12.714  25.632  43.269  1.00 48.17           C  
ATOM   1680  CE1 TYR H 217      13.240  28.322  43.149  1.00 47.37           C  
ATOM   1681  CE2 TYR H 217      11.747  26.542  43.637  1.00 53.99           C  
ATOM   1682  CZ  TYR H 217      12.010  27.890  43.578  1.00 54.86           C  
ATOM   1683  OH  TYR H 217      11.025  28.830  43.950  1.00 57.78           O  
ATOM   1684  C   TYR H 217      16.353  24.423  40.489  1.00 42.46           C  
ATOM   1685  O   TYR H 217      17.436  24.952  40.239  1.00 45.98           O  
ATOM   1686  N   ALA H 218      16.157  23.097  40.351  1.00 40.11           N  
ATOM   1687  CA  ALA H 218      17.290  22.288  40.010  1.00 44.76           C  
ATOM   1688  CB  ALA H 218      18.217  22.002  41.201  1.00 41.02           C  
ATOM   1689  C   ALA H 218      16.812  20.969  39.496  1.00 47.23           C  
ATOM   1690  O   ALA H 218      15.621  20.667  39.522  1.00 53.45           O  
ATOM   1691  N   MET H 219      17.754  20.150  38.991  1.00 48.70           N  
ATOM   1692  CA  MET H 219      17.423  18.859  38.460  1.00 48.04           C  
ATOM   1693  CB  MET H 219      18.417  18.420  37.368  1.00 48.89           C  
ATOM   1694  CG  MET H 219      18.367  19.272  36.098  1.00 50.51           C  
ATOM   1695  SD  MET H 219      17.165  18.710  34.858  1.00 95.37           S  
ATOM   1696  CE  MET H 219      15.718  18.839  35.936  1.00 91.32           C  
ATOM   1697  C   MET H 219      17.578  17.875  39.569  1.00 53.41           C  
ATOM   1698  O   MET H 219      18.656  17.320  39.776  1.00 57.14           O  
ATOM   1699  N   ASP H 220      16.496  17.653  40.332  1.00 48.52           N  
ATOM   1700  CA  ASP H 220      16.558  16.736  41.424  1.00 49.43           C  
ATOM   1701  CB  ASP H 220      15.413  16.902  42.436  1.00 56.85           C  
ATOM   1702  CG  ASP H 220      15.723  18.138  43.275  1.00 61.68           C  
ATOM   1703  OD1 ASP H 220      16.558  18.974  42.841  1.00 59.47           O  
ATOM   1704  OD2 ASP H 220      15.137  18.245  44.382  1.00 57.56           O1-
ATOM   1705  C   ASP H 220      16.596  15.312  40.964  1.00 51.40           C  
ATOM   1706  O   ASP H 220      17.340  14.511  41.527  1.00 55.69           O  
ATOM   1707  N   TYR H 221      15.835  14.942  39.913  1.00 22.61           N  
ATOM   1708  CA  TYR H 221      15.767  13.515  39.675  1.00 23.13           C  
ATOM   1709  CB  TYR H 221      14.338  12.942  39.734  1.00 23.58           C  
ATOM   1710  CG  TYR H 221      13.845  13.014  41.140  1.00 25.27           C  
ATOM   1711  CD1 TYR H 221      14.124  12.005  42.029  1.00 25.11           C  
ATOM   1712  CD2 TYR H 221      13.098  14.081  41.576  1.00 26.05           C  
ATOM   1713  CE1 TYR H 221      13.671  12.063  43.327  1.00 26.21           C  
ATOM   1714  CE2 TYR H 221      12.641  14.148  42.871  1.00 27.19           C  
ATOM   1715  CZ  TYR H 221      12.928  13.136  43.752  1.00 27.85           C  
ATOM   1716  OH  TYR H 221      12.461  13.201  45.082  1.00 29.26           O  
ATOM   1717  C   TYR H 221      16.284  13.213  38.301  1.00 23.29           C  
ATOM   1718  O   TYR H 221      16.032  13.962  37.358  1.00 24.32           O  
ATOM   1719  N   TRP H 222      17.011  12.081  38.150  1.00 22.20           N  
ATOM   1720  CA  TRP H 222      17.604  11.755  36.879  1.00 21.90           C  
ATOM   1721  CB  TRP H 222      19.140  11.845  36.910  1.00 20.71           C  
ATOM   1722  CG  TRP H 222      19.682  13.232  37.155  1.00 20.45           C  
ATOM   1723  CD2 TRP H 222      20.470  13.973  36.212  1.00 19.05           C  
ATOM   1724  CD1 TRP H 222      19.587  14.006  38.273  1.00 19.08           C  
ATOM   1725  NE1 TRP H 222      20.258  15.191  38.083  1.00 19.15           N  
ATOM   1726  CE2 TRP H 222      20.810  15.182  36.819  1.00 18.99           C  
ATOM   1727  CE3 TRP H 222      20.887  13.669  34.948  1.00 19.05           C  
ATOM   1728  CZ2 TRP H 222      21.574  16.108  36.168  1.00 18.78           C  
ATOM   1729  CZ3 TRP H 222      21.648  14.609  34.290  1.00 18.58           C  
ATOM   1730  CH2 TRP H 222      21.985  15.805  34.888  1.00 18.17           C  
ATOM   1731  C   TRP H 222      17.291  10.334  36.514  1.00 22.09           C  
ATOM   1732  O   TRP H 222      17.027   9.496  37.375  1.00 22.25           O  
ATOM   1733  N   GLY H 223      17.298  10.038  35.197  1.00 21.85           N  
ATOM   1734  CA  GLY H 223      17.110   8.697  34.721  1.00 21.67           C  
ATOM   1735  C   GLY H 223      18.464   8.046  34.749  1.00 21.72           C  
ATOM   1736  O   GLY H 223      19.461   8.688  35.073  1.00 20.39           O  
ATOM   1737  N   GLN H 224      18.520   6.739  34.421  1.00 21.64           N  
ATOM   1738  CA  GLN H 224      19.725   5.949  34.398  1.00 22.78           C  
ATOM   1739  CB  GLN H 224      19.488   4.456  34.130  1.00 24.27           C  
ATOM   1740  CG  GLN H 224      18.454   3.812  35.043  1.00 27.32           C  
ATOM   1741  CD  GLN H 224      17.101   4.177  34.458  1.00 30.45           C  
ATOM   1742  OE1 GLN H 224      16.879   4.061  33.254  1.00 31.20           O  
ATOM   1743  NE2 GLN H 224      16.174   4.641  35.334  1.00 29.94           N  
ATOM   1744  C   GLN H 224      20.581   6.387  33.254  1.00 22.77           C  
ATOM   1745  O   GLN H 224      21.801   6.225  33.273  1.00 22.84           O  
ATOM   1746  N   GLY H 225      19.945   6.872  32.175  1.00 22.48           N  
ATOM   1747  CA  GLY H 225      20.676   7.282  31.011  1.00 22.32           C  
ATOM   1748  C   GLY H 225      20.548   6.212  29.974  1.00 22.80           C  
ATOM   1749  O   GLY H 225      20.356   5.038  30.290  1.00 22.79           O  
ATOM   1750  N   THR H 226      20.639   6.614  28.689  1.00 22.81           N  
ATOM   1751  CA  THR H 226      20.567   5.694  27.588  1.00 22.61           C  
ATOM   1752  CB  THR H 226      19.392   5.941  26.684  1.00 22.67           C  
ATOM   1753  OG1 THR H 226      18.179   5.820  27.411  1.00 23.62           O  
ATOM   1754  CG2 THR H 226      19.424   4.929  25.529  1.00 22.15           C  
ATOM   1755  C   THR H 226      21.801   5.896  26.767  1.00 22.73           C  
ATOM   1756  O   THR H 226      22.114   7.013  26.356  1.00 22.50           O  
ATOM   1757  N   SER H 227      22.537   4.808  26.483  1.00 23.03           N  
ATOM   1758  CA  SER H 227      23.740   4.973  25.724  1.00 23.00           C  
ATOM   1759  CB  SER H 227      24.846   3.976  26.114  1.00 23.04           C  
ATOM   1760  OG  SER H 227      24.406   2.646  25.888  1.00 33.73           O  
ATOM   1761  C   SER H 227      23.412   4.769  24.280  1.00 23.75           C  
ATOM   1762  O   SER H 227      22.790   3.779  23.901  1.00 23.82           O  
ATOM   1763  N   VAL H 228      23.812   5.736  23.434  1.00 24.16           N  
ATOM   1764  CA  VAL H 228      23.564   5.629  22.027  1.00 24.67           C  
ATOM   1765  CB  VAL H 228      22.831   6.816  21.468  1.00 24.28           C  
ATOM   1766  CG1 VAL H 228      22.713   6.655  19.943  1.00 23.40           C  
ATOM   1767  CG2 VAL H 228      21.477   6.944  22.188  1.00 23.78           C  
ATOM   1768  C   VAL H 228      24.898   5.574  21.354  1.00 25.83           C  
ATOM   1769  O   VAL H 228      25.754   6.428  21.585  1.00 25.82           O  
ATOM   1770  N   THR H 229      25.113   4.556  20.499  1.00 26.86           N  
ATOM   1771  CA  THR H 229      26.371   4.448  19.819  1.00 27.80           C  
ATOM   1772  CB  THR H 229      27.072   3.142  20.052  1.00 28.13           C  
ATOM   1773  OG1 THR H 229      27.311   2.955  21.440  1.00 28.03           O  
ATOM   1774  CG2 THR H 229      28.406   3.156  19.284  1.00 27.16           C  
ATOM   1775  C   THR H 229      26.105   4.557  18.353  1.00 29.01           C  
ATOM   1776  O   THR H 229      25.230   3.881  17.814  1.00 28.51           O  
ATOM   1777  N   VAL H 230      26.865   5.432  17.666  1.00 30.24           N  
ATOM   1778  CA  VAL H 230      26.669   5.619  16.259  1.00 31.87           C  
ATOM   1779  CB  VAL H 230      26.648   7.070  15.876  1.00 31.84           C  
ATOM   1780  CG1 VAL H 230      26.500   7.186  14.350  1.00 32.70           C  
ATOM   1781  CG2 VAL H 230      25.535   7.769  16.676  1.00 31.14           C  
ATOM   1782  C   VAL H 230      27.835   4.999  15.567  1.00 33.34           C  
ATOM   1783  O   VAL H 230      28.959   5.494  15.663  1.00 33.78           O  
ATOM   1784  N   SER H 231      27.600   3.896  14.832  1.00 35.05           N  
ATOM   1785  CA  SER H 231      28.695   3.267  14.156  1.00 37.36           C  
ATOM   1786  CB  SER H 231      29.421   2.217  15.013  1.00 37.58           C  
ATOM   1787  OG  SER H 231      30.489   1.639  14.277  1.00 39.14           O  
ATOM   1788  C   SER H 231      28.155   2.560  12.962  1.00 38.21           C  
ATOM   1789  O   SER H 231      26.981   2.200  12.907  1.00 38.15           O  
ATOM   1790  N   SER H 232      29.028   2.349  11.962  1.00 39.97           N  
ATOM   1791  CA  SER H 232      28.629   1.652  10.780  1.00 41.77           C  
ATOM   1792  CB  SER H 232      29.663   1.745   9.647  1.00 42.41           C  
ATOM   1793  OG  SER H 232      29.205   1.031   8.508  1.00 43.86           O  
ATOM   1794  C   SER H 232      28.507   0.188  11.174  1.00 42.57           C  
ATOM   1795  O   SER H 232      28.338  -0.664  10.261  1.00 43.17           O  
ATOM   1796  OXT SER H 232      28.584  -0.098  12.399  1.00 73.43           O1-
TER    1797      SER H 232 
CONECT  158  717
CONECT  717  158
CONECT 1026 1608
CONECT 1608 1026
END
