# Supplementary material for: Fully automated antibody structure prediction using BIOVIA tools: Validation study
Source: PLoS One. 2017 May 18;12(5):e0177923. doi: 10.1371/journal.pone.0177923 (PMC5436848; doi:10.1371/journal.pone.0177923)
Supplement: S2 Dataset — Predicted structures using the Top5 framework method, Chothia CDR definition with canonical filtering and generating 50 models. These were used in the comparison against predictions using no filtering. (ZIP) [file pone.0177923.s004.zip › 4KVC_LH_FV_FinalModel.pdb]

REMARK   Accelrys Discovery Studio PDB file
REMARK   Created:  2015-04-10T04:35:52Z
SSBOND   1 CYS L   23    CYS L   88                                     
SSBOND   2 CYS H  129    CYS H  203                                     
ATOM      1  N   ASN L   1      25.863  33.342  26.191  1.00 48.46           N1+
ATOM      2  CA  ASN L   1      25.711  32.210  27.128  1.00 54.14           C  
ATOM      3  CB  ASN L   1      26.061  30.880  26.433  1.00 45.93           C  
ATOM      4  CG  ASN L   1      25.077  30.655  25.290  1.00 55.51           C  
ATOM      5  OD1 ASN L   1      24.061  31.338  25.182  1.00 54.31           O  
ATOM      6  ND2 ASN L   1      25.389  29.665  24.412  1.00 68.42           N  
ATOM      7  C   ASN L   1      26.657  32.405  28.263  1.00 50.08           C  
ATOM      8  O   ASN L   1      27.763  32.903  28.066  1.00 48.51           O  
ATOM      9  N   ILE L   2      26.249  32.022  29.488  1.00 48.84           N  
ATOM     10  CA  ILE L   2      27.129  32.213  30.598  1.00 45.48           C  
ATOM     11  CB  ILE L   2      26.420  32.402  31.909  1.00 43.04           C  
ATOM     12  CG1 ILE L   2      25.493  33.629  31.823  1.00 39.39           C  
ATOM     13  CG2 ILE L   2      27.488  32.524  33.009  1.00 43.49           C  
ATOM     14  CD1 ILE L   2      24.526  33.757  32.998  1.00 41.63           C  
ATOM     15  C   ILE L   2      28.009  31.009  30.665  1.00 44.23           C  
ATOM     16  O   ILE L   2      27.540  29.874  30.598  1.00 43.98           O  
ATOM     17  N   VAL L   3      29.332  31.231  30.766  1.00 44.75           N  
ATOM     18  CA  VAL L   3      30.233  30.121  30.769  1.00 43.49           C  
ATOM     19  CB  VAL L   3      31.442  30.352  29.908  1.00 45.92           C  
ATOM     20  CG1 VAL L   3      32.365  29.129  30.005  1.00 57.29           C  
ATOM     21  CG2 VAL L   3      30.969  30.658  28.478  1.00 61.91           C  
ATOM     22  C   VAL L   3      30.693  29.901  32.170  1.00 42.81           C  
ATOM     23  O   VAL L   3      31.108  30.833  32.856  1.00 45.83           O  
ATOM     24  N   MET L   4      30.617  28.637  32.627  1.00 40.94           N  
ATOM     25  CA  MET L   4      31.016  28.307  33.960  1.00 40.19           C  
ATOM     26  CB  MET L   4      29.991  27.408  34.667  1.00 41.50           C  
ATOM     27  CG  MET L   4      28.620  28.085  34.736  1.00 39.17           C  
ATOM     28  SD  MET L   4      27.318  27.123  35.550  1.00 46.24           S  
ATOM     29  CE  MET L   4      28.000  27.408  37.206  1.00 41.54           C  
ATOM     30  C   MET L   4      32.328  27.599  33.839  1.00 39.66           C  
ATOM     31  O   MET L   4      32.498  26.709  33.005  1.00 44.40           O  
ATOM     32  N   THR L   5      33.310  28.020  34.658  1.00 42.66           N  
ATOM     33  CA  THR L   5      34.622  27.448  34.590  1.00 42.72           C  
ATOM     34  CB  THR L   5      35.677  28.470  34.264  1.00 47.28           C  
ATOM     35  OG1 THR L   5      35.380  29.112  33.032  1.00 21.09           O  
ATOM     36  CG2 THR L   5      37.039  27.767  34.170  1.00 11.53           C  
ATOM     37  C   THR L   5      34.947  26.884  35.939  1.00 42.60           C  
ATOM     38  O   THR L   5      34.901  27.596  36.941  1.00 41.09           O  
ATOM     39  N   GLN L   6      35.295  25.581  35.997  1.00 43.27           N  
ATOM     40  CA  GLN L   6      35.615  24.988  37.264  1.00 41.61           C  
ATOM     41  CB  GLN L   6      34.896  23.660  37.560  1.00 41.85           C  
ATOM     42  CG  GLN L   6      33.387  23.805  37.765  1.00 38.99           C  
ATOM     43  CD  GLN L   6      32.820  22.425  38.078  1.00 42.61           C  
ATOM     44  OE1 GLN L   6      33.020  21.888  39.166  1.00 40.30           O  
ATOM     45  NE2 GLN L   6      32.087  21.830  37.100  1.00 40.27           N  
ATOM     46  C   GLN L   6      37.080  24.697  37.309  1.00 45.16           C  
ATOM     47  O   GLN L   6      37.711  24.412  36.292  1.00 44.29           O  
ATOM     48  N   SER L   7      37.660  24.798  38.520  1.00 43.53           N  
ATOM     49  CA  SER L   7      39.052  24.524  38.728  1.00 43.80           C  
ATOM     50  CB  SER L   7      39.898  25.808  38.808  1.00 46.85           C  
ATOM     51  OG  SER L   7      41.262  25.496  39.043  1.00 46.40           O  
ATOM     52  C   SER L   7      39.143  23.851  40.059  1.00 45.82           C  
ATOM     53  O   SER L   7      38.353  24.167  40.947  1.00 45.07           O  
ATOM     54  N   PRO L   8      40.047  22.921  40.255  1.00 45.46           N  
ATOM     55  CA  PRO L   8      40.944  22.440  39.237  1.00 47.51           C  
ATOM     56  CD  PRO L   8      40.563  22.673  41.589  1.00 44.99           C  
ATOM     57  CB  PRO L   8      42.173  21.904  39.970  1.00 43.26           C  
ATOM     58  CG  PRO L   8      41.665  21.622  41.391  1.00 45.78           C  
ATOM     59  C   PRO L   8      40.244  21.369  38.462  1.00 49.27           C  
ATOM     60  O   PRO L   8      39.177  20.926  38.883  1.00 48.38           O  
ATOM     61  N   LYS L   9      40.822  20.944  37.325  1.00 45.84           N  
ATOM     62  CA  LYS L   9      40.225  19.892  36.560  1.00 51.06           C  
ATOM     63  CB  LYS L   9      40.975  19.557  35.257  1.00 49.00           C  
ATOM     64  CG  LYS L   9      40.882  20.621  34.160  1.00 27.20           C  
ATOM     65  CD  LYS L   9      41.748  21.858  34.405  1.00 21.76           C  
ATOM     66  CE  LYS L   9      41.775  22.820  33.213  1.00 54.19           C  
ATOM     67  NZ  LYS L   9      42.732  23.921  33.462  1.00 55.69           N1+
ATOM     68  C   LYS L   9      40.245  18.651  37.387  1.00 49.85           C  
ATOM     69  O   LYS L   9      39.287  17.880  37.381  1.00 49.53           O  
ATOM     70  N   SER L  10      41.350  18.404  38.116  1.00 49.93           N  
ATOM     71  CA  SER L  10      41.381  17.204  38.898  1.00 49.72           C  
ATOM     72  CB  SER L  10      41.964  16.001  38.139  1.00 49.13           C  
ATOM     73  OG  SER L  10      43.322  16.243  37.805  1.00 54.93           O  
ATOM     74  C   SER L  10      42.241  17.441  40.092  1.00 50.90           C  
ATOM     75  O   SER L  10      43.036  18.380  40.125  1.00 49.89           O  
ATOM     76  N   MET L  11      42.057  16.610  41.137  1.00 47.95           N  
ATOM     77  CA  MET L  11      42.921  16.725  42.269  1.00 47.07           C  
ATOM     78  CB  MET L  11      42.563  17.870  43.228  1.00 51.77           C  
ATOM     79  CG  MET L  11      41.317  17.617  44.070  1.00 51.87           C  
ATOM     80  SD  MET L  11      40.951  18.973  45.218  1.00 33.74           S  
ATOM     81  CE  MET L  11      40.272  20.084  43.957  1.00 33.98           C  
ATOM     82  C   MET L  11      42.871  15.443  43.031  1.00 49.51           C  
ATOM     83  O   MET L  11      41.838  14.775  43.089  1.00 49.96           O  
ATOM     84  N   SER L  12      44.009  15.049  43.627  1.00 50.60           N  
ATOM     85  CA  SER L  12      44.009  13.852  44.409  1.00 48.20           C  
ATOM     86  CB  SER L  12      45.068  12.818  43.978  1.00 50.94           C  
ATOM     87  OG  SER L  12      46.371  13.373  44.050  1.00 23.16           O  
ATOM     88  C   SER L  12      44.261  14.265  45.818  1.00 49.60           C  
ATOM     89  O   SER L  12      45.114  15.111  46.083  1.00 52.71           O  
ATOM     90  N   MET L  13      43.496  13.690  46.766  1.00 49.32           N  
ATOM     91  CA  MET L  13      43.664  14.090  48.131  1.00 48.79           C  
ATOM     92  CB  MET L  13      42.566  15.051  48.615  1.00 52.29           C  
ATOM     93  CG  MET L  13      42.579  16.392  47.879  1.00 23.20           C  
ATOM     94  SD  MET L  13      44.056  17.399  48.200  1.00 28.32           S  
ATOM     95  CE  MET L  13      43.545  17.879  49.872  1.00 31.42           C  
ATOM     96  C   MET L  13      43.608  12.875  48.999  1.00 49.96           C  
ATOM     97  O   MET L  13      43.011  11.860  48.647  1.00 52.35           O  
ATOM     98  N   SER L  14      44.271  12.942  50.165  1.00 49.47           N  
ATOM     99  CA  SER L  14      44.227  11.838  51.072  1.00 49.77           C  
ATOM    100  CB  SER L  14      45.443  11.785  52.015  1.00 53.02           C  
ATOM    101  OG  SER L  14      45.596  13.025  52.686  1.00 56.09           O  
ATOM    102  C   SER L  14      42.963  11.972  51.859  1.00 51.91           C  
ATOM    103  O   SER L  14      42.474  13.078  52.082  1.00 49.71           O  
ATOM    104  N   VAL L  15      42.402  10.834  52.311  1.00 50.13           N  
ATOM    105  CA  VAL L  15      41.144  10.859  52.998  1.00 48.25           C  
ATOM    106  CB  VAL L  15      40.568   9.496  53.248  1.00 48.03           C  
ATOM    107  CG1 VAL L  15      40.181   8.884  51.895  1.00 15.97           C  
ATOM    108  CG2 VAL L  15      41.602   8.653  54.012  1.00 15.74           C  
ATOM    109  C   VAL L  15      41.288  11.558  54.308  1.00 52.20           C  
ATOM    110  O   VAL L  15      42.287  11.408  55.011  1.00 51.99           O  
ATOM    111  N   GLY L  16      40.259  12.355  54.659  1.00 48.79           N  
ATOM    112  CA  GLY L  16      40.246  13.060  55.904  1.00 47.89           C  
ATOM    113  C   GLY L  16      40.617  14.496  55.693  1.00 51.13           C  
ATOM    114  O   GLY L  16      40.460  15.306  56.606  1.00 55.89           O  
ATOM    115  N   GLU L  17      41.112  14.868  54.494  1.00 53.03           N  
ATOM    116  CA  GLU L  17      41.511  16.236  54.295  1.00 50.87           C  
ATOM    117  CB  GLU L  17      42.699  16.454  53.345  1.00 55.59           C  
ATOM    118  CG  GLU L  17      44.039  16.063  53.970  1.00 58.25           C  
ATOM    119  CD  GLU L  17      45.158  16.708  53.168  1.00 70.58           C  
ATOM    120  OE1 GLU L  17      45.254  17.964  53.185  1.00 71.29           O  
ATOM    121  OE2 GLU L  17      45.935  15.953  52.524  1.00 64.76           O1-
ATOM    122  C   GLU L  17      40.379  17.067  53.788  1.00 51.95           C  
ATOM    123  O   GLU L  17      39.313  16.564  53.440  1.00 52.04           O  
ATOM    124  N   ARG L  18      40.606  18.397  53.763  1.00 50.70           N  
ATOM    125  CA  ARG L  18      39.637  19.366  53.336  1.00 50.41           C  
ATOM    126  CB  ARG L  18      39.748  20.678  54.139  1.00 52.43           C  
ATOM    127  CG  ARG L  18      38.615  21.694  53.950  1.00 58.15           C  
ATOM    128  CD  ARG L  18      39.011  23.098  54.427  1.00 60.27           C  
ATOM    129  NE  ARG L  18      37.782  23.925  54.585  1.00 36.11           N  
ATOM    130  CZ  ARG L  18      37.204  24.016  55.818  1.00 47.38           C  
ATOM    131  NH1 ARG L  18      37.755  23.346  56.872  1.00 41.86           N1+
ATOM    132  NH2 ARG L  18      36.095  24.787  56.007  1.00 31.90           N  
ATOM    133  C   ARG L  18      39.931  19.700  51.903  1.00 50.85           C  
ATOM    134  O   ARG L  18      41.075  19.953  51.527  1.00 53.53           O  
ATOM    135  N   VAL L  19      38.883  19.698  51.059  1.00 54.15           N  
ATOM    136  CA  VAL L  19      39.042  19.995  49.667  1.00 49.33           C  
ATOM    137  CB  VAL L  19      38.680  18.821  48.807  1.00 48.54           C  
ATOM    138  CG1 VAL L  19      38.759  19.242  47.340  1.00 51.71           C  
ATOM    139  CG2 VAL L  19      39.588  17.633  49.160  1.00 52.79           C  
ATOM    140  C   VAL L  19      38.066  21.082  49.332  1.00 47.36           C  
ATOM    141  O   VAL L  19      36.956  21.107  49.863  1.00 49.34           O  
ATOM    142  N   THR L  20      38.465  22.033  48.460  1.00 46.42           N  
ATOM    143  CA  THR L  20      37.558  23.070  48.059  1.00 46.29           C  
ATOM    144  CB  THR L  20      37.895  24.417  48.625  1.00 46.76           C  
ATOM    145  OG1 THR L  20      39.171  24.839  48.167  1.00 61.13           O  
ATOM    146  CG2 THR L  20      37.892  24.310  50.159  1.00 58.92           C  
ATOM    147  C   THR L  20      37.618  23.173  46.569  1.00 50.97           C  
ATOM    148  O   THR L  20      38.691  23.271  45.976  1.00 47.30           O  
ATOM    149  N   LEU L  21      36.442  23.156  45.917  1.00 44.03           N  
ATOM    150  CA  LEU L  21      36.397  23.229  44.487  1.00 46.01           C  
ATOM    151  CB  LEU L  21      35.434  22.197  43.881  1.00 45.72           C  
ATOM    152  CG  LEU L  21      35.735  20.755  44.318  1.00 43.87           C  
ATOM    153  CD1 LEU L  21      34.744  19.770  43.686  1.00  7.58           C  
ATOM    154  CD2 LEU L  21      37.202  20.384  44.056  1.00 20.25           C  
ATOM    155  C   LEU L  21      35.831  24.574  44.150  1.00 46.86           C  
ATOM    156  O   LEU L  21      35.057  25.128  44.927  1.00 46.10           O  
ATOM    157  N   THR L  22      36.203  25.140  42.983  1.00 45.76           N  
ATOM    158  CA  THR L  22      35.718  26.453  42.668  1.00 44.94           C  
ATOM    159  CB  THR L  22      36.827  27.460  42.549  1.00 42.68           C  
ATOM    160  OG1 THR L  22      37.565  27.506  43.762  1.00 15.35           O  
ATOM    161  CG2 THR L  22      36.225  28.843  42.248  1.00 20.68           C  
ATOM    162  C   THR L  22      34.992  26.430  41.358  1.00 43.81           C  
ATOM    163  O   THR L  22      35.371  25.726  40.425  1.00 44.56           O  
ATOM    164  N   CYS L  23      33.894  27.212  41.285  1.00 43.49           N  
ATOM    165  CA  CYS L  23      33.099  27.355  40.098  1.00 43.42           C  
ATOM    166  CB  CYS L  23      31.699  26.717  40.240  1.00 42.43           C  
ATOM    167  SG  CYS L  23      30.658  26.875  38.756  1.00 44.26           S  
ATOM    168  C   CYS L  23      32.934  28.831  39.879  1.00 43.60           C  
ATOM    169  O   CYS L  23      32.530  29.554  40.788  1.00 44.10           O  
ATOM    170  N   LYS L  24      33.255  29.320  38.661  1.00 43.72           N  
ATOM    171  CA  LYS L  24      33.163  30.732  38.401  1.00 45.51           C  
ATOM    172  CB  LYS L  24      34.530  31.369  38.096  1.00 46.12           C  
ATOM    173  CG  LYS L  24      35.491  31.324  39.287  1.00 48.76           C  
ATOM    174  CD  LYS L  24      36.950  31.618  38.932  1.00 55.26           C  
ATOM    175  CE  LYS L  24      37.309  33.105  38.957  1.00 68.07           C  
ATOM    176  NZ  LYS L  24      36.650  33.809  37.834  1.00 63.54           N1+
ATOM    177  C   LYS L  24      32.293  30.942  37.200  1.00 44.30           C  
ATOM    178  O   LYS L  24      32.366  30.190  36.230  1.00 43.46           O  
ATOM    179  N   ALA L  25      31.450  31.996  37.233  1.00 44.85           N  
ATOM    180  CA  ALA L  25      30.552  32.263  36.144  1.00 42.40           C  
ATOM    181  CB  ALA L  25      29.097  32.487  36.590  1.00 42.82           C  
ATOM    182  C   ALA L  25      31.020  33.496  35.435  1.00 43.38           C  
ATOM    183  O   ALA L  25      31.620  34.389  36.032  1.00 45.16           O  
ATOM    184  N   SER L  26      30.785  33.550  34.114  1.00 24.87           N  
ATOM    185  CA  SER L  26      31.212  34.649  33.300  1.00 18.30           C  
ATOM    186  CB  SER L  26      30.963  34.430  31.802  1.00 23.66           C  
ATOM    187  OG  SER L  26      31.386  35.580  31.087  1.00 24.85           O  
ATOM    188  C   SER L  26      30.458  35.882  33.678  1.00 25.35           C  
ATOM    189  O   SER L  26      30.980  36.988  33.536  1.00 25.17           O  
ATOM    190  N   GLU L  27      29.200  35.725  34.142  1.00 22.94           N  
ATOM    191  CA  GLU L  27      28.409  36.862  34.520  1.00 21.84           C  
ATOM    192  CB  GLU L  27      27.427  37.321  33.427  1.00 22.82           C  
ATOM    193  CG  GLU L  27      26.381  36.281  33.028  1.00 26.28           C  
ATOM    194  CD  GLU L  27      25.616  36.869  31.851  1.00 31.83           C  
ATOM    195  OE1 GLU L  27      26.223  37.691  31.112  1.00 26.31           O  
ATOM    196  OE2 GLU L  27      24.421  36.514  31.674  1.00 30.59           O1-
ATOM    197  C   GLU L  27      27.639  36.505  35.759  1.00 21.86           C  
ATOM    198  O   GLU L  27      27.612  35.346  36.169  1.00 23.38           O  
ATOM    199  N   ASN L  28      27.002  37.517  36.390  1.00 23.16           N  
ATOM    200  CA  ASN L  28      26.324  37.365  37.650  1.00 26.61           C  
ATOM    201  CB  ASN L  28      25.849  38.713  38.223  1.00 21.21           C  
ATOM    202  CG  ASN L  28      25.539  38.552  39.704  1.00 28.79           C  
ATOM    203  OD1 ASN L  28      24.757  37.692  40.099  1.00 29.03           O  
ATOM    204  ND2 ASN L  28      26.169  39.414  40.548  1.00 32.00           N  
ATOM    205  C   ASN L  28      25.151  36.435  37.527  1.00 25.81           C  
ATOM    206  O   ASN L  28      24.185  36.687  36.805  1.00 23.80           O  
ATOM    207  N   VAL L  29      25.296  35.271  38.187  1.00 24.29           N  
ATOM    208  CA  VAL L  29      24.362  34.185  38.329  1.00 19.88           C  
ATOM    209  CB  VAL L  29      25.071  32.881  38.566  1.00 24.85           C  
ATOM    210  CG1 VAL L  29      24.048  31.745  38.616  1.00 19.24           C  
ATOM    211  CG2 VAL L  29      26.169  32.687  37.520  1.00 17.73           C  
ATOM    212  C   VAL L  29      23.460  34.391  39.515  1.00 21.84           C  
ATOM    213  O   VAL L  29      22.454  33.695  39.665  1.00 22.82           O  
ATOM    214  N   VAL L  30      23.880  35.246  40.470  1.00 19.81           N  
ATOM    215  CA  VAL L  30      23.124  35.390  41.675  1.00 15.65           C  
ATOM    216  CB  VAL L  30      21.639  35.593  41.446  1.00 20.09           C  
ATOM    217  CG1 VAL L  30      20.898  35.851  42.774  1.00 18.56           C  
ATOM    218  CG2 VAL L  30      21.470  36.724  40.420  1.00 18.77           C  
ATOM    219  C   VAL L  30      23.436  34.111  42.411  1.00 18.27           C  
ATOM    220  O   VAL L  30      24.590  33.684  42.452  1.00 20.75           O  
ATOM    221  N   THR L  31      22.439  33.530  43.096  1.00 18.44           N  
ATOM    222  CA  THR L  31      22.498  32.303  43.838  1.00 15.54           C  
ATOM    223  CB  THR L  31      21.530  32.262  44.982  1.00 21.99           C  
ATOM    224  OG1 THR L  31      20.195  32.351  44.506  1.00 17.75           O  
ATOM    225  CG2 THR L  31      21.849  33.444  45.914  1.00 16.54           C  
ATOM    226  C   THR L  31      22.262  31.069  43.004  1.00 17.07           C  
ATOM    227  O   THR L  31      22.417  29.966  43.525  1.00 20.55           O  
ATOM    228  N   TYR L  32      21.821  31.172  41.731  1.00 16.30           N  
ATOM    229  CA  TYR L  32      21.344  29.962  41.103  1.00 14.36           C  
ATOM    230  CB  TYR L  32      20.359  30.249  39.960  1.00 23.64           C  
ATOM    231  CG  TYR L  32      19.222  31.023  40.531  1.00 18.19           C  
ATOM    232  CD1 TYR L  32      19.339  32.379  40.721  1.00 21.97           C  
ATOM    233  CD2 TYR L  32      18.042  30.403  40.867  1.00 22.82           C  
ATOM    234  CE1 TYR L  32      18.301  33.111  41.246  1.00 27.21           C  
ATOM    235  CE2 TYR L  32      17.000  31.131  41.392  1.00 24.82           C  
ATOM    236  CZ  TYR L  32      17.128  32.485  41.584  1.00 27.49           C  
ATOM    237  OH  TYR L  32      16.059  33.232  42.123  1.00 30.25           O  
ATOM    238  C   TYR L  32      22.436  29.114  40.497  1.00 18.32           C  
ATOM    239  O   TYR L  32      22.501  28.945  39.282  1.00 18.12           O  
ATOM    240  N   VAL L  33      23.269  28.471  41.344  1.00 46.09           N  
ATOM    241  CA  VAL L  33      24.313  27.584  40.908  1.00 44.46           C  
ATOM    242  CB  VAL L  33      25.697  28.099  41.187  1.00 43.64           C  
ATOM    243  CG1 VAL L  33      26.704  26.973  40.895  1.00 11.76           C  
ATOM    244  CG2 VAL L  33      25.936  29.367  40.353  1.00 11.22           C  
ATOM    245  C   VAL L  33      24.184  26.332  41.701  1.00 45.10           C  
ATOM    246  O   VAL L  33      24.250  26.378  42.920  1.00 46.37           O  
ATOM    247  N   SER L  34      24.038  25.165  41.054  1.00 45.53           N  
ATOM    248  CA  SER L  34      23.912  23.973  41.845  1.00 43.96           C  
ATOM    249  CB  SER L  34      22.691  23.123  41.461  1.00 44.36           C  
ATOM    250  OG  SER L  34      21.498  23.859  41.686  1.00 14.10           O  
ATOM    251  C   SER L  34      25.128  23.138  41.607  1.00 47.13           C  
ATOM    252  O   SER L  34      25.850  23.349  40.635  1.00 43.32           O  
ATOM    253  N   TRP L  35      25.400  22.185  42.523  1.00 44.41           N  
ATOM    254  CA  TRP L  35      26.532  21.304  42.415  1.00 42.88           C  
ATOM    255  CB  TRP L  35      27.453  21.359  43.647  1.00 43.31           C  
ATOM    256  CG  TRP L  35      28.144  22.687  43.830  1.00 44.06           C  
ATOM    257  CD2 TRP L  35      29.425  23.006  43.265  1.00 40.78           C  
ATOM    258  CD1 TRP L  35      27.735  23.797  44.511  1.00 39.80           C  
ATOM    259  NE1 TRP L  35      28.682  24.789  44.403  1.00 39.10           N  
ATOM    260  CE2 TRP L  35      29.728  24.315  43.639  1.00 41.44           C  
ATOM    261  CE3 TRP L  35      30.279  22.266  42.500  1.00 40.62           C  
ATOM    262  CZ2 TRP L  35      30.895  24.908  43.251  1.00 39.70           C  
ATOM    263  CZ3 TRP L  35      31.452  22.868  42.107  1.00 39.50           C  
ATOM    264  CH2 TRP L  35      31.755  24.164  42.475  1.00 40.45           C  
ATOM    265  C   TRP L  35      25.999  19.907  42.335  1.00 43.45           C  
ATOM    266  O   TRP L  35      25.151  19.517  43.137  1.00 43.38           O  
ATOM    267  N   TYR L  36      26.496  19.113  41.361  1.00 43.24           N  
ATOM    268  CA  TYR L  36      26.026  17.762  41.206  1.00 44.47           C  
ATOM    269  CB  TYR L  36      25.441  17.470  39.812  1.00 44.83           C  
ATOM    270  CG  TYR L  36      24.293  18.379  39.528  1.00 43.80           C  
ATOM    271  CD1 TYR L  36      24.523  19.674  39.122  1.00 43.37           C  
ATOM    272  CD2 TYR L  36      22.993  17.940  39.641  1.00 44.09           C  
ATOM    273  CE1 TYR L  36      23.479  20.525  38.845  1.00 53.39           C  
ATOM    274  CE2 TYR L  36      21.945  18.788  39.365  1.00 52.97           C  
ATOM    275  CZ  TYR L  36      22.186  20.081  38.968  1.00 52.56           C  
ATOM    276  OH  TYR L  36      21.109  20.949  38.684  1.00 53.27           O  
ATOM    277  C   TYR L  36      27.222  16.869  41.303  1.00 43.39           C  
ATOM    278  O   TYR L  36      28.284  17.196  40.778  1.00 44.19           O  
ATOM    279  N   GLN L  37      27.098  15.712  41.985  1.00 44.67           N  
ATOM    280  CA  GLN L  37      28.231  14.830  42.024  1.00 43.28           C  
ATOM    281  CB  GLN L  37      28.642  14.345  43.426  1.00 46.04           C  
ATOM    282  CG  GLN L  37      27.643  13.385  44.066  1.00 46.39           C  
ATOM    283  CD  GLN L  37      28.283  12.816  45.324  1.00 47.59           C  
ATOM    284  OE1 GLN L  37      28.537  13.534  46.287  1.00 48.48           O  
ATOM    285  NE2 GLN L  37      28.558  11.487  45.328  1.00 47.46           N  
ATOM    286  C   GLN L  37      27.859  13.611  41.242  1.00 46.74           C  
ATOM    287  O   GLN L  37      26.743  13.106  41.353  1.00 44.20           O  
ATOM    288  N   GLN L  38      28.791  13.115  40.405  1.00 44.19           N  
ATOM    289  CA  GLN L  38      28.490  11.949  39.632  1.00 44.20           C  
ATOM    290  CB  GLN L  38      28.535  12.211  38.116  1.00 45.07           C  
ATOM    291  CG  GLN L  38      28.139  11.004  37.267  1.00 46.10           C  
ATOM    292  CD  GLN L  38      28.120  11.448  35.809  1.00 45.20           C  
ATOM    293  OE1 GLN L  38      28.937  12.260  35.379  1.00 45.61           O  
ATOM    294  NE2 GLN L  38      27.154  10.905  35.022  1.00 47.89           N  
ATOM    295  C   GLN L  38      29.496  10.891  39.951  1.00 45.60           C  
ATOM    296  O   GLN L  38      30.691  11.056  39.711  1.00 46.09           O  
ATOM    297  N   LYS L  39      29.011   9.761  40.503  1.00 45.42           N  
ATOM    298  CA  LYS L  39      29.830   8.632  40.853  1.00 46.52           C  
ATOM    299  CB  LYS L  39      29.105   7.609  41.752  1.00 46.42           C  
ATOM    300  CG  LYS L  39      28.738   8.094  43.159  1.00 47.74           C  
ATOM    301  CD  LYS L  39      29.930   8.341  44.081  1.00 51.43           C  
ATOM    302  CE  LYS L  39      29.530   8.649  45.525  1.00 52.85           C  
ATOM    303  NZ  LYS L  39      28.910   7.457  46.146  1.00 56.44           N1+
ATOM    304  C   LYS L  39      30.133   7.915  39.577  1.00 48.26           C  
ATOM    305  O   LYS L  39      29.516   8.170  38.542  1.00 45.91           O  
ATOM    306  N   PRO L  40      31.073   7.019  39.611  1.00 50.22           N  
ATOM    307  CA  PRO L  40      31.404   6.312  38.414  1.00 49.71           C  
ATOM    308  CD  PRO L  40      32.190   7.091  40.538  1.00 49.67           C  
ATOM    309  CB  PRO L  40      32.633   5.476  38.756  1.00 48.82           C  
ATOM    310  CG  PRO L  40      33.329   6.315  39.850  1.00 53.66           C  
ATOM    311  C   PRO L  40      30.219   5.542  37.931  1.00 48.60           C  
ATOM    312  O   PRO L  40      29.578   4.857  38.727  1.00 53.40           O  
ATOM    313  N   GLU L  41      29.937   5.634  36.619  1.00 54.76           N  
ATOM    314  CA  GLU L  41      28.840   4.964  35.987  1.00 57.79           C  
ATOM    315  CB  GLU L  41      29.057   3.461  35.767  1.00 23.71           C  
ATOM    316  CG  GLU L  41      30.022   3.176  34.620  0.67 38.42           C  
ATOM    317  CD  GLU L  41      30.075   1.669  34.422  0.50 51.41           C  
ATOM    318  OE1 GLU L  41      30.927   1.017  35.081  0.50 29.92           O  
ATOM    319  OE2 GLU L  41      29.261   1.149  33.609  0.50 43.20           O1-
ATOM    320  C   GLU L  41      27.549   5.164  36.704  1.00 53.93           C  
ATOM    321  O   GLU L  41      26.907   4.201  37.122  1.00 50.50           O  
ATOM    322  N   GLN L  42      27.143   6.434  36.885  1.00 49.37           N  
ATOM    323  CA  GLN L  42      25.851   6.697  37.443  1.00 52.04           C  
ATOM    324  CB  GLN L  42      25.806   6.715  38.982  1.00 63.23           C  
ATOM    325  CG  GLN L  42      25.961   5.323  39.602  1.00 61.69           C  
ATOM    326  CD  GLN L  42      25.803   5.447  41.112  1.00 66.47           C  
ATOM    327  OE1 GLN L  42      25.731   6.549  41.651  1.00 67.71           O  
ATOM    328  NE2 GLN L  42      25.748   4.285  41.817  1.00 65.70           N  
ATOM    329  C   GLN L  42      25.398   8.027  36.943  1.00 49.69           C  
ATOM    330  O   GLN L  42      26.150   8.753  36.296  1.00 49.19           O  
ATOM    331  N   SER L  43      24.116   8.357  37.171  1.00 47.31           N  
ATOM    332  CA  SER L  43      23.672   9.661  36.787  1.00 48.76           C  
ATOM    333  CB  SER L  43      22.166   9.739  36.476  1.00 46.89           C  
ATOM    334  OG  SER L  43      21.411   9.081  37.479  1.00 59.01           O  
ATOM    335  C   SER L  43      24.062  10.580  37.904  1.00 48.77           C  
ATOM    336  O   SER L  43      24.359  10.123  39.004  1.00 48.73           O  
ATOM    337  N   PRO L  44      24.111  11.861  37.647  1.00 47.25           N  
ATOM    338  CA  PRO L  44      24.515  12.801  38.658  1.00 45.89           C  
ATOM    339  CD  PRO L  44      24.417  12.338  36.307  1.00 59.24           C  
ATOM    340  CB  PRO L  44      24.806  14.109  37.921  1.00 47.33           C  
ATOM    341  CG  PRO L  44      25.188  13.655  36.503  1.00 57.69           C  
ATOM    342  C   PRO L  44      23.471  12.952  39.721  1.00 46.08           C  
ATOM    343  O   PRO L  44      22.293  12.734  39.443  1.00 48.26           O  
ATOM    344  N   LYS L  45      23.887  13.305  40.954  1.00 47.65           N  
ATOM    345  CA  LYS L  45      22.931  13.536  41.998  1.00 47.13           C  
ATOM    346  CB  LYS L  45      23.155  12.727  43.289  1.00 50.91           C  
ATOM    347  CG  LYS L  45      22.805  11.243  43.187  1.00 52.74           C  
ATOM    348  CD  LYS L  45      23.117  10.461  44.466  1.00 61.93           C  
ATOM    349  CE  LYS L  45      22.122  10.738  45.596  0.80 62.71           C  
ATOM    350  NZ  LYS L  45      22.469   9.947  46.798  0.80 58.38           N1+
ATOM    351  C   LYS L  45      23.047  14.969  42.411  1.00 45.64           C  
ATOM    352  O   LYS L  45      24.140  15.532  42.434  1.00 49.27           O  
ATOM    353  N   LEU L  46      21.902  15.604  42.732  1.00 45.93           N  
ATOM    354  CA  LEU L  46      21.923  16.967  43.190  1.00 45.85           C  
ATOM    355  CB  LEU L  46      20.517  17.588  43.234  1.00 44.27           C  
ATOM    356  CG  LEU L  46      20.454  18.995  43.852  1.00 45.11           C  
ATOM    357  CD1 LEU L  46      21.286  20.009  43.054  1.00 56.15           C  
ATOM    358  CD2 LEU L  46      18.996  19.442  44.052  1.00 57.47           C  
ATOM    359  C   LEU L  46      22.477  16.980  44.584  1.00 46.04           C  
ATOM    360  O   LEU L  46      21.976  16.291  45.473  1.00 46.97           O  
ATOM    361  N   LEU L  47      23.641  17.635  44.757  1.00 47.22           N  
ATOM    362  CA  LEU L  47      24.290  17.789  46.032  1.00 45.76           C  
ATOM    363  CB  LEU L  47      25.811  17.842  45.833  1.00 44.06           C  
ATOM    364  CG  LEU L  47      26.629  17.704  47.119  1.00 45.63           C  
ATOM    365  CD1 LEU L  47      26.352  16.352  47.792  1.00 47.40           C  
ATOM    366  CD2 LEU L  47      28.126  17.912  46.840  1.00 43.62           C  
ATOM    367  C   LEU L  47      23.850  19.010  46.784  1.00 48.11           C  
ATOM    368  O   LEU L  47      23.495  18.958  47.961  1.00 47.15           O  
ATOM    369  N   ILE L  48      23.893  20.167  46.094  1.00 44.01           N  
ATOM    370  CA  ILE L  48      23.563  21.428  46.694  1.00 44.94           C  
ATOM    371  CB  ILE L  48      24.763  22.198  47.165  1.00 48.22           C  
ATOM    372  CG1 ILE L  48      25.378  21.481  48.380  1.00 44.08           C  
ATOM    373  CG2 ILE L  48      24.368  23.660  47.427  1.00 43.50           C  
ATOM    374  CD1 ILE L  48      26.703  22.079  48.844  1.00 43.51           C  
ATOM    375  C   ILE L  48      22.842  22.232  45.663  1.00 45.55           C  
ATOM    376  O   ILE L  48      23.217  22.224  44.493  1.00 47.69           O  
ATOM    377  N   TYR L  49      21.780  22.948  46.080  1.00 44.27           N  
ATOM    378  CA  TYR L  49      20.999  23.741  45.176  1.00 45.42           C  
ATOM    379  CB  TYR L  49      19.567  23.215  44.968  1.00 45.15           C  
ATOM    380  CG  TYR L  49      18.852  23.206  46.274  1.00 46.85           C  
ATOM    381  CD1 TYR L  49      18.182  24.324  46.707  1.00 47.74           C  
ATOM    382  CD2 TYR L  49      18.845  22.086  47.072  1.00 48.25           C  
ATOM    383  CE1 TYR L  49      17.516  24.326  47.910  1.00 45.19           C  
ATOM    384  CE2 TYR L  49      18.184  22.079  48.276  1.00 46.69           C  
ATOM    385  CZ  TYR L  49      17.516  23.202  48.696  1.00 47.99           C  
ATOM    386  OH  TYR L  49      16.831  23.206  49.930  1.00 57.66           O  
ATOM    387  C   TYR L  49      20.952  25.109  45.761  1.00 46.32           C  
ATOM    388  O   TYR L  49      21.273  25.296  46.933  1.00 47.49           O  
ATOM    389  N   GLY L  50      20.796  26.180  44.937  1.00 18.71           N  
ATOM    390  CA  GLY L  50      20.674  27.522  45.476  1.00 15.46           C  
ATOM    391  C   GLY L  50      21.966  28.052  46.049  1.00 21.50           C  
ATOM    392  O   GLY L  50      21.948  28.922  46.914  1.00 23.28           O  
ATOM    393  N   ALA L  51      23.118  27.535  45.585  1.00 15.79           N  
ATOM    394  CA  ALA L  51      24.435  27.976  45.961  1.00 13.23           C  
ATOM    395  CB  ALA L  51      24.562  29.510  45.947  1.00 17.61           C  
ATOM    396  C   ALA L  51      24.843  27.497  47.325  1.00 16.60           C  
ATOM    397  O   ALA L  51      26.009  27.157  47.512  1.00 15.56           O  
ATOM    398  N   SER L  52      23.908  27.344  48.288  1.00 20.73           N  
ATOM    399  CA  SER L  52      24.371  27.010  49.611  1.00 21.39           C  
ATOM    400  CB  SER L  52      24.453  28.240  50.527  1.00 29.74           C  
ATOM    401  OG  SER L  52      23.162  28.804  50.697  1.00 30.21           O  
ATOM    402  C   SER L  52      23.459  26.034  50.295  1.00 21.98           C  
ATOM    403  O   SER L  52      23.808  25.496  51.344  1.00 24.92           O  
ATOM    404  N   ASN L  53      22.258  25.786  49.753  1.00 48.10           N  
ATOM    405  CA  ASN L  53      21.389  24.816  50.367  1.00 49.14           C  
ATOM    406  CB  ASN L  53      19.928  24.970  49.921  1.00 46.94           C  
ATOM    407  CG  ASN L  53      19.452  26.350  50.358  1.00 12.23           C  
ATOM    408  OD1 ASN L  53      20.228  27.302  50.428  1.00 21.91           O  
ATOM    409  ND2 ASN L  53      18.135  26.472  50.663  1.00 11.67           N  
ATOM    410  C   ASN L  53      21.813  23.410  50.084  1.00 47.69           C  
ATOM    411  O   ASN L  53      22.172  23.065  48.961  1.00 51.30           O  
ATOM    412  N   ARG L  54      21.769  22.557  51.132  1.00 48.16           N  
ATOM    413  CA  ARG L  54      22.093  21.161  51.021  1.00 49.53           C  
ATOM    414  CB  ARG L  54      22.576  20.532  52.338  1.00 49.51           C  
ATOM    415  CG  ARG L  54      23.958  21.014  52.784  1.00 52.21           C  
ATOM    416  CD  ARG L  54      24.391  20.459  54.141  1.00 69.19           C  
ATOM    417  NE  ARG L  54      23.606  21.172  55.188  1.00 77.00           N  
ATOM    418  CZ  ARG L  54      24.147  22.236  55.852  1.00 64.89           C  
ATOM    419  NH1 ARG L  54      25.430  22.624  55.601  1.00 71.26           N1+
ATOM    420  NH2 ARG L  54      23.397  22.920  56.765  1.00 67.11           N  
ATOM    421  C   ARG L  54      20.841  20.441  50.624  1.00 51.70           C  
ATOM    422  O   ARG L  54      19.738  20.850  50.980  1.00 52.70           O  
ATOM    423  N   TYR L  55      21.000  19.331  49.879  1.00 50.55           N  
ATOM    424  CA  TYR L  55      19.913  18.542  49.367  1.00 50.87           C  
ATOM    425  CB  TYR L  55      20.236  17.983  47.967  1.00 56.13           C  
ATOM    426  CG  TYR L  55      19.034  17.334  47.371  1.00 56.22           C  
ATOM    427  CD1 TYR L  55      17.914  18.078  47.073  1.00 28.92           C  
ATOM    428  CD2 TYR L  55      19.040  15.992  47.065  1.00 26.75           C  
ATOM    429  CE1 TYR L  55      16.808  17.483  46.511  1.00 22.40           C  
ATOM    430  CE2 TYR L  55      17.938  15.392  46.501  1.00 21.77           C  
ATOM    431  CZ  TYR L  55      16.818  16.138  46.227  1.00 15.91           C  
ATOM    432  OH  TYR L  55      15.684  15.529  45.651  1.00 26.84           O  
ATOM    433  C   TYR L  55      19.717  17.421  50.345  1.00 53.36           C  
ATOM    434  O   TYR L  55      20.676  16.941  50.946  1.00 52.31           O  
ATOM    435  N   THR L  56      18.455  16.988  50.547  1.00 52.94           N  
ATOM    436  CA  THR L  56      18.135  16.018  51.560  1.00 54.36           C  
ATOM    437  CB  THR L  56      16.720  15.526  51.490  1.00 57.71           C  
ATOM    438  OG1 THR L  56      16.517  14.819  50.276  1.00 30.15           O  
ATOM    439  CG2 THR L  56      15.767  16.732  51.566  1.00 60.25           C  
ATOM    440  C   THR L  56      19.016  14.815  51.434  1.00 55.39           C  
ATOM    441  O   THR L  56      19.133  14.214  50.368  1.00 57.28           O  
ATOM    442  N   GLY L  57      19.652  14.420  52.557  1.00 52.50           N  
ATOM    443  CA  GLY L  57      20.484  13.253  52.560  1.00 52.90           C  
ATOM    444  C   GLY L  57      21.911  13.609  52.260  1.00 57.08           C  
ATOM    445  O   GLY L  57      22.719  12.721  51.998  1.00 56.10           O  
ATOM    446  N   VAL L  58      22.274  14.908  52.292  1.00 54.86           N  
ATOM    447  CA  VAL L  58      23.642  15.258  52.020  1.00 56.29           C  
ATOM    448  CB  VAL L  58      23.786  16.513  51.206  1.00 54.53           C  
ATOM    449  CG1 VAL L  58      25.278  16.884  51.129  1.00 54.45           C  
ATOM    450  CG2 VAL L  58      23.137  16.276  49.832  1.00 50.34           C  
ATOM    451  C   VAL L  58      24.324  15.490  53.325  1.00 57.52           C  
ATOM    452  O   VAL L  58      23.811  16.194  54.193  1.00 56.76           O  
ATOM    453  N   PRO L  59      25.491  14.914  53.466  1.00 54.33           N  
ATOM    454  CA  PRO L  59      26.221  15.029  54.700  1.00 54.58           C  
ATOM    455  CD  PRO L  59      25.806  13.683  52.761  1.00 52.94           C  
ATOM    456  CB  PRO L  59      27.365  14.022  54.599  1.00 55.02           C  
ATOM    457  CG  PRO L  59      26.811  12.937  53.660  1.00 55.00           C  
ATOM    458  C   PRO L  59      26.669  16.434  54.959  1.00 54.76           C  
ATOM    459  O   PRO L  59      26.911  17.181  54.014  1.00 53.72           O  
ATOM    460  N   ASP L  60      26.829  16.781  56.250  1.00 55.40           N  
ATOM    461  CA  ASP L  60      27.145  18.101  56.718  1.00 54.76           C  
ATOM    462  CB  ASP L  60      27.324  18.166  58.246  1.00 58.73           C  
ATOM    463  CG  ASP L  60      25.990  17.926  58.943  0.80 59.76           C  
ATOM    464  OD1 ASP L  60      24.927  18.198  58.324  0.75 67.81           O  
ATOM    465  OD2 ASP L  60      26.023  17.463  60.114  0.75 67.54           O1-
ATOM    466  C   ASP L  60      28.454  18.524  56.140  1.00 58.25           C  
ATOM    467  O   ASP L  60      28.695  19.712  55.940  1.00 55.92           O  
ATOM    468  N   ARG L  61      29.338  17.558  55.853  1.00 52.41           N  
ATOM    469  CA  ARG L  61      30.661  17.881  55.409  1.00 55.53           C  
ATOM    470  CB  ARG L  61      31.543  16.634  55.233  1.00 53.24           C  
ATOM    471  CG  ARG L  61      30.967  15.564  54.311  1.00 56.52           C  
ATOM    472  CD  ARG L  61      31.747  14.252  54.391  1.00 56.35           C  
ATOM    473  NE  ARG L  61      30.986  13.218  53.637  1.00 54.57           N  
ATOM    474  CZ  ARG L  61      31.646  12.181  53.044  1.00 52.93           C  
ATOM    475  NH1 ARG L  61      33.007  12.117  53.101  1.00 54.53           N1+
ATOM    476  NH2 ARG L  61      30.942  11.202  52.406  1.00 53.21           N  
ATOM    477  C   ARG L  61      30.644  18.698  54.152  1.00 54.90           C  
ATOM    478  O   ARG L  61      31.469  19.600  54.007  1.00 53.19           O  
ATOM    479  N   PHE L  62      29.732  18.417  53.197  1.00 50.81           N  
ATOM    480  CA  PHE L  62      29.703  19.213  51.999  1.00 49.78           C  
ATOM    481  CB  PHE L  62      28.855  18.599  50.878  1.00 50.70           C  
ATOM    482  CG  PHE L  62      29.464  17.290  50.526  1.00 51.12           C  
ATOM    483  CD1 PHE L  62      30.442  17.208  49.566  1.00 51.96           C  
ATOM    484  CD2 PHE L  62      29.065  16.141  51.167  1.00 50.45           C  
ATOM    485  CE1 PHE L  62      31.009  15.999  49.243  1.00 51.20           C  
ATOM    486  CE2 PHE L  62      29.629  14.929  50.847  1.00 50.74           C  
ATOM    487  CZ  PHE L  62      30.602  14.855  49.882  1.00 54.29           C  
ATOM    488  C   PHE L  62      29.080  20.532  52.335  1.00 49.60           C  
ATOM    489  O   PHE L  62      28.034  20.591  52.977  1.00 50.78           O  
ATOM    490  N   THR L  63      29.718  21.643  51.919  1.00 51.58           N  
ATOM    491  CA  THR L  63      29.110  22.912  52.178  1.00 51.28           C  
ATOM    492  CB  THR L  63      29.674  23.630  53.368  1.00 49.55           C  
ATOM    493  OG1 THR L  63      29.571  22.808  54.520  1.00 65.33           O  
ATOM    494  CG2 THR L  63      28.855  24.915  53.589  1.00 60.88           C  
ATOM    495  C   THR L  63      29.317  23.754  50.962  1.00 50.34           C  
ATOM    496  O   THR L  63      30.360  23.685  50.313  1.00 51.51           O  
ATOM    497  N   GLY L  64      28.317  24.581  50.610  1.00 49.17           N  
ATOM    498  CA  GLY L  64      28.451  25.382  49.434  1.00 47.71           C  
ATOM    499  C   GLY L  64      28.402  26.806  49.859  1.00 51.19           C  
ATOM    500  O   GLY L  64      27.796  27.154  50.870  1.00 49.38           O  
ATOM    501  N   SER L  65      29.076  27.672  49.086  1.00 47.67           N  
ATOM    502  CA  SER L  65      29.077  29.068  49.384  1.00 48.39           C  
ATOM    503  CB  SER L  65      30.191  29.480  50.361  1.00 46.36           C  
ATOM    504  OG  SER L  65      31.463  29.162  49.817  1.00 49.82           O  
ATOM    505  C   SER L  65      29.314  29.776  48.095  1.00 47.01           C  
ATOM    506  O   SER L  65      29.828  29.198  47.140  1.00 48.50           O  
ATOM    507  N   GLY L  66      28.908  31.053  48.016  1.00 45.49           N  
ATOM    508  CA  GLY L  66      29.191  31.774  46.812  1.00 47.53           C  
ATOM    509  C   GLY L  66      28.075  32.720  46.549  1.00 48.11           C  
ATOM    510  O   GLY L  66      26.936  32.501  46.957  1.00 50.72           O  
ATOM    511  N   SER L  67      28.396  33.821  45.850  1.00 51.22           N  
ATOM    512  CA  SER L  67      27.393  34.775  45.489  1.00 48.55           C  
ATOM    513  CB  SER L  67      27.122  35.823  46.581  1.00 50.27           C  
ATOM    514  OG  SER L  67      28.275  36.627  46.785  1.00 53.99           O  
ATOM    515  C   SER L  67      27.907  35.510  44.299  1.00 55.28           C  
ATOM    516  O   SER L  67      29.066  35.927  44.274  1.00 51.15           O  
ATOM    517  N   ALA L  68      27.044  35.660  43.273  1.00 50.80           N  
ATOM    518  CA  ALA L  68      27.411  36.398  42.104  1.00 53.31           C  
ATOM    519  CB  ALA L  68      28.224  37.683  42.359  1.00 22.78           C  
ATOM    520  C   ALA L  68      28.167  35.501  41.180  1.00 51.63           C  
ATOM    521  O   ALA L  68      27.620  34.585  40.572  1.00 50.09           O  
ATOM    522  N   THR L  69      29.421  35.893  40.927  1.00 49.18           N  
ATOM    523  CA  THR L  69      30.365  35.235  40.073  1.00 49.65           C  
ATOM    524  CB  THR L  69      31.440  36.173  39.616  1.00 51.85           C  
ATOM    525  OG1 THR L  69      30.867  37.279  38.936  1.00 63.85           O  
ATOM    526  CG2 THR L  69      32.380  35.408  38.676  1.00 57.37           C  
ATOM    527  C   THR L  69      31.067  34.029  40.649  1.00 48.29           C  
ATOM    528  O   THR L  69      31.367  33.109  39.889  1.00 52.88           O  
ATOM    529  N   ASP L  70      31.393  33.999  41.967  1.00 48.37           N  
ATOM    530  CA  ASP L  70      32.273  32.960  42.472  1.00 53.16           C  
ATOM    531  CB  ASP L  70      33.499  33.510  43.223  0.80 48.86           C  
ATOM    532  CG  ASP L  70      34.496  34.056  42.214  0.80 57.44           C  
ATOM    533  OD1 ASP L  70      34.404  33.663  41.021  0.80 54.62           O  
ATOM    534  OD2 ASP L  70      35.368  34.866  42.623  0.80 54.83           O1-
ATOM    535  C   ASP L  70      31.601  32.027  43.434  1.00 45.98           C  
ATOM    536  O   ASP L  70      31.077  32.444  44.464  1.00 48.39           O  
ATOM    537  N   PHE L  71      31.656  30.709  43.139  1.00 46.94           N  
ATOM    538  CA  PHE L  71      31.029  29.735  43.989  1.00 45.01           C  
ATOM    539  CB  PHE L  71      29.867  29.002  43.287  1.00 44.97           C  
ATOM    540  CG  PHE L  71      28.850  30.032  42.913  1.00 45.42           C  
ATOM    541  CD1 PHE L  71      29.011  30.779  41.768  1.00 42.99           C  
ATOM    542  CD2 PHE L  71      27.737  30.258  43.692  1.00 47.59           C  
ATOM    543  CE1 PHE L  71      28.088  31.734  41.406  1.00 46.05           C  
ATOM    544  CE2 PHE L  71      26.809  31.211  43.336  1.00 44.30           C  
ATOM    545  CZ  PHE L  71      26.981  31.953  42.192  1.00 44.67           C  
ATOM    546  C   PHE L  71      32.060  28.716  44.375  1.00 47.63           C  
ATOM    547  O   PHE L  71      32.984  28.446  43.610  1.00 48.09           O  
ATOM    548  N   THR L  72      31.941  28.141  45.598  1.00 48.22           N  
ATOM    549  CA  THR L  72      32.919  27.176  46.021  1.00 47.83           C  
ATOM    550  CB  THR L  72      33.953  27.782  46.922  1.00 45.84           C  
ATOM    551  OG1 THR L  72      34.558  28.903  46.297  1.00 60.53           O  
ATOM    552  CG2 THR L  72      35.029  26.728  47.206  1.00 56.97           C  
ATOM    553  C   THR L  72      32.245  26.073  46.794  1.00 47.09           C  
ATOM    554  O   THR L  72      31.430  26.323  47.682  1.00 50.53           O  
ATOM    555  N   LEU L  73      32.594  24.809  46.479  1.00 46.44           N  
ATOM    556  CA  LEU L  73      32.071  23.663  47.170  1.00 46.47           C  
ATOM    557  CB  LEU L  73      31.652  22.538  46.210  1.00 49.90           C  
ATOM    558  CG  LEU L  73      31.148  21.267  46.911  1.00 48.87           C  
ATOM    559  CD1 LEU L  73      29.889  21.542  47.749  1.00 49.09           C  
ATOM    560  CD2 LEU L  73      30.950  20.129  45.899  1.00 49.69           C  
ATOM    561  C   LEU L  73      33.179  23.146  48.029  1.00 48.70           C  
ATOM    562  O   LEU L  73      34.297  22.957  47.556  1.00 47.82           O  
ATOM    563  N   THR L  74      32.901  22.910  49.328  1.00 50.75           N  
ATOM    564  CA  THR L  74      33.959  22.462  50.190  1.00 47.44           C  
ATOM    565  CB  THR L  74      34.210  23.371  51.356  1.00 46.53           C  
ATOM    566  OG1 THR L  74      33.098  23.345  52.236  1.00 48.28           O  
ATOM    567  CG2 THR L  74      34.422  24.800  50.838  1.00 47.45           C  
ATOM    568  C   THR L  74      33.583  21.143  50.783  1.00 49.65           C  
ATOM    569  O   THR L  74      32.460  20.945  51.243  1.00 51.47           O  
ATOM    570  N   ILE L  75      34.541  20.199  50.788  1.00 49.09           N  
ATOM    571  CA  ILE L  75      34.319  18.912  51.369  1.00 49.88           C  
ATOM    572  CB  ILE L  75      34.667  17.781  50.439  1.00 48.10           C  
ATOM    573  CG1 ILE L  75      33.812  17.850  49.161  1.00 48.14           C  
ATOM    574  CG2 ILE L  75      34.518  16.460  51.210  1.00 48.05           C  
ATOM    575  CD1 ILE L  75      34.278  16.908  48.053  1.00 52.09           C  
ATOM    576  C   ILE L  75      35.262  18.824  52.518  1.00 51.23           C  
ATOM    577  O   ILE L  75      36.475  18.948  52.350  1.00 53.69           O  
ATOM    578  N   SER L  76      34.718  18.630  53.730  1.00 50.47           N  
ATOM    579  CA  SER L  76      35.569  18.479  54.869  1.00 53.25           C  
ATOM    580  CB  SER L  76      34.998  19.093  56.159  1.00 55.42           C  
ATOM    581  OG  SER L  76      34.783  20.485  55.995  1.00 57.25           O  
ATOM    582  C   SER L  76      35.611  17.007  55.099  1.00 54.95           C  
ATOM    583  O   SER L  76      34.620  16.320  54.862  1.00 59.48           O  
ATOM    584  N   SER L  77      36.749  16.491  55.596  1.00 55.11           N  
ATOM    585  CA  SER L  77      36.875  15.084  55.843  1.00 54.12           C  
ATOM    586  CB  SER L  77      36.058  14.594  57.049  1.00 58.93           C  
ATOM    587  OG  SER L  77      36.562  15.166  58.246  1.00 58.72           O  
ATOM    588  C   SER L  77      36.435  14.296  54.652  1.00 53.29           C  
ATOM    589  O   SER L  77      35.334  13.754  54.625  1.00 54.49           O  
ATOM    590  N   VAL L  78      37.282  14.256  53.608  1.00 52.60           N  
ATOM    591  CA  VAL L  78      36.977  13.520  52.419  1.00 51.35           C  
ATOM    592  CB  VAL L  78      38.036  13.692  51.366  1.00 50.46           C  
ATOM    593  CG1 VAL L  78      37.689  12.821  50.151  1.00 64.00           C  
ATOM    594  CG2 VAL L  78      38.182  15.188  51.041  1.00 64.83           C  
ATOM    595  C   VAL L  78      36.937  12.062  52.764  1.00 52.65           C  
ATOM    596  O   VAL L  78      37.835  11.540  53.422  1.00 54.41           O  
ATOM    597  N   GLN L  79      35.876  11.359  52.316  1.00 58.23           N  
ATOM    598  CA  GLN L  79      35.762   9.948  52.555  1.00 58.69           C  
ATOM    599  CB  GLN L  79      34.383   9.490  53.051  1.00 55.85           C  
ATOM    600  CG  GLN L  79      34.105   9.880  54.499  1.00 58.47           C  
ATOM    601  CD  GLN L  79      35.064   9.084  55.371  1.00 73.98           C  
ATOM    602  OE1 GLN L  79      35.910   9.648  56.063  1.00 72.90           O  
ATOM    603  NE2 GLN L  79      34.936   7.732  55.335  1.00 76.59           N  
ATOM    604  C   GLN L  79      36.015   9.238  51.264  1.00 57.00           C  
ATOM    605  O   GLN L  79      36.128   9.855  50.208  1.00 59.53           O  
ATOM    606  N   ALA L  80      36.131   7.899  51.336  1.00 55.86           N  
ATOM    607  CA  ALA L  80      36.389   7.063  50.197  1.00 62.93           C  
ATOM    608  CB  ALA L  80      36.531   5.575  50.565  1.00 56.23           C  
ATOM    609  C   ALA L  80      35.244   7.175  49.236  1.00 57.95           C  
ATOM    610  O   ALA L  80      35.427   7.133  48.021  1.00 57.28           O  
ATOM    611  N   GLU L  81      34.020   7.312  49.772  1.00 54.96           N  
ATOM    612  CA  GLU L  81      32.796   7.348  49.020  1.00 54.97           C  
ATOM    613  CB  GLU L  81      31.569   7.431  49.940  1.00 58.24           C  
ATOM    614  CG  GLU L  81      31.384   6.177  50.798  1.00 69.70           C  
ATOM    615  CD  GLU L  81      30.362   6.488  51.880  1.00 71.20           C  
ATOM    616  OE1 GLU L  81      29.705   7.560  51.789  1.00 61.63           O  
ATOM    617  OE2 GLU L  81      30.219   5.655  52.814  1.00 65.88           O1-
ATOM    618  C   GLU L  81      32.774   8.546  48.117  1.00 52.03           C  
ATOM    619  O   GLU L  81      32.118   8.536  47.079  1.00 54.40           O  
ATOM    620  N   ASP L  82      33.491   9.611  48.502  1.00 52.41           N  
ATOM    621  CA  ASP L  82      33.526  10.896  47.853  1.00 54.08           C  
ATOM    622  CB  ASP L  82      34.317  11.948  48.645  1.00 48.55           C  
ATOM    623  CG  ASP L  82      33.523  12.259  49.895  1.00 52.31           C  
ATOM    624  OD1 ASP L  82      32.356  11.791  49.974  1.00 52.49           O  
ATOM    625  OD2 ASP L  82      34.067  12.959  50.790  1.00 55.66           O1-
ATOM    626  C   ASP L  82      34.135  10.838  46.489  1.00 49.58           C  
ATOM    627  O   ASP L  82      34.133  11.856  45.799  1.00 47.94           O  
ATOM    628  N   LEU L  83      34.775   9.719  46.095  1.00 51.55           N  
ATOM    629  CA  LEU L  83      35.307   9.686  44.761  1.00 50.11           C  
ATOM    630  CB  LEU L  83      35.900   8.333  44.329  1.00 49.49           C  
ATOM    631  CG  LEU L  83      37.348   8.093  44.762  1.00 50.72           C  
ATOM    632  CD1 LEU L  83      37.819   6.694  44.342  1.00 49.44           C  
ATOM    633  CD2 LEU L  83      38.254   9.190  44.178  1.00 52.39           C  
ATOM    634  C   LEU L  83      34.201   9.959  43.805  1.00 47.94           C  
ATOM    635  O   LEU L  83      33.172   9.286  43.804  1.00 48.08           O  
ATOM    636  N   ALA L  84      34.394  10.988  42.965  1.00 48.61           N  
ATOM    637  CA  ALA L  84      33.399  11.293  41.986  1.00 45.74           C  
ATOM    638  CB  ALA L  84      31.999  11.557  42.575  1.00 46.98           C  
ATOM    639  C   ALA L  84      33.823  12.539  41.281  1.00 42.70           C  
ATOM    640  O   ALA L  84      34.820  13.169  41.634  1.00 45.91           O  
ATOM    641  N   ASP L  85      33.073  12.890  40.221  1.00 45.33           N  
ATOM    642  CA  ASP L  85      33.297  14.097  39.486  1.00 45.08           C  
ATOM    643  CB  ASP L  85      33.023  13.943  37.978  1.00 44.63           C  
ATOM    644  CG  ASP L  85      34.048  12.979  37.397  1.00 29.75           C  
ATOM    645  OD1 ASP L  85      35.135  12.835  38.015  1.00 29.91           O  
ATOM    646  OD2 ASP L  85      33.760  12.372  36.330  1.00 23.91           O1-
ATOM    647  C   ASP L  85      32.286  15.062  40.016  1.00 42.44           C  
ATOM    648  O   ASP L  85      31.169  14.667  40.347  1.00 45.03           O  
ATOM    649  N   TYR L  86      32.653  16.352  40.136  1.00 43.85           N  
ATOM    650  CA  TYR L  86      31.717  17.323  40.622  1.00 40.80           C  
ATOM    651  CB  TYR L  86      32.177  18.053  41.898  1.00 41.03           C  
ATOM    652  CG  TYR L  86      32.188  17.059  43.009  1.00 41.37           C  
ATOM    653  CD1 TYR L  86      33.290  16.272  43.249  1.00 41.11           C  
ATOM    654  CD2 TYR L  86      31.084  16.912  43.815  1.00 41.35           C  
ATOM    655  CE1 TYR L  86      33.292  15.358  44.278  1.00 40.63           C  
ATOM    656  CE2 TYR L  86      31.080  16.001  44.844  1.00 38.42           C  
ATOM    657  CZ  TYR L  86      32.186  15.222  45.080  1.00 41.17           C  
ATOM    658  OH  TYR L  86      32.186  14.287  46.135  1.00 39.21           O  
ATOM    659  C   TYR L  86      31.519  18.343  39.547  1.00 41.26           C  
ATOM    660  O   TYR L  86      32.472  18.834  38.941  1.00 40.21           O  
ATOM    661  N   HIS L  87      30.242  18.674  39.283  1.00 40.83           N  
ATOM    662  CA  HIS L  87      29.921  19.616  38.255  1.00 40.53           C  
ATOM    663  ND1 HIS L  87      28.834  16.544  37.139  1.00 16.69           N  
ATOM    664  CG  HIS L  87      29.322  17.730  36.640  1.00 43.17           C  
ATOM    665  CB  HIS L  87      28.950  19.070  37.198  1.00 41.12           C  
ATOM    666  NE2 HIS L  87      30.166  16.015  35.442  1.00 18.09           N  
ATOM    667  CD2 HIS L  87      30.135  17.389  35.602  1.00 42.21           C  
ATOM    668  CE1 HIS L  87      29.371  15.551  36.386  1.00 40.09           C  
ATOM    669  C   HIS L  87      29.163  20.725  38.909  1.00 40.92           C  
ATOM    670  O   HIS L  87      28.556  20.535  39.962  1.00 42.68           O  
ATOM    671  N   CYS L  88      29.202  21.926  38.301  1.00 39.90           N  
ATOM    672  CA  CYS L  88      28.429  23.021  38.798  1.00 39.61           C  
ATOM    673  CB  CYS L  88      29.264  24.210  39.338  1.00 39.34           C  
ATOM    674  SG  CYS L  88      30.362  24.968  38.100  1.00 43.88           S  
ATOM    675  C   CYS L  88      27.600  23.494  37.647  1.00 39.98           C  
ATOM    676  O   CYS L  88      28.036  23.464  36.497  1.00 40.01           O  
ATOM    677  N   GLY L  89      26.359  23.929  37.935  1.00 39.77           N  
ATOM    678  CA  GLY L  89      25.491  24.369  36.885  1.00 37.35           C  
ATOM    679  C   GLY L  89      24.822  25.636  37.305  1.00 40.91           C  
ATOM    680  O   GLY L  89      24.556  25.868  38.483  1.00 40.86           O  
ATOM    681  N   GLN L  90      24.530  26.484  36.305  1.00 37.24           N  
ATOM    682  CA  GLN L  90      23.904  27.755  36.488  1.00 37.01           C  
ATOM    683  CB  GLN L  90      24.773  28.844  35.850  1.00 36.95           C  
ATOM    684  CG  GLN L  90      24.109  30.194  35.675  1.00 37.79           C  
ATOM    685  CD  GLN L  90      23.489  30.206  34.288  1.00 38.94           C  
ATOM    686  OE1 GLN L  90      23.687  29.301  33.479  1.00 38.56           O  
ATOM    687  NE2 GLN L  90      22.713  31.281  34.002  1.00 38.16           N  
ATOM    688  C   GLN L  90      22.571  27.684  35.795  1.00 39.82           C  
ATOM    689  O   GLN L  90      22.477  27.384  34.608  1.00 40.54           O  
ATOM    690  N   GLY L  91      21.511  27.753  36.630  1.00 23.73           N  
ATOM    691  CA  GLY L  91      20.083  27.798  36.415  1.00 23.35           C  
ATOM    692  C   GLY L  91      19.571  29.172  36.108  1.00 23.35           C  
ATOM    693  O   GLY L  91      18.397  29.327  35.783  1.00 26.93           O  
ATOM    694  N   TYR L  92      20.368  30.223  36.350  1.00 45.89           N  
ATOM    695  CA  TYR L  92      19.839  31.559  36.312  1.00 46.89           C  
ATOM    696  CB  TYR L  92      20.903  32.603  36.687  1.00 36.64           C  
ATOM    697  CG  TYR L  92      20.249  33.934  36.838  1.00 38.54           C  
ATOM    698  CD1 TYR L  92      19.438  34.195  37.917  1.00 38.77           C  
ATOM    699  CD2 TYR L  92      20.469  34.929  35.918  1.00 39.99           C  
ATOM    700  CE1 TYR L  92      18.838  35.422  38.069  1.00 40.05           C  
ATOM    701  CE2 TYR L  92      19.873  36.160  36.064  1.00 40.82           C  
ATOM    702  CZ  TYR L  92      19.053  36.411  37.141  1.00 40.88           C  
ATOM    703  OH  TYR L  92      18.436  37.671  37.301  1.00 41.99           O  
ATOM    704  C   TYR L  92      19.253  31.913  34.976  1.00 47.80           C  
ATOM    705  O   TYR L  92      18.115  32.380  34.926  1.00 37.89           O  
ATOM    706  N   SER L  93      19.967  31.698  33.852  1.00 19.86           N  
ATOM    707  CA  SER L  93      19.351  32.095  32.614  1.00 19.39           C  
ATOM    708  CB  SER L  93      19.829  33.470  32.128  1.00 19.17           C  
ATOM    709  OG  SER L  93      19.192  33.799  30.905  1.00 24.36           O  
ATOM    710  C   SER L  93      19.687  31.107  31.537  1.00 18.10           C  
ATOM    711  O   SER L  93      20.687  30.397  31.613  1.00 18.88           O  
ATOM    712  N   TYR L  94      18.833  31.049  30.493  1.00 38.67           N  
ATOM    713  CA  TYR L  94      19.014  30.173  29.370  1.00 39.03           C  
ATOM    714  CB  TYR L  94      17.745  30.006  28.515  1.00 18.24           C  
ATOM    715  CG  TYR L  94      16.743  29.223  29.287  1.00 20.15           C  
ATOM    716  CD1 TYR L  94      16.070  29.788  30.344  1.00 20.30           C  
ATOM    717  CD2 TYR L  94      16.456  27.927  28.931  1.00 22.49           C  
ATOM    718  CE1 TYR L  94      15.140  29.065  31.051  1.00 20.49           C  
ATOM    719  CE2 TYR L  94      15.528  27.197  29.633  1.00 21.75           C  
ATOM    720  CZ  TYR L  94      14.871  27.767  30.695  1.00 21.47           C  
ATOM    721  OH  TYR L  94      13.919  27.019  31.416  1.00 23.36           O  
ATOM    722  C   TYR L  94      20.046  30.799  28.495  1.00 40.36           C  
ATOM    723  O   TYR L  94      20.106  32.023  28.383  1.00 24.31           O  
ATOM    724  N   PRO L  95      20.888  30.010  27.886  1.00 21.80           N  
ATOM    725  CA  PRO L  95      20.855  28.580  28.039  1.00 19.76           C  
ATOM    726  CD  PRO L  95      21.500  30.414  26.635  1.00 21.87           C  
ATOM    727  CB  PRO L  95      21.560  28.011  26.803  1.00 19.21           C  
ATOM    728  CG  PRO L  95      22.339  29.199  26.214  1.00 19.19           C  
ATOM    729  C   PRO L  95      21.498  28.175  29.325  1.00 18.55           C  
ATOM    730  O   PRO L  95      22.300  28.936  29.861  1.00 20.13           O  
ATOM    731  N   TYR L  96      21.164  26.975  29.834  1.00 16.15           N  
ATOM    732  CA  TYR L  96      21.749  26.519  31.059  1.00 15.03           C  
ATOM    733  CB  TYR L  96      20.921  25.474  31.813  1.00 16.68           C  
ATOM    734  CG  TYR L  96      19.656  26.116  32.248  1.00 16.74           C  
ATOM    735  CD1 TYR L  96      19.682  27.174  33.124  1.00 15.81           C  
ATOM    736  CD2 TYR L  96      18.445  25.635  31.804  1.00 14.69           C  
ATOM    737  CE1 TYR L  96      18.507  27.753  33.539  1.00 16.75           C  
ATOM    738  CE2 TYR L  96      17.269  26.212  32.218  1.00 13.41           C  
ATOM    739  CZ  TYR L  96      17.300  27.277  33.086  1.00 16.12           C  
ATOM    740  OH  TYR L  96      16.099  27.876  33.521  1.00 17.28           O  
ATOM    741  C   TYR L  96      23.059  25.884  30.724  1.00 15.06           C  
ATOM    742  O   TYR L  96      23.186  25.190  29.717  1.00 20.20           O  
ATOM    743  N   THR L  97      24.080  26.133  31.564  1.00 36.59           N  
ATOM    744  CA  THR L  97      25.397  25.636  31.307  1.00 35.85           C  
ATOM    745  CB  THR L  97      26.366  26.731  30.975  1.00 35.82           C  
ATOM    746  OG1 THR L  97      26.439  27.658  32.049  1.00 36.35           O  
ATOM    747  CG2 THR L  97      25.890  27.441  29.699  1.00 34.39           C  
ATOM    748  C   THR L  97      25.926  24.950  32.524  1.00 39.74           C  
ATOM    749  O   THR L  97      25.556  25.266  33.653  1.00 38.08           O  
ATOM    750  N   PHE L  98      26.824  23.969  32.299  1.00 41.18           N  
ATOM    751  CA  PHE L  98      27.469  23.248  33.359  1.00 39.46           C  
ATOM    752  CB  PHE L  98      27.419  21.715  33.215  1.00 40.97           C  
ATOM    753  CG  PHE L  98      26.032  21.228  33.462  1.00 43.68           C  
ATOM    754  CD1 PHE L  98      25.096  21.216  32.453  1.00 38.73           C  
ATOM    755  CD2 PHE L  98      25.678  20.775  34.711  1.00 39.63           C  
ATOM    756  CE1 PHE L  98      23.821  20.761  32.694  1.00 37.30           C  
ATOM    757  CE2 PHE L  98      24.405  20.319  34.958  1.00 39.25           C  
ATOM    758  CZ  PHE L  98      23.475  20.312  33.947  1.00 36.05           C  
ATOM    759  C   PHE L  98      28.914  23.610  33.291  1.00 37.56           C  
ATOM    760  O   PHE L  98      29.361  24.275  32.357  1.00 38.44           O  
ATOM    761  N   GLY L  99      29.678  23.224  34.328  1.00 37.72           N  
ATOM    762  CA  GLY L  99      31.084  23.493  34.330  1.00 36.57           C  
ATOM    763  C   GLY L  99      31.781  22.310  33.727  1.00 37.54           C  
ATOM    764  O   GLY L  99      31.149  21.335  33.320  1.00 41.54           O  
ATOM    765  N   GLY L 100      33.124  22.388  33.645  1.00 42.45           N  
ATOM    766  CA  GLY L 100      33.947  21.343  33.103  1.00 41.10           C  
ATOM    767  C   GLY L 100      33.902  20.141  33.993  1.00 45.12           C  
ATOM    768  O   GLY L 100      33.926  19.005  33.521  1.00 42.38           O  
ATOM    769  N   GLY L 101      33.874  20.364  35.319  1.00 40.65           N  
ATOM    770  CA  GLY L 101      33.840  19.269  36.246  1.00 41.34           C  
ATOM    771  C   GLY L 101      35.199  19.131  36.842  1.00 43.61           C  
ATOM    772  O   GLY L 101      36.205  19.387  36.183  1.00 43.75           O  
ATOM    773  N   THR L 102      35.244  18.730  38.126  1.00 43.06           N  
ATOM    774  CA  THR L 102      36.483  18.494  38.801  1.00 43.03           C  
ATOM    775  CB  THR L 102      36.634  19.299  40.060  1.00 43.16           C  
ATOM    776  OG1 THR L 102      36.583  20.685  39.755  1.00 44.17           O  
ATOM    777  CG2 THR L 102      37.973  18.952  40.731  1.00 43.40           C  
ATOM    778  C   THR L 102      36.457  17.050  39.170  1.00 42.14           C  
ATOM    779  O   THR L 102      35.422  16.515  39.561  1.00 43.80           O  
ATOM    780  N   LYS L 103      37.595  16.355  39.024  1.00 42.66           N  
ATOM    781  CA  LYS L 103      37.577  14.967  39.362  1.00 47.15           C  
ATOM    782  CB  LYS L 103      38.205  14.068  38.282  1.00 46.93           C  
ATOM    783  CG  LYS L 103      38.007  12.571  38.533  1.00 51.10           C  
ATOM    784  CD  LYS L 103      38.159  11.709  37.279  1.00 53.32           C  
ATOM    785  CE  LYS L 103      39.203  12.227  36.289  0.80 52.41           C  
ATOM    786  NZ  LYS L 103      39.153  11.436  35.041  0.80 50.75           N1+
ATOM    787  C   LYS L 103      38.340  14.825  40.633  1.00 45.41           C  
ATOM    788  O   LYS L 103      39.453  15.332  40.761  1.00 48.16           O  
ATOM    789  N   LEU L 104      37.739  14.141  41.621  1.00 45.69           N  
ATOM    790  CA  LEU L 104      38.386  14.007  42.892  1.00 46.36           C  
ATOM    791  CB  LEU L 104      37.409  14.182  44.066  1.00 44.92           C  
ATOM    792  CG  LEU L 104      38.092  14.326  45.438  1.00 47.75           C  
ATOM    793  CD1 LEU L 104      38.751  15.706  45.590  1.00 47.66           C  
ATOM    794  CD2 LEU L 104      37.131  13.994  46.585  1.00 50.68           C  
ATOM    795  C   LEU L 104      38.926  12.610  42.963  1.00 50.13           C  
ATOM    796  O   LEU L 104      38.171  11.639  42.944  1.00 49.50           O  
ATOM    797  N   GLU L 105      40.264  12.473  43.052  1.00 50.65           N  
ATOM    798  CA  GLU L 105      40.888  11.180  43.085  1.00 47.87           C  
ATOM    799  CB  GLU L 105      42.047  11.063  42.077  1.00 52.93           C  
ATOM    800  CG  GLU L 105      41.614  11.196  40.614  1.00 53.15           C  
ATOM    801  CD  GLU L 105      42.858  11.333  39.744  1.00 55.28           C  
ATOM    802  OE1 GLU L 105      43.921  11.736  40.284  1.00 54.50           O  
ATOM    803  OE2 GLU L 105      42.761  11.048  38.520  1.00 54.34           O1-
ATOM    804  C   GLU L 105      41.496  11.015  44.448  1.00 50.48           C  
ATOM    805  O   GLU L 105      41.981  11.981  45.034  1.00 49.42           O  
ATOM    806  N   ILE L 106      41.467   9.783  45.003  1.00 50.07           N  
ATOM    807  CA  ILE L 106      42.094   9.545  46.280  1.00 52.51           C  
ATOM    808  CB  ILE L 106      41.427   8.539  47.191  1.00 51.87           C  
ATOM    809  CG1 ILE L 106      40.189   9.121  47.900  1.00 50.21           C  
ATOM    810  CG2 ILE L 106      42.490   8.039  48.186  1.00 47.95           C  
ATOM    811  CD1 ILE L 106      38.976   9.395  47.023  1.00 48.62           C  
ATOM    812  C   ILE L 106      43.487   9.068  46.037  1.00 52.37           C  
ATOM    813  O   ILE L 106      43.745   8.270  45.136  1.00 50.17           O  
ATOM    814  N   LYS L 107      44.439   9.586  46.834  1.00 51.26           N  
ATOM    815  CA  LYS L 107      45.804   9.194  46.660  1.00 49.63           C  
ATOM    816  CB  LYS L 107      46.790  10.052  47.458  1.00 52.76           C  
ATOM    817  CG  LYS L 107      48.205  10.037  46.879  1.00 55.00           C  
ATOM    818  CD  LYS L 107      48.832   8.646  46.735  1.00 68.79           C  
ATOM    819  CE  LYS L 107      50.218   8.659  46.094  1.00 68.52           C  
ATOM    820  NZ  LYS L 107      51.197   9.163  47.075  1.00 67.00           N1+
ATOM    821  C   LYS L 107      45.953   7.762  47.157  1.00 52.89           C  
ATOM    822  O   LYS L 107      46.740   7.546  48.116  1.00 53.07           O  
ATOM    823  OXT LYS L 107      45.286   6.862  46.581  1.00  0.00           O1-
TER     824      LYS L 107 
ATOM    825  N   ASP H 108       9.984   5.710  44.860  1.00 62.60           N1+
ATOM    826  CA  ASP H 108       9.650   7.148  44.926  1.00 62.63           C  
ATOM    827  CB  ASP H 108      10.792   7.919  45.607  1.00 71.02           C  
ATOM    828  CG  ASP H 108      10.865   7.470  47.059  0.80 74.10           C  
ATOM    829  OD1 ASP H 108       9.939   6.742  47.508  1.00 76.90           O  
ATOM    830  OD2 ASP H 108      11.857   7.846  47.738  1.00 68.87           O1-
ATOM    831  C   ASP H 108       9.482   7.676  43.537  1.00 59.43           C  
ATOM    832  O   ASP H 108       8.772   7.090  42.720  1.00 61.36           O  
ATOM    833  N   VAL H 109      10.133   8.817  43.235  1.00 55.58           N  
ATOM    834  CA  VAL H 109      10.015   9.363  41.915  1.00 52.15           C  
ATOM    835  CB  VAL H 109      10.265  10.844  41.839  1.00 54.05           C  
ATOM    836  CG1 VAL H 109       9.277  11.561  42.769  1.00 50.65           C  
ATOM    837  CG2 VAL H 109      11.729  11.128  42.175  1.00 50.35           C  
ATOM    838  C   VAL H 109      11.026   8.667  41.053  1.00 54.01           C  
ATOM    839  O   VAL H 109      12.194   8.537  41.419  1.00 55.65           O  
ATOM    840  N   GLN H 110      10.591   8.195  39.870  1.00 55.27           N  
ATOM    841  CA  GLN H 110      11.458   7.450  39.006  1.00 52.27           C  
ATOM    842  CB  GLN H 110      11.111   5.952  38.994  1.00 54.18           C  
ATOM    843  CG  GLN H 110       9.699   5.678  38.478  1.00 63.84           C  
ATOM    844  CD  GLN H 110       9.460   4.175  38.520  1.00 70.23           C  
ATOM    845  OE1 GLN H 110      10.186   3.439  39.186  1.00 74.92           O  
ATOM    846  NE2 GLN H 110       8.409   3.703  37.796  1.00 71.66           N  
ATOM    847  C   GLN H 110      11.301   7.966  37.612  1.00 50.57           C  
ATOM    848  O   GLN H 110      10.219   8.397  37.212  1.00 53.35           O  
ATOM    849  N   LEU H 111      12.416   7.957  36.850  1.00 49.36           N  
ATOM    850  CA  LEU H 111      12.445   8.376  35.476  1.00 49.11           C  
ATOM    851  CB  LEU H 111      13.173   9.719  35.277  1.00 50.46           C  
ATOM    852  CG  LEU H 111      12.453  10.946  35.871  1.00 51.03           C  
ATOM    853  CD1 LEU H 111      13.286  12.221  35.675  1.00 50.88           C  
ATOM    854  CD2 LEU H 111      11.040  11.108  35.288  1.00 49.91           C  
ATOM    855  C   LEU H 111      13.235   7.346  34.727  1.00 49.29           C  
ATOM    856  O   LEU H 111      14.328   6.979  35.158  1.00 53.20           O  
ATOM    857  N   VAL H 112      12.710   6.831  33.595  1.00 50.84           N  
ATOM    858  CA  VAL H 112      13.482   5.852  32.876  1.00 47.75           C  
ATOM    859  CB  VAL H 112      12.913   4.466  32.995  1.00 60.25           C  
ATOM    860  CG1 VAL H 112      13.801   3.498  32.199  1.00 69.39           C  
ATOM    861  CG2 VAL H 112      12.742   4.103  34.479  1.00 65.16           C  
ATOM    862  C   VAL H 112      13.456   6.206  31.421  1.00 47.26           C  
ATOM    863  O   VAL H 112      12.409   6.150  30.780  1.00 53.56           O  
ATOM    864  N   GLU H 113      14.623   6.574  30.854  1.00 49.90           N  
ATOM    865  CA  GLU H 113      14.699   6.897  29.455  1.00 51.29           C  
ATOM    866  CB  GLU H 113      15.716   8.013  29.127  1.00 50.18           C  
ATOM    867  CG  GLU H 113      17.122   7.780  29.679  1.00 50.42           C  
ATOM    868  CD  GLU H 113      17.111   8.099  31.167  1.00 53.43           C  
ATOM    869  OE1 GLU H 113      17.246   9.300  31.524  1.00 55.69           O  
ATOM    870  OE2 GLU H 113      16.968   7.141  31.971  1.00 52.55           O1-
ATOM    871  C   GLU H 113      15.068   5.661  28.699  1.00 49.85           C  
ATOM    872  O   GLU H 113      15.662   4.738  29.255  1.00 53.22           O  
ATOM    873  N   SER H 114      14.689   5.607  27.405  1.00 49.97           N  
ATOM    874  CA  SER H 114      14.994   4.458  26.603  1.00 47.01           C  
ATOM    875  CB  SER H 114      14.024   3.285  26.822  1.00 51.04           C  
ATOM    876  OG  SER H 114      14.120   2.809  28.156  1.00 56.46           O  
ATOM    877  C   SER H 114      14.868   4.839  25.159  1.00 50.19           C  
ATOM    878  O   SER H 114      14.468   5.954  24.830  1.00 53.95           O  
ATOM    879  N   GLY H 115      15.191   3.885  24.255  1.00 49.42           N  
ATOM    880  CA  GLY H 115      15.025   4.100  22.842  1.00 48.19           C  
ATOM    881  C   GLY H 115      16.254   4.622  22.161  1.00 51.52           C  
ATOM    882  O   GLY H 115      16.134   5.439  21.252  1.00 54.47           O  
ATOM    883  N   GLY H 116      17.464   4.168  22.553  1.00 52.59           N  
ATOM    884  CA  GLY H 116      18.653   4.661  21.909  1.00 49.66           C  
ATOM    885  C   GLY H 116      19.393   3.519  21.289  1.00 51.95           C  
ATOM    886  O   GLY H 116      19.078   2.354  21.525  1.00 52.55           O  
ATOM    887  N   GLY H 117      20.407   3.841  20.459  1.00 48.87           N  
ATOM    888  CA  GLY H 117      21.170   2.813  19.818  1.00 48.08           C  
ATOM    889  C   GLY H 117      22.021   3.454  18.767  1.00 50.28           C  
ATOM    890  O   GLY H 117      22.251   4.663  18.780  1.00 52.20           O  
ATOM    891  N   LEU H 118      22.525   2.623  17.835  1.00 50.28           N  
ATOM    892  CA  LEU H 118      23.364   3.068  16.760  1.00 52.46           C  
ATOM    893  CB  LEU H 118      24.060   1.904  16.035  1.00 51.00           C  
ATOM    894  CG  LEU H 118      24.954   2.344  14.864  1.00 52.10           C  
ATOM    895  CD1 LEU H 118      26.162   3.155  15.355  1.00 51.63           C  
ATOM    896  CD2 LEU H 118      25.345   1.150  13.982  1.00 52.04           C  
ATOM    897  C   LEU H 118      22.516   3.762  15.745  1.00 55.08           C  
ATOM    898  O   LEU H 118      21.380   3.365  15.493  1.00 53.28           O  
ATOM    899  N   VAL H 119      23.055   4.837  15.136  1.00 52.01           N  
ATOM    900  CA  VAL H 119      22.329   5.534  14.116  1.00 51.10           C  
ATOM    901  CB  VAL H 119      21.567   6.708  14.659  1.00 51.03           C  
ATOM    902  CG1 VAL H 119      22.566   7.818  15.021  1.00 51.17           C  
ATOM    903  CG2 VAL H 119      20.479   7.112  13.656  1.00 53.25           C  
ATOM    904  C   VAL H 119      23.347   6.026  13.128  1.00 54.94           C  
ATOM    905  O   VAL H 119      24.499   6.276  13.480  1.00 51.13           O  
ATOM    906  N   GLN H 120      22.963   6.146  11.842  1.00 54.94           N  
ATOM    907  CA  GLN H 120      23.910   6.632  10.884  1.00 55.25           C  
ATOM    908  CB  GLN H 120      23.686   6.130   9.448  1.00 55.83           C  
ATOM    909  CG  GLN H 120      23.944   4.632   9.294  1.00 58.32           C  
ATOM    910  CD  GLN H 120      23.845   4.298   7.818  1.00 71.55           C  
ATOM    911  OE1 GLN H 120      23.785   3.132   7.433  1.00 65.29           O  
ATOM    912  NE2 GLN H 120      23.840   5.355   6.964  1.00 60.01           N  
ATOM    913  C   GLN H 120      23.831   8.118  10.882  1.00 54.33           C  
ATOM    914  O   GLN H 120      22.830   8.699  11.297  1.00 54.91           O  
ATOM    915  N   PRO H 121      24.871   8.757  10.430  1.00 50.88           N  
ATOM    916  CA  PRO H 121      24.857  10.187  10.413  1.00 53.80           C  
ATOM    917  CD  PRO H 121      26.218   8.224  10.546  1.00 56.27           C  
ATOM    918  CB  PRO H 121      26.272  10.609  10.029  1.00 51.06           C  
ATOM    919  CG  PRO H 121      27.139   9.459  10.579  1.00 52.63           C  
ATOM    920  C   PRO H 121      23.777  10.655   9.503  1.00 57.40           C  
ATOM    921  O   PRO H 121      23.601  10.072   8.435  1.00 53.95           O  
ATOM    922  N   GLY H 122      23.033  11.696   9.916  1.00 53.31           N  
ATOM    923  CA  GLY H 122      21.962  12.211   9.119  1.00 49.01           C  
ATOM    924  C   GLY H 122      20.710  11.474   9.490  1.00 47.76           C  
ATOM    925  O   GLY H 122      19.623  11.829   9.035  1.00 51.58           O  
ATOM    926  N   GLY H 123      20.825  10.452  10.363  1.00 47.63           N  
ATOM    927  CA  GLY H 123      19.695   9.631  10.707  1.00 46.92           C  
ATOM    928  C   GLY H 123      18.861  10.306  11.752  1.00 50.69           C  
ATOM    929  O   GLY H 123      19.096  11.459  12.108  1.00 53.91           O  
ATOM    930  N   SER H 124      17.838   9.585  12.261  1.00 45.41           N  
ATOM    931  CA  SER H 124      16.947  10.142  13.243  1.00 48.24           C  
ATOM    932  CB  SER H 124      15.594  10.575  12.654  1.00 51.63           C  
ATOM    933  OG  SER H 124      14.928   9.455  12.091  1.00 55.79           O  
ATOM    934  C   SER H 124      16.668   9.112  14.300  1.00 50.33           C  
ATOM    935  O   SER H 124      16.830   7.913  14.077  1.00 52.32           O  
ATOM    936  N   ARG H 125      16.256   9.578  15.499  1.00 51.45           N  
ATOM    937  CA  ARG H 125      15.986   8.691  16.599  1.00 48.48           C  
ATOM    938  CB  ARG H 125      17.279   8.363  17.367  1.00 54.04           C  
ATOM    939  CG  ARG H 125      17.139   7.319  18.470  1.00 61.09           C  
ATOM    940  CD  ARG H 125      16.835   5.919  17.940  1.00 42.81           C  
ATOM    941  NE  ARG H 125      17.694   5.700  16.744  1.00 35.69           N  
ATOM    942  CZ  ARG H 125      18.164   4.452  16.454  1.00 51.73           C  
ATOM    943  NH1 ARG H 125      17.918   3.415  17.305  1.00 41.78           N1+
ATOM    944  NH2 ARG H 125      18.870   4.243  15.305  1.00 29.62           N  
ATOM    945  C   ARG H 125      15.051   9.406  17.536  1.00 48.84           C  
ATOM    946  O   ARG H 125      15.085  10.631  17.633  1.00 51.44           O  
ATOM    947  N   LYS H 126      14.174   8.664  18.248  1.00 49.37           N  
ATOM    948  CA  LYS H 126      13.270   9.309  19.161  1.00 47.24           C  
ATOM    949  CB  LYS H 126      11.797   9.165  18.752  1.00 52.05           C  
ATOM    950  CG  LYS H 126      10.840   9.961  19.635  1.00 51.37           C  
ATOM    951  CD  LYS H 126       9.423  10.046  19.066  1.00 51.63           C  
ATOM    952  CE  LYS H 126       8.425  10.722  20.011  1.00 64.30           C  
ATOM    953  NZ  LYS H 126       7.049  10.610  19.475  1.00 59.69           N1+
ATOM    954  C   LYS H 126      13.437   8.672  20.509  1.00 51.93           C  
ATOM    955  O   LYS H 126      13.166   7.485  20.684  1.00 52.18           O  
ATOM    956  N   LEU H 127      13.891   9.463  21.502  1.00 48.56           N  
ATOM    957  CA  LEU H 127      14.106   8.946  22.824  1.00 48.04           C  
ATOM    958  CB  LEU H 127      15.316   9.584  23.532  1.00 45.61           C  
ATOM    959  CG  LEU H 127      16.655   9.365  22.802  1.00 45.04           C  
ATOM    960  CD1 LEU H 127      17.811  10.028  23.560  1.00 46.42           C  
ATOM    961  CD2 LEU H 127      16.918   7.876  22.524  1.00 43.91           C  
ATOM    962  C   LEU H 127      12.897   9.245  23.654  1.00 44.57           C  
ATOM    963  O   LEU H 127      12.167  10.199  23.389  1.00 46.60           O  
ATOM    964  N   SER H 128      12.651   8.409  24.686  1.00 46.21           N  
ATOM    965  CA  SER H 128      11.521   8.615  25.540  1.00 47.06           C  
ATOM    966  CB  SER H 128      10.388   7.603  25.297  1.00 50.77           C  
ATOM    967  OG  SER H 128      10.860   6.286  25.532  1.00 56.10           O  
ATOM    968  C   SER H 128      11.966   8.464  26.962  1.00 47.12           C  
ATOM    969  O   SER H 128      12.927   7.755  27.252  1.00 47.88           O  
ATOM    970  N   CYS H 129      11.283   9.173  27.885  1.00 48.68           N  
ATOM    971  CA  CYS H 129      11.574   9.112  29.289  1.00 48.14           C  
ATOM    972  CB  CYS H 129      12.218  10.422  29.809  1.00 51.96           C  
ATOM    973  SG  CYS H 129      12.441  10.496  31.615  1.00 48.53           S  
ATOM    974  C   CYS H 129      10.265   8.889  29.988  1.00 49.18           C  
ATOM    975  O   CYS H 129       9.359   9.720  29.911  1.00 50.25           O  
ATOM    976  N   ALA H 130      10.123   7.745  30.690  1.00 47.52           N  
ATOM    977  CA  ALA H 130       8.871   7.473  31.337  1.00 46.17           C  
ATOM    978  CB  ALA H 130       8.498   5.981  31.355  1.00 52.63           C  
ATOM    979  C   ALA H 130       8.979   7.930  32.753  1.00 49.12           C  
ATOM    980  O   ALA H 130       9.838   7.478  33.506  1.00 52.20           O  
ATOM    981  N   ALA H 131       8.072   8.836  33.158  1.00 49.64           N  
ATOM    982  CA  ALA H 131       8.141   9.377  34.483  1.00 50.82           C  
ATOM    983  CB  ALA H 131       7.904  10.897  34.534  1.00 49.20           C  
ATOM    984  C   ALA H 131       7.072   8.747  35.306  1.00 49.96           C  
ATOM    985  O   ALA H 131       5.971   8.493  34.824  1.00 53.43           O  
ATOM    986  N   SER H 132       7.392   8.444  36.578  1.00 52.45           N  
ATOM    987  CA  SER H 132       6.399   7.896  37.454  1.00 51.35           C  
ATOM    988  CB  SER H 132       6.307   6.362  37.438  1.00 52.24           C  
ATOM    989  OG  SER H 132       5.814   5.908  36.187  1.00 53.52           O  
ATOM    990  C   SER H 132       6.755   8.287  38.850  1.00 52.35           C  
ATOM    991  O   SER H 132       7.888   8.664  39.141  1.00 51.78           O  
ATOM    992  N   GLY H 133       5.759   8.187  39.754  1.00 27.96           N  
ATOM    993  CA  GLY H 133       5.973   8.401  41.154  1.00 25.35           C  
ATOM    994  C   GLY H 133       5.647   9.808  41.545  1.00 29.42           C  
ATOM    995  O   GLY H 133       5.579  10.109  42.737  1.00 36.74           O  
ATOM    996  N   PHE H 134       5.448  10.718  40.569  1.00 32.09           N  
ATOM    997  CA  PHE H 134       5.117  12.066  40.937  1.00 30.91           C  
ATOM    998  CB  PHE H 134       6.336  12.996  41.125  1.00 30.15           C  
ATOM    999  CG  PHE H 134       7.075  13.174  39.839  1.00 31.36           C  
ATOM   1000  CD1 PHE H 134       7.863  12.165  39.334  1.00 26.43           C  
ATOM   1001  CD2 PHE H 134       7.010  14.368  39.158  1.00 24.08           C  
ATOM   1002  CE1 PHE H 134       8.553  12.336  38.157  1.00 22.99           C  
ATOM   1003  CE2 PHE H 134       7.700  14.545  37.980  1.00 26.37           C  
ATOM   1004  CZ  PHE H 134       8.471  13.527  37.475  1.00 23.61           C  
ATOM   1005  C   PHE H 134       4.217  12.646  39.890  1.00 28.68           C  
ATOM   1006  O   PHE H 134       4.005  12.046  38.838  1.00 30.98           O  
ATOM   1007  N   THR H 135       3.636  13.829  40.184  1.00 30.39           N  
ATOM   1008  CA  THR H 135       2.735  14.467  39.269  1.00 28.31           C  
ATOM   1009  CB  THR H 135       1.978  15.598  39.905  1.00 34.55           C  
ATOM   1010  OG1 THR H 135       1.238  15.119  41.019  1.00 35.57           O  
ATOM   1011  CG2 THR H 135       1.024  16.210  38.869  1.00 30.77           C  
ATOM   1012  C   THR H 135       3.560  15.028  38.158  1.00 32.91           C  
ATOM   1013  O   THR H 135       4.132  16.110  38.261  1.00 34.99           O  
ATOM   1014  N   PHE H 136       3.570  14.311  37.025  1.00 31.38           N  
ATOM   1015  CA  PHE H 136       4.393  14.622  35.892  1.00 28.23           C  
ATOM   1016  CB  PHE H 136       4.159  13.589  34.773  1.00 24.70           C  
ATOM   1017  CG  PHE H 136       4.899  13.961  33.533  1.00 29.62           C  
ATOM   1018  CD1 PHE H 136       6.270  13.861  33.464  1.00 31.30           C  
ATOM   1019  CD2 PHE H 136       4.206  14.371  32.417  1.00 23.89           C  
ATOM   1020  CE1 PHE H 136       6.936  14.196  32.307  1.00 30.83           C  
ATOM   1021  CE2 PHE H 136       4.867  14.707  31.261  1.00 31.07           C  
ATOM   1022  CZ  PHE H 136       6.237  14.623  31.205  1.00 27.88           C  
ATOM   1023  C   PHE H 136       4.082  15.998  35.382  1.00 36.35           C  
ATOM   1024  O   PHE H 136       4.986  16.795  35.133  1.00 39.14           O  
ATOM   1025  N   SER H 137       2.787  16.326  35.264  1.00 32.43           N  
ATOM   1026  CA  SER H 137       2.339  17.551  34.663  1.00 34.32           C  
ATOM   1027  CB  SER H 137       0.815  17.574  34.485  1.00 34.16           C  
ATOM   1028  OG  SER H 137       0.181  17.493  35.753  1.00 41.44           O  
ATOM   1029  C   SER H 137       2.721  18.769  35.452  1.00 32.83           C  
ATOM   1030  O   SER H 137       2.613  19.881  34.939  1.00 34.16           O  
ATOM   1031  N   SER H 138       3.104  18.623  36.731  1.00 35.63           N  
ATOM   1032  CA  SER H 138       3.461  19.769  37.526  1.00 34.21           C  
ATOM   1033  CB  SER H 138       3.344  19.514  39.041  1.00 29.66           C  
ATOM   1034  OG  SER H 138       4.274  18.528  39.455  1.00 47.90           O  
ATOM   1035  C   SER H 138       4.857  20.247  37.257  1.00 38.74           C  
ATOM   1036  O   SER H 138       5.192  21.368  37.643  1.00 32.91           O  
ATOM   1037  N   PHE H 139       5.721  19.443  36.601  1.00 32.68           N  
ATOM   1038  CA  PHE H 139       7.086  19.883  36.529  1.00 26.45           C  
ATOM   1039  CB  PHE H 139       8.083  18.908  37.191  1.00 22.72           C  
ATOM   1040  CG  PHE H 139       7.780  18.808  38.651  1.00 26.61           C  
ATOM   1041  CD1 PHE H 139       8.283  19.729  39.536  1.00 28.47           C  
ATOM   1042  CD2 PHE H 139       6.987  17.798  39.144  1.00 25.73           C  
ATOM   1043  CE1 PHE H 139       8.005  19.642  40.881  1.00 25.71           C  
ATOM   1044  CE2 PHE H 139       6.708  17.702  40.490  1.00 28.55           C  
ATOM   1045  CZ  PHE H 139       7.217  18.628  41.363  1.00 27.63           C  
ATOM   1046  C   PHE H 139       7.562  20.065  35.130  1.00 26.24           C  
ATOM   1047  O   PHE H 139       7.148  19.374  34.198  1.00 25.66           O  
ATOM   1048  N   GLY H 140       8.478  21.041  34.970  1.00 47.78           N  
ATOM   1049  CA  GLY H 140       9.104  21.231  33.697  1.00 46.18           C  
ATOM   1050  C   GLY H 140      10.048  20.084  33.563  1.00 49.48           C  
ATOM   1051  O   GLY H 140      10.409  19.457  34.559  1.00 47.36           O  
ATOM   1052  N   MET H 141      10.484  19.791  32.323  1.00 49.71           N  
ATOM   1053  CA  MET H 141      11.354  18.672  32.122  1.00 46.19           C  
ATOM   1054  CB  MET H 141      10.655  17.483  31.443  1.00 46.39           C  
ATOM   1055  CG  MET H 141       9.534  16.886  32.298  1.00 45.40           C  
ATOM   1056  SD  MET H 141      10.102  16.153  33.863  1.00 48.74           S  
ATOM   1057  CE  MET H 141      10.767  14.633  33.126  1.00 48.06           C  
ATOM   1058  C   MET H 141      12.497  19.094  31.252  1.00 46.35           C  
ATOM   1059  O   MET H 141      12.406  20.065  30.500  1.00 46.67           O  
ATOM   1060  N   HIS H 142      13.625  18.359  31.355  1.00 43.64           N  
ATOM   1061  CA  HIS H 142      14.796  18.686  30.592  1.00 42.25           C  
ATOM   1062  ND1 HIS H 142      15.267  20.920  33.223  1.00  7.03           N  
ATOM   1063  CG  HIS H 142      15.780  20.657  31.974  1.00  9.62           C  
ATOM   1064  CB  HIS H 142      15.957  19.284  31.409  1.00 47.18           C  
ATOM   1065  NE2 HIS H 142      15.812  22.882  32.330  1.00  9.97           N  
ATOM   1066  CD2 HIS H 142      16.108  21.866  31.440  1.00  4.99           C  
ATOM   1067  CE1 HIS H 142      15.308  22.266  33.385  1.00 10.97           C  
ATOM   1068  C   HIS H 142      15.430  17.436  30.080  1.00 42.68           C  
ATOM   1069  O   HIS H 142      15.201  16.337  30.582  1.00 42.74           O  
ATOM   1070  N   TRP H 143      16.262  17.606  29.036  1.00 42.34           N  
ATOM   1071  CA  TRP H 143      17.085  16.548  28.547  1.00 42.60           C  
ATOM   1072  CB  TRP H 143      16.851  16.172  27.075  1.00 45.13           C  
ATOM   1073  CG  TRP H 143      15.582  15.395  26.825  1.00 44.58           C  
ATOM   1074  CD2 TRP H 143      15.499  13.966  26.908  1.00 49.78           C  
ATOM   1075  CD1 TRP H 143      14.338  15.836  26.487  1.00 44.67           C  
ATOM   1076  NE1 TRP H 143      13.482  14.767  26.354  1.00 47.47           N  
ATOM   1077  CE2 TRP H 143      14.186  13.609  26.611  1.00 45.07           C  
ATOM   1078  CE3 TRP H 143      16.444  13.026  27.211  1.00 48.76           C  
ATOM   1079  CZ2 TRP H 143      13.792  12.300  26.610  1.00 47.49           C  
ATOM   1080  CZ3 TRP H 143      16.046  11.708  27.206  1.00 48.43           C  
ATOM   1081  CH2 TRP H 143      14.745  11.353  26.912  1.00 50.22           C  
ATOM   1082  C   TRP H 143      18.484  17.055  28.665  1.00 44.35           C  
ATOM   1083  O   TRP H 143      18.788  18.174  28.260  1.00 44.18           O  
ATOM   1084  N   VAL H 144      19.365  16.246  29.278  1.00 44.30           N  
ATOM   1085  CA  VAL H 144      20.743  16.613  29.395  1.00 42.50           C  
ATOM   1086  CB  VAL H 144      21.194  16.801  30.815  1.00 42.23           C  
ATOM   1087  CG1 VAL H 144      22.690  17.152  30.815  1.00 42.41           C  
ATOM   1088  CG2 VAL H 144      20.305  17.859  31.490  1.00 40.34           C  
ATOM   1089  C   VAL H 144      21.502  15.453  28.846  1.00 42.99           C  
ATOM   1090  O   VAL H 144      21.130  14.304  29.076  1.00 43.84           O  
ATOM   1091  N   ARG H 145      22.581  15.726  28.088  1.00 43.75           N  
ATOM   1092  CA  ARG H 145      23.358  14.651  27.539  1.00 44.44           C  
ATOM   1093  CB  ARG H 145      23.379  14.604  26.001  1.00 46.74           C  
ATOM   1094  CG  ARG H 145      23.871  15.893  25.338  1.00 41.63           C  
ATOM   1095  CD  ARG H 145      23.929  15.796  23.811  1.00 43.87           C  
ATOM   1096  NE  ARG H 145      24.072  17.176  23.267  1.00 43.88           N  
ATOM   1097  CZ  ARG H 145      24.058  17.378  21.916  1.00 40.32           C  
ATOM   1098  NH1 ARG H 145      24.000  16.313  21.068  1.00 42.81           N1+
ATOM   1099  NH2 ARG H 145      24.099  18.639  21.401  1.00 43.21           N  
ATOM   1100  C   ARG H 145      24.763  14.806  28.023  1.00 42.70           C  
ATOM   1101  O   ARG H 145      25.166  15.883  28.462  1.00 42.04           O  
ATOM   1102  N   GLN H 146      25.529  13.694  27.997  1.00 43.29           N  
ATOM   1103  CA  GLN H 146      26.890  13.720  28.440  1.00 42.97           C  
ATOM   1104  CB  GLN H 146      27.089  13.018  29.795  1.00 40.78           C  
ATOM   1105  CG  GLN H 146      28.532  13.028  30.296  1.00 39.34           C  
ATOM   1106  CD  GLN H 146      28.552  12.373  31.669  1.00 45.46           C  
ATOM   1107  OE1 GLN H 146      27.906  12.845  32.603  1.00 43.70           O  
ATOM   1108  NE2 GLN H 146      29.302  11.248  31.800  1.00 39.68           N  
ATOM   1109  C   GLN H 146      27.723  13.008  27.420  1.00 42.90           C  
ATOM   1110  O   GLN H 146      27.484  11.844  27.101  1.00 45.28           O  
ATOM   1111  N   ALA H 147      28.750  13.708  26.902  1.00 47.77           N  
ATOM   1112  CA  ALA H 147      29.605  13.188  25.871  1.00 45.55           C  
ATOM   1113  CB  ALA H 147      30.365  14.278  25.098  1.00 48.88           C  
ATOM   1114  C   ALA H 147      30.615  12.261  26.468  1.00 49.84           C  
ATOM   1115  O   ALA H 147      30.713  12.105  27.683  1.00 54.75           O  
ATOM   1116  N   PRO H 148      31.332  11.596  25.600  1.00 54.57           N  
ATOM   1117  CA  PRO H 148      32.365  10.692  26.026  1.00 48.92           C  
ATOM   1118  CD  PRO H 148      30.781  11.216  24.310  1.00 55.57           C  
ATOM   1119  CB  PRO H 148      32.790   9.929  24.774  1.00 53.68           C  
ATOM   1120  CG  PRO H 148      31.515   9.922  23.912  1.00 50.82           C  
ATOM   1121  C   PRO H 148      33.465  11.436  26.722  1.00 53.80           C  
ATOM   1122  O   PRO H 148      34.222  10.816  27.465  1.00 55.02           O  
ATOM   1123  N   GLU H 149      33.575  12.755  26.474  1.00 54.69           N  
ATOM   1124  CA  GLU H 149      34.521  13.639  27.097  1.00 54.07           C  
ATOM   1125  CB  GLU H 149      34.564  15.046  26.477  1.00 60.77           C  
ATOM   1126  CG  GLU H 149      35.347  15.088  25.164  0.80 70.22           C  
ATOM   1127  CD  GLU H 149      36.808  14.852  25.515  0.80 73.87           C  
ATOM   1128  OE1 GLU H 149      37.328  15.606  26.378  0.80 69.26           O  
ATOM   1129  OE2 GLU H 149      37.426  13.920  24.936  0.80 74.35           O1-
ATOM   1130  C   GLU H 149      34.136  13.750  28.533  1.00 61.58           C  
ATOM   1131  O   GLU H 149      34.938  14.172  29.361  1.00 53.67           O  
ATOM   1132  N   LYS H 150      32.885  13.369  28.852  1.00 53.56           N  
ATOM   1133  CA  LYS H 150      32.324  13.417  30.174  1.00 51.54           C  
ATOM   1134  CB  LYS H 150      33.334  13.062  31.285  1.00 59.31           C  
ATOM   1135  CG  LYS H 150      33.861  11.631  31.211  1.00 61.76           C  
ATOM   1136  CD  LYS H 150      35.142  11.406  32.019  1.00 68.88           C  
ATOM   1137  CE  LYS H 150      34.901  10.890  33.438  1.00 66.88           C  
ATOM   1138  NZ  LYS H 150      36.196  10.685  34.127  1.00 62.59           N1+
ATOM   1139  C   LYS H 150      31.829  14.788  30.499  1.00 50.97           C  
ATOM   1140  O   LYS H 150      31.498  15.060  31.647  1.00 46.79           O  
ATOM   1141  N   GLY H 151      31.736  15.700  29.519  1.00 54.67           N  
ATOM   1142  CA  GLY H 151      31.162  16.975  29.850  1.00 53.79           C  
ATOM   1143  C   GLY H 151      29.662  16.840  29.800  1.00 44.00           C  
ATOM   1144  O   GLY H 151      29.139  15.966  29.113  1.00 45.13           O  
ATOM   1145  N   LEU H 152      28.930  17.722  30.522  1.00 44.34           N  
ATOM   1146  CA  LEU H 152      27.486  17.707  30.529  1.00 48.47           C  
ATOM   1147  CB  LEU H 152      26.862  17.854  31.928  1.00 44.35           C  
ATOM   1148  CG  LEU H 152      26.949  16.586  32.796  1.00 40.65           C  
ATOM   1149  CD1 LEU H 152      26.317  16.809  34.179  1.00 41.54           C  
ATOM   1150  CD2 LEU H 152      26.305  15.391  32.073  1.00 41.45           C  
ATOM   1151  C   LEU H 152      27.013  18.864  29.728  1.00 44.06           C  
ATOM   1152  O   LEU H 152      27.580  19.953  29.798  1.00 44.61           O  
ATOM   1153  N   GLU H 153      25.955  18.640  28.927  1.00 45.10           N  
ATOM   1154  CA  GLU H 153      25.444  19.689  28.101  1.00 44.26           C  
ATOM   1155  CB  GLU H 153      25.860  19.515  26.631  1.00 42.45           C  
ATOM   1156  CG  GLU H 153      25.686  20.760  25.768  1.00 44.19           C  
ATOM   1157  CD  GLU H 153      26.145  20.400  24.362  1.00 47.32           C  
ATOM   1158  OE1 GLU H 153      25.286  19.928  23.569  1.00 50.62           O  
ATOM   1159  OE2 GLU H 153      27.356  20.586  24.063  1.00 51.05           O1-
ATOM   1160  C   GLU H 153      23.948  19.622  28.165  1.00 42.91           C  
ATOM   1161  O   GLU H 153      23.364  18.539  28.110  1.00 42.93           O  
ATOM   1162  N   TRP H 154      23.293  20.798  28.288  1.00 42.87           N  
ATOM   1163  CA  TRP H 154      21.859  20.899  28.360  1.00 44.41           C  
ATOM   1164  CB  TRP H 154      21.413  22.161  29.115  1.00 39.75           C  
ATOM   1165  CG  TRP H 154      19.954  22.498  28.965  1.00 40.35           C  
ATOM   1166  CD2 TRP H 154      19.499  23.542  28.094  1.00 41.03           C  
ATOM   1167  CD1 TRP H 154      18.844  21.975  29.562  1.00 40.89           C  
ATOM   1168  NE1 TRP H 154      17.721  22.627  29.107  1.00 40.18           N  
ATOM   1169  CE2 TRP H 154      18.111  23.595  28.205  1.00 38.50           C  
ATOM   1170  CE3 TRP H 154      20.188  24.385  27.272  1.00 40.59           C  
ATOM   1171  CZ2 TRP H 154      17.386  24.502  27.487  1.00 41.09           C  
ATOM   1172  CZ3 TRP H 154      19.456  25.296  26.548  1.00 38.38           C  
ATOM   1173  CH2 TRP H 154      18.082  25.351  26.654  1.00 41.64           C  
ATOM   1174  C   TRP H 154      21.316  20.970  26.963  1.00 41.88           C  
ATOM   1175  O   TRP H 154      21.755  21.791  26.161  1.00 42.02           O  
ATOM   1176  N   VAL H 155      20.449  19.999  26.607  1.00 42.36           N  
ATOM   1177  CA  VAL H 155      19.821  19.863  25.318  1.00 41.23           C  
ATOM   1178  CB  VAL H 155      19.630  18.416  24.968  1.00 43.58           C  
ATOM   1179  CG1 VAL H 155      18.944  18.320  23.598  1.00 45.05           C  
ATOM   1180  CG2 VAL H 155      21.003  17.729  25.024  1.00 46.23           C  
ATOM   1181  C   VAL H 155      18.505  20.563  25.093  1.00 43.64           C  
ATOM   1182  O   VAL H 155      18.299  21.178  24.047  1.00 43.01           O  
ATOM   1183  N   ALA H 156      17.551  20.458  26.044  1.00 44.07           N  
ATOM   1184  CA  ALA H 156      16.233  20.979  25.780  1.00 40.80           C  
ATOM   1185  CB  ALA H 156      15.388  20.060  24.882  1.00 42.07           C  
ATOM   1186  C   ALA H 156      15.489  21.118  27.074  1.00 44.87           C  
ATOM   1187  O   ALA H 156      15.858  20.512  28.078  1.00 41.76           O  
ATOM   1188  N   TYR H 157      14.433  21.965  27.074  1.00 44.99           N  
ATOM   1189  CA  TYR H 157      13.583  22.186  28.212  1.00 41.88           C  
ATOM   1190  CB  TYR H 157      13.961  23.473  28.975  1.00 42.12           C  
ATOM   1191  CG  TYR H 157      12.981  23.774  30.063  1.00 50.65           C  
ATOM   1192  CD1 TYR H 157      13.031  23.114  31.270  1.00 49.60           C  
ATOM   1193  CD2 TYR H 157      12.024  24.745  29.882  1.00 47.65           C  
ATOM   1194  CE1 TYR H 157      12.130  23.405  32.269  1.00 48.77           C  
ATOM   1195  CE2 TYR H 157      11.119  25.042  30.876  1.00 49.07           C  
ATOM   1196  CZ  TYR H 157      11.170  24.370  32.073  1.00 53.13           C  
ATOM   1197  OH  TYR H 157      10.245  24.670  33.095  1.00 53.18           O  
ATOM   1198  C   TYR H 157      12.185  22.344  27.700  1.00 46.78           C  
ATOM   1199  O   TYR H 157      11.959  22.999  26.683  1.00 42.53           O  
ATOM   1200  N   ILE H 158      11.204  21.726  28.389  1.00 42.28           N  
ATOM   1201  CA  ILE H 158       9.828  21.870  28.009  1.00 41.64           C  
ATOM   1202  CB  ILE H 158       9.245  20.615  27.428  1.00 45.59           C  
ATOM   1203  CG1 ILE H 158       7.894  20.904  26.755  1.00 47.45           C  
ATOM   1204  CG2 ILE H 158       9.187  19.549  28.529  1.00 41.68           C  
ATOM   1205  CD1 ILE H 158       7.402  19.758  25.872  1.00 46.87           C  
ATOM   1206  C   ILE H 158       9.084  22.228  29.259  1.00 45.48           C  
ATOM   1207  O   ILE H 158       9.310  21.634  30.313  1.00 42.47           O  
ATOM   1208  N   SER H 159       8.188  23.233  29.174  1.00 44.47           N  
ATOM   1209  CA  SER H 159       7.444  23.670  30.324  1.00 46.66           C  
ATOM   1210  CB  SER H 159       6.771  25.042  30.132  1.00 45.82           C  
ATOM   1211  OG  SER H 159       5.877  24.995  29.031  1.00 53.30           O  
ATOM   1212  C   SER H 159       6.388  22.647  30.605  1.00 45.31           C  
ATOM   1213  O   SER H 159       6.117  21.781  29.779  1.00 45.74           O  
ATOM   1214  N   SER H 160       5.748  22.692  31.793  1.00 11.80           N  
ATOM   1215  CA  SER H 160       4.773  21.686  32.141  1.00 11.40           C  
ATOM   1216  CB  SER H 160       4.061  21.996  33.469  1.00 13.90           C  
ATOM   1217  OG  SER H 160       4.999  22.030  34.533  1.00 18.18           O  
ATOM   1218  C   SER H 160       3.703  21.664  31.093  1.00 18.39           C  
ATOM   1219  O   SER H 160       3.238  20.599  30.686  1.00 19.39           O  
ATOM   1220  N   GLY H 161       3.273  22.867  30.677  1.00 19.38           N  
ATOM   1221  CA  GLY H 161       2.256  23.161  29.707  1.00 15.31           C  
ATOM   1222  C   GLY H 161       2.690  22.839  28.309  1.00 19.75           C  
ATOM   1223  O   GLY H 161       1.852  22.694  27.415  1.00 19.88           O  
ATOM   1224  N   SER H 162       4.011  22.795  28.067  1.00 18.18           N  
ATOM   1225  CA  SER H 162       4.555  22.619  26.749  1.00 17.63           C  
ATOM   1226  CB  SER H 162       3.838  21.552  25.907  1.00 14.69           C  
ATOM   1227  OG  SER H 162       3.989  20.272  26.499  1.00 13.52           O  
ATOM   1228  C   SER H 162       4.370  23.908  26.040  1.00 15.60           C  
ATOM   1229  O   SER H 162       4.591  24.008  24.833  1.00 16.08           O  
ATOM   1230  N   SER H 163       3.969  24.944  26.791  1.00 16.24           N  
ATOM   1231  CA  SER H 163       3.792  26.235  26.214  1.00 17.83           C  
ATOM   1232  CB  SER H 163       3.184  27.239  27.201  1.00 15.85           C  
ATOM   1233  OG  SER H 163       1.901  26.790  27.606  1.00 27.29           O  
ATOM   1234  C   SER H 163       5.136  26.744  25.834  1.00 20.73           C  
ATOM   1235  O   SER H 163       5.303  27.371  24.787  1.00 25.54           O  
ATOM   1236  N   THR H 164       6.152  26.467  26.672  1.00 47.44           N  
ATOM   1237  CA  THR H 164       7.426  27.045  26.353  1.00 45.42           C  
ATOM   1238  CB  THR H 164       7.895  28.022  27.388  1.00 52.81           C  
ATOM   1239  OG1 THR H 164       6.947  29.068  27.534  1.00 17.15           O  
ATOM   1240  CG2 THR H 164       9.249  28.605  26.952  1.00 16.95           C  
ATOM   1241  C   THR H 164       8.453  25.964  26.255  1.00 47.48           C  
ATOM   1242  O   THR H 164       8.489  25.041  27.067  1.00 47.00           O  
ATOM   1243  N   LEU H 165       9.314  26.057  25.221  1.00 43.29           N  
ATOM   1244  CA  LEU H 165      10.370  25.105  25.026  1.00 45.04           C  
ATOM   1245  CB  LEU H 165      10.145  24.169  23.825  1.00 46.00           C  
ATOM   1246  CG  LEU H 165       9.005  23.153  24.035  1.00  8.78           C  
ATOM   1247  CD1 LEU H 165       7.669  23.859  24.304  1.00 11.64           C  
ATOM   1248  CD2 LEU H 165       8.913  22.155  22.869  1.00  3.57           C  
ATOM   1249  C   LEU H 165      11.633  25.862  24.764  1.00 44.96           C  
ATOM   1250  O   LEU H 165      11.613  26.937  24.169  1.00 47.24           O  
ATOM   1251  N   HIS H 166      12.779  25.321  25.221  1.00 42.37           N  
ATOM   1252  CA  HIS H 166      14.019  26.000  24.977  1.00 44.04           C  
ATOM   1253  ND1 HIS H 166      14.225  29.184  26.173  1.00 25.10           N  
ATOM   1254  CG  HIS H 166      13.890  27.924  26.617  1.00 46.46           C  
ATOM   1255  CB  HIS H 166      14.621  26.678  26.218  1.00 42.43           C  
ATOM   1256  NE2 HIS H 166      12.467  29.428  27.513  1.00 31.85           N  
ATOM   1257  CD2 HIS H 166      12.814  28.090  27.435  1.00 49.81           C  
ATOM   1258  CE1 HIS H 166      13.343  30.045  26.741  1.00 49.96           C  
ATOM   1259  C   HIS H 166      15.016  25.003  24.495  1.00 46.00           C  
ATOM   1260  O   HIS H 166      14.990  23.839  24.896  1.00 43.56           O  
ATOM   1261  N   TYR H 167      15.913  25.446  23.589  1.00 43.42           N  
ATOM   1262  CA  TYR H 167      16.936  24.577  23.091  1.00 41.68           C  
ATOM   1263  CB  TYR H 167      16.755  24.109  21.633  1.00 40.11           C  
ATOM   1264  CG  TYR H 167      15.471  23.371  21.468  1.00 40.77           C  
ATOM   1265  CD1 TYR H 167      15.271  22.156  22.075  1.00 39.13           C  
ATOM   1266  CD2 TYR H 167      14.451  23.913  20.724  1.00 42.52           C  
ATOM   1267  CE1 TYR H 167      14.085  21.481  21.920  1.00 41.04           C  
ATOM   1268  CE2 TYR H 167      13.262  23.242  20.562  1.00 40.97           C  
ATOM   1269  CZ  TYR H 167      13.079  22.021  21.159  1.00 43.12           C  
ATOM   1270  OH  TYR H 167      11.861  21.330  20.994  1.00 44.06           O  
ATOM   1271  C   TYR H 167      18.226  25.330  23.082  1.00 43.71           C  
ATOM   1272  O   TYR H 167      18.254  26.560  23.020  1.00 45.94           O  
ATOM   1273  N   ALA H 168      19.343  24.585  23.181  1.00 44.72           N  
ATOM   1274  CA  ALA H 168      20.639  25.175  23.049  1.00 41.11           C  
ATOM   1275  CB  ALA H 168      21.788  24.265  23.519  1.00 43.83           C  
ATOM   1276  C   ALA H 168      20.793  25.388  21.580  1.00 46.36           C  
ATOM   1277  O   ALA H 168      20.130  24.735  20.778  1.00 46.80           O  
ATOM   1278  N   ASP H 169      21.678  26.311  21.181  1.00 44.05           N  
ATOM   1279  CA  ASP H 169      21.811  26.641  19.794  1.00 49.07           C  
ATOM   1280  CB  ASP H 169      22.774  27.813  19.547  1.00 58.57           C  
ATOM   1281  CG  ASP H 169      22.053  29.087  19.975  1.00 60.98           C  
ATOM   1282  OD1 ASP H 169      21.052  29.447  19.299  1.00 71.62           O  
ATOM   1283  OD2 ASP H 169      22.492  29.720  20.972  1.00 65.85           O1-
ATOM   1284  C   ASP H 169      22.277  25.458  18.998  1.00 44.13           C  
ATOM   1285  O   ASP H 169      21.919  25.322  17.830  1.00 47.41           O  
ATOM   1286  N   THR H 170      23.088  24.567  19.598  1.00 47.38           N  
ATOM   1287  CA  THR H 170      23.653  23.468  18.860  1.00 46.76           C  
ATOM   1288  CB  THR H 170      24.574  22.618  19.693  1.00 44.79           C  
ATOM   1289  OG1 THR H 170      23.865  22.028  20.772  1.00 66.89           O  
ATOM   1290  CG2 THR H 170      25.711  23.496  20.235  1.00 54.10           C  
ATOM   1291  C   THR H 170      22.590  22.559  18.307  1.00 50.12           C  
ATOM   1292  O   THR H 170      22.676  22.130  17.157  1.00 51.07           O  
ATOM   1293  N   VAL H 171      21.607  22.177  19.143  1.00 45.83           N  
ATOM   1294  CA  VAL H 171      20.530  21.293  18.780  1.00 42.69           C  
ATOM   1295  CB  VAL H 171      19.943  20.556  19.951  1.00 41.49           C  
ATOM   1296  CG1 VAL H 171      21.027  19.631  20.523  1.00 40.90           C  
ATOM   1297  CG2 VAL H 171      19.398  21.560  20.975  1.00 41.87           C  
ATOM   1298  C   VAL H 171      19.412  21.955  18.028  1.00 45.99           C  
ATOM   1299  O   VAL H 171      18.662  21.269  17.333  1.00 45.44           O  
ATOM   1300  N   LYS H 172      19.231  23.282  18.170  1.00 48.38           N  
ATOM   1301  CA  LYS H 172      18.073  23.934  17.615  1.00 50.68           C  
ATOM   1302  CB  LYS H 172      18.100  25.467  17.713  1.00 53.53           C  
ATOM   1303  CG  LYS H 172      16.778  26.094  17.275  0.80 52.37           C  
ATOM   1304  CD  LYS H 172      16.747  27.621  17.350  0.80 56.65           C  
ATOM   1305  CE  LYS H 172      17.244  28.192  18.678  0.80 55.43           C  
ATOM   1306  NZ  LYS H 172      17.211  29.669  18.630  1.00 52.99           N1+
ATOM   1307  C   LYS H 172      17.902  23.619  16.165  1.00 53.45           C  
ATOM   1308  O   LYS H 172      18.819  23.762  15.358  1.00 53.57           O  
ATOM   1309  N   GLY H 173      16.672  23.171  15.829  1.00 48.28           N  
ATOM   1310  CA  GLY H 173      16.243  22.877  14.496  1.00 52.47           C  
ATOM   1311  C   GLY H 173      16.230  21.393  14.285  1.00 46.92           C  
ATOM   1312  O   GLY H 173      15.363  20.869  13.586  1.00 50.61           O  
ATOM   1313  N   ARG H 174      17.249  20.691  14.813  1.00 48.76           N  
ATOM   1314  CA  ARG H 174      17.362  19.265  14.703  1.00 42.52           C  
ATOM   1315  CB  ARG H 174      18.806  18.769  14.866  1.00 47.33           C  
ATOM   1316  CG  ARG H 174      19.762  19.368  13.834  1.00 48.50           C  
ATOM   1317  CD  ARG H 174      20.970  18.478  13.542  1.00 48.26           C  
ATOM   1318  NE  ARG H 174      21.631  18.161  14.838  1.00 44.78           N  
ATOM   1319  CZ  ARG H 174      22.776  18.808  15.195  1.00 48.39           C  
ATOM   1320  NH1 ARG H 174      23.318  19.732  14.352  1.00 46.95           N1+
ATOM   1321  NH2 ARG H 174      23.390  18.516  16.378  1.00 43.48           N  
ATOM   1322  C   ARG H 174      16.519  18.516  15.700  1.00 45.16           C  
ATOM   1323  O   ARG H 174      15.982  17.454  15.387  1.00 46.79           O  
ATOM   1324  N   PHE H 175      16.399  19.041  16.937  1.00 46.40           N  
ATOM   1325  CA  PHE H 175      15.792  18.325  18.027  1.00 47.65           C  
ATOM   1326  CB  PHE H 175      16.667  18.388  19.291  1.00 50.02           C  
ATOM   1327  CG  PHE H 175      17.899  17.568  19.101  1.00 53.18           C  
ATOM   1328  CD1 PHE H 175      18.748  17.790  18.042  1.00 48.19           C  
ATOM   1329  CD2 PHE H 175      18.230  16.608  20.028  1.00 49.15           C  
ATOM   1330  CE1 PHE H 175      19.888  17.035  17.888  1.00 49.63           C  
ATOM   1331  CE2 PHE H 175      19.370  15.852  19.881  1.00 49.80           C  
ATOM   1332  CZ  PHE H 175      20.199  16.062  18.805  1.00 45.63           C  
ATOM   1333  C   PHE H 175      14.495  18.970  18.399  1.00 49.56           C  
ATOM   1334  O   PHE H 175      14.352  20.189  18.329  1.00 48.23           O  
ATOM   1335  N   THR H 176      13.502  18.145  18.795  1.00 49.80           N  
ATOM   1336  CA  THR H 176      12.238  18.673  19.215  1.00 45.19           C  
ATOM   1337  CB  THR H 176      11.146  18.434  18.212  1.00 49.10           C  
ATOM   1338  OG1 THR H 176      11.502  19.009  16.962  1.00 60.72           O  
ATOM   1339  CG2 THR H 176       9.843  19.071  18.725  1.00 54.57           C  
ATOM   1340  C   THR H 176      11.860  17.964  20.478  1.00 49.59           C  
ATOM   1341  O   THR H 176      11.894  16.735  20.543  1.00 48.72           O  
ATOM   1342  N   ILE H 177      11.471  18.726  21.520  1.00 47.51           N  
ATOM   1343  CA  ILE H 177      11.090  18.130  22.766  1.00 47.13           C  
ATOM   1344  CB  ILE H 177      11.609  18.877  23.962  1.00 51.02           C  
ATOM   1345  CG1 ILE H 177      11.418  18.048  25.242  1.00 48.11           C  
ATOM   1346  CG2 ILE H 177      10.955  20.267  23.986  1.00 44.34           C  
ATOM   1347  CD1 ILE H 177      12.190  18.584  26.448  1.00 45.45           C  
ATOM   1348  C   ILE H 177       9.596  18.132  22.801  1.00 47.94           C  
ATOM   1349  O   ILE H 177       8.948  19.076  22.351  1.00 47.45           O  
ATOM   1350  N   SER H 178       9.006  17.021  23.276  1.00 48.00           N  
ATOM   1351  CA  SER H 178       7.579  16.919  23.354  1.00 48.52           C  
ATOM   1352  CB  SER H 178       6.971  16.119  22.190  1.00 49.76           C  
ATOM   1353  OG  SER H 178       7.479  14.793  22.191  1.00 50.41           O  
ATOM   1354  C   SER H 178       7.263  16.181  24.612  1.00 47.80           C  
ATOM   1355  O   SER H 178       8.153  15.612  25.241  1.00 50.16           O  
ATOM   1356  N   ARG H 179       5.985  16.207  25.042  1.00 49.14           N  
ATOM   1357  CA  ARG H 179       5.636  15.484  26.232  1.00 48.25           C  
ATOM   1358  CB  ARG H 179       5.794  16.299  27.525  1.00 49.97           C  
ATOM   1359  CG  ARG H 179       4.869  17.513  27.580  1.00 50.35           C  
ATOM   1360  CD  ARG H 179       5.205  18.487  28.709  1.00 47.95           C  
ATOM   1361  NE  ARG H 179       5.012  17.786  30.008  1.00 47.74           N  
ATOM   1362  CZ  ARG H 179       5.545  18.316  31.147  1.00 48.61           C  
ATOM   1363  NH1 ARG H 179       6.285  19.461  31.077  1.00 46.27           N1+
ATOM   1364  NH2 ARG H 179       5.332  17.714  32.353  1.00 50.03           N  
ATOM   1365  C   ARG H 179       4.190  15.127  26.150  1.00 53.44           C  
ATOM   1366  O   ARG H 179       3.400  15.848  25.544  1.00 53.31           O  
ATOM   1367  N   ASP H 180       3.814  13.978  26.748  1.00 52.76           N  
ATOM   1368  CA  ASP H 180       2.434  13.598  26.793  1.00 50.96           C  
ATOM   1369  CB  ASP H 180       2.146  12.241  26.135  1.00 55.19           C  
ATOM   1370  CG  ASP H 180       0.639  12.155  25.936  1.00 58.88           C  
ATOM   1371  OD1 ASP H 180      -0.049  13.178  26.199  1.00 57.00           O  
ATOM   1372  OD2 ASP H 180       0.154  11.073  25.517  1.00 59.44           O1-
ATOM   1373  C   ASP H 180       2.091  13.482  28.242  1.00 53.33           C  
ATOM   1374  O   ASP H 180       2.416  12.494  28.898  1.00 52.78           O  
ATOM   1375  N   ASN H 181       1.401  14.503  28.779  1.00 53.44           N  
ATOM   1376  CA  ASN H 181       1.082  14.547  30.175  1.00 52.14           C  
ATOM   1377  CB  ASN H 181       0.305  15.816  30.577  1.00 56.30           C  
ATOM   1378  CG  ASN H 181       1.240  17.014  30.463  1.00 60.21           C  
ATOM   1379  OD1 ASN H 181       2.446  16.865  30.270  1.00 55.14           O  
ATOM   1380  ND2 ASN H 181       0.670  18.242  30.592  1.00 54.94           N  
ATOM   1381  C   ASN H 181       0.224  13.372  30.533  1.00 50.85           C  
ATOM   1382  O   ASN H 181       0.418  12.777  31.590  1.00 56.61           O  
ATOM   1383  N   PRO H 182      -0.735  13.015  29.726  1.00 59.05           N  
ATOM   1384  CA  PRO H 182      -1.566  11.894  30.079  1.00 58.47           C  
ATOM   1385  CD  PRO H 182      -1.453  13.986  28.919  1.00 28.78           C  
ATOM   1386  CB  PRO H 182      -2.729  11.913  29.090  1.00 60.53           C  
ATOM   1387  CG  PRO H 182      -2.868  13.407  28.742  1.00 28.91           C  
ATOM   1388  C   PRO H 182      -0.830  10.590  30.139  1.00 54.45           C  
ATOM   1389  O   PRO H 182      -1.174   9.746  30.963  1.00 58.93           O  
ATOM   1390  N   LYS H 183       0.131  10.384  29.225  1.00 55.96           N  
ATOM   1391  CA  LYS H 183       0.961   9.214  29.166  1.00 55.84           C  
ATOM   1392  CB  LYS H 183       1.514   8.931  27.758  1.00 60.20           C  
ATOM   1393  CG  LYS H 183       0.409   8.423  26.827  1.00 60.40           C  
ATOM   1394  CD  LYS H 183       0.760   8.404  25.339  1.00 63.66           C  
ATOM   1395  CE  LYS H 183      -0.421   7.988  24.456  1.00 79.66           C  
ATOM   1396  NZ  LYS H 183      -0.088   8.170  23.026  1.00 76.49           N1+
ATOM   1397  C   LYS H 183       2.073   9.284  30.176  1.00 59.45           C  
ATOM   1398  O   LYS H 183       2.713   8.275  30.462  1.00 56.03           O  
ATOM   1399  N   ASN H 184       2.365  10.492  30.704  1.00 53.45           N  
ATOM   1400  CA  ASN H 184       3.431  10.698  31.653  1.00 53.96           C  
ATOM   1401  CB  ASN H 184       3.310   9.860  32.937  1.00 51.54           C  
ATOM   1402  CG  ASN H 184       2.264  10.504  33.828  1.00 57.43           C  
ATOM   1403  OD1 ASN H 184       1.695  11.538  33.486  1.00 60.10           O  
ATOM   1404  ND2 ASN H 184       2.019   9.890  35.016  1.00 57.62           N  
ATOM   1405  C   ASN H 184       4.746  10.352  31.032  1.00 53.27           C  
ATOM   1406  O   ASN H 184       5.609   9.751  31.670  1.00 54.87           O  
ATOM   1407  N   THR H 185       4.943  10.750  29.768  1.00 51.54           N  
ATOM   1408  CA  THR H 185       6.179  10.438  29.123  1.00 50.56           C  
ATOM   1409  CB  THR H 185       5.960   9.391  28.068  1.00 51.72           C  
ATOM   1410  OG1 THR H 185       7.173   9.061  27.418  1.00 52.18           O  
ATOM   1411  CG2 THR H 185       4.911   9.902  27.072  1.00 48.11           C  
ATOM   1412  C   THR H 185       6.733  11.692  28.512  1.00 51.26           C  
ATOM   1413  O   THR H 185       5.990  12.599  28.140  1.00 51.94           O  
ATOM   1414  N   LEU H 186       8.081  11.782  28.442  1.00 49.05           N  
ATOM   1415  CA  LEU H 186       8.778  12.903  27.864  1.00 50.13           C  
ATOM   1416  CB  LEU H 186       9.861  13.457  28.805  1.00 49.59           C  
ATOM   1417  CG  LEU H 186      10.656  14.654  28.258  1.00 50.67           C  
ATOM   1418  CD1 LEU H 186       9.744  15.869  28.008  1.00 50.75           C  
ATOM   1419  CD2 LEU H 186      11.835  14.987  29.186  1.00 50.80           C  
ATOM   1420  C   LEU H 186       9.456  12.351  26.645  1.00 52.14           C  
ATOM   1421  O   LEU H 186       9.808  11.173  26.622  1.00 52.24           O  
ATOM   1422  N   PHE H 187       9.629  13.161  25.579  1.00 49.70           N  
ATOM   1423  CA  PHE H 187      10.246  12.610  24.408  1.00 49.74           C  
ATOM   1424  CB  PHE H 187       9.278  12.341  23.240  1.00 49.16           C  
ATOM   1425  CG  PHE H 187       8.253  11.335  23.635  1.00 50.30           C  
ATOM   1426  CD1 PHE H 187       8.538   9.993  23.618  1.00 59.77           C  
ATOM   1427  CD2 PHE H 187       6.999  11.735  24.031  1.00 62.88           C  
ATOM   1428  CE1 PHE H 187       7.589   9.067  23.981  1.00 63.16           C  
ATOM   1429  CE2 PHE H 187       6.048  10.809  24.392  1.00 65.22           C  
ATOM   1430  CZ  PHE H 187       6.337   9.468  24.369  1.00 66.23           C  
ATOM   1431  C   PHE H 187      11.235  13.581  23.854  1.00 51.31           C  
ATOM   1432  O   PHE H 187      11.159  14.787  24.093  1.00 52.13           O  
ATOM   1433  N   LEU H 188      12.222  13.048  23.105  1.00 49.06           N  
ATOM   1434  CA  LEU H 188      13.160  13.886  22.426  1.00 48.73           C  
ATOM   1435  CB  LEU H 188      14.549  13.897  23.085  1.00 47.24           C  
ATOM   1436  CG  LEU H 188      15.561  14.822  22.389  1.00 51.53           C  
ATOM   1437  CD1 LEU H 188      15.086  16.284  22.405  1.00 46.23           C  
ATOM   1438  CD2 LEU H 188      16.961  14.661  22.998  1.00 46.57           C  
ATOM   1439  C   LEU H 188      13.279  13.330  21.039  1.00 52.58           C  
ATOM   1440  O   LEU H 188      13.712  12.194  20.844  1.00 53.28           O  
ATOM   1441  N   GLN H 189      12.892  14.126  20.026  1.00 55.72           N  
ATOM   1442  CA  GLN H 189      12.914  13.633  18.677  1.00 49.92           C  
ATOM   1443  CB  GLN H 189      11.716  14.167  17.863  1.00 53.39           C  
ATOM   1444  CG  GLN H 189      11.108  13.202  16.837  1.00 58.01           C  
ATOM   1445  CD  GLN H 189      12.185  12.543  16.000  1.00 57.54           C  
ATOM   1446  OE1 GLN H 189      12.477  11.360  16.171  1.00 53.16           O  
ATOM   1447  NE2 GLN H 189      12.782  13.317  15.057  1.00 52.02           N  
ATOM   1448  C   GLN H 189      14.170  14.205  18.087  1.00 48.87           C  
ATOM   1449  O   GLN H 189      14.300  15.421  17.954  1.00 49.75           O  
ATOM   1450  N   MET H 190      15.135  13.337  17.723  1.00 49.15           N  
ATOM   1451  CA  MET H 190      16.401  13.796  17.222  1.00 48.77           C  
ATOM   1452  CB  MET H 190      17.580  13.009  17.822  1.00 50.91           C  
ATOM   1453  CG  MET H 190      17.690  13.182  19.341  1.00 52.01           C  
ATOM   1454  SD  MET H 190      18.721  11.953  20.199  1.00 51.71           S  
ATOM   1455  CE  MET H 190      20.320  12.551  19.585  1.00 49.22           C  
ATOM   1456  C   MET H 190      16.415  13.588  15.738  1.00 48.93           C  
ATOM   1457  O   MET H 190      15.930  12.572  15.243  1.00 49.22           O  
ATOM   1458  N   THR H 191      16.952  14.574  14.989  1.00 47.64           N  
ATOM   1459  CA  THR H 191      17.001  14.470  13.558  1.00 43.99           C  
ATOM   1460  CB  THR H 191      15.907  15.254  12.879  1.00 46.88           C  
ATOM   1461  OG1 THR H 191      14.637  14.824  13.341  1.00 14.59           O  
ATOM   1462  CG2 THR H 191      15.987  15.035  11.361  1.00 12.60           C  
ATOM   1463  C   THR H 191      18.315  15.053  13.121  1.00 46.26           C  
ATOM   1464  O   THR H 191      18.966  15.779  13.870  1.00 49.64           O  
ATOM   1465  N   SER H 192      18.741  14.730  11.883  1.00 47.40           N  
ATOM   1466  CA  SER H 192      19.958  15.244  11.321  1.00 49.08           C  
ATOM   1467  CB  SER H 192      19.884  16.746  11.002  1.00 56.87           C  
ATOM   1468  OG  SER H 192      18.886  16.985  10.022  1.00 50.41           O  
ATOM   1469  C   SER H 192      21.078  15.001  12.281  1.00 49.02           C  
ATOM   1470  O   SER H 192      21.883  15.891  12.549  1.00 50.76           O  
ATOM   1471  N   LEU H 193      21.173  13.758  12.786  1.00 47.20           N  
ATOM   1472  CA  LEU H 193      22.130  13.407  13.796  1.00 45.48           C  
ATOM   1473  CB  LEU H 193      21.926  11.975  14.306  1.00 48.54           C  
ATOM   1474  CG  LEU H 193      20.638  11.828  15.133  1.00 44.06           C  
ATOM   1475  CD1 LEU H 193      20.360  10.363  15.486  1.00 47.93           C  
ATOM   1476  CD2 LEU H 193      20.700  12.709  16.392  1.00 43.60           C  
ATOM   1477  C   LEU H 193      23.534  13.531  13.299  1.00 49.88           C  
ATOM   1478  O   LEU H 193      23.912  12.956  12.279  1.00 50.54           O  
ATOM   1479  N   ARG H 194      24.340  14.304  14.055  1.00 48.99           N  
ATOM   1480  CA  ARG H 194      25.735  14.511  13.796  1.00 47.85           C  
ATOM   1481  CB  ARG H 194      26.234  15.907  14.185  1.00 49.31           C  
ATOM   1482  CG  ARG H 194      25.571  17.061  13.440  1.00 64.41           C  
ATOM   1483  CD  ARG H 194      26.592  17.995  12.794  1.00 60.29           C  
ATOM   1484  NE  ARG H 194      25.922  19.298  12.538  1.00 47.15           N  
ATOM   1485  CZ  ARG H 194      26.426  20.422  13.127  1.00 53.92           C  
ATOM   1486  NH1 ARG H 194      27.520  20.333  13.938  1.00 41.43           N1+
ATOM   1487  NH2 ARG H 194      25.842  21.635  12.915  1.00 37.03           N  
ATOM   1488  C   ARG H 194      26.475  13.575  14.694  1.00 48.31           C  
ATOM   1489  O   ARG H 194      25.907  13.029  15.637  1.00 51.94           O  
ATOM   1490  N   SER H 195      27.773  13.363  14.412  1.00 52.11           N  
ATOM   1491  CA  SER H 195      28.587  12.498  15.216  1.00 52.58           C  
ATOM   1492  CB  SER H 195      30.003  12.309  14.653  1.00 52.69           C  
ATOM   1493  OG  SER H 195      30.743  11.445  15.502  1.00 57.34           O  
ATOM   1494  C   SER H 195      28.742  13.115  16.571  1.00 54.61           C  
ATOM   1495  O   SER H 195      29.006  12.417  17.548  1.00 55.89           O  
ATOM   1496  N   GLU H 196      28.578  14.449  16.661  1.00 54.82           N  
ATOM   1497  CA  GLU H 196      28.733  15.151  17.905  1.00 51.63           C  
ATOM   1498  CB  GLU H 196      28.657  16.687  17.783  1.00 51.04           C  
ATOM   1499  CG  GLU H 196      29.893  17.326  17.144  1.00 63.55           C  
ATOM   1500  CD  GLU H 196      29.614  17.589  15.674  1.00 66.18           C  
ATOM   1501  OE1 GLU H 196      28.529  18.154  15.375  1.00 59.82           O  
ATOM   1502  OE2 GLU H 196      30.485  17.242  14.831  1.00 59.92           O1-
ATOM   1503  C   GLU H 196      27.670  14.736  18.874  1.00 48.20           C  
ATOM   1504  O   GLU H 196      27.882  14.765  20.085  1.00 52.46           O  
ATOM   1505  N   ASP H 197      26.492  14.353  18.357  1.00 47.01           N  
ATOM   1506  CA  ASP H 197      25.327  14.014  19.126  1.00 45.54           C  
ATOM   1507  CB  ASP H 197      24.090  13.796  18.236  1.00 44.65           C  
ATOM   1508  CG  ASP H 197      23.738  15.148  17.613  1.00 47.25           C  
ATOM   1509  OD1 ASP H 197      24.108  16.194  18.210  1.00 50.23           O  
ATOM   1510  OD2 ASP H 197      23.099  15.151  16.527  1.00 51.51           O1-
ATOM   1511  C   ASP H 197      25.572  12.782  19.954  1.00 45.87           C  
ATOM   1512  O   ASP H 197      24.841  12.520  20.908  1.00 47.06           O  
ATOM   1513  N   THR H 198      26.574  11.960  19.589  1.00 46.21           N  
ATOM   1514  CA  THR H 198      26.839  10.751  20.323  1.00 44.04           C  
ATOM   1515  CB  THR H 198      28.048  10.027  19.803  1.00 43.60           C  
ATOM   1516  OG1 THR H 198      27.868   9.706  18.431  1.00 45.46           O  
ATOM   1517  CG2 THR H 198      28.264   8.743  20.621  1.00 44.00           C  
ATOM   1518  C   THR H 198      27.090  11.094  21.761  1.00 43.66           C  
ATOM   1519  O   THR H 198      28.034  11.815  22.082  1.00 45.71           O  
ATOM   1520  N   ALA H 199      26.239  10.574  22.673  1.00 43.61           N  
ATOM   1521  CA  ALA H 199      26.393  10.849  24.075  1.00 42.71           C  
ATOM   1522  CB  ALA H 199      26.183  12.330  24.427  1.00 49.08           C  
ATOM   1523  C   ALA H 199      25.358  10.067  24.823  1.00 42.44           C  
ATOM   1524  O   ALA H 199      24.515   9.401  24.222  1.00 41.18           O  
ATOM   1525  N   MET H 200      25.435  10.091  26.172  1.00 43.03           N  
ATOM   1526  CA  MET H 200      24.429   9.447  26.967  1.00 39.91           C  
ATOM   1527  CB  MET H 200      24.930   8.888  28.308  1.00 42.49           C  
ATOM   1528  CG  MET H 200      23.857   8.072  29.033  1.00 41.18           C  
ATOM   1529  SD  MET H 200      24.468   7.085  30.424  1.00 53.91           S  
ATOM   1530  CE  MET H 200      25.306   5.860  29.378  1.00 51.88           C  
ATOM   1531  C   MET H 200      23.390  10.489  27.249  1.00 45.26           C  
ATOM   1532  O   MET H 200      23.722  11.638  27.534  1.00 42.42           O  
ATOM   1533  N   TYR H 201      22.096  10.114  27.181  1.00 41.09           N  
ATOM   1534  CA  TYR H 201      21.059  11.097  27.336  1.00 41.84           C  
ATOM   1535  CB  TYR H 201      20.035  11.096  26.184  1.00 42.16           C  
ATOM   1536  CG  TYR H 201      20.667  11.702  24.978  1.00 40.67           C  
ATOM   1537  CD1 TYR H 201      21.570  11.000  24.212  1.00 44.86           C  
ATOM   1538  CD2 TYR H 201      20.332  12.983  24.608  1.00 45.04           C  
ATOM   1539  CE1 TYR H 201      22.139  11.578  23.099  1.00 41.53           C  
ATOM   1540  CE2 TYR H 201      20.896  13.566  23.498  1.00 41.92           C  
ATOM   1541  CZ  TYR H 201      21.803  12.864  22.742  1.00 41.26           C  
ATOM   1542  OH  TYR H 201      22.383  13.463  21.603  1.00 41.16           O  
ATOM   1543  C   TYR H 201      20.286  10.856  28.595  1.00 43.59           C  
ATOM   1544  O   TYR H 201      19.696   9.794  28.786  1.00 43.64           O  
ATOM   1545  N   TYR H 202      20.232  11.878  29.476  1.00 43.37           N  
ATOM   1546  CA  TYR H 202      19.519  11.731  30.712  1.00 41.77           C  
ATOM   1547  CB  TYR H 202      20.307  12.151  31.969  1.00 44.72           C  
ATOM   1548  CG  TYR H 202      21.555  11.351  32.128  1.00 45.75           C  
ATOM   1549  CD1 TYR H 202      22.727  11.773  31.547  1.00 46.86           C  
ATOM   1550  CD2 TYR H 202      21.567  10.191  32.866  1.00 44.46           C  
ATOM   1551  CE1 TYR H 202      23.888  11.050  31.693  1.00 50.07           C  
ATOM   1552  CE2 TYR H 202      22.724   9.465  33.016  1.00 47.86           C  
ATOM   1553  CZ  TYR H 202      23.887   9.893  32.429  1.00 46.87           C  
ATOM   1554  OH  TYR H 202      25.075   9.147  32.583  1.00 54.60           O  
ATOM   1555  C   TYR H 202      18.368  12.687  30.678  1.00 45.34           C  
ATOM   1556  O   TYR H 202      18.474  13.775  30.118  1.00 45.34           O  
ATOM   1557  N   CYS H 203      17.219  12.275  31.253  1.00 45.81           N  
ATOM   1558  CA  CYS H 203      16.081  13.137  31.383  1.00 49.86           C  
ATOM   1559  CB  CYS H 203      14.732  12.464  31.013  1.00 44.47           C  
ATOM   1560  SG  CYS H 203      14.413  10.918  31.918  1.00 48.02           S  
ATOM   1561  C   CYS H 203      16.064  13.510  32.831  1.00 49.46           C  
ATOM   1562  O   CYS H 203      16.150  12.642  33.699  1.00 47.37           O  
ATOM   1563  N   ALA H 204      15.981  14.821  33.131  1.00 44.94           N  
ATOM   1564  CA  ALA H 204      16.034  15.261  34.496  1.00 47.39           C  
ATOM   1565  CB  ALA H 204      17.279  16.104  34.822  1.00 43.03           C  
ATOM   1566  C   ALA H 204      14.838  16.119  34.754  1.00 45.18           C  
ATOM   1567  O   ALA H 204      14.220  16.631  33.825  1.00 48.99           O  
ATOM   1568  N   ARG H 205      14.477  16.278  36.044  1.00 44.64           N  
ATOM   1569  CA  ARG H 205      13.316  17.027  36.435  1.00 46.30           C  
ATOM   1570  CB  ARG H 205      12.490  16.253  37.475  1.00 47.31           C  
ATOM   1571  CG  ARG H 205      11.221  16.955  37.944  1.00 45.04           C  
ATOM   1572  CD  ARG H 205      10.492  16.179  39.043  1.00 45.62           C  
ATOM   1573  NE  ARG H 205      11.278  16.355  40.293  1.00 48.95           N  
ATOM   1574  CZ  ARG H 205      10.690  16.118  41.499  1.00 51.42           C  
ATOM   1575  NH1 ARG H 205       9.399  15.685  41.556  1.00 50.82           N1+
ATOM   1576  NH2 ARG H 205      11.381  16.343  42.651  1.00 48.37           N  
ATOM   1577  C   ARG H 205      13.775  18.310  37.061  1.00 50.44           C  
ATOM   1578  O   ARG H 205      14.652  18.304  37.926  1.00 48.97           O  
ATOM   1579  N   TRP H 206      13.200  19.452  36.612  1.00 51.49           N  
ATOM   1580  CA  TRP H 206      13.667  20.715  37.116  1.00 51.06           C  
ATOM   1581  CB  TRP H 206      13.126  21.933  36.342  1.00 60.95           C  
ATOM   1582  CG  TRP H 206      13.667  23.264  36.820  1.00 62.71           C  
ATOM   1583  CD2 TRP H 206      15.049  23.646  36.720  1.00 31.70           C  
ATOM   1584  CD1 TRP H 206      13.028  24.295  37.446  1.00 34.17           C  
ATOM   1585  NE1 TRP H 206      13.921  25.305  37.719  1.00 35.44           N  
ATOM   1586  CE2 TRP H 206      15.169  24.917  37.283  1.00 25.46           C  
ATOM   1587  CE3 TRP H 206      16.133  22.991  36.209  1.00 25.87           C  
ATOM   1588  CZ2 TRP H 206      16.377  25.552  37.339  1.00 15.81           C  
ATOM   1589  CZ3 TRP H 206      17.348  23.635  36.258  1.00 42.07           C  
ATOM   1590  CH2 TRP H 206      17.466  24.892  36.813  1.00 28.34           C  
ATOM   1591  C   TRP H 206      13.373  20.881  38.565  1.00 53.11           C  
ATOM   1592  O   TRP H 206      14.301  20.928  39.351  1.00 52.49           O  
ATOM   1593  N   GLY H 207      12.100  20.832  38.988  1.00 17.28           N  
ATOM   1594  CA  GLY H 207      11.881  20.949  40.402  1.00 22.86           C  
ATOM   1595  C   GLY H 207      11.352  22.305  40.739  1.00 25.75           C  
ATOM   1596  O   GLY H 207      11.429  23.247  39.951  1.00 25.90           O  
ATOM   1597  N   ASN H 208      10.789  22.416  41.960  1.00 22.32           N  
ATOM   1598  CA  ASN H 208      10.191  23.637  42.412  1.00 26.93           C  
ATOM   1599  CB  ASN H 208       8.786  23.444  43.001  1.00 23.44           C  
ATOM   1600  CG  ASN H 208       7.858  22.975  41.893  1.00 37.81           C  
ATOM   1601  OD1 ASN H 208       6.683  22.712  42.134  1.00 45.64           O  
ATOM   1602  ND2 ASN H 208       8.393  22.863  40.646  1.00 28.37           N  
ATOM   1603  C   ASN H 208      11.025  24.200  43.523  1.00 23.13           C  
ATOM   1604  O   ASN H 208      11.734  23.475  44.219  1.00 30.91           O  
ATOM   1605  N   TYR H 209      10.930  25.533  43.709  1.00 23.57           N  
ATOM   1606  CA  TYR H 209      11.647  26.298  44.696  1.00 25.12           C  
ATOM   1607  CB  TYR H 209      11.001  27.683  44.906  1.00 25.42           C  
ATOM   1608  CG  TYR H 209      11.824  28.550  45.801  1.00 22.49           C  
ATOM   1609  CD1 TYR H 209      12.894  29.245  45.288  1.00 35.81           C  
ATOM   1610  CD2 TYR H 209      11.519  28.693  47.137  1.00 34.15           C  
ATOM   1611  CE1 TYR H 209      13.661  30.061  46.087  1.00 34.96           C  
ATOM   1612  CE2 TYR H 209      12.283  29.506  47.945  1.00 40.49           C  
ATOM   1613  CZ  TYR H 209      13.356  30.191  47.420  1.00 34.78           C  
ATOM   1614  OH  TYR H 209      14.144  31.029  48.240  1.00 32.28           O  
ATOM   1615  C   TYR H 209      11.572  25.557  45.994  1.00 29.66           C  
ATOM   1616  O   TYR H 209      10.531  24.984  46.314  1.00 24.61           O  
ATOM   1617  N   PRO H 210      12.630  25.524  46.770  1.00 24.30           N  
ATOM   1618  CA  PRO H 210      13.905  26.126  46.476  1.00 25.29           C  
ATOM   1619  CD  PRO H 210      12.535  25.088  48.153  0.50 22.90           C  
ATOM   1620  CB  PRO H 210      14.653  26.195  47.811  1.00 16.24           C  
ATOM   1621  CG  PRO H 210      13.983  25.112  48.672  1.00 22.72           C  
ATOM   1622  C   PRO H 210      14.686  25.352  45.467  1.00 24.90           C  
ATOM   1623  O   PRO H 210      15.661  25.888  44.944  1.00 25.22           O  
ATOM   1624  N   HIS H 211      14.300  24.095  45.181  1.00 20.32           N  
ATOM   1625  CA  HIS H 211      15.148  23.310  44.334  1.00 17.89           C  
ATOM   1626  ND1 HIS H 211      15.845  21.390  46.619  1.00  0.00           N  
ATOM   1627  CG  HIS H 211      14.850  21.168  45.694  1.00 21.11           C  
ATOM   1628  CB  HIS H 211      14.814  21.805  44.333  1.00 22.39           C  
ATOM   1629  NE2 HIS H 211      14.440  19.930  47.532  1.00  0.00           N  
ATOM   1630  CD2 HIS H 211      13.998  20.275  46.265  1.00 28.51           C  
ATOM   1631  CE1 HIS H 211      15.549  20.625  47.702  1.00 19.59           C  
ATOM   1632  C   HIS H 211      15.043  23.776  42.923  1.00 22.06           C  
ATOM   1633  O   HIS H 211      14.166  23.339  42.179  1.00 27.13           O  
ATOM   1634  N   TYR H 212      15.934  24.703  42.516  1.00 21.74           N  
ATOM   1635  CA  TYR H 212      15.963  25.044  41.132  1.00 28.47           C  
ATOM   1636  CB  TYR H 212      15.919  26.552  40.820  1.00 24.69           C  
ATOM   1637  CG  TYR H 212      14.518  26.982  41.102  1.00 21.87           C  
ATOM   1638  CD1 TYR H 212      13.491  26.480  40.336  1.00 23.71           C  
ATOM   1639  CD2 TYR H 212      14.219  27.884  42.097  1.00 25.01           C  
ATOM   1640  CE1 TYR H 212      12.186  26.850  40.553  1.00 33.14           C  
ATOM   1641  CE2 TYR H 212      12.913  28.261  42.321  1.00 26.93           C  
ATOM   1642  CZ  TYR H 212      11.896  27.744  41.551  1.00 31.56           C  
ATOM   1643  OH  TYR H 212      10.558  28.129  41.780  1.00 24.52           O  
ATOM   1644  C   TYR H 212      17.221  24.448  40.605  1.00 24.19           C  
ATOM   1645  O   TYR H 212      18.172  25.142  40.243  1.00 24.00           O  
ATOM   1646  N   ALA H 213      17.218  23.105  40.563  1.00 20.15           N  
ATOM   1647  CA  ALA H 213      18.295  22.302  40.072  1.00 18.27           C  
ATOM   1648  CB  ALA H 213      19.364  21.984  41.130  1.00 17.34           C  
ATOM   1649  C   ALA H 213      17.657  21.006  39.681  1.00 28.82           C  
ATOM   1650  O   ALA H 213      16.625  20.636  40.231  1.00 24.76           O  
ATOM   1651  N   MET H 214      18.249  20.253  38.736  1.00 26.30           N  
ATOM   1652  CA  MET H 214      17.560  19.062  38.324  1.00 21.52           C  
ATOM   1653  CB  MET H 214      18.191  18.415  37.083  1.00 29.69           C  
ATOM   1654  CG  MET H 214      18.001  19.322  35.863  1.00 31.14           C  
ATOM   1655  SD  MET H 214      18.883  18.829  34.357  1.00 30.01           S  
ATOM   1656  CE  MET H 214      18.394  20.315  33.436  1.00 31.80           C  
ATOM   1657  C   MET H 214      17.496  18.101  39.480  1.00 25.14           C  
ATOM   1658  O   MET H 214      18.503  17.511  39.870  1.00 27.24           O  
ATOM   1659  N   ASP H 215      16.270  17.919  40.034  1.00 25.81           N  
ATOM   1660  CA  ASP H 215      16.018  17.177  41.251  1.00 26.22           C  
ATOM   1661  CB  ASP H 215      14.520  17.117  41.612  1.00 28.60           C  
ATOM   1662  CG  ASP H 215      14.048  18.474  42.109  1.00 29.31           C  
ATOM   1663  OD1 ASP H 215      14.935  19.312  42.408  1.00 32.37           O  
ATOM   1664  OD2 ASP H 215      12.814  18.695  42.214  1.00 48.05           O1-
ATOM   1665  C   ASP H 215      16.433  15.730  41.188  1.00 24.41           C  
ATOM   1666  O   ASP H 215      17.378  15.300  41.845  1.00 26.81           O  
ATOM   1667  N   TYR H 216      15.694  14.975  40.365  1.00 59.01           N  
ATOM   1668  CA  TYR H 216      15.710  13.610  39.928  1.00 57.72           C  
ATOM   1669  CB  TYR H 216      14.350  12.916  40.104  1.00 58.36           C  
ATOM   1670  CG  TYR H 216      14.046  13.009  41.557  1.00 70.67           C  
ATOM   1671  CD1 TYR H 216      14.514  12.055  42.423  1.00 74.29           C  
ATOM   1672  CD2 TYR H 216      13.320  14.063  42.061  1.00 76.22           C  
ATOM   1673  CE1 TYR H 216      14.244  12.132  43.767  1.00 73.89           C  
ATOM   1674  CE2 TYR H 216      13.047  14.147  43.408  1.00 72.58           C  
ATOM   1675  CZ  TYR H 216      13.508  13.177  44.265  1.00 71.53           C  
ATOM   1676  OH  TYR H 216      13.231  13.255  45.647  1.00 75.89           O  
ATOM   1677  C   TYR H 216      16.136  13.450  38.504  1.00 56.61           C  
ATOM   1678  O   TYR H 216      15.594  14.075  37.594  1.00 56.33           O  
ATOM   1679  N   TRP H 217      17.162  12.596  38.308  1.00 55.18           N  
ATOM   1680  CA  TRP H 217      17.757  12.343  37.030  1.00 56.08           C  
ATOM   1681  CB  TRP H 217      19.295  12.419  37.064  1.00 58.31           C  
ATOM   1682  CG  TRP H 217      19.849  13.810  37.262  1.00 56.43           C  
ATOM   1683  CD2 TRP H 217      20.649  14.504  36.293  1.00 53.85           C  
ATOM   1684  CD1 TRP H 217      19.746  14.636  38.342  1.00 57.07           C  
ATOM   1685  NE1 TRP H 217      20.423  15.809  38.101  1.00 54.21           N  
ATOM   1686  CE2 TRP H 217      20.984  15.740  36.844  1.00 54.44           C  
ATOM   1687  CE3 TRP H 217      21.076  14.138  35.050  1.00 58.58           C  
ATOM   1688  CZ2 TRP H 217      21.753  16.633  36.155  1.00 56.32           C  
ATOM   1689  CZ3 TRP H 217      21.843  15.046  34.355  1.00 55.91           C  
ATOM   1690  CH2 TRP H 217      22.175  16.270  34.895  1.00 54.81           C  
ATOM   1691  C   TRP H 217      17.407  10.944  36.640  1.00 53.72           C  
ATOM   1692  O   TRP H 217      17.007  10.132  37.475  1.00 56.10           O  
ATOM   1693  N   GLY H 218      17.526  10.646  35.329  1.00 53.94           N  
ATOM   1694  CA  GLY H 218      17.239   9.333  34.814  1.00 51.14           C  
ATOM   1695  C   GLY H 218      18.513   8.536  34.838  1.00 53.10           C  
ATOM   1696  O   GLY H 218      19.466   8.915  35.512  1.00 53.18           O  
ATOM   1697  N   GLN H 219      18.496   7.333  34.223  1.00 52.88           N  
ATOM   1698  CA  GLN H 219      19.638   6.464  34.048  1.00 50.32           C  
ATOM   1699  CB  GLN H 219      19.281   4.981  33.852  1.00 52.04           C  
ATOM   1700  CG  GLN H 219      18.710   4.293  35.089  1.00 71.73           C  
ATOM   1701  CD  GLN H 219      17.194   4.356  35.041  1.00 77.13           C  
ATOM   1702  OE1 GLN H 219      16.516   3.656  35.790  1.00 77.28           O  
ATOM   1703  NE2 GLN H 219      16.642   5.209  34.139  1.00 80.67           N  
ATOM   1704  C   GLN H 219      20.462   6.825  32.851  1.00 51.73           C  
ATOM   1705  O   GLN H 219      21.681   6.653  32.847  1.00 49.35           O  
ATOM   1706  N   GLY H 220      19.794   7.268  31.770  1.00 50.71           N  
ATOM   1707  CA  GLY H 220      20.479   7.589  30.552  1.00 46.25           C  
ATOM   1708  C   GLY H 220      20.259   6.505  29.541  1.00 47.94           C  
ATOM   1709  O   GLY H 220      20.021   5.345  29.872  1.00 48.17           O  
ATOM   1710  N   THR H 221      20.305   6.897  28.251  1.00 46.47           N  
ATOM   1711  CA  THR H 221      20.223   5.988  27.143  1.00 45.56           C  
ATOM   1712  CB  THR H 221      18.967   6.136  26.333  1.00 48.35           C  
ATOM   1713  OG1 THR H 221      17.828   5.923  27.152  1.00 49.43           O  
ATOM   1714  CG2 THR H 221      18.985   5.103  25.193  1.00 48.27           C  
ATOM   1715  C   THR H 221      21.363   6.369  26.258  1.00 48.62           C  
ATOM   1716  O   THR H 221      21.504   7.539  25.903  1.00 47.26           O  
ATOM   1717  N   SER H 222      22.219   5.401  25.880  1.00 48.52           N  
ATOM   1718  CA  SER H 222      23.343   5.766  25.071  1.00 45.66           C  
ATOM   1719  CB  SER H 222      24.501   4.758  25.118  1.00 50.42           C  
ATOM   1720  OG  SER H 222      24.153   3.585  24.398  1.00 81.87           O  
ATOM   1721  C   SER H 222      22.906   5.856  23.649  1.00 47.79           C  
ATOM   1722  O   SER H 222      22.037   5.110  23.201  1.00 48.13           O  
ATOM   1723  N   VAL H 223      23.510   6.797  22.901  1.00 45.35           N  
ATOM   1724  CA  VAL H 223      23.207   6.945  21.509  1.00 46.46           C  
ATOM   1725  CB  VAL H 223      22.353   8.149  21.230  1.00 46.48           C  
ATOM   1726  CG1 VAL H 223      22.219   8.329  19.711  1.00 47.47           C  
ATOM   1727  CG2 VAL H 223      21.008   7.970  21.951  1.00 44.60           C  
ATOM   1728  C   VAL H 223      24.513   7.154  20.817  1.00 51.92           C  
ATOM   1729  O   VAL H 223      25.311   7.995  21.224  1.00 49.69           O  
ATOM   1730  N   THR H 224      24.769   6.389  19.742  1.00 49.77           N  
ATOM   1731  CA  THR H 224      26.015   6.552  19.053  1.00 46.88           C  
ATOM   1732  CB  THR H 224      26.907   5.356  19.172  1.00 48.39           C  
ATOM   1733  OG1 THR H 224      28.165   5.615  18.571  1.00 51.01           O  
ATOM   1734  CG2 THR H 224      26.220   4.162  18.496  1.00 44.56           C  
ATOM   1735  C   THR H 224      25.721   6.770  17.604  1.00 48.10           C  
ATOM   1736  O   THR H 224      24.819   6.152  17.040  1.00 49.60           O  
ATOM   1737  N   VAL H 225      26.482   7.679  16.964  1.00 50.37           N  
ATOM   1738  CA  VAL H 225      26.268   7.962  15.574  1.00 53.32           C  
ATOM   1739  CB  VAL H 225      26.165   9.433  15.298  1.00 50.40           C  
ATOM   1740  CG1 VAL H 225      25.949   9.636  13.790  1.00 51.48           C  
ATOM   1741  CG2 VAL H 225      25.047  10.022  16.172  1.00 51.50           C  
ATOM   1742  C   VAL H 225      27.470   7.471  14.844  1.00 54.11           C  
ATOM   1743  O   VAL H 225      28.553   8.040  14.966  1.00 54.12           O  
ATOM   1744  N   SER H 226      27.310   6.402  14.047  1.00 55.99           N  
ATOM   1745  CA  SER H 226      28.441   5.870  13.347  1.00 65.38           C  
ATOM   1746  CB  SER H 226      29.052   4.628  14.020  1.00 71.64           C  
ATOM   1747  OG  SER H 226      30.156   4.147  13.268  1.00 70.36           O  
ATOM   1748  C   SER H 226      27.991   5.453  11.991  1.00 65.01           C  
ATOM   1749  O   SER H 226      26.806   5.217  11.758  1.00 68.04           O  
ATOM   1750  N   SER H 227      28.949   5.367  11.050  1.00 68.42           N  
ATOM   1751  CA  SER H 227      28.634   4.972   9.712  1.00 70.73           C  
ATOM   1752  CB  SER H 227      29.689   5.437   8.695  1.00 67.12           C  
ATOM   1753  OG  SER H 227      29.723   6.855   8.641  1.00 79.42           O  
ATOM   1754  C   SER H 227      28.595   3.451   9.694  1.00 72.65           C  
ATOM   1755  O   SER H 227      29.577   2.842  10.194  1.00 70.79           O  
ATOM   1756  OXT SER H 227      27.593   2.876   9.191  1.00  0.00           O1-
TER    1757      SER H 227 
CONECT  167  674
CONECT  674  167
CONECT  973 1560
CONECT 1560  973
END
