# Supplementary material for: Fully automated antibody structure prediction using BIOVIA tools: Validation study
Source: PLoS One. 2017 May 18;12(5):e0177923. doi: 10.1371/journal.pone.0177923 (PMC5436848; doi:10.1371/journal.pone.0177923)
Supplement: S2 Dataset — Predicted structures using the Top5 framework method, Chothia CDR definition with canonical filtering and generating 50 models. These were used in the comparison against predictions using no filtering. (ZIP) [file pone.0177923.s004.zip › 4KXZ_LH_FV_FinalModel.pdb]

REMARK   Accelrys Discovery Studio PDB file
REMARK   Created:  2015-04-10T04:34:01Z
SSBOND   1 CYS L   23    CYS L   89                                     
SSBOND   2 CYS H  129    CYS H  203                                     
ATOM      1  N   GLU L   1      25.772  32.491  25.876  1.00 44.96           N1+
ATOM      2  CA  GLU L   1      25.391  31.747  27.099  1.00 44.11           C  
ATOM      3  CB  GLU L   1      25.285  30.245  26.788  1.00 45.72           C  
ATOM      4  CG  GLU L   1      26.596  29.636  26.286  1.00 49.26           C  
ATOM      5  CD  GLU L   1      26.352  28.160  26.015  0.88 91.86           C  
ATOM      6  OE1 GLU L   1      25.180  27.721  26.171  0.88 76.01           O  
ATOM      7  OE2 GLU L   1      27.325  27.453  25.644  0.88 57.57           O1-
ATOM      8  C   GLU L   1      26.407  31.957  28.175  1.00 41.99           C  
ATOM      9  O   GLU L   1      27.503  32.455  27.920  1.00 43.07           O  
ATOM     10  N   THR L   2      26.054  31.601  29.426  1.00 39.29           N  
ATOM     11  CA  THR L   2      26.981  31.774  30.503  1.00 36.14           C  
ATOM     12  CB  THR L   2      26.333  31.896  31.850  1.00 35.85           C  
ATOM     13  OG1 THR L   2      25.453  33.011  31.867  1.00 25.42           O  
ATOM     14  CG2 THR L   2      27.431  32.071  32.913  1.00 31.42           C  
ATOM     15  C   THR L   2      27.884  30.588  30.538  1.00 34.63           C  
ATOM     16  O   THR L   2      27.434  29.443  30.509  1.00 33.62           O  
ATOM     17  N   VAL L   3      29.204  30.841  30.618  1.00 33.66           N  
ATOM     18  CA  VAL L   3      30.132  29.752  30.636  1.00 31.91           C  
ATOM     19  CB  VAL L   3      31.330  29.981  29.760  1.00 32.97           C  
ATOM     20  CG1 VAL L   3      32.320  28.820  29.951  1.00 31.33           C  
ATOM     21  CG2 VAL L   3      30.843  30.154  28.310  1.00 32.53           C  
ATOM     22  C   VAL L   3      30.608  29.587  32.042  1.00 31.87           C  
ATOM     23  O   VAL L   3      30.989  30.553  32.703  1.00 33.07           O  
ATOM     24  N   LEU L   4      30.574  28.337  32.542  1.00 30.36           N  
ATOM     25  CA  LEU L   4      31.019  28.074  33.877  1.00 28.33           C  
ATOM     26  CB  LEU L   4      30.065  27.172  34.680  1.00 26.97           C  
ATOM     27  CG  LEU L   4      28.681  27.807  34.918  1.00 26.23           C  
ATOM     28  CD1 LEU L   4      27.782  26.889  35.763  1.00 30.80           C  
ATOM     29  CD2 LEU L   4      28.798  29.226  35.498  1.00 25.37           C  
ATOM     30  C   LEU L   4      32.338  27.382  33.776  1.00 28.58           C  
ATOM     31  O   LEU L   4      32.487  26.412  33.033  1.00 29.31           O  
ATOM     32  N   THR L   5      33.341  27.883  34.523  1.00 28.56           N  
ATOM     33  CA  THR L   5      34.651  27.303  34.476  1.00 29.19           C  
ATOM     34  CB  THR L   5      35.715  28.307  34.141  1.00 30.37           C  
ATOM     35  OG1 THR L   5      35.444  28.901  32.880  1.00 26.58           O  
ATOM     36  CG2 THR L   5      37.081  27.598  34.110  1.00 26.46           C  
ATOM     37  C   THR L   5      34.961  26.760  35.834  1.00 28.67           C  
ATOM     38  O   THR L   5      34.902  27.479  36.831  1.00 28.30           O  
ATOM     39  N   GLN L   6      35.313  25.460  35.908  1.00 27.59           N  
ATOM     40  CA  GLN L   6      35.604  24.879  37.185  1.00 26.82           C  
ATOM     41  CB  GLN L   6      34.859  23.560  37.462  1.00 25.25           C  
ATOM     42  CG  GLN L   6      33.344  23.732  37.591  1.00 23.60           C  
ATOM     43  CD  GLN L   6      32.731  22.368  37.872  1.00 26.44           C  
ATOM     44  OE1 GLN L   6      31.890  21.881  37.119  1.00 24.47           O  
ATOM     45  NE2 GLN L   6      33.159  21.735  38.998  1.00 23.92           N  
ATOM     46  C   GLN L   6      37.070  24.605  37.275  1.00 28.30           C  
ATOM     47  O   GLN L   6      37.735  24.338  36.274  1.00 27.45           O  
ATOM     48  N   SER L   7      37.617  24.715  38.502  1.00 29.23           N  
ATOM     49  CA  SER L   7      39.007  24.440  38.725  0.90 30.55           C  
ATOM     50  CB  SER L   7      39.895  25.695  38.684  0.90 28.91           C  
ATOM     51  OG  SER L   7      39.543  26.583  39.734  0.90 39.22           O  
ATOM     52  C   SER L   7      39.125  23.855  40.096  1.00 30.40           C  
ATOM     53  O   SER L   7      38.307  24.149  40.968  1.00 31.56           O  
ATOM     54  N   PRO L   8      40.100  23.016  40.331  1.00 30.55           N  
ATOM     55  CA  PRO L   8      41.037  22.578  39.331  1.00 30.34           C  
ATOM     56  CD  PRO L   8      40.626  22.861  41.676  1.00 30.71           C  
ATOM     57  CB  PRO L   8      42.284  22.121  40.089  1.00 30.78           C  
ATOM     58  CG  PRO L   8      41.790  21.871  41.523  1.00 31.37           C  
ATOM     59  C   PRO L   8      40.408  21.473  38.548  1.00 30.05           C  
ATOM     60  O   PRO L   8      39.348  20.993  38.945  1.00 29.83           O  
ATOM     61  N   GLY L   9      41.032  21.066  37.424  1.00 29.96           N  
ATOM     62  CA  GLY L   9      40.493  19.997  36.638  1.00 30.52           C  
ATOM     63  C   GLY L   9      40.501  18.747  37.461  1.00 30.12           C  
ATOM     64  O   GLY L   9      39.521  18.003  37.474  1.00 29.72           O  
ATOM     65  N   THR L  10      41.616  18.470  38.166  1.00 30.78           N  
ATOM     66  CA  THR L  10      41.659  17.291  38.986  1.00 30.31           C  
ATOM     67  CB  THR L  10      42.559  16.211  38.458  1.00 30.66           C  
ATOM     68  OG1 THR L  10      42.143  15.817  37.157  1.00 32.10           O  
ATOM     69  CG2 THR L  10      42.497  15.006  39.415  1.00 29.24           C  
ATOM     70  C   THR L  10      42.174  17.686  40.331  1.00 29.96           C  
ATOM     71  O   THR L  10      43.089  18.499  40.445  1.00 30.55           O  
ATOM     72  N   LEU L  11      41.576  17.118  41.399  1.00 29.87           N  
ATOM     73  CA  LEU L  11      42.028  17.433  42.722  1.00 31.13           C  
ATOM     74  CB  LEU L  11      40.923  18.085  43.579  1.00 30.23           C  
ATOM     75  CG  LEU L  11      41.392  18.668  44.925  1.00 34.73           C  
ATOM     76  CD1 LEU L  11      42.388  19.820  44.717  1.00 33.53           C  
ATOM     77  CD2 LEU L  11      40.196  19.098  45.789  1.00 40.15           C  
ATOM     78  C   LEU L  11      42.432  16.133  43.351  1.00 32.18           C  
ATOM     79  O   LEU L  11      41.639  15.195  43.423  1.00 32.39           O  
ATOM     80  N   SER L  12      43.695  16.035  43.813  1.00 32.34           N  
ATOM     81  CA  SER L  12      44.144  14.805  44.400  1.00 33.81           C  
ATOM     82  CB  SER L  12      45.473  14.310  43.803  1.00 34.15           C  
ATOM     83  OG  SER L  12      45.310  14.031  42.421  1.00 42.11           O  
ATOM     84  C   SER L  12      44.381  15.057  45.854  1.00 34.30           C  
ATOM     85  O   SER L  12      45.240  15.858  46.220  1.00 35.13           O  
ATOM     86  N   LEU L  13      43.622  14.364  46.730  1.00 33.01           N  
ATOM     87  CA  LEU L  13      43.764  14.591  48.137  1.00 32.94           C  
ATOM     88  CB  LEU L  13      42.701  15.553  48.700  1.00 32.80           C  
ATOM     89  CG  LEU L  13      42.812  16.988  48.145  1.00 33.14           C  
ATOM     90  CD1 LEU L  13      41.727  17.902  48.734  1.00 35.84           C  
ATOM     91  CD2 LEU L  13      44.223  17.557  48.354  1.00 29.29           C  
ATOM     92  C   LEU L  13      43.626  13.285  48.854  1.00 33.12           C  
ATOM     93  O   LEU L  13      43.086  12.319  48.315  1.00 33.41           O  
ATOM     94  N   SER L  14      44.153  13.223  50.094  1.00 34.01           N  
ATOM     95  CA  SER L  14      44.071  12.044  50.909  1.00 35.13           C  
ATOM     96  CB  SER L  14      45.207  11.924  51.939  1.00 36.41           C  
ATOM     97  OG  SER L  14      46.464  11.855  51.282  1.00 40.51           O  
ATOM     98  C   SER L  14      42.794  12.113  51.681  1.00 34.14           C  
ATOM     99  O   SER L  14      42.116  13.137  51.713  1.00 33.68           O  
ATOM    100  N   PRO L  15      42.451  11.025  52.311  1.00 35.07           N  
ATOM    101  CA  PRO L  15      41.241  10.996  53.080  1.00 35.97           C  
ATOM    102  CD  PRO L  15      42.816   9.713  51.803  1.00 35.03           C  
ATOM    103  CB  PRO L  15      41.000   9.526  53.415  1.00 36.70           C  
ATOM    104  CG  PRO L  15      41.684   8.776  52.256  1.00 35.11           C  
ATOM    105  C   PRO L  15      41.373  11.862  54.288  1.00 36.65           C  
ATOM    106  O   PRO L  15      42.459  11.922  54.862  1.00 36.80           O  
ATOM    107  N   GLY L  16      40.282  12.546  54.684  1.00 36.00           N  
ATOM    108  CA  GLY L  16      40.298  13.356  55.866  1.00 37.37           C  
ATOM    109  C   GLY L  16      40.646  14.768  55.510  1.00 37.57           C  
ATOM    110  O   GLY L  16      40.409  15.682  56.298  1.00 38.34           O  
ATOM    111  N   GLU L  17      41.205  14.993  54.306  1.00 35.02           N  
ATOM    112  CA  GLU L  17      41.600  16.319  53.922  1.00 33.81           C  
ATOM    113  CB  GLU L  17      42.685  16.341  52.830  1.00 34.21           C  
ATOM    114  CG  GLU L  17      44.033  15.820  53.336  1.00 33.22           C  
ATOM    115  CD  GLU L  17      45.024  15.808  52.180  1.00 41.44           C  
ATOM    116  OE1 GLU L  17      44.570  15.946  51.013  1.00 42.73           O  
ATOM    117  OE2 GLU L  17      46.245  15.655  52.446  1.00 53.61           O1-
ATOM    118  C   GLU L  17      40.397  17.062  53.429  1.00 33.17           C  
ATOM    119  O   GLU L  17      39.358  16.469  53.144  1.00 31.55           O  
ATOM    120  N   ARG L  18      40.503  18.405  53.354  1.00 33.12           N  
ATOM    121  CA  ARG L  18      39.398  19.216  52.926  1.00 31.85           C  
ATOM    122  CB  ARG L  18      39.413  20.630  53.519  1.00 32.45           C  
ATOM    123  CG  ARG L  18      40.602  21.450  53.015  1.00 34.82           C  
ATOM    124  CD  ARG L  18      40.695  22.840  53.639  1.00 45.72           C  
ATOM    125  NE  ARG L  18      39.417  23.548  53.358  1.00 51.31           N  
ATOM    126  CZ  ARG L  18      38.693  24.043  54.404  1.00 63.88           C  
ATOM    127  NH1 ARG L  18      39.131  23.844  55.680  0.90 38.22           N1+
ATOM    128  NH2 ARG L  18      37.538  24.734  54.179  1.00 40.96           N  
ATOM    129  C   ARG L  18      39.511  19.423  51.449  1.00 30.81           C  
ATOM    130  O   ARG L  18      40.604  19.629  50.922  1.00 31.59           O  
ATOM    131  N   ALA L  19      38.368  19.380  50.735  1.00 30.17           N  
ATOM    132  CA  ALA L  19      38.408  19.606  49.321  1.00 28.49           C  
ATOM    133  CB  ALA L  19      37.761  18.478  48.501  1.00 27.55           C  
ATOM    134  C   ALA L  19      37.636  20.857  49.044  1.00 27.88           C  
ATOM    135  O   ALA L  19      36.532  21.046  49.554  1.00 28.68           O  
ATOM    136  N   THR L  20      38.222  21.758  48.233  1.00 27.08           N  
ATOM    137  CA  THR L  20      37.555  22.977  47.880  1.00 27.16           C  
ATOM    138  CB  THR L  20      38.297  24.193  48.351  1.00 27.91           C  
ATOM    139  OG1 THR L  20      38.459  24.144  49.761  1.00 32.69           O  
ATOM    140  CG2 THR L  20      37.512  25.455  47.955  1.00 28.23           C  
ATOM    141  C   THR L  20      37.516  23.021  46.385  1.00 27.06           C  
ATOM    142  O   THR L  20      38.560  23.027  45.733  1.00 27.62           O  
ATOM    143  N   LEU L  21      36.302  23.047  45.795  1.00 27.27           N  
ATOM    144  CA  LEU L  21      36.193  23.088  44.363  1.00 26.60           C  
ATOM    145  CB  LEU L  21      35.275  21.997  43.777  1.00 25.19           C  
ATOM    146  CG  LEU L  21      35.784  20.567  44.043  1.00 28.23           C  
ATOM    147  CD1 LEU L  21      35.756  20.237  45.541  1.00 28.76           C  
ATOM    148  CD2 LEU L  21      35.028  19.525  43.206  1.00 31.03           C  
ATOM    149  C   LEU L  21      35.624  24.420  43.986  1.00 27.67           C  
ATOM    150  O   LEU L  21      34.756  24.954  44.675  1.00 28.87           O  
ATOM    151  N   SER L  22      36.106  24.993  42.862  1.00 28.43           N  
ATOM    152  CA  SER L  22      35.671  26.304  42.480  0.90 29.41           C  
ATOM    153  CB  SER L  22      36.828  27.295  42.269  0.90 30.11           C  
ATOM    154  OG  SER L  22      37.518  27.515  43.490  0.90 34.05           O  
ATOM    155  C   SER L  22      34.928  26.241  41.183  1.00 29.21           C  
ATOM    156  O   SER L  22      35.213  25.422  40.311  1.00 28.52           O  
ATOM    157  N   CYS L  23      33.915  27.121  41.046  1.00 30.07           N  
ATOM    158  CA  CYS L  23      33.161  27.250  39.833  1.00 30.46           C  
ATOM    159  CB  CYS L  23      31.749  26.617  39.924  1.00 29.30           C  
ATOM    160  SG  CYS L  23      30.767  26.770  38.396  1.00 33.66           S  
ATOM    161  C   CYS L  23      33.015  28.724  39.596  1.00 32.02           C  
ATOM    162  O   CYS L  23      32.474  29.440  40.438  1.00 32.22           O  
ATOM    163  N   ARG L  24      33.512  29.226  38.446  1.00 31.59           N  
ATOM    164  CA  ARG L  24      33.404  30.638  38.191  1.00 32.34           C  
ATOM    165  CB  ARG L  24      34.761  31.341  38.052  1.00 33.22           C  
ATOM    166  CG  ARG L  24      35.477  31.322  39.400  1.00 41.72           C  
ATOM    167  CD  ARG L  24      36.883  31.909  39.433  1.00 72.44           C  
ATOM    168  NE  ARG L  24      37.404  31.601  40.794  1.00 70.30           N  
ATOM    169  CZ  ARG L  24      38.741  31.643  41.048  1.00 92.51           C  
ATOM    170  NH1 ARG L  24      39.605  32.040  40.068  1.00 59.36           N1+
ATOM    171  NH2 ARG L  24      39.216  31.276  42.274  1.00 62.42           N  
ATOM    172  C   ARG L  24      32.583  30.837  36.960  1.00 31.46           C  
ATOM    173  O   ARG L  24      32.663  30.063  36.009  1.00 31.69           O  
ATOM    174  N   ALA L  25      31.752  31.900  36.959  1.00 31.09           N  
ATOM    175  CA  ALA L  25      30.851  32.132  35.867  1.00 31.24           C  
ATOM    176  CB  ALA L  25      29.406  32.396  36.324  1.00 30.59           C  
ATOM    177  C   ALA L  25      31.297  33.328  35.088  1.00 32.43           C  
ATOM    178  O   ALA L  25      31.912  34.251  35.619  1.00 34.74           O  
ATOM    179  N   SER L  26      30.977  33.315  33.781  1.00 31.07           N  
ATOM    180  CA  SER L  26      31.297  34.364  32.857  1.00 31.32           C  
ATOM    181  CB  SER L  26      30.922  33.992  31.416  1.00 30.10           C  
ATOM    182  OG  SER L  26      31.674  32.857  31.015  1.00 31.73           O  
ATOM    183  C   SER L  26      30.503  35.580  33.211  1.00 32.31           C  
ATOM    184  O   SER L  26      30.949  36.706  32.990  1.00 32.85           O  
ATOM    185  N   GLN L  27      29.287  35.376  33.752  1.00 31.57           N  
ATOM    186  CA  GLN L  27      28.450  36.484  34.112  1.00 33.88           C  
ATOM    187  CB  GLN L  27      27.357  36.763  33.065  1.00 36.44           C  
ATOM    188  CG  GLN L  27      26.424  35.578  32.824  1.00 37.14           C  
ATOM    189  CD  GLN L  27      25.618  35.867  31.565  1.00 41.77           C  
ATOM    190  OE1 GLN L  27      26.172  36.211  30.521  1.00 44.39           O  
ATOM    191  NE2 GLN L  27      24.269  35.718  31.662  1.00 42.07           N  
ATOM    192  C   GLN L  27      27.828  36.178  35.439  1.00 36.72           C  
ATOM    193  O   GLN L  27      27.849  35.036  35.897  1.00 32.86           O  
ATOM    194  N   SER L  28      27.253  37.206  36.099  1.00 34.58           N  
ATOM    195  CA  SER L  28      26.742  37.026  37.429  1.00 37.46           C  
ATOM    196  CB  SER L  28      26.244  38.321  38.100  1.00 43.17           C  
ATOM    197  OG  SER L  28      25.056  38.774  37.469  1.00 46.24           O  
ATOM    198  C   SER L  28      25.584  36.086  37.409  1.00 36.26           C  
ATOM    199  O   SER L  28      24.786  36.068  36.470  1.00 35.24           O  
ATOM    200  N   LEU L  29      25.489  35.261  38.472  1.00 34.30           N  
ATOM    201  CA  LEU L  29      24.418  34.322  38.605  1.00 32.12           C  
ATOM    202  CB  LEU L  29      24.937  32.884  38.825  1.00 31.29           C  
ATOM    203  CG  LEU L  29      25.905  32.354  37.742  1.00 26.26           C  
ATOM    204  CD1 LEU L  29      26.333  30.915  38.067  1.00 25.19           C  
ATOM    205  CD2 LEU L  29      25.354  32.508  36.314  1.00 25.08           C  
ATOM    206  C   LEU L  29      23.627  34.685  39.843  1.00 34.93           C  
ATOM    207  O   LEU L  29      22.749  33.931  40.256  1.00 35.69           O  
ATOM    208  N   GLY L  30      23.883  35.858  40.458  1.00 35.36           N  
ATOM    209  CA  GLY L  30      23.153  36.226  41.643  1.00 39.55           C  
ATOM    210  C   GLY L  30      23.650  35.386  42.783  1.00 37.34           C  
ATOM    211  O   GLY L  30      24.793  34.938  42.792  1.00 36.61           O  
ATOM    212  N   SER L  31      22.819  35.255  43.840  1.00 35.66           N  
ATOM    213  CA  SER L  31      23.123  34.419  44.972  1.00 35.68           C  
ATOM    214  CB  SER L  31      22.645  35.024  46.298  1.00 37.94           C  
ATOM    215  OG  SER L  31      23.165  36.334  46.433  1.00 43.13           O  
ATOM    216  C   SER L  31      22.452  33.082  44.870  1.00 33.34           C  
ATOM    217  O   SER L  31      22.569  32.285  45.800  1.00 32.91           O  
ATOM    218  N   SER L  32      21.679  32.767  43.813  1.00 34.33           N  
ATOM    219  CA  SER L  32      21.012  31.530  44.089  0.83 34.91           C  
ATOM    220  CB  SER L  32      19.559  31.733  44.582  0.83 38.02           C  
ATOM    221  OG  SER L  32      19.559  32.242  45.908  0.83 41.55           O  
ATOM    222  C   SER L  32      20.992  30.559  42.956  1.00 32.17           C  
ATOM    223  O   SER L  32      20.826  29.364  43.216  1.00 31.20           O  
ATOM    224  N   TYR L  33      21.230  30.968  41.695  1.00 29.40           N  
ATOM    225  CA  TYR L  33      20.927  29.981  40.693  1.00 26.33           C  
ATOM    226  CB  TYR L  33      20.521  30.584  39.351  1.00 27.07           C  
ATOM    227  CG  TYR L  33      19.364  31.477  39.587  1.00 30.09           C  
ATOM    228  CD1 TYR L  33      18.110  30.968  39.790  1.00 32.99           C  
ATOM    229  CD2 TYR L  33      19.545  32.833  39.624  1.00 31.04           C  
ATOM    230  CE1 TYR L  33      17.040  31.798  40.013  1.00 35.61           C  
ATOM    231  CE2 TYR L  33      18.488  33.677  39.844  1.00 36.42           C  
ATOM    232  CZ  TYR L  33      17.228  33.155  40.044  1.00 38.17           C  
ATOM    233  OH  TYR L  33      16.125  34.006  40.275  1.00 40.07           O  
ATOM    234  C   TYR L  33      22.122  29.164  40.345  1.00 26.06           C  
ATOM    235  O   TYR L  33      22.566  29.162  39.198  1.00 23.62           O  
ATOM    236  N   LEU L  34      22.614  28.359  41.292  1.00 25.56           N  
ATOM    237  CA  LEU L  34      23.777  27.565  41.018  1.00 25.64           C  
ATOM    238  CB  LEU L  34      25.061  28.318  41.429  1.00 24.79           C  
ATOM    239  CG  LEU L  34      26.406  27.696  41.013  1.00 29.39           C  
ATOM    240  CD1 LEU L  34      26.678  26.386  41.748  1.00 22.02           C  
ATOM    241  CD2 LEU L  34      26.519  27.563  39.488  1.00 24.72           C  
ATOM    242  C   LEU L  34      23.650  26.291  41.806  1.00 25.30           C  
ATOM    243  O   LEU L  34      23.287  26.313  42.980  1.00 25.27           O  
ATOM    244  N   ALA L  35      23.943  25.135  41.169  1.00 24.86           N  
ATOM    245  CA  ALA L  35      23.800  23.871  41.845  1.00 23.35           C  
ATOM    246  CB  ALA L  35      22.616  23.036  41.331  1.00 22.88           C  
ATOM    247  C   ALA L  35      25.045  23.051  41.645  1.00 22.98           C  
ATOM    248  O   ALA L  35      25.823  23.288  40.722  1.00 22.29           O  
ATOM    249  N   TRP L  36      25.271  22.068  42.549  1.00 23.05           N  
ATOM    250  CA  TRP L  36      26.419  21.200  42.472  1.00 21.91           C  
ATOM    251  CB  TRP L  36      27.319  21.293  43.718  1.00 21.48           C  
ATOM    252  CG  TRP L  36      27.952  22.650  43.911  1.00 21.16           C  
ATOM    253  CD2 TRP L  36      29.234  23.033  43.392  1.00 18.90           C  
ATOM    254  CD1 TRP L  36      27.465  23.735  44.579  1.00 18.03           C  
ATOM    255  NE1 TRP L  36      28.361  24.773  44.504  1.00 22.58           N  
ATOM    256  CE2 TRP L  36      29.458  24.357  43.777  1.00 23.70           C  
ATOM    257  CE3 TRP L  36      30.153  22.342  42.653  1.00 20.54           C  
ATOM    258  CZ2 TRP L  36      30.605  25.009  43.428  1.00 26.82           C  
ATOM    259  CZ3 TRP L  36      31.310  23.003  42.306  1.00 23.32           C  
ATOM    260  CH2 TRP L  36      31.532  24.311  42.684  1.00 21.90           C  
ATOM    261  C   TRP L  36      25.933  19.782  42.402  1.00 22.60           C  
ATOM    262  O   TRP L  36      24.987  19.405  43.095  1.00 23.13           O  
ATOM    263  N   TYR L  37      26.582  18.953  41.552  1.00 23.14           N  
ATOM    264  CA  TYR L  37      26.191  17.575  41.421  1.00 22.02           C  
ATOM    265  CB  TYR L  37      25.614  17.204  40.041  1.00 20.71           C  
ATOM    266  CG  TYR L  37      24.382  18.003  39.775  1.00 22.56           C  
ATOM    267  CD1 TYR L  37      23.151  17.570  40.202  1.00 21.97           C  
ATOM    268  CD2 TYR L  37      24.456  19.193  39.092  1.00 22.91           C  
ATOM    269  CE1 TYR L  37      22.015  18.305  39.952  1.00 22.28           C  
ATOM    270  CE2 TYR L  37      23.324  19.933  38.841  1.00 21.22           C  
ATOM    271  CZ  TYR L  37      22.099  19.490  39.272  1.00 21.85           C  
ATOM    272  OH  TYR L  37      20.930  20.241  39.020  1.00 27.32           O  
ATOM    273  C   TYR L  37      27.410  16.714  41.584  1.00 22.06           C  
ATOM    274  O   TYR L  37      28.530  17.129  41.289  1.00 22.78           O  
ATOM    275  N   GLN L  38      27.200  15.477  42.081  1.00 21.44           N  
ATOM    276  CA  GLN L  38      28.255  14.520  42.266  1.00 22.15           C  
ATOM    277  CB  GLN L  38      28.279  13.939  43.690  1.00 22.53           C  
ATOM    278  CG  GLN L  38      29.390  12.915  43.925  1.00 23.74           C  
ATOM    279  CD  GLN L  38      29.145  12.266  45.281  1.00 30.93           C  
ATOM    280  OE1 GLN L  38      28.018  11.908  45.616  1.00 26.59           O  
ATOM    281  NE2 GLN L  38      30.227  12.112  46.089  1.00 22.97           N  
ATOM    282  C   GLN L  38      27.969  13.375  41.351  1.00 22.66           C  
ATOM    283  O   GLN L  38      26.830  12.917  41.257  1.00 23.30           O  
ATOM    284  N   GLN L  39      28.993  12.888  40.618  1.00 22.36           N  
ATOM    285  CA  GLN L  39      28.737  11.759  39.772  1.00 23.33           C  
ATOM    286  CB  GLN L  39      28.691  12.089  38.267  1.00 21.32           C  
ATOM    287  CG  GLN L  39      28.415  10.861  37.393  1.00 25.31           C  
ATOM    288  CD  GLN L  39      28.379  11.286  35.930  1.00 21.78           C  
ATOM    289  OE1 GLN L  39      28.314  12.472  35.617  1.00 28.08           O  
ATOM    290  NE2 GLN L  39      28.406  10.289  35.006  1.00 30.92           N  
ATOM    291  C   GLN L  39      29.818  10.746  39.975  1.00 24.67           C  
ATOM    292  O   GLN L  39      30.990  10.999  39.703  1.00 24.05           O  
ATOM    293  N   LYS L  40      29.425   9.553  40.460  1.00 26.18           N  
ATOM    294  CA  LYS L  40      30.331   8.464  40.672  1.00 28.54           C  
ATOM    295  CB  LYS L  40      29.895   7.547  41.824  1.00 28.71           C  
ATOM    296  CG  LYS L  40      29.952   8.265  43.174  1.00 31.08           C  
ATOM    297  CD  LYS L  40      29.186   7.561  44.295  1.00 30.91           C  
ATOM    298  CE  LYS L  40      29.256   8.302  45.631  1.00 37.31           C  
ATOM    299  NZ  LYS L  40      28.457   7.587  46.651  1.00 44.01           N1+
ATOM    300  C   LYS L  40      30.367   7.676  39.403  1.00 31.31           C  
ATOM    301  O   LYS L  40      29.478   7.800  38.562  1.00 31.66           O  
ATOM    302  N   PRO L  41      31.367   6.863  39.222  1.00 34.03           N  
ATOM    303  CA  PRO L  41      31.477   6.165  37.974  1.00 34.85           C  
ATOM    304  CD  PRO L  41      32.663   7.096  39.838  1.00 34.28           C  
ATOM    305  CB  PRO L  41      32.862   5.521  37.988  1.00 35.63           C  
ATOM    306  CG  PRO L  41      33.691   6.471  38.877  1.00 34.28           C  
ATOM    307  C   PRO L  41      30.338   5.230  37.714  1.00 35.67           C  
ATOM    308  O   PRO L  41      29.966   4.472  38.609  1.00 35.53           O  
ATOM    309  N   GLY L  42      29.776   5.283  36.488  1.00 36.73           N  
ATOM    310  CA  GLY L  42      28.728   4.398  36.065  1.00 36.63           C  
ATOM    311  C   GLY L  42      27.433   4.764  36.723  1.00 37.12           C  
ATOM    312  O   GLY L  42      26.497   3.965  36.729  1.00 37.75           O  
ATOM    313  N   GLN L  43      27.325   5.980  37.293  1.00 34.50           N  
ATOM    314  CA  GLN L  43      26.090   6.302  37.952  1.00 32.25           C  
ATOM    315  CB  GLN L  43      26.213   6.349  39.484  1.00 32.02           C  
ATOM    316  CG  GLN L  43      26.552   4.986  40.090  1.00 38.58           C  
ATOM    317  CD  GLN L  43      26.646   5.149  41.598  1.00 57.42           C  
ATOM    318  OE1 GLN L  43      26.203   6.154  42.154  1.00 37.96           O  
ATOM    319  NE2 GLN L  43      27.243   4.138  42.281  1.00 67.05           N  
ATOM    320  C   GLN L  43      25.613   7.642  37.487  1.00 30.20           C  
ATOM    321  O   GLN L  43      26.360   8.416  36.890  1.00 28.24           O  
ATOM    322  N   ALA L  44      24.319   7.924  37.736  1.00 28.34           N  
ATOM    323  CA  ALA L  44      23.716   9.170  37.361  1.00 27.51           C  
ATOM    324  CB  ALA L  44      22.178   9.149  37.383  1.00 28.15           C  
ATOM    325  C   ALA L  44      24.175  10.209  38.336  1.00 26.54           C  
ATOM    326  O   ALA L  44      24.612   9.893  39.440  1.00 25.39           O  
ATOM    327  N   PRO L  45      24.092  11.450  37.941  1.00 26.21           N  
ATOM    328  CA  PRO L  45      24.513  12.532  38.791  1.00 24.80           C  
ATOM    329  CD  PRO L  45      24.158  11.797  36.529  1.00 26.14           C  
ATOM    330  CB  PRO L  45      24.515  13.772  37.900  1.00 24.46           C  
ATOM    331  CG  PRO L  45      24.756  13.211  36.486  1.00 23.72           C  
ATOM    332  C   PRO L  45      23.590  12.638  39.966  1.00 25.17           C  
ATOM    333  O   PRO L  45      22.435  12.223  39.856  1.00 25.97           O  
ATOM    334  N   ARG L  46      24.092  13.160  41.105  1.00 24.45           N  
ATOM    335  CA  ARG L  46      23.284  13.322  42.282  1.00 24.34           C  
ATOM    336  CB  ARG L  46      23.748  12.435  43.453  1.00 25.09           C  
ATOM    337  CG  ARG L  46      22.885  12.561  44.711  1.00 27.64           C  
ATOM    338  CD  ARG L  46      23.324  11.644  45.856  1.00 36.53           C  
ATOM    339  NE  ARG L  46      24.396  12.339  46.619  1.00 41.11           N  
ATOM    340  CZ  ARG L  46      24.703  11.930  47.884  1.00 48.15           C  
ATOM    341  NH1 ARG L  46      24.014  10.897  48.453  1.00 43.16           N1+
ATOM    342  NH2 ARG L  46      25.693  12.554  48.582  1.00 34.07           N  
ATOM    343  C   ARG L  46      23.405  14.755  42.715  1.00 23.60           C  
ATOM    344  O   ARG L  46      24.501  15.313  42.739  1.00 23.20           O  
ATOM    345  N   LEU L  47      22.266  15.390  43.068  1.00 23.39           N  
ATOM    346  CA  LEU L  47      22.236  16.777  43.464  1.00 22.56           C  
ATOM    347  CB  LEU L  47      20.804  17.347  43.461  1.00 23.02           C  
ATOM    348  CG  LEU L  47      20.685  18.811  43.920  1.00 26.91           C  
ATOM    349  CD1 LEU L  47      21.360  19.775  42.932  1.00 16.27           C  
ATOM    350  CD2 LEU L  47      19.221  19.180  44.214  1.00 18.77           C  
ATOM    351  C   LEU L  47      22.748  16.922  44.866  1.00 23.52           C  
ATOM    352  O   LEU L  47      22.201  16.324  45.791  1.00 24.75           O  
ATOM    353  N   LEU L  48      23.901  17.618  45.032  1.00 23.29           N  
ATOM    354  CA  LEU L  48      24.457  17.958  46.319  1.00 23.80           C  
ATOM    355  CB  LEU L  48      25.977  18.156  46.247  1.00 24.39           C  
ATOM    356  CG  LEU L  48      26.739  16.876  45.858  1.00 24.50           C  
ATOM    357  CD1 LEU L  48      28.252  17.119  45.799  1.00 33.69           C  
ATOM    358  CD2 LEU L  48      26.368  15.705  46.781  1.00 26.05           C  
ATOM    359  C   LEU L  48      23.891  19.224  46.908  1.00 24.56           C  
ATOM    360  O   LEU L  48      23.430  19.240  48.048  1.00 24.99           O  
ATOM    361  N   ILE L  49      23.926  20.331  46.125  1.00 22.53           N  
ATOM    362  CA  ILE L  49      23.530  21.612  46.642  1.00 22.66           C  
ATOM    363  CB  ILE L  49      24.684  22.411  47.175  1.00 24.83           C  
ATOM    364  CG1 ILE L  49      25.301  21.660  48.367  1.00 24.65           C  
ATOM    365  CG2 ILE L  49      24.186  23.822  47.529  1.00 24.76           C  
ATOM    366  CD1 ILE L  49      26.609  22.250  48.881  1.00 23.11           C  
ATOM    367  C   ILE L  49      22.842  22.400  45.568  1.00 24.44           C  
ATOM    368  O   ILE L  49      23.136  22.251  44.383  1.00 25.34           O  
ATOM    369  N   TYR L  50      21.871  23.248  45.978  1.00 24.83           N  
ATOM    370  CA  TYR L  50      21.158  24.101  45.066  1.00 25.85           C  
ATOM    371  CB  TYR L  50      19.738  23.608  44.721  1.00 25.52           C  
ATOM    372  CG  TYR L  50      18.951  23.477  45.979  1.00 28.07           C  
ATOM    373  CD1 TYR L  50      18.328  24.560  46.545  1.00 38.84           C  
ATOM    374  CD2 TYR L  50      18.824  22.257  46.599  1.00 33.68           C  
ATOM    375  CE1 TYR L  50      17.600  24.434  47.705  1.00 36.84           C  
ATOM    376  CE2 TYR L  50      18.099  22.120  47.758  1.00 32.31           C  
ATOM    377  CZ  TYR L  50      17.482  23.210  48.316  1.00 32.20           C  
ATOM    378  OH  TYR L  50      16.735  23.076  49.506  1.00 33.45           O  
ATOM    379  C   TYR L  50      21.050  25.450  45.709  1.00 26.53           C  
ATOM    380  O   TYR L  50      21.213  25.580  46.921  1.00 26.75           O  
ATOM    381  N   GLY L  51      20.779  26.504  44.920  1.00 35.90           N  
ATOM    382  CA  GLY L  51      20.592  27.774  45.563  1.00 36.86           C  
ATOM    383  C   GLY L  51      21.915  28.219  46.100  1.00 38.13           C  
ATOM    384  O   GLY L  51      21.990  29.052  47.002  1.00 38.13           O  
ATOM    385  N   ALA L  52      22.988  27.619  45.565  1.00 40.51           N  
ATOM    386  CA  ALA L  52      24.352  27.947  45.871  1.00 39.62           C  
ATOM    387  CB  ALA L  52      24.629  29.458  45.785  1.00 33.25           C  
ATOM    388  C   ALA L  52      24.761  27.491  47.246  1.00 41.00           C  
ATOM    389  O   ALA L  52      25.942  27.219  47.464  1.00 41.30           O  
ATOM    390  N   SER L  53      23.825  27.311  48.200  1.00 40.35           N  
ATOM    391  CA  SER L  53      24.322  26.962  49.504  1.00 43.87           C  
ATOM    392  CB  SER L  53      24.511  28.184  50.423  1.00 46.20           C  
ATOM    393  OG  SER L  53      23.265  28.815  50.668  1.00 51.11           O  
ATOM    394  C   SER L  53      23.361  26.063  50.208  1.00 44.13           C  
ATOM    395  O   SER L  53      23.580  25.712  51.367  1.00 46.62           O  
ATOM    396  N   SER L  54      22.297  25.617  49.522  1.00 27.59           N  
ATOM    397  CA  SER L  54      21.339  24.813  50.227  1.00 28.58           C  
ATOM    398  CB  SER L  54      19.887  25.067  49.786  1.00 28.48           C  
ATOM    399  OG  SER L  54      19.510  26.399  50.104  1.00 29.71           O  
ATOM    400  C   SER L  54      21.649  23.369  49.974  1.00 29.57           C  
ATOM    401  O   SER L  54      21.825  22.941  48.836  1.00 29.80           O  
ATOM    402  N   ARG L  55      21.732  22.579  51.062  1.00 30.56           N  
ATOM    403  CA  ARG L  55      22.050  21.184  50.959  1.00 31.55           C  
ATOM    404  CB  ARG L  55      22.587  20.620  52.288  1.00 32.24           C  
ATOM    405  CG  ARG L  55      23.205  19.222  52.214  1.00 33.98           C  
ATOM    406  CD  ARG L  55      23.731  18.754  53.571  1.00 30.92           C  
ATOM    407  NE  ARG L  55      24.644  19.827  54.051  1.00 42.20           N  
ATOM    408  CZ  ARG L  55      24.542  20.293  55.330  1.00 57.18           C  
ATOM    409  NH1 ARG L  55      23.658  19.725  56.199  1.00 42.36           N1+
ATOM    410  NH2 ARG L  55      25.324  21.338  55.730  1.00 46.33           N  
ATOM    411  C   ARG L  55      20.797  20.444  50.601  1.00 31.96           C  
ATOM    412  O   ARG L  55      19.734  20.685  51.172  1.00 31.80           O  
ATOM    413  N   ALA L  56      20.907  19.505  49.640  1.00 31.39           N  
ATOM    414  CA  ALA L  56      19.791  18.718  49.190  1.00 31.20           C  
ATOM    415  CB  ALA L  56      20.078  17.940  47.894  1.00 29.96           C  
ATOM    416  C   ALA L  56      19.476  17.718  50.260  1.00 33.45           C  
ATOM    417  O   ALA L  56      20.277  17.474  51.159  1.00 32.60           O  
ATOM    418  N   PRO L  57      18.305  17.146  50.202  1.00 36.00           N  
ATOM    419  CA  PRO L  57      17.938  16.194  51.213  1.00 37.84           C  
ATOM    420  CD  PRO L  57      17.148  17.850  49.671  1.00 24.95           C  
ATOM    421  CB  PRO L  57      16.438  15.966  51.042  1.00 38.93           C  
ATOM    422  CG  PRO L  57      15.939  17.295  50.445  1.00 25.25           C  
ATOM    423  C   PRO L  57      18.763  14.944  51.153  1.00 37.50           C  
ATOM    424  O   PRO L  57      19.015  14.449  50.057  1.00 36.80           O  
ATOM    425  N   GLY L  58      19.196  14.425  52.322  1.00 38.21           N  
ATOM    426  CA  GLY L  58      19.910  13.180  52.385  1.00 37.48           C  
ATOM    427  C   GLY L  58      21.379  13.381  52.152  1.00 37.41           C  
ATOM    428  O   GLY L  58      22.143  12.418  52.200  1.00 38.65           O  
ATOM    429  N   ILE L  59      21.824  14.628  51.912  1.00 34.91           N  
ATOM    430  CA  ILE L  59      23.219  14.865  51.647  1.00 32.56           C  
ATOM    431  CB  ILE L  59      23.447  16.076  50.785  1.00 31.67           C  
ATOM    432  CG1 ILE L  59      22.731  15.913  49.433  1.00 28.94           C  
ATOM    433  CG2 ILE L  59      24.964  16.289  50.652  1.00 29.28           C  
ATOM    434  CD1 ILE L  59      23.202  14.703  48.627  1.00 25.76           C  
ATOM    435  C   ILE L  59      23.911  15.081  52.961  1.00 33.30           C  
ATOM    436  O   ILE L  59      23.399  15.775  53.838  1.00 32.98           O  
ATOM    437  N   PRO L  60      25.073  14.487  53.107  1.00 33.95           N  
ATOM    438  CA  PRO L  60      25.820  14.582  54.333  1.00 34.18           C  
ATOM    439  CD  PRO L  60      25.385  13.269  52.377  1.00 35.22           C  
ATOM    440  CB  PRO L  60      26.964  13.580  54.202  1.00 34.82           C  
ATOM    441  CG  PRO L  60      26.403  12.511  53.247  1.00 32.48           C  
ATOM    442  C   PRO L  60      26.276  15.983  54.604  1.00 34.15           C  
ATOM    443  O   PRO L  60      26.514  16.741  53.668  1.00 33.87           O  
ATOM    444  N   ASP L  61      26.442  16.309  55.895  1.00 34.43           N  
ATOM    445  CA  ASP L  61      26.766  17.609  56.405  0.90 34.19           C  
ATOM    446  CB  ASP L  61      26.810  17.621  57.939  0.90 35.49           C  
ATOM    447  CG  ASP L  61      26.982  19.063  58.377  0.83 37.68           C  
ATOM    448  OD1 ASP L  61      26.327  19.949  57.767  0.83 41.81           O  
ATOM    449  OD2 ASP L  61      27.788  19.303  59.313  0.83 39.83           O1-
ATOM    450  C   ASP L  61      28.109  18.057  55.919  1.00 33.83           C  
ATOM    451  O   ASP L  61      28.386  19.254  55.867  1.00 33.57           O  
ATOM    452  N   ARG L  62      28.992  17.108  55.568  1.00 32.59           N  
ATOM    453  CA  ARG L  62      30.334  17.438  55.175  1.00 31.83           C  
ATOM    454  CB  ARG L  62      31.232  16.211  54.918  1.00 32.15           C  
ATOM    455  CG  ARG L  62      30.783  15.268  53.800  1.00 29.36           C  
ATOM    456  CD  ARG L  62      31.747  14.089  53.633  1.00 32.80           C  
ATOM    457  NE  ARG L  62      31.256  13.230  52.520  1.00 25.49           N  
ATOM    458  CZ  ARG L  62      30.465  12.145  52.764  1.00 43.68           C  
ATOM    459  NH1 ARG L  62      30.093  11.826  54.039  1.00 29.16           N1+
ATOM    460  NH2 ARG L  62      30.048  11.372  51.722  1.00 31.01           N  
ATOM    461  C   ARG L  62      30.318  18.300  53.943  1.00 31.52           C  
ATOM    462  O   ARG L  62      31.254  19.069  53.720  1.00 32.43           O  
ATOM    463  N   PHE L  63      29.283  18.164  53.088  1.00 29.35           N  
ATOM    464  CA  PHE L  63      29.208  18.942  51.878  1.00 28.58           C  
ATOM    465  CB  PHE L  63      28.336  18.287  50.792  1.00 28.62           C  
ATOM    466  CG  PHE L  63      28.968  17.009  50.352  1.00 29.49           C  
ATOM    467  CD1 PHE L  63      29.900  17.006  49.345  1.00 28.11           C  
ATOM    468  CD2 PHE L  63      28.625  15.817  50.944  1.00 31.39           C  
ATOM    469  CE1 PHE L  63      30.483  15.831  48.932  1.00 30.59           C  
ATOM    470  CE2 PHE L  63      29.204  14.638  50.534  1.00 35.72           C  
ATOM    471  CZ  PHE L  63      30.136  14.643  49.525  1.00 30.88           C  
ATOM    472  C   PHE L  63      28.579  20.279  52.164  1.00 28.25           C  
ATOM    473  O   PHE L  63      27.568  20.369  52.856  1.00 27.91           O  
ATOM    474  N   SER L  64      29.175  21.361  51.615  1.00 27.06           N  
ATOM    475  CA  SER L  64      28.658  22.686  51.818  1.00 28.53           C  
ATOM    476  CB  SER L  64      29.314  23.384  53.019  1.00 29.84           C  
ATOM    477  OG  SER L  64      28.776  24.681  53.187  1.00 31.59           O  
ATOM    478  C   SER L  64      28.977  23.514  50.606  1.00 28.60           C  
ATOM    479  O   SER L  64      29.982  23.283  49.937  1.00 28.41           O  
ATOM    480  N   GLY L  65      28.128  24.521  50.293  1.00 28.05           N  
ATOM    481  CA  GLY L  65      28.385  25.349  49.147  1.00 29.02           C  
ATOM    482  C   GLY L  65      28.255  26.776  49.571  1.00 29.76           C  
ATOM    483  O   GLY L  65      27.544  27.087  50.526  1.00 30.02           O  
ATOM    484  N   SER L  66      28.952  27.687  48.860  1.00 29.61           N  
ATOM    485  CA  SER L  66      28.888  29.079  49.199  1.00 30.93           C  
ATOM    486  CB  SER L  66      29.874  29.479  50.308  1.00 31.18           C  
ATOM    487  OG  SER L  66      31.206  29.276  49.863  1.00 34.11           O  
ATOM    488  C   SER L  66      29.251  29.871  47.979  1.00 30.37           C  
ATOM    489  O   SER L  66      29.642  29.311  46.955  1.00 29.20           O  
ATOM    490  N   GLY L  67      29.128  31.215  48.067  1.00 29.44           N  
ATOM    491  CA  GLY L  67      29.497  32.069  46.973  1.00 29.89           C  
ATOM    492  C   GLY L  67      28.290  32.744  46.404  1.00 31.11           C  
ATOM    493  O   GLY L  67      27.150  32.370  46.673  1.00 30.71           O  
ATOM    494  N   SER L  68      28.540  33.812  45.620  1.00 31.94           N  
ATOM    495  CA  SER L  68      27.498  34.541  44.961  1.00 32.90           C  
ATOM    496  CB  SER L  68      26.830  35.616  45.836  1.00 31.96           C  
ATOM    497  OG  SER L  68      26.158  35.011  46.928  1.00 38.44           O  
ATOM    498  C   SER L  68      28.142  35.251  43.819  1.00 32.92           C  
ATOM    499  O   SER L  68      29.366  35.340  43.738  1.00 33.74           O  
ATOM    500  N   GLY L  69      27.323  35.777  42.893  1.00 33.29           N  
ATOM    501  CA  GLY L  69      27.889  36.497  41.795  1.00 33.05           C  
ATOM    502  C   GLY L  69      28.553  35.525  40.868  1.00 33.54           C  
ATOM    503  O   GLY L  69      27.917  34.622  40.331  1.00 33.88           O  
ATOM    504  N   THR L  70      29.833  35.807  40.554  1.00 32.57           N  
ATOM    505  CA  THR L  70      30.687  35.040  39.687  1.00 32.10           C  
ATOM    506  CB  THR L  70      31.780  35.882  39.097  1.00 33.19           C  
ATOM    507  OG1 THR L  70      32.651  36.343  40.119  1.00 32.44           O  
ATOM    508  CG2 THR L  70      31.134  37.084  38.384  1.00 30.98           C  
ATOM    509  C   THR L  70      31.341  33.851  40.338  1.00 32.11           C  
ATOM    510  O   THR L  70      31.630  32.870  39.652  1.00 32.39           O  
ATOM    511  N   ASP L  71      31.669  33.894  41.646  1.00 32.13           N  
ATOM    512  CA  ASP L  71      32.413  32.749  42.099  1.00 33.36           C  
ATOM    513  CB  ASP L  71      33.905  32.994  42.416  1.00 35.43           C  
ATOM    514  CG  ASP L  71      34.063  34.091  43.443  1.00 40.86           C  
ATOM    515  OD1 ASP L  71      33.484  35.183  43.214  1.00 46.58           O  
ATOM    516  OD2 ASP L  71      34.772  33.861  44.458  1.00 57.72           O1-
ATOM    517  C   ASP L  71      31.741  31.981  43.190  1.00 32.24           C  
ATOM    518  O   ASP L  71      31.224  32.531  44.163  1.00 32.05           O  
ATOM    519  N   PHE L  72      31.741  30.640  43.010  1.00 29.98           N  
ATOM    520  CA  PHE L  72      31.096  29.734  43.916  1.00 28.81           C  
ATOM    521  CB  PHE L  72      29.864  29.052  43.295  1.00 27.94           C  
ATOM    522  CG  PHE L  72      28.898  30.127  42.933  1.00 27.34           C  
ATOM    523  CD1 PHE L  72      28.980  30.756  41.712  1.00 24.17           C  
ATOM    524  CD2 PHE L  72      27.916  30.514  43.813  1.00 20.91           C  
ATOM    525  CE1 PHE L  72      28.093  31.749  41.372  1.00 23.27           C  
ATOM    526  CE2 PHE L  72      27.028  31.508  43.480  1.00 27.15           C  
ATOM    527  CZ  PHE L  72      27.113  32.128  42.257  1.00 23.81           C  
ATOM    528  C   PHE L  72      32.058  28.647  44.283  1.00 28.37           C  
ATOM    529  O   PHE L  72      32.977  28.330  43.526  1.00 26.89           O  
ATOM    530  N   THR L  73      31.866  28.051  45.483  1.00 27.74           N  
ATOM    531  CA  THR L  73      32.753  27.019  45.931  1.00 28.36           C  
ATOM    532  CB  THR L  73      33.700  27.493  46.993  1.00 29.11           C  
ATOM    533  OG1 THR L  73      34.456  28.595  46.517  1.00 31.32           O  
ATOM    534  CG2 THR L  73      34.644  26.341  47.366  1.00 27.68           C  
ATOM    535  C   THR L  73      31.958  25.905  46.546  1.00 28.25           C  
ATOM    536  O   THR L  73      30.930  26.125  47.184  1.00 28.80           O  
ATOM    537  N   LEU L  74      32.436  24.663  46.340  1.00 26.75           N  
ATOM    538  CA  LEU L  74      31.872  23.489  46.942  1.00 26.57           C  
ATOM    539  CB  LEU L  74      31.622  22.362  45.926  1.00 25.99           C  
ATOM    540  CG  LEU L  74      31.086  21.060  46.544  1.00 25.63           C  
ATOM    541  CD1 LEU L  74      29.693  21.258  47.157  1.00 19.89           C  
ATOM    542  CD2 LEU L  74      31.135  19.906  45.530  1.00 24.04           C  
ATOM    543  C   LEU L  74      32.921  22.995  47.882  1.00 27.38           C  
ATOM    544  O   LEU L  74      34.076  22.836  47.488  1.00 26.64           O  
ATOM    545  N   THR L  75      32.552  22.746  49.153  1.00 27.22           N  
ATOM    546  CA  THR L  75      33.540  22.316  50.101  1.00 27.77           C  
ATOM    547  CB  THR L  75      33.694  23.270  51.251  1.00 28.33           C  
ATOM    548  OG1 THR L  75      34.059  24.555  50.771  1.00 28.36           O  
ATOM    549  CG2 THR L  75      34.772  22.738  52.213  1.00 28.33           C  
ATOM    550  C   THR L  75      33.136  21.000  50.684  1.00 28.19           C  
ATOM    551  O   THR L  75      31.983  20.795  51.064  1.00 27.39           O  
ATOM    552  N   ILE L  76      34.098  20.060  50.746  1.00 28.17           N  
ATOM    553  CA  ILE L  76      33.881  18.802  51.395  1.00 28.61           C  
ATOM    554  CB  ILE L  76      34.269  17.629  50.541  1.00 27.75           C  
ATOM    555  CG1 ILE L  76      33.467  17.651  49.227  1.00 26.96           C  
ATOM    556  CG2 ILE L  76      34.044  16.349  51.362  1.00 27.77           C  
ATOM    557  CD1 ILE L  76      33.997  16.695  48.157  1.00 20.75           C  
ATOM    558  C   ILE L  76      34.795  18.868  52.580  1.00 29.78           C  
ATOM    559  O   ILE L  76      36.016  18.805  52.437  1.00 30.43           O  
ATOM    560  N   SER L  77      34.214  18.990  53.791  1.00 31.63           N  
ATOM    561  CA  SER L  77      34.977  19.242  54.983  1.00 33.89           C  
ATOM    562  CB  SER L  77      34.105  19.296  56.252  1.00 33.30           C  
ATOM    563  OG  SER L  77      33.524  18.028  56.515  1.00 33.72           O  
ATOM    564  C   SER L  77      36.013  18.184  55.184  1.00 36.15           C  
ATOM    565  O   SER L  77      37.199  18.493  55.289  1.00 38.84           O  
ATOM    566  N   ARG L  78      35.603  16.907  55.275  1.00 35.13           N  
ATOM    567  CA  ARG L  78      36.595  15.884  55.408  1.00 36.02           C  
ATOM    568  CB  ARG L  78      36.659  15.221  56.792  1.00 37.52           C  
ATOM    569  CG  ARG L  78      35.349  14.573  57.232  1.00 37.84           C  
ATOM    570  CD  ARG L  78      35.459  13.901  58.600  1.00 41.64           C  
ATOM    571  NE  ARG L  78      34.088  13.501  59.018  1.00 46.66           N  
ATOM    572  CZ  ARG L  78      33.321  14.376  59.733  1.00 51.07           C  
ATOM    573  NH1 ARG L  78      33.809  15.612  60.044  1.00 53.01           N1+
ATOM    574  NH2 ARG L  78      32.067  14.017  60.138  1.00 52.09           N  
ATOM    575  C   ARG L  78      36.260  14.840  54.401  1.00 34.28           C  
ATOM    576  O   ARG L  78      35.173  14.266  54.410  1.00 34.53           O  
ATOM    577  N   LEU L  79      37.224  14.562  53.510  1.00 32.24           N  
ATOM    578  CA  LEU L  79      37.013  13.656  52.424  1.00 32.63           C  
ATOM    579  CB  LEU L  79      38.164  13.673  51.399  1.00 32.20           C  
ATOM    580  CG  LEU L  79      38.263  14.967  50.572  1.00 34.14           C  
ATOM    581  CD1 LEU L  79      39.431  14.903  49.577  1.00 30.55           C  
ATOM    582  CD2 LEU L  79      36.930  15.286  49.874  1.00 29.77           C  
ATOM    583  C   LEU L  79      36.882  12.258  52.927  1.00 34.08           C  
ATOM    584  O   LEU L  79      37.595  11.825  53.832  1.00 34.27           O  
ATOM    585  N   GLU L  80      35.932  11.525  52.316  1.00 33.96           N  
ATOM    586  CA  GLU L  80      35.686  10.140  52.595  1.00 33.67           C  
ATOM    587  CB  GLU L  80      34.197   9.819  52.811  1.00 33.83           C  
ATOM    588  CG  GLU L  80      33.563  10.523  54.013  1.00 41.56           C  
ATOM    589  CD  GLU L  80      34.086   9.886  55.288  1.00 43.40           C  
ATOM    590  OE1 GLU L  80      35.026   9.051  55.204  1.00 63.22           O  
ATOM    591  OE2 GLU L  80      33.547  10.229  56.373  1.00 47.71           O1-
ATOM    592  C   GLU L  80      36.094   9.429  51.343  1.00 33.56           C  
ATOM    593  O   GLU L  80      36.108  10.033  50.272  1.00 32.31           O  
ATOM    594  N   PRO L  81      36.444   8.175  51.415  1.00 34.89           N  
ATOM    595  CA  PRO L  81      36.848   7.477  50.226  1.00 33.35           C  
ATOM    596  CD  PRO L  81      37.064   7.623  52.610  1.00 35.79           C  
ATOM    597  CB  PRO L  81      37.403   6.138  50.708  1.00 33.48           C  
ATOM    598  CG  PRO L  81      37.945   6.461  52.114  1.00 35.29           C  
ATOM    599  C   PRO L  81      35.726   7.372  49.239  1.00 31.97           C  
ATOM    600  O   PRO L  81      35.991   7.257  48.043  1.00 32.54           O  
ATOM    601  N   GLU L  82      34.469   7.409  49.719  1.00 31.62           N  
ATOM    602  CA  GLU L  82      33.302   7.294  48.890  1.00 32.16           C  
ATOM    603  CB  GLU L  82      31.993   7.097  49.675  1.00 33.20           C  
ATOM    604  CG  GLU L  82      31.644   8.239  50.625  1.00 40.10           C  
ATOM    605  CD  GLU L  82      30.254   7.956  51.173  1.00 65.15           C  
ATOM    606  OE1 GLU L  82      30.157   7.253  52.213  1.00 53.81           O  
ATOM    607  OE2 GLU L  82      29.268   8.435  50.552  1.00 48.46           O1-
ATOM    608  C   GLU L  82      33.162   8.513  48.029  1.00 31.90           C  
ATOM    609  O   GLU L  82      32.475   8.479  47.011  1.00 32.92           O  
ATOM    610  N   ASP L  83      33.779   9.631  48.448  1.00 30.88           N  
ATOM    611  CA  ASP L  83      33.690  10.919  47.813  1.00 29.70           C  
ATOM    612  CB  ASP L  83      34.322  12.031  48.659  1.00 29.68           C  
ATOM    613  CG  ASP L  83      33.409  12.227  49.858  1.00 32.95           C  
ATOM    614  OD1 ASP L  83      32.240  11.758  49.797  1.00 30.03           O  
ATOM    615  OD2 ASP L  83      33.863  12.851  50.854  1.00 28.43           O1-
ATOM    616  C   ASP L  83      34.324  10.931  46.453  1.00 29.42           C  
ATOM    617  O   ASP L  83      34.098  11.864  45.685  1.00 29.86           O  
ATOM    618  N   PHE L  84      35.193   9.955  46.138  1.00 27.34           N  
ATOM    619  CA  PHE L  84      35.817   9.936  44.842  1.00 26.91           C  
ATOM    620  CB  PHE L  84      36.638   8.653  44.633  1.00 28.37           C  
ATOM    621  CG  PHE L  84      37.146   8.648  43.239  1.00 29.25           C  
ATOM    622  CD1 PHE L  84      36.381   8.086  42.248  1.00 39.48           C  
ATOM    623  CD2 PHE L  84      38.364   9.194  42.916  1.00 33.92           C  
ATOM    624  CE1 PHE L  84      36.815   8.066  40.946  1.00 52.95           C  
ATOM    625  CE2 PHE L  84      38.806   9.177  41.613  1.00 35.56           C  
ATOM    626  CZ  PHE L  84      38.033   8.613  40.627  1.00 32.82           C  
ATOM    627  C   PHE L  84      34.754  10.006  43.785  1.00 26.98           C  
ATOM    628  O   PHE L  84      33.898   9.128  43.680  1.00 26.43           O  
ATOM    629  N   ALA L  85      34.798  11.075  42.959  1.00 25.94           N  
ATOM    630  CA  ALA L  85      33.814  11.241  41.927  1.00 25.27           C  
ATOM    631  CB  ALA L  85      32.378  11.378  42.464  1.00 25.37           C  
ATOM    632  C   ALA L  85      34.131  12.500  41.186  1.00 24.99           C  
ATOM    633  O   ALA L  85      35.104  13.193  41.485  1.00 25.83           O  
ATOM    634  N   VAL L  86      33.323  12.803  40.152  1.00 23.69           N  
ATOM    635  CA  VAL L  86      33.514  14.029  39.440  1.00 23.52           C  
ATOM    636  CB  VAL L  86      33.456  13.880  37.950  1.00 23.97           C  
ATOM    637  CG1 VAL L  86      31.988  13.716  37.527  1.00 20.74           C  
ATOM    638  CG2 VAL L  86      34.196  15.064  37.305  1.00 23.31           C  
ATOM    639  C   VAL L  86      32.395  14.925  39.881  1.00 23.83           C  
ATOM    640  O   VAL L  86      31.270  14.466  40.076  1.00 23.73           O  
ATOM    641  N   TYR L  87      32.680  16.230  40.077  1.00 23.34           N  
ATOM    642  CA  TYR L  87      31.679  17.138  40.564  1.00 22.45           C  
ATOM    643  CB  TYR L  87      32.091  17.850  41.870  1.00 21.49           C  
ATOM    644  CG  TYR L  87      32.200  16.821  42.951  1.00 22.28           C  
ATOM    645  CD1 TYR L  87      33.343  16.067  43.103  1.00 20.75           C  
ATOM    646  CD2 TYR L  87      31.156  16.608  43.821  1.00 22.19           C  
ATOM    647  CE1 TYR L  87      33.442  15.121  44.098  1.00 22.77           C  
ATOM    648  CE2 TYR L  87      31.247  15.664  44.818  1.00 17.89           C  
ATOM    649  CZ  TYR L  87      32.391  14.917  44.960  1.00 22.05           C  
ATOM    650  OH  TYR L  87      32.481  13.950  45.983  1.00 25.51           O  
ATOM    651  C   TYR L  87      31.442  18.191  39.520  1.00 22.38           C  
ATOM    652  O   TYR L  87      32.383  18.682  38.896  1.00 22.96           O  
ATOM    653  N   TYR L  88      30.157  18.558  39.300  1.00 21.93           N  
ATOM    654  CA  TYR L  88      29.812  19.517  38.282  1.00 21.26           C  
ATOM    655  CB  TYR L  88      28.876  18.968  37.187  1.00 21.43           C  
ATOM    656  CG  TYR L  88      29.497  17.833  36.445  1.00 22.94           C  
ATOM    657  CD1 TYR L  88      30.352  18.055  35.388  1.00 20.28           C  
ATOM    658  CD2 TYR L  88      29.201  16.538  36.798  1.00 19.12           C  
ATOM    659  CE1 TYR L  88      30.909  16.999  34.705  1.00 27.70           C  
ATOM    660  CE2 TYR L  88      29.754  15.479  36.118  1.00 22.02           C  
ATOM    661  CZ  TYR L  88      30.612  15.709  35.068  1.00 22.13           C  
ATOM    662  OH  TYR L  88      31.181  14.623  34.369  1.00 27.45           O  
ATOM    663  C   TYR L  88      29.002  20.622  38.895  1.00 21.49           C  
ATOM    664  O   TYR L  88      28.197  20.392  39.797  1.00 21.71           O  
ATOM    665  N   CYS L  89      29.205  21.866  38.408  1.00 21.75           N  
ATOM    666  CA  CYS L  89      28.393  22.974  38.826  1.00 22.54           C  
ATOM    667  CB  CYS L  89      29.188  24.258  39.178  1.00 22.77           C  
ATOM    668  SG  CYS L  89      30.279  24.863  37.851  1.00 25.83           S  
ATOM    669  C   CYS L  89      27.452  23.253  37.688  1.00 23.45           C  
ATOM    670  O   CYS L  89      27.735  22.898  36.543  1.00 23.13           O  
ATOM    671  N   GLN L  90      26.277  23.849  37.987  1.00 23.26           N  
ATOM    672  CA  GLN L  90      25.284  24.126  36.983  1.00 22.73           C  
ATOM    673  CB  GLN L  90      24.110  23.134  36.991  1.00 22.63           C  
ATOM    674  CG  GLN L  90      23.014  23.498  35.985  1.00 22.50           C  
ATOM    675  CD  GLN L  90      21.722  22.831  36.436  1.00 25.45           C  
ATOM    676  OE1 GLN L  90      21.699  22.123  37.440  1.00 26.12           O  
ATOM    677  NE2 GLN L  90      20.609  23.078  35.697  1.00 27.97           N  
ATOM    678  C   GLN L  90      24.649  25.437  37.317  1.00 23.90           C  
ATOM    679  O   GLN L  90      24.325  25.705  38.471  1.00 25.28           O  
ATOM    680  N   GLN L  91      24.426  26.275  36.290  1.00 23.34           N  
ATOM    681  CA  GLN L  91      23.815  27.557  36.477  1.00 23.90           C  
ATOM    682  CB  GLN L  91      24.684  28.670  35.857  1.00 24.29           C  
ATOM    683  CG  GLN L  91      23.975  29.994  35.593  1.00 24.11           C  
ATOM    684  CD  GLN L  91      23.373  29.887  34.198  1.00 28.11           C  
ATOM    685  OE1 GLN L  91      22.189  29.603  34.029  1.00 32.02           O  
ATOM    686  NE2 GLN L  91      24.219  30.105  33.160  1.00 26.14           N  
ATOM    687  C   GLN L  91      22.480  27.534  35.809  1.00 24.20           C  
ATOM    688  O   GLN L  91      22.333  26.996  34.712  1.00 23.93           O  
ATOM    689  N   TYR L  92      21.437  27.843  36.595  1.00 29.42           N  
ATOM    690  CA  TYR L  92      20.073  28.007  36.185  1.00 31.83           C  
ATOM    691  CB  TYR L  92      19.065  27.060  36.853  1.00 28.42           C  
ATOM    692  CG  TYR L  92      19.365  27.036  38.299  1.00 27.62           C  
ATOM    693  CD1 TYR L  92      20.455  26.363  38.793  1.00 29.97           C  
ATOM    694  CD2 TYR L  92      18.567  27.732  39.153  1.00 27.14           C  
ATOM    695  CE1 TYR L  92      20.722  26.350  40.140  1.00 28.89           C  
ATOM    696  CE2 TYR L  92      18.824  27.720  40.496  1.00 27.59           C  
ATOM    697  CZ  TYR L  92      19.897  27.033  40.996  1.00 33.53           C  
ATOM    698  OH  TYR L  92      20.117  27.042  42.389  1.00 32.42           O  
ATOM    699  C   TYR L  92      19.611  29.418  35.942  1.00 35.23           C  
ATOM    700  O   TYR L  92      18.432  29.613  35.662  1.00 34.90           O  
ATOM    701  N   ALA L  93      20.447  30.451  36.177  1.00 39.05           N  
ATOM    702  CA  ALA L  93      19.966  31.808  36.136  1.00 39.53           C  
ATOM    703  CB  ALA L  93      21.104  32.836  36.233  1.00 38.59           C  
ATOM    704  C   ALA L  93      19.242  32.080  34.845  1.00 41.41           C  
ATOM    705  O   ALA L  93      18.166  32.674  34.867  1.00 44.25           O  
ATOM    706  N   ASP L  94      19.778  31.675  33.686  1.00 42.29           N  
ATOM    707  CA  ASP L  94      18.994  31.917  32.512  1.00 45.39           C  
ATOM    708  CB  ASP L  94      19.358  33.194  31.745  1.00 47.19           C  
ATOM    709  CG  ASP L  94      20.799  33.035  31.301  1.00 28.54           C  
ATOM    710  OD1 ASP L  94      21.671  32.838  32.184  1.00 32.50           O  
ATOM    711  OD2 ASP L  94      21.034  33.102  30.059  1.00 31.12           O1-
ATOM    712  C   ASP L  94      19.217  30.751  31.610  1.00 47.55           C  
ATOM    713  O   ASP L  94      20.245  30.080  31.703  1.00 48.89           O  
ATOM    714  N   SER L  95      18.235  30.447  30.745  1.00 47.81           N  
ATOM    715  CA  SER L  95      18.409  29.337  29.870  1.00 46.41           C  
ATOM    716  CB  SER L  95      17.074  28.734  29.358  1.00 40.33           C  
ATOM    717  OG  SER L  95      17.302  27.708  28.404  1.00 40.80           O  
ATOM    718  C   SER L  95      19.144  29.894  28.712  1.00 47.66           C  
ATOM    719  O   SER L  95      18.991  31.080  28.420  1.00 49.79           O  
ATOM    720  N   PRO L  96      19.916  29.095  28.024  1.00 46.60           N  
ATOM    721  CA  PRO L  96      20.147  27.691  28.278  1.00 43.68           C  
ATOM    722  CD  PRO L  96      20.837  29.632  27.043  1.00 46.33           C  
ATOM    723  CB  PRO L  96      21.031  27.220  27.123  1.00 44.30           C  
ATOM    724  CG  PRO L  96      21.824  28.487  26.759  1.00 43.66           C  
ATOM    725  C   PRO L  96      20.863  27.445  29.575  1.00 40.62           C  
ATOM    726  O   PRO L  96      21.696  28.254  29.993  1.00 42.72           O  
ATOM    727  N   ILE L  97      20.566  26.301  30.213  1.00 35.32           N  
ATOM    728  CA  ILE L  97      21.211  25.944  31.442  1.00 32.86           C  
ATOM    729  CB  ILE L  97      20.474  24.907  32.232  1.00 33.82           C  
ATOM    730  CG1 ILE L  97      19.109  25.430  32.696  1.00 15.63           C  
ATOM    731  CG2 ILE L  97      21.415  24.471  33.357  1.00 14.69           C  
ATOM    732  CD1 ILE L  97      18.206  24.353  33.298  1.00 22.05           C  
ATOM    733  C   ILE L  97      22.526  25.350  31.065  1.00 32.33           C  
ATOM    734  O   ILE L  97      22.589  24.542  30.137  1.00 34.50           O  
ATOM    735  N   THR L  98      23.614  25.748  31.758  1.00 25.81           N  
ATOM    736  CA  THR L  98      24.919  25.294  31.367  1.00 25.32           C  
ATOM    737  CB  THR L  98      25.799  26.412  30.891  1.00 25.57           C  
ATOM    738  OG1 THR L  98      25.957  27.380  31.920  1.00 26.28           O  
ATOM    739  CG2 THR L  98      25.147  27.055  29.655  1.00 26.36           C  
ATOM    740  C   THR L  98      25.592  24.657  32.540  1.00 24.99           C  
ATOM    741  O   THR L  98      25.289  24.962  33.693  1.00 25.36           O  
ATOM    742  N   PHE L  99      26.541  23.738  32.261  1.00 24.28           N  
ATOM    743  CA  PHE L  99      27.238  23.043  33.306  1.00 23.80           C  
ATOM    744  CB  PHE L  99      27.154  21.504  33.217  1.00 21.64           C  
ATOM    745  CG  PHE L  99      25.750  21.034  33.406  1.00 24.46           C  
ATOM    746  CD1 PHE L  99      25.258  20.776  34.663  1.00 18.91           C  
ATOM    747  CD2 PHE L  99      24.920  20.843  32.326  1.00 21.98           C  
ATOM    748  CE1 PHE L  99      23.967  20.336  34.839  1.00 22.69           C  
ATOM    749  CE2 PHE L  99      23.628  20.403  32.498  1.00 23.91           C  
ATOM    750  CZ  PHE L  99      23.144  20.147  33.757  1.00 21.80           C  
ATOM    751  C   PHE L  99      28.695  23.352  33.175  1.00 23.70           C  
ATOM    752  O   PHE L  99      29.176  23.750  32.115  1.00 24.17           O  
ATOM    753  N   GLY L 100      29.438  23.196  34.287  1.00 23.36           N  
ATOM    754  CA  GLY L 100      30.856  23.373  34.243  1.00 22.57           C  
ATOM    755  C   GLY L 100      31.410  22.110  33.653  1.00 24.40           C  
ATOM    756  O   GLY L 100      30.691  21.129  33.476  1.00 22.94           O  
ATOM    757  N   GLN L 101      32.716  22.122  33.328  1.00 24.09           N  
ATOM    758  CA  GLN L 101      33.418  21.015  32.740  1.00 26.01           C  
ATOM    759  CB  GLN L 101      34.815  21.375  32.192  1.00 27.00           C  
ATOM    760  CG  GLN L 101      35.832  21.847  33.234  1.00 36.07           C  
ATOM    761  CD  GLN L 101      35.710  23.357  33.385  1.00 99.27           C  
ATOM    762  OE1 GLN L 101      34.617  23.916  33.340  1.00 48.10           O  
ATOM    763  NE2 GLN L 101      36.870  24.044  33.555  1.00 41.61           N  
ATOM    764  C   GLN L 101      33.551  19.890  33.727  1.00 26.69           C  
ATOM    765  O   GLN L 101      33.706  18.736  33.334  1.00 27.41           O  
ATOM    766  N   GLY L 102      33.567  20.195  35.038  1.00 25.80           N  
ATOM    767  CA  GLY L 102      33.647  19.155  36.029  1.00 25.24           C  
ATOM    768  C   GLY L 102      35.020  19.125  36.620  1.00 25.93           C  
ATOM    769  O   GLY L 102      36.006  19.481  35.976  1.00 27.08           O  
ATOM    770  N   THR L 103      35.098  18.702  37.899  1.00 25.00           N  
ATOM    771  CA  THR L 103      36.352  18.563  38.578  1.00 24.89           C  
ATOM    772  CB  THR L 103      36.489  19.463  39.771  1.00 25.32           C  
ATOM    773  OG1 THR L 103      36.387  20.824  39.377  1.00 26.99           O  
ATOM    774  CG2 THR L 103      37.850  19.199  40.437  1.00 21.89           C  
ATOM    775  C   THR L 103      36.406  17.154  39.075  1.00 24.91           C  
ATOM    776  O   THR L 103      35.460  16.668  39.691  1.00 23.24           O  
ATOM    777  N   ARG L 104      37.529  16.457  38.818  1.00 25.06           N  
ATOM    778  CA  ARG L 104      37.640  15.093  39.242  1.00 26.64           C  
ATOM    779  CB  ARG L 104      38.384  14.202  38.236  1.00 26.44           C  
ATOM    780  CG  ARG L 104      38.683  12.796  38.758  1.00 33.57           C  
ATOM    781  CD  ARG L 104      39.173  11.854  37.661  1.00 52.61           C  
ATOM    782  NE  ARG L 104      39.826  12.703  36.626  1.00 20.68           N  
ATOM    783  CZ  ARG L 104      39.812  12.306  35.321  1.00 22.68           C  
ATOM    784  NH1 ARG L 104      39.263  11.104  34.982  1.00 26.70           N1+
ATOM    785  NH2 ARG L 104      40.333  13.118  34.356  1.00 22.48           N  
ATOM    786  C   ARG L 104      38.388  15.051  40.533  1.00 26.72           C  
ATOM    787  O   ARG L 104      39.499  15.564  40.653  1.00 28.44           O  
ATOM    788  N   LEU L 105      37.764  14.424  41.545  1.00 26.34           N  
ATOM    789  CA  LEU L 105      38.358  14.287  42.838  1.00 26.22           C  
ATOM    790  CB  LEU L 105      37.330  14.459  43.968  1.00 26.55           C  
ATOM    791  CG  LEU L 105      37.873  14.075  45.351  1.00 26.66           C  
ATOM    792  CD1 LEU L 105      39.100  14.921  45.718  1.00 27.85           C  
ATOM    793  CD2 LEU L 105      36.762  14.122  46.412  1.00 26.97           C  
ATOM    794  C   LEU L 105      38.901  12.898  42.944  1.00 26.94           C  
ATOM    795  O   LEU L 105      38.144  11.929  42.912  1.00 27.09           O  
ATOM    796  N   GLU L 106      40.235  12.767  43.079  1.00 27.78           N  
ATOM    797  CA  GLU L 106      40.809  11.459  43.206  1.00 29.27           C  
ATOM    798  CB  GLU L 106      41.928  11.145  42.204  1.00 29.71           C  
ATOM    799  CG  GLU L 106      43.177  11.997  42.393  1.00 33.43           C  
ATOM    800  CD  GLU L 106      44.283  11.351  41.579  1.00 43.79           C  
ATOM    801  OE1 GLU L 106      44.021  10.983  40.403  1.00 46.28           O  
ATOM    802  OE2 GLU L 106      45.405  11.204  42.131  1.00 38.03           O1-
ATOM    803  C   GLU L 106      41.400  11.365  44.574  1.00 30.12           C  
ATOM    804  O   GLU L 106      41.836  12.361  45.149  1.00 30.18           O  
ATOM    805  N   ILE L 107      41.431  10.144  45.139  1.00 30.09           N  
ATOM    806  CA  ILE L 107      41.923  10.011  46.476  1.00 30.95           C  
ATOM    807  CB  ILE L 107      41.089   9.101  47.329  1.00 30.19           C  
ATOM    808  CG1 ILE L 107      39.659   9.650  47.455  1.00 33.76           C  
ATOM    809  CG2 ILE L 107      41.801   8.928  48.681  1.00 32.57           C  
ATOM    810  CD1 ILE L 107      38.673   8.645  48.046  1.00 44.14           C  
ATOM    811  C   ILE L 107      43.291   9.437  46.416  1.00 32.13           C  
ATOM    812  O   ILE L 107      43.529   8.419  45.768  1.00 32.61           O  
ATOM    813  N   LYS L 108      44.248  10.115  47.074  1.00 33.06           N  
ATOM    814  CA  LYS L 108      45.566   9.567  47.120  1.00 33.70           C  
ATOM    815  CB  LYS L 108      46.686  10.600  47.339  1.00 33.39           C  
ATOM    816  CG  LYS L 108      47.056  11.381  46.077  1.00 35.45           C  
ATOM    817  CD  LYS L 108      48.026  12.536  46.330  1.00 37.84           C  
ATOM    818  CE  LYS L 108      48.564  13.167  45.046  1.00 58.14           C  
ATOM    819  NZ  LYS L 108      49.513  14.252  45.380  1.00 70.91           N1+
ATOM    820  C   LYS L 108      45.586   8.601  48.297  1.00 34.67           C  
ATOM    821  O   LYS L 108      45.168   9.012  49.413  1.00 35.31           O  
ATOM    822  OXT LYS L 108      46.015   7.433  48.094  1.00  0.00           O1-
TER     823      LYS L 108 
ATOM    824  N   VAL H 109      10.229   7.628  44.714  1.00 44.72           N1+
ATOM    825  CA  VAL H 109      10.119   8.348  43.419  1.00 43.42           C  
ATOM    826  CB  VAL H 109      10.287   9.828  43.631  1.00 43.50           C  
ATOM    827  CG1 VAL H 109      10.235  10.542  42.268  1.00 44.53           C  
ATOM    828  CG2 VAL H 109       9.213  10.305  44.622  1.00 46.56           C  
ATOM    829  C   VAL H 109      11.209   7.872  42.522  1.00 41.42           C  
ATOM    830  O   VAL H 109      12.388   7.947  42.863  1.00 41.30           O  
ATOM    831  N   GLN H 110      10.840   7.336  41.347  1.00 51.97           N  
ATOM    832  CA  GLN H 110      11.856   6.861  40.465  1.00 50.84           C  
ATOM    833  CB  GLN H 110      11.973   5.325  40.443  1.00 52.29           C  
ATOM    834  CG  GLN H 110      12.512   4.745  41.751  1.00 54.72           C  
ATOM    835  CD  GLN H 110      12.534   3.230  41.628  1.00 84.72           C  
ATOM    836  OE1 GLN H 110      11.552   2.562  41.941  1.00 74.05           O  
ATOM    837  NE2 GLN H 110      13.681   2.670  41.156  1.00 52.14           N  
ATOM    838  C   GLN H 110      11.533   7.316  39.087  1.00 48.32           C  
ATOM    839  O   GLN H 110      10.378   7.563  38.740  1.00 48.35           O  
ATOM    840  N   LEU H 111      12.586   7.494  38.272  1.00 44.77           N  
ATOM    841  CA  LEU H 111      12.395   7.833  36.896  1.00 41.89           C  
ATOM    842  CB  LEU H 111      13.187   9.081  36.474  1.00 41.95           C  
ATOM    843  CG  LEU H 111      12.732  10.373  37.179  1.00 38.49           C  
ATOM    844  CD1 LEU H 111      13.554  11.588  36.717  1.00 35.87           C  
ATOM    845  CD2 LEU H 111      11.220  10.593  37.013  1.00 35.76           C  
ATOM    846  C   LEU H 111      12.947   6.661  36.155  1.00 40.75           C  
ATOM    847  O   LEU H 111      14.134   6.358  36.271  1.00 40.51           O  
ATOM    848  N   VAL H 112      12.099   5.959  35.380  1.00 38.53           N  
ATOM    849  CA  VAL H 112      12.566   4.789  34.693  1.00 36.65           C  
ATOM    850  CB  VAL H 112      11.635   3.620  34.828  1.00 38.58           C  
ATOM    851  CG1 VAL H 112      12.161   2.459  33.969  1.00 32.76           C  
ATOM    852  CG2 VAL H 112      11.502   3.278  36.323  1.00 36.74           C  
ATOM    853  C   VAL H 112      12.676   5.128  33.244  1.00 33.99           C  
ATOM    854  O   VAL H 112      11.732   5.629  32.633  1.00 34.51           O  
ATOM    855  N   GLN H 113      13.853   4.849  32.652  1.00 31.17           N  
ATOM    856  CA  GLN H 113      14.088   5.194  31.285  1.00 30.74           C  
ATOM    857  CB  GLN H 113      15.434   5.905  31.082  1.00 29.09           C  
ATOM    858  CG  GLN H 113      15.526   7.201  31.888  1.00 26.42           C  
ATOM    859  CD  GLN H 113      16.883   7.827  31.621  1.00 27.84           C  
ATOM    860  OE1 GLN H 113      17.352   8.679  32.380  1.00 34.36           O  
ATOM    861  NE2 GLN H 113      17.541   7.402  30.512  1.00 28.12           N  
ATOM    862  C   GLN H 113      14.107   3.947  30.457  1.00 31.61           C  
ATOM    863  O   GLN H 113      14.234   2.838  30.968  1.00 31.26           O  
ATOM    864  N   SER H 114      13.962   4.129  29.132  1.00 31.87           N  
ATOM    865  CA  SER H 114      13.938   3.055  28.182  1.00 32.70           C  
ATOM    866  CB  SER H 114      13.514   3.545  26.787  1.00 32.41           C  
ATOM    867  OG  SER H 114      13.491   2.471  25.860  1.00 32.43           O  
ATOM    868  C   SER H 114      15.322   2.482  28.088  1.00 33.42           C  
ATOM    869  O   SER H 114      16.281   3.084  28.565  1.00 32.42           O  
ATOM    870  N   GLY H 115      15.455   1.291  27.464  1.00 33.12           N  
ATOM    871  CA  GLY H 115      16.710   0.593  27.384  1.00 31.78           C  
ATOM    872  C   GLY H 115      17.591   1.194  26.330  1.00 32.02           C  
ATOM    873  O   GLY H 115      17.166   2.030  25.534  1.00 32.20           O  
ATOM    874  N   ALA H 116      18.859   0.729  26.299  1.00 32.40           N  
ATOM    875  CA  ALA H 116      19.871   1.222  25.407  1.00 32.14           C  
ATOM    876  CB  ALA H 116      21.261   0.613  25.662  1.00 32.04           C  
ATOM    877  C   ALA H 116      19.486   0.912  23.997  1.00 33.42           C  
ATOM    878  O   ALA H 116      18.801  -0.073  23.727  1.00 34.57           O  
ATOM    879  N   GLU H 117      19.917   1.778  23.054  1.00 32.74           N  
ATOM    880  CA  GLU H 117      19.550   1.610  21.677  1.00 33.13           C  
ATOM    881  CB  GLU H 117      18.524   2.658  21.207  1.00 34.78           C  
ATOM    882  CG  GLU H 117      17.169   2.597  21.918  1.00 38.09           C  
ATOM    883  CD  GLU H 117      16.184   1.849  21.031  1.00 51.54           C  
ATOM    884  OE1 GLU H 117      16.575   0.795  20.463  1.00 37.66           O  
ATOM    885  OE2 GLU H 117      15.028   2.329  20.906  1.00 50.97           O1-
ATOM    886  C   GLU H 117      20.761   1.822  20.820  1.00 33.36           C  
ATOM    887  O   GLU H 117      21.693   2.534  21.192  1.00 32.28           O  
ATOM    888  N   VAL H 118      20.770   1.174  19.638  1.00 33.91           N  
ATOM    889  CA  VAL H 118      21.810   1.353  18.666  1.00 34.26           C  
ATOM    890  CB  VAL H 118      22.447   0.060  18.247  1.00 34.55           C  
ATOM    891  CG1 VAL H 118      23.447   0.334  17.113  1.00 33.87           C  
ATOM    892  CG2 VAL H 118      23.082  -0.591  19.488  1.00 37.27           C  
ATOM    893  C   VAL H 118      21.126   1.930  17.465  1.00 35.24           C  
ATOM    894  O   VAL H 118      20.094   1.420  17.035  1.00 35.65           O  
ATOM    895  N   LYS H 119      21.674   3.027  16.901  1.00 35.40           N  
ATOM    896  CA  LYS H 119      21.032   3.648  15.776  1.00 36.87           C  
ATOM    897  CB  LYS H 119      20.341   4.975  16.138  1.00 37.12           C  
ATOM    898  CG  LYS H 119      19.136   4.801  17.065  1.00 36.27           C  
ATOM    899  CD  LYS H 119      18.040   3.920  16.467  1.00 30.35           C  
ATOM    900  CE  LYS H 119      16.735   3.936  17.264  1.00 53.41           C  
ATOM    901  NZ  LYS H 119      15.724   3.077  16.608  1.00 40.38           N1+
ATOM    902  C   LYS H 119      22.060   3.955  14.731  1.00 37.95           C  
ATOM    903  O   LYS H 119      23.229   4.187  15.034  1.00 37.24           O  
ATOM    904  N   LYS H 120      21.635   3.947  13.451  1.00 39.40           N  
ATOM    905  CA  LYS H 120      22.512   4.241  12.351  1.00 40.27           C  
ATOM    906  CB  LYS H 120      22.045   3.630  11.022  1.00 42.18           C  
ATOM    907  CG  LYS H 120      21.896   2.112  11.109  1.00 49.36           C  
ATOM    908  CD  LYS H 120      21.164   1.480   9.928  1.00 55.73           C  
ATOM    909  CE  LYS H 120      20.724   0.041  10.209  1.00 79.00           C  
ATOM    910  NZ  LYS H 120      21.893  -0.785  10.586  1.00 47.71           N1+
ATOM    911  C   LYS H 120      22.530   5.725  12.181  1.00 39.07           C  
ATOM    912  O   LYS H 120      21.592   6.413  12.579  1.00 39.68           O  
ATOM    913  N   PRO H 121      23.570   6.251  11.595  1.00 38.38           N  
ATOM    914  CA  PRO H 121      23.639   7.673  11.426  1.00 39.39           C  
ATOM    915  CD  PRO H 121      24.891   5.653  11.708  1.00 37.71           C  
ATOM    916  CB  PRO H 121      25.062   7.965  10.958  1.00 39.55           C  
ATOM    917  CG  PRO H 121      25.883   6.825  11.590  1.00 38.56           C  
ATOM    918  C   PRO H 121      22.568   8.164  10.509  1.00 41.37           C  
ATOM    919  O   PRO H 121      22.258   7.485   9.531  1.00 42.72           O  
ATOM    920  N   GLY H 122      21.989   9.342  10.818  1.00 40.88           N  
ATOM    921  CA  GLY H 122      20.974   9.929   9.991  1.00 40.11           C  
ATOM    922  C   GLY H 122      19.624   9.509  10.486  1.00 40.05           C  
ATOM    923  O   GLY H 122      18.603  10.020  10.029  1.00 41.60           O  
ATOM    924  N   SER H 123      19.583   8.575  11.451  1.00 37.73           N  
ATOM    925  CA  SER H 123      18.343   8.054  11.956  1.00 37.59           C  
ATOM    926  CB  SER H 123      18.501   6.606  12.451  1.00 37.04           C  
ATOM    927  OG  SER H 123      17.251   6.062  12.832  1.00 41.24           O  
ATOM    928  C   SER H 123      17.891   8.914  13.103  1.00 38.32           C  
ATOM    929  O   SER H 123      18.468   9.970  13.365  1.00 36.85           O  
ATOM    930  N   SER H 124      16.803   8.501  13.793  1.00 38.66           N  
ATOM    931  CA  SER H 124      16.309   9.242  14.923  1.00 39.20           C  
ATOM    932  CB  SER H 124      14.998   9.993  14.638  1.00 40.78           C  
ATOM    933  OG  SER H 124      13.962   9.069  14.342  1.00 45.36           O  
ATOM    934  C   SER H 124      16.037   8.282  16.048  1.00 38.59           C  
ATOM    935  O   SER H 124      15.766   7.103  15.825  1.00 39.09           O  
ATOM    936  N   VAL H 125      16.114   8.771  17.307  1.00 37.04           N  
ATOM    937  CA  VAL H 125      15.877   7.916  18.439  1.00 35.65           C  
ATOM    938  CB  VAL H 125      17.131   7.619  19.216  1.00 36.04           C  
ATOM    939  CG1 VAL H 125      17.663   8.929  19.819  1.00 30.21           C  
ATOM    940  CG2 VAL H 125      16.827   6.529  20.257  1.00 35.20           C  
ATOM    941  C   VAL H 125      14.904   8.595  19.359  1.00 34.07           C  
ATOM    942  O   VAL H 125      14.847   9.823  19.426  1.00 33.58           O  
ATOM    943  N   LYS H 126      14.080   7.800  20.076  1.00 33.32           N  
ATOM    944  CA  LYS H 126      13.132   8.367  20.993  1.00 34.24           C  
ATOM    945  CB  LYS H 126      11.672   8.149  20.559  1.00 35.15           C  
ATOM    946  CG  LYS H 126      10.654   8.929  21.390  1.00 36.52           C  
ATOM    947  CD  LYS H 126       9.266   8.974  20.751  1.00 54.00           C  
ATOM    948  CE  LYS H 126       8.272   9.857  21.506  1.00 48.71           C  
ATOM    949  NZ  LYS H 126       8.653  11.279  21.354  1.00 49.76           N1+
ATOM    950  C   LYS H 126      13.314   7.674  22.309  1.00 34.63           C  
ATOM    951  O   LYS H 126      13.118   6.464  22.414  1.00 35.60           O  
ATOM    952  N   VAL H 127      13.681   8.430  23.364  1.00 33.80           N  
ATOM    953  CA  VAL H 127      13.897   7.820  24.647  1.00 32.96           C  
ATOM    954  CB  VAL H 127      15.177   8.246  25.306  1.00 32.85           C  
ATOM    955  CG1 VAL H 127      15.279   7.553  26.675  1.00 32.56           C  
ATOM    956  CG2 VAL H 127      16.347   7.921  24.362  1.00 27.35           C  
ATOM    957  C   VAL H 127      12.766   8.223  25.547  1.00 33.04           C  
ATOM    958  O   VAL H 127      12.277   9.348  25.475  1.00 33.38           O  
ATOM    959  N   SER H 128      12.318   7.302  26.428  1.00 32.68           N  
ATOM    960  CA  SER H 128      11.201   7.608  27.281  1.00 32.10           C  
ATOM    961  CB  SER H 128      10.057   6.579  27.206  1.00 33.41           C  
ATOM    962  OG  SER H 128      10.478   5.335  27.746  1.00 35.03           O  
ATOM    963  C   SER H 128      11.648   7.656  28.713  1.00 31.56           C  
ATOM    964  O   SER H 128      12.655   7.053  29.088  1.00 30.51           O  
ATOM    965  N   CYS H 129      10.909   8.424  29.545  1.00 31.85           N  
ATOM    966  CA  CYS H 129      11.200   8.544  30.947  1.00 32.61           C  
ATOM    967  CB  CYS H 129      11.889   9.884  31.284  1.00 32.44           C  
ATOM    968  SG  CYS H 129      12.297  10.102  33.042  1.00 37.21           S  
ATOM    969  C   CYS H 129       9.881   8.482  31.667  1.00 33.27           C  
ATOM    970  O   CYS H 129       9.050   9.378  31.539  1.00 32.00           O  
ATOM    971  N   LYS H 130       9.668   7.415  32.463  1.00 34.51           N  
ATOM    972  CA  LYS H 130       8.415   7.181  33.136  1.00 36.66           C  
ATOM    973  CB  LYS H 130       8.060   5.680  33.141  1.00 37.10           C  
ATOM    974  CG  LYS H 130       6.737   5.288  33.809  1.00 35.09           C  
ATOM    975  CD  LYS H 130       5.497   5.554  32.955  1.00 51.01           C  
ATOM    976  CE  LYS H 130       4.210   4.929  33.502  1.00 39.74           C  
ATOM    977  NZ  LYS H 130       4.226   3.462  33.312  1.00 55.58           N1+
ATOM    978  C   LYS H 130       8.558   7.595  34.569  1.00 37.80           C  
ATOM    979  O   LYS H 130       9.414   7.081  35.286  1.00 37.49           O  
ATOM    980  N   ALA H 131       7.719   8.552  35.019  1.00 40.64           N  
ATOM    981  CA  ALA H 131       7.736   8.984  36.392  1.00 43.86           C  
ATOM    982  CB  ALA H 131       7.109  10.375  36.602  1.00 42.92           C  
ATOM    983  C   ALA H 131       6.937   7.988  37.180  1.00 47.40           C  
ATOM    984  O   ALA H 131       5.905   7.514  36.706  1.00 48.04           O  
ATOM    985  N   SER H 132       7.357   7.656  38.420  1.00 51.45           N  
ATOM    986  CA  SER H 132       6.631   6.615  39.088  1.00 55.50           C  
ATOM    987  CB  SER H 132       7.537   5.579  39.780  1.00 56.34           C  
ATOM    988  OG  SER H 132       8.240   6.184  40.856  1.00 59.77           O  
ATOM    989  C   SER H 132       5.702   7.148  40.129  1.00 57.23           C  
ATOM    990  O   SER H 132       6.104   7.786  41.099  1.00 57.62           O  
ATOM    991  N   GLY H 133       4.360   7.016  40.163  1.00 20.60           N  
ATOM    992  CA  GLY H 133       3.609   7.268  41.414  1.00 18.61           C  
ATOM    993  C   GLY H 133       3.856   8.507  42.303  1.00 19.01           C  
ATOM    994  O   GLY H 133       3.628   8.424  43.508  1.00 19.60           O  
ATOM    995  N   TYR H 134       4.323   9.659  41.770  1.00 19.32           N  
ATOM    996  CA  TYR H 134       4.659  10.850  42.532  1.00 18.92           C  
ATOM    997  CB  TYR H 134       5.026  12.065  41.660  1.00 17.68           C  
ATOM    998  CG  TYR H 134       6.383  11.958  41.060  1.00 20.09           C  
ATOM    999  CD1 TYR H 134       6.657  11.131  39.994  1.00 20.67           C  
ATOM   1000  CD2 TYR H 134       7.393  12.744  41.559  1.00 16.98           C  
ATOM   1001  CE1 TYR H 134       7.924  11.075  39.457  1.00 19.81           C  
ATOM   1002  CE2 TYR H 134       8.659  12.694  41.027  1.00 19.34           C  
ATOM   1003  CZ  TYR H 134       8.929  11.858  39.973  1.00 20.51           C  
ATOM   1004  OH  TYR H 134      10.230  11.807  39.426  1.00 21.96           O  
ATOM   1005  C   TYR H 134       3.460  11.308  43.293  1.00 19.24           C  
ATOM   1006  O   TYR H 134       2.331  11.172  42.824  1.00 19.66           O  
ATOM   1007  N   THR H 135       3.677  11.843  44.514  1.00 21.44           N  
ATOM   1008  CA  THR H 135       2.564  12.371  45.246  1.00 22.44           C  
ATOM   1009  CB  THR H 135       2.956  12.971  46.565  1.00 23.50           C  
ATOM   1010  OG1 THR H 135       3.595  11.999  47.379  1.00 23.79           O  
ATOM   1011  CG2 THR H 135       1.685  13.489  47.262  1.00 23.66           C  
ATOM   1012  C   THR H 135       2.009  13.470  44.396  1.00 22.68           C  
ATOM   1013  O   THR H 135       0.817  13.488  44.092  1.00 24.42           O  
ATOM   1014  N   PHE H 136       2.885  14.406  43.966  1.00 23.46           N  
ATOM   1015  CA  PHE H 136       2.497  15.464  43.071  1.00 24.60           C  
ATOM   1016  CB  PHE H 136       2.737  16.887  43.617  1.00 22.64           C  
ATOM   1017  CG  PHE H 136       1.791  17.169  44.736  1.00 24.32           C  
ATOM   1018  CD1 PHE H 136       0.510  17.606  44.482  1.00 24.01           C  
ATOM   1019  CD2 PHE H 136       2.186  17.002  46.043  1.00 23.33           C  
ATOM   1020  CE1 PHE H 136      -0.360  17.875  45.513  1.00 25.24           C  
ATOM   1021  CE2 PHE H 136       1.321  17.270  47.078  1.00 24.98           C  
ATOM   1022  CZ  PHE H 136       0.041  17.696  46.815  1.00 23.10           C  
ATOM   1023  C   PHE H 136       3.376  15.337  41.863  1.00 26.14           C  
ATOM   1024  O   PHE H 136       4.590  15.177  41.987  1.00 26.64           O  
ATOM   1025  N   SER H 137       2.790  15.429  40.652  1.00 26.26           N  
ATOM   1026  CA  SER H 137       3.573  15.262  39.460  1.00 25.54           C  
ATOM   1027  CB  SER H 137       2.736  15.185  38.172  1.00 26.87           C  
ATOM   1028  OG  SER H 137       1.933  14.014  38.182  1.00 35.92           O  
ATOM   1029  C   SER H 137       4.507  16.421  39.340  1.00 24.84           C  
ATOM   1030  O   SER H 137       4.196  17.539  39.753  1.00 26.52           O  
ATOM   1031  N   SER H 138       5.695  16.169  38.758  1.00 23.14           N  
ATOM   1032  CA  SER H 138       6.696  17.189  38.656  0.83 22.15           C  
ATOM   1033  CB  SER H 138       8.081  16.650  38.258  0.83 22.26           C  
ATOM   1034  OG  SER H 138       8.548  15.732  39.237  0.83 24.72           O  
ATOM   1035  C   SER H 138       6.288  18.180  37.616  1.00 21.34           C  
ATOM   1036  O   SER H 138       5.710  17.840  36.585  1.00 19.74           O  
ATOM   1037  N   ASN H 139       6.578  19.463  37.889  1.00 19.13           N  
ATOM   1038  CA  ASN H 139       6.268  20.509  36.967  1.00 18.24           C  
ATOM   1039  CB  ASN H 139       6.468  21.916  37.559  1.00 17.45           C  
ATOM   1040  CG  ASN H 139       7.904  22.034  38.028  1.00 17.67           C  
ATOM   1041  OD1 ASN H 139       8.776  22.504  37.297  1.00 19.47           O  
ATOM   1042  ND2 ASN H 139       8.147  21.604  39.295  1.00 14.25           N  
ATOM   1043  C   ASN H 139       7.122  20.359  35.746  1.00 17.25           C  
ATOM   1044  O   ASN H 139       6.637  20.590  34.637  1.00 16.77           O  
ATOM   1045  N   VAL H 140       8.415  19.980  35.898  1.00 32.50           N  
ATOM   1046  CA  VAL H 140       9.187  19.911  34.692  1.00 30.91           C  
ATOM   1047  CB  VAL H 140      10.089  21.108  34.527  1.00 16.49           C  
ATOM   1048  CG1 VAL H 140      10.905  20.964  33.232  1.00 15.79           C  
ATOM   1049  CG2 VAL H 140       9.235  22.385  34.589  1.00 16.14           C  
ATOM   1050  C   VAL H 140      10.075  18.702  34.682  1.00 30.49           C  
ATOM   1051  O   VAL H 140      10.495  18.195  35.722  1.00 30.86           O  
ATOM   1052  N   ILE H 141      10.360  18.200  33.460  1.00 28.36           N  
ATOM   1053  CA  ILE H 141      11.294  17.128  33.266  1.00 26.99           C  
ATOM   1054  CB  ILE H 141      10.705  15.909  32.610  1.00 27.92           C  
ATOM   1055  CG1 ILE H 141       9.644  15.252  33.506  1.00 23.89           C  
ATOM   1056  CG2 ILE H 141      11.862  14.964  32.247  1.00 29.35           C  
ATOM   1057  CD1 ILE H 141      10.211  14.703  34.813  1.00 27.16           C  
ATOM   1058  C   ILE H 141      12.338  17.650  32.324  1.00 27.09           C  
ATOM   1059  O   ILE H 141      12.008  18.186  31.267  1.00 27.95           O  
ATOM   1060  N   SER H 142      13.631  17.500  32.680  1.00 26.54           N  
ATOM   1061  CA  SER H 142      14.692  18.007  31.849  1.00 26.54           C  
ATOM   1062  CB  SER H 142      15.675  18.913  32.615  1.00 26.82           C  
ATOM   1063  OG  SER H 142      15.005  20.068  33.101  1.00 38.05           O  
ATOM   1064  C   SER H 142      15.484  16.846  31.308  1.00 26.25           C  
ATOM   1065  O   SER H 142      15.507  15.766  31.897  1.00 26.96           O  
ATOM   1066  N   TRP H 143      16.118  17.033  30.127  1.00 25.71           N  
ATOM   1067  CA  TRP H 143      16.975  16.011  29.588  1.00 25.72           C  
ATOM   1068  CB  TRP H 143      16.528  15.363  28.259  1.00 26.97           C  
ATOM   1069  CG  TRP H 143      15.584  14.213  28.510  1.00 29.58           C  
ATOM   1070  CD2 TRP H 143      14.186  14.110  28.199  1.00 29.65           C  
ATOM   1071  CD1 TRP H 143      15.930  13.026  29.071  1.00 28.12           C  
ATOM   1072  NE1 TRP H 143      14.843  12.203  29.155  1.00 29.64           N  
ATOM   1073  CE2 TRP H 143      13.762  12.844  28.616  1.00 25.92           C  
ATOM   1074  CE3 TRP H 143      13.324  14.979  27.604  1.00 29.09           C  
ATOM   1075  CZ2 TRP H 143      12.477  12.426  28.461  1.00 34.87           C  
ATOM   1076  CZ3 TRP H 143      12.023  14.551  27.462  1.00 27.59           C  
ATOM   1077  CH2 TRP H 143      11.605  13.307  27.881  1.00 35.60           C  
ATOM   1078  C   TRP H 143      18.375  16.524  29.462  1.00 26.49           C  
ATOM   1079  O   TRP H 143      18.620  17.615  28.945  1.00 26.58           O  
ATOM   1080  N   VAL H 144      19.335  15.723  29.972  1.00 25.35           N  
ATOM   1081  CA  VAL H 144      20.729  16.067  29.947  1.00 25.14           C  
ATOM   1082  CB  VAL H 144      21.287  16.336  31.316  1.00 25.28           C  
ATOM   1083  CG1 VAL H 144      22.794  16.627  31.200  1.00 25.02           C  
ATOM   1084  CG2 VAL H 144      20.475  17.476  31.952  1.00 23.88           C  
ATOM   1085  C   VAL H 144      21.454  14.875  29.398  1.00 25.36           C  
ATOM   1086  O   VAL H 144      21.088  13.737  29.687  1.00 26.35           O  
ATOM   1087  N   ARG H 145      22.506  15.103  28.584  1.00 23.88           N  
ATOM   1088  CA  ARG H 145      23.201  13.965  28.044  1.00 23.98           C  
ATOM   1089  CB  ARG H 145      23.101  13.806  26.520  1.00 24.06           C  
ATOM   1090  CG  ARG H 145      23.753  14.928  25.717  1.00 22.55           C  
ATOM   1091  CD  ARG H 145      23.669  14.695  24.208  1.00 26.02           C  
ATOM   1092  NE  ARG H 145      24.484  15.751  23.551  1.00 30.47           N  
ATOM   1093  CZ  ARG H 145      24.680  15.712  22.202  1.00 37.55           C  
ATOM   1094  NH1 ARG H 145      24.116  14.717  21.458  1.00 32.46           N1+
ATOM   1095  NH2 ARG H 145      25.448  16.669  21.601  1.00 31.09           N  
ATOM   1096  C   ARG H 145      24.655  14.074  28.372  1.00 24.43           C  
ATOM   1097  O   ARG H 145      25.149  15.140  28.738  1.00 23.40           O  
ATOM   1098  N   GLN H 146      25.376  12.934  28.281  1.00 24.52           N  
ATOM   1099  CA  GLN H 146      26.776  12.927  28.585  1.00 23.87           C  
ATOM   1100  CB  GLN H 146      27.036  12.450  30.025  1.00 23.20           C  
ATOM   1101  CG  GLN H 146      28.502  12.437  30.458  1.00 24.10           C  
ATOM   1102  CD  GLN H 146      28.522  11.939  31.897  1.00 24.62           C  
ATOM   1103  OE1 GLN H 146      27.510  11.465  32.411  1.00 30.37           O  
ATOM   1104  NE2 GLN H 146      29.701  12.048  32.569  1.00 26.82           N  
ATOM   1105  C   GLN H 146      27.468  11.974  27.659  1.00 24.70           C  
ATOM   1106  O   GLN H 146      27.187  10.776  27.663  1.00 24.96           O  
ATOM   1107  N   ALA H 147      28.413  12.487  26.844  1.00 26.39           N  
ATOM   1108  CA  ALA H 147      29.179  11.657  25.954  1.00 28.79           C  
ATOM   1109  CB  ALA H 147      29.963  12.446  24.892  1.00 28.97           C  
ATOM   1110  C   ALA H 147      30.171  10.925  26.803  1.00 30.35           C  
ATOM   1111  O   ALA H 147      30.484  11.361  27.910  1.00 30.90           O  
ATOM   1112  N   PRO H 148      30.686   9.820  26.334  1.00 32.30           N  
ATOM   1113  CA  PRO H 148      31.589   9.081  27.162  1.00 32.84           C  
ATOM   1114  CD  PRO H 148      29.960   8.955  25.418  1.00 33.38           C  
ATOM   1115  CB  PRO H 148      31.812   7.750  26.450  1.00 33.11           C  
ATOM   1116  CG  PRO H 148      30.487   7.532  25.694  1.00 34.12           C  
ATOM   1117  C   PRO H 148      32.823   9.852  27.485  1.00 33.60           C  
ATOM   1118  O   PRO H 148      33.450  10.403  26.581  1.00 32.16           O  
ATOM   1119  N   GLY H 149      33.181   9.900  28.781  1.00 33.96           N  
ATOM   1120  CA  GLY H 149      34.372  10.566  29.212  1.00 35.26           C  
ATOM   1121  C   GLY H 149      34.184  12.048  29.090  1.00 35.68           C  
ATOM   1122  O   GLY H 149      35.156  12.798  29.149  1.00 35.74           O  
ATOM   1123  N   GLN H 150      32.929  12.518  28.935  1.00 34.57           N  
ATOM   1124  CA  GLN H 150      32.719  13.931  28.761  1.00 33.42           C  
ATOM   1125  CB  GLN H 150      32.069  14.304  27.416  1.00 34.33           C  
ATOM   1126  CG  GLN H 150      32.981  14.048  26.213  1.00 37.91           C  
ATOM   1127  CD  GLN H 150      34.111  15.065  26.267  1.00 72.89           C  
ATOM   1128  OE1 GLN H 150      34.044  16.049  27.002  1.00 82.03           O  
ATOM   1129  NE2 GLN H 150      35.183  14.827  25.464  1.00 49.46           N  
ATOM   1130  C   GLN H 150      31.825  14.441  29.852  1.00 31.10           C  
ATOM   1131  O   GLN H 150      31.439  13.704  30.757  1.00 29.42           O  
ATOM   1132  N   GLY H 151      31.500  15.750  29.787  1.00 29.61           N  
ATOM   1133  CA  GLY H 151      30.722  16.418  30.796  1.00 28.74           C  
ATOM   1134  C   GLY H 151      29.252  16.317  30.502  1.00 28.03           C  
ATOM   1135  O   GLY H 151      28.821  15.575  29.622  1.00 28.77           O  
ATOM   1136  N   LEU H 152      28.445  17.088  31.265  1.00 27.09           N  
ATOM   1137  CA  LEU H 152      27.012  17.090  31.164  1.00 26.23           C  
ATOM   1138  CB  LEU H 152      26.318  17.328  32.520  1.00 25.04           C  
ATOM   1139  CG  LEU H 152      26.584  16.237  33.579  1.00 26.92           C  
ATOM   1140  CD1 LEU H 152      25.856  16.559  34.896  1.00 21.47           C  
ATOM   1141  CD2 LEU H 152      26.235  14.834  33.051  1.00 24.27           C  
ATOM   1142  C   LEU H 152      26.596  18.214  30.262  1.00 27.29           C  
ATOM   1143  O   LEU H 152      27.203  19.284  30.266  1.00 28.18           O  
ATOM   1144  N   GLU H 153      25.546  17.978  29.445  1.00 26.79           N  
ATOM   1145  CA  GLU H 153      25.053  18.986  28.546  1.00 27.82           C  
ATOM   1146  CB  GLU H 153      25.454  18.711  27.086  1.00 29.71           C  
ATOM   1147  CG  GLU H 153      25.174  19.869  26.131  1.00 33.00           C  
ATOM   1148  CD  GLU H 153      25.702  19.484  24.755  1.00 81.27           C  
ATOM   1149  OE1 GLU H 153      26.176  18.327  24.602  1.00 41.18           O  
ATOM   1150  OE2 GLU H 153      25.640  20.344  23.838  1.00 43.47           O1-
ATOM   1151  C   GLU H 153      23.549  18.995  28.629  1.00 28.25           C  
ATOM   1152  O   GLU H 153      22.909  17.951  28.512  1.00 28.18           O  
ATOM   1153  N   TRP H 154      22.944  20.190  28.822  1.00 27.72           N  
ATOM   1154  CA  TRP H 154      21.512  20.322  28.957  1.00 27.44           C  
ATOM   1155  CB  TRP H 154      21.114  21.568  29.771  1.00 27.64           C  
ATOM   1156  CG  TRP H 154      19.632  21.837  29.892  1.00 29.80           C  
ATOM   1157  CD2 TRP H 154      18.937  22.856  29.157  1.00 27.78           C  
ATOM   1158  CD1 TRP H 154      18.705  21.243  30.698  1.00 21.67           C  
ATOM   1159  NE1 TRP H 154      17.475  21.828  30.508  1.00 29.23           N  
ATOM   1160  CE2 TRP H 154      17.603  22.824  29.562  1.00 27.98           C  
ATOM   1161  CE3 TRP H 154      19.375  23.751  28.220  1.00 27.90           C  
ATOM   1162  CZ2 TRP H 154      16.684  23.689  29.037  1.00 34.75           C  
ATOM   1163  CZ3 TRP H 154      18.443  24.618  27.689  1.00 30.62           C  
ATOM   1164  CH2 TRP H 154      17.124  24.588  28.089  1.00 24.60           C  
ATOM   1165  C   TRP H 154      20.895  20.447  27.595  1.00 27.35           C  
ATOM   1166  O   TRP H 154      21.286  21.302  26.806  1.00 27.79           O  
ATOM   1167  N   MET H 155      20.013  19.489  27.245  1.00 26.45           N  
ATOM   1168  CA  MET H 155      19.263  19.459  26.013  1.00 28.43           C  
ATOM   1169  CB  MET H 155      18.863  18.023  25.647  1.00 29.71           C  
ATOM   1170  CG  MET H 155      20.093  17.123  25.512  1.00 32.57           C  
ATOM   1171  SD  MET H 155      19.763  15.435  24.937  1.00 39.95           S  
ATOM   1172  CE  MET H 155      19.576  15.932  23.202  1.00 33.45           C  
ATOM   1173  C   MET H 155      18.028  20.320  25.998  1.00 28.97           C  
ATOM   1174  O   MET H 155      17.735  20.980  25.000  1.00 29.81           O  
ATOM   1175  N   GLY H 156      17.250  20.322  27.106  1.00 27.15           N  
ATOM   1176  CA  GLY H 156      16.004  21.045  27.123  1.00 27.44           C  
ATOM   1177  C   GLY H 156      15.114  20.472  28.190  1.00 27.48           C  
ATOM   1178  O   GLY H 156      15.508  19.571  28.930  1.00 27.12           O  
ATOM   1179  N   GLY H 157      13.866  20.984  28.291  1.00 28.37           N  
ATOM   1180  CA  GLY H 157      12.966  20.498  29.299  1.00 28.14           C  
ATOM   1181  C   GLY H 157      11.552  20.673  28.831  1.00 29.22           C  
ATOM   1182  O   GLY H 157      11.291  21.317  27.816  1.00 29.71           O  
ATOM   1183  N   VAL H 158      10.592  20.073  29.570  1.00 28.95           N  
ATOM   1184  CA  VAL H 158       9.208  20.197  29.208  1.00 28.95           C  
ATOM   1185  CB  VAL H 158       8.690  19.024  28.429  1.00 28.99           C  
ATOM   1186  CG1 VAL H 158       8.843  17.756  29.287  1.00 31.09           C  
ATOM   1187  CG2 VAL H 158       7.237  19.318  28.018  1.00 26.79           C  
ATOM   1188  C   VAL H 158       8.377  20.297  30.449  1.00 29.96           C  
ATOM   1189  O   VAL H 158       8.700  19.707  31.481  1.00 30.45           O  
ATOM   1190  N   ILE H 159       7.273  21.072  30.365  1.00 30.36           N  
ATOM   1191  CA  ILE H 159       6.324  21.184  31.438  1.00 31.63           C  
ATOM   1192  CB  ILE H 159       5.871  22.595  31.668  1.00 31.13           C  
ATOM   1193  CG1 ILE H 159       7.071  23.488  32.025  1.00 33.15           C  
ATOM   1194  CG2 ILE H 159       4.783  22.577  32.752  1.00 29.68           C  
ATOM   1195  CD1 ILE H 159       6.758  24.983  31.972  1.00 46.26           C  
ATOM   1196  C   ILE H 159       5.136  20.398  30.970  1.00 33.14           C  
ATOM   1197  O   ILE H 159       4.420  20.809  30.061  1.00 33.49           O  
ATOM   1198  N   PRO H 160       4.969  19.211  31.544  1.00 23.63           N  
ATOM   1199  CA  PRO H 160       4.007  18.218  31.098  1.00 24.54           C  
ATOM   1200  CD  PRO H 160       6.040  18.612  32.324  1.00 23.04           C  
ATOM   1201  CB  PRO H 160       4.292  16.965  31.923  1.00 24.44           C  
ATOM   1202  CG  PRO H 160       5.785  17.095  32.280  1.00 22.89           C  
ATOM   1203  C   PRO H 160       2.565  18.596  31.102  1.00 25.84           C  
ATOM   1204  O   PRO H 160       1.843  18.157  30.208  1.00 26.30           O  
ATOM   1205  N   ILE H 161       2.108  19.395  32.077  1.00 26.43           N  
ATOM   1206  CA  ILE H 161       0.706  19.687  32.096  1.00 28.08           C  
ATOM   1207  CB  ILE H 161       0.331  20.599  33.228  1.00 28.97           C  
ATOM   1208  CG1 ILE H 161       0.481  19.904  34.590  1.00 30.10           C  
ATOM   1209  CG2 ILE H 161      -1.080  21.124  32.941  1.00 29.47           C  
ATOM   1210  CD1 ILE H 161      -0.439  18.699  34.758  1.00 36.00           C  
ATOM   1211  C   ILE H 161       0.365  20.416  30.838  1.00 28.29           C  
ATOM   1212  O   ILE H 161      -0.631  20.124  30.177  1.00 28.81           O  
ATOM   1213  N   VAL H 162       1.181  21.434  30.524  1.00 27.59           N  
ATOM   1214  CA  VAL H 162       1.048  22.284  29.379  1.00 28.45           C  
ATOM   1215  CB  VAL H 162       1.771  23.575  29.579  1.00 28.18           C  
ATOM   1216  CG1 VAL H 162       3.281  23.299  29.653  1.00 22.42           C  
ATOM   1217  CG2 VAL H 162       1.346  24.519  28.457  1.00 21.70           C  
ATOM   1218  C   VAL H 162       1.561  21.640  28.121  1.00 28.69           C  
ATOM   1219  O   VAL H 162       1.097  21.947  27.024  1.00 29.75           O  
ATOM   1220  N   ASP H 163       2.542  20.728  28.249  1.00 28.38           N  
ATOM   1221  CA  ASP H 163       3.214  20.139  27.124  1.00 29.21           C  
ATOM   1222  CB  ASP H 163       2.270  19.390  26.165  1.00 30.59           C  
ATOM   1223  CG  ASP H 163       3.117  18.561  25.206  1.00 33.60           C  
ATOM   1224  OD1 ASP H 163       4.359  18.498  25.413  1.00 35.50           O  
ATOM   1225  OD2 ASP H 163       2.532  17.980  24.254  1.00 37.27           O1-
ATOM   1226  C   ASP H 163       3.947  21.201  26.329  1.00 29.13           C  
ATOM   1227  O   ASP H 163       3.900  21.192  25.100  1.00 29.80           O  
ATOM   1228  N   ILE H 164       4.650  22.146  27.011  1.00 37.50           N  
ATOM   1229  CA  ILE H 164       5.460  23.143  26.357  1.00 36.49           C  
ATOM   1230  CB  ILE H 164       5.183  24.546  26.816  1.00 36.97           C  
ATOM   1231  CG1 ILE H 164       3.741  24.957  26.487  1.00 35.33           C  
ATOM   1232  CG2 ILE H 164       6.245  25.470  26.193  1.00 37.72           C  
ATOM   1233  CD1 ILE H 164       3.326  26.262  27.165  1.00 19.79           C  
ATOM   1234  C   ILE H 164       6.893  22.862  26.698  1.00 34.47           C  
ATOM   1235  O   ILE H 164       7.221  22.560  27.845  1.00 33.43           O  
ATOM   1236  N   ALA H 165       7.797  22.961  25.698  1.00 33.61           N  
ATOM   1237  CA  ALA H 165       9.167  22.621  25.967  1.00 32.89           C  
ATOM   1238  CB  ALA H 165       9.622  21.341  25.249  1.00 32.80           C  
ATOM   1239  C   ALA H 165      10.106  23.722  25.552  1.00 33.24           C  
ATOM   1240  O   ALA H 165       9.800  24.532  24.679  1.00 32.55           O  
ATOM   1241  N   ASN H 166      11.287  23.768  26.215  1.00 32.60           N  
ATOM   1242  CA  ASN H 166      12.347  24.709  25.936  1.00 33.11           C  
ATOM   1243  CB  ASN H 166      12.869  25.467  27.172  1.00 34.52           C  
ATOM   1244  CG  ASN H 166      11.818  26.413  27.722  1.00 40.19           C  
ATOM   1245  OD1 ASN H 166      10.775  26.631  27.114  1.00 35.82           O  
ATOM   1246  ND2 ASN H 166      12.110  27.007  28.909  1.00 34.94           N  
ATOM   1247  C   ASN H 166      13.540  23.902  25.506  1.00 32.09           C  
ATOM   1248  O   ASN H 166      13.736  22.794  26.000  1.00 30.43           O  
ATOM   1249  N   TYR H 167      14.381  24.434  24.587  1.00 32.46           N  
ATOM   1250  CA  TYR H 167      15.501  23.643  24.142  1.00 32.26           C  
ATOM   1251  CB  TYR H 167      15.350  23.078  22.714  1.00 32.61           C  
ATOM   1252  CG  TYR H 167      14.104  22.264  22.582  1.00 34.40           C  
ATOM   1253  CD1 TYR H 167      14.030  20.979  23.066  1.00 45.52           C  
ATOM   1254  CD2 TYR H 167      12.993  22.796  21.971  1.00 59.10           C  
ATOM   1255  CE1 TYR H 167      12.875  20.242  22.934  1.00 36.56           C  
ATOM   1256  CE2 TYR H 167      11.836  22.064  21.833  1.00 35.60           C  
ATOM   1257  CZ  TYR H 167      11.775  20.783  22.315  1.00 57.58           C  
ATOM   1258  OH  TYR H 167      10.592  20.025  22.178  1.00 41.29           O  
ATOM   1259  C   TYR H 167      16.748  24.480  24.083  1.00 32.71           C  
ATOM   1260  O   TYR H 167      16.700  25.706  23.979  1.00 32.56           O  
ATOM   1261  N   ALA H 168      17.918  23.811  24.168  1.00 33.08           N  
ATOM   1262  CA  ALA H 168      19.177  24.477  23.998  1.00 35.20           C  
ATOM   1263  CB  ALA H 168      20.386  23.620  24.412  1.00 34.18           C  
ATOM   1264  C   ALA H 168      19.282  24.760  22.528  1.00 36.73           C  
ATOM   1265  O   ALA H 168      18.801  23.987  21.703  1.00 36.09           O  
ATOM   1266  N   GLN H 169      19.937  25.871  22.152  1.00 38.59           N  
ATOM   1267  CA  GLN H 169      19.972  26.277  20.774  1.00 41.80           C  
ATOM   1268  CB  GLN H 169      20.546  27.691  20.559  1.00 43.75           C  
ATOM   1269  CG  GLN H 169      22.022  27.858  20.903  1.00 51.22           C  
ATOM   1270  CD  GLN H 169      22.798  27.812  19.596  0.90 96.71           C  
ATOM   1271  OE1 GLN H 169      23.955  28.218  19.539  0.90 61.48           O  
ATOM   1272  NE2 GLN H 169      22.143  27.326  18.507  0.90 48.76           N  
ATOM   1273  C   GLN H 169      20.713  25.289  19.924  1.00 41.64           C  
ATOM   1274  O   GLN H 169      20.383  25.119  18.752  1.00 43.54           O  
ATOM   1275  N   ARG H 170      21.733  24.606  20.473  1.00 41.02           N  
ATOM   1276  CA  ARG H 170      22.510  23.709  19.662  1.00 42.33           C  
ATOM   1277  CB  ARG H 170      23.582  22.959  20.463  1.00 42.13           C  
ATOM   1278  CG  ARG H 170      24.794  23.815  20.817  1.00 46.56           C  
ATOM   1279  CD  ARG H 170      25.827  23.066  21.657  1.00 49.24           C  
ATOM   1280  NE  ARG H 170      25.798  21.638  21.235  1.00 43.89           N  
ATOM   1281  CZ  ARG H 170      26.960  20.944  21.062  1.00 47.59           C  
ATOM   1282  NH1 ARG H 170      28.164  21.585  21.170  1.00 49.00           N1+
ATOM   1283  NH2 ARG H 170      26.921  19.609  20.797  1.00 49.16           N  
ATOM   1284  C   ARG H 170      21.623  22.657  19.070  1.00 42.93           C  
ATOM   1285  O   ARG H 170      21.787  22.277  17.912  1.00 43.63           O  
ATOM   1286  N   PHE H 171      20.697  22.133  19.883  1.00 42.57           N  
ATOM   1287  CA  PHE H 171      19.777  21.087  19.532  1.00 44.54           C  
ATOM   1288  CB  PHE H 171      19.202  20.368  20.758  1.00 43.57           C  
ATOM   1289  CG  PHE H 171      20.386  19.758  21.416  1.00 42.34           C  
ATOM   1290  CD1 PHE H 171      20.982  18.642  20.879  1.00 39.02           C  
ATOM   1291  CD2 PHE H 171      20.901  20.305  22.565  1.00 37.06           C  
ATOM   1292  CE1 PHE H 171      22.082  18.079  21.482  1.00 46.13           C  
ATOM   1293  CE2 PHE H 171      21.998  19.746  23.173  1.00 74.71           C  
ATOM   1294  CZ  PHE H 171      22.591  18.631  22.632  1.00 32.21           C  
ATOM   1295  C   PHE H 171      18.630  21.556  18.693  1.00 47.97           C  
ATOM   1296  O   PHE H 171      17.984  20.737  18.043  1.00 48.45           O  
ATOM   1297  N   LYS H 172      18.295  22.861  18.743  1.00 50.28           N  
ATOM   1298  CA  LYS H 172      17.104  23.361  18.114  1.00 51.83           C  
ATOM   1299  CB  LYS H 172      16.997  24.890  18.101  1.00 53.49           C  
ATOM   1300  CG  LYS H 172      16.718  25.448  19.490  1.00 58.36           C  
ATOM   1301  CD  LYS H 172      16.669  26.968  19.542  1.00 98.15           C  
ATOM   1302  CE  LYS H 172      16.266  27.490  20.918  1.00 42.90           C  
ATOM   1303  NZ  LYS H 172      14.976  26.887  21.323  1.00 44.13           N1+
ATOM   1304  C   LYS H 172      16.943  22.884  16.709  1.00 51.68           C  
ATOM   1305  O   LYS H 172      17.844  22.956  15.873  1.00 52.63           O  
ATOM   1306  N   GLY H 173      15.732  22.355  16.457  1.00 50.22           N  
ATOM   1307  CA  GLY H 173      15.307  21.865  15.184  1.00 49.71           C  
ATOM   1308  C   GLY H 173      15.452  20.375  15.169  1.00 48.24           C  
ATOM   1309  O   GLY H 173      14.671  19.683  14.518  1.00 49.66           O  
ATOM   1310  N   ARG H 174      16.516  19.865  15.823  1.00 45.34           N  
ATOM   1311  CA  ARG H 174      16.811  18.462  15.926  1.00 42.51           C  
ATOM   1312  CB  ARG H 174      18.298  18.162  16.178  1.00 42.51           C  
ATOM   1313  CG  ARG H 174      19.183  18.594  15.011  1.00 42.39           C  
ATOM   1314  CD  ARG H 174      20.476  17.789  14.885  1.00 43.20           C  
ATOM   1315  NE  ARG H 174      21.249  17.933  16.149  1.00 38.53           N  
ATOM   1316  CZ  ARG H 174      21.856  16.833  16.682  1.00 46.25           C  
ATOM   1317  NH1 ARG H 174      21.692  15.614  16.092  1.00 30.73           N1+
ATOM   1318  NH2 ARG H 174      22.625  16.948  17.804  1.00 31.27           N  
ATOM   1319  C   ARG H 174      16.029  17.739  16.982  1.00 39.78           C  
ATOM   1320  O   ARG H 174      15.700  16.566  16.809  1.00 38.58           O  
ATOM   1321  N   VAL H 175      15.723  18.396  18.120  1.00 38.53           N  
ATOM   1322  CA  VAL H 175      15.174  17.631  19.201  0.90 37.92           C  
ATOM   1323  CB  VAL H 175      15.980  17.761  20.461  0.90 37.98           C  
ATOM   1324  CG1 VAL H 175      15.776  19.171  21.030  0.90 37.18           C  
ATOM   1325  CG2 VAL H 175      15.602  16.628  21.424  0.90 37.06           C  
ATOM   1326  C   VAL H 175      13.771  18.042  19.501  1.00 37.62           C  
ATOM   1327  O   VAL H 175      13.378  19.190  19.296  1.00 38.81           O  
ATOM   1328  N   THR H 176      12.964  17.063  19.962  1.00 35.77           N  
ATOM   1329  CA  THR H 176      11.608  17.318  20.333  1.00 35.52           C  
ATOM   1330  CB  THR H 176      10.620  16.738  19.364  1.00 36.74           C  
ATOM   1331  OG1 THR H 176      10.854  17.254  18.061  1.00 37.29           O  
ATOM   1332  CG2 THR H 176       9.203  17.108  19.830  1.00 30.33           C  
ATOM   1333  C   THR H 176      11.384  16.636  21.647  1.00 34.63           C  
ATOM   1334  O   THR H 176      11.698  15.456  21.806  1.00 34.67           O  
ATOM   1335  N   ILE H 177      10.842  17.368  22.639  1.00 34.14           N  
ATOM   1336  CA  ILE H 177      10.558  16.760  23.904  1.00 33.15           C  
ATOM   1337  CB  ILE H 177      11.286  17.384  25.065  1.00 32.59           C  
ATOM   1338  CG1 ILE H 177      12.795  17.077  24.975  1.00 31.15           C  
ATOM   1339  CG2 ILE H 177      10.635  16.894  26.366  1.00 28.30           C  
ATOM   1340  CD1 ILE H 177      13.647  17.830  25.996  1.00 33.70           C  
ATOM   1341  C   ILE H 177       9.082  16.876  24.121  1.00 33.64           C  
ATOM   1342  O   ILE H 177       8.509  17.955  23.971  1.00 34.13           O  
ATOM   1343  N   THR H 178       8.425  15.742  24.453  1.00 33.36           N  
ATOM   1344  CA  THR H 178       7.001  15.745  24.645  1.00 34.85           C  
ATOM   1345  CB  THR H 178       6.232  15.085  23.541  1.00 35.60           C  
ATOM   1346  OG1 THR H 178       6.642  13.733  23.400  1.00 38.61           O  
ATOM   1347  CG2 THR H 178       6.464  15.861  22.235  1.00 33.93           C  
ATOM   1348  C   THR H 178       6.675  15.006  25.904  1.00 36.35           C  
ATOM   1349  O   THR H 178       7.529  14.351  26.500  1.00 36.08           O  
ATOM   1350  N   ALA H 179       5.407  15.119  26.354  1.00 37.56           N  
ATOM   1351  CA  ALA H 179       5.004  14.463  27.563  1.00 39.00           C  
ATOM   1352  CB  ALA H 179       4.945  15.413  28.770  1.00 39.26           C  
ATOM   1353  C   ALA H 179       3.629  13.900  27.374  1.00 41.08           C  
ATOM   1354  O   ALA H 179       2.814  14.446  26.632  1.00 41.45           O  
ATOM   1355  N   ASP H 180       3.355  12.755  28.035  1.00 42.02           N  
ATOM   1356  CA  ASP H 180       2.052  12.149  28.006  1.00 44.06           C  
ATOM   1357  CB  ASP H 180       2.073  10.679  27.543  1.00 44.82           C  
ATOM   1358  CG  ASP H 180       0.641  10.202  27.333  1.00 47.92           C  
ATOM   1359  OD1 ASP H 180      -0.298  10.956  27.696  1.00 64.72           O  
ATOM   1360  OD2 ASP H 180       0.467   9.073  26.799  1.00 55.04           O1-
ATOM   1361  C   ASP H 180       1.555  12.173  29.423  1.00 45.48           C  
ATOM   1362  O   ASP H 180       2.043  11.433  30.277  1.00 44.81           O  
ATOM   1363  N   GLU H 181       0.550  13.026  29.698  1.00 47.55           N  
ATOM   1364  CA  GLU H 181       0.024  13.247  31.016  1.00 49.75           C  
ATOM   1365  CB  GLU H 181      -1.080  14.323  31.016  1.00 50.89           C  
ATOM   1366  CG  GLU H 181      -1.575  14.735  32.406  1.00 54.41           C  
ATOM   1367  CD  GLU H 181      -0.636  15.798  32.955  0.88134.28           C  
ATOM   1368  OE1 GLU H 181      -0.471  16.849  32.280  0.83 53.99           O  
ATOM   1369  OE2 GLU H 181      -0.073  15.576  34.060  0.88 50.24           O1-
ATOM   1370  C   GLU H 181      -0.572  11.982  31.564  1.00 49.75           C  
ATOM   1371  O   GLU H 181      -0.404  11.677  32.741  1.00 49.95           O  
ATOM   1372  N   SER H 182      -1.292  11.207  30.732  1.00 49.75           N  
ATOM   1373  CA  SER H 182      -1.970  10.038  31.229  1.00 49.95           C  
ATOM   1374  CB  SER H 182      -2.895   9.391  30.180  1.00 50.29           C  
ATOM   1375  OG  SER H 182      -2.135   8.908  29.083  1.00 57.23           O  
ATOM   1376  C   SER H 182      -1.010   8.980  31.697  1.00 48.79           C  
ATOM   1377  O   SER H 182      -1.246   8.328  32.713  1.00 48.84           O  
ATOM   1378  N   THR H 183       0.057   8.741  30.912  1.00 47.40           N  
ATOM   1379  CA  THR H 183       1.083   7.765  31.171  1.00 46.70           C  
ATOM   1380  CB  THR H 183       1.878   7.427  29.948  1.00 46.69           C  
ATOM   1381  OG1 THR H 183       1.025   6.997  28.903  1.00 49.51           O  
ATOM   1382  CG2 THR H 183       2.849   6.297  30.310  1.00 48.11           C  
ATOM   1383  C   THR H 183       2.082   8.260  32.186  1.00 45.08           C  
ATOM   1384  O   THR H 183       2.797   7.462  32.793  1.00 44.75           O  
ATOM   1385  N   SER H 184       2.200   9.596  32.353  1.00 42.93           N  
ATOM   1386  CA  SER H 184       3.197  10.219  33.186  0.90 40.45           C  
ATOM   1387  CB  SER H 184       3.110   9.894  34.696  0.90 41.04           C  
ATOM   1388  OG  SER H 184       3.557   8.578  34.979  0.90 42.34           O  
ATOM   1389  C   SER H 184       4.557   9.851  32.672  1.00 38.17           C  
ATOM   1390  O   SER H 184       5.474   9.558  33.438  1.00 37.80           O  
ATOM   1391  N   THR H 185       4.707   9.859  31.329  1.00 35.65           N  
ATOM   1392  CA  THR H 185       5.977   9.612  30.701  1.00 33.95           C  
ATOM   1393  CB  THR H 185       6.015   8.434  29.766  1.00 34.99           C  
ATOM   1394  OG1 THR H 185       4.912   8.490  28.879  1.00 36.85           O  
ATOM   1395  CG2 THR H 185       6.057   7.106  30.522  1.00 32.34           C  
ATOM   1396  C   THR H 185       6.339  10.784  29.846  1.00 32.81           C  
ATOM   1397  O   THR H 185       5.483  11.415  29.229  1.00 32.05           O  
ATOM   1398  N   THR H 186       7.650  11.097  29.788  1.00 30.86           N  
ATOM   1399  CA  THR H 186       8.135  12.161  28.956  1.00 29.66           C  
ATOM   1400  CB  THR H 186       8.944  13.185  29.699  1.00 30.77           C  
ATOM   1401  OG1 THR H 186      10.114  12.595  30.245  1.00 22.54           O  
ATOM   1402  CG2 THR H 186       8.072  13.775  30.820  1.00 20.68           C  
ATOM   1403  C   THR H 186       9.036  11.531  27.934  1.00 29.28           C  
ATOM   1404  O   THR H 186       9.619  10.476  28.184  1.00 30.34           O  
ATOM   1405  N   TYR H 187       9.160  12.154  26.739  1.00 28.52           N  
ATOM   1406  CA  TYR H 187       9.968  11.559  25.705  1.00 29.06           C  
ATOM   1407  CB  TYR H 187       9.173  11.027  24.498  1.00 30.52           C  
ATOM   1408  CG  TYR H 187       8.122  10.066  24.944  1.00 32.87           C  
ATOM   1409  CD1 TYR H 187       8.439   8.805  25.390  1.00 25.77           C  
ATOM   1410  CD2 TYR H 187       6.803  10.447  24.933  1.00 27.77           C  
ATOM   1411  CE1 TYR H 187       7.453   7.937  25.798  1.00 39.20           C  
ATOM   1412  CE2 TYR H 187       5.813   9.583  25.337  1.00 38.54           C  
ATOM   1413  CZ  TYR H 187       6.137   8.321  25.769  1.00 38.10           C  
ATOM   1414  OH  TYR H 187       5.126   7.429  26.188  1.00 40.41           O  
ATOM   1415  C   TYR H 187      10.897  12.586  25.129  1.00 29.93           C  
ATOM   1416  O   TYR H 187      10.607  13.782  25.114  1.00 30.50           O  
ATOM   1417  N   MET H 188      12.081  12.130  24.670  1.00 30.04           N  
ATOM   1418  CA  MET H 188      13.041  12.987  24.035  1.00 30.94           C  
ATOM   1419  CB  MET H 188      14.341  13.108  24.851  1.00 31.00           C  
ATOM   1420  CG  MET H 188      15.400  14.033  24.249  1.00 34.03           C  
ATOM   1421  SD  MET H 188      16.276  13.346  22.818  1.00 44.82           S  
ATOM   1422  CE  MET H 188      17.110  12.063  23.792  1.00 35.45           C  
ATOM   1423  C   MET H 188      13.361  12.340  22.726  1.00 31.60           C  
ATOM   1424  O   MET H 188      13.812  11.196  22.688  1.00 31.39           O  
ATOM   1425  N   GLU H 189      13.125  13.057  21.609  1.00 31.89           N  
ATOM   1426  CA  GLU H 189      13.390  12.492  20.317  1.00 32.02           C  
ATOM   1427  CB  GLU H 189      12.158  12.488  19.398  1.00 33.77           C  
ATOM   1428  CG  GLU H 189      12.342  11.678  18.116  1.00 37.86           C  
ATOM   1429  CD  GLU H 189      11.006  11.685  17.392  1.00 55.29           C  
ATOM   1430  OE1 GLU H 189      10.122  12.481  17.803  1.00 62.41           O  
ATOM   1431  OE2 GLU H 189      10.848  10.899  16.420  1.00 53.94           O1-
ATOM   1432  C   GLU H 189      14.449  13.329  19.667  1.00 32.49           C  
ATOM   1433  O   GLU H 189      14.316  14.546  19.559  1.00 33.89           O  
ATOM   1434  N   LEU H 190      15.545  12.682  19.225  1.00 32.49           N  
ATOM   1435  CA  LEU H 190      16.626  13.386  18.595  1.00 33.00           C  
ATOM   1436  CB  LEU H 190      17.957  13.175  19.340  1.00 31.68           C  
ATOM   1437  CG  LEU H 190      19.156  13.950  18.769  1.00 31.11           C  
ATOM   1438  CD1 LEU H 190      18.950  15.466  18.905  1.00 29.38           C  
ATOM   1439  CD2 LEU H 190      20.470  13.478  19.409  1.00 33.59           C  
ATOM   1440  C   LEU H 190      16.760  12.818  17.212  1.00 34.98           C  
ATOM   1441  O   LEU H 190      16.788  11.599  17.036  1.00 36.17           O  
ATOM   1442  N   SER H 191      16.857  13.692  16.185  1.00 35.42           N  
ATOM   1443  CA  SER H 191      16.908  13.212  14.828  1.00 37.07           C  
ATOM   1444  CB  SER H 191      15.803  13.797  13.928  1.00 37.93           C  
ATOM   1445  OG  SER H 191      15.960  15.203  13.808  1.00 38.24           O  
ATOM   1446  C   SER H 191      18.226  13.574  14.212  1.00 37.84           C  
ATOM   1447  O   SER H 191      19.038  14.276  14.810  1.00 37.47           O  
ATOM   1448  N   SER H 192      18.466  13.079  12.978  1.00 38.49           N  
ATOM   1449  CA  SER H 192      19.687  13.350  12.268  1.00 40.02           C  
ATOM   1450  CB  SER H 192      19.815  14.824  11.848  1.00 41.05           C  
ATOM   1451  OG  SER H 192      21.039  15.023  11.156  1.00 48.73           O  
ATOM   1452  C   SER H 192      20.851  12.993  13.142  1.00 39.33           C  
ATOM   1453  O   SER H 192      21.758  13.795  13.356  1.00 39.57           O  
ATOM   1454  N   LEU H 193      20.863  11.742  13.641  1.00 38.19           N  
ATOM   1455  CA  LEU H 193      21.866  11.275  14.555  1.00 37.32           C  
ATOM   1456  CB  LEU H 193      21.600   9.849  15.069  1.00 35.58           C  
ATOM   1457  CG  LEU H 193      20.328   9.719  15.930  1.00 33.91           C  
ATOM   1458  CD1 LEU H 193      20.120   8.270  16.407  1.00 27.06           C  
ATOM   1459  CD2 LEU H 193      20.335  10.732  17.086  1.00 31.65           C  
ATOM   1460  C   LEU H 193      23.221  11.255  13.916  1.00 38.71           C  
ATOM   1461  O   LEU H 193      23.385  10.889  12.752  1.00 39.72           O  
ATOM   1462  N   ARG H 194      24.237  11.645  14.715  1.00 38.57           N  
ATOM   1463  CA  ARG H 194      25.614  11.684  14.308  1.00 40.49           C  
ATOM   1464  CB  ARG H 194      26.238  13.086  14.383  1.00 41.34           C  
ATOM   1465  CG  ARG H 194      25.546  14.130  13.521  1.00 46.74           C  
ATOM   1466  CD  ARG H 194      26.184  15.516  13.592  1.00 70.58           C  
ATOM   1467  NE  ARG H 194      25.380  16.389  12.696  1.00 86.22           N  
ATOM   1468  CZ  ARG H 194      24.285  17.037  13.187  1.00 97.54           C  
ATOM   1469  NH1 ARG H 194      24.041  17.033  14.529  1.00 58.23           N1+
ATOM   1470  NH2 ARG H 194      23.431  17.673  12.336  1.00 94.48           N  
ATOM   1471  C   ARG H 194      26.378  10.897  15.323  1.00 40.12           C  
ATOM   1472  O   ARG H 194      25.858  10.556  16.382  1.00 39.14           O  
ATOM   1473  N   SER H 195      27.654  10.604  15.024  1.00 40.36           N  
ATOM   1474  CA  SER H 195      28.480   9.845  15.917  0.90 39.92           C  
ATOM   1475  CB  SER H 195      29.884   9.595  15.339  0.90 39.76           C  
ATOM   1476  OG  SER H 195      30.667   8.843  16.252  0.90 44.36           O  
ATOM   1477  C   SER H 195      28.632  10.606  17.203  1.00 39.26           C  
ATOM   1478  O   SER H 195      28.752  10.011  18.273  1.00 39.37           O  
ATOM   1479  N   GLU H 196      28.598  11.952  17.132  1.00 37.98           N  
ATOM   1480  CA  GLU H 196      28.779  12.803  18.277  1.00 36.92           C  
ATOM   1481  CB  GLU H 196      28.749  14.307  17.946  1.00 37.42           C  
ATOM   1482  CG  GLU H 196      29.998  14.825  17.229  1.00 43.98           C  
ATOM   1483  CD  GLU H 196      29.869  14.531  15.745  1.00102.65           C  
ATOM   1484  OE1 GLU H 196      28.856  14.972  15.143  1.00 71.89           O  
ATOM   1485  OE2 GLU H 196      30.784  13.864  15.192  1.00 70.38           O1-
ATOM   1486  C   GLU H 196      27.677  12.566  19.262  1.00 35.09           C  
ATOM   1487  O   GLU H 196      27.859  12.788  20.457  1.00 34.86           O  
ATOM   1488  N   ASP H 197      26.494  12.157  18.770  1.00 32.78           N  
ATOM   1489  CA  ASP H 197      25.304  11.947  19.551  1.00 30.65           C  
ATOM   1490  CB  ASP H 197      24.049  11.749  18.681  1.00 31.20           C  
ATOM   1491  CG  ASP H 197      23.734  13.098  18.042  1.00 33.86           C  
ATOM   1492  OD1 ASP H 197      24.067  14.134  18.672  1.00 34.66           O  
ATOM   1493  OD2 ASP H 197      23.167  13.108  16.919  1.00 41.69           O1-
ATOM   1494  C   ASP H 197      25.440  10.771  20.479  1.00 29.45           C  
ATOM   1495  O   ASP H 197      24.621  10.611  21.382  1.00 28.26           O  
ATOM   1496  N   THR H 198      26.412   9.866  20.251  1.00 29.57           N  
ATOM   1497  CA  THR H 198      26.549   8.744  21.141  1.00 28.94           C  
ATOM   1498  CB  THR H 198      27.727   7.870  20.805  1.00 29.66           C  
ATOM   1499  OG1 THR H 198      27.606   7.378  19.479  1.00 34.30           O  
ATOM   1500  CG2 THR H 198      27.796   6.701  21.803  1.00 25.61           C  
ATOM   1501  C   THR H 198      26.755   9.277  22.525  1.00 27.38           C  
ATOM   1502  O   THR H 198      27.703  10.017  22.780  1.00 27.80           O  
ATOM   1503  N   ALA H 199      25.853   8.919  23.466  1.00 25.50           N  
ATOM   1504  CA  ALA H 199      25.988   9.417  24.805  1.00 25.00           C  
ATOM   1505  CB  ALA H 199      25.775  10.938  24.916  1.00 25.16           C  
ATOM   1506  C   ALA H 199      24.943   8.774  25.656  1.00 25.27           C  
ATOM   1507  O   ALA H 199      24.079   8.048  25.166  1.00 25.86           O  
ATOM   1508  N   VAL H 200      25.027   9.007  26.980  1.00 24.36           N  
ATOM   1509  CA  VAL H 200      24.026   8.510  27.872  1.00 24.07           C  
ATOM   1510  CB  VAL H 200      24.550   8.159  29.232  1.00 23.86           C  
ATOM   1511  CG1 VAL H 200      23.368   7.718  30.110  1.00 21.51           C  
ATOM   1512  CG2 VAL H 200      25.648   7.094  29.074  1.00 24.13           C  
ATOM   1513  C   VAL H 200      23.063   9.639  28.043  1.00 25.67           C  
ATOM   1514  O   VAL H 200      23.465  10.769  28.313  1.00 25.82           O  
ATOM   1515  N   TYR H 201      21.754   9.364  27.888  1.00 25.56           N  
ATOM   1516  CA  TYR H 201      20.800  10.428  27.996  1.00 25.49           C  
ATOM   1517  CB  TYR H 201      19.754  10.457  26.865  1.00 25.37           C  
ATOM   1518  CG  TYR H 201      20.436  10.851  25.597  1.00 25.99           C  
ATOM   1519  CD1 TYR H 201      20.694  12.175  25.344  1.00 24.20           C  
ATOM   1520  CD2 TYR H 201      20.834   9.920  24.668  1.00 24.24           C  
ATOM   1521  CE1 TYR H 201      21.322  12.567  24.186  1.00 22.36           C  
ATOM   1522  CE2 TYR H 201      21.462  10.309  23.505  1.00 24.48           C  
ATOM   1523  CZ  TYR H 201      21.709  11.635  23.258  1.00 27.63           C  
ATOM   1524  OH  TYR H 201      22.353  12.032  22.067  1.00 27.35           O  
ATOM   1525  C   TYR H 201      20.060  10.250  29.281  1.00 25.73           C  
ATOM   1526  O   TYR H 201      19.534   9.174  29.558  1.00 26.05           O  
ATOM   1527  N   TYR H 202      19.997  11.323  30.101  1.00 24.51           N  
ATOM   1528  CA  TYR H 202      19.348  11.217  31.376  1.00 24.87           C  
ATOM   1529  CB  TYR H 202      20.152  11.728  32.592  1.00 24.15           C  
ATOM   1530  CG  TYR H 202      21.475  11.063  32.758  1.00 24.80           C  
ATOM   1531  CD1 TYR H 202      21.582   9.781  33.238  1.00 22.14           C  
ATOM   1532  CD2 TYR H 202      22.623  11.741  32.426  1.00 22.10           C  
ATOM   1533  CE1 TYR H 202      22.812   9.186  33.390  1.00 25.08           C  
ATOM   1534  CE2 TYR H 202      23.857  11.152  32.577  1.00 20.20           C  
ATOM   1535  CZ  TYR H 202      23.953   9.871  33.062  1.00 25.77           C  
ATOM   1536  OH  TYR H 202      25.208   9.250  33.223  1.00 32.12           O  
ATOM   1537  C   TYR H 202      18.165  12.135  31.389  1.00 25.25           C  
ATOM   1538  O   TYR H 202      18.178  13.206  30.785  1.00 24.89           O  
ATOM   1539  N   CYS H 203      17.090  11.703  32.080  1.00 25.35           N  
ATOM   1540  CA  CYS H 203      15.959  12.553  32.320  0.90 25.83           C  
ATOM   1541  CB  CYS H 203      14.586  11.883  32.067  0.90 27.08           C  
ATOM   1542  SG  CYS H 203      14.316  10.379  33.052  0.92 32.96           S  
ATOM   1543  C   CYS H 203      16.044  12.916  33.773  1.00 25.58           C  
ATOM   1544  O   CYS H 203      16.550  12.134  34.578  1.00 25.57           O  
ATOM   1545  N   ALA H 204      15.603  14.136  34.148  1.00 24.96           N  
ATOM   1546  CA  ALA H 204      15.672  14.504  35.537  1.00 25.42           C  
ATOM   1547  CB  ALA H 204      16.978  15.224  35.912  1.00 24.36           C  
ATOM   1548  C   ALA H 204      14.543  15.440  35.852  1.00 26.32           C  
ATOM   1549  O   ALA H 204      14.156  16.261  35.022  1.00 26.93           O  
ATOM   1550  N   SER H 205      13.987  15.317  37.079  1.00 26.10           N  
ATOM   1551  CA  SER H 205      12.916  16.154  37.550  1.00 27.07           C  
ATOM   1552  CB  SER H 205      12.101  15.529  38.700  1.00 27.16           C  
ATOM   1553  OG  SER H 205      11.574  14.270  38.325  1.00 23.92           O  
ATOM   1554  C   SER H 205      13.541  17.372  38.155  1.00 27.37           C  
ATOM   1555  O   SER H 205      14.668  17.327  38.645  1.00 28.14           O  
ATOM   1556  N   THR H 206      12.796  18.493  38.160  1.00 27.71           N  
ATOM   1557  CA  THR H 206      13.287  19.725  38.704  1.00 28.25           C  
ATOM   1558  CB  THR H 206      13.033  20.865  37.765  1.00 28.45           C  
ATOM   1559  OG1 THR H 206      13.390  22.101  38.359  1.00 16.92           O  
ATOM   1560  CG2 THR H 206      11.559  20.843  37.335  1.00 16.82           C  
ATOM   1561  C   THR H 206      12.659  20.009  40.045  1.00 28.97           C  
ATOM   1562  O   THR H 206      11.656  19.411  40.431  1.00 28.69           O  
ATOM   1563  N   LEU H 207      13.279  20.961  40.784  1.00 40.67           N  
ATOM   1564  CA  LEU H 207      12.847  21.415  42.080  1.00 36.39           C  
ATOM   1565  CB  LEU H 207      13.765  22.469  42.709  1.00 39.73           C  
ATOM   1566  CG  LEU H 207      15.139  21.967  43.177  1.00 41.07           C  
ATOM   1567  CD1 LEU H 207      15.963  23.119  43.781  1.00 14.11           C  
ATOM   1568  CD2 LEU H 207      14.988  20.812  44.169  1.00 17.70           C  
ATOM   1569  C   LEU H 207      11.523  22.080  41.925  1.00 33.85           C  
ATOM   1570  O   LEU H 207      10.726  22.098  42.862  1.00 39.68           O  
ATOM   1571  N   GLY H 208      11.274  22.720  40.765  1.00 32.81           N  
ATOM   1572  CA  GLY H 208       9.991  23.336  40.640  1.00 35.48           C  
ATOM   1573  C   GLY H 208       9.937  24.187  39.406  1.00 37.37           C  
ATOM   1574  O   GLY H 208       8.848  24.460  38.906  1.00 39.75           O  
ATOM   1575  N   LEU H 209      11.094  24.651  38.887  1.00 36.22           N  
ATOM   1576  CA  LEU H 209      11.083  25.556  37.764  1.00 32.93           C  
ATOM   1577  CB  LEU H 209      11.820  26.880  38.047  1.00 29.15           C  
ATOM   1578  CG  LEU H 209      11.153  27.719  39.150  1.00 33.40           C  
ATOM   1579  CD1 LEU H 209      11.887  29.055  39.382  1.00 30.84           C  
ATOM   1580  CD2 LEU H 209       9.650  27.893  38.873  1.00 30.10           C  
ATOM   1581  C   LEU H 209      11.753  24.932  36.570  1.00 34.27           C  
ATOM   1582  O   LEU H 209      12.349  23.859  36.654  1.00 37.15           O  
ATOM   1583  N   VAL H 210      11.592  25.583  35.393  1.00 35.16           N  
ATOM   1584  CA  VAL H 210      12.218  25.144  34.173  1.00 34.71           C  
ATOM   1585  CB  VAL H 210      11.752  25.907  32.957  1.00 35.13           C  
ATOM   1586  CG1 VAL H 210      12.566  25.455  31.732  1.00 19.25           C  
ATOM   1587  CG2 VAL H 210      10.232  25.696  32.814  1.00 17.46           C  
ATOM   1588  C   VAL H 210      13.698  25.331  34.282  1.00 37.78           C  
ATOM   1589  O   VAL H 210      14.479  24.455  33.912  1.00 37.16           O  
ATOM   1590  N   LEU H 211      14.123  26.500  34.792  1.00 36.60           N  
ATOM   1591  CA  LEU H 211      15.525  26.748  34.923  1.00 32.73           C  
ATOM   1592  CB  LEU H 211      15.870  28.229  34.715  1.00 30.85           C  
ATOM   1593  CG  LEU H 211      15.307  28.816  33.401  1.00 36.06           C  
ATOM   1594  CD1 LEU H 211      13.773  28.957  33.444  1.00 22.17           C  
ATOM   1595  CD2 LEU H 211      16.013  30.125  33.030  1.00 21.19           C  
ATOM   1596  C   LEU H 211      15.819  26.440  36.352  1.00 31.32           C  
ATOM   1597  O   LEU H 211      15.663  27.305  37.215  1.00 35.18           O  
ATOM   1598  N   ASP H 212      16.239  25.199  36.656  1.00 32.21           N  
ATOM   1599  CA  ASP H 212      16.431  24.931  38.044  1.00 29.60           C  
ATOM   1600  CB  ASP H 212      15.105  24.700  38.781  1.00 32.70           C  
ATOM   1601  CG  ASP H 212      15.319  25.117  40.222  1.00 37.73           C  
ATOM   1602  OD1 ASP H 212      16.050  26.116  40.452  1.00 20.04           O  
ATOM   1603  OD2 ASP H 212      14.737  24.455  41.117  1.00 21.31           O1-
ATOM   1604  C   ASP H 212      17.295  23.717  38.185  1.00 29.81           C  
ATOM   1605  O   ASP H 212      17.720  23.117  37.200  1.00 30.10           O  
ATOM   1606  N   ALA H 213      17.611  23.350  39.446  1.00 28.85           N  
ATOM   1607  CA  ALA H 213      18.405  22.186  39.735  1.00 30.92           C  
ATOM   1608  CB  ALA H 213      19.009  22.192  41.151  1.00 31.53           C  
ATOM   1609  C   ALA H 213      17.531  20.970  39.618  1.00 33.32           C  
ATOM   1610  O   ALA H 213      16.308  21.066  39.703  1.00 37.82           O  
ATOM   1611  N   MET H 214      18.134  19.783  39.386  1.00 33.08           N  
ATOM   1612  CA  MET H 214      17.314  18.609  39.281  1.00 32.17           C  
ATOM   1613  CB  MET H 214      17.360  17.923  37.903  1.00 31.90           C  
ATOM   1614  CG  MET H 214      18.733  17.927  37.241  1.00 35.82           C  
ATOM   1615  SD  MET H 214      19.194  19.486  36.428  1.00 47.51           S  
ATOM   1616  CE  MET H 214      18.001  19.333  35.069  1.00 40.72           C  
ATOM   1617  C   MET H 214      17.628  17.628  40.381  1.00 34.22           C  
ATOM   1618  O   MET H 214      18.763  17.180  40.539  1.00 33.95           O  
ATOM   1619  N   ASP H 215      16.597  17.333  41.210  1.00 34.05           N  
ATOM   1620  CA  ASP H 215      16.655  16.452  42.351  1.00 31.48           C  
ATOM   1621  CB  ASP H 215      15.366  16.442  43.180  1.00 33.89           C  
ATOM   1622  CG  ASP H 215      15.101  17.795  43.790  1.00 36.01           C  
ATOM   1623  OD1 ASP H 215      15.964  18.283  44.568  1.00 28.75           O  
ATOM   1624  OD2 ASP H 215      14.009  18.346  43.486  1.00 36.39           O1-
ATOM   1625  C   ASP H 215      16.747  15.012  41.962  1.00 35.43           C  
ATOM   1626  O   ASP H 215      17.624  14.290  42.436  1.00 37.86           O  
ATOM   1627  N   TYR H 216      15.829  14.572  41.076  1.00 27.67           N  
ATOM   1628  CA  TYR H 216      15.738  13.148  40.849  1.00 28.34           C  
ATOM   1629  CB  TYR H 216      14.321  12.543  40.977  1.00 29.35           C  
ATOM   1630  CG  TYR H 216      13.921  12.497  42.412  1.00 37.31           C  
ATOM   1631  CD1 TYR H 216      14.352  11.459  43.208  1.00 59.73           C  
ATOM   1632  CD2 TYR H 216      13.134  13.481  42.964  1.00 65.96           C  
ATOM   1633  CE1 TYR H 216      14.000  11.395  44.536  1.00 66.48           C  
ATOM   1634  CE2 TYR H 216      12.779  13.422  44.291  1.00 39.28           C  
ATOM   1635  CZ  TYR H 216      13.211  12.380  45.077  1.00 62.39           C  
ATOM   1636  OH  TYR H 216      12.847  12.319  46.437  1.00 29.27           O  
ATOM   1637  C   TYR H 216      16.173  12.871  39.449  1.00 28.51           C  
ATOM   1638  O   TYR H 216      15.775  13.570  38.518  1.00 28.52           O  
ATOM   1639  N   TRP H 217      16.995  11.816  39.264  1.00 27.43           N  
ATOM   1640  CA  TRP H 217      17.519  11.519  37.961  1.00 26.86           C  
ATOM   1641  CB  TRP H 217      19.054  11.622  37.903  1.00 25.66           C  
ATOM   1642  CG  TRP H 217      19.589  13.025  38.081  1.00 24.12           C  
ATOM   1643  CD2 TRP H 217      20.267  13.770  37.054  1.00 23.28           C  
ATOM   1644  CD1 TRP H 217      19.572  13.818  39.188  1.00 19.08           C  
ATOM   1645  NE1 TRP H 217      20.186  15.018  38.917  1.00 23.48           N  
ATOM   1646  CE2 TRP H 217      20.623  15.001  37.611  1.00 21.65           C  
ATOM   1647  CE3 TRP H 217      20.571  13.459  35.763  1.00 23.87           C  
ATOM   1648  CZ2 TRP H 217      21.289  15.941  36.874  1.00 24.51           C  
ATOM   1649  CZ3 TRP H 217      21.244  14.408  35.024  1.00 22.37           C  
ATOM   1650  CH2 TRP H 217      21.596  15.625  35.569  1.00 25.72           C  
ATOM   1651  C   TRP H 217      17.170  10.115  37.583  1.00 27.70           C  
ATOM   1652  O   TRP H 217      17.017   9.237  38.432  1.00 28.14           O  
ATOM   1653  N   GLY H 218      17.025   9.879  36.264  1.00 27.65           N  
ATOM   1654  CA  GLY H 218      16.753   8.562  35.774  1.00 27.55           C  
ATOM   1655  C   GLY H 218      18.069   7.849  35.733  1.00 28.42           C  
ATOM   1656  O   GLY H 218      19.119   8.436  35.980  1.00 27.84           O  
ATOM   1657  N   GLN H 219      18.016   6.547  35.414  1.00 28.84           N  
ATOM   1658  CA  GLN H 219      19.129   5.641  35.338  1.00 29.10           C  
ATOM   1659  CB  GLN H 219      18.630   4.221  35.062  1.00 31.22           C  
ATOM   1660  CG  GLN H 219      17.967   4.141  33.688  1.00 35.31           C  
ATOM   1661  CD  GLN H 219      17.019   2.961  33.677  1.00 73.25           C  
ATOM   1662  OE1 GLN H 219      15.841   3.114  33.991  1.00 37.07           O  
ATOM   1663  NE2 GLN H 219      17.535   1.759  33.309  1.00 38.06           N  
ATOM   1664  C   GLN H 219      20.027   6.025  34.199  1.00 28.30           C  
ATOM   1665  O   GLN H 219      21.239   5.823  34.263  1.00 29.82           O  
ATOM   1666  N   GLY H 220      19.449   6.551  33.102  1.00 26.75           N  
ATOM   1667  CA  GLY H 220      20.227   6.912  31.949  1.00 26.01           C  
ATOM   1668  C   GLY H 220      19.975   5.903  30.869  1.00 27.36           C  
ATOM   1669  O   GLY H 220      19.702   4.734  31.142  1.00 27.55           O  
ATOM   1670  N   THR H 221      20.037   6.354  29.596  1.00 26.30           N  
ATOM   1671  CA  THR H 221      19.861   5.470  28.475  1.00 26.15           C  
ATOM   1672  CB  THR H 221      18.597   5.721  27.700  1.00 26.39           C  
ATOM   1673  OG1 THR H 221      17.465   5.553  28.542  1.00 27.13           O  
ATOM   1674  CG2 THR H 221      18.523   4.733  26.525  1.00 26.81           C  
ATOM   1675  C   THR H 221      21.014   5.681  27.544  1.00 26.81           C  
ATOM   1676  O   THR H 221      21.297   6.802  27.123  1.00 26.14           O  
ATOM   1677  N   LEU H 222      21.707   4.591  27.174  1.00 26.11           N  
ATOM   1678  CA  LEU H 222      22.856   4.724  26.327  1.00 27.29           C  
ATOM   1679  CB  LEU H 222      23.894   3.608  26.548  1.00 26.73           C  
ATOM   1680  CG  LEU H 222      25.151   3.718  25.663  1.00 32.05           C  
ATOM   1681  CD1 LEU H 222      26.025   4.913  26.064  1.00 24.06           C  
ATOM   1682  CD2 LEU H 222      25.929   2.393  25.633  1.00 25.01           C  
ATOM   1683  C   LEU H 222      22.403   4.626  24.909  1.00 28.11           C  
ATOM   1684  O   LEU H 222      21.715   3.680  24.528  1.00 28.57           O  
ATOM   1685  N   VAL H 223      22.759   5.632  24.089  1.00 27.51           N  
ATOM   1686  CA  VAL H 223      22.422   5.589  22.699  1.00 27.20           C  
ATOM   1687  CB  VAL H 223      21.654   6.791  22.234  1.00 28.12           C  
ATOM   1688  CG1 VAL H 223      21.467   6.698  20.711  1.00 29.87           C  
ATOM   1689  CG2 VAL H 223      20.329   6.855  23.014  1.00 28.48           C  
ATOM   1690  C   VAL H 223      23.714   5.564  21.949  1.00 27.73           C  
ATOM   1691  O   VAL H 223      24.541   6.465  22.086  1.00 27.03           O  
ATOM   1692  N   THR H 224      23.917   4.517  21.127  1.00 28.96           N  
ATOM   1693  CA  THR H 224      25.143   4.416  20.392  1.00 30.24           C  
ATOM   1694  CB  THR H 224      25.800   3.073  20.531  1.00 29.59           C  
ATOM   1695  OG1 THR H 224      26.077   2.804  21.898  1.00 31.16           O  
ATOM   1696  CG2 THR H 224      27.105   3.072  19.717  1.00 28.43           C  
ATOM   1697  C   THR H 224      24.812   4.607  18.949  1.00 31.54           C  
ATOM   1698  O   THR H 224      23.982   3.890  18.391  1.00 31.48           O  
ATOM   1699  N   VAL H 225      25.459   5.597  18.304  1.00 32.39           N  
ATOM   1700  CA  VAL H 225      25.190   5.836  16.917  1.00 33.89           C  
ATOM   1701  CB  VAL H 225      25.184   7.295  16.571  1.00 33.94           C  
ATOM   1702  CG1 VAL H 225      25.008   7.442  15.052  1.00 33.75           C  
ATOM   1703  CG2 VAL H 225      24.089   7.988  17.399  1.00 28.05           C  
ATOM   1704  C   VAL H 225      26.293   5.200  16.141  1.00 36.12           C  
ATOM   1705  O   VAL H 225      27.442   5.637  16.214  1.00 35.05           O  
ATOM   1706  N   SER H 226      25.965   4.143  15.367  1.00 37.28           N  
ATOM   1707  CA  SER H 226      26.979   3.459  14.620  1.00 38.95           C  
ATOM   1708  CB  SER H 226      27.619   2.295  15.402  1.00 38.84           C  
ATOM   1709  OG  SER H 226      28.613   1.653  14.616  1.00 37.47           O  
ATOM   1710  C   SER H 226      26.357   2.872  13.390  1.00 40.58           C  
ATOM   1711  O   SER H 226      25.172   2.546  13.375  1.00 39.37           O  
ATOM   1712  N   SER H 227      27.168   2.716  12.323  1.00 43.46           N  
ATOM   1713  CA  SER H 227      26.672   2.181  11.087  1.00 46.41           C  
ATOM   1714  CB  SER H 227      27.383   2.751   9.846  1.00 47.84           C  
ATOM   1715  OG  SER H 227      28.752   2.377   9.852  1.00 53.25           O  
ATOM   1716  C   SER H 227      26.873   0.674  11.074  1.00 46.29           C  
ATOM   1717  O   SER H 227      27.738   0.174  11.840  1.00 47.58           O  
ATOM   1718  OXT SER H 227      26.161   0.003  10.279  1.00  0.00           O1-
TER    1719      SER H 227 
CONECT  160  668
CONECT  668  160
CONECT  968 1542
CONECT 1542  968
END
