# Supplementary material for: Fully automated antibody structure prediction using BIOVIA tools: Validation study
Source: PLoS One. 2017 May 18;12(5):e0177923. doi: 10.1371/journal.pone.0177923 (PMC5436848; doi:10.1371/journal.pone.0177923)
Supplement: S2 Dataset — Predicted structures using the Top5 framework method, Chothia CDR definition with canonical filtering and generating 50 models. These were used in the comparison against predictions using no filtering. (ZIP) [file pone.0177923.s004.zip › 4KY1_LH_FV_FinalModel.pdb]

REMARK   Accelrys Discovery Studio PDB file
REMARK   Created:  2015-04-10T04:36:59Z
SSBOND   1 CYS L   23    CYS L   88                                     
SSBOND   2 CYS H  128    CYS H  202                                     
ATOM      1  N   ASP L   1      25.006  33.449  26.452  1.00 39.12           N1+
ATOM      2  CA  ASP L   1      24.770  32.427  27.496  1.00 37.60           C  
ATOM      3  CB  ASP L   1      24.874  31.009  26.907  1.00 38.97           C  
ATOM      4  CG  ASP L   1      23.679  30.776  25.989  1.00 40.56           C  
ATOM      5  OD1 ASP L   1      22.775  31.652  25.947  1.00 30.06           O  
ATOM      6  OD2 ASP L   1      23.656  29.714  25.311  1.00 26.55           O1-
ATOM      7  C   ASP L   1      25.774  32.575  28.591  1.00 35.39           C  
ATOM      8  O   ASP L   1      26.731  33.339  28.477  1.00 37.07           O  
ATOM      9  N   ILE L   2      25.571  31.837  29.697  1.00 32.54           N  
ATOM     10  CA  ILE L   2      26.455  31.948  30.817  1.00 29.80           C  
ATOM     11  CB  ILE L   2      25.742  31.901  32.135  1.00 29.70           C  
ATOM     12  CG1 ILE L   2      24.735  33.059  32.237  1.00 32.06           C  
ATOM     13  CG2 ILE L   2      26.805  31.908  33.247  1.00 28.48           C  
ATOM     14  CD1 ILE L   2      23.750  32.923  33.400  1.00 31.61           C  
ATOM     15  C   ILE L   2      27.396  30.790  30.770  1.00 29.26           C  
ATOM     16  O   ILE L   2      26.977  29.646  30.587  1.00 28.39           O  
ATOM     17  N   VAL L   3      28.708  31.073  30.914  1.00 27.65           N  
ATOM     18  CA  VAL L   3      29.695  30.032  30.860  1.00 26.89           C  
ATOM     19  CB  VAL L   3      30.895  30.385  30.032  1.00 27.66           C  
ATOM     20  CG1 VAL L   3      31.912  29.235  30.126  1.00 28.98           C  
ATOM     21  CG2 VAL L   3      30.429  30.691  28.599  1.00 29.60           C  
ATOM     22  C   VAL L   3      30.181  29.773  32.250  1.00 27.16           C  
ATOM     23  O   VAL L   3      30.475  30.697  33.008  1.00 28.05           O  
ATOM     24  N   MET L   4      30.281  28.484  32.624  1.00 25.07           N  
ATOM     25  CA  MET L   4      30.715  28.152  33.951  1.00 24.45           C  
ATOM     26  CB  MET L   4      29.763  27.163  34.653  1.00 23.24           C  
ATOM     27  CG  MET L   4      28.326  27.684  34.770  1.00 24.08           C  
ATOM     28  SD  MET L   4      28.129  29.138  35.841  1.00 17.16           S  
ATOM     29  CE  MET L   4      28.084  28.184  37.387  1.00 18.78           C  
ATOM     30  C   MET L   4      32.055  27.483  33.851  1.00 24.47           C  
ATOM     31  O   MET L   4      32.232  26.533  33.093  1.00 23.66           O  
ATOM     32  N   THR L   5      33.051  27.969  34.619  1.00 24.49           N  
ATOM     33  CA  THR L   5      34.356  27.370  34.579  1.00 26.44           C  
ATOM     34  CB  THR L   5      35.440  28.314  34.162  1.00 28.16           C  
ATOM     35  OG1 THR L   5      35.401  29.481  34.968  1.00 35.47           O  
ATOM     36  CG2 THR L   5      35.270  28.663  32.680  1.00 32.77           C  
ATOM     37  C   THR L   5      34.699  26.867  35.942  1.00 27.31           C  
ATOM     38  O   THR L   5      34.533  27.567  36.938  1.00 28.69           O  
ATOM     39  N   GLN L   6      35.203  25.620  36.011  1.00 25.46           N  
ATOM     40  CA  GLN L   6      35.529  25.039  37.280  1.00 24.70           C  
ATOM     41  CB  GLN L   6      34.914  23.645  37.469  1.00 23.20           C  
ATOM     42  CG  GLN L   6      33.386  23.650  37.436  1.00 23.31           C  
ATOM     43  CD  GLN L   6      32.899  22.222  37.634  1.00 23.94           C  
ATOM     44  OE1 GLN L   6      32.003  21.756  36.932  1.00 23.76           O  
ATOM     45  NE2 GLN L   6      33.494  21.506  38.625  1.00 23.00           N  
ATOM     46  C   GLN L   6      37.011  24.868  37.358  1.00 27.30           C  
ATOM     47  O   GLN L   6      37.697  24.780  36.342  1.00 27.50           O  
ATOM     48  N   SER L   7      37.551  24.866  38.592  1.00 26.98           N  
ATOM     49  CA  SER L   7      38.953  24.631  38.801  1.00 27.77           C  
ATOM     50  CB  SER L   7      39.795  25.914  38.933  1.00 28.97           C  
ATOM     51  OG  SER L   7      39.833  26.616  37.701  1.00 35.06           O  
ATOM     52  C   SER L   7      39.064  23.925  40.111  1.00 28.73           C  
ATOM     53  O   SER L   7      38.265  24.165  41.017  1.00 27.68           O  
ATOM     54  N   PRO L   8      40.017  23.039  40.253  1.00 29.56           N  
ATOM     55  CA  PRO L   8      40.922  22.644  39.205  1.00 30.30           C  
ATOM     56  CD  PRO L   8      40.563  22.760  41.572  1.00 30.02           C  
ATOM     57  CB  PRO L   8      42.182  22.133  39.902  1.00 29.56           C  
ATOM     58  CG  PRO L   8      41.713  21.774  41.321  1.00 30.02           C  
ATOM     59  C   PRO L   8      40.258  21.570  38.405  1.00 30.46           C  
ATOM     60  O   PRO L   8      39.177  21.128  38.788  1.00 30.80           O  
ATOM     61  N   ASP L   9      40.880  21.145  37.288  1.00 30.52           N  
ATOM     62  CA  ASP L   9      40.323  20.082  36.507  1.00 30.80           C  
ATOM     63  CB  ASP L   9      41.127  19.772  35.229  1.00 32.78           C  
ATOM     64  CG  ASP L   9      40.828  20.853  34.201  1.00 30.08           C  
ATOM     65  OD1 ASP L   9      39.621  21.102  33.934  1.00 34.39           O  
ATOM     66  OD2 ASP L   9      41.801  21.438  33.658  1.00 32.14           O1-
ATOM     67  C   ASP L   9      40.304  18.842  37.347  1.00 29.56           C  
ATOM     68  O   ASP L   9      39.328  18.093  37.326  1.00 29.79           O  
ATOM     69  N   SER L  10      41.379  18.577  38.115  1.00 28.74           N  
ATOM     70  CA  SER L  10      41.355  17.394  38.928  1.00 29.27           C  
ATOM     71  CB  SER L  10      41.995  16.175  38.249  1.00 31.94           C  
ATOM     72  OG  SER L  10      43.379  16.404  38.041  1.00 31.87           O  
ATOM     73  C   SER L  10      42.113  17.653  40.192  1.00 30.89           C  
ATOM     74  O   SER L  10      43.066  18.432  40.210  1.00 29.90           O  
ATOM     75  N   LEU L  11      41.685  17.018  41.305  1.00 30.00           N  
ATOM     76  CA  LEU L  11      42.428  17.201  42.514  1.00 30.37           C  
ATOM     77  CB  LEU L  11      41.822  18.209  43.516  1.00 33.04           C  
ATOM     78  CG  LEU L  11      40.510  17.775  44.199  1.00 37.64           C  
ATOM     79  CD1 LEU L  11      40.020  18.863  45.167  1.00 36.89           C  
ATOM     80  CD2 LEU L  11      39.436  17.366  43.182  1.00 36.39           C  
ATOM     81  C   LEU L  11      42.584  15.872  43.190  1.00 31.14           C  
ATOM     82  O   LEU L  11      41.664  15.055  43.208  1.00 32.44           O  
ATOM     83  N   ALA L  12      43.786  15.608  43.736  1.00 31.70           N  
ATOM     84  CA  ALA L  12      44.013  14.375  44.431  1.00 31.92           C  
ATOM     85  CB  ALA L  12      45.249  13.610  43.935  1.00 33.10           C  
ATOM     86  C   ALA L  12      44.231  14.735  45.865  1.00 33.08           C  
ATOM     87  O   ALA L  12      45.062  15.586  46.184  1.00 34.19           O  
ATOM     88  N   VAL L  13      43.489  14.085  46.781  1.00 32.27           N  
ATOM     89  CA  VAL L  13      43.618  14.483  48.149  1.00 31.48           C  
ATOM     90  CB  VAL L  13      42.484  15.367  48.580  1.00 31.33           C  
ATOM     91  CG1 VAL L  13      41.217  14.512  48.686  1.00 29.63           C  
ATOM     92  CG2 VAL L  13      42.859  16.105  49.869  1.00 28.59           C  
ATOM     93  C   VAL L  13      43.620  13.259  49.008  1.00 32.93           C  
ATOM     94  O   VAL L  13      43.071  12.222  48.640  1.00 33.90           O  
ATOM     95  N   SER L  14      44.265  13.356  50.187  1.00 33.91           N  
ATOM     96  CA  SER L  14      44.348  12.241  51.083  1.00 34.90           C  
ATOM     97  CB  SER L  14      45.510  12.349  52.082  1.00 37.30           C  
ATOM     98  OG  SER L  14      46.742  12.375  51.378  1.00 41.19           O  
ATOM     99  C   SER L  14      43.066  12.156  51.847  1.00 34.48           C  
ATOM    100  O   SER L  14      42.343  13.140  51.999  1.00 33.75           O  
ATOM    101  N   LEU L  15      42.761  10.955  52.369  1.00 34.51           N  
ATOM    102  CA  LEU L  15      41.524  10.746  53.059  1.00 34.36           C  
ATOM    103  CB  LEU L  15      41.341   9.280  53.488  1.00 35.51           C  
ATOM    104  CG  LEU L  15      39.981   8.973  54.136  1.00 35.06           C  
ATOM    105  CD1 LEU L  15      38.836   9.140  53.127  1.00 33.56           C  
ATOM    106  CD2 LEU L  15      39.985   7.587  54.800  1.00 32.38           C  
ATOM    107  C   LEU L  15      41.534  11.586  54.295  1.00 33.98           C  
ATOM    108  O   LEU L  15      42.536  11.661  55.002  1.00 35.28           O  
ATOM    109  N   GLY L  16      40.405  12.266  54.572  1.00 34.50           N  
ATOM    110  CA  GLY L  16      40.298  13.025  55.783  1.00 35.50           C  
ATOM    111  C   GLY L  16      40.677  14.455  55.557  1.00 36.66           C  
ATOM    112  O   GLY L  16      40.437  15.297  56.421  1.00 37.44           O  
ATOM    113  N   GLU L  17      41.275  14.785  54.398  1.00 35.69           N  
ATOM    114  CA  GLU L  17      41.663  16.151  54.186  1.00 36.65           C  
ATOM    115  CB  GLU L  17      42.886  16.328  53.280  1.00 37.79           C  
ATOM    116  CG  GLU L  17      44.175  15.860  53.954  1.00 41.20           C  
ATOM    117  CD  GLU L  17      45.343  16.344  53.116  1.00 49.10           C  
ATOM    118  OE1 GLU L  17      45.821  17.479  53.379  1.00 53.41           O  
ATOM    119  OE2 GLU L  17      45.771  15.592  52.201  1.00 50.23           O1-
ATOM    120  C   GLU L  17      40.518  16.925  53.613  1.00 36.03           C  
ATOM    121  O   GLU L  17      39.513  16.358  53.190  1.00 35.47           O  
ATOM    122  N   ARG L  18      40.632  18.270  53.644  1.00 36.86           N  
ATOM    123  CA  ARG L  18      39.599  19.124  53.127  1.00 35.49           C  
ATOM    124  CB  ARG L  18      39.587  20.527  53.757  1.00 36.52           C  
ATOM    125  CG  ARG L  18      38.483  21.431  53.199  1.00 37.24           C  
ATOM    126  CD  ARG L  18      38.555  22.873  53.703  1.00 41.94           C  
ATOM    127  NE  ARG L  18      38.184  22.864  55.145  1.00 44.15           N  
ATOM    128  CZ  ARG L  18      38.769  23.756  55.995  1.00 55.72           C  
ATOM    129  NH1 ARG L  18      39.726  24.609  55.527  1.00 45.20           N1+
ATOM    130  NH2 ARG L  18      38.402  23.797  57.308  1.00 46.97           N  
ATOM    131  C   ARG L  18      39.794  19.302  51.654  1.00 33.85           C  
ATOM    132  O   ARG L  18      40.922  19.367  51.169  1.00 35.53           O  
ATOM    133  N   ALA L  19      38.677  19.387  50.901  1.00 33.18           N  
ATOM    134  CA  ALA L  19      38.757  19.578  49.482  1.00 31.82           C  
ATOM    135  CB  ALA L  19      38.182  18.401  48.672  1.00 31.69           C  
ATOM    136  C   ALA L  19      37.953  20.796  49.153  1.00 32.13           C  
ATOM    137  O   ALA L  19      36.893  21.028  49.733  1.00 30.96           O  
ATOM    138  N   THR L  20      38.470  21.624  48.221  1.00 29.99           N  
ATOM    139  CA  THR L  20      37.783  22.820  47.829  1.00 30.86           C  
ATOM    140  CB  THR L  20      38.512  24.063  48.259  1.00 34.31           C  
ATOM    141  OG1 THR L  20      38.694  24.063  49.667  1.00 36.61           O  
ATOM    142  CG2 THR L  20      37.691  25.294  47.852  1.00 35.70           C  
ATOM    143  C   THR L  20      37.716  22.825  46.331  1.00 31.03           C  
ATOM    144  O   THR L  20      38.734  22.663  45.661  1.00 31.35           O  
ATOM    145  N   ILE L  21      36.505  23.014  45.762  1.00 29.07           N  
ATOM    146  CA  ILE L  21      36.345  23.039  44.332  1.00 28.53           C  
ATOM    147  CB  ILE L  21      35.427  21.962  43.824  1.00 26.66           C  
ATOM    148  CG1 ILE L  21      36.002  20.579  44.185  1.00 24.15           C  
ATOM    149  CG2 ILE L  21      35.227  22.166  42.312  1.00 16.10           C  
ATOM    150  CD1 ILE L  21      35.009  19.429  44.011  1.00 33.24           C  
ATOM    151  C   ILE L  21      35.739  24.368  43.983  1.00 30.40           C  
ATOM    152  O   ILE L  21      34.815  24.827  44.650  1.00 29.99           O  
ATOM    153  N   ASN L  22      36.246  25.023  42.917  1.00 31.11           N  
ATOM    154  CA  ASN L  22      35.791  26.350  42.591  1.00 31.28           C  
ATOM    155  CB  ASN L  22      36.940  27.336  42.320  1.00 33.71           C  
ATOM    156  CG  ASN L  22      37.743  27.525  43.594  1.00 36.50           C  
ATOM    157  OD1 ASN L  22      37.186  27.761  44.664  1.00 37.85           O  
ATOM    158  ND2 ASN L  22      39.095  27.417  43.486  1.00 36.17           N  
ATOM    159  C   ASN L  22      34.991  26.330  41.326  1.00 31.82           C  
ATOM    160  O   ASN L  22      35.190  25.487  40.454  1.00 30.73           O  
ATOM    161  N   CYS L  23      34.031  27.273  41.214  1.00 30.34           N  
ATOM    162  CA  CYS L  23      33.243  27.414  40.024  1.00 28.94           C  
ATOM    163  CB  CYS L  23      31.878  26.689  40.116  1.00 28.79           C  
ATOM    164  SG  CYS L  23      30.842  26.849  38.625  1.00 37.89           S  
ATOM    165  C   CYS L  23      32.997  28.883  39.815  1.00 30.91           C  
ATOM    166  O   CYS L  23      32.472  29.570  40.693  1.00 30.99           O  
ATOM    167  N   LYS L  24      33.390  29.420  38.639  1.00 30.18           N  
ATOM    168  CA  LYS L  24      33.142  30.816  38.406  1.00 32.78           C  
ATOM    169  CB  LYS L  24      34.409  31.682  38.295  1.00 36.33           C  
ATOM    170  CG  LYS L  24      35.403  31.270  37.217  1.00 42.91           C  
ATOM    171  CD  LYS L  24      36.573  32.248  37.125  1.00 47.93           C  
ATOM    172  CE  LYS L  24      37.763  31.707  36.338  1.00 54.14           C  
ATOM    173  NZ  LYS L  24      38.930  32.597  36.528  1.00 58.20           N1+
ATOM    174  C   LYS L  24      32.300  30.968  37.179  1.00 32.59           C  
ATOM    175  O   LYS L  24      32.485  30.281  36.175  1.00 32.62           O  
ATOM    176  N   ALA L  25      31.331  31.900  37.242  1.00 31.28           N  
ATOM    177  CA  ALA L  25      30.396  32.095  36.173  1.00 31.12           C  
ATOM    178  CB  ALA L  25      28.934  32.154  36.646  1.00 30.64           C  
ATOM    179  C   ALA L  25      30.710  33.388  35.484  1.00 33.93           C  
ATOM    180  O   ALA L  25      31.194  34.339  36.094  1.00 36.41           O  
ATOM    181  N   SER L  26      30.542  33.421  34.150  1.00 35.01           N  
ATOM    182  CA  SER L  26      30.987  34.514  33.322  1.00 35.92           C  
ATOM    183  CB  SER L  26      30.785  34.230  31.823  1.00 36.41           C  
ATOM    184  OG  SER L  26      29.404  34.070  31.540  1.00 35.75           O  
ATOM    185  C   SER L  26      30.263  35.782  33.655  1.00 40.12           C  
ATOM    186  O   SER L  26      30.769  36.870  33.375  1.00 40.71           O  
ATOM    187  N   GLN L  27      29.053  35.674  34.232  1.00 37.39           N  
ATOM    188  CA  GLN L  27      28.286  36.834  34.587  1.00 38.57           C  
ATOM    189  CB  GLN L  27      27.130  37.083  33.604  1.00 39.60           C  
ATOM    190  CG  GLN L  27      26.348  38.370  33.845  1.00 46.76           C  
ATOM    191  CD  GLN L  27      25.260  38.434  32.782  1.00 51.88           C  
ATOM    192  OE1 GLN L  27      24.364  39.276  32.834  1.00 53.66           O  
ATOM    193  NE2 GLN L  27      25.337  37.506  31.791  1.00 50.78           N  
ATOM    194  C   GLN L  27      27.696  36.546  35.938  1.00 39.89           C  
ATOM    195  O   GLN L  27      27.788  35.420  36.419  1.00 39.18           O  
ATOM    196  N   SER L  28      27.102  37.567  36.597  1.00 37.96           N  
ATOM    197  CA  SER L  28      26.546  37.400  37.915  1.00 37.41           C  
ATOM    198  CB  SER L  28      26.162  38.736  38.571  1.00 41.67           C  
ATOM    199  OG  SER L  28      25.621  38.513  39.864  1.00 47.28           O  
ATOM    200  C   SER L  28      25.314  36.543  37.858  1.00 37.76           C  
ATOM    201  O   SER L  28      24.309  36.886  37.239  1.00 36.00           O  
ATOM    202  N   VAL L  29      25.416  35.356  38.476  1.00 35.04           N  
ATOM    203  CA  VAL L  29      24.394  34.362  38.619  1.00 34.51           C  
ATOM    204  CB  VAL L  29      24.918  32.957  38.558  1.00 34.35           C  
ATOM    205  CG1 VAL L  29      25.393  32.696  37.119  1.00 37.67           C  
ATOM    206  CG2 VAL L  29      26.037  32.791  39.596  1.00 33.53           C  
ATOM    207  C   VAL L  29      23.541  34.535  39.841  1.00 36.20           C  
ATOM    208  O   VAL L  29      22.617  33.746  40.023  1.00 36.33           O  
ATOM    209  N   THR L  30      23.922  35.433  40.775  1.00 34.59           N  
ATOM    210  CA  THR L  30      23.239  35.634  42.027  1.00 32.61           C  
ATOM    211  CB  THR L  30      21.752  35.940  41.994  1.00 33.58           C  
ATOM    212  OG1 THR L  30      20.951  34.831  41.619  1.00  0.00           O  
ATOM    213  CG2 THR L  30      21.533  37.105  41.014  1.00  0.00           C  
ATOM    214  C   THR L  30      23.562  34.421  42.837  1.00 33.70           C  
ATOM    215  O   THR L  30      24.737  34.078  42.971  1.00 34.24           O  
ATOM    216  N   ASN L  31      22.560  33.756  43.444  1.00 30.72           N  
ATOM    217  CA  ASN L  31      22.911  32.562  44.152  1.00 31.64           C  
ATOM    218  CB  ASN L  31      22.404  32.568  45.605  1.00 31.55           C  
ATOM    219  CG  ASN L  31      20.881  32.618  45.565  1.00 41.09           C  
ATOM    220  OD1 ASN L  31      20.289  33.171  44.640  1.00 42.03           O  
ATOM    221  ND2 ASN L  31      20.222  32.026  46.597  1.00 41.14           N  
ATOM    222  C   ASN L  31      22.241  31.398  43.474  1.00 30.26           C  
ATOM    223  O   ASN L  31      22.053  30.360  44.104  1.00 32.88           O  
ATOM    224  N   ASP L  32      21.931  31.510  42.160  1.00 27.62           N  
ATOM    225  CA  ASP L  32      21.205  30.478  41.462  1.00 27.48           C  
ATOM    226  CB  ASP L  32      20.353  31.011  40.298  1.00 27.58           C  
ATOM    227  CG  ASP L  32      19.168  31.759  40.894  1.00 38.00           C  
ATOM    228  OD1 ASP L  32      18.629  31.282  41.929  1.00 39.13           O  
ATOM    229  OD2 ASP L  32      18.790  32.819  40.326  1.00 41.57           O1-
ATOM    230  C   ASP L  32      22.163  29.496  40.906  1.00 27.41           C  
ATOM    231  O   ASP L  32      22.395  29.367  39.705  1.00 26.14           O  
ATOM    232  N   VAL L  33      22.702  28.704  41.813  1.00 23.75           N  
ATOM    233  CA  VAL L  33      23.738  27.779  41.427  1.00 23.54           C  
ATOM    234  CB  VAL L  33      25.114  28.229  41.830  1.00 25.31           C  
ATOM    235  CG1 VAL L  33      26.124  27.139  41.434  1.00  0.00           C  
ATOM    236  CG2 VAL L  33      25.401  29.595  41.184  1.00  0.00           C  
ATOM    237  C   VAL L  33      23.499  26.459  42.116  1.00 23.22           C  
ATOM    238  O   VAL L  33      22.950  26.419  43.216  1.00 23.89           O  
ATOM    239  N   ALA L  34      23.918  25.333  41.484  1.00 21.65           N  
ATOM    240  CA  ALA L  34      23.745  24.040  42.088  1.00 21.71           C  
ATOM    241  CB  ALA L  34      22.567  23.246  41.496  1.00 20.20           C  
ATOM    242  C   ALA L  34      24.993  23.222  41.863  1.00 22.32           C  
ATOM    243  O   ALA L  34      25.768  23.481  40.942  1.00 22.73           O  
ATOM    244  N   TRP L  35      25.232  22.212  42.733  1.00 19.97           N  
ATOM    245  CA  TRP L  35      26.378  21.348  42.600  1.00 20.20           C  
ATOM    246  CB  TRP L  35      27.356  21.423  43.782  1.00 19.22           C  
ATOM    247  CG  TRP L  35      28.149  22.706  43.837  1.00 18.76           C  
ATOM    248  CD2 TRP L  35      29.419  22.885  43.187  1.00 21.39           C  
ATOM    249  CD1 TRP L  35      27.865  23.887  44.462  1.00 20.64           C  
ATOM    250  NE1 TRP L  35      28.879  24.791  44.240  1.00 22.56           N  
ATOM    251  CE2 TRP L  35      29.841  24.185  43.457  1.00 21.88           C  
ATOM    252  CE3 TRP L  35      30.170  22.034  42.424  1.00 20.34           C  
ATOM    253  CZ2 TRP L  35      31.027  24.653  42.968  1.00 23.28           C  
ATOM    254  CZ3 TRP L  35      31.366  22.508  41.932  1.00 21.72           C  
ATOM    255  CH2 TRP L  35      31.786  23.794  42.202  1.00 23.41           C  
ATOM    256  C   TRP L  35      25.910  19.922  42.495  1.00 19.67           C  
ATOM    257  O   TRP L  35      24.965  19.513  43.169  1.00 21.77           O  
ATOM    258  N   TYR L  36      26.585  19.123  41.638  1.00 20.72           N  
ATOM    259  CA  TYR L  36      26.207  17.749  41.417  1.00 21.15           C  
ATOM    260  CB  TYR L  36      25.727  17.463  39.983  1.00 20.75           C  
ATOM    261  CG  TYR L  36      24.514  18.273  39.688  1.00 20.70           C  
ATOM    262  CD1 TYR L  36      24.636  19.569  39.244  1.00 20.69           C  
ATOM    263  CD2 TYR L  36      23.258  17.734  39.838  1.00 21.15           C  
ATOM    264  CE1 TYR L  36      23.522  20.323  38.966  1.00 20.71           C  
ATOM    265  CE2 TYR L  36      22.141  18.483  39.561  1.00 21.60           C  
ATOM    266  CZ  TYR L  36      22.271  19.779  39.127  1.00 22.80           C  
ATOM    267  OH  TYR L  36      21.118  20.542  38.846  1.00 23.92           O  
ATOM    268  C   TYR L  36      27.406  16.859  41.590  1.00 22.12           C  
ATOM    269  O   TYR L  36      28.544  17.261  41.349  1.00 22.03           O  
ATOM    270  N   GLN L  37      27.156  15.604  42.022  1.00 21.67           N  
ATOM    271  CA  GLN L  37      28.192  14.613  42.168  1.00 22.01           C  
ATOM    272  CB  GLN L  37      28.194  13.946  43.553  1.00 22.03           C  
ATOM    273  CG  GLN L  37      29.281  12.885  43.739  1.00 22.91           C  
ATOM    274  CD  GLN L  37      29.002  12.166  45.054  1.00 25.85           C  
ATOM    275  OE1 GLN L  37      27.946  11.558  45.228  1.00 26.29           O  
ATOM    276  NE2 GLN L  37      29.964  12.236  46.011  1.00 23.05           N  
ATOM    277  C   GLN L  37      27.867  13.523  41.193  1.00 22.95           C  
ATOM    278  O   GLN L  37      26.720  13.088  41.115  1.00 24.33           O  
ATOM    279  N   GLN L  38      28.858  13.047  40.410  1.00 21.61           N  
ATOM    280  CA  GLN L  38      28.538  11.990  39.491  1.00 22.36           C  
ATOM    281  CB  GLN L  38      28.440  12.448  38.024  1.00 21.32           C  
ATOM    282  CG  GLN L  38      27.979  11.334  37.081  1.00 22.21           C  
ATOM    283  CD  GLN L  38      27.884  11.896  35.668  1.00 23.14           C  
ATOM    284  OE1 GLN L  38      28.448  12.945  35.361  1.00 24.64           O  
ATOM    285  NE2 GLN L  38      27.145  11.179  34.780  1.00 21.75           N  
ATOM    286  C   GLN L  38      29.591  10.927  39.563  1.00 24.87           C  
ATOM    287  O   GLN L  38      30.785  11.210  39.476  1.00 25.99           O  
ATOM    288  N   LYS L  39      29.153   9.660  39.722  1.00 27.54           N  
ATOM    289  CA  LYS L  39      30.052   8.540  39.770  1.00 28.09           C  
ATOM    290  CB  LYS L  39      29.786   7.569  40.938  1.00 30.58           C  
ATOM    291  CG  LYS L  39      30.115   8.176  42.306  1.00 32.41           C  
ATOM    292  CD  LYS L  39      29.818   7.245  43.484  1.00 37.71           C  
ATOM    293  CE  LYS L  39      30.378   7.738  44.821  1.00 36.54           C  
ATOM    294  NZ  LYS L  39      29.273   8.151  45.716  1.00 39.75           N1+
ATOM    295  C   LYS L  39      29.891   7.799  38.477  1.00 30.48           C  
ATOM    296  O   LYS L  39      28.935   8.020  37.736  1.00 30.19           O  
ATOM    297  N   PRO L  40      30.799   6.919  38.167  1.00 32.78           N  
ATOM    298  CA  PRO L  40      30.747   6.268  36.890  1.00 32.60           C  
ATOM    299  CD  PRO L  40      32.154   6.999  38.690  1.00 32.95           C  
ATOM    300  CB  PRO L  40      32.063   5.503  36.767  1.00 34.30           C  
ATOM    301  CG  PRO L  40      33.042   6.332  37.623  1.00 35.07           C  
ATOM    302  C   PRO L  40      29.526   5.426  36.685  1.00 33.22           C  
ATOM    303  O   PRO L  40      29.147   4.679  37.584  1.00 34.31           O  
ATOM    304  N   GLY L  41      28.900   5.550  35.496  1.00 34.87           N  
ATOM    305  CA  GLY L  41      27.772   4.747  35.125  1.00 36.01           C  
ATOM    306  C   GLY L  41      26.548   5.181  35.869  1.00 36.62           C  
ATOM    307  O   GLY L  41      25.542   4.472  35.863  1.00 38.81           O  
ATOM    308  N   GLN L  42      26.574   6.361  36.518  1.00 32.68           N  
ATOM    309  CA  GLN L  42      25.413   6.752  37.267  1.00 31.12           C  
ATOM    310  CB  GLN L  42      25.657   6.789  38.787  1.00 31.55           C  
ATOM    311  CG  GLN L  42      25.993   5.424  39.394  1.00 38.24           C  
ATOM    312  CD  GLN L  42      26.220   5.611  40.888  1.00 41.49           C  
ATOM    313  OE1 GLN L  42      26.007   6.693  41.432  1.00 43.69           O  
ATOM    314  NE2 GLN L  42      26.663   4.524  41.576  1.00 44.90           N  
ATOM    315  C   GLN L  42      25.014   8.131  36.846  1.00 29.62           C  
ATOM    316  O   GLN L  42      25.796   8.876  36.257  1.00 28.49           O  
ATOM    317  N   PRO L  43      23.780   8.465  37.125  1.00 27.82           N  
ATOM    318  CA  PRO L  43      23.298   9.787  36.832  1.00 27.81           C  
ATOM    319  CD  PRO L  43      22.716   7.474  37.055  1.00 21.04           C  
ATOM    320  CB  PRO L  43      21.777   9.712  36.916  1.00 29.88           C  
ATOM    321  CG  PRO L  43      21.469   8.243  36.584  1.00 16.70           C  
ATOM    322  C   PRO L  43      23.892  10.716  37.840  1.00 27.03           C  
ATOM    323  O   PRO L  43      24.382  10.241  38.864  1.00 28.94           O  
ATOM    324  N   PRO L  44      23.889  11.992  37.586  1.00 25.35           N  
ATOM    325  CA  PRO L  44      24.426  12.913  38.546  1.00 25.88           C  
ATOM    326  CD  PRO L  44      24.003  12.488  36.224  1.00 25.78           C  
ATOM    327  CB  PRO L  44      24.578  14.239  37.804  1.00 25.11           C  
ATOM    328  CG  PRO L  44      24.765  13.819  36.336  1.00 24.15           C  
ATOM    329  C   PRO L  44      23.493  12.994  39.718  1.00 26.48           C  
ATOM    330  O   PRO L  44      22.314  12.678  39.558  1.00 27.28           O  
ATOM    331  N   LYS L  45      24.008  13.386  40.907  1.00 26.24           N  
ATOM    332  CA  LYS L  45      23.173  13.534  42.069  1.00 26.87           C  
ATOM    333  CB  LYS L  45      23.526  12.582  43.224  1.00 28.11           C  
ATOM    334  CG  LYS L  45      22.604  12.754  44.435  1.00 33.36           C  
ATOM    335  CD  LYS L  45      22.775  11.678  45.509  1.00 38.64           C  
ATOM    336  CE  LYS L  45      21.843  11.867  46.707  1.00 34.55           C  
ATOM    337  NZ  LYS L  45      22.151  10.863  47.745  1.00 36.86           N1+
ATOM    338  C   LYS L  45      23.333  14.937  42.594  1.00 24.64           C  
ATOM    339  O   LYS L  45      24.448  15.447  42.703  1.00 22.15           O  
ATOM    340  N   LEU L  46      22.203  15.593  42.948  1.00 23.21           N  
ATOM    341  CA  LEU L  46      22.206  16.962  43.410  1.00 23.31           C  
ATOM    342  CB  LEU L  46      20.804  17.603  43.362  1.00 23.87           C  
ATOM    343  CG  LEU L  46      20.745  19.062  43.850  1.00 24.11           C  
ATOM    344  CD1 LEU L  46      21.572  19.990  42.940  1.00 22.54           C  
ATOM    345  CD2 LEU L  46      19.290  19.534  44.000  1.00 24.51           C  
ATOM    346  C   LEU L  46      22.688  17.041  44.835  1.00 25.24           C  
ATOM    347  O   LEU L  46      22.122  16.416  45.732  1.00 25.91           O  
ATOM    348  N   LEU L  47      23.848  17.709  45.051  1.00 23.81           N  
ATOM    349  CA  LEU L  47      24.380  17.979  46.364  1.00 24.53           C  
ATOM    350  CB  LEU L  47      25.912  18.103  46.341  1.00 24.75           C  
ATOM    351  CG  LEU L  47      26.608  16.799  45.908  1.00 26.61           C  
ATOM    352  CD1 LEU L  47      28.134  16.966  45.898  1.00 26.39           C  
ATOM    353  CD2 LEU L  47      26.149  15.608  46.766  1.00 26.49           C  
ATOM    354  C   LEU L  47      23.856  19.238  47.004  1.00 23.80           C  
ATOM    355  O   LEU L  47      23.385  19.225  48.140  1.00 25.34           O  
ATOM    356  N   ILE L  48      23.938  20.371  46.269  1.00 24.31           N  
ATOM    357  CA  ILE L  48      23.605  21.655  46.827  1.00 25.49           C  
ATOM    358  CB  ILE L  48      24.816  22.436  47.248  1.00 25.28           C  
ATOM    359  CG1 ILE L  48      25.526  21.696  48.393  1.00 26.53           C  
ATOM    360  CG2 ILE L  48      24.385  23.866  47.610  1.00 25.81           C  
ATOM    361  CD1 ILE L  48      26.839  22.341  48.832  1.00 27.89           C  
ATOM    362  C   ILE L  48      22.850  22.472  45.821  1.00 26.10           C  
ATOM    363  O   ILE L  48      23.058  22.358  44.613  1.00 26.51           O  
ATOM    364  N   TYR L  49      21.919  23.314  46.316  1.00 25.97           N  
ATOM    365  CA  TYR L  49      21.144  24.179  45.474  1.00 25.50           C  
ATOM    366  CB  TYR L  49      19.715  23.659  45.229  1.00 25.56           C  
ATOM    367  CG  TYR L  49      19.059  23.406  46.544  1.00 26.71           C  
ATOM    368  CD1 TYR L  49      19.183  22.195  47.181  1.00 28.97           C  
ATOM    369  CD2 TYR L  49      18.318  24.378  47.158  1.00 27.52           C  
ATOM    370  CE1 TYR L  49      18.572  21.972  48.395  1.00 28.57           C  
ATOM    371  CE2 TYR L  49      17.701  24.172  48.369  1.00 29.48           C  
ATOM    372  CZ  TYR L  49      17.827  22.959  48.996  1.00 30.48           C  
ATOM    373  OH  TYR L  49      17.199  22.730  50.240  1.00 32.26           O  
ATOM    374  C   TYR L  49      21.091  25.522  46.134  1.00 26.53           C  
ATOM    375  O   TYR L  49      21.327  25.648  47.332  1.00 27.04           O  
ATOM    376  N   TYR L  50      20.883  26.620  45.365  1.00 28.65           N  
ATOM    377  CA  TYR L  50      20.928  27.959  45.919  1.00 28.63           C  
ATOM    378  CB  TYR L  50      20.014  28.173  47.138  1.00 30.20           C  
ATOM    379  CG  TYR L  50      18.579  28.283  46.768  1.00 27.51           C  
ATOM    380  CD1 TYR L  50      17.851  27.180  46.398  1.00 30.75           C  
ATOM    381  CD2 TYR L  50      17.952  29.503  46.831  1.00 30.62           C  
ATOM    382  CE1 TYR L  50      16.522  27.288  46.077  1.00 33.19           C  
ATOM    383  CE2 TYR L  50      16.623  29.623  46.510  1.00 31.35           C  
ATOM    384  CZ  TYR L  50      15.908  28.513  46.136  1.00 34.81           C  
ATOM    385  OH  TYR L  50      14.545  28.636  45.813  1.00 37.30           O  
ATOM    386  C   TYR L  50      22.305  28.265  46.440  1.00 31.56           C  
ATOM    387  O   TYR L  50      22.461  29.054  47.372  1.00 31.22           O  
ATOM    388  N   ALA L  51      23.337  27.626  45.870  1.00 29.38           N  
ATOM    389  CA  ALA L  51      24.713  27.905  46.172  1.00 28.54           C  
ATOM    390  CB  ALA L  51      25.046  29.402  46.064  1.00 30.95           C  
ATOM    391  C   ALA L  51      25.093  27.452  47.546  1.00 31.62           C  
ATOM    392  O   ALA L  51      26.276  27.217  47.790  1.00 33.78           O  
ATOM    393  N   SER L  52      24.127  27.245  48.467  1.00 30.41           N  
ATOM    394  CA  SER L  52      24.573  26.898  49.789  1.00 29.59           C  
ATOM    395  CB  SER L  52      24.762  28.135  50.685  1.00 33.56           C  
ATOM    396  OG  SER L  52      23.512  28.775  50.898  1.00 37.36           O  
ATOM    397  C   SER L  52      23.589  26.000  50.499  1.00 32.07           C  
ATOM    398  O   SER L  52      23.823  25.683  51.664  1.00 34.24           O  
ATOM    399  N   ASN L  53      22.499  25.520  49.849  1.00 26.46           N  
ATOM    400  CA  ASN L  53      21.562  24.741  50.606  1.00 27.79           C  
ATOM    401  CB  ASN L  53      20.093  25.035  50.283  1.00 27.47           C  
ATOM    402  CG  ASN L  53      19.758  26.380  50.901  1.00 42.03           C  
ATOM    403  OD1 ASN L  53      20.377  27.394  50.585  1.00 46.40           O  
ATOM    404  ND2 ASN L  53      18.754  26.392  51.816  1.00 43.69           N  
ATOM    405  C   ASN L  53      21.812  23.301  50.303  1.00 28.85           C  
ATOM    406  O   ASN L  53      21.808  22.880  49.149  1.00 28.12           O  
ATOM    407  N   ARG L  54      22.032  22.507  51.365  1.00 28.70           N  
ATOM    408  CA  ARG L  54      22.324  21.109  51.227  1.00 29.61           C  
ATOM    409  CB  ARG L  54      22.891  20.524  52.539  1.00 32.39           C  
ATOM    410  CG  ARG L  54      23.620  19.188  52.403  1.00 35.73           C  
ATOM    411  CD  ARG L  54      24.162  18.651  53.733  1.00 35.09           C  
ATOM    412  NE  ARG L  54      24.994  19.721  54.358  1.00 37.96           N  
ATOM    413  CZ  ARG L  54      24.434  20.586  55.253  1.00 40.43           C  
ATOM    414  NH1 ARG L  54      23.120  20.452  55.602  1.00 39.62           N1+
ATOM    415  NH2 ARG L  54      25.186  21.584  55.804  1.00 40.33           N  
ATOM    416  C   ARG L  54      21.037  20.401  50.922  1.00 30.47           C  
ATOM    417  O   ARG L  54      20.024  20.636  51.579  1.00 31.30           O  
ATOM    418  N   TYR L  55      21.046  19.500  49.915  1.00 30.83           N  
ATOM    419  CA  TYR L  55      19.849  18.776  49.588  1.00 32.34           C  
ATOM    420  CB  TYR L  55      19.841  18.093  48.210  1.00 32.32           C  
ATOM    421  CG  TYR L  55      18.487  17.477  48.091  1.00 36.59           C  
ATOM    422  CD1 TYR L  55      17.386  18.265  47.833  1.00  0.00           C  
ATOM    423  CD2 TYR L  55      18.310  16.123  48.232  1.00  0.00           C  
ATOM    424  CE1 TYR L  55      16.129  17.715  47.725  1.00  0.00           C  
ATOM    425  CE2 TYR L  55      17.057  15.566  48.126  1.00  0.00           C  
ATOM    426  CZ  TYR L  55      15.964  16.360  47.872  1.00  0.00           C  
ATOM    427  OH  TYR L  55      14.682  15.782  47.765  1.00  0.00           O  
ATOM    428  C   TYR L  55      19.695  17.724  50.644  1.00 33.19           C  
ATOM    429  O   TYR L  55      20.678  17.218  51.183  1.00 32.30           O  
ATOM    430  N   THR L  56      18.445  17.386  51.011  1.00 33.32           N  
ATOM    431  CA  THR L  56      18.281  16.444  52.080  1.00 38.25           C  
ATOM    432  CB  THR L  56      16.849  16.167  52.435  1.00 40.33           C  
ATOM    433  OG1 THR L  56      16.199  17.374  52.808  1.00 35.35           O  
ATOM    434  CG2 THR L  56      16.824  15.171  53.611  1.00 34.76           C  
ATOM    435  C   THR L  56      18.934  15.156  51.684  1.00 37.36           C  
ATOM    436  O   THR L  56      18.889  14.745  50.526  1.00 37.21           O  
ATOM    437  N   GLY L  57      19.594  14.495  52.655  1.00 37.19           N  
ATOM    438  CA  GLY L  57      20.223  13.232  52.405  1.00 37.79           C  
ATOM    439  C   GLY L  57      21.695  13.420  52.195  1.00 38.09           C  
ATOM    440  O   GLY L  57      22.448  12.448  52.242  1.00 39.56           O  
ATOM    441  N   VAL L  58      22.156  14.664  51.964  1.00 34.71           N  
ATOM    442  CA  VAL L  58      23.564  14.862  51.735  1.00 33.36           C  
ATOM    443  CB  VAL L  58      23.872  16.055  50.871  1.00 32.62           C  
ATOM    444  CG1 VAL L  58      25.398  16.165  50.716  1.00 30.02           C  
ATOM    445  CG2 VAL L  58      23.126  15.904  49.532  1.00 31.77           C  
ATOM    446  C   VAL L  58      24.250  15.052  53.055  1.00 33.74           C  
ATOM    447  O   VAL L  58      23.721  15.697  53.958  1.00 32.80           O  
ATOM    448  N   PRO L  59      25.433  14.504  53.170  1.00 34.15           N  
ATOM    449  CA  PRO L  59      26.191  14.583  54.393  1.00 33.95           C  
ATOM    450  CD  PRO L  59      25.778  13.320  52.396  1.00 33.23           C  
ATOM    451  CB  PRO L  59      27.356  13.609  54.223  1.00 35.01           C  
ATOM    452  CG  PRO L  59      26.811  12.557  53.242  1.00 36.58           C  
ATOM    453  C   PRO L  59      26.636  15.983  54.685  1.00 34.10           C  
ATOM    454  O   PRO L  59      26.834  16.768  53.761  1.00 33.32           O  
ATOM    455  N   ASP L  60      26.832  16.290  55.977  1.00 34.99           N  
ATOM    456  CA  ASP L  60      27.160  17.598  56.464  1.00 34.17           C  
ATOM    457  CB  ASP L  60      27.164  17.661  57.997  1.00 37.00           C  
ATOM    458  CG  ASP L  60      26.951  19.108  58.405  1.00 40.19           C  
ATOM    459  OD1 ASP L  60      27.021  19.996  57.516  1.00 46.03           O  
ATOM    460  OD2 ASP L  60      26.695  19.345  59.615  1.00 48.54           O1-
ATOM    461  C   ASP L  60      28.513  18.015  55.971  1.00 33.73           C  
ATOM    462  O   ASP L  60      28.813  19.205  55.905  1.00 34.45           O  
ATOM    463  N   ARG L  61      29.381  17.051  55.617  1.00 31.55           N  
ATOM    464  CA  ARG L  61      30.721  17.393  55.222  1.00 31.36           C  
ATOM    465  CB  ARG L  61      31.623  16.189  54.884  1.00 31.08           C  
ATOM    466  CG  ARG L  61      31.183  15.355  53.680  1.00 30.66           C  
ATOM    467  CD  ARG L  61      32.164  14.226  53.357  1.00 30.77           C  
ATOM    468  NE  ARG L  61      31.743  13.039  54.150  1.00 31.04           N  
ATOM    469  CZ  ARG L  61      30.884  12.132  53.601  1.00 32.23           C  
ATOM    470  NH1 ARG L  61      30.505  12.262  52.297  1.00 33.02           N1+
ATOM    471  NH2 ARG L  61      30.404  11.097  54.348  1.00 29.81           N  
ATOM    472  C   ARG L  61      30.674  18.279  54.012  1.00 30.64           C  
ATOM    473  O   ARG L  61      31.591  19.072  53.801  1.00 29.38           O  
ATOM    474  N   PHE L  62      29.634  18.133  53.160  1.00 29.85           N  
ATOM    475  CA  PHE L  62      29.522  18.934  51.968  1.00 28.57           C  
ATOM    476  CB  PHE L  62      28.632  18.298  50.889  1.00 27.27           C  
ATOM    477  CG  PHE L  62      29.308  17.076  50.371  1.00 26.08           C  
ATOM    478  CD1 PHE L  62      29.176  15.864  51.011  1.00 28.57           C  
ATOM    479  CD2 PHE L  62      30.073  17.146  49.230  1.00 25.92           C  
ATOM    480  CE1 PHE L  62      29.801  14.742  50.522  1.00 28.18           C  
ATOM    481  CE2 PHE L  62      30.700  16.027  48.737  1.00 26.13           C  
ATOM    482  CZ  PHE L  62      30.566  14.823  49.384  1.00 26.12           C  
ATOM    483  C   PHE L  62      28.907  20.266  52.289  1.00 30.27           C  
ATOM    484  O   PHE L  62      27.915  20.353  53.012  1.00 32.33           O  
ATOM    485  N   SER L  63      29.489  21.356  51.742  1.00 28.60           N  
ATOM    486  CA  SER L  63      28.937  22.663  51.965  1.00 29.35           C  
ATOM    487  CB  SER L  63      29.530  23.377  53.193  1.00 31.74           C  
ATOM    488  OG  SER L  63      30.911  23.633  52.986  1.00 33.65           O  
ATOM    489  C   SER L  63      29.236  23.507  50.768  1.00 30.16           C  
ATOM    490  O   SER L  63      30.233  23.295  50.079  1.00 30.51           O  
ATOM    491  N   GLY L  64      28.368  24.502  50.489  1.00 29.54           N  
ATOM    492  CA  GLY L  64      28.600  25.344  49.354  1.00 27.50           C  
ATOM    493  C   GLY L  64      28.544  26.760  49.820  1.00 29.55           C  
ATOM    494  O   GLY L  64      27.892  27.078  50.812  1.00 29.95           O  
ATOM    495  N   SER L  65      29.237  27.659  49.095  1.00 28.74           N  
ATOM    496  CA  SER L  65      29.266  29.033  49.489  1.00 28.40           C  
ATOM    497  CB  SER L  65      30.318  29.337  50.571  1.00 31.07           C  
ATOM    498  OG  SER L  65      31.618  29.028  50.092  1.00 34.33           O  
ATOM    499  C   SER L  65      29.606  29.844  48.284  1.00 30.75           C  
ATOM    500  O   SER L  65      29.815  29.316  47.193  1.00 30.29           O  
ATOM    501  N   GLY L  66      29.658  31.177  48.459  1.00 32.66           N  
ATOM    502  CA  GLY L  66      30.014  32.013  47.358  1.00 34.82           C  
ATOM    503  C   GLY L  66      28.834  32.828  46.984  1.00 37.50           C  
ATOM    504  O   GLY L  66      27.701  32.545  47.369  1.00 38.50           O  
ATOM    505  N   SER L  67      29.104  33.913  46.242  1.00 36.99           N  
ATOM    506  CA  SER L  67      28.039  34.740  45.781  1.00 39.83           C  
ATOM    507  CB  SER L  67      27.666  35.892  46.735  1.00 42.99           C  
ATOM    508  OG  SER L  67      27.080  35.393  47.928  1.00 46.47           O  
ATOM    509  C   SER L  67      28.506  35.385  44.523  1.00 39.87           C  
ATOM    510  O   SER L  67      29.704  35.472  44.251  1.00 40.80           O  
ATOM    511  N   GLY L  68      27.536  35.856  43.722  1.00 39.43           N  
ATOM    512  CA  GLY L  68      27.852  36.531  42.503  1.00 39.71           C  
ATOM    513  C   GLY L  68      28.492  35.579  41.545  1.00 38.43           C  
ATOM    514  O   GLY L  68      27.872  34.624  41.082  1.00 37.69           O  
ATOM    515  N   THR L  69      29.728  35.920  41.131  1.00 36.63           N  
ATOM    516  CA  THR L  69      30.514  35.175  40.182  1.00 35.79           C  
ATOM    517  CB  THR L  69      31.608  35.999  39.567  1.00 38.63           C  
ATOM    518  OG1 THR L  69      32.569  36.362  40.547  1.00 39.87           O  
ATOM    519  CG2 THR L  69      30.980  37.260  38.956  1.00 39.15           C  
ATOM    520  C   THR L  69      31.191  33.950  40.730  1.00 34.19           C  
ATOM    521  O   THR L  69      31.288  32.947  40.026  1.00 35.21           O  
ATOM    522  N   ASP L  70      31.712  33.989  41.977  1.00 32.28           N  
ATOM    523  CA  ASP L  70      32.557  32.900  42.407  1.00 31.46           C  
ATOM    524  CB  ASP L  70      33.896  33.385  42.990  1.00 33.80           C  
ATOM    525  CG  ASP L  70      34.718  33.988  41.854  1.00 43.96           C  
ATOM    526  OD1 ASP L  70      34.771  33.361  40.761  1.00 48.88           O  
ATOM    527  OD2 ASP L  70      35.294  35.090  42.062  1.00 51.48           O1-
ATOM    528  C   ASP L  70      31.892  32.053  43.450  1.00 30.31           C  
ATOM    529  O   ASP L  70      31.340  32.562  44.424  1.00 31.26           O  
ATOM    530  N   PHE L  71      31.946  30.713  43.270  1.00 26.44           N  
ATOM    531  CA  PHE L  71      31.324  29.834  44.221  1.00 25.69           C  
ATOM    532  CB  PHE L  71      30.011  29.209  43.707  1.00 25.77           C  
ATOM    533  CG  PHE L  71      29.013  30.303  43.484  1.00 26.83           C  
ATOM    534  CD1 PHE L  71      28.980  30.989  42.290  1.00 27.25           C  
ATOM    535  CD2 PHE L  71      28.098  30.644  44.457  1.00 27.43           C  
ATOM    536  CE1 PHE L  71      28.063  31.994  42.077  1.00 28.04           C  
ATOM    537  CE2 PHE L  71      27.178  31.648  44.253  1.00 27.09           C  
ATOM    538  CZ  PHE L  71      27.160  32.326  43.059  1.00 28.92           C  
ATOM    539  C   PHE L  71      32.267  28.709  44.525  1.00 27.31           C  
ATOM    540  O   PHE L  71      33.166  28.415  43.738  1.00 28.75           O  
ATOM    541  N   THR L  72      32.104  28.066  45.706  1.00 26.09           N  
ATOM    542  CA  THR L  72      32.978  26.980  46.023  1.00 27.51           C  
ATOM    543  CB  THR L  72      34.103  27.377  46.929  1.00 30.10           C  
ATOM    544  OG1 THR L  72      35.125  26.396  46.893  1.00 31.94           O  
ATOM    545  CG2 THR L  72      33.563  27.523  48.361  1.00 31.42           C  
ATOM    546  C   THR L  72      32.205  25.890  46.706  1.00 28.22           C  
ATOM    547  O   THR L  72      31.257  26.140  47.451  1.00 27.61           O  
ATOM    548  N   LEU L  73      32.602  24.633  46.431  1.00 26.01           N  
ATOM    549  CA  LEU L  73      32.054  23.466  47.058  1.00 25.42           C  
ATOM    550  CB  LEU L  73      31.722  22.360  46.044  1.00 25.14           C  
ATOM    551  CG  LEU L  73      31.149  21.075  46.665  1.00 25.80           C  
ATOM    552  CD1 LEU L  73      29.788  21.324  47.332  1.00 25.61           C  
ATOM    553  CD2 LEU L  73      31.102  19.943  45.629  1.00 25.82           C  
ATOM    554  C   LEU L  73      33.141  22.951  47.944  1.00 27.48           C  
ATOM    555  O   LEU L  73      34.265  22.743  47.488  1.00 27.87           O  
ATOM    556  N   THR L  74      32.844  22.739  49.243  1.00 28.12           N  
ATOM    557  CA  THR L  74      33.875  22.299  50.140  1.00 29.38           C  
ATOM    558  CB  THR L  74      34.133  23.267  51.259  1.00 31.14           C  
ATOM    559  OG1 THR L  74      34.503  24.531  50.730  1.00 33.03           O  
ATOM    560  CG2 THR L  74      35.264  22.721  52.149  1.00 31.93           C  
ATOM    561  C   THR L  74      33.475  21.002  50.767  1.00 29.24           C  
ATOM    562  O   THR L  74      32.318  20.795  51.132  1.00 29.68           O  
ATOM    563  N   ILE L  75      34.452  20.081  50.878  1.00 28.45           N  
ATOM    564  CA  ILE L  75      34.250  18.823  51.532  1.00 28.94           C  
ATOM    565  CB  ILE L  75      34.653  17.660  50.667  1.00 28.28           C  
ATOM    566  CG1 ILE L  75      33.860  17.687  49.348  1.00 28.89           C  
ATOM    567  CG2 ILE L  75      34.443  16.362  51.466  1.00 28.43           C  
ATOM    568  CD1 ILE L  75      34.384  16.712  48.291  1.00 28.93           C  
ATOM    569  C   ILE L  75      35.166  18.876  52.723  1.00 32.57           C  
ATOM    570  O   ILE L  75      36.387  18.852  52.577  1.00 32.78           O  
ATOM    571  N   SER L  76      34.588  18.933  53.940  1.00 33.19           N  
ATOM    572  CA  SER L  76      35.352  19.142  55.143  1.00 35.25           C  
ATOM    573  CB  SER L  76      34.469  19.204  56.402  1.00 35.66           C  
ATOM    574  OG  SER L  76      33.815  17.961  56.613  1.00 36.65           O  
ATOM    575  C   SER L  76      36.375  18.071  55.343  1.00 37.41           C  
ATOM    576  O   SER L  76      37.550  18.375  55.543  1.00 38.50           O  
ATOM    577  N   SER L  77      35.960  16.790  55.326  1.00 35.50           N  
ATOM    578  CA  SER L  77      36.902  15.716  55.461  1.00 35.66           C  
ATOM    579  CB  SER L  77      36.849  15.021  56.832  1.00 38.07           C  
ATOM    580  OG  SER L  77      37.805  13.972  56.891  1.00 39.96           O  
ATOM    581  C   SER L  77      36.519  14.715  54.429  1.00 33.91           C  
ATOM    582  O   SER L  77      35.444  14.124  54.493  1.00 34.37           O  
ATOM    583  N   LEU L  78      37.414  14.469  53.458  1.00 31.89           N  
ATOM    584  CA  LEU L  78      37.068  13.635  52.347  1.00 32.21           C  
ATOM    585  CB  LEU L  78      38.091  13.744  51.202  1.00 31.99           C  
ATOM    586  CG  LEU L  78      37.600  13.157  49.869  1.00 31.42           C  
ATOM    587  CD1 LEU L  78      36.484  14.023  49.259  1.00 27.84           C  
ATOM    588  CD2 LEU L  78      38.754  12.919  48.892  1.00 31.09           C  
ATOM    589  C   LEU L  78      36.990  12.206  52.787  1.00 33.16           C  
ATOM    590  O   LEU L  78      37.788  11.740  53.599  1.00 34.60           O  
ATOM    591  N   GLN L  79      35.999  11.473  52.241  1.00 33.16           N  
ATOM    592  CA  GLN L  79      35.795  10.086  52.551  1.00 34.41           C  
ATOM    593  CB  GLN L  79      34.358   9.782  53.011  1.00 36.18           C  
ATOM    594  CG  GLN L  79      33.946  10.563  54.262  1.00 39.80           C  
ATOM    595  CD  GLN L  79      34.743  10.035  55.444  1.00 45.37           C  
ATOM    596  OE1 GLN L  79      34.993   8.835  55.546  1.00 47.50           O  
ATOM    597  NE2 GLN L  79      35.161  10.949  56.363  1.00 41.27           N  
ATOM    598  C   GLN L  79      36.033   9.332  51.275  1.00 33.36           C  
ATOM    599  O   GLN L  79      36.076   9.919  50.196  1.00 32.64           O  
ATOM    600  N   ALA L  80      36.195   8.000  51.366  1.00 33.83           N  
ATOM    601  CA  ALA L  80      36.497   7.200  50.210  1.00 31.72           C  
ATOM    602  CB  ALA L  80      36.655   5.709  50.551  1.00 32.53           C  
ATOM    603  C   ALA L  80      35.390   7.307  49.201  1.00 32.56           C  
ATOM    604  O   ALA L  80      35.637   7.376  47.999  1.00 31.23           O  
ATOM    605  N   GLU L  81      34.135   7.340  49.678  1.00 31.40           N  
ATOM    606  CA  GLU L  81      32.954   7.354  48.858  1.00 30.30           C  
ATOM    607  CB  GLU L  81      31.677   7.281  49.712  1.00 33.65           C  
ATOM    608  CG  GLU L  81      31.554   8.429  50.714  1.00 38.24           C  
ATOM    609  CD  GLU L  81      30.500   8.042  51.739  1.00 49.40           C  
ATOM    610  OE1 GLU L  81      30.494   6.853  52.154  1.00 49.96           O  
ATOM    611  OE2 GLU L  81      29.688   8.926  52.120  1.00 51.18           O1-
ATOM    612  C   GLU L  81      32.895   8.600  48.021  1.00 29.55           C  
ATOM    613  O   GLU L  81      32.286   8.609  46.954  1.00 30.37           O  
ATOM    614  N   ASP L  82      33.514   9.690  48.500  1.00 27.36           N  
ATOM    615  CA  ASP L  82      33.476  11.000  47.907  1.00 27.40           C  
ATOM    616  CB  ASP L  82      34.124  12.065  48.807  1.00 28.19           C  
ATOM    617  CG  ASP L  82      33.221  12.220  50.024  1.00 31.85           C  
ATOM    618  OD1 ASP L  82      32.038  11.799  49.931  1.00 31.22           O  
ATOM    619  OD2 ASP L  82      33.696  12.756  51.061  1.00 33.51           O1-
ATOM    620  C   ASP L  82      34.140  11.050  46.560  1.00 27.48           C  
ATOM    621  O   ASP L  82      33.935  12.007  45.816  1.00 27.77           O  
ATOM    622  N   VAL L  83      35.003  10.076  46.216  1.00 26.24           N  
ATOM    623  CA  VAL L  83      35.658  10.139  44.936  1.00 25.26           C  
ATOM    624  CB  VAL L  83      36.547   8.956  44.670  1.00 25.91           C  
ATOM    625  CG1 VAL L  83      37.077   9.052  43.231  1.00 25.10           C  
ATOM    626  CG2 VAL L  83      37.656   8.914  45.735  1.00 26.79           C  
ATOM    627  C   VAL L  83      34.610  10.140  43.869  1.00 25.43           C  
ATOM    628  O   VAL L  83      33.738   9.273  43.847  1.00 25.29           O  
ATOM    629  N   ALA L  84      34.679  11.124  42.946  1.00 23.46           N  
ATOM    630  CA  ALA L  84      33.709  11.225  41.891  1.00 22.53           C  
ATOM    631  CB  ALA L  84      32.262  11.331  42.401  1.00 22.33           C  
ATOM    632  C   ALA L  84      34.010  12.484  41.136  1.00 21.75           C  
ATOM    633  O   ALA L  84      35.013  13.147  41.395  1.00 24.55           O  
ATOM    634  N   VAL L  85      33.161  12.815  40.140  1.00 21.02           N  
ATOM    635  CA  VAL L  85      33.325  14.037  39.403  1.00 21.69           C  
ATOM    636  CB  VAL L  85      33.133  13.884  37.922  1.00 20.73           C  
ATOM    637  CG1 VAL L  85      33.201  15.274  37.269  1.00 20.90           C  
ATOM    638  CG2 VAL L  85      34.189  12.899  37.390  1.00 20.72           C  
ATOM    639  C   VAL L  85      32.267  14.974  39.902  1.00 21.93           C  
ATOM    640  O   VAL L  85      31.143  14.556  40.175  1.00 21.70           O  
ATOM    641  N   TYR L  86      32.603  16.274  40.046  1.00 20.77           N  
ATOM    642  CA  TYR L  86      31.656  17.220  40.571  1.00 20.34           C  
ATOM    643  CB  TYR L  86      32.142  17.911  41.856  1.00 19.54           C  
ATOM    644  CG  TYR L  86      32.212  16.886  42.940  1.00 19.97           C  
ATOM    645  CD1 TYR L  86      33.319  16.085  43.102  1.00 18.20           C  
ATOM    646  CD2 TYR L  86      31.160  16.725  43.809  1.00 19.79           C  
ATOM    647  CE1 TYR L  86      33.368  15.144  44.105  1.00 19.58           C  
ATOM    648  CE2 TYR L  86      31.206  15.788  44.813  1.00 19.56           C  
ATOM    649  CZ  TYR L  86      32.309  14.993  44.963  1.00 20.18           C  
ATOM    650  OH  TYR L  86      32.348  14.033  45.995  1.00 19.96           O  
ATOM    651  C   TYR L  86      31.408  18.299  39.555  1.00 20.66           C  
ATOM    652  O   TYR L  86      32.348  18.820  38.956  1.00 20.93           O  
ATOM    653  N   TYR L  87      30.119  18.664  39.349  1.00 19.41           N  
ATOM    654  CA  TYR L  87      29.768  19.668  38.379  1.00 19.65           C  
ATOM    655  CB  TYR L  87      28.829  19.181  37.255  1.00 19.84           C  
ATOM    656  CG  TYR L  87      29.442  18.084  36.452  1.00 21.30           C  
ATOM    657  CD1 TYR L  87      30.304  18.357  35.417  1.00 21.01           C  
ATOM    658  CD2 TYR L  87      29.147  16.772  36.733  1.00 20.94           C  
ATOM    659  CE1 TYR L  87      30.864  17.344  34.674  1.00 21.58           C  
ATOM    660  CE2 TYR L  87      29.702  15.753  35.994  1.00 22.49           C  
ATOM    661  CZ  TYR L  87      30.562  16.038  34.962  1.00 22.32           C  
ATOM    662  OH  TYR L  87      31.132  14.995  34.202  1.00 21.74           O  
ATOM    663  C   TYR L  87      28.979  20.755  39.055  1.00 21.05           C  
ATOM    664  O   TYR L  87      28.229  20.506  39.996  1.00 21.71           O  
ATOM    665  N   CYS L  88      29.148  22.012  38.586  1.00 22.07           N  
ATOM    666  CA  CYS L  88      28.365  23.127  39.049  1.00 23.06           C  
ATOM    667  CB  CYS L  88      29.205  24.372  39.432  1.00 23.20           C  
ATOM    668  SG  CYS L  88      30.321  24.943  38.106  1.00 28.58           S  
ATOM    669  C   CYS L  88      27.453  23.492  37.913  1.00 24.31           C  
ATOM    670  O   CYS L  88      27.773  23.232  36.754  1.00 24.82           O  
ATOM    671  N   GLN L  89      26.263  24.055  38.226  1.00 22.93           N  
ATOM    672  CA  GLN L  89      25.314  24.432  37.211  1.00 23.37           C  
ATOM    673  CB  GLN L  89      24.163  23.432  37.038  1.00 22.67           C  
ATOM    674  CG  GLN L  89      23.147  23.867  35.979  1.00 24.21           C  
ATOM    675  CD  GLN L  89      21.873  23.063  36.201  1.00 27.88           C  
ATOM    676  OE1 GLN L  89      21.880  22.054  36.899  1.00 29.12           O  
ATOM    677  NE2 GLN L  89      20.740  23.521  35.608  1.00 26.16           N  
ATOM    678  C   GLN L  89      24.649  25.708  37.608  1.00 22.95           C  
ATOM    679  O   GLN L  89      24.301  25.916  38.770  1.00 23.55           O  
ATOM    680  N   GLN L  90      24.428  26.595  36.621  1.00 22.96           N  
ATOM    681  CA  GLN L  90      23.751  27.824  36.906  1.00 24.01           C  
ATOM    682  CB  GLN L  90      24.485  29.087  36.403  1.00 24.96           C  
ATOM    683  CG  GLN L  90      24.723  29.153  34.889  1.00 26.62           C  
ATOM    684  CD  GLN L  90      23.449  29.578  34.168  1.00 28.96           C  
ATOM    685  OE1 GLN L  90      22.590  30.254  34.732  1.00 29.38           O  
ATOM    686  NE2 GLN L  90      23.323  29.162  32.880  1.00 26.90           N  
ATOM    687  C   GLN L  90      22.455  27.745  36.240  1.00 23.93           C  
ATOM    688  O   GLN L  90      22.365  27.229  35.126  1.00 24.14           O  
ATOM    689  N   ASP L  91      21.425  28.081  37.061  1.00 31.22           N  
ATOM    690  CA  ASP L  91      20.009  28.272  36.859  1.00 34.58           C  
ATOM    691  CB  ASP L  91      19.163  27.901  38.089  1.00 35.06           C  
ATOM    692  CG  ASP L  91      19.044  26.385  38.130  1.00 48.93           C  
ATOM    693  OD1 ASP L  91      18.665  25.793  37.085  1.00 63.42           O  
ATOM    694  OD2 ASP L  91      19.345  25.797  39.204  1.00 60.35           O1-
ATOM    695  C   ASP L  91      19.643  29.682  36.496  1.00 36.64           C  
ATOM    696  O   ASP L  91      18.515  29.932  36.077  1.00 34.03           O  
ATOM    697  N   TYR L  92      20.556  30.652  36.687  1.00 35.43           N  
ATOM    698  CA  TYR L  92      20.193  32.044  36.630  1.00 35.75           C  
ATOM    699  CB  TYR L  92      21.426  32.954  36.791  1.00 37.09           C  
ATOM    700  CG  TYR L  92      20.981  34.372  36.905  1.00 38.85           C  
ATOM    701  CD1 TYR L  92      20.541  34.870  38.110  1.00 40.65           C  
ATOM    702  CD2 TYR L  92      21.008  35.208  35.813  1.00 42.20           C  
ATOM    703  CE1 TYR L  92      20.131  36.178  38.224  1.00 43.49           C  
ATOM    704  CE2 TYR L  92      20.600  36.517  35.920  1.00 43.08           C  
ATOM    705  CZ  TYR L  92      20.161  37.003  37.128  1.00 47.20           C  
ATOM    706  OH  TYR L  92      19.742  38.345  37.244  1.00 51.71           O  
ATOM    707  C   TYR L  92      19.524  32.371  35.327  1.00 37.68           C  
ATOM    708  O   TYR L  92      18.451  32.974  35.335  1.00 36.92           O  
ATOM    709  N   SER L  93      20.100  31.986  34.171  1.00 36.01           N  
ATOM    710  CA  SER L  93      19.412  32.310  32.948  1.00 38.11           C  
ATOM    711  CB  SER L  93      19.937  33.586  32.269  1.00 38.78           C  
ATOM    712  OG  SER L  93      21.299  33.417  31.904  1.00 43.06           O  
ATOM    713  C   SER L  93      19.594  31.184  31.971  1.00 40.91           C  
ATOM    714  O   SER L  93      20.566  30.435  32.047  1.00 41.01           O  
ATOM    715  N   SER L  94      18.645  31.033  31.021  1.00 40.85           N  
ATOM    716  CA  SER L  94      18.748  29.994  30.034  1.00 41.88           C  
ATOM    717  CB  SER L  94      17.422  29.682  29.316  1.00 43.73           C  
ATOM    718  OG  SER L  94      16.466  29.172  30.234  1.00 52.72           O  
ATOM    719  C   SER L  94      19.717  30.460  28.994  1.00 42.98           C  
ATOM    720  O   SER L  94      19.849  31.660  28.756  1.00 45.41           O  
ATOM    721  N   PRO L  95      20.402  29.544  28.355  1.00 39.52           N  
ATOM    722  CA  PRO L  95      20.241  28.150  28.661  1.00 37.48           C  
ATOM    723  CD  PRO L  95      20.751  29.753  26.959  1.00 39.46           C  
ATOM    724  CB  PRO L  95      20.813  27.381  27.474  1.00 38.71           C  
ATOM    725  CG  PRO L  95      20.676  28.365  26.303  1.00 39.58           C  
ATOM    726  C   PRO L  95      20.930  27.809  29.936  1.00 37.16           C  
ATOM    727  O   PRO L  95      21.884  28.494  30.301  1.00 34.79           O  
ATOM    728  N   TYR L  96      20.466  26.746  30.619  1.00 34.50           N  
ATOM    729  CA  TYR L  96      21.094  26.334  31.835  1.00 34.55           C  
ATOM    730  CB  TYR L  96      20.233  25.378  32.670  1.00 36.48           C  
ATOM    731  CG  TYR L  96      18.957  26.122  32.872  1.00 36.86           C  
ATOM    732  CD1 TYR L  96      18.918  27.236  33.679  1.00 43.24           C  
ATOM    733  CD2 TYR L  96      17.814  25.742  32.207  1.00 42.51           C  
ATOM    734  CE1 TYR L  96      17.746  27.931  33.856  1.00 44.49           C  
ATOM    735  CE2 TYR L  96      16.638  26.432  32.380  1.00 49.21           C  
ATOM    736  CZ  TYR L  96      16.602  27.527  33.209  1.00 62.55           C  
ATOM    737  OH  TYR L  96      15.399  28.239  33.392  1.00 64.00           O  
ATOM    738  C   TYR L  96      22.360  25.667  31.409  1.00 34.25           C  
ATOM    739  O   TYR L  96      22.392  24.897  30.452  1.00 35.59           O  
ATOM    740  N   THR L  97      23.443  25.981  32.132  1.00 23.20           N  
ATOM    741  CA  THR L  97      24.791  25.693  31.748  1.00 23.01           C  
ATOM    742  CB  THR L  97      25.597  26.921  31.445  1.00 22.67           C  
ATOM    743  OG1 THR L  97      24.973  27.683  30.426  1.00 25.02           O  
ATOM    744  CG2 THR L  97      26.988  26.474  30.976  1.00 25.29           C  
ATOM    745  C   THR L  97      25.482  24.991  32.877  1.00 22.25           C  
ATOM    746  O   THR L  97      25.174  25.209  34.047  1.00 21.96           O  
ATOM    747  N   PHE L  98      26.452  24.119  32.528  1.00 21.45           N  
ATOM    748  CA  PHE L  98      27.175  23.353  33.506  1.00 22.23           C  
ATOM    749  CB  PHE L  98      27.105  21.827  33.293  1.00 22.01           C  
ATOM    750  CG  PHE L  98      25.712  21.318  33.457  1.00 21.53           C  
ATOM    751  CD1 PHE L  98      24.850  21.252  32.386  1.00 21.68           C  
ATOM    752  CD2 PHE L  98      25.267  20.891  34.685  1.00 20.24           C  
ATOM    753  CE1 PHE L  98      23.569  20.773  32.544  1.00 20.51           C  
ATOM    754  CE2 PHE L  98      23.989  20.412  34.845  1.00 22.16           C  
ATOM    755  CZ  PHE L  98      23.132  20.351  33.774  1.00 21.58           C  
ATOM    756  C   PHE L  98      28.634  23.675  33.369  1.00 22.58           C  
ATOM    757  O   PHE L  98      29.089  24.183  32.345  1.00 24.38           O  
ATOM    758  N   GLY L  99      29.407  23.405  34.438  1.00 22.39           N  
ATOM    759  CA  GLY L  99      30.828  23.576  34.379  1.00 22.27           C  
ATOM    760  C   GLY L  99      31.380  22.324  33.757  1.00 23.67           C  
ATOM    761  O   GLY L  99      30.664  21.347  33.545  1.00 23.11           O  
ATOM    762  N   GLN L 100      32.690  22.328  33.458  1.00 23.79           N  
ATOM    763  CA  GLN L 100      33.418  21.254  32.839  1.00 23.48           C  
ATOM    764  CB  GLN L 100      34.848  21.689  32.509  1.00 22.96           C  
ATOM    765  CG  GLN L 100      35.622  22.075  33.764  1.00 28.79           C  
ATOM    766  CD  GLN L 100      36.820  22.889  33.327  1.00 33.89           C  
ATOM    767  OE1 GLN L 100      37.430  23.590  34.130  1.00 33.14           O  
ATOM    768  NE2 GLN L 100      37.172  22.807  32.019  1.00 32.68           N  
ATOM    769  C   GLN L 100      33.486  20.076  33.763  1.00 23.17           C  
ATOM    770  O   GLN L 100      33.538  18.932  33.314  1.00 23.90           O  
ATOM    771  N   GLY L 101      33.534  20.325  35.084  1.00 23.15           N  
ATOM    772  CA  GLY L 101      33.592  19.246  36.027  1.00 22.59           C  
ATOM    773  C   GLY L 101      34.967  19.175  36.613  1.00 24.55           C  
ATOM    774  O   GLY L 101      35.955  19.533  35.972  1.00 24.86           O  
ATOM    775  N   THR L 102      35.043  18.726  37.883  1.00 24.78           N  
ATOM    776  CA  THR L 102      36.295  18.546  38.562  1.00 24.58           C  
ATOM    777  CB  THR L 102      36.459  19.425  39.769  1.00 25.47           C  
ATOM    778  OG1 THR L 102      36.386  20.795  39.400  1.00 25.97           O  
ATOM    779  CG2 THR L 102      37.818  19.129  40.423  1.00 25.70           C  
ATOM    780  C   THR L 102      36.319  17.130  39.046  1.00 23.39           C  
ATOM    781  O   THR L 102      35.375  16.664  39.680  1.00 22.08           O  
ATOM    782  N   LYS L 103      37.416  16.410  38.758  1.00 22.47           N  
ATOM    783  CA  LYS L 103      37.549  15.032  39.134  1.00 23.71           C  
ATOM    784  CB  LYS L 103      38.418  14.263  38.127  1.00 25.31           C  
ATOM    785  CG  LYS L 103      38.530  12.762  38.370  1.00 28.30           C  
ATOM    786  CD  LYS L 103      39.169  12.032  37.188  1.00 32.32           C  
ATOM    787  CE  LYS L 103      39.301  10.522  37.388  1.00 38.16           C  
ATOM    788  NZ  LYS L 103      38.053   9.846  36.973  1.00 38.77           N1+
ATOM    789  C   LYS L 103      38.242  14.988  40.461  1.00 25.15           C  
ATOM    790  O   LYS L 103      39.270  15.634  40.657  1.00 25.46           O  
ATOM    791  N   VAL L 104      37.686  14.212  41.414  1.00 24.21           N  
ATOM    792  CA  VAL L 104      38.282  14.121  42.718  1.00 25.16           C  
ATOM    793  CB  VAL L 104      37.288  14.354  43.824  1.00 26.96           C  
ATOM    794  CG1 VAL L 104      37.997  14.212  45.180  1.00 17.57           C  
ATOM    795  CG2 VAL L 104      36.627  15.728  43.607  1.00 13.18           C  
ATOM    796  C   VAL L 104      38.812  12.727  42.890  1.00 27.78           C  
ATOM    797  O   VAL L 104      38.062  11.755  42.809  1.00 27.39           O  
ATOM    798  N   GLU L 105      40.132  12.600  43.143  1.00 27.16           N  
ATOM    799  CA  GLU L 105      40.754  11.317  43.352  1.00 28.23           C  
ATOM    800  CB  GLU L 105      41.974  11.046  42.459  1.00 30.90           C  
ATOM    801  CG  GLU L 105      41.675  10.897  40.972  1.00 35.12           C  
ATOM    802  CD  GLU L 105      42.979  10.519  40.290  1.00 43.49           C  
ATOM    803  OE1 GLU L 105      43.773  11.438  39.954  1.00 40.12           O  
ATOM    804  OE2 GLU L 105      43.206   9.293  40.112  1.00 42.34           O1-
ATOM    805  C   GLU L 105      41.298  11.306  44.750  1.00 27.87           C  
ATOM    806  O   GLU L 105      41.659  12.349  45.293  1.00 28.82           O  
ATOM    807  N   ILE L 106      41.392  10.109  45.368  1.00 27.55           N  
ATOM    808  CA  ILE L 106      41.884  10.046  46.716  1.00 28.31           C  
ATOM    809  CB  ILE L 106      41.035   9.239  47.660  1.00 28.99           C  
ATOM    810  CG1 ILE L 106      39.655   9.889  47.837  1.00 32.11           C  
ATOM    811  CG2 ILE L 106      41.807   9.070  48.981  1.00 30.50           C  
ATOM    812  CD1 ILE L 106      38.694   9.050  48.675  1.00 34.51           C  
ATOM    813  C   ILE L 106      43.224   9.402  46.700  1.00 28.85           C  
ATOM    814  O   ILE L 106      43.463   8.438  45.976  1.00 26.23           O  
ATOM    815  N   LYS L 107      44.161   9.966  47.484  1.00 30.28           N  
ATOM    816  CA  LYS L 107      45.457   9.368  47.584  1.00 31.39           C  
ATOM    817  CB  LYS L 107      46.612  10.375  47.725  1.00 33.37           C  
ATOM    818  CG  LYS L 107      46.941  11.102  46.421  1.00 37.84           C  
ATOM    819  CD  LYS L 107      47.989  12.208  46.567  1.00 41.65           C  
ATOM    820  CE  LYS L 107      48.429  12.805  45.228  1.00 43.96           C  
ATOM    821  NZ  LYS L 107      49.537  13.764  45.436  1.00 44.60           N1+
ATOM    822  C   LYS L 107      45.435   8.505  48.838  1.00 32.19           C  
ATOM    823  O   LYS L 107      45.151   9.060  49.933  1.00 34.43           O  
ATOM    824  OXT LYS L 107      45.699   7.279  48.718  1.00  0.00           O1-
TER     825      LYS L 107 
ATOM    826  N   VAL H 108       9.388   9.808  43.905  1.00 50.43           N1+
ATOM    827  CA  VAL H 108       9.512  10.215  42.487  1.00 45.85           C  
ATOM    828  CB  VAL H 108      10.024  11.624  42.386  1.00 43.47           C  
ATOM    829  CG1 VAL H 108      10.173  11.996  40.900  1.00 44.00           C  
ATOM    830  CG2 VAL H 108       9.072  12.547  43.164  1.00 45.20           C  
ATOM    831  C   VAL H 108      10.453   9.312  41.763  1.00 45.72           C  
ATOM    832  O   VAL H 108      11.549   9.022  42.244  1.00 45.49           O  
ATOM    833  N   GLN H 109      10.014   8.819  40.586  1.00 42.78           N  
ATOM    834  CA  GLN H 109      10.832   7.946  39.798  1.00 41.07           C  
ATOM    835  CB  GLN H 109      10.336   6.492  39.806  1.00 42.94           C  
ATOM    836  CG  GLN H 109      10.358   5.827  41.181  1.00 49.48           C  
ATOM    837  CD  GLN H 109       9.756   4.441  41.020  1.00 52.72           C  
ATOM    838  OE1 GLN H 109       8.875   4.228  40.187  1.00 55.84           O  
ATOM    839  NE2 GLN H 109      10.245   3.470  41.835  1.00 61.80           N  
ATOM    840  C   GLN H 109      10.732   8.379  38.370  1.00 38.35           C  
ATOM    841  O   GLN H 109       9.652   8.722  37.888  1.00 38.25           O  
ATOM    842  N   LEU H 110      11.876   8.383  37.656  1.00 35.18           N  
ATOM    843  CA  LEU H 110      11.874   8.683  36.254  1.00 32.02           C  
ATOM    844  CB  LEU H 110      12.699   9.932  35.889  1.00 31.16           C  
ATOM    845  CG  LEU H 110      12.134  11.247  36.463  1.00 31.21           C  
ATOM    846  CD1 LEU H 110      12.996  12.448  36.050  1.00 29.56           C  
ATOM    847  CD2 LEU H 110      10.653  11.429  36.096  1.00 31.64           C  
ATOM    848  C   LEU H 110      12.512   7.502  35.586  1.00 32.17           C  
ATOM    849  O   LEU H 110      13.684   7.212  35.826  1.00 31.27           O  
ATOM    850  N   VAL H 111      11.753   6.781  34.736  1.00 31.00           N  
ATOM    851  CA  VAL H 111      12.289   5.608  34.103  1.00 32.21           C  
ATOM    852  CB  VAL H 111      11.421   4.397  34.287  1.00 34.82           C  
ATOM    853  CG1 VAL H 111      12.048   3.215  33.529  1.00 29.34           C  
ATOM    854  CG2 VAL H 111      11.237   4.152  35.794  1.00 31.30           C  
ATOM    855  C   VAL H 111      12.379   5.870  32.632  1.00 30.52           C  
ATOM    856  O   VAL H 111      11.402   6.274  32.004  1.00 31.50           O  
ATOM    857  N   GLN H 112      13.565   5.620  32.034  1.00 28.06           N  
ATOM    858  CA  GLN H 112      13.759   5.890  30.634  1.00 27.59           C  
ATOM    859  CB  GLN H 112      15.088   6.593  30.320  1.00 26.34           C  
ATOM    860  CG  GLN H 112      15.176   8.008  30.892  1.00 25.30           C  
ATOM    861  CD  GLN H 112      16.528   8.588  30.514  1.00 25.52           C  
ATOM    862  OE1 GLN H 112      17.184   9.237  31.327  1.00 25.36           O  
ATOM    863  NE2 GLN H 112      16.962   8.344  29.247  1.00 24.57           N  
ATOM    864  C   GLN H 112      13.769   4.611  29.855  1.00 27.96           C  
ATOM    865  O   GLN H 112      13.879   3.517  30.406  1.00 27.76           O  
ATOM    866  N   SER H 113      13.655   4.745  28.518  1.00 28.13           N  
ATOM    867  CA  SER H 113      13.645   3.635  27.605  1.00 28.49           C  
ATOM    868  CB  SER H 113      13.144   4.017  26.201  1.00 29.87           C  
ATOM    869  OG  SER H 113      13.950   5.052  25.657  1.00 29.32           O  
ATOM    870  C   SER H 113      15.037   3.091  27.480  1.00 28.20           C  
ATOM    871  O   SER H 113      15.999   3.694  27.951  1.00 25.99           O  
ATOM    872  N   GLY H 114      15.170   1.911  26.834  1.00 28.38           N  
ATOM    873  CA  GLY H 114      16.427   1.217  26.744  1.00 29.15           C  
ATOM    874  C   GLY H 114      17.325   1.822  25.706  1.00 28.07           C  
ATOM    875  O   GLY H 114      16.913   2.628  24.873  1.00 27.89           O  
ATOM    876  N   ALA H 115      18.604   1.390  25.733  1.00 27.24           N  
ATOM    877  CA  ALA H 115      19.625   1.879  24.849  1.00 26.95           C  
ATOM    878  CB  ALA H 115      21.033   1.359  25.190  1.00 26.24           C  
ATOM    879  C   ALA H 115      19.310   1.456  23.451  1.00 27.83           C  
ATOM    880  O   ALA H 115      18.678   0.424  23.227  1.00 28.23           O  
ATOM    881  N   GLU H 116      19.734   2.274  22.461  1.00 27.09           N  
ATOM    882  CA  GLU H 116      19.436   1.943  21.096  1.00 30.91           C  
ATOM    883  CB  GLU H 116      18.230   2.709  20.529  1.00 34.67           C  
ATOM    884  CG  GLU H 116      16.908   2.392  21.229  1.00 39.28           C  
ATOM    885  CD  GLU H 116      15.800   3.109  20.473  1.00 44.66           C  
ATOM    886  OE1 GLU H 116      15.677   2.864  19.243  1.00 45.98           O  
ATOM    887  OE2 GLU H 116      15.066   3.913  21.107  1.00 45.83           O1-
ATOM    888  C   GLU H 116      20.595   2.300  20.220  1.00 28.55           C  
ATOM    889  O   GLU H 116      21.398   3.177  20.536  1.00 30.06           O  
ATOM    890  N   VAL H 117      20.705   1.599  19.074  1.00 28.60           N  
ATOM    891  CA  VAL H 117      21.719   1.887  18.104  1.00 30.51           C  
ATOM    892  CB  VAL H 117      22.417   0.660  17.594  1.00 31.94           C  
ATOM    893  CG1 VAL H 117      23.455   1.079  16.541  1.00 32.83           C  
ATOM    894  CG2 VAL H 117      23.011  -0.097  18.789  1.00 30.96           C  
ATOM    895  C   VAL H 117      20.990   2.490  16.948  1.00 31.96           C  
ATOM    896  O   VAL H 117      19.925   2.010  16.563  1.00 34.74           O  
ATOM    897  N   LYS H 118      21.530   3.584  16.377  1.00 30.43           N  
ATOM    898  CA  LYS H 118      20.847   4.204  15.277  1.00 30.59           C  
ATOM    899  CB  LYS H 118      20.143   5.520  15.651  1.00 30.56           C  
ATOM    900  CG  LYS H 118      18.879   5.309  16.484  1.00 28.87           C  
ATOM    901  CD  LYS H 118      17.802   4.523  15.736  1.00 34.75           C  
ATOM    902  CE  LYS H 118      16.539   4.253  16.555  1.00 36.59           C  
ATOM    903  NZ  LYS H 118      15.531   3.573  15.711  1.00 35.27           N1+
ATOM    904  C   LYS H 118      21.833   4.515  14.198  1.00 31.94           C  
ATOM    905  O   LYS H 118      23.000   4.806  14.458  1.00 31.02           O  
ATOM    906  N   LYS H 119      21.365   4.445  12.937  1.00 31.75           N  
ATOM    907  CA  LYS H 119      22.189   4.698  11.792  1.00 32.43           C  
ATOM    908  CB  LYS H 119      21.571   4.176  10.483  1.00 35.43           C  
ATOM    909  CG  LYS H 119      21.178   2.696  10.522  1.00 39.68           C  
ATOM    910  CD  LYS H 119      22.340   1.739  10.787  1.00 47.00           C  
ATOM    911  CE  LYS H 119      21.891   0.288  10.984  1.00 47.05           C  
ATOM    912  NZ  LYS H 119      21.471  -0.291   9.690  1.00 50.03           N1+
ATOM    913  C   LYS H 119      22.301   6.181  11.649  1.00 34.40           C  
ATOM    914  O   LYS H 119      21.424   6.921  12.090  1.00 33.91           O  
ATOM    915  N   PRO H 120      23.359   6.646  11.049  1.00 34.19           N  
ATOM    916  CA  PRO H 120      23.488   8.060  10.866  1.00 34.56           C  
ATOM    917  CD  PRO H 120      24.651   5.986  11.140  1.00 36.21           C  
ATOM    918  CB  PRO H 120      24.918   8.286  10.388  1.00 34.76           C  
ATOM    919  CG  PRO H 120      25.694   7.112  11.015  1.00 35.96           C  
ATOM    920  C   PRO H 120      22.432   8.540   9.923  1.00 34.72           C  
ATOM    921  O   PRO H 120      22.141   7.841   8.954  1.00 35.44           O  
ATOM    922  N   GLY H 121      21.842   9.720  10.193  1.00 34.26           N  
ATOM    923  CA  GLY H 121      20.834  10.271   9.335  1.00 34.71           C  
ATOM    924  C   GLY H 121      19.480   9.872   9.846  1.00 35.36           C  
ATOM    925  O   GLY H 121      18.467  10.455   9.462  1.00 35.13           O  
ATOM    926  N   ALA H 122      19.430   8.869  10.742  1.00 35.12           N  
ATOM    927  CA  ALA H 122      18.191   8.380  11.281  1.00 35.68           C  
ATOM    928  CB  ALA H 122      18.265   6.925  11.779  1.00 36.00           C  
ATOM    929  C   ALA H 122      17.775   9.233  12.439  1.00 34.13           C  
ATOM    930  O   ALA H 122      18.455  10.190  12.804  1.00 33.79           O  
ATOM    931  N   THR H 123      16.594   8.924  13.014  1.00 34.35           N  
ATOM    932  CA  THR H 123      16.091   9.659  14.140  1.00 33.87           C  
ATOM    933  CB  THR H 123      14.791  10.346  13.855  1.00 34.15           C  
ATOM    934  OG1 THR H 123      13.785   9.387  13.560  1.00  0.00           O  
ATOM    935  CG2 THR H 123      14.992  11.282  12.652  1.00  0.00           C  
ATOM    936  C   THR H 123      15.850   8.690  15.259  1.00 33.40           C  
ATOM    937  O   THR H 123      15.641   7.500  15.029  1.00 34.89           O  
ATOM    938  N   VAL H 124      15.900   9.182  16.516  1.00 31.51           N  
ATOM    939  CA  VAL H 124      15.672   8.327  17.647  1.00 30.95           C  
ATOM    940  CB  VAL H 124      16.916   8.065  18.452  1.00 30.21           C  
ATOM    941  CG1 VAL H 124      17.443   9.409  18.982  1.00 28.77           C  
ATOM    942  CG2 VAL H 124      16.588   7.054  19.562  1.00 29.78           C  
ATOM    943  C   VAL H 124      14.694   9.011  18.551  1.00 32.36           C  
ATOM    944  O   VAL H 124      14.625  10.238  18.596  1.00 31.24           O  
ATOM    945  N   LYS H 125      13.887   8.219  19.287  1.00 30.80           N  
ATOM    946  CA  LYS H 125      12.949   8.805  20.199  1.00 31.02           C  
ATOM    947  CB  LYS H 125      11.489   8.611  19.755  1.00 33.37           C  
ATOM    948  CG  LYS H 125      10.492   9.546  20.439  1.00 34.65           C  
ATOM    949  CD  LYS H 125       9.143   9.618  19.718  1.00 36.61           C  
ATOM    950  CE  LYS H 125       8.180  10.660  20.290  1.00 42.58           C  
ATOM    951  NZ  LYS H 125       6.911  10.650  19.530  1.00 46.44           N1+
ATOM    952  C   LYS H 125      13.141   8.121  21.521  1.00 31.00           C  
ATOM    953  O   LYS H 125      13.053   6.897  21.607  1.00 30.58           O  
ATOM    954  N   ILE H 126      13.390   8.907  22.592  1.00 28.47           N  
ATOM    955  CA  ILE H 126      13.644   8.378  23.908  1.00 28.21           C  
ATOM    956  CB  ILE H 126      14.872   8.963  24.546  1.00 27.46           C  
ATOM    957  CG1 ILE H 126      16.124   8.654  23.711  1.00 25.07           C  
ATOM    958  CG2 ILE H 126      14.947   8.453  25.994  1.00 24.19           C  
ATOM    959  CD1 ILE H 126      17.323   9.526  24.081  1.00 25.33           C  
ATOM    960  C   ILE H 126      12.495   8.768  24.784  1.00 28.07           C  
ATOM    961  O   ILE H 126      11.950   9.863  24.651  1.00 28.44           O  
ATOM    962  N   SER H 127      12.093   7.870  25.709  1.00 27.30           N  
ATOM    963  CA  SER H 127      10.961   8.136  26.554  1.00 29.01           C  
ATOM    964  CB  SER H 127       9.879   7.046  26.470  1.00 29.07           C  
ATOM    965  OG  SER H 127      10.394   5.804  26.926  1.00 31.83           O  
ATOM    966  C   SER H 127      11.392   8.223  27.989  1.00 29.48           C  
ATOM    967  O   SER H 127      12.415   7.667  28.386  1.00 28.10           O  
ATOM    968  N   CYS H 128      10.610   8.968  28.802  1.00 29.12           N  
ATOM    969  CA  CYS H 128      10.896   9.125  30.202  1.00 29.00           C  
ATOM    970  CB  CYS H 128      11.577  10.483  30.497  1.00 27.66           C  
ATOM    971  SG  CYS H 128      11.979  10.761  32.248  1.00 33.72           S  
ATOM    972  C   CYS H 128       9.580   9.044  30.929  1.00 31.95           C  
ATOM    973  O   CYS H 128       8.731   9.922  30.793  1.00 31.79           O  
ATOM    974  N   LYS H 129       9.384   7.979  31.738  1.00 33.00           N  
ATOM    975  CA  LYS H 129       8.142   7.750  32.431  1.00 35.76           C  
ATOM    976  CB  LYS H 129       7.838   6.251  32.584  1.00 36.95           C  
ATOM    977  CG  LYS H 129       6.452   5.918  33.136  1.00 43.64           C  
ATOM    978  CD  LYS H 129       5.316   6.136  32.138  1.00 59.99           C  
ATOM    979  CE  LYS H 129       3.987   5.527  32.595  1.00 55.80           C  
ATOM    980  NZ  LYS H 129       4.133   4.061  32.760  1.00 55.07           N1+
ATOM    981  C   LYS H 129       8.267   8.314  33.813  1.00 36.46           C  
ATOM    982  O   LYS H 129       9.178   7.965  34.557  1.00 37.20           O  
ATOM    983  N   SER H 130       7.321   9.190  34.206  1.00 35.95           N  
ATOM    984  CA  SER H 130       7.408   9.828  35.490  1.00 36.92           C  
ATOM    985  CB  SER H 130       7.191  11.347  35.420  1.00 35.13           C  
ATOM    986  OG  SER H 130       7.272  11.905  36.721  1.00  0.00           O  
ATOM    987  C   SER H 130       6.371   9.267  36.403  1.00 38.82           C  
ATOM    988  O   SER H 130       5.282   8.889  35.971  1.00 40.40           O  
ATOM    989  N   SER H 131       6.711   9.188  37.707  1.00 40.00           N  
ATOM    990  CA  SER H 131       5.775   8.666  38.656  1.00 41.63           C  
ATOM    991  CB  SER H 131       5.880   7.136  38.780  1.00 42.25           C  
ATOM    992  OG  SER H 131       4.945   6.644  39.724  1.00 43.85           O  
ATOM    993  C   SER H 131       6.093   9.264  39.996  1.00 43.33           C  
ATOM    994  O   SER H 131       7.206   9.731  40.233  1.00 40.99           O  
ATOM    995  N   GLY H 132       5.071   9.238  40.868  1.00 28.64           N  
ATOM    996  CA  GLY H 132       5.146   9.777  42.181  1.00 28.40           C  
ATOM    997  C   GLY H 132       4.600  11.159  42.078  1.00 28.23           C  
ATOM    998  O   GLY H 132       4.157  11.734  43.071  1.00 30.31           O  
ATOM    999  N   TYR H 133       4.615  11.727  40.855  1.00 25.51           N  
ATOM   1000  CA  TYR H 133       4.098  13.051  40.691  1.00 25.81           C  
ATOM   1001  CB  TYR H 133       5.139  14.171  40.914  1.00 23.96           C  
ATOM   1002  CG  TYR H 133       6.192  14.191  39.852  1.00 22.99           C  
ATOM   1003  CD1 TYR H 133       6.007  14.924  38.704  1.00 22.64           C  
ATOM   1004  CD2 TYR H 133       7.370  13.492  39.994  1.00 22.90           C  
ATOM   1005  CE1 TYR H 133       6.969  14.971  37.721  1.00 22.19           C  
ATOM   1006  CE2 TYR H 133       8.337  13.534  39.013  1.00 23.82           C  
ATOM   1007  CZ  TYR H 133       8.141  14.273  37.873  1.00 23.25           C  
ATOM   1008  OH  TYR H 133       9.133  14.315  36.870  1.00  0.00           O  
ATOM   1009  C   TYR H 133       3.497  13.196  39.327  1.00 25.77           C  
ATOM   1010  O   TYR H 133       3.562  12.292  38.492  1.00 27.20           O  
ATOM   1011  N   ASN H 134       2.846  14.353  39.085  1.00 27.22           N  
ATOM   1012  CA  ASN H 134       2.260  14.582  37.798  1.00 29.68           C  
ATOM   1013  CB  ASN H 134       0.875  15.246  37.869  1.00 32.62           C  
ATOM   1014  CG  ASN H 134       0.197  15.061  36.521  1.00 38.10           C  
ATOM   1015  OD1 ASN H 134       0.852  14.843  35.503  1.00 38.06           O  
ATOM   1016  ND2 ASN H 134      -1.161  15.143  36.512  1.00 39.99           N  
ATOM   1017  C   ASN H 134       3.178  15.488  37.031  1.00 28.01           C  
ATOM   1018  O   ASN H 134       3.545  16.572  37.478  1.00 27.46           O  
ATOM   1019  N   ILE H 135       3.539  15.054  35.813  1.00 26.99           N  
ATOM   1020  CA  ILE H 135       4.457  15.698  34.916  1.00 29.05           C  
ATOM   1021  CB  ILE H 135       4.691  14.879  33.679  1.00 29.44           C  
ATOM   1022  CG1 ILE H 135       3.370  14.648  32.923  1.00 28.61           C  
ATOM   1023  CG2 ILE H 135       5.408  13.583  34.099  1.00 28.20           C  
ATOM   1024  CD1 ILE H 135       3.560  14.014  31.546  1.00 27.51           C  
ATOM   1025  C   ILE H 135       3.942  17.052  34.545  1.00 29.12           C  
ATOM   1026  O   ILE H 135       4.712  17.955  34.228  1.00 27.66           O  
ATOM   1027  N   LYS H 136       2.612  17.212  34.527  1.00 28.76           N  
ATOM   1028  CA  LYS H 136       2.007  18.460  34.176  1.00 28.34           C  
ATOM   1029  CB  LYS H 136       0.478  18.394  34.305  1.00 31.16           C  
ATOM   1030  CG  LYS H 136      -0.154  17.403  33.326  1.00 38.57           C  
ATOM   1031  CD  LYS H 136      -1.557  16.939  33.723  1.00 41.71           C  
ATOM   1032  CE  LYS H 136      -2.515  18.074  34.079  1.00 46.67           C  
ATOM   1033  NZ  LYS H 136      -3.833  17.511  34.445  1.00 50.69           N1+
ATOM   1034  C   LYS H 136       2.511  19.496  35.135  1.00 27.25           C  
ATOM   1035  O   LYS H 136       2.666  20.661  34.777  1.00 26.62           O  
ATOM   1036  N   ASP H 137       2.756  19.091  36.393  1.00 25.94           N  
ATOM   1037  CA  ASP H 137       3.171  19.977  37.444  1.00 25.57           C  
ATOM   1038  CB  ASP H 137       3.169  19.288  38.819  1.00 26.49           C  
ATOM   1039  CG  ASP H 137       1.724  18.974  39.184  1.00 27.54           C  
ATOM   1040  OD1 ASP H 137       0.815  19.379  38.414  1.00 29.35           O  
ATOM   1041  OD2 ASP H 137       1.510  18.324  40.243  1.00 28.86           O1-
ATOM   1042  C   ASP H 137       4.548  20.533  37.224  1.00 24.82           C  
ATOM   1043  O   ASP H 137       4.799  21.695  37.539  1.00 26.00           O  
ATOM   1044  N   VAL H 138       5.490  19.731  36.690  1.00 23.16           N  
ATOM   1045  CA  VAL H 138       6.820  20.234  36.577  1.00 21.60           C  
ATOM   1046  CB  VAL H 138       7.823  19.436  37.355  1.00 22.75           C  
ATOM   1047  CG1 VAL H 138       7.477  19.535  38.851  1.00  0.00           C  
ATOM   1048  CG2 VAL H 138       7.830  17.996  36.813  1.00  0.00           C  
ATOM   1049  C   VAL H 138       7.254  20.200  35.164  1.00 21.22           C  
ATOM   1050  O   VAL H 138       6.685  19.556  34.285  1.00 22.01           O  
ATOM   1051  N   TYR H 139       8.292  20.986  34.911  1.00 31.94           N  
ATOM   1052  CA  TYR H 139       8.863  20.959  33.600  1.00 29.57           C  
ATOM   1053  CB  TYR H 139       9.680  22.236  33.339  1.00 28.00           C  
ATOM   1054  CG  TYR H 139       8.799  23.375  33.722  1.00 27.27           C  
ATOM   1055  CD1 TYR H 139       7.895  23.918  32.840  1.00 28.84           C  
ATOM   1056  CD2 TYR H 139       8.878  23.889  34.994  1.00 27.36           C  
ATOM   1057  CE1 TYR H 139       7.086  24.964  33.222  1.00 22.77           C  
ATOM   1058  CE2 TYR H 139       8.073  24.933  35.381  1.00 28.10           C  
ATOM   1059  CZ  TYR H 139       7.174  25.474  34.493  1.00 26.45           C  
ATOM   1060  OH  TYR H 139       6.345  26.545  34.886  1.00 24.90           O  
ATOM   1061  C   TYR H 139       9.824  19.807  33.569  1.00 28.47           C  
ATOM   1062  O   TYR H 139      10.450  19.486  34.577  1.00 25.28           O  
ATOM   1063  N   MET H 140       9.932  19.110  32.421  1.00 23.78           N  
ATOM   1064  CA  MET H 140      10.901  18.056  32.355  1.00 25.75           C  
ATOM   1065  CB  MET H 140      10.360  16.725  31.825  1.00 26.47           C  
ATOM   1066  CG  MET H 140      11.426  15.635  31.873  1.00 31.87           C  
ATOM   1067  SD  MET H 140      10.767  13.951  31.831  1.00 46.12           S  
ATOM   1068  CE  MET H 140       9.986  14.063  33.466  1.00 25.56           C  
ATOM   1069  C   MET H 140      11.999  18.509  31.445  1.00 25.52           C  
ATOM   1070  O   MET H 140      11.748  19.020  30.353  1.00 25.88           O  
ATOM   1071  N   HIS H 141      13.260  18.328  31.889  1.00 24.21           N  
ATOM   1072  CA  HIS H 141      14.392  18.772  31.122  1.00 23.61           C  
ATOM   1073  ND1 HIS H 141      14.857  22.072  31.750  1.00 23.26           N  
ATOM   1074  CG  HIS H 141      14.833  20.894  32.462  1.00 25.31           C  
ATOM   1075  CB  HIS H 141      15.394  19.596  31.954  1.00 23.43           C  
ATOM   1076  NE2 HIS H 141      13.879  22.530  33.693  1.00 26.47           N  
ATOM   1077  CD2 HIS H 141      14.229  21.192  33.647  1.00 25.56           C  
ATOM   1078  CE1 HIS H 141      14.275  23.016  32.530  1.00 24.16           C  
ATOM   1079  C   HIS H 141      15.127  17.579  30.581  1.00 23.48           C  
ATOM   1080  O   HIS H 141      15.024  16.475  31.112  1.00 23.02           O  
ATOM   1081  N   TRP H 142      15.865  17.775  29.466  1.00 22.14           N  
ATOM   1082  CA  TRP H 142      16.659  16.718  28.898  1.00 21.82           C  
ATOM   1083  CB  TRP H 142      16.227  16.342  27.471  1.00 22.28           C  
ATOM   1084  CG  TRP H 142      14.896  15.631  27.441  1.00 24.28           C  
ATOM   1085  CD2 TRP H 142      14.764  14.204  27.496  1.00 24.98           C  
ATOM   1086  CD1 TRP H 142      13.628  16.135  27.390  1.00 26.82           C  
ATOM   1087  NE1 TRP H 142      12.714  15.108  27.419  1.00 27.21           N  
ATOM   1088  CE2 TRP H 142      13.400  13.913  27.484  1.00 27.48           C  
ATOM   1089  CE3 TRP H 142      15.705  13.217  27.559  1.00 27.56           C  
ATOM   1090  CZ2 TRP H 142      12.954  12.623  27.536  1.00 28.71           C  
ATOM   1091  CZ3 TRP H 142      15.254  11.919  27.605  1.00 27.90           C  
ATOM   1092  CH2 TRP H 142      13.906  11.629  27.595  1.00 28.09           C  
ATOM   1093  C   TRP H 142      18.086  17.189  28.862  1.00 22.55           C  
ATOM   1094  O   TRP H 142      18.359  18.333  28.502  1.00 23.52           O  
ATOM   1095  N   VAL H 143      19.032  16.310  29.267  1.00 22.31           N  
ATOM   1096  CA  VAL H 143      20.432  16.642  29.300  1.00 21.42           C  
ATOM   1097  CB  VAL H 143      20.960  16.821  30.692  1.00 22.15           C  
ATOM   1098  CG1 VAL H 143      22.470  17.091  30.614  1.00 23.50           C  
ATOM   1099  CG2 VAL H 143      20.162  17.940  31.382  1.00 20.76           C  
ATOM   1100  C   VAL H 143      21.197  15.500  28.692  1.00 23.58           C  
ATOM   1101  O   VAL H 143      20.855  14.336  28.894  1.00 24.03           O  
ATOM   1102  N   GLN H 144      22.279  15.805  27.942  1.00 22.21           N  
ATOM   1103  CA  GLN H 144      23.033  14.759  27.296  1.00 22.81           C  
ATOM   1104  CB  GLN H 144      23.229  14.979  25.790  1.00 23.28           C  
ATOM   1105  CG  GLN H 144      21.961  14.992  24.951  1.00 22.05           C  
ATOM   1106  CD  GLN H 144      22.399  15.330  23.530  1.00 22.69           C  
ATOM   1107  OE1 GLN H 144      21.858  16.237  22.898  1.00  0.00           O  
ATOM   1108  NE2 GLN H 144      23.402  14.573  23.006  1.00  0.00           N  
ATOM   1109  C   GLN H 144      24.430  14.745  27.832  1.00 23.66           C  
ATOM   1110  O   GLN H 144      24.931  15.756  28.322  1.00 23.66           O  
ATOM   1111  N   GLN H 145      25.094  13.571  27.765  1.00 23.64           N  
ATOM   1112  CA  GLN H 145      26.468  13.492  28.171  1.00 24.11           C  
ATOM   1113  CB  GLN H 145      26.649  12.973  29.610  1.00 23.39           C  
ATOM   1114  CG  GLN H 145      28.110  12.907  30.065  1.00 24.80           C  
ATOM   1115  CD  GLN H 145      28.144  12.418  31.508  1.00 26.70           C  
ATOM   1116  OE1 GLN H 145      27.403  11.517  31.896  1.00 26.02           O  
ATOM   1117  NE2 GLN H 145      29.034  13.034  32.334  1.00 23.90           N  
ATOM   1118  C   GLN H 145      27.186  12.556  27.245  1.00 25.15           C  
ATOM   1119  O   GLN H 145      26.905  11.358  27.214  1.00 27.48           O  
ATOM   1120  N   ALA H 146      28.155  13.088  26.472  1.00 28.16           N  
ATOM   1121  CA  ALA H 146      28.930  12.282  25.570  1.00 31.30           C  
ATOM   1122  CB  ALA H 146      29.758  13.094  24.560  1.00 31.93           C  
ATOM   1123  C   ALA H 146      29.880  11.494  26.410  1.00 33.44           C  
ATOM   1124  O   ALA H 146      30.104  11.811  27.578  1.00 32.56           O  
ATOM   1125  N   PRO H 147      30.441  10.457  25.861  1.00 35.63           N  
ATOM   1126  CA  PRO H 147      31.313   9.642  26.650  1.00 35.38           C  
ATOM   1127  CD  PRO H 147      29.805   9.707  24.792  1.00 37.02           C  
ATOM   1128  CB  PRO H 147      31.611   8.413  25.797  1.00 37.15           C  
ATOM   1129  CG  PRO H 147      30.345   8.272  24.928  1.00 39.10           C  
ATOM   1130  C   PRO H 147      32.518  10.393  27.112  1.00 35.95           C  
ATOM   1131  O   PRO H 147      33.198  11.008  26.293  1.00 35.36           O  
ATOM   1132  N   GLY H 148      32.792  10.345  28.431  1.00 36.32           N  
ATOM   1133  CA  GLY H 148      33.953  10.965  28.994  1.00 36.05           C  
ATOM   1134  C   GLY H 148      33.799  12.453  28.944  1.00 36.79           C  
ATOM   1135  O   GLY H 148      34.765  13.182  29.160  1.00 36.99           O  
ATOM   1136  N   LYS H 149      32.577  12.955  28.679  1.00 33.68           N  
ATOM   1137  CA  LYS H 149      32.423  14.377  28.555  1.00 33.86           C  
ATOM   1138  CB  LYS H 149      31.887  14.833  27.190  1.00 34.79           C  
ATOM   1139  CG  LYS H 149      32.916  14.651  26.078  1.00 40.19           C  
ATOM   1140  CD  LYS H 149      34.238  15.350  26.398  1.00 46.14           C  
ATOM   1141  CE  LYS H 149      34.050  16.770  26.938  1.00  0.00           C  
ATOM   1142  NZ  LYS H 149      35.339  17.306  27.432  1.00  0.00           N1+
ATOM   1143  C   LYS H 149      31.489  14.894  29.604  1.00 32.46           C  
ATOM   1144  O   LYS H 149      30.996  14.151  30.451  1.00 32.96           O  
ATOM   1145  N   GLY H 150      31.239  16.221  29.561  1.00 29.49           N  
ATOM   1146  CA  GLY H 150      30.442  16.895  30.546  1.00 26.93           C  
ATOM   1147  C   GLY H 150      28.987  16.828  30.191  1.00 25.96           C  
ATOM   1148  O   GLY H 150      28.576  16.080  29.307  1.00 28.03           O  
ATOM   1149  N   LEU H 151      28.170  17.640  30.898  1.00 25.95           N  
ATOM   1150  CA  LEU H 151      26.740  17.644  30.763  1.00 23.76           C  
ATOM   1151  CB  LEU H 151      26.052  17.796  32.131  1.00 23.82           C  
ATOM   1152  CG  LEU H 151      26.404  16.651  33.101  1.00 23.78           C  
ATOM   1153  CD1 LEU H 151      25.713  16.812  34.461  1.00 22.29           C  
ATOM   1154  CD2 LEU H 151      26.103  15.286  32.474  1.00 23.75           C  
ATOM   1155  C   LEU H 151      26.317  18.801  29.902  1.00 23.95           C  
ATOM   1156  O   LEU H 151      26.831  19.910  30.038  1.00 25.03           O  
ATOM   1157  N   GLU H 152      25.361  18.557  28.979  1.00 22.32           N  
ATOM   1158  CA  GLU H 152      24.871  19.590  28.105  1.00 23.61           C  
ATOM   1159  CB  GLU H 152      25.259  19.329  26.637  1.00 24.31           C  
ATOM   1160  CG  GLU H 152      25.011  20.501  25.691  1.00 28.09           C  
ATOM   1161  CD  GLU H 152      25.514  20.091  24.315  1.00 33.50           C  
ATOM   1162  OE1 GLU H 152      25.313  18.908  23.932  1.00 32.50           O  
ATOM   1163  OE2 GLU H 152      26.118  20.960  23.630  1.00 37.81           O1-
ATOM   1164  C   GLU H 152      23.367  19.596  28.200  1.00 24.89           C  
ATOM   1165  O   GLU H 152      22.736  18.542  28.162  1.00 25.34           O  
ATOM   1166  N   TRP H 153      22.745  20.793  28.309  1.00 23.27           N  
ATOM   1167  CA  TRP H 153      21.313  20.905  28.467  1.00 21.68           C  
ATOM   1168  CB  TRP H 153      20.916  22.131  29.310  1.00 21.85           C  
ATOM   1169  CG  TRP H 153      19.429  22.351  29.450  1.00 22.08           C  
ATOM   1170  CD2 TRP H 153      18.682  23.328  28.707  1.00 22.67           C  
ATOM   1171  CD1 TRP H 153      18.539  21.726  30.273  1.00 22.37           C  
ATOM   1172  NE1 TRP H 153      17.281  22.243  30.079  1.00 23.15           N  
ATOM   1173  CE2 TRP H 153      17.355  23.232  29.121  1.00 22.92           C  
ATOM   1174  CE3 TRP H 153      19.070  24.239  27.768  1.00 22.74           C  
ATOM   1175  CZ2 TRP H 153      16.390  24.048  28.603  1.00 21.91           C  
ATOM   1176  CZ3 TRP H 153      18.091  25.049  27.235  1.00 24.44           C  
ATOM   1177  CH2 TRP H 153      16.776  24.958  27.644  1.00 23.30           C  
ATOM   1178  C   TRP H 153      20.667  21.064  27.119  1.00 22.28           C  
ATOM   1179  O   TRP H 153      21.012  21.976  26.374  1.00 22.78           O  
ATOM   1180  N   MET H 154      19.798  20.100  26.737  1.00 22.94           N  
ATOM   1181  CA  MET H 154      19.057  20.102  25.498  1.00 23.99           C  
ATOM   1182  CB  MET H 154      18.544  18.702  25.131  1.00 23.39           C  
ATOM   1183  CG  MET H 154      19.673  17.686  24.950  1.00 24.94           C  
ATOM   1184  SD  MET H 154      19.104  16.023  24.486  1.00 28.97           S  
ATOM   1185  CE  MET H 154      18.730  16.430  22.758  1.00 25.99           C  
ATOM   1186  C   MET H 154      17.865  21.026  25.473  1.00 24.80           C  
ATOM   1187  O   MET H 154      17.668  21.755  24.501  1.00 25.52           O  
ATOM   1188  N   GLY H 155      17.031  21.028  26.539  1.00 24.10           N  
ATOM   1189  CA  GLY H 155      15.827  21.822  26.514  1.00 24.05           C  
ATOM   1190  C   GLY H 155      14.832  21.263  27.499  1.00 23.00           C  
ATOM   1191  O   GLY H 155      15.083  20.246  28.145  1.00 22.34           O  
ATOM   1192  N   ARG H 156      13.660  21.931  27.627  1.00 23.09           N  
ATOM   1193  CA  ARG H 156      12.639  21.535  28.562  1.00 22.47           C  
ATOM   1194  CB  ARG H 156      12.517  22.491  29.765  1.00 23.05           C  
ATOM   1195  CG  ARG H 156      12.220  23.931  29.337  1.00 25.02           C  
ATOM   1196  CD  ARG H 156      12.069  24.924  30.491  1.00  0.00           C  
ATOM   1197  NE  ARG H 156      11.992  26.284  29.884  1.00  0.00           N  
ATOM   1198  CZ  ARG H 156      11.137  27.220  30.390  1.00 28.65           C  
ATOM   1199  NH1 ARG H 156      10.314  26.901  31.432  1.00  0.00           N1+
ATOM   1200  NH2 ARG H 156      11.107  28.475  29.853  1.00  0.00           N  
ATOM   1201  C   ARG H 156      11.302  21.572  27.876  1.00 24.21           C  
ATOM   1202  O   ARG H 156      11.121  22.224  26.849  1.00 23.40           O  
ATOM   1203  N   ILE H 157      10.325  20.826  28.435  1.00 24.77           N  
ATOM   1204  CA  ILE H 157       8.975  20.829  27.938  1.00 26.11           C  
ATOM   1205  CB  ILE H 157       8.541  19.523  27.337  1.00 26.52           C  
ATOM   1206  CG1 ILE H 157       7.114  19.652  26.772  1.00 24.73           C  
ATOM   1207  CG2 ILE H 157       8.691  18.428  28.408  1.00 28.74           C  
ATOM   1208  CD1 ILE H 157       6.663  18.447  25.950  1.00 25.52           C  
ATOM   1209  C   ILE H 157       8.060  21.075  29.101  1.00 27.26           C  
ATOM   1210  O   ILE H 157       8.304  20.581  30.200  1.00 26.22           O  
ATOM   1211  N   ASP H 158       6.992  21.876  28.898  1.00 27.21           N  
ATOM   1212  CA  ASP H 158       6.029  22.078  29.948  1.00 29.05           C  
ATOM   1213  CB  ASP H 158       5.457  23.514  29.995  1.00 29.25           C  
ATOM   1214  CG  ASP H 158       4.687  23.739  31.298  1.00 30.31           C  
ATOM   1215  OD1 ASP H 158       4.266  22.732  31.929  1.00 29.84           O  
ATOM   1216  OD2 ASP H 158       4.508  24.928  31.676  1.00  0.00           O1-
ATOM   1217  C   ASP H 158       4.920  21.121  29.651  1.00 29.92           C  
ATOM   1218  O   ASP H 158       4.195  21.297  28.679  1.00 30.84           O  
ATOM   1219  N   PRO H 159       4.709  20.093  30.428  1.00 22.38           N  
ATOM   1220  CA  PRO H 159       3.644  19.197  30.056  1.00 23.32           C  
ATOM   1221  CD  PRO H 159       5.807  19.389  31.073  1.00 21.56           C  
ATOM   1222  CB  PRO H 159       3.857  17.938  30.897  1.00 23.86           C  
ATOM   1223  CG  PRO H 159       5.383  17.909  31.113  1.00 24.95           C  
ATOM   1224  C   PRO H 159       2.248  19.747  30.105  1.00 27.94           C  
ATOM   1225  O   PRO H 159       1.388  19.256  29.370  1.00 27.72           O  
ATOM   1226  N   ALA H 160       1.971  20.728  30.978  1.00 27.37           N  
ATOM   1227  CA  ALA H 160       0.629  21.225  31.046  1.00 29.47           C  
ATOM   1228  CB  ALA H 160       0.438  22.249  32.177  1.00 30.21           C  
ATOM   1229  C   ALA H 160       0.267  21.915  29.760  1.00 33.02           C  
ATOM   1230  O   ALA H 160      -0.793  21.661  29.187  1.00 34.25           O  
ATOM   1231  N   SER H 161       1.145  22.835  29.306  1.00 31.57           N  
ATOM   1232  CA  SER H 161       0.956  23.630  28.119  1.00 31.97           C  
ATOM   1233  CB  SER H 161       1.737  24.953  28.170  1.00 33.21           C  
ATOM   1234  OG  SER H 161       1.279  25.744  29.256  1.00 47.34           O  
ATOM   1235  C   SER H 161       1.371  22.918  26.858  1.00 32.63           C  
ATOM   1236  O   SER H 161       0.762  23.118  25.809  1.00 32.74           O  
ATOM   1237  N   GLY H 162       2.435  22.089  26.913  1.00 30.09           N  
ATOM   1238  CA  GLY H 162       2.920  21.395  25.743  1.00 28.20           C  
ATOM   1239  C   GLY H 162       3.972  22.221  25.054  1.00 29.54           C  
ATOM   1240  O   GLY H 162       4.504  21.870  24.005  1.00 29.31           O  
ATOM   1241  N   ASP H 163       4.302  23.360  25.655  1.00 29.28           N  
ATOM   1242  CA  ASP H 163       5.211  24.363  25.175  1.00 29.99           C  
ATOM   1243  CB  ASP H 163       5.005  25.736  25.842  1.00 29.92           C  
ATOM   1244  CG  ASP H 163       5.691  26.812  25.007  1.00 34.29           C  
ATOM   1245  OD1 ASP H 163       6.263  26.473  23.936  1.00 34.98           O  
ATOM   1246  OD2 ASP H 163       5.642  27.997  25.430  1.00 35.10           O1-
ATOM   1247  C   ASP H 163       6.604  23.898  25.481  1.00 30.31           C  
ATOM   1248  O   ASP H 163       6.822  23.149  26.434  1.00 30.07           O  
ATOM   1249  N   THR H 164       7.586  24.328  24.659  1.00 27.45           N  
ATOM   1250  CA  THR H 164       8.937  23.880  24.852  1.00 26.21           C  
ATOM   1251  CB  THR H 164       9.333  22.797  23.888  1.00 26.49           C  
ATOM   1252  OG1 THR H 164       9.163  23.260  22.557  1.00 27.65           O  
ATOM   1253  CG2 THR H 164       8.469  21.552  24.121  1.00 31.24           C  
ATOM   1254  C   THR H 164       9.914  25.000  24.640  1.00 26.80           C  
ATOM   1255  O   THR H 164       9.596  26.052  24.085  1.00 26.19           O  
ATOM   1256  N   LYS H 165      11.150  24.785  25.143  1.00 25.78           N  
ATOM   1257  CA  LYS H 165      12.266  25.668  24.935  1.00 25.29           C  
ATOM   1258  CB  LYS H 165      12.634  26.558  26.135  1.00 25.50           C  
ATOM   1259  CG  LYS H 165      13.859  27.438  25.857  1.00 31.85           C  
ATOM   1260  CD  LYS H 165      13.630  28.526  24.803  1.00 12.49           C  
ATOM   1261  CE  LYS H 165      14.916  29.225  24.345  1.00  7.55           C  
ATOM   1262  NZ  LYS H 165      15.422  30.132  25.401  1.00  2.88           N1+
ATOM   1263  C   LYS H 165      13.447  24.785  24.679  1.00 25.65           C  
ATOM   1264  O   LYS H 165      13.656  23.793  25.376  1.00 25.75           O  
ATOM   1265  N   TYR H 166      14.267  25.129  23.668  1.00 24.63           N  
ATOM   1266  CA  TYR H 166      15.380  24.279  23.356  1.00 24.13           C  
ATOM   1267  CB  TYR H 166      15.345  23.691  21.933  1.00 24.91           C  
ATOM   1268  CG  TYR H 166      14.114  22.878  21.722  1.00 26.53           C  
ATOM   1269  CD1 TYR H 166      12.976  23.469  21.233  1.00 26.46           C  
ATOM   1270  CD2 TYR H 166      14.088  21.531  21.997  1.00 25.01           C  
ATOM   1271  CE1 TYR H 166      11.837  22.731  21.023  1.00 26.17           C  
ATOM   1272  CE2 TYR H 166      12.948  20.787  21.788  1.00 25.17           C  
ATOM   1273  CZ  TYR H 166      11.814  21.388  21.296  1.00 26.36           C  
ATOM   1274  OH  TYR H 166      10.639  20.638  21.076  1.00 27.99           O  
ATOM   1275  C   TYR H 166      16.619  25.112  23.376  1.00 24.99           C  
ATOM   1276  O   TYR H 166      16.568  26.328  23.191  1.00 23.93           O  
ATOM   1277  N   ASP H 167      17.776  24.469  23.636  1.00 24.37           N  
ATOM   1278  CA  ASP H 167      19.020  25.172  23.548  1.00 25.50           C  
ATOM   1279  CB  ASP H 167      20.223  24.349  24.051  1.00 25.07           C  
ATOM   1280  CG  ASP H 167      21.500  25.174  23.922  1.00 28.01           C  
ATOM   1281  OD1 ASP H 167      21.920  25.449  22.767  1.00 30.30           O  
ATOM   1282  OD2 ASP H 167      22.069  25.542  24.985  1.00 36.25           O1-
ATOM   1283  C   ASP H 167      19.194  25.451  22.090  1.00 25.72           C  
ATOM   1284  O   ASP H 167      18.754  24.667  21.252  1.00 25.64           O  
ATOM   1285  N   PRO H 168      19.810  26.546  21.750  1.00 25.70           N  
ATOM   1286  CA  PRO H 168      19.958  26.949  20.380  1.00 29.02           C  
ATOM   1287  CD  PRO H 168      20.102  27.618  22.681  1.00 40.54           C  
ATOM   1288  CB  PRO H 168      20.602  28.339  20.423  1.00 31.59           C  
ATOM   1289  CG  PRO H 168      21.054  28.522  21.885  1.00 35.04           C  
ATOM   1290  C   PRO H 168      20.706  25.951  19.558  1.00 30.46           C  
ATOM   1291  O   PRO H 168      20.455  25.860  18.357  1.00 32.32           O  
ATOM   1292  N   LYS H 169      21.621  25.187  20.172  1.00 30.22           N  
ATOM   1293  CA  LYS H 169      22.404  24.235  19.443  1.00 32.56           C  
ATOM   1294  CB  LYS H 169      23.344  23.461  20.380  1.00 33.87           C  
ATOM   1295  CG  LYS H 169      24.198  22.399  19.690  1.00 37.92           C  
ATOM   1296  CD  LYS H 169      25.229  21.766  20.626  1.00 39.05           C  
ATOM   1297  CE  LYS H 169      25.902  20.519  20.052  1.00 46.25           C  
ATOM   1298  NZ  LYS H 169      26.850  19.960  21.040  1.00 48.88           N1+
ATOM   1299  C   LYS H 169      21.495  23.217  18.822  1.00 33.63           C  
ATOM   1300  O   LYS H 169      21.678  22.815  17.674  1.00 34.00           O  
ATOM   1301  N   PHE H 170      20.511  22.758  19.612  1.00 31.49           N  
ATOM   1302  CA  PHE H 170      19.568  21.729  19.279  1.00 31.63           C  
ATOM   1303  CB  PHE H 170      19.002  21.024  20.513  1.00 30.38           C  
ATOM   1304  CG  PHE H 170      20.169  20.246  21.002  1.00 30.99           C  
ATOM   1305  CD1 PHE H 170      21.104  20.815  21.833  1.00 31.51           C  
ATOM   1306  CD2 PHE H 170      20.346  18.946  20.602  1.00 30.36           C  
ATOM   1307  CE1 PHE H 170      22.188  20.098  22.276  1.00 31.57           C  
ATOM   1308  CE2 PHE H 170      21.428  18.223  21.039  1.00 32.49           C  
ATOM   1309  CZ  PHE H 170      22.351  18.795  21.879  1.00 33.42           C  
ATOM   1310  C   PHE H 170      18.454  22.149  18.379  1.00 33.98           C  
ATOM   1311  O   PHE H 170      17.819  21.286  17.775  1.00 33.96           O  
ATOM   1312  N   GLN H 171      18.128  23.453  18.305  1.00 34.39           N  
ATOM   1313  CA  GLN H 171      16.963  23.845  17.562  1.00 35.55           C  
ATOM   1314  CB  GLN H 171      16.704  25.357  17.553  1.00 36.33           C  
ATOM   1315  CG  GLN H 171      16.391  25.862  18.961  1.00 37.59           C  
ATOM   1316  CD  GLN H 171      15.826  27.265  18.852  1.00 41.37           C  
ATOM   1317  OE1 GLN H 171      16.381  28.126  18.174  1.00 38.46           O  
ATOM   1318  NE2 GLN H 171      14.674  27.495  19.536  1.00 34.92           N  
ATOM   1319  C   GLN H 171      16.980  23.317  16.158  1.00 36.67           C  
ATOM   1320  O   GLN H 171      17.986  23.383  15.453  1.00 36.73           O  
ATOM   1321  N   VAL H 172      15.792  22.787  15.778  1.00 34.35           N  
ATOM   1322  CA  VAL H 172      15.312  22.134  14.583  1.00 32.92           C  
ATOM   1323  CB  VAL H 172      15.800  22.739  13.296  1.00  0.00           C  
ATOM   1324  CG1 VAL H 172      17.256  22.315  13.047  1.00  0.00           C  
ATOM   1325  CG2 VAL H 172      14.841  22.303  12.176  1.00  0.00           C  
ATOM   1326  C   VAL H 172      15.690  20.684  14.560  1.00 33.15           C  
ATOM   1327  O   VAL H 172      15.090  19.900  13.826  1.00 34.17           O  
ATOM   1328  N   ARG H 173      16.708  20.280  15.334  1.00 30.47           N  
ATOM   1329  CA  ARG H 173      17.059  18.891  15.427  1.00 30.86           C  
ATOM   1330  CB  ARG H 173      18.505  18.669  15.879  1.00 32.31           C  
ATOM   1331  CG  ARG H 173      19.532  18.874  14.769  1.00 34.82           C  
ATOM   1332  CD  ARG H 173      20.961  18.710  15.276  1.00 37.74           C  
ATOM   1333  NE  ARG H 173      20.871  17.961  16.560  1.00 32.88           N  
ATOM   1334  CZ  ARG H 173      21.930  17.230  17.011  1.00 31.83           C  
ATOM   1335  NH1 ARG H 173      23.066  17.143  16.265  1.00 31.46           N1+
ATOM   1336  NH2 ARG H 173      21.859  16.595  18.217  1.00 28.96           N  
ATOM   1337  C   ARG H 173      16.197  18.147  16.406  1.00 31.73           C  
ATOM   1338  O   ARG H 173      15.880  16.975  16.203  1.00 31.37           O  
ATOM   1339  N   VAL H 174      15.813  18.809  17.518  1.00 29.41           N  
ATOM   1340  CA  VAL H 174      15.173  18.104  18.596  1.00 27.23           C  
ATOM   1341  CB  VAL H 174      15.844  18.353  19.911  1.00 28.40           C  
ATOM   1342  CG1 VAL H 174      15.751  19.858  20.226  1.00 28.61           C  
ATOM   1343  CG2 VAL H 174      15.191  17.460  20.978  1.00 25.77           C  
ATOM   1344  C   VAL H 174      13.748  18.518  18.748  1.00 28.81           C  
ATOM   1345  O   VAL H 174      13.382  19.665  18.499  1.00 27.56           O  
ATOM   1346  N   THR H 175      12.895  17.547  19.137  1.00 27.69           N  
ATOM   1347  CA  THR H 175      11.515  17.828  19.388  1.00 28.85           C  
ATOM   1348  CB  THR H 175      10.590  17.299  18.332  1.00 30.71           C  
ATOM   1349  OG1 THR H 175      10.921  17.856  17.068  1.00 32.52           O  
ATOM   1350  CG2 THR H 175       9.146  17.673  18.709  1.00 32.15           C  
ATOM   1351  C   THR H 175      11.156  17.172  20.685  1.00 28.55           C  
ATOM   1352  O   THR H 175      11.443  15.995  20.904  1.00 28.55           O  
ATOM   1353  N   ILE H 176      10.496  17.926  21.584  1.00 26.89           N  
ATOM   1354  CA  ILE H 176      10.131  17.388  22.863  1.00 26.88           C  
ATOM   1355  CB  ILE H 176      10.604  18.238  24.005  1.00 26.42           C  
ATOM   1356  CG1 ILE H 176      12.132  18.407  23.934  1.00 21.25           C  
ATOM   1357  CG2 ILE H 176      10.136  17.575  25.311  1.00 16.98           C  
ATOM   1358  CD1 ILE H 176      12.674  19.494  24.859  1.00 25.01           C  
ATOM   1359  C   ILE H 176       8.635  17.339  22.909  1.00 27.90           C  
ATOM   1360  O   ILE H 176       7.962  18.286  22.502  1.00 27.30           O  
ATOM   1361  N   THR H 177       8.082  16.203  23.388  1.00 27.93           N  
ATOM   1362  CA  THR H 177       6.658  16.011  23.418  1.00 29.29           C  
ATOM   1363  CB  THR H 177       6.212  15.059  22.344  1.00 29.81           C  
ATOM   1364  OG1 THR H 177       6.722  15.458  21.084  1.00 29.22           O  
ATOM   1365  CG2 THR H 177       4.681  15.070  22.275  1.00 29.73           C  
ATOM   1366  C   THR H 177       6.335  15.334  24.719  1.00 31.04           C  
ATOM   1367  O   THR H 177       7.237  14.910  25.441  1.00 29.38           O  
ATOM   1368  N   ALA H 178       5.033  15.237  25.067  1.00 30.88           N  
ATOM   1369  CA  ALA H 178       4.662  14.560  26.278  1.00 30.60           C  
ATOM   1370  CB  ALA H 178       4.593  15.493  27.499  1.00 30.63           C  
ATOM   1371  C   ALA H 178       3.296  13.959  26.106  1.00 34.51           C  
ATOM   1372  O   ALA H 178       2.482  14.432  25.311  1.00 35.91           O  
ATOM   1373  N   ASP H 179       3.033  12.862  26.847  1.00 33.73           N  
ATOM   1374  CA  ASP H 179       1.746  12.227  26.857  1.00 36.01           C  
ATOM   1375  CB  ASP H 179       1.800  10.760  26.397  1.00 38.01           C  
ATOM   1376  CG  ASP H 179       0.383  10.223  26.264  1.00 41.53           C  
ATOM   1377  OD1 ASP H 179      -0.557  10.886  26.774  1.00 43.49           O  
ATOM   1378  OD2 ASP H 179       0.223   9.135  25.650  1.00 45.22           O1-
ATOM   1379  C   ASP H 179       1.301  12.253  28.286  1.00 37.01           C  
ATOM   1380  O   ASP H 179       1.804  11.498  29.116  1.00 35.64           O  
ATOM   1381  N   THR H 180       0.332  13.129  28.605  1.00 37.98           N  
ATOM   1382  CA  THR H 180      -0.117  13.344  29.952  1.00 40.42           C  
ATOM   1383  CB  THR H 180      -1.128  14.447  30.036  1.00 42.06           C  
ATOM   1384  OG1 THR H 180      -0.591  15.643  29.490  1.00 47.65           O  
ATOM   1385  CG2 THR H 180      -1.482  14.667  31.515  1.00 41.59           C  
ATOM   1386  C   THR H 180      -0.765  12.106  30.491  1.00 41.83           C  
ATOM   1387  O   THR H 180      -0.589  11.760  31.658  1.00 42.41           O  
ATOM   1388  N   SER H 181      -1.537  11.398  29.648  1.00 42.79           N  
ATOM   1389  CA  SER H 181      -2.265  10.250  30.108  1.00 44.80           C  
ATOM   1390  CB  SER H 181      -2.967   9.509  28.960  1.00 45.90           C  
ATOM   1391  OG  SER H 181      -3.819  10.400  28.259  1.00 48.45           O  
ATOM   1392  C   SER H 181      -1.294   9.275  30.691  1.00 44.83           C  
ATOM   1393  O   SER H 181      -1.508   8.749  31.783  1.00 47.02           O  
ATOM   1394  N   THR H 182      -0.218   8.998  29.932  1.00 42.28           N  
ATOM   1395  CA  THR H 182       0.833   8.073  30.250  1.00 39.47           C  
ATOM   1396  CB  THR H 182       1.599   7.615  29.044  1.00 40.03           C  
ATOM   1397  OG1 THR H 182       2.272   8.705  28.432  1.00 39.92           O  
ATOM   1398  CG2 THR H 182       0.602   6.988  28.054  1.00 41.07           C  
ATOM   1399  C   THR H 182       1.806   8.631  31.253  1.00 38.14           C  
ATOM   1400  O   THR H 182       2.550   7.874  31.875  1.00 36.72           O  
ATOM   1401  N   ASP H 183       1.865   9.967  31.425  1.00 36.70           N  
ATOM   1402  CA  ASP H 183       2.839  10.556  32.306  1.00 35.64           C  
ATOM   1403  CB  ASP H 183       2.821   9.959  33.724  1.00 35.12           C  
ATOM   1404  CG  ASP H 183       1.514  10.339  34.399  1.00  0.00           C  
ATOM   1405  OD1 ASP H 183       0.754  11.150  33.807  1.00  0.00           O  
ATOM   1406  OD2 ASP H 183       1.261   9.822  35.520  1.00  0.00           O1-
ATOM   1407  C   ASP H 183       4.209  10.303  31.748  1.00 35.10           C  
ATOM   1408  O   ASP H 183       5.151  10.030  32.492  1.00 34.46           O  
ATOM   1409  N   THR H 184       4.356  10.396  30.408  1.00 35.03           N  
ATOM   1410  CA  THR H 184       5.645  10.158  29.824  1.00 33.54           C  
ATOM   1411  CB  THR H 184       5.680   8.938  28.953  1.00 34.42           C  
ATOM   1412  OG1 THR H 184       5.300   7.793  29.700  1.00 34.26           O  
ATOM   1413  CG2 THR H 184       7.104   8.763  28.404  1.00 31.76           C  
ATOM   1414  C   THR H 184       6.043  11.311  28.946  1.00 33.24           C  
ATOM   1415  O   THR H 184       5.223  11.884  28.229  1.00 31.65           O  
ATOM   1416  N   ALA H 185       7.347  11.663  28.974  1.00 30.98           N  
ATOM   1417  CA  ALA H 185       7.890  12.727  28.173  1.00 30.28           C  
ATOM   1418  CB  ALA H 185       8.752  13.720  28.973  1.00 27.21           C  
ATOM   1419  C   ALA H 185       8.775  12.090  27.142  1.00 29.65           C  
ATOM   1420  O   ALA H 185       9.366  11.038  27.386  1.00 28.67           O  
ATOM   1421  N   TYR H 186       8.871  12.708  25.943  1.00 28.91           N  
ATOM   1422  CA  TYR H 186       9.663  12.127  24.895  1.00 29.72           C  
ATOM   1423  CB  TYR H 186       8.847  11.664  23.672  1.00 29.35           C  
ATOM   1424  CG  TYR H 186       7.933  10.561  24.071  1.00 31.45           C  
ATOM   1425  CD1 TYR H 186       8.373   9.262  24.042  1.00 33.64           C  
ATOM   1426  CD2 TYR H 186       6.642  10.815  24.472  1.00 34.55           C  
ATOM   1427  CE1 TYR H 186       7.542   8.230  24.407  1.00 34.17           C  
ATOM   1428  CE2 TYR H 186       5.804   9.787  24.838  1.00 35.84           C  
ATOM   1429  CZ  TYR H 186       6.254   8.490  24.805  1.00 37.83           C  
ATOM   1430  OH  TYR H 186       5.394   7.435  25.181  1.00 38.58           O  
ATOM   1431  C   TYR H 186      10.608  13.153  24.351  1.00 29.78           C  
ATOM   1432  O   TYR H 186      10.332  14.352  24.361  1.00 29.96           O  
ATOM   1433  N   MET H 187      11.777  12.683  23.875  1.00 27.54           N  
ATOM   1434  CA  MET H 187      12.721  13.550  23.235  1.00 27.63           C  
ATOM   1435  CB  MET H 187      13.998  13.768  24.063  1.00 27.37           C  
ATOM   1436  CG  MET H 187      14.961  14.803  23.475  1.00 30.51           C  
ATOM   1437  SD  MET H 187      15.916  14.217  22.048  1.00 33.40           S  
ATOM   1438  CE  MET H 187      16.946  13.086  23.025  1.00 30.18           C  
ATOM   1439  C   MET H 187      13.083  12.874  21.951  1.00 28.14           C  
ATOM   1440  O   MET H 187      13.484  11.711  21.946  1.00 27.72           O  
ATOM   1441  N   GLU H 188      12.935  13.590  20.818  1.00 27.80           N  
ATOM   1442  CA  GLU H 188      13.208  13.005  19.535  1.00 29.39           C  
ATOM   1443  CB  GLU H 188      12.010  13.123  18.579  1.00 31.76           C  
ATOM   1444  CG  GLU H 188      12.216  12.472  17.213  1.00 36.32           C  
ATOM   1445  CD  GLU H 188      10.918  12.660  16.444  1.00 46.64           C  
ATOM   1446  OE1 GLU H 188      10.020  13.377  16.962  1.00 49.48           O  
ATOM   1447  OE2 GLU H 188      10.801  12.084  15.330  1.00 50.25           O1-
ATOM   1448  C   GLU H 188      14.348  13.752  18.927  1.00 28.66           C  
ATOM   1449  O   GLU H 188      14.330  14.980  18.854  1.00 29.18           O  
ATOM   1450  N   LEU H 189      15.382  13.019  18.471  1.00 27.37           N  
ATOM   1451  CA  LEU H 189      16.530  13.656  17.899  1.00 27.60           C  
ATOM   1452  CB  LEU H 189      17.812  13.280  18.663  1.00 28.06           C  
ATOM   1453  CG  LEU H 189      19.069  14.054  18.248  1.00 29.45           C  
ATOM   1454  CD1 LEU H 189      18.906  15.566  18.474  1.00 30.17           C  
ATOM   1455  CD2 LEU H 189      20.298  13.487  18.975  1.00 29.32           C  
ATOM   1456  C   LEU H 189      16.628  13.179  16.482  1.00 30.13           C  
ATOM   1457  O   LEU H 189      16.638  11.978  16.221  1.00 33.07           O  
ATOM   1458  N   SER H 190      16.728  14.120  15.521  1.00 31.32           N  
ATOM   1459  CA  SER H 190      16.691  13.739  14.136  1.00 33.06           C  
ATOM   1460  CB  SER H 190      15.632  14.528  13.354  1.00 33.81           C  
ATOM   1461  OG  SER H 190      15.622  14.126  11.995  1.00 37.63           O  
ATOM   1462  C   SER H 190      18.019  13.999  13.486  1.00 32.76           C  
ATOM   1463  O   SER H 190      18.864  14.718  14.018  1.00 30.66           O  
ATOM   1464  N   SER H 191      18.218  13.400  12.289  1.00 35.31           N  
ATOM   1465  CA  SER H 191      19.417  13.551  11.510  1.00 37.30           C  
ATOM   1466  CB  SER H 191      19.554  14.932  10.840  1.00 38.19           C  
ATOM   1467  OG  SER H 191      19.694  15.956  11.813  1.00 37.24           O  
ATOM   1468  C   SER H 191      20.605  13.307  12.382  1.00 36.03           C  
ATOM   1469  O   SER H 191      21.469  14.167  12.536  1.00 35.51           O  
ATOM   1470  N   LEU H 192      20.679  12.091  12.952  1.00 34.54           N  
ATOM   1471  CA  LEU H 192      21.702  11.710  13.882  1.00 31.89           C  
ATOM   1472  CB  LEU H 192      21.466  10.306  14.462  1.00 33.88           C  
ATOM   1473  CG  LEU H 192      20.206  10.227  15.342  1.00 32.57           C  
ATOM   1474  CD1 LEU H 192      19.996   8.814  15.906  1.00 30.32           C  
ATOM   1475  CD2 LEU H 192      20.243  11.294  16.445  1.00 31.40           C  
ATOM   1476  C   LEU H 192      23.048  11.705  13.233  1.00 34.03           C  
ATOM   1477  O   LEU H 192      23.203  11.364  12.061  1.00 34.72           O  
ATOM   1478  N   ARG H 193      24.064  12.096  14.030  1.00 33.79           N  
ATOM   1479  CA  ARG H 193      25.430  12.163  13.609  1.00 39.59           C  
ATOM   1480  CB  ARG H 193      25.995  13.594  13.653  1.00 41.40           C  
ATOM   1481  CG  ARG H 193      25.178  14.612  12.855  1.00 44.90           C  
ATOM   1482  CD  ARG H 193      25.735  16.039  12.893  1.00 46.78           C  
ATOM   1483  NE  ARG H 193      25.739  16.508  14.308  1.00 58.68           N  
ATOM   1484  CZ  ARG H 193      26.042  17.811  14.589  1.00 61.23           C  
ATOM   1485  NH1 ARG H 193      26.294  18.685  13.571  1.00 52.86           N1+
ATOM   1486  NH2 ARG H 193      26.090  18.239  15.884  1.00 50.18           N  
ATOM   1487  C   ARG H 193      26.207  11.386  14.624  1.00 37.46           C  
ATOM   1488  O   ARG H 193      25.708  11.086  15.706  1.00 33.07           O  
ATOM   1489  N   SER H 194      27.468  11.047  14.301  1.00 38.30           N  
ATOM   1490  CA  SER H 194      28.275  10.268  15.197  1.00 38.76           C  
ATOM   1491  CB  SER H 194      29.669   9.952  14.628  1.00 41.94           C  
ATOM   1492  OG  SER H 194      30.392  11.152  14.398  1.00 47.86           O  
ATOM   1493  C   SER H 194      28.458  11.023  16.480  1.00 37.38           C  
ATOM   1494  O   SER H 194      28.524  10.423  17.552  1.00 37.42           O  
ATOM   1495  N   GLU H 195      28.504  12.366  16.401  1.00 37.54           N  
ATOM   1496  CA  GLU H 195      28.741  13.234  17.522  1.00 36.92           C  
ATOM   1497  CB  GLU H 195      28.834  14.719  17.126  1.00 41.65           C  
ATOM   1498  CG  GLU H 195      30.110  15.087  16.361  1.00 48.98           C  
ATOM   1499  CD  GLU H 195      29.949  14.684  14.902  1.00 50.65           C  
ATOM   1500  OE1 GLU H 195      28.881  15.005  14.319  1.00 58.46           O  
ATOM   1501  OE2 GLU H 195      30.893  14.056  14.351  1.00 48.99           O1-
ATOM   1502  C   GLU H 195      27.627  13.102  18.512  1.00 35.38           C  
ATOM   1503  O   GLU H 195      27.791  13.420  19.687  1.00 36.27           O  
ATOM   1504  N   ASP H 196      26.442  12.687  18.037  1.00 32.13           N  
ATOM   1505  CA  ASP H 196      25.249  12.524  18.823  1.00 30.37           C  
ATOM   1506  CB  ASP H 196      23.997  12.294  17.959  1.00 29.53           C  
ATOM   1507  CG  ASP H 196      23.671  13.623  17.297  1.00 32.64           C  
ATOM   1508  OD1 ASP H 196      24.002  14.673  17.908  1.00 32.56           O  
ATOM   1509  OD2 ASP H 196      23.094  13.611  16.178  1.00 33.12           O1-
ATOM   1510  C   ASP H 196      25.363  11.385  19.798  1.00 29.36           C  
ATOM   1511  O   ASP H 196      24.546  11.282  20.712  1.00 27.95           O  
ATOM   1512  N   THR H 197      26.315  10.452  19.606  1.00 27.91           N  
ATOM   1513  CA  THR H 197      26.418   9.339  20.512  1.00 27.34           C  
ATOM   1514  CB  THR H 197      27.581   8.441  20.209  1.00 28.50           C  
ATOM   1515  OG1 THR H 197      27.482   7.952  18.880  1.00 28.81           O  
ATOM   1516  CG2 THR H 197      27.563   7.268  21.205  1.00 27.58           C  
ATOM   1517  C   THR H 197      26.592   9.872  21.903  1.00 26.56           C  
ATOM   1518  O   THR H 197      27.505  10.653  22.173  1.00 28.13           O  
ATOM   1519  N   ALA H 198      25.696   9.468  22.833  1.00 23.44           N  
ATOM   1520  CA  ALA H 198      25.810   9.966  24.176  1.00 22.96           C  
ATOM   1521  CB  ALA H 198      25.634  11.492  24.266  1.00 21.37           C  
ATOM   1522  C   ALA H 198      24.730   9.356  25.016  1.00 23.49           C  
ATOM   1523  O   ALA H 198      23.840   8.666  24.519  1.00 24.03           O  
ATOM   1524  N   VAL H 199      24.816   9.574  26.343  1.00 22.29           N  
ATOM   1525  CA  VAL H 199      23.784   9.119  27.225  1.00 22.44           C  
ATOM   1526  CB  VAL H 199      24.290   8.749  28.591  1.00 22.43           C  
ATOM   1527  CG1 VAL H 199      23.091   8.377  29.476  1.00 22.89           C  
ATOM   1528  CG2 VAL H 199      25.325   7.619  28.447  1.00 23.06           C  
ATOM   1529  C   VAL H 199      22.850  10.280  27.383  1.00 23.69           C  
ATOM   1530  O   VAL H 199      23.283  11.395  27.667  1.00 23.69           O  
ATOM   1531  N   TYR H 200      21.533  10.050  27.212  1.00 22.17           N  
ATOM   1532  CA  TYR H 200      20.578  11.121  27.304  1.00 20.60           C  
ATOM   1533  CB  TYR H 200      19.549  11.113  26.158  1.00 20.21           C  
ATOM   1534  CG  TYR H 200      20.260  11.403  24.882  1.00 21.08           C  
ATOM   1535  CD1 TYR H 200      21.031  10.446  24.263  1.00 20.92           C  
ATOM   1536  CD2 TYR H 200      20.134  12.635  24.286  1.00 19.38           C  
ATOM   1537  CE1 TYR H 200      21.680  10.721  23.081  1.00 20.86           C  
ATOM   1538  CE2 TYR H 200      20.777  12.914  23.106  1.00 19.42           C  
ATOM   1539  CZ  TYR H 200      21.554  11.960  22.498  1.00 22.04           C  
ATOM   1540  OH  TYR H 200      22.216  12.250  21.285  1.00 21.49           O  
ATOM   1541  C   TYR H 200      19.812  10.929  28.578  1.00 23.70           C  
ATOM   1542  O   TYR H 200      19.362   9.822  28.871  1.00 23.28           O  
ATOM   1543  N   TYR H 201      19.656  12.014  29.373  1.00 22.16           N  
ATOM   1544  CA  TYR H 201      18.978  11.913  30.636  1.00 22.98           C  
ATOM   1545  CB  TYR H 201      19.784  12.384  31.866  1.00 23.39           C  
ATOM   1546  CG  TYR H 201      21.052  11.629  32.089  1.00 22.87           C  
ATOM   1547  CD1 TYR H 201      21.047  10.367  32.639  1.00 21.20           C  
ATOM   1548  CD2 TYR H 201      22.262  12.189  31.751  1.00 24.48           C  
ATOM   1549  CE1 TYR H 201      22.223   9.686  32.851  1.00 23.61           C  
ATOM   1550  CE2 TYR H 201      23.442  11.514  31.961  1.00 25.72           C  
ATOM   1551  CZ  TYR H 201      23.423  10.258  32.515  1.00 25.62           C  
ATOM   1552  OH  TYR H 201      24.626   9.554  32.735  1.00 26.67           O  
ATOM   1553  C   TYR H 201      17.806  12.849  30.650  1.00 24.13           C  
ATOM   1554  O   TYR H 201      17.835  13.927  30.060  1.00 24.80           O  
ATOM   1555  N   CYS H 202      16.718  12.431  31.328  1.00 24.53           N  
ATOM   1556  CA  CYS H 202      15.603  13.301  31.574  1.00 26.47           C  
ATOM   1557  CB  CYS H 202      14.227  12.639  31.333  1.00 28.67           C  
ATOM   1558  SG  CYS H 202      13.991  11.100  32.277  1.00 33.39           S  
ATOM   1559  C   CYS H 202      15.722  13.674  33.027  1.00 25.59           C  
ATOM   1560  O   CYS H 202      16.226  12.883  33.826  1.00 24.42           O  
ATOM   1561  N   ALA H 203      15.310  14.907  33.406  1.00 24.86           N  
ATOM   1562  CA  ALA H 203      15.436  15.312  34.781  1.00 25.89           C  
ATOM   1563  CB  ALA H 203      16.789  15.967  35.106  1.00 24.71           C  
ATOM   1564  C   ALA H 203      14.360  16.312  35.103  1.00 25.76           C  
ATOM   1565  O   ALA H 203      13.864  17.018  34.227  1.00 24.64           O  
ATOM   1566  N   THR H 204      13.977  16.393  36.398  1.00 23.81           N  
ATOM   1567  CA  THR H 204      12.953  17.297  36.855  1.00 24.22           C  
ATOM   1568  CB  THR H 204      11.790  16.600  37.498  1.00 25.34           C  
ATOM   1569  OG1 THR H 204      10.748  17.527  37.763  1.00  0.00           O  
ATOM   1570  CG2 THR H 204      12.266  15.945  38.806  1.00  0.00           C  
ATOM   1571  C   THR H 204      13.579  18.200  37.902  1.00 27.71           C  
ATOM   1572  O   THR H 204      14.474  17.785  38.633  1.00 27.75           O  
ATOM   1573  N   GLY H 205      13.135  19.475  38.010  1.00 26.60           N  
ATOM   1574  CA  GLY H 205      13.714  20.402  38.958  1.00 27.28           C  
ATOM   1575  C   GLY H 205      13.239  20.118  40.359  1.00 27.71           C  
ATOM   1576  O   GLY H 205      12.175  19.538  40.557  1.00 27.39           O  
ATOM   1577  N   MET H 206      13.681  21.162  41.003  1.00 25.11           N  
ATOM   1578  CA  MET H 206      12.929  21.514  42.119  1.00 27.87           C  
ATOM   1579  CB  MET H 206      13.757  21.778  43.389  1.00 12.94           C  
ATOM   1580  CG  MET H 206      14.281  20.511  44.070  1.00  0.00           C  
ATOM   1581  SD  MET H 206      13.046  19.655  45.098  1.00  0.00           S  
ATOM   1582  CE  MET H 206      13.270  20.712  46.551  1.00  0.00           C  
ATOM   1583  C   MET H 206      12.356  22.828  41.696  1.00 31.44           C  
ATOM   1584  O   MET H 206      12.906  23.513  40.832  1.00 37.65           O  
ATOM   1585  N   TRP H 207      11.186  23.193  42.236  1.00 27.59           N  
ATOM   1586  CA  TRP H 207      10.668  24.471  41.869  1.00 23.28           C  
ATOM   1587  CB  TRP H 207       9.333  24.352  41.108  1.00 35.32           C  
ATOM   1588  CG  TRP H 207       8.696  25.650  40.675  1.00 31.82           C  
ATOM   1589  CD2 TRP H 207       7.353  26.036  41.006  1.00 32.88           C  
ATOM   1590  CD1 TRP H 207       9.193  26.636  39.874  1.00 37.51           C  
ATOM   1591  NE1 TRP H 207       8.252  27.621  39.700  1.00  0.00           N  
ATOM   1592  CE2 TRP H 207       7.111  27.262  40.386  1.00 28.54           C  
ATOM   1593  CE3 TRP H 207       6.397  25.415  41.758  1.00  0.00           C  
ATOM   1594  CZ2 TRP H 207       5.906  27.891  40.513  1.00  0.00           C  
ATOM   1595  CZ3 TRP H 207       5.185  26.054  41.889  1.00  0.00           C  
ATOM   1596  CH2 TRP H 207       4.946  27.268  41.279  1.00  0.00           C  
ATOM   1597  C   TRP H 207      10.472  25.227  43.134  1.00 30.79           C  
ATOM   1598  O   TRP H 207       9.677  24.837  43.987  1.00 29.01           O  
ATOM   1599  N   VAL H 208      11.220  26.328  43.297  1.00 27.03           N  
ATOM   1600  CA  VAL H 208      11.050  27.135  44.464  1.00 33.62           C  
ATOM   1601  CB  VAL H 208      12.242  27.133  45.380  1.00 33.81           C  
ATOM   1602  CG1 VAL H 208      11.944  28.031  46.595  1.00  0.00           C  
ATOM   1603  CG2 VAL H 208      12.566  25.680  45.758  1.00  0.00           C  
ATOM   1604  C   VAL H 208      10.860  28.504  43.904  1.00 41.04           C  
ATOM   1605  O   VAL H 208      11.105  28.703  42.717  1.00 52.58           O  
ATOM   1606  N   SER H 209      10.414  29.477  44.723  1.00 22.71           N  
ATOM   1607  CA  SER H 209      10.112  30.789  44.220  1.00 30.35           C  
ATOM   1608  CB  SER H 209       9.838  31.807  45.344  1.00  7.86           C  
ATOM   1609  OG  SER H 209       9.548  33.082  44.788  1.00  0.00           O  
ATOM   1610  C   SER H 209      11.272  31.308  43.428  1.00 34.21           C  
ATOM   1611  O   SER H 209      11.228  31.335  42.199  1.00 32.86           O  
ATOM   1612  N   THR H 210      12.349  31.734  44.101  1.00 37.78           N  
ATOM   1613  CA  THR H 210      13.483  32.217  43.371  1.00 35.39           C  
ATOM   1614  CB  THR H 210      14.410  33.035  44.224  1.00 33.25           C  
ATOM   1615  OG1 THR H 210      15.430  33.612  43.422  1.00  0.00           O  
ATOM   1616  CG2 THR H 210      15.018  32.137  45.316  1.00  0.00           C  
ATOM   1617  C   THR H 210      14.277  31.096  42.778  1.00 35.76           C  
ATOM   1618  O   THR H 210      14.728  31.174  41.636  1.00 32.70           O  
ATOM   1619  N   GLY H 211      14.450  30.006  43.545  1.00 34.75           N  
ATOM   1620  CA  GLY H 211      15.361  28.967  43.168  1.00 42.01           C  
ATOM   1621  C   GLY H 211      14.769  28.011  42.192  1.00 34.46           C  
ATOM   1622  O   GLY H 211      13.564  27.773  42.136  1.00 33.77           O  
ATOM   1623  N   TYR H 212      15.668  27.416  41.398  1.00 35.63           N  
ATOM   1624  CA  TYR H 212      15.312  26.442  40.422  1.00 21.61           C  
ATOM   1625  CB  TYR H 212      15.315  27.068  39.019  1.00 39.02           C  
ATOM   1626  CG  TYR H 212      14.523  26.220  38.095  1.00 29.95           C  
ATOM   1627  CD1 TYR H 212      15.046  25.077  37.540  1.00 33.35           C  
ATOM   1628  CD2 TYR H 212      13.239  26.594  37.780  1.00 34.60           C  
ATOM   1629  CE1 TYR H 212      14.286  24.316  36.681  1.00 30.72           C  
ATOM   1630  CE2 TYR H 212      12.477  25.838  36.923  1.00 38.54           C  
ATOM   1631  CZ  TYR H 212      13.000  24.696  36.372  1.00 26.32           C  
ATOM   1632  OH  TYR H 212      12.219  23.919  35.490  1.00 25.40           O  
ATOM   1633  C   TYR H 212      16.453  25.470  40.511  1.00 32.52           C  
ATOM   1634  O   TYR H 212      17.522  25.847  40.985  1.00 34.64           O  
ATOM   1635  N   ALA H 213      16.261  24.200  40.100  1.00 30.22           N  
ATOM   1636  CA  ALA H 213      17.321  23.221  40.142  1.00 32.49           C  
ATOM   1637  CB  ALA H 213      17.663  22.744  41.564  1.00 32.89           C  
ATOM   1638  C   ALA H 213      16.813  22.035  39.384  1.00 35.78           C  
ATOM   1639  O   ALA H 213      15.752  22.152  38.789  1.00 24.10           O  
ATOM   1640  N   LEU H 214      17.582  20.916  39.302  1.00 32.22           N  
ATOM   1641  CA  LEU H 214      17.106  19.689  38.686  1.00 29.50           C  
ATOM   1642  CB  LEU H 214      17.745  19.403  37.316  1.00 30.08           C  
ATOM   1643  CG  LEU H 214      17.360  20.428  36.236  1.00  7.32           C  
ATOM   1644  CD1 LEU H 214      15.842  20.435  36.034  1.00 50.73           C  
ATOM   1645  CD2 LEU H 214      17.940  21.823  36.521  1.00  0.00           C  
ATOM   1646  C   LEU H 214      17.500  18.544  39.595  1.00 39.96           C  
ATOM   1647  O   LEU H 214      18.605  18.013  39.491  1.00 53.65           O  
ATOM   1648  N   ASP H 215      16.610  18.160  40.539  1.00 29.67           N  
ATOM   1649  CA  ASP H 215      16.883  17.150  41.543  1.00 34.62           C  
ATOM   1650  CB  ASP H 215      16.048  17.358  42.823  1.00 39.89           C  
ATOM   1651  CG  ASP H 215      14.570  17.345  42.481  1.00 37.96           C  
ATOM   1652  OD1 ASP H 215      14.226  17.238  41.275  1.00 38.45           O  
ATOM   1653  OD2 ASP H 215      13.756  17.450  43.431  1.00 36.00           O1-
ATOM   1654  C   ASP H 215      16.830  15.685  41.138  1.00 36.75           C  
ATOM   1655  O   ASP H 215      17.747  14.925  41.443  1.00 43.86           O  
ATOM   1656  N   PHE H 216      15.766  15.246  40.435  1.00 25.09           N  
ATOM   1657  CA  PHE H 216      15.514  13.878  40.074  1.00 26.85           C  
ATOM   1658  CB  PHE H 216      14.024  13.494  40.083  1.00 28.28           C  
ATOM   1659  CG  PHE H 216      13.520  13.672  41.470  1.00 32.27           C  
ATOM   1660  CD1 PHE H 216      13.630  12.660  42.397  1.00 35.44           C  
ATOM   1661  CD2 PHE H 216      12.948  14.867  41.844  1.00 33.23           C  
ATOM   1662  CE1 PHE H 216      13.165  12.837  43.678  1.00 42.15           C  
ATOM   1663  CE2 PHE H 216      12.480  15.048  43.124  1.00 37.58           C  
ATOM   1664  CZ  PHE H 216      12.587  14.031  44.043  1.00 42.96           C  
ATOM   1665  C   PHE H 216      15.998  13.633  38.686  1.00 28.51           C  
ATOM   1666  O   PHE H 216      15.830  14.468  37.799  1.00 28.51           O  
ATOM   1667  N   TRP H 217      16.607  12.446  38.469  1.00 26.78           N  
ATOM   1668  CA  TRP H 217      17.143  12.114  37.181  1.00 26.09           C  
ATOM   1669  CB  TRP H 217      18.684  12.100  37.165  1.00 24.76           C  
ATOM   1670  CG  TRP H 217      19.340  13.451  37.326  1.00 24.42           C  
ATOM   1671  CD2 TRP H 217      20.144  14.081  36.317  1.00 21.24           C  
ATOM   1672  CD1 TRP H 217      19.352  14.287  38.404  1.00 23.96           C  
ATOM   1673  NE1 TRP H 217      20.105  15.402  38.127  1.00 23.82           N  
ATOM   1674  CE2 TRP H 217      20.602  15.288  36.846  1.00 22.10           C  
ATOM   1675  CE3 TRP H 217      20.476  13.685  35.055  1.00 22.38           C  
ATOM   1676  CZ2 TRP H 217      21.403  16.119  36.117  1.00 23.83           C  
ATOM   1677  CZ3 TRP H 217      21.281  14.525  34.321  1.00 23.23           C  
ATOM   1678  CH2 TRP H 217      21.736  15.720  34.842  1.00 23.07           C  
ATOM   1679  C   TRP H 217      16.723  10.730  36.803  1.00 26.45           C  
ATOM   1680  O   TRP H 217      16.485   9.876  37.657  1.00 27.88           O  
ATOM   1681  N   GLY H 218      16.614  10.492  35.483  1.00 25.03           N  
ATOM   1682  CA  GLY H 218      16.336   9.177  34.987  1.00 25.71           C  
ATOM   1683  C   GLY H 218      17.649   8.454  34.991  1.00 25.19           C  
ATOM   1684  O   GLY H 218      18.687   9.038  35.298  1.00 22.74           O  
ATOM   1685  N   GLN H 219      17.627   7.148  34.663  1.00 25.64           N  
ATOM   1686  CA  GLN H 219      18.801   6.318  34.628  1.00 25.66           C  
ATOM   1687  CB  GLN H 219      18.521   4.806  34.507  1.00 24.70           C  
ATOM   1688  CG  GLN H 219      17.877   4.370  33.189  1.00 26.18           C  
ATOM   1689  CD  GLN H 219      16.366   4.453  33.332  1.00 32.49           C  
ATOM   1690  OE1 GLN H 219      15.829   5.407  33.891  1.00 28.52           O  
ATOM   1691  NE2 GLN H 219      15.654   3.418  32.816  1.00 29.83           N  
ATOM   1692  C   GLN H 219      19.677   6.711  33.477  1.00 27.51           C  
ATOM   1693  O   GLN H 219      20.889   6.507  33.514  1.00 27.37           O  
ATOM   1694  N   GLY H 220      19.078   7.229  32.387  1.00 27.48           N  
ATOM   1695  CA  GLY H 220      19.850   7.626  31.244  1.00 27.88           C  
ATOM   1696  C   GLY H 220      19.664   6.600  30.174  1.00 27.03           C  
ATOM   1697  O   GLY H 220      19.454   5.419  30.450  1.00 27.53           O  
ATOM   1698  N   THR H 221      19.728   7.047  28.904  1.00 24.66           N  
ATOM   1699  CA  THR H 221      19.578   6.132  27.810  1.00 24.62           C  
ATOM   1700  CB  THR H 221      18.292   6.351  27.050  1.00 26.88           C  
ATOM   1701  OG1 THR H 221      17.990   5.215  26.263  1.00 27.25           O  
ATOM   1702  CG2 THR H 221      18.393   7.601  26.161  1.00 26.97           C  
ATOM   1703  C   THR H 221      20.764   6.308  26.899  1.00 24.91           C  
ATOM   1704  O   THR H 221      21.093   7.415  26.476  1.00 23.66           O  
ATOM   1705  N   LEU H 222      21.455   5.200  26.573  1.00 25.19           N  
ATOM   1706  CA  LEU H 222      22.619   5.302  25.735  1.00 24.76           C  
ATOM   1707  CB  LEU H 222      23.657   4.189  25.973  1.00 25.55           C  
ATOM   1708  CG  LEU H 222      24.824   4.214  24.964  1.00 27.03           C  
ATOM   1709  CD1 LEU H 222      25.668   5.490  25.102  1.00 25.33           C  
ATOM   1710  CD2 LEU H 222      25.667   2.930  25.036  1.00 27.84           C  
ATOM   1711  C   LEU H 222      22.194   5.177  24.310  1.00 26.24           C  
ATOM   1712  O   LEU H 222      21.587   4.181  23.918  1.00 26.22           O  
ATOM   1713  N   VAL H 223      22.502   6.206  23.496  1.00 24.38           N  
ATOM   1714  CA  VAL H 223      22.183   6.151  22.101  1.00 25.58           C  
ATOM   1715  CB  VAL H 223      21.359   7.315  21.635  1.00 27.05           C  
ATOM   1716  CG1 VAL H 223      21.206   7.237  20.107  1.00 27.08           C  
ATOM   1717  CG2 VAL H 223      20.020   7.297  22.394  1.00 28.72           C  
ATOM   1718  C   VAL H 223      23.473   6.178  21.347  1.00 26.17           C  
ATOM   1719  O   VAL H 223      24.256   7.122  21.461  1.00 25.35           O  
ATOM   1720  N   THR H 224      23.725   5.124  20.547  0.84 26.70           N  
ATOM   1721  CA  THR H 224      24.945   5.063  19.797  0.84 27.79           C  
ATOM   1722  CB  THR H 224      25.684   3.770  19.960  0.84 28.54           C  
ATOM   1723  OG1 THR H 224      24.849   2.680  19.605  0.84 28.81           O  
ATOM   1724  CG2 THR H 224      26.145   3.641  21.416  0.84 27.89           C  
ATOM   1725  C   THR H 224      24.608   5.215  18.355  0.84 27.95           C  
ATOM   1726  O   THR H 224      23.738   4.525  17.826  0.84 29.69           O  
ATOM   1727  N   VAL H 225      25.297   6.147  17.677  1.00 28.49           N  
ATOM   1728  CA  VAL H 225      25.026   6.362  16.288  1.00 30.00           C  
ATOM   1729  CB  VAL H 225      25.071   7.810  15.903  1.00 29.06           C  
ATOM   1730  CG1 VAL H 225      24.866   7.925  14.383  1.00 29.50           C  
ATOM   1731  CG2 VAL H 225      24.020   8.559  16.736  1.00 28.14           C  
ATOM   1732  C   VAL H 225      26.098   5.662  15.527  1.00 32.90           C  
ATOM   1733  O   VAL H 225      27.267   6.036  15.595  1.00 34.40           O  
ATOM   1734  N   SER H 226      25.718   4.615  14.773  1.00 36.91           N  
ATOM   1735  CA  SER H 226      26.712   3.898  14.038  1.00 36.19           C  
ATOM   1736  CB  SER H 226      27.465   2.852  14.881  1.00 35.01           C  
ATOM   1737  OG  SER H 226      28.431   2.185  14.082  1.00 35.88           O  
ATOM   1738  C   SER H 226      26.043   3.156  12.936  1.00 38.23           C  
ATOM   1739  O   SER H 226      24.842   2.892  12.976  1.00 39.35           O  
ATOM   1740  N   SER H 227      26.833   2.811  11.905  1.00 38.18           N  
ATOM   1741  CA  SER H 227      26.327   2.053  10.805  1.00 39.14           C  
ATOM   1742  CB  SER H 227      27.048   2.356   9.482  1.00 40.00           C  
ATOM   1743  OG  SER H 227      26.496   1.570   8.437  1.00 45.32           O  
ATOM   1744  C   SER H 227      26.611   0.597  11.150  1.00 38.22           C  
ATOM   1745  O   SER H 227      25.748  -0.267  10.841  1.00 38.45           O  
ATOM   1746  OXT SER H 227      27.702   0.327  11.724  1.00  0.00           O1-
TER    1747      SER H 227 
CONECT  164  668
CONECT  668  164
CONECT  971 1558
CONECT 1558  971
END
