# Supplementary material for: Fully automated antibody structure prediction using BIOVIA tools: Validation study
Source: PLoS One. 2017 May 18;12(5):e0177923. doi: 10.1371/journal.pone.0177923 (PMC5436848; doi:10.1371/journal.pone.0177923)
Supplement: S2 Dataset — Predicted structures using the Top5 framework method, Chothia CDR definition with canonical filtering and generating 50 models. These were used in the comparison against predictions using no filtering. (ZIP) [file pone.0177923.s004.zip › 4L5F_LH_FV_FinalModel.pdb]

REMARK   Accelrys Discovery Studio PDB file
REMARK   Created:  2015-04-10T04:33:59Z
SSBOND   1 CYS L   23    CYS L   88                                     
SSBOND   2 CYS H  129    CYS H  203                                     
ATOM      1  N   GLU L   1      25.568  33.506  26.224  1.00 55.92           N1+
ATOM      2  CA  GLU L   1      25.325  32.507  27.292  1.00 55.09           C  
ATOM      3  CB  GLU L   1      25.735  31.103  26.816  1.00 57.64           C  
ATOM      4  CG  GLU L   1      24.910  30.549  25.654  1.00 59.76           C  
ATOM      5  CD  GLU L   1      25.509  29.199  25.280  1.00 71.75           C  
ATOM      6  OE1 GLU L   1      25.679  28.351  26.195  1.00 72.36           O  
ATOM      7  OE2 GLU L   1      25.812  29.004  24.073  1.00 72.29           O1-
ATOM      8  C   GLU L   1      26.174  32.815  28.477  1.00 53.53           C  
ATOM      9  O   GLU L   1      26.914  33.797  28.491  1.00 54.60           O  
ATOM     10  N   THR L   2      26.070  31.981  29.527  1.00 51.17           N  
ATOM     11  CA  THR L   2      26.927  32.188  30.651  1.00 47.91           C  
ATOM     12  CB  THR L   2      26.229  32.299  31.982  1.00 44.94           C  
ATOM     13  OG1 THR L   2      27.133  32.770  32.968  1.00 58.58           O  
ATOM     14  CG2 THR L   2      25.685  30.929  32.396  1.00 46.17           C  
ATOM     15  C   THR L   2      27.854  31.021  30.672  1.00 47.00           C  
ATOM     16  O   THR L   2      27.429  29.869  30.564  1.00 46.06           O  
ATOM     17  N   THR L   3      29.166  31.302  30.780  1.00 43.21           N  
ATOM     18  CA  THR L   3      30.127  30.240  30.770  1.00 40.81           C  
ATOM     19  CB  THR L   3      31.391  30.534  30.013  1.00 39.68           C  
ATOM     20  OG1 THR L   3      32.069  31.638  30.593  1.00 57.55           O  
ATOM     21  CG2 THR L   3      31.043  30.823  28.549  1.00 45.78           C  
ATOM     22  C   THR L   3      30.548  29.982  32.172  1.00 40.62           C  
ATOM     23  O   THR L   3      30.800  30.897  32.954  1.00 41.05           O  
ATOM     24  N   VAL L   4      30.622  28.686  32.512  1.00 40.15           N  
ATOM     25  CA  VAL L   4      30.996  28.246  33.820  1.00 39.24           C  
ATOM     26  CB  VAL L   4      30.037  27.208  34.318  1.00 38.63           C  
ATOM     27  CG1 VAL L   4      30.628  26.540  35.558  1.00 50.66           C  
ATOM     28  CG2 VAL L   4      28.679  27.878  34.577  1.00 51.83           C  
ATOM     29  C   VAL L   4      32.331  27.586  33.694  1.00 40.23           C  
ATOM     30  O   VAL L   4      32.515  26.711  32.852  1.00 42.06           O  
ATOM     31  N   THR L   5      33.316  27.993  34.521  1.00 39.71           N  
ATOM     32  CA  THR L   5      34.587  27.339  34.428  1.00 39.82           C  
ATOM     33  CB  THR L   5      35.684  28.240  33.931  1.00 40.35           C  
ATOM     34  OG1 THR L   5      36.816  27.469  33.567  1.00 41.10           O  
ATOM     35  CG2 THR L   5      36.054  29.265  35.014  1.00 40.07           C  
ATOM     36  C   THR L   5      34.935  26.801  35.789  1.00 40.51           C  
ATOM     37  O   THR L   5      34.918  27.518  36.789  1.00 42.09           O  
ATOM     38  N   GLN L   6      35.252  25.493  35.862  1.00 41.79           N  
ATOM     39  CA  GLN L   6      35.554  24.888  37.126  1.00 41.64           C  
ATOM     40  CB  GLN L   6      34.890  23.518  37.337  1.00 41.40           C  
ATOM     41  CG  GLN L   6      33.374  23.610  37.489  1.00 40.50           C  
ATOM     42  CD  GLN L   6      32.820  22.209  37.690  1.00 40.56           C  
ATOM     43  OE1 GLN L   6      33.406  21.387  38.389  1.00 41.20           O  
ATOM     44  NE2 GLN L   6      31.658  21.925  37.050  1.00 39.87           N  
ATOM     45  C   GLN L   6      37.030  24.690  37.233  1.00 42.64           C  
ATOM     46  O   GLN L   6      37.728  24.564  36.228  1.00 43.28           O  
ATOM     47  N   SER L   7      37.540  24.695  38.483  1.00 42.84           N  
ATOM     48  CA  SER L   7      38.940  24.501  38.725  1.00 42.81           C  
ATOM     49  CB  SER L   7      39.707  25.837  38.741  1.00 41.81           C  
ATOM     50  OG  SER L   7      41.086  25.618  38.982  1.00 42.21           O  
ATOM     51  C   SER L   7      39.068  23.900  40.093  1.00 43.08           C  
ATOM     52  O   SER L   7      38.308  24.257  40.993  1.00 42.86           O  
ATOM     53  N   PRO L   8      39.990  22.997  40.319  1.00 45.83           N  
ATOM     54  CA  PRO L   8      40.888  22.479  39.319  1.00 46.40           C  
ATOM     55  CD  PRO L   8      40.497  22.787  41.665  1.00 42.14           C  
ATOM     56  CB  PRO L   8      42.111  21.962  40.075  1.00 42.78           C  
ATOM     57  CG  PRO L   8      41.601  21.732  41.506  1.00 42.38           C  
ATOM     58  C   PRO L   8      40.197  21.397  38.554  1.00 46.96           C  
ATOM     59  O   PRO L   8      39.123  20.963  38.967  1.00 44.36           O  
ATOM     60  N   ALA L   9      40.784  20.965  37.421  1.00 42.48           N  
ATOM     61  CA  ALA L   9      40.212  19.907  36.642  1.00 41.54           C  
ATOM     62  CB  ALA L   9      40.978  19.642  35.336  1.00 44.30           C  
ATOM     63  C   ALA L   9      40.244  18.643  37.444  1.00 41.68           C  
ATOM     64  O   ALA L   9      39.274  17.886  37.450  1.00 44.00           O  
ATOM     65  N   SER L  10      41.365  18.364  38.139  1.00 41.41           N  
ATOM     66  CA  SER L  10      41.417  17.155  38.913  1.00 42.77           C  
ATOM     67  CB  SER L  10      42.064  15.975  38.168  1.00 45.87           C  
ATOM     68  OG  SER L  10      41.300  15.640  37.021  1.00 49.31           O  
ATOM     69  C   SER L  10      42.258  17.407  40.122  1.00 42.63           C  
ATOM     70  O   SER L  10      43.153  18.249  40.097  1.00 44.58           O  
ATOM     71  N   LEU L  11      41.970  16.706  41.239  1.00 44.04           N  
ATOM     72  CA  LEU L  11      42.833  16.857  42.373  1.00 44.57           C  
ATOM     73  CB  LEU L  11      42.484  18.003  43.340  1.00 45.47           C  
ATOM     74  CG  LEU L  11      41.240  17.763  44.211  1.00 45.33           C  
ATOM     75  CD1 LEU L  11      41.048  18.913  45.206  1.00 45.21           C  
ATOM     76  CD2 LEU L  11      39.986  17.521  43.360  1.00 45.59           C  
ATOM     77  C   LEU L  11      42.816  15.584  43.156  1.00 45.21           C  
ATOM     78  O   LEU L  11      41.802  14.893  43.227  1.00 45.59           O  
ATOM     79  N   SER L  12      43.966  15.230  43.762  1.00 31.47           N  
ATOM     80  CA  SER L  12      44.011  14.038  44.551  1.00 32.69           C  
ATOM     81  CB  SER L  12      45.172  13.095  44.194  1.00 29.67           C  
ATOM     82  OG  SER L  12      46.409  13.687  44.557  1.00 26.95           O  
ATOM     83  C   SER L  12      44.207  14.465  45.963  1.00 33.17           C  
ATOM     84  O   SER L  12      45.041  15.321  46.257  1.00 29.27           O  
ATOM     85  N   VAL L  13      43.427  13.869  46.881  1.00 32.82           N  
ATOM     86  CA  VAL L  13      43.514  14.273  48.248  1.00 34.33           C  
ATOM     87  CB  VAL L  13      42.330  15.119  48.636  1.00 35.60           C  
ATOM     88  CG1 VAL L  13      41.099  14.218  48.808  1.00 36.03           C  
ATOM     89  CG2 VAL L  13      42.687  15.983  49.848  1.00 36.29           C  
ATOM     90  C   VAL L  13      43.527  13.026  49.082  1.00 34.81           C  
ATOM     91  O   VAL L  13      43.037  11.982  48.656  1.00 36.21           O  
ATOM     92  N   ALA L  14      44.151  13.093  50.276  1.00 29.73           N  
ATOM     93  CA  ALA L  14      44.180  11.982  51.185  1.00 30.39           C  
ATOM     94  CB  ALA L  14      45.384  11.993  52.141  1.00 39.72           C  
ATOM     95  C   ALA L  14      42.931  12.034  52.012  1.00 30.01           C  
ATOM     96  O   ALA L  14      42.330  13.094  52.176  1.00 36.51           O  
ATOM     97  N   THR L  15      42.521  10.881  52.580  1.00 33.72           N  
ATOM     98  CA  THR L  15      41.301  10.827  53.333  1.00 34.68           C  
ATOM     99  CB  THR L  15      40.958   9.451  53.824  1.00 40.26           C  
ATOM    100  OG1 THR L  15      41.964   8.991  54.715  1.00 32.42           O  
ATOM    101  CG2 THR L  15      40.847   8.501  52.619  1.00 26.15           C  
ATOM    102  C   THR L  15      41.414  11.707  54.537  1.00 35.26           C  
ATOM    103  O   THR L  15      42.458  11.786  55.184  1.00 40.06           O  
ATOM    104  N   GLY L  16      40.307  12.415  54.848  1.00 35.24           N  
ATOM    105  CA  GLY L  16      40.231  13.246  56.014  1.00 35.26           C  
ATOM    106  C   GLY L  16      40.625  14.651  55.676  1.00 35.22           C  
ATOM    107  O   GLY L  16      40.398  15.566  56.466  1.00 36.10           O  
ATOM    108  N   GLU L  17      41.214  14.871  54.488  1.00 32.19           N  
ATOM    109  CA  GLU L  17      41.649  16.194  54.139  1.00 32.95           C  
ATOM    110  CB  GLU L  17      42.840  16.205  53.171  1.00 42.19           C  
ATOM    111  CG  GLU L  17      44.122  15.701  53.837  1.00 47.79           C  
ATOM    112  CD  GLU L  17      45.246  15.741  52.817  1.00 52.17           C  
ATOM    113  OE1 GLU L  17      44.940  15.799  51.596  1.00 53.95           O  
ATOM    114  OE2 GLU L  17      46.429  15.705  53.247  1.00 47.28           O1-
ATOM    115  C   GLU L  17      40.512  16.963  53.537  1.00 31.38           C  
ATOM    116  O   GLU L  17      39.477  16.405  53.179  1.00 36.86           O  
ATOM    117  N   LYS L  18      40.673  18.300  53.458  1.00 33.51           N  
ATOM    118  CA  LYS L  18      39.650  19.157  52.928  1.00 32.98           C  
ATOM    119  CB  LYS L  18      39.687  20.568  53.543  1.00 38.97           C  
ATOM    120  CG  LYS L  18      38.553  21.497  53.103  1.00 41.89           C  
ATOM    121  CD  LYS L  18      38.452  22.759  53.964  1.00 44.35           C  
ATOM    122  CE  LYS L  18      37.324  23.708  53.556  1.00 33.03           C  
ATOM    123  NZ  LYS L  18      37.250  24.846  54.500  1.00 34.54           N1+
ATOM    124  C   LYS L  18      39.833  19.295  51.446  1.00 31.64           C  
ATOM    125  O   LYS L  18      40.956  19.303  50.947  1.00 35.83           O  
ATOM    126  N   VAL L  19      38.719  19.389  50.689  1.00 47.52           N  
ATOM    127  CA  VAL L  19      38.844  19.579  49.270  1.00 45.12           C  
ATOM    128  CB  VAL L  19      38.383  18.396  48.466  1.00 43.88           C  
ATOM    129  CG1 VAL L  19      36.899  18.136  48.750  1.00 45.19           C  
ATOM    130  CG2 VAL L  19      38.683  18.667  46.986  1.00 43.77           C  
ATOM    131  C   VAL L  19      38.029  20.779  48.892  1.00 43.78           C  
ATOM    132  O   VAL L  19      36.916  20.966  49.380  1.00 41.13           O  
ATOM    133  N   THR L  20      38.586  21.646  48.021  1.00 40.02           N  
ATOM    134  CA  THR L  20      37.893  22.840  47.627  1.00 39.77           C  
ATOM    135  CB  THR L  20      38.579  24.083  48.115  1.00 40.78           C  
ATOM    136  OG1 THR L  20      38.710  24.042  49.529  1.00 40.62           O  
ATOM    137  CG2 THR L  20      37.741  25.302  47.710  1.00 40.80           C  
ATOM    138  C   THR L  20      37.864  22.890  46.129  1.00 39.97           C  
ATOM    139  O   THR L  20      38.892  22.723  45.475  1.00 41.90           O  
ATOM    140  N   ILE L  21      36.669  23.132  45.549  1.00 37.94           N  
ATOM    141  CA  ILE L  21      36.513  23.196  44.122  1.00 37.74           C  
ATOM    142  CB  ILE L  21      35.578  22.150  43.592  1.00 40.86           C  
ATOM    143  CG1 ILE L  21      36.107  20.748  43.934  1.00 40.83           C  
ATOM    144  CG2 ILE L  21      35.396  22.388  42.084  1.00 41.18           C  
ATOM    145  CD1 ILE L  21      35.057  19.651  43.773  1.00 37.17           C  
ATOM    146  C   ILE L  21      35.910  24.534  43.820  1.00 37.97           C  
ATOM    147  O   ILE L  21      35.053  25.013  44.560  1.00 40.77           O  
ATOM    148  N   ARG L  22      36.352  25.183  42.721  1.00 39.62           N  
ATOM    149  CA  ARG L  22      35.856  26.496  42.413  1.00 40.12           C  
ATOM    150  CB  ARG L  22      36.962  27.556  42.276  1.00 39.14           C  
ATOM    151  CG  ARG L  22      37.738  27.797  43.569  1.00 45.26           C  
ATOM    152  CD  ARG L  22      38.743  28.946  43.480  1.00 47.69           C  
ATOM    153  NE  ARG L  22      39.417  29.048  44.806  1.00 50.87           N  
ATOM    154  CZ  ARG L  22      38.849  29.766  45.818  1.00 53.08           C  
ATOM    155  NH1 ARG L  22      37.659  30.405  45.617  1.00 53.51           N1+
ATOM    156  NH2 ARG L  22      39.473  29.848  47.030  1.00 52.71           N  
ATOM    157  C   ARG L  22      35.135  26.469  41.102  1.00 41.09           C  
ATOM    158  O   ARG L  22      35.434  25.668  40.220  1.00 42.33           O  
ATOM    159  N   CYS L  23      34.135  27.364  40.966  1.00 40.70           N  
ATOM    160  CA  CYS L  23      33.338  27.482  39.778  1.00 40.27           C  
ATOM    161  CB  CYS L  23      31.989  26.742  39.972  1.00 39.69           C  
ATOM    162  SG  CYS L  23      30.856  26.798  38.557  1.00 40.00           S  
ATOM    163  C   CYS L  23      33.085  28.956  39.563  1.00 41.51           C  
ATOM    164  O   CYS L  23      32.458  29.606  40.398  1.00 42.29           O  
ATOM    165  N   ILE L  24      33.567  29.527  38.432  1.00 40.76           N  
ATOM    166  CA  ILE L  24      33.389  30.942  38.187  1.00 42.00           C  
ATOM    167  CB  ILE L  24      34.665  31.696  37.923  1.00 49.42           C  
ATOM    168  CG1 ILE L  24      35.601  31.676  39.143  1.00 52.67           C  
ATOM    169  CG2 ILE L  24      34.281  33.118  37.479  1.00 53.13           C  
ATOM    170  CD1 ILE L  24      36.237  30.318  39.416  1.00 46.31           C  
ATOM    171  C   ILE L  24      32.553  31.113  36.956  1.00 41.64           C  
ATOM    172  O   ILE L  24      32.776  30.452  35.945  1.00 46.41           O  
ATOM    173  N   THR L  25      31.568  32.035  37.008  1.00 41.33           N  
ATOM    174  CA  THR L  25      30.683  32.232  35.893  1.00 41.19           C  
ATOM    175  CB  THR L  25      29.239  32.318  36.293  1.00 40.05           C  
ATOM    176  OG1 THR L  25      29.036  33.421  37.164  1.00 39.55           O  
ATOM    177  CG2 THR L  25      28.846  31.003  36.990  1.00 38.67           C  
ATOM    178  C   THR L  25      31.038  33.505  35.185  1.00 42.30           C  
ATOM    179  O   THR L  25      31.591  34.433  35.773  1.00 42.54           O  
ATOM    180  N   SER L  26      30.661  33.596  33.897  1.00 26.04           N  
ATOM    181  CA  SER L  26      30.929  34.756  33.094  1.00 26.85           C  
ATOM    182  CB  SER L  26      30.607  34.528  31.609  1.00 27.83           C  
ATOM    183  OG  SER L  26      30.891  35.704  30.867  1.00 28.62           O  
ATOM    184  C   SER L  26      30.106  35.934  33.543  1.00 28.75           C  
ATOM    185  O   SER L  26      30.548  37.075  33.411  1.00 30.38           O  
ATOM    186  N   THR L  27      28.882  35.700  34.068  1.00 25.96           N  
ATOM    187  CA  THR L  27      28.019  36.791  34.451  1.00 25.75           C  
ATOM    188  CB  THR L  27      26.829  36.940  33.549  1.00 29.04           C  
ATOM    189  OG1 THR L  27      26.043  38.048  33.957  1.00 34.71           O  
ATOM    190  CG2 THR L  27      26.002  35.644  33.583  1.00 27.46           C  
ATOM    191  C   THR L  27      27.510  36.547  35.839  1.00 25.92           C  
ATOM    192  O   THR L  27      27.666  35.456  36.380  1.00 25.58           O  
ATOM    193  N   ASP L  28      26.880  37.576  36.450  1.00 23.63           N  
ATOM    194  CA  ASP L  28      26.407  37.506  37.804  1.00 24.20           C  
ATOM    195  CB  ASP L  28      26.108  38.893  38.399  1.00 26.28           C  
ATOM    196  CG  ASP L  28      25.983  38.745  39.906  1.00 33.44           C  
ATOM    197  OD1 ASP L  28      25.105  37.958  40.351  1.00 34.43           O  
ATOM    198  OD2 ASP L  28      26.773  39.406  40.633  1.00 36.67           O1-
ATOM    199  C   ASP L  28      25.169  36.657  37.857  1.00 25.38           C  
ATOM    200  O   ASP L  28      24.100  37.030  37.377  1.00 25.95           O  
ATOM    201  N   ILE L  29      25.357  35.436  38.388  1.00 22.53           N  
ATOM    202  CA  ILE L  29      24.433  34.359  38.608  1.00 21.26           C  
ATOM    203  CB  ILE L  29      25.147  33.040  38.691  1.00 21.09           C  
ATOM    204  CG1 ILE L  29      25.863  32.794  37.359  1.00 20.22           C  
ATOM    205  CG2 ILE L  29      24.153  31.922  39.022  1.00 19.01           C  
ATOM    206  CD1 ILE L  29      24.922  32.848  36.154  1.00 20.28           C  
ATOM    207  C   ILE L  29      23.550  34.543  39.805  1.00 22.47           C  
ATOM    208  O   ILE L  29      22.492  33.920  39.886  1.00 21.44           O  
ATOM    209  N   ASP L  30      24.019  35.303  40.814  1.00 21.99           N  
ATOM    210  CA  ASP L  30      23.319  35.453  42.058  1.00 21.65           C  
ATOM    211  CB  ASP L  30      21.777  35.520  41.973  1.00 23.83           C  
ATOM    212  CG  ASP L  30      21.351  36.868  41.412  1.00 28.61           C  
ATOM    213  OD1 ASP L  30      22.118  37.853  41.585  1.00 29.92           O  
ATOM    214  OD2 ASP L  30      20.247  36.928  40.808  1.00 29.07           O1-
ATOM    215  C   ASP L  30      23.684  34.241  42.843  1.00 22.28           C  
ATOM    216  O   ASP L  30      24.863  33.943  43.033  1.00 21.89           O  
ATOM    217  N   ASP L  31      22.688  33.510  43.361  1.00 20.45           N  
ATOM    218  CA  ASP L  31      23.073  32.331  44.081  1.00 20.69           C  
ATOM    219  CB  ASP L  31      22.640  32.318  45.562  1.00 22.11           C  
ATOM    220  CG  ASP L  31      23.654  33.087  46.387  1.00 29.16           C  
ATOM    221  OD1 ASP L  31      24.862  33.028  46.030  1.00 30.79           O  
ATOM    222  OD2 ASP L  31      23.244  33.742  47.384  1.00 34.11           O1-
ATOM    223  C   ASP L  31      22.420  31.117  43.478  1.00 21.13           C  
ATOM    224  O   ASP L  31      22.128  30.159  44.184  1.00 19.42           O  
ATOM    225  N   ASP L  32      22.216  31.119  42.153  1.00 18.61           N  
ATOM    226  CA  ASP L  32      21.579  30.116  41.330  1.00 18.00           C  
ATOM    227  CB  ASP L  32      20.970  30.687  40.037  1.00 18.67           C  
ATOM    228  CG  ASP L  32      19.726  31.469  40.439  1.00 20.16           C  
ATOM    229  OD1 ASP L  32      19.058  31.060  41.426  1.00 20.69           O  
ATOM    230  OD2 ASP L  32      19.425  32.489  39.768  1.00 22.39           O1-
ATOM    231  C   ASP L  32      22.484  28.959  40.972  1.00 18.16           C  
ATOM    232  O   ASP L  32      22.486  28.536  39.820  1.00 17.98           O  
ATOM    233  N   MET L  33      23.379  28.508  41.870  1.00 33.27           N  
ATOM    234  CA  MET L  33      24.440  27.624  41.495  1.00 32.72           C  
ATOM    235  CB  MET L  33      25.823  28.095  41.975  1.00 35.86           C  
ATOM    236  CG  MET L  33      26.951  27.130  41.608  1.00 36.92           C  
ATOM    237  SD  MET L  33      27.279  26.994  39.825  1.00 39.05           S  
ATOM    238  CE  MET L  33      28.050  28.629  39.653  1.00 36.66           C  
ATOM    239  C   MET L  33      24.151  26.316  42.150  1.00 32.18           C  
ATOM    240  O   MET L  33      23.819  26.271  43.332  1.00 34.43           O  
ATOM    241  N   ASN L  34      24.282  25.213  41.392  1.00 35.16           N  
ATOM    242  CA  ASN L  34      23.944  23.915  41.900  1.00 34.45           C  
ATOM    243  CB  ASN L  34      22.831  23.254  41.074  1.00 31.80           C  
ATOM    244  CG  ASN L  34      21.638  24.202  41.089  1.00 31.86           C  
ATOM    245  OD1 ASN L  34      21.012  24.418  42.125  1.00 26.85           O  
ATOM    246  ND2 ASN L  34      21.328  24.808  39.911  1.00 25.58           N  
ATOM    247  C   ASN L  34      25.164  23.054  41.760  1.00 34.44           C  
ATOM    248  O   ASN L  34      26.018  23.308  40.914  1.00 33.91           O  
ATOM    249  N   TRP L  35      25.289  22.013  42.608  1.00 33.09           N  
ATOM    250  CA  TRP L  35      26.440  21.158  42.516  1.00 32.97           C  
ATOM    251  CB  TRP L  35      27.376  21.285  43.731  1.00 32.38           C  
ATOM    252  CG  TRP L  35      28.011  22.652  43.844  1.00 33.58           C  
ATOM    253  CD2 TRP L  35      29.313  22.992  43.342  1.00 33.56           C  
ATOM    254  CD1 TRP L  35      27.506  23.790  44.405  1.00 34.07           C  
ATOM    255  NE1 TRP L  35      28.410  24.817  44.280  1.00 34.01           N  
ATOM    256  CE2 TRP L  35      29.528  24.340  43.626  1.00 33.74           C  
ATOM    257  CE3 TRP L  35      30.255  22.241  42.697  1.00 33.21           C  
ATOM    258  CZ2 TRP L  35      30.690  24.961  43.268  1.00 33.31           C  
ATOM    259  CZ3 TRP L  35      31.424  22.871  42.334  1.00 33.44           C  
ATOM    260  CH2 TRP L  35      31.638  24.205  42.612  1.00 33.13           C  
ATOM    261  C   TRP L  35      25.978  19.731  42.428  1.00 32.22           C  
ATOM    262  O   TRP L  35      25.021  19.329  43.090  1.00 31.06           O  
ATOM    263  N   TYR L  36      26.670  18.925  41.594  1.00 28.70           N  
ATOM    264  CA  TYR L  36      26.295  17.550  41.398  1.00 27.90           C  
ATOM    265  CB  TYR L  36      25.832  17.228  39.967  1.00 28.50           C  
ATOM    266  CG  TYR L  36      24.611  18.019  39.661  1.00 27.50           C  
ATOM    267  CD1 TYR L  36      24.716  19.307  39.192  1.00 27.77           C  
ATOM    268  CD2 TYR L  36      23.364  17.470  39.839  1.00 27.58           C  
ATOM    269  CE1 TYR L  36      23.591  20.041  38.905  1.00 28.19           C  
ATOM    270  CE2 TYR L  36      22.235  18.200  39.553  1.00 28.44           C  
ATOM    271  CZ  TYR L  36      22.347  19.486  39.085  1.00 28.63           C  
ATOM    272  OH  TYR L  36      21.187  20.233  38.793  1.00 29.28           O  
ATOM    273  C   TYR L  36      27.493  16.680  41.598  1.00 28.09           C  
ATOM    274  O   TYR L  36      28.631  17.088  41.365  1.00 29.86           O  
ATOM    275  N   GLN L  37      27.247  15.434  42.054  1.00 30.12           N  
ATOM    276  CA  GLN L  37      28.293  14.466  42.213  1.00 30.55           C  
ATOM    277  CB  GLN L  37      28.350  13.855  43.623  1.00 31.52           C  
ATOM    278  CG  GLN L  37      29.466  12.827  43.807  1.00 32.94           C  
ATOM    279  CD  GLN L  37      29.283  12.190  45.177  1.00 34.02           C  
ATOM    280  OE1 GLN L  37      28.210  11.685  45.505  1.00 34.87           O  
ATOM    281  NE2 GLN L  37      30.360  12.216  46.008  1.00 34.40           N  
ATOM    282  C   GLN L  37      27.965  13.335  41.286  1.00 30.21           C  
ATOM    283  O   GLN L  37      26.831  12.860  41.262  1.00 30.28           O  
ATOM    284  N   GLN L  38      28.943  12.874  40.482  1.00 31.44           N  
ATOM    285  CA  GLN L  38      28.634  11.794  39.590  1.00 31.59           C  
ATOM    286  CB  GLN L  38      28.587  12.212  38.110  1.00 28.24           C  
ATOM    287  CG  GLN L  38      28.248  11.049  37.173  1.00 27.74           C  
ATOM    288  CD  GLN L  38      28.227  11.561  35.738  1.00 28.27           C  
ATOM    289  OE1 GLN L  38      28.871  12.556  35.411  1.00 30.20           O  
ATOM    290  NE2 GLN L  38      27.482  10.847  34.853  1.00 27.02           N  
ATOM    291  C   GLN L  38      29.691  10.742  39.716  1.00 33.88           C  
ATOM    292  O   GLN L  38      30.877  10.982  39.485  1.00 32.50           O  
ATOM    293  N   LYS L  39      29.261   9.521  40.083  1.00 33.46           N  
ATOM    294  CA  LYS L  39      30.156   8.414  40.219  1.00 34.92           C  
ATOM    295  CB  LYS L  39      29.757   7.472  41.364  1.00 35.39           C  
ATOM    296  CG  LYS L  39      29.884   8.154  42.729  1.00 35.38           C  
ATOM    297  CD  LYS L  39      29.185   7.415  43.872  1.00 38.74           C  
ATOM    298  CE  LYS L  39      29.362   8.093  45.231  1.00 40.62           C  
ATOM    299  NZ  LYS L  39      28.451   7.483  46.225  1.00 42.10           N1+
ATOM    300  C   LYS L  39      30.114   7.683  38.919  1.00 37.07           C  
ATOM    301  O   LYS L  39      29.168   7.828  38.145  1.00 37.82           O  
ATOM    302  N   PRO L  40      31.116   6.907  38.633  1.00 39.78           N  
ATOM    303  CA  PRO L  40      31.133   6.257  37.359  1.00 40.10           C  
ATOM    304  CD  PRO L  40      32.457   7.183  39.120  1.00 41.30           C  
ATOM    305  CB  PRO L  40      32.534   5.671  37.209  1.00 40.94           C  
ATOM    306  CG  PRO L  40      33.405   6.635  38.037  1.00 41.58           C  
ATOM    307  C   PRO L  40      30.015   5.280  37.206  1.00 39.32           C  
ATOM    308  O   PRO L  40      29.717   4.547  38.147  1.00 39.63           O  
ATOM    309  N   GLY L  41      29.381   5.272  36.019  1.00 38.87           N  
ATOM    310  CA  GLY L  41      28.328   4.347  35.727  1.00 39.19           C  
ATOM    311  C   GLY L  41      27.023   4.861  36.251  1.00 38.56           C  
ATOM    312  O   GLY L  41      26.005   4.178  36.145  1.00 37.40           O  
ATOM    313  N   GLU L  42      26.997   6.083  36.815  1.00 37.57           N  
ATOM    314  CA  GLU L  42      25.754   6.547  37.366  1.00 36.22           C  
ATOM    315  CB  GLU L  42      25.773   6.609  38.900  1.00 40.50           C  
ATOM    316  CG  GLU L  42      25.902   5.242  39.569  1.00 43.81           C  
ATOM    317  CD  GLU L  42      26.035   5.469  41.067  1.00 47.09           C  
ATOM    318  OE1 GLU L  42      27.188   5.678  41.529  1.00 48.41           O  
ATOM    319  OE2 GLU L  42      24.989   5.443  41.769  1.00 42.50           O1-
ATOM    320  C   GLU L  42      25.492   7.943  36.888  1.00 33.85           C  
ATOM    321  O   GLU L  42      26.389   8.637  36.418  1.00 36.31           O  
ATOM    322  N   ARG L  43      24.216   8.369  36.997  1.00 32.90           N  
ATOM    323  CA  ARG L  43      23.752   9.683  36.634  1.00 32.33           C  
ATOM    324  CB  ARG L  43      22.223   9.752  36.553  1.00 31.42           C  
ATOM    325  CG  ARG L  43      21.586   9.371  37.892  1.00 31.05           C  
ATOM    326  CD  ARG L  43      20.107   9.000  37.815  1.00 31.23           C  
ATOM    327  NE  ARG L  43      19.715   8.521  39.170  1.00  0.00           N  
ATOM    328  CZ  ARG L  43      19.930   7.218  39.522  1.00  0.00           C  
ATOM    329  NH1 ARG L  43      20.505   6.357  38.634  1.00  0.00           N1+
ATOM    330  NH2 ARG L  43      19.578   6.782  40.767  1.00  0.00           N  
ATOM    331  C   ARG L  43      24.171  10.620  37.724  1.00 32.02           C  
ATOM    332  O   ARG L  43      24.512  10.189  38.823  1.00 31.85           O  
ATOM    333  N   PRO L  44      24.164  11.895  37.450  1.00 30.90           N  
ATOM    334  CA  PRO L  44      24.576  12.855  38.439  1.00 30.29           C  
ATOM    335  CD  PRO L  44      24.365  12.380  36.094  1.00 31.73           C  
ATOM    336  CB  PRO L  44      24.707  14.180  37.695  1.00 32.02           C  
ATOM    337  CG  PRO L  44      25.031  13.758  36.250  1.00 32.35           C  
ATOM    338  C   PRO L  44      23.622  12.912  39.590  1.00 30.83           C  
ATOM    339  O   PRO L  44      22.426  12.702  39.390  1.00 34.25           O  
ATOM    340  N   LYS L  45      24.142  13.193  40.805  1.00 34.02           N  
ATOM    341  CA  LYS L  45      23.321  13.273  41.976  1.00 34.57           C  
ATOM    342  CB  LYS L  45      23.812  12.381  43.128  1.00 34.01           C  
ATOM    343  CG  LYS L  45      22.839  12.319  44.305  1.00 39.14           C  
ATOM    344  CD  LYS L  45      23.148  11.193  45.293  1.00 43.67           C  
ATOM    345  CE  LYS L  45      24.435  11.411  46.089  1.00 38.54           C  
ATOM    346  NZ  LYS L  45      24.612  10.319  47.071  1.00 40.29           N1+
ATOM    347  C   LYS L  45      23.369  14.690  42.449  1.00 34.51           C  
ATOM    348  O   LYS L  45      24.426  15.319  42.459  1.00 32.09           O  
ATOM    349  N   LEU L  46      22.215  15.229  42.886  1.00 33.97           N  
ATOM    350  CA  LEU L  46      22.171  16.621  43.248  1.00 33.55           C  
ATOM    351  CB  LEU L  46      20.781  17.262  43.051  1.00 31.95           C  
ATOM    352  CG  LEU L  46      20.718  18.754  43.440  1.00 31.72           C  
ATOM    353  CD1 LEU L  46      21.697  19.600  42.606  1.00 30.62           C  
ATOM    354  CD2 LEU L  46      19.282  19.294  43.349  1.00 31.55           C  
ATOM    355  C   LEU L  46      22.574  16.809  44.690  1.00 33.42           C  
ATOM    356  O   LEU L  46      21.884  16.333  45.590  1.00 33.26           O  
ATOM    357  N   LEU L  47      23.779  17.394  44.929  1.00 31.55           N  
ATOM    358  CA  LEU L  47      24.273  17.722  46.245  1.00 32.05           C  
ATOM    359  CB  LEU L  47      25.807  17.784  46.297  1.00 30.76           C  
ATOM    360  CG  LEU L  47      26.481  16.437  45.987  1.00 31.35           C  
ATOM    361  CD1 LEU L  47      28.008  16.559  46.064  1.00 30.68           C  
ATOM    362  CD2 LEU L  47      25.921  15.311  46.870  1.00 31.33           C  
ATOM    363  C   LEU L  47      23.768  19.024  46.831  1.00 33.44           C  
ATOM    364  O   LEU L  47      23.240  19.048  47.942  1.00 34.24           O  
ATOM    365  N   ILE L  48      23.925  20.154  46.098  1.00 34.00           N  
ATOM    366  CA  ILE L  48      23.591  21.447  46.649  1.00 34.04           C  
ATOM    367  CB  ILE L  48      24.805  22.244  47.017  1.00 33.62           C  
ATOM    368  CG1 ILE L  48      25.625  21.489  48.077  1.00 33.05           C  
ATOM    369  CG2 ILE L  48      24.340  23.638  47.464  1.00 32.10           C  
ATOM    370  CD1 ILE L  48      27.020  22.067  48.298  1.00 31.86           C  
ATOM    371  C   ILE L  48      22.834  22.246  45.628  1.00 34.69           C  
ATOM    372  O   ILE L  48      23.233  22.299  44.466  1.00 33.56           O  
ATOM    373  N   SER L  49      21.725  22.901  46.056  1.00 36.51           N  
ATOM    374  CA  SER L  49      20.857  23.663  45.196  1.00 37.07           C  
ATOM    375  CB  SER L  49      19.377  23.360  45.489  1.00 35.38           C  
ATOM    376  OG  SER L  49      18.544  23.978  44.525  1.00 34.27           O  
ATOM    377  C   SER L  49      21.101  25.137  45.394  1.00 37.83           C  
ATOM    378  O   SER L  49      21.953  25.534  46.183  1.00 36.96           O  
ATOM    379  N   GLU L  50      20.381  25.964  44.586  1.00 33.80           N  
ATOM    380  CA  GLU L  50      20.565  27.384  44.573  1.00 34.82           C  
ATOM    381  CB  GLU L  50      19.698  28.134  43.540  1.00 34.79           C  
ATOM    382  CG  GLU L  50      18.198  27.881  43.651  1.00 35.27           C  
ATOM    383  CD  GLU L  50      17.538  28.572  42.467  1.00 13.79           C  
ATOM    384  OE1 GLU L  50      17.809  28.157  41.309  1.00 14.12           O  
ATOM    385  OE2 GLU L  50      16.757  29.530  42.706  1.00 14.52           O1-
ATOM    386  C   GLU L  50      20.337  27.898  45.945  1.00 35.50           C  
ATOM    387  O   GLU L  50      19.466  27.420  46.672  1.00 35.29           O  
ATOM    388  N   GLY L  51      21.157  28.889  46.339  1.00 36.25           N  
ATOM    389  CA  GLY L  51      21.058  29.397  47.673  1.00 36.44           C  
ATOM    390  C   GLY L  51      21.937  28.589  48.592  1.00 37.53           C  
ATOM    391  O   GLY L  51      21.756  28.608  49.810  1.00 38.36           O  
ATOM    392  N   ASN L  52      22.907  27.839  48.032  1.00 38.31           N  
ATOM    393  CA  ASN L  52      23.863  27.110  48.832  1.00 39.33           C  
ATOM    394  CB  ASN L  52      24.814  28.045  49.603  1.00 40.04           C  
ATOM    395  CG  ASN L  52      25.631  28.856  48.606  1.00 42.12           C  
ATOM    396  OD1 ASN L  52      26.450  28.315  47.866  1.00 43.55           O  
ATOM    397  ND2 ASN L  52      25.397  30.195  48.578  1.00 42.79           N  
ATOM    398  C   ASN L  52      23.171  26.251  49.845  1.00 38.95           C  
ATOM    399  O   ASN L  52      23.538  26.243  51.020  1.00 40.88           O  
ATOM    400  N   THR L  53      22.164  25.474  49.422  1.00 36.74           N  
ATOM    401  CA  THR L  53      21.466  24.673  50.390  1.00 36.56           C  
ATOM    402  CB  THR L  53      19.974  24.844  50.374  1.00 38.46           C  
ATOM    403  OG1 THR L  53      19.452  24.506  49.099  1.00 40.12           O  
ATOM    404  CG2 THR L  53      19.628  26.298  50.730  1.00 39.35           C  
ATOM    405  C   THR L  53      21.741  23.231  50.105  1.00 36.31           C  
ATOM    406  O   THR L  53      21.618  22.774  48.972  1.00 38.35           O  
ATOM    407  N   LEU L  54      22.134  22.471  51.147  1.00 37.71           N  
ATOM    408  CA  LEU L  54      22.406  21.070  50.983  1.00 38.99           C  
ATOM    409  CB  LEU L  54      23.098  20.395  52.186  1.00 38.07           C  
ATOM    410  CG  LEU L  54      24.615  20.634  52.292  1.00 38.27           C  
ATOM    411  CD1 LEU L  54      25.207  19.927  53.522  1.00 38.01           C  
ATOM    412  CD2 LEU L  54      25.325  20.186  51.008  1.00 38.27           C  
ATOM    413  C   LEU L  54      21.121  20.349  50.783  1.00 39.78           C  
ATOM    414  O   LEU L  54      20.129  20.614  51.460  1.00 40.59           O  
ATOM    415  N   ARG L  55      21.124  19.392  49.838  1.00 36.09           N  
ATOM    416  CA  ARG L  55      19.961  18.613  49.551  1.00 36.65           C  
ATOM    417  CB  ARG L  55      20.120  17.770  48.278  1.00 40.63           C  
ATOM    418  CG  ARG L  55      18.798  17.429  47.604  1.00 38.52           C  
ATOM    419  CD  ARG L  55      18.217  18.630  46.859  1.00 39.22           C  
ATOM    420  NE  ARG L  55      16.938  18.202  46.240  1.00 44.45           N  
ATOM    421  CZ  ARG L  55      16.950  17.452  45.099  1.00 43.65           C  
ATOM    422  NH1 ARG L  55      18.131  16.992  44.598  1.00 42.79           N1+
ATOM    423  NH2 ARG L  55      15.779  17.149  44.466  1.00 44.40           N  
ATOM    424  C   ARG L  55      19.785  17.683  50.708  1.00 37.88           C  
ATOM    425  O   ARG L  55      20.751  17.318  51.379  1.00 42.34           O  
ATOM    426  N   PRO L  56      18.570  17.299  50.983  1.00 43.96           N  
ATOM    427  CA  PRO L  56      18.364  16.422  52.097  1.00 45.25           C  
ATOM    428  CD  PRO L  56      17.422  18.157  50.741  1.00 44.83           C  
ATOM    429  CB  PRO L  56      16.858  16.407  52.343  1.00 47.86           C  
ATOM    430  CG  PRO L  56      16.402  17.790  51.837  1.00 45.69           C  
ATOM    431  C   PRO L  56      18.977  15.089  51.830  1.00 45.29           C  
ATOM    432  O   PRO L  56      18.809  14.559  50.732  1.00 46.14           O  
ATOM    433  N   GLY L  57      19.672  14.521  52.834  1.00 46.53           N  
ATOM    434  CA  GLY L  57      20.287  13.236  52.676  1.00 46.42           C  
ATOM    435  C   GLY L  57      21.762  13.402  52.431  1.00 46.10           C  
ATOM    436  O   GLY L  57      22.517  12.436  52.538  1.00 48.74           O  
ATOM    437  N   VAL L  58      22.226  14.624  52.106  1.00 41.86           N  
ATOM    438  CA  VAL L  58      23.627  14.820  51.836  1.00 41.17           C  
ATOM    439  CB  VAL L  58      23.897  16.014  50.965  1.00 43.17           C  
ATOM    440  CG1 VAL L  58      25.414  16.142  50.741  1.00 41.88           C  
ATOM    441  CG2 VAL L  58      23.087  15.853  49.667  1.00 42.83           C  
ATOM    442  C   VAL L  58      24.354  15.027  53.137  1.00 40.95           C  
ATOM    443  O   VAL L  58      23.830  15.644  54.060  1.00 43.85           O  
ATOM    444  N   PRO L  59      25.565  14.530  53.225  1.00 44.05           N  
ATOM    445  CA  PRO L  59      26.325  14.658  54.445  1.00 43.69           C  
ATOM    446  CD  PRO L  59      25.940  13.344  52.473  1.00 40.93           C  
ATOM    447  CB  PRO L  59      27.525  13.729  54.282  1.00 40.96           C  
ATOM    448  CG  PRO L  59      27.011  12.639  53.325  1.00 41.72           C  
ATOM    449  C   PRO L  59      26.695  16.084  54.720  1.00 43.30           C  
ATOM    450  O   PRO L  59      26.903  16.845  53.778  1.00 40.95           O  
ATOM    451  N   SER L  60      26.803  16.451  56.010  1.00 41.33           N  
ATOM    452  CA  SER L  60      27.073  17.799  56.423  1.00 41.40           C  
ATOM    453  CB  SER L  60      26.950  17.986  57.943  1.00 41.24           C  
ATOM    454  OG  SER L  60      27.925  17.202  58.612  1.00 50.68           O  
ATOM    455  C   SER L  60      28.460  18.200  56.026  1.00 40.47           C  
ATOM    456  O   SER L  60      28.798  19.381  56.051  1.00 41.35           O  
ATOM    457  N   ARG L  61      29.309  17.231  55.649  1.00 40.06           N  
ATOM    458  CA  ARG L  61      30.667  17.545  55.308  1.00 38.67           C  
ATOM    459  CB  ARG L  61      31.576  16.320  55.114  1.00 39.79           C  
ATOM    460  CG  ARG L  61      31.179  15.364  53.993  1.00 39.90           C  
ATOM    461  CD  ARG L  61      32.167  14.204  53.862  1.00 40.72           C  
ATOM    462  NE  ARG L  61      31.729  13.338  52.733  1.00 39.61           N  
ATOM    463  CZ  ARG L  61      30.930  12.255  52.963  1.00 40.43           C  
ATOM    464  NH1 ARG L  61      30.492  11.985  54.225  1.00 40.29           N1+
ATOM    465  NH2 ARG L  61      30.574  11.444  51.924  1.00 39.13           N  
ATOM    466  C   ARG L  61      30.700  18.392  54.070  1.00 38.54           C  
ATOM    467  O   ARG L  61      31.672  19.113  53.843  1.00 40.11           O  
ATOM    468  N   PHE L  62      29.665  18.282  53.209  1.00 36.54           N  
ATOM    469  CA  PHE L  62      29.611  19.045  51.989  1.00 36.61           C  
ATOM    470  CB  PHE L  62      28.724  18.387  50.917  1.00 37.69           C  
ATOM    471  CG  PHE L  62      29.353  17.091  50.537  1.00 37.62           C  
ATOM    472  CD1 PHE L  62      30.342  17.049  49.583  1.00 38.15           C  
ATOM    473  CD2 PHE L  62      28.956  15.916  51.133  1.00 37.56           C  
ATOM    474  CE1 PHE L  62      30.925  15.855  49.229  1.00 37.04           C  
ATOM    475  CE2 PHE L  62      29.536  14.718  50.782  1.00 37.14           C  
ATOM    476  CZ  PHE L  62      30.524  14.686  49.830  1.00 37.32           C  
ATOM    477  C   PHE L  62      29.035  20.403  52.271  1.00 37.95           C  
ATOM    478  O   PHE L  62      28.114  20.546  53.074  1.00 40.77           O  
ATOM    479  N   SER L  63      29.589  21.448  51.614  1.00 37.70           N  
ATOM    480  CA  SER L  63      29.101  22.788  51.783  1.00 38.80           C  
ATOM    481  CB  SER L  63      29.754  23.553  52.949  1.00 45.55           C  
ATOM    482  OG  SER L  63      29.404  22.968  54.192  1.00 50.44           O  
ATOM    483  C   SER L  63      29.453  23.562  50.555  1.00 38.96           C  
ATOM    484  O   SER L  63      30.366  23.208  49.811  1.00 44.30           O  
ATOM    485  N   SER L  64      28.713  24.657  50.308  1.00 41.63           N  
ATOM    486  CA  SER L  64      29.017  25.493  49.188  1.00 42.37           C  
ATOM    487  CB  SER L  64      28.086  25.292  47.977  1.00 40.56           C  
ATOM    488  OG  SER L  64      26.743  25.592  48.321  1.00 41.35           O  
ATOM    489  C   SER L  64      28.881  26.900  49.663  1.00 42.20           C  
ATOM    490  O   SER L  64      28.188  27.173  50.641  1.00 41.02           O  
ATOM    491  N   SER L  65      29.582  27.832  48.993  1.00 41.62           N  
ATOM    492  CA  SER L  65      29.521  29.212  49.367  1.00 43.62           C  
ATOM    493  CB  SER L  65      30.616  29.619  50.366  1.00 51.38           C  
ATOM    494  OG  SER L  65      31.899  29.419  49.794  1.00 55.95           O  
ATOM    495  C   SER L  65      29.725  30.009  48.119  1.00 43.34           C  
ATOM    496  O   SER L  65      29.940  29.453  47.043  1.00 49.29           O  
ATOM    497  N   GLY L  66      29.643  31.349  48.231  1.00 47.72           N  
ATOM    498  CA  GLY L  66      29.870  32.170  47.075  1.00 47.15           C  
ATOM    499  C   GLY L  66      28.594  32.804  46.621  1.00 47.63           C  
ATOM    500  O   GLY L  66      27.495  32.323  46.892  1.00 44.78           O  
ATOM    501  N   TYR L  67      28.739  33.962  45.945  1.00 43.87           N  
ATOM    502  CA  TYR L  67      27.637  34.689  45.391  1.00 44.31           C  
ATOM    503  CB  TYR L  67      27.087  35.740  46.377  1.00 45.60           C  
ATOM    504  CG  TYR L  67      25.884  36.415  45.807  1.00 57.82           C  
ATOM    505  CD1 TYR L  67      24.652  35.802  45.845  1.00 58.09           C  
ATOM    506  CD2 TYR L  67      25.982  37.671  45.255  1.00 57.68           C  
ATOM    507  CE1 TYR L  67      23.542  36.430  45.329  1.00 58.27           C  
ATOM    508  CE2 TYR L  67      24.877  38.304  44.736  1.00 58.27           C  
ATOM    509  CZ  TYR L  67      23.654  37.681  44.770  1.00 58.24           C  
ATOM    510  OH  TYR L  67      22.519  38.330  44.239  1.00 58.26           O  
ATOM    511  C   TYR L  67      28.196  35.406  44.200  1.00 43.82           C  
ATOM    512  O   TYR L  67      29.409  35.587  44.097  1.00 45.41           O  
ATOM    513  N   GLY L  68      27.326  35.838  43.266  1.00 41.90           N  
ATOM    514  CA  GLY L  68      27.807  36.565  42.128  1.00 40.71           C  
ATOM    515  C   GLY L  68      28.434  35.618  41.153  1.00 40.38           C  
ATOM    516  O   GLY L  68      27.759  34.760  40.591  1.00 41.51           O  
ATOM    517  N   THR L  69      29.697  35.901  40.788  1.00 41.98           N  
ATOM    518  CA  THR L  69      30.505  35.128  39.882  1.00 41.98           C  
ATOM    519  CB  THR L  69      31.438  35.997  39.096  1.00 42.88           C  
ATOM    520  OG1 THR L  69      32.321  36.688  39.966  1.00 43.87           O  
ATOM    521  CG2 THR L  69      30.590  37.001  38.294  1.00 42.77           C  
ATOM    522  C   THR L  69      31.321  34.021  40.502  1.00 41.70           C  
ATOM    523  O   THR L  69      31.641  33.048  39.820  1.00 43.33           O  
ATOM    524  N   ASP L  70      31.738  34.143  41.782  1.00 40.32           N  
ATOM    525  CA  ASP L  70      32.697  33.189  42.283  1.00 41.41           C  
ATOM    526  CB  ASP L  70      33.898  33.892  42.946  1.00 50.89           C  
ATOM    527  CG  ASP L  70      35.119  32.987  42.889  1.00 54.63           C  
ATOM    528  OD1 ASP L  70      34.961  31.754  43.083  1.00 55.81           O  
ATOM    529  OD2 ASP L  70      36.234  33.521  42.644  1.00 56.71           O1-
ATOM    530  C   ASP L  70      32.057  32.279  43.293  1.00 40.80           C  
ATOM    531  O   ASP L  70      31.583  32.734  44.332  1.00 46.54           O  
ATOM    532  N   PHE L  71      32.049  30.951  43.022  1.00 42.36           N  
ATOM    533  CA  PHE L  71      31.404  30.026  43.920  1.00 40.62           C  
ATOM    534  CB  PHE L  71      30.190  29.323  43.285  1.00 38.54           C  
ATOM    535  CG  PHE L  71      29.189  30.366  42.916  1.00 36.96           C  
ATOM    536  CD1 PHE L  71      29.319  31.051  41.729  1.00 36.36           C  
ATOM    537  CD2 PHE L  71      28.126  30.656  43.740  1.00 36.81           C  
ATOM    538  CE1 PHE L  71      28.410  32.016  41.369  1.00 35.19           C  
ATOM    539  CE2 PHE L  71      27.214  31.620  43.383  1.00 36.01           C  
ATOM    540  CZ  PHE L  71      27.350  32.298  42.196  1.00 35.57           C  
ATOM    541  C   PHE L  71      32.380  28.950  44.317  1.00 40.25           C  
ATOM    542  O   PHE L  71      33.265  28.586  43.544  1.00 39.94           O  
ATOM    543  N   VAL L  72      32.238  28.416  45.554  1.00 41.23           N  
ATOM    544  CA  VAL L  72      33.147  27.407  46.025  1.00 41.73           C  
ATOM    545  CB  VAL L  72      34.066  27.907  47.099  1.00 39.73           C  
ATOM    546  CG1 VAL L  72      34.987  26.758  47.533  1.00 41.13           C  
ATOM    547  CG2 VAL L  72      34.813  29.145  46.574  1.00 39.86           C  
ATOM    548  C   VAL L  72      32.373  26.261  46.614  1.00 42.26           C  
ATOM    549  O   VAL L  72      31.324  26.433  47.229  1.00 40.12           O  
ATOM    550  N   PHE L  73      32.900  25.037  46.421  1.00 38.80           N  
ATOM    551  CA  PHE L  73      32.326  23.830  46.942  1.00 39.20           C  
ATOM    552  CB  PHE L  73      31.901  22.895  45.793  1.00 39.73           C  
ATOM    553  CG  PHE L  73      31.587  21.527  46.280  1.00 39.15           C  
ATOM    554  CD1 PHE L  73      30.539  21.268  47.128  1.00 38.73           C  
ATOM    555  CD2 PHE L  73      32.344  20.475  45.835  1.00 39.06           C  
ATOM    556  CE1 PHE L  73      30.275  19.982  47.539  1.00 38.04           C  
ATOM    557  CE2 PHE L  73      32.083  19.190  46.241  1.00 39.04           C  
ATOM    558  CZ  PHE L  73      31.049  18.938  47.102  1.00 38.17           C  
ATOM    559  C   PHE L  73      33.392  23.191  47.777  1.00 40.34           C  
ATOM    560  O   PHE L  73      34.529  23.053  47.331  1.00 42.32           O  
ATOM    561  N   THR L  74      33.063  22.800  49.028  1.00 40.90           N  
ATOM    562  CA  THR L  74      34.086  22.260  49.879  1.00 42.35           C  
ATOM    563  CB  THR L  74      34.481  23.199  50.982  1.00 49.28           C  
ATOM    564  OG1 THR L  74      33.371  23.451  51.832  1.00 54.43           O  
ATOM    565  CG2 THR L  74      34.974  24.513  50.355  1.00 52.61           C  
ATOM    566  C   THR L  74      33.614  21.001  50.535  1.00 42.45           C  
ATOM    567  O   THR L  74      32.441  20.851  50.874  1.00 47.55           O  
ATOM    568  N   ILE L  75      34.551  20.049  50.714  1.00 31.77           N  
ATOM    569  CA  ILE L  75      34.290  18.821  51.407  1.00 33.17           C  
ATOM    570  CB  ILE L  75      34.655  17.619  50.589  1.00 29.38           C  
ATOM    571  CG1 ILE L  75      33.855  17.633  49.274  1.00 28.28           C  
ATOM    572  CG2 ILE L  75      34.404  16.363  51.438  1.00 27.97           C  
ATOM    573  CD1 ILE L  75      34.368  16.653  48.217  1.00 27.33           C  
ATOM    574  C   ILE L  75      35.193  18.884  52.605  1.00 34.84           C  
ATOM    575  O   ILE L  75      36.415  18.930  52.462  1.00 31.90           O  
ATOM    576  N   GLU L  76      34.606  18.913  53.821  1.00 33.53           N  
ATOM    577  CA  GLU L  76      35.367  19.149  55.022  1.00 37.28           C  
ATOM    578  CB  GLU L  76      34.467  19.323  56.258  1.00 44.61           C  
ATOM    579  CG  GLU L  76      35.205  19.836  57.496  1.00 49.67           C  
ATOM    580  CD  GLU L  76      35.426  21.333  57.327  1.00 45.47           C  
ATOM    581  OE1 GLU L  76      34.430  22.093  57.453  1.00 48.46           O  
ATOM    582  OE2 GLU L  76      36.590  21.738  57.068  1.00 48.11           O1-
ATOM    583  C   GLU L  76      36.336  18.059  55.331  1.00 37.71           C  
ATOM    584  O   GLU L  76      37.524  18.330  55.501  1.00 42.71           O  
ATOM    585  N   ASN L  77      35.851  16.807  55.418  1.00 41.28           N  
ATOM    586  CA  ASN L  77      36.694  15.684  55.695  1.00 40.60           C  
ATOM    587  CB  ASN L  77      36.353  14.986  57.021  1.00 43.92           C  
ATOM    588  CG  ASN L  77      36.625  15.964  58.151  1.00 46.34           C  
ATOM    589  OD1 ASN L  77      37.763  16.365  58.386  1.00 46.01           O  
ATOM    590  ND2 ASN L  77      35.545  16.372  58.868  1.00 42.79           N  
ATOM    591  C   ASN L  77      36.371  14.718  54.611  1.00 39.78           C  
ATOM    592  O   ASN L  77      35.328  14.071  54.632  1.00 40.80           O  
ATOM    593  N   THR L  78      37.282  14.572  53.642  1.00 36.06           N  
ATOM    594  CA  THR L  78      36.995  13.751  52.506  1.00 35.50           C  
ATOM    595  CB  THR L  78      37.986  13.962  51.399  1.00 34.03           C  
ATOM    596  OG1 THR L  78      38.010  15.338  51.045  1.00 22.85           O  
ATOM    597  CG2 THR L  78      37.577  13.124  50.176  1.00 34.02           C  
ATOM    598  C   THR L  78      36.995  12.305  52.907  1.00 35.87           C  
ATOM    599  O   THR L  78      37.789  11.876  53.745  1.00 35.18           O  
ATOM    600  N   LEU L  79      36.064  11.525  52.308  1.00 32.93           N  
ATOM    601  CA  LEU L  79      35.905  10.121  52.573  1.00 32.96           C  
ATOM    602  CB  LEU L  79      34.485   9.740  53.036  1.00 37.61           C  
ATOM    603  CG  LEU L  79      34.046  10.418  54.345  1.00 39.09           C  
ATOM    604  CD1 LEU L  79      32.634   9.972  54.755  1.00 22.31           C  
ATOM    605  CD2 LEU L  79      35.084  10.215  55.459  1.00 21.42           C  
ATOM    606  C   LEU L  79      36.124   9.404  51.276  1.00 33.42           C  
ATOM    607  O   LEU L  79      36.133  10.017  50.212  1.00 38.68           O  
ATOM    608  N   SER L  80      36.309   8.071  51.343  1.00 50.06           N  
ATOM    609  CA  SER L  80      36.569   7.252  50.191  1.00 50.59           C  
ATOM    610  CB  SER L  80      36.807   5.780  50.562  1.00 57.07           C  
ATOM    611  OG  SER L  80      37.952   5.673  51.395  1.00 57.28           O  
ATOM    612  C   SER L  80      35.389   7.296  49.265  1.00 48.97           C  
ATOM    613  O   SER L  80      35.543   7.211  48.047  1.00 53.29           O  
ATOM    614  N   GLU L  81      34.180   7.461  49.828  1.00 44.45           N  
ATOM    615  CA  GLU L  81      32.937   7.471  49.104  1.00 43.42           C  
ATOM    616  CB  GLU L  81      31.731   7.720  50.018  1.00 49.84           C  
ATOM    617  CG  GLU L  81      31.540   6.674  51.108  1.00 53.58           C  
ATOM    618  CD  GLU L  81      30.357   7.142  51.938  1.00 53.34           C  
ATOM    619  OE1 GLU L  81      30.442   8.257  52.516  1.00 54.54           O  
ATOM    620  OE2 GLU L  81      29.346   6.394  51.995  1.00 54.33           O1-
ATOM    621  C   GLU L  81      32.923   8.631  48.158  1.00 42.17           C  
ATOM    622  O   GLU L  81      32.223   8.613  47.150  1.00 47.28           O  
ATOM    623  N   ASP L  82      33.661   9.695  48.511  1.00 43.72           N  
ATOM    624  CA  ASP L  82      33.699  10.961  47.834  1.00 42.01           C  
ATOM    625  CB  ASP L  82      34.439  12.031  48.648  1.00 42.70           C  
ATOM    626  CG  ASP L  82      33.579  12.288  49.876  1.00 43.96           C  
ATOM    627  OD1 ASP L  82      32.379  11.903  49.838  1.00 43.92           O  
ATOM    628  OD2 ASP L  82      34.105  12.860  50.867  1.00 44.15           O1-
ATOM    629  C   ASP L  82      34.323  10.899  46.476  1.00 41.72           C  
ATOM    630  O   ASP L  82      34.143  11.834  45.698  1.00 42.98           O  
ATOM    631  N   VAL L  83      35.126   9.868  46.149  1.00 42.21           N  
ATOM    632  CA  VAL L  83      35.733   9.910  44.848  1.00 41.20           C  
ATOM    633  CB  VAL L  83      36.665   8.770  44.552  1.00 40.95           C  
ATOM    634  CG1 VAL L  83      37.884   8.880  45.476  1.00 42.09           C  
ATOM    635  CG2 VAL L  83      35.901   7.445  44.697  1.00 43.40           C  
ATOM    636  C   VAL L  83      34.664   9.924  43.802  1.00 39.90           C  
ATOM    637  O   VAL L  83      33.790   9.059  43.763  1.00 40.15           O  
ATOM    638  N   ALA L  84      34.726  10.941  42.919  1.00 36.49           N  
ATOM    639  CA  ALA L  84      33.759  11.085  41.872  1.00 34.87           C  
ATOM    640  CB  ALA L  84      32.310  11.175  42.385  1.00 39.01           C  
ATOM    641  C   ALA L  84      34.063  12.363  41.153  1.00 34.85           C  
ATOM    642  O   ALA L  84      35.034  13.053  41.463  1.00 34.57           O  
ATOM    643  N   ASP L  85      33.244  12.683  40.130  1.00 35.50           N  
ATOM    644  CA  ASP L  85      33.394  13.891  39.364  1.00 35.11           C  
ATOM    645  CB  ASP L  85      33.085  13.682  37.870  1.00 36.17           C  
ATOM    646  CG  ASP L  85      34.124  12.739  37.281  1.00 39.20           C  
ATOM    647  OD1 ASP L  85      35.332  13.087  37.334  1.00 39.97           O  
ATOM    648  OD2 ASP L  85      33.722  11.654  36.784  1.00 40.56           O1-
ATOM    649  C   ASP L  85      32.364  14.850  39.880  1.00 34.48           C  
ATOM    650  O   ASP L  85      31.220  14.459  40.108  1.00 35.39           O  
ATOM    651  N   TYR L  86      32.730  16.136  40.074  1.00 33.95           N  
ATOM    652  CA  TYR L  86      31.787  17.087  40.602  1.00 32.79           C  
ATOM    653  CB  TYR L  86      32.277  17.802  41.873  1.00 31.48           C  
ATOM    654  CG  TYR L  86      32.368  16.781  42.955  1.00 31.13           C  
ATOM    655  CD1 TYR L  86      33.484  15.987  43.080  1.00 31.14           C  
ATOM    656  CD2 TYR L  86      31.336  16.616  43.847  1.00 31.50           C  
ATOM    657  CE1 TYR L  86      33.569  15.045  44.079  1.00 30.88           C  
ATOM    658  CE2 TYR L  86      31.415  15.676  44.847  1.00 31.06           C  
ATOM    659  CZ  TYR L  86      32.534  14.889  44.967  1.00 31.63           C  
ATOM    660  OH  TYR L  86      32.616  13.925  45.994  1.00 32.22           O  
ATOM    661  C   TYR L  86      31.531  18.144  39.571  1.00 32.53           C  
ATOM    662  O   TYR L  86      32.450  18.587  38.881  1.00 32.25           O  
ATOM    663  N   PHE L  87      30.252  18.567  39.433  1.00 33.30           N  
ATOM    664  CA  PHE L  87      29.933  19.559  38.444  1.00 33.97           C  
ATOM    665  CB  PHE L  87      29.031  19.066  37.296  1.00 34.84           C  
ATOM    666  CG  PHE L  87      29.636  17.899  36.594  1.00 34.59           C  
ATOM    667  CD1 PHE L  87      30.657  18.043  35.685  1.00 34.22           C  
ATOM    668  CD2 PHE L  87      29.173  16.638  36.860  1.00 33.58           C  
ATOM    669  CE1 PHE L  87      31.197  16.950  35.048  1.00 34.66           C  
ATOM    670  CE2 PHE L  87      29.707  15.543  36.224  1.00 34.71           C  
ATOM    671  CZ  PHE L  87      30.724  15.692  35.315  1.00 34.78           C  
ATOM    672  C   PHE L  87      29.131  20.657  39.073  1.00 34.12           C  
ATOM    673  O   PHE L  87      28.379  20.440  40.024  1.00 37.51           O  
ATOM    674  N   CYS L  88      29.281  21.885  38.534  1.00 33.13           N  
ATOM    675  CA  CYS L  88      28.501  23.003  38.982  1.00 32.74           C  
ATOM    676  CB  CYS L  88      29.328  24.258  39.370  1.00 33.15           C  
ATOM    677  SG  CYS L  88      30.458  24.855  38.073  1.00 35.84           S  
ATOM    678  C   CYS L  88      27.575  23.335  37.852  1.00 32.23           C  
ATOM    679  O   CYS L  88      27.917  23.148  36.686  1.00 30.92           O  
ATOM    680  N   LEU L  89      26.349  23.783  38.183  1.00 30.61           N  
ATOM    681  CA  LEU L  89      25.350  24.091  37.196  1.00 28.75           C  
ATOM    682  CB  LEU L  89      24.246  23.021  37.116  1.00 27.61           C  
ATOM    683  CG  LEU L  89      23.036  23.425  36.252  1.00 26.96           C  
ATOM    684  CD1 LEU L  89      23.424  23.663  34.787  1.00 26.39           C  
ATOM    685  CD2 LEU L  89      21.887  22.419  36.404  1.00 26.51           C  
ATOM    686  C   LEU L  89      24.685  25.379  37.560  1.00 29.56           C  
ATOM    687  O   LEU L  89      24.271  25.587  38.698  1.00 31.21           O  
ATOM    688  N   GLN L  90      24.546  26.268  36.561  1.00 30.95           N  
ATOM    689  CA  GLN L  90      23.950  27.561  36.751  1.00 30.80           C  
ATOM    690  CB  GLN L  90      24.730  28.617  35.949  1.00 30.31           C  
ATOM    691  CG  GLN L  90      24.078  29.986  35.823  1.00 31.05           C  
ATOM    692  CD  GLN L  90      23.331  30.014  34.497  1.00 31.60           C  
ATOM    693  OE1 GLN L  90      22.601  30.959  34.206  1.00 32.30           O  
ATOM    694  NE2 GLN L  90      23.519  28.958  33.665  1.00 32.61           N  
ATOM    695  C   GLN L  90      22.540  27.484  36.251  1.00 31.12           C  
ATOM    696  O   GLN L  90      22.291  27.099  35.112  1.00 31.39           O  
ATOM    697  N   SER L  91      21.601  27.736  37.188  1.00 32.48           N  
ATOM    698  CA  SER L  91      20.177  27.782  37.004  1.00 33.12           C  
ATOM    699  CB  SER L  91      19.420  27.139  38.177  1.00 32.60           C  
ATOM    700  OG  SER L  91      19.739  27.805  39.388  1.00 34.88           O  
ATOM    701  C   SER L  91      19.645  29.183  36.811  1.00 34.37           C  
ATOM    702  O   SER L  91      18.438  29.383  36.935  1.00 35.01           O  
ATOM    703  N   ASP L  92      20.503  30.207  36.618  1.00 36.14           N  
ATOM    704  CA  ASP L  92      20.014  31.563  36.511  1.00 37.41           C  
ATOM    705  CB  ASP L  92      21.148  32.603  36.589  1.00 36.96           C  
ATOM    706  CG  ASP L  92      20.563  33.983  36.883  1.00 37.48           C  
ATOM    707  OD1 ASP L  92      19.485  34.061  37.533  1.00 38.71           O  
ATOM    708  OD2 ASP L  92      21.209  34.983  36.471  1.00 36.99           O1-
ATOM    709  C   ASP L  92      19.249  31.803  35.235  1.00 37.71           C  
ATOM    710  O   ASP L  92      18.117  32.287  35.277  1.00 37.97           O  
ATOM    711  N   ASN L  93      19.835  31.473  34.060  1.00 38.68           N  
ATOM    712  CA  ASN L  93      19.108  31.726  32.843  1.00 39.73           C  
ATOM    713  CB  ASN L  93      19.309  33.134  32.244  1.00 41.01           C  
ATOM    714  CG  ASN L  93      20.748  33.310  31.778  1.00 51.38           C  
ATOM    715  OD1 ASN L  93      21.002  33.577  30.604  1.00 53.38           O  
ATOM    716  ND2 ASN L  93      21.719  33.169  32.718  1.00 50.97           N  
ATOM    717  C   ASN L  93      19.482  30.707  31.807  1.00 39.75           C  
ATOM    718  O   ASN L  93      20.492  30.016  31.920  1.00 39.56           O  
ATOM    719  N   LEU L  94      18.641  30.577  30.760  1.00 38.70           N  
ATOM    720  CA  LEU L  94      18.886  29.597  29.741  1.00 37.83           C  
ATOM    721  CB  LEU L  94      17.620  29.206  28.962  1.00 37.04           C  
ATOM    722  CG  LEU L  94      16.516  28.645  29.884  1.00 36.71           C  
ATOM    723  CD1 LEU L  94      15.344  28.075  29.076  1.00 35.04           C  
ATOM    724  CD2 LEU L  94      17.074  27.636  30.898  1.00 36.44           C  
ATOM    725  C   LEU L  94      19.901  30.140  28.790  1.00 37.70           C  
ATOM    726  O   LEU L  94      20.010  31.352  28.613  1.00 38.11           O  
ATOM    727  N   PRO L  95      20.669  29.274  28.176  1.00 37.18           N  
ATOM    728  CA  PRO L  95      20.577  27.853  28.394  1.00 36.41           C  
ATOM    729  CD  PRO L  95      21.273  29.594  26.894  1.00 36.58           C  
ATOM    730  CB  PRO L  95      21.226  27.194  27.172  1.00 36.26           C  
ATOM    731  CG  PRO L  95      22.040  28.320  26.508  1.00 35.93           C  
ATOM    732  C   PRO L  95      21.227  27.453  29.683  1.00 35.49           C  
ATOM    733  O   PRO L  95      22.130  28.149  30.140  1.00 35.71           O  
ATOM    734  N   LEU L  96      20.788  26.325  30.279  1.00 33.98           N  
ATOM    735  CA  LEU L  96      21.390  25.882  31.501  1.00 33.04           C  
ATOM    736  CB  LEU L  96      20.708  24.646  32.122  1.00 32.49           C  
ATOM    737  CG  LEU L  96      19.223  24.836  32.488  1.00 33.44           C  
ATOM    738  CD1 LEU L  96      19.030  25.955  33.522  1.00 33.16           C  
ATOM    739  CD2 LEU L  96      18.347  24.999  31.236  1.00 34.76           C  
ATOM    740  C   LEU L  96      22.773  25.464  31.137  1.00 32.77           C  
ATOM    741  O   LEU L  96      22.975  24.804  30.120  1.00 31.98           O  
ATOM    742  N   THR L  97      23.773  25.852  31.952  1.00 30.00           N  
ATOM    743  CA  THR L  97      25.109  25.455  31.606  1.00 28.40           C  
ATOM    744  CB  THR L  97      25.974  26.607  31.189  1.00 29.57           C  
ATOM    745  OG1 THR L  97      26.070  27.549  32.246  1.00 29.81           O  
ATOM    746  CG2 THR L  97      25.359  27.266  29.944  1.00 28.51           C  
ATOM    747  C   THR L  97      25.782  24.805  32.779  1.00 28.34           C  
ATOM    748  O   THR L  97      25.564  25.179  33.930  1.00 29.95           O  
ATOM    749  N   PHE L  98      26.654  23.813  32.486  1.00 29.63           N  
ATOM    750  CA  PHE L  98      27.368  23.064  33.483  1.00 28.88           C  
ATOM    751  CB  PHE L  98      27.346  21.537  33.259  1.00 27.50           C  
ATOM    752  CG  PHE L  98      25.955  21.000  33.335  1.00 27.60           C  
ATOM    753  CD1 PHE L  98      25.138  21.025  32.228  1.00 27.40           C  
ATOM    754  CD2 PHE L  98      25.474  20.457  34.503  1.00 27.07           C  
ATOM    755  CE1 PHE L  98      23.859  20.524  32.288  1.00 26.89           C  
ATOM    756  CE2 PHE L  98      24.195  19.955  34.570  1.00 26.71           C  
ATOM    757  CZ  PHE L  98      23.382  19.990  33.462  1.00 26.96           C  
ATOM    758  C   PHE L  98      28.817  23.423  33.374  1.00 29.56           C  
ATOM    759  O   PHE L  98      29.257  24.010  32.388  1.00 31.48           O  
ATOM    760  N   GLY L  99      29.598  23.092  34.421  1.00 29.61           N  
ATOM    761  CA  GLY L  99      31.009  23.348  34.389  1.00 30.07           C  
ATOM    762  C   GLY L  99      31.685  22.168  33.751  1.00 31.72           C  
ATOM    763  O   GLY L  99      31.043  21.184  33.389  1.00 34.23           O  
ATOM    764  N   SER L 100      33.024  22.259  33.607  1.00 34.30           N  
ATOM    765  CA  SER L 100      33.861  21.253  33.008  1.00 35.97           C  
ATOM    766  CB  SER L 100      35.297  21.750  32.780  1.00 16.75           C  
ATOM    767  OG  SER L 100      35.301  22.834  31.862  1.00 24.31           O  
ATOM    768  C   SER L 100      33.940  20.054  33.904  1.00 37.50           C  
ATOM    769  O   SER L 100      34.207  18.944  33.445  1.00 36.85           O  
ATOM    770  N   GLY L 101      33.741  20.245  35.220  1.00 35.57           N  
ATOM    771  CA  GLY L 101      33.791  19.128  36.122  1.00 35.11           C  
ATOM    772  C   GLY L 101      35.153  19.039  36.733  1.00 36.42           C  
ATOM    773  O   GLY L 101      36.128  19.576  36.208  1.00 36.10           O  
ATOM    774  N   THR L 102      35.232  18.363  37.898  1.00 41.38           N  
ATOM    775  CA  THR L 102      36.479  18.164  38.577  1.00 42.31           C  
ATOM    776  CB  THR L 102      36.628  19.048  39.783  1.00 40.28           C  
ATOM    777  OG1 THR L 102      36.548  20.413  39.399  1.00 41.28           O  
ATOM    778  CG2 THR L 102      37.981  18.767  40.456  1.00 40.08           C  
ATOM    779  C   THR L 102      36.490  16.743  39.056  1.00 43.29           C  
ATOM    780  O   THR L 102      35.580  16.324  39.768  1.00 42.84           O  
ATOM    781  N   LYS L 103      37.523  15.955  38.692  1.00 42.71           N  
ATOM    782  CA  LYS L 103      37.530  14.593  39.147  1.00 43.73           C  
ATOM    783  CB  LYS L 103      38.119  13.580  38.148  1.00 46.84           C  
ATOM    784  CG  LYS L 103      37.880  12.129  38.579  1.00 50.03           C  
ATOM    785  CD  LYS L 103      38.033  11.107  37.452  1.00 43.75           C  
ATOM    786  CE  LYS L 103      37.633   9.689  37.866  1.00 45.79           C  
ATOM    787  NZ  LYS L 103      37.466   8.838  36.670  1.00 45.93           N1+
ATOM    788  C   LYS L 103      38.329  14.537  40.406  1.00 43.42           C  
ATOM    789  O   LYS L 103      39.406  15.123  40.508  1.00 44.38           O  
ATOM    790  N   LEU L 104      37.801  13.814  41.411  1.00 41.81           N  
ATOM    791  CA  LEU L 104      38.421  13.761  42.702  1.00 42.52           C  
ATOM    792  CB  LEU L 104      37.400  14.052  43.817  1.00 41.18           C  
ATOM    793  CG  LEU L 104      37.939  14.042  45.258  1.00 39.93           C  
ATOM    794  CD1 LEU L 104      38.916  15.198  45.508  1.00 38.61           C  
ATOM    795  CD2 LEU L 104      36.783  14.025  46.269  1.00 39.45           C  
ATOM    796  C   LEU L 104      38.960  12.383  42.933  1.00 44.03           C  
ATOM    797  O   LEU L 104      38.236  11.393  42.840  1.00 45.55           O  
ATOM    798  N   GLU L 105      40.265  12.289  43.255  1.00 40.70           N  
ATOM    799  CA  GLU L 105      40.864  11.014  43.516  1.00 42.45           C  
ATOM    800  CB  GLU L 105      42.139  10.752  42.695  1.00 50.41           C  
ATOM    801  CG  GLU L 105      42.772   9.388  42.980  1.00 53.80           C  
ATOM    802  CD  GLU L 105      44.104   9.312  42.248  1.00 56.89           C  
ATOM    803  OE1 GLU L 105      44.921  10.261  42.394  1.00 55.05           O  
ATOM    804  OE2 GLU L 105      44.325   8.298  41.536  1.00 55.65           O1-
ATOM    805  C   GLU L 105      41.289  11.008  44.948  1.00 42.23           C  
ATOM    806  O   GLU L 105      41.792  12.003  45.465  1.00 47.62           O  
ATOM    807  N   ILE L 106      41.094   9.871  45.637  1.00 46.62           N  
ATOM    808  CA  ILE L 106      41.520   9.829  47.004  1.00 47.68           C  
ATOM    809  CB  ILE L 106      40.556   9.131  47.903  1.00 42.20           C  
ATOM    810  CG1 ILE L 106      39.241   9.917  47.916  1.00 33.78           C  
ATOM    811  CG2 ILE L 106      41.201   8.975  49.291  1.00 34.35           C  
ATOM    812  CD1 ILE L 106      38.084   9.133  48.508  1.00 32.48           C  
ATOM    813  C   ILE L 106      42.808   9.086  47.025  1.00 48.77           C  
ATOM    814  O   ILE L 106      42.902   7.959  46.544  1.00 45.33           O  
ATOM    815  N   LYS L 107      43.848   9.746  47.565  1.00 49.47           N  
ATOM    816  CA  LYS L 107      45.165   9.205  47.670  1.00 48.99           C  
ATOM    817  CB  LYS L 107      46.233  10.305  47.711  1.00 48.03           C  
ATOM    818  CG  LYS L 107      47.667   9.796  47.600  1.00 50.98           C  
ATOM    819  CD  LYS L 107      48.686  10.934  47.528  1.00 41.62           C  
ATOM    820  CE  LYS L 107      48.293  12.040  46.545  1.00 44.67           C  
ATOM    821  NZ  LYS L 107      49.206  13.195  46.691  1.00 45.55           N1+
ATOM    822  C   LYS L 107      45.218   8.512  49.024  1.00 49.08           C  
ATOM    823  O   LYS L 107      44.265   7.754  49.347  1.00 47.40           O  
ATOM    824  OXT LYS L 107      46.211   8.747  49.762  1.00  0.00           O1-
TER     825      LYS L 107 
ATOM    826  N   GLU H 108       9.251   6.422  45.708  1.00 46.44           N1+
ATOM    827  CA  GLU H 108      10.140   7.525  45.284  1.00 44.86           C  
ATOM    828  CB  GLU H 108      11.620   7.176  45.534  1.00 44.51           C  
ATOM    829  CG  GLU H 108      12.104   5.933  44.781  0.75 34.42           C  
ATOM    830  CD  GLU H 108      11.685   4.707  45.579  0.75 37.89           C  
ATOM    831  OE1 GLU H 108      12.064   4.629  46.778  0.75 39.96           O  
ATOM    832  OE2 GLU H 108      10.983   3.833  45.003  0.67 42.82           O1-
ATOM    833  C   GLU H 108       9.963   7.814  43.833  1.00 42.97           C  
ATOM    834  O   GLU H 108       9.298   7.072  43.112  1.00 43.26           O  
ATOM    835  N   VAL H 109      10.559   8.925  43.368  1.00 40.73           N  
ATOM    836  CA  VAL H 109      10.412   9.289  41.992  1.00 39.61           C  
ATOM    837  CB  VAL H 109      10.850  10.697  41.720  1.00 35.74           C  
ATOM    838  CG1 VAL H 109      10.735  10.967  40.212  1.00 34.90           C  
ATOM    839  CG2 VAL H 109      10.021  11.644  42.602  1.00 35.60           C  
ATOM    840  C   VAL H 109      11.285   8.374  41.191  1.00 39.79           C  
ATOM    841  O   VAL H 109      12.399   8.064  41.606  1.00 38.01           O  
ATOM    842  N   GLN H 110      10.787   7.884  40.032  1.00 37.66           N  
ATOM    843  CA  GLN H 110      11.615   7.044  39.212  1.00 37.56           C  
ATOM    844  CB  GLN H 110      11.309   5.538  39.249  1.00 44.35           C  
ATOM    845  CG  GLN H 110      11.878   4.793  40.451  1.00 50.58           C  
ATOM    846  CD  GLN H 110      11.915   3.319  40.076  1.00 54.67           C  
ATOM    847  OE1 GLN H 110      11.017   2.810  39.409  1.00 63.83           O  
ATOM    848  NE2 GLN H 110      13.000   2.616  40.496  1.00 62.04           N  
ATOM    849  C   GLN H 110      11.473   7.410  37.774  1.00 35.73           C  
ATOM    850  O   GLN H 110      10.369   7.586  37.259  1.00 38.04           O  
ATOM    851  N   LEU H 111      12.620   7.523  37.079  1.00 31.94           N  
ATOM    852  CA  LEU H 111      12.547   7.767  35.672  1.00 30.73           C  
ATOM    853  CB  LEU H 111      13.149   9.109  35.225  1.00 32.06           C  
ATOM    854  CG  LEU H 111      12.447  10.308  35.893  1.00 31.47           C  
ATOM    855  CD1 LEU H 111      12.933  10.501  37.336  1.00 29.95           C  
ATOM    856  CD2 LEU H 111      12.528  11.579  35.047  1.00 30.52           C  
ATOM    857  C   LEU H 111      13.247   6.642  34.978  1.00 30.36           C  
ATOM    858  O   LEU H 111      14.460   6.466  35.095  1.00 31.77           O  
ATOM    859  N   GLN H 112      12.471   5.850  34.215  1.00 32.20           N  
ATOM    860  CA  GLN H 112      12.998   4.695  33.550  1.00 31.15           C  
ATOM    861  CB  GLN H 112      12.058   3.490  33.693  1.00 32.84           C  
ATOM    862  CG  GLN H 112      11.930   3.029  35.148  1.00 42.38           C  
ATOM    863  CD  GLN H 112      10.664   2.197  35.277  1.00 46.61           C  
ATOM    864  OE1 GLN H 112      10.714   0.981  35.445  1.00 48.96           O  
ATOM    865  NE2 GLN H 112       9.493   2.883  35.196  1.00 46.22           N  
ATOM    866  C   GLN H 112      13.144   5.020  32.097  1.00 29.55           C  
ATOM    867  O   GLN H 112      12.175   5.341  31.412  1.00 28.13           O  
ATOM    868  N   GLN H 113      14.385   4.922  31.588  1.00 27.08           N  
ATOM    869  CA  GLN H 113      14.660   5.265  30.222  1.00 27.88           C  
ATOM    870  CB  GLN H 113      15.965   6.063  30.050  1.00 28.60           C  
ATOM    871  CG  GLN H 113      15.896   7.460  30.674  1.00 28.72           C  
ATOM    872  CD  GLN H 113      17.228   8.162  30.451  1.00 29.73           C  
ATOM    873  OE1 GLN H 113      17.941   8.487  31.397  1.00 30.29           O  
ATOM    874  NE2 GLN H 113      17.567   8.417  29.159  1.00 30.04           N  
ATOM    875  C   GLN H 113      14.759   4.015  29.401  1.00 29.66           C  
ATOM    876  O   GLN H 113      14.955   2.914  29.914  1.00 31.07           O  
ATOM    877  N   SER H 114      14.616   4.176  28.071  1.00 32.10           N  
ATOM    878  CA  SER H 114      14.647   3.069  27.158  1.00 32.23           C  
ATOM    879  CB  SER H 114      14.175   3.439  25.742  1.00 32.10           C  
ATOM    880  OG  SER H 114      15.017   4.444  25.199  1.00 33.75           O  
ATOM    881  C   SER H 114      16.046   2.541  27.071  1.00 31.95           C  
ATOM    882  O   SER H 114      16.979   3.124  27.619  1.00 32.62           O  
ATOM    883  N   GLY H 115      16.210   1.397  26.374  1.00 28.35           N  
ATOM    884  CA  GLY H 115      17.473   0.717  26.267  1.00 26.84           C  
ATOM    885  C   GLY H 115      18.352   1.422  25.276  1.00 27.29           C  
ATOM    886  O   GLY H 115      17.987   2.430  24.675  1.00 31.80           O  
ATOM    887  N   PRO H 116      19.525   0.863  25.113  1.00 28.50           N  
ATOM    888  CA  PRO H 116      20.561   1.395  24.262  1.00 28.35           C  
ATOM    889  CD  PRO H 116      20.043  -0.098  26.071  1.00 38.34           C  
ATOM    890  CB  PRO H 116      21.840   0.638  24.630  1.00 38.08           C  
ATOM    891  CG  PRO H 116      21.357  -0.579  25.440  1.00 38.28           C  
ATOM    892  C   PRO H 116      20.224   1.317  22.812  1.00 28.50           C  
ATOM    893  O   PRO H 116      19.358   0.530  22.436  1.00 30.24           O  
ATOM    894  N   GLU H 117      20.869   2.153  21.972  1.00 27.45           N  
ATOM    895  CA  GLU H 117      20.533   2.070  20.584  1.00 26.98           C  
ATOM    896  CB  GLU H 117      19.467   3.093  20.177  1.00 34.41           C  
ATOM    897  CG  GLU H 117      18.135   2.854  20.882  1.00 38.83           C  
ATOM    898  CD  GLU H 117      17.191   3.945  20.424  1.00 47.01           C  
ATOM    899  OE1 GLU H 117      17.560   4.666  19.459  1.00 47.40           O  
ATOM    900  OE2 GLU H 117      16.093   4.075  21.026  1.00 49.15           O1-
ATOM    901  C   GLU H 117      21.741   2.320  19.748  1.00 26.73           C  
ATOM    902  O   GLU H 117      22.633   3.087  20.106  1.00 27.39           O  
ATOM    903  N   LEU H 118      21.801   1.628  18.597  1.00 28.83           N  
ATOM    904  CA  LEU H 118      22.854   1.839  17.656  1.00 28.91           C  
ATOM    905  CB  LEU H 118      23.688   0.582  17.359  1.00 28.18           C  
ATOM    906  CG  LEU H 118      24.827   0.834  16.352  1.00 27.73           C  
ATOM    907  CD1 LEU H 118      25.893   1.775  16.924  1.00 27.59           C  
ATOM    908  CD2 LEU H 118      25.416  -0.484  15.833  1.00 27.76           C  
ATOM    909  C   LEU H 118      22.178   2.239  16.386  1.00 30.12           C  
ATOM    910  O   LEU H 118      21.272   1.552  15.918  1.00 30.15           O  
ATOM    911  N   VAL H 119      22.585   3.381  15.803  1.00 31.65           N  
ATOM    912  CA  VAL H 119      21.961   3.805  14.583  1.00 32.41           C  
ATOM    913  CB  VAL H 119      20.970   4.915  14.780  1.00 32.05           C  
ATOM    914  CG1 VAL H 119      19.734   4.358  15.504  1.00 31.30           C  
ATOM    915  CG2 VAL H 119      21.666   6.029  15.578  1.00 32.36           C  
ATOM    916  C   VAL H 119      23.013   4.279  13.635  1.00 33.61           C  
ATOM    917  O   VAL H 119      24.075   4.745  14.040  1.00 33.35           O  
ATOM    918  N   LYS H 120      22.740   4.144  12.321  1.00 32.31           N  
ATOM    919  CA  LYS H 120      23.682   4.586  11.335  1.00 34.21           C  
ATOM    920  CB  LYS H 120      23.531   3.910   9.960  1.00 42.83           C  
ATOM    921  CG  LYS H 120      24.035   2.464   9.955  1.00 48.72           C  
ATOM    922  CD  LYS H 120      23.692   1.683   8.686  1.00 53.54           C  
ATOM    923  CE  LYS H 120      24.349   0.302   8.635  1.00 55.37           C  
ATOM    924  NZ  LYS H 120      23.974  -0.394   7.384  1.00 56.91           N1+
ATOM    925  C   LYS H 120      23.521   6.060  11.176  1.00 33.10           C  
ATOM    926  O   LYS H 120      22.481   6.630  11.499  1.00 38.12           O  
ATOM    927  N   PRO H 121      24.548   6.694  10.682  1.00 35.37           N  
ATOM    928  CA  PRO H 121      24.514   8.121  10.560  1.00 35.53           C  
ATOM    929  CD  PRO H 121      25.903   6.187  10.832  1.00 34.08           C  
ATOM    930  CB  PRO H 121      25.933   8.535  10.178  1.00 33.77           C  
ATOM    931  CG  PRO H 121      26.809   7.434  10.807  1.00 33.62           C  
ATOM    932  C   PRO H 121      23.456   8.567   9.608  1.00 36.15           C  
ATOM    933  O   PRO H 121      23.207   7.875   8.623  1.00 36.48           O  
ATOM    934  N   GLY H 122      22.808   9.711   9.906  1.00 35.77           N  
ATOM    935  CA  GLY H 122      21.790  10.255   9.056  1.00 34.41           C  
ATOM    936  C   GLY H 122      20.467   9.712   9.487  1.00 34.82           C  
ATOM    937  O   GLY H 122      19.420  10.191   9.053  1.00 35.01           O  
ATOM    938  N   ALA H 123      20.483   8.696  10.368  1.00 33.01           N  
ATOM    939  CA  ALA H 123      19.275   8.071  10.826  1.00 32.70           C  
ATOM    940  CB  ALA H 123      19.483   6.637  11.341  1.00 38.27           C  
ATOM    941  C   ALA H 123      18.706   8.872  11.955  1.00 32.68           C  
ATOM    942  O   ALA H 123      19.285   9.868  12.385  1.00 36.38           O  
ATOM    943  N   SER H 124      17.507   8.473  12.430  1.00 34.90           N  
ATOM    944  CA  SER H 124      16.885   9.139  13.541  1.00 34.84           C  
ATOM    945  CB  SER H 124      15.542   9.802  13.198  1.00 32.60           C  
ATOM    946  OG  SER H 124      15.734  10.865  12.278  1.00 34.83           O  
ATOM    947  C   SER H 124      16.564   8.107  14.578  1.00 34.70           C  
ATOM    948  O   SER H 124      16.329   6.942  14.258  1.00 32.65           O  
ATOM    949  N   VAL H 125      16.555   8.520  15.864  1.00 35.23           N  
ATOM    950  CA  VAL H 125      16.231   7.613  16.928  1.00 34.61           C  
ATOM    951  CB  VAL H 125      17.389   7.251  17.812  1.00 30.51           C  
ATOM    952  CG1 VAL H 125      18.503   6.645  16.949  1.00 38.74           C  
ATOM    953  CG2 VAL H 125      17.806   8.486  18.626  1.00 38.98           C  
ATOM    954  C   VAL H 125      15.264   8.315  17.823  1.00 34.91           C  
ATOM    955  O   VAL H 125      15.222   9.543  17.868  1.00 31.29           O  
ATOM    956  N   LYS H 126      14.437   7.533  18.544  1.00 29.24           N  
ATOM    957  CA  LYS H 126      13.498   8.106  19.461  1.00 28.74           C  
ATOM    958  CB  LYS H 126      12.040   7.945  18.993  1.00 31.66           C  
ATOM    959  CG  LYS H 126      11.022   8.739  19.812  1.00 33.97           C  
ATOM    960  CD  LYS H 126       9.653   8.832  19.141  1.00 36.61           C  
ATOM    961  CE  LYS H 126       8.620   9.614  19.952  1.00 38.56           C  
ATOM    962  NZ  LYS H 126       7.374   9.771  19.167  1.00 39.81           N1+
ATOM    963  C   LYS H 126      13.666   7.364  20.750  1.00 28.70           C  
ATOM    964  O   LYS H 126      13.577   6.138  20.784  1.00 32.04           O  
ATOM    965  N   ILE H 127      13.905   8.093  21.856  1.00 28.84           N  
ATOM    966  CA  ILE H 127      14.115   7.465  23.129  1.00 29.11           C  
ATOM    967  CB  ILE H 127      15.403   7.868  23.792  1.00 32.10           C  
ATOM    968  CG1 ILE H 127      15.412   9.378  24.083  1.00  0.00           C  
ATOM    969  CG2 ILE H 127      16.563   7.400  22.902  1.00  0.00           C  
ATOM    970  CD1 ILE H 127      16.578   9.814  24.970  1.00 14.20           C  
ATOM    971  C   ILE H 127      12.997   7.891  24.023  1.00 28.42           C  
ATOM    972  O   ILE H 127      12.373   8.925  23.793  1.00 30.91           O  
ATOM    973  N   SER H 128      12.694   7.073  25.052  1.00 29.16           N  
ATOM    974  CA  SER H 128      11.592   7.371  25.922  1.00 29.59           C  
ATOM    975  CB  SER H 128      10.473   6.321  25.843  1.00 29.82           C  
ATOM    976  OG  SER H 128      10.969   5.053  26.247  1.00 33.31           O  
ATOM    977  C   SER H 128      12.064   7.409  27.347  1.00 29.73           C  
ATOM    978  O   SER H 128      13.146   6.925  27.673  1.00 30.11           O  
ATOM    979  N   CYS H 129      11.259   8.043  28.230  1.00 26.03           N  
ATOM    980  CA  CYS H 129      11.565   8.121  29.634  1.00 26.19           C  
ATOM    981  CB  CYS H 129      12.265   9.447  30.017  1.00 27.04           C  
ATOM    982  SG  CYS H 129      12.623   9.617  31.793  1.00 28.71           S  
ATOM    983  C   CYS H 129      10.264   8.031  30.387  1.00 27.16           C  
ATOM    984  O   CYS H 129       9.477   8.975  30.401  1.00 30.29           O  
ATOM    985  N   LYS H 130      10.020   6.886  31.057  1.00 27.72           N  
ATOM    986  CA  LYS H 130       8.786   6.633  31.754  1.00 27.70           C  
ATOM    987  CB  LYS H 130       8.470   5.123  31.730  1.00 32.84           C  
ATOM    988  CG  LYS H 130       7.086   4.662  32.194  1.00 49.67           C  
ATOM    989  CD  LYS H 130       6.842   4.719  33.698  1.00 52.53           C  
ATOM    990  CE  LYS H 130       5.635   3.878  34.124  1.00 54.45           C  
ATOM    991  NZ  LYS H 130       4.435   4.300  33.371  1.00 54.50           N1+
ATOM    992  C   LYS H 130       8.937   7.114  33.168  1.00 27.68           C  
ATOM    993  O   LYS H 130       9.895   6.762  33.854  1.00 31.76           O  
ATOM    994  N   ALA H 131       7.975   7.934  33.643  1.00 33.66           N  
ATOM    995  CA  ALA H 131       8.061   8.512  34.956  1.00 34.32           C  
ATOM    996  CB  ALA H 131       7.802  10.025  34.969  1.00 26.85           C  
ATOM    997  C   ALA H 131       7.039   7.884  35.845  1.00 34.98           C  
ATOM    998  O   ALA H 131       5.990   7.436  35.387  1.00 29.04           O  
ATOM    999  N   SER H 132       7.355   7.799  37.155  1.00 33.04           N  
ATOM   1000  CA  SER H 132       6.432   7.243  38.101  1.00 33.59           C  
ATOM   1001  CB  SER H 132       6.469   5.706  38.149  1.00 34.80           C  
ATOM   1002  OG  SER H 132       7.777   5.260  38.472  1.00 37.24           O  
ATOM   1003  C   SER H 132       6.786   7.757  39.463  1.00 32.97           C  
ATOM   1004  O   SER H 132       7.886   8.263  39.683  1.00 33.69           O  
ATOM   1005  N   GLY H 133       5.803   7.623  40.378  1.00 48.74           N  
ATOM   1006  CA  GLY H 133       5.935   8.010  41.746  1.00 48.70           C  
ATOM   1007  C   GLY H 133       5.367   9.382  41.935  1.00 50.70           C  
ATOM   1008  O   GLY H 133       5.222   9.833  43.070  1.00 52.85           O  
ATOM   1009  N   TYR H 134       5.032  10.095  40.840  1.00 48.27           N  
ATOM   1010  CA  TYR H 134       4.527  11.424  41.039  1.00 46.43           C  
ATOM   1011  CB  TYR H 134       5.639  12.486  41.032  1.00 44.70           C  
ATOM   1012  CG  TYR H 134       6.194  12.570  39.650  1.00 44.48           C  
ATOM   1013  CD1 TYR H 134       7.043  11.609  39.152  1.00 45.95           C  
ATOM   1014  CD2 TYR H 134       5.878  13.638  38.847  1.00 44.52           C  
ATOM   1015  CE1 TYR H 134       7.550  11.706  37.875  1.00 42.68           C  
ATOM   1016  CE2 TYR H 134       6.378  13.745  37.571  1.00 43.19           C  
ATOM   1017  CZ  TYR H 134       7.220  12.777  37.083  1.00 43.37           C  
ATOM   1018  OH  TYR H 134       7.739  12.881  35.774  1.00 42.22           O  
ATOM   1019  C   TYR H 134       3.569  11.775  39.939  1.00 49.41           C  
ATOM   1020  O   TYR H 134       3.386  11.021  38.983  1.00 49.05           O  
ATOM   1021  N   SER H 135       2.908  12.946  40.073  1.00 49.74           N  
ATOM   1022  CA  SER H 135       2.000  13.402  39.061  1.00 51.62           C  
ATOM   1023  CB  SER H 135       1.102  14.563  39.522  1.00 56.47           C  
ATOM   1024  OG  SER H 135       0.315  14.155  40.629  1.00  0.00           O  
ATOM   1025  C   SER H 135       2.833  13.910  37.925  1.00 49.80           C  
ATOM   1026  O   SER H 135       3.568  14.886  38.061  1.00 49.59           O  
ATOM   1027  N   PHE H 136       2.668  13.278  36.751  1.00 53.08           N  
ATOM   1028  CA  PHE H 136       3.444  13.492  35.557  1.00 51.77           C  
ATOM   1029  CB  PHE H 136       2.990  12.520  34.450  1.00 50.51           C  
ATOM   1030  CG  PHE H 136       3.828  12.695  33.232  1.00 46.62           C  
ATOM   1031  CD1 PHE H 136       5.080  12.130  33.154  1.00 45.73           C  
ATOM   1032  CD2 PHE H 136       3.350  13.405  32.156  1.00 47.25           C  
ATOM   1033  CE1 PHE H 136       5.849  12.282  32.024  1.00 46.90           C  
ATOM   1034  CE2 PHE H 136       4.115  13.559  31.026  1.00 47.54           C  
ATOM   1035  CZ  PHE H 136       5.368  13.002  30.958  1.00 46.37           C  
ATOM   1036  C   PHE H 136       3.292  14.905  35.054  1.00 50.42           C  
ATOM   1037  O   PHE H 136       4.264  15.527  34.628  1.00 50.51           O  
ATOM   1038  N   ILE H 137       2.058  15.438  35.092  1.00 44.97           N  
ATOM   1039  CA  ILE H 137       1.693  16.740  34.594  1.00 50.36           C  
ATOM   1040  CB  ILE H 137       0.215  16.998  34.687  1.00 52.55           C  
ATOM   1041  CG1 ILE H 137      -0.559  16.012  33.796  1.00  0.00           C  
ATOM   1042  CG2 ILE H 137      -0.039  18.476  34.346  1.00 53.70           C  
ATOM   1043  CD1 ILE H 137      -2.065  16.032  34.052  1.00  0.00           C  
ATOM   1044  C   ILE H 137       2.354  17.830  35.375  1.00 51.35           C  
ATOM   1045  O   ILE H 137       2.623  18.909  34.852  1.00 50.61           O  
ATOM   1046  N   GLY H 138       2.576  17.590  36.673  1.00 48.64           N  
ATOM   1047  CA  GLY H 138       3.060  18.585  37.592  1.00 48.41           C  
ATOM   1048  C   GLY H 138       4.412  19.147  37.250  1.00 48.17           C  
ATOM   1049  O   GLY H 138       4.656  20.318  37.531  1.00 49.27           O  
ATOM   1050  N   TYR H 139       5.345  18.362  36.667  1.00 45.74           N  
ATOM   1051  CA  TYR H 139       6.695  18.882  36.576  1.00 43.14           C  
ATOM   1052  CB  TYR H 139       7.713  17.983  37.289  1.00 41.98           C  
ATOM   1053  CG  TYR H 139       7.278  17.719  38.688  1.00 43.85           C  
ATOM   1054  CD1 TYR H 139       6.272  16.816  38.940  1.00 46.16           C  
ATOM   1055  CD2 TYR H 139       7.887  18.342  39.749  1.00 50.42           C  
ATOM   1056  CE1 TYR H 139       5.867  16.553  40.227  1.00 53.97           C  
ATOM   1057  CE2 TYR H 139       7.491  18.084  41.038  1.00 54.52           C  
ATOM   1058  CZ  TYR H 139       6.480  17.188  41.277  1.00 58.12           C  
ATOM   1059  OH  TYR H 139       6.071  16.922  42.600  1.00 65.48           O  
ATOM   1060  C   TYR H 139       7.184  18.885  35.150  1.00 42.73           C  
ATOM   1061  O   TYR H 139       6.723  18.111  34.314  1.00 40.46           O  
ATOM   1062  N   TYR H 140       8.163  19.775  34.852  1.00 25.65           N  
ATOM   1063  CA  TYR H 140       8.788  19.851  33.556  1.00 26.01           C  
ATOM   1064  CB  TYR H 140       9.619  21.125  33.339  1.00 41.08           C  
ATOM   1065  CG  TYR H 140       8.724  22.305  33.199  1.00 41.08           C  
ATOM   1066  CD1 TYR H 140       7.937  22.723  34.244  1.00 41.68           C  
ATOM   1067  CD2 TYR H 140       8.706  23.018  32.022  1.00 41.10           C  
ATOM   1068  CE1 TYR H 140       7.124  23.821  34.111  1.00 42.55           C  
ATOM   1069  CE2 TYR H 140       7.895  24.120  31.883  1.00 41.86           C  
ATOM   1070  CZ  TYR H 140       7.101  24.521  32.929  1.00 42.53           C  
ATOM   1071  OH  TYR H 140       6.267  25.651  32.795  1.00 45.91           O  
ATOM   1072  C   TYR H 140       9.767  18.718  33.436  1.00 26.21           C  
ATOM   1073  O   TYR H 140      10.334  18.267  34.429  1.00 29.59           O  
ATOM   1074  N   ILE H 141       9.961  18.210  32.199  1.00 27.73           N  
ATOM   1075  CA  ILE H 141      10.889  17.140  31.953  1.00 27.39           C  
ATOM   1076  CB  ILE H 141      10.282  16.045  31.128  1.00 27.55           C  
ATOM   1077  CG1 ILE H 141       9.047  15.460  31.833  1.00  0.00           C  
ATOM   1078  CG2 ILE H 141      11.376  15.007  30.833  1.00  0.00           C  
ATOM   1079  CD1 ILE H 141       8.187  14.581  30.925  1.00  0.00           C  
ATOM   1080  C   ILE H 141      12.024  17.706  31.150  1.00 26.99           C  
ATOM   1081  O   ILE H 141      11.805  18.333  30.115  1.00 28.55           O  
ATOM   1082  N   HIS H 142      13.279  17.497  31.606  1.00 25.84           N  
ATOM   1083  CA  HIS H 142      14.413  18.034  30.898  1.00 24.36           C  
ATOM   1084  ND1 HIS H 142      15.593  21.099  32.927  1.00 33.44           N  
ATOM   1085  CG  HIS H 142      14.820  20.122  32.340  1.00 36.53           C  
ATOM   1086  CB  HIS H 142      15.383  18.859  31.765  1.00 25.15           C  
ATOM   1087  NE2 HIS H 142      13.486  21.777  33.089  1.00 32.36           N  
ATOM   1088  CD2 HIS H 142      13.535  20.553  32.448  1.00 35.32           C  
ATOM   1089  CE1 HIS H 142      14.746  22.066  33.357  1.00 32.73           C  
ATOM   1090  C   HIS H 142      15.250  16.908  30.357  1.00 24.14           C  
ATOM   1091  O   HIS H 142      15.196  15.784  30.853  1.00 25.17           O  
ATOM   1092  N   TRP H 143      16.049  17.195  29.301  1.00 23.96           N  
ATOM   1093  CA  TRP H 143      16.914  16.204  28.714  1.00 23.61           C  
ATOM   1094  CB  TRP H 143      16.502  15.815  27.282  1.00 21.85           C  
ATOM   1095  CG  TRP H 143      15.172  15.098  27.223  1.00 21.09           C  
ATOM   1096  CD2 TRP H 143      15.014  13.669  27.210  1.00 21.27           C  
ATOM   1097  CD1 TRP H 143      13.912  15.623  27.182  1.00 20.11           C  
ATOM   1098  NE1 TRP H 143      12.982  14.613  27.148  1.00 20.62           N  
ATOM   1099  CE2 TRP H 143      13.647  13.406  27.165  1.00 21.22           C  
ATOM   1100  CE3 TRP H 143      15.935  12.661  27.233  1.00 21.75           C  
ATOM   1101  CZ2 TRP H 143      13.177  12.123  27.141  1.00 21.66           C  
ATOM   1102  CZ3 TRP H 143      15.459  11.369  27.212  1.00 20.43           C  
ATOM   1103  CH2 TRP H 143      14.106  11.107  27.168  1.00 19.90           C  
ATOM   1104  C   TRP H 143      18.315  16.748  28.679  1.00 24.32           C  
ATOM   1105  O   TRP H 143      18.542  17.902  28.318  1.00 24.95           O  
ATOM   1106  N   VAL H 144      19.302  15.908  29.060  1.00 24.26           N  
ATOM   1107  CA  VAL H 144      20.678  16.322  29.113  1.00 25.08           C  
ATOM   1108  CB  VAL H 144      21.206  16.377  30.520  1.00 24.56           C  
ATOM   1109  CG1 VAL H 144      22.687  16.773  30.487  1.00 21.83           C  
ATOM   1110  CG2 VAL H 144      20.336  17.344  31.337  1.00 22.34           C  
ATOM   1111  C   VAL H 144      21.493  15.303  28.367  1.00 26.58           C  
ATOM   1112  O   VAL H 144      21.178  14.114  28.373  1.00 26.60           O  
ATOM   1113  N   LYS H 145      22.574  15.761  27.701  1.00 26.21           N  
ATOM   1114  CA  LYS H 145      23.442  14.922  26.918  1.00 27.20           C  
ATOM   1115  CB  LYS H 145      23.624  15.504  25.506  1.00 29.26           C  
ATOM   1116  CG  LYS H 145      24.733  14.882  24.662  1.00 29.80           C  
ATOM   1117  CD  LYS H 145      24.809  15.483  23.255  1.00 30.91           C  
ATOM   1118  CE  LYS H 145      26.100  15.145  22.504  1.00 45.13           C  
ATOM   1119  NZ  LYS H 145      26.109  15.817  21.186  1.00 47.21           N1+
ATOM   1120  C   LYS H 145      24.793  14.925  27.567  1.00 28.03           C  
ATOM   1121  O   LYS H 145      25.279  15.977  27.973  1.00 29.48           O  
ATOM   1122  N   GLN H 146      25.435  13.742  27.693  1.00 30.34           N  
ATOM   1123  CA  GLN H 146      26.751  13.686  28.273  1.00 33.20           C  
ATOM   1124  CB  GLN H 146      26.787  12.986  29.647  1.00 32.15           C  
ATOM   1125  CG  GLN H 146      28.176  12.993  30.291  1.00 31.14           C  
ATOM   1126  CD  GLN H 146      28.085  12.341  31.667  1.00 22.31           C  
ATOM   1127  OE1 GLN H 146      27.440  11.310  31.842  1.00 22.74           O  
ATOM   1128  NE2 GLN H 146      28.749  12.963  32.677  1.00 31.12           N  
ATOM   1129  C   GLN H 146      27.641  12.921  27.335  1.00 36.74           C  
ATOM   1130  O   GLN H 146      27.361  11.771  26.998  1.00 38.10           O  
ATOM   1131  N   SER H 147      28.758  13.543  26.903  1.00 40.96           N  
ATOM   1132  CA  SER H 147      29.662  12.936  25.960  1.00 45.37           C  
ATOM   1133  CB  SER H 147      30.567  13.948  25.237  1.00 48.13           C  
ATOM   1134  OG  SER H 147      29.789  14.865  24.486  1.00 67.31           O  
ATOM   1135  C   SER H 147      30.578  12.008  26.689  1.00 49.12           C  
ATOM   1136  O   SER H 147      30.620  11.979  27.918  1.00 52.05           O  
ATOM   1137  N   PRO H 148      31.320  11.234  25.938  0.80 42.39           N  
ATOM   1138  CA  PRO H 148      32.275  10.303  26.473  0.80 43.68           C  
ATOM   1139  CD  PRO H 148      31.070  11.027  24.523  1.00 34.65           C  
ATOM   1140  CB  PRO H 148      32.782   9.488  25.279  0.80 45.16           C  
ATOM   1141  CG  PRO H 148      32.323  10.281  24.040  0.75 53.96           C  
ATOM   1142  C   PRO H 148      33.348  11.025  27.238  0.80 43.89           C  
ATOM   1143  O   PRO H 148      33.927  10.437  28.150  0.80 44.55           O  
ATOM   1144  N   GLU H 149      33.615  12.297  26.882  0.80 44.03           N  
ATOM   1145  CA  GLU H 149      34.578  13.165  27.504  0.80 44.45           C  
ATOM   1146  CB  GLU H 149      34.711  14.526  26.804  1.00 29.16           C  
ATOM   1147  CG  GLU H 149      35.509  14.460  25.508  1.00 30.92           C  
ATOM   1148  CD  GLU H 149      36.979  14.360  25.896  1.00  0.00           C  
ATOM   1149  OE1 GLU H 149      37.264  13.854  27.015  1.00  0.00           O  
ATOM   1150  OE2 GLU H 149      37.838  14.795  25.084  1.00  0.00           O1-
ATOM   1151  C   GLU H 149      34.102  13.438  28.892  0.80 44.08           C  
ATOM   1152  O   GLU H 149      34.892  13.786  29.768  0.80 44.42           O  
ATOM   1153  N   LYS H 150      32.792  13.229  29.117  1.00 58.86           N  
ATOM   1154  CA  LYS H 150      32.112  13.524  30.344  1.00 57.08           C  
ATOM   1155  CB  LYS H 150      32.815  13.005  31.601  1.00 55.37           C  
ATOM   1156  CG  LYS H 150      32.615  11.508  31.812  1.00 57.75           C  
ATOM   1157  CD  LYS H 150      33.315  10.986  33.062  1.00 61.21           C  
ATOM   1158  CE  LYS H 150      32.881   9.573  33.446  1.00 62.69           C  
ATOM   1159  NZ  LYS H 150      33.427   9.229  34.776  1.00 63.38           N1+
ATOM   1160  C   LYS H 150      31.836  14.977  30.554  1.00 54.56           C  
ATOM   1161  O   LYS H 150      32.132  15.525  31.612  1.00 51.14           O  
ATOM   1162  N   SER H 151      31.257  15.645  29.536  1.00 47.62           N  
ATOM   1163  CA  SER H 151      30.797  16.994  29.723  1.00 44.05           C  
ATOM   1164  CB  SER H 151      31.322  17.976  28.669  1.00 48.87           C  
ATOM   1165  OG  SER H 151      30.716  17.690  27.418  1.00 62.37           O  
ATOM   1166  C   SER H 151      29.304  16.952  29.550  1.00 40.50           C  
ATOM   1167  O   SER H 151      28.806  16.275  28.656  1.00 39.91           O  
ATOM   1168  N   LEU H 152      28.546  17.688  30.395  1.00 36.71           N  
ATOM   1169  CA  LEU H 152      27.104  17.661  30.360  1.00 32.06           C  
ATOM   1170  CB  LEU H 152      26.474  17.752  31.761  1.00 27.25           C  
ATOM   1171  CG  LEU H 152      26.719  16.512  32.640  1.00 26.02           C  
ATOM   1172  CD1 LEU H 152      26.200  16.726  34.068  1.00 26.40           C  
ATOM   1173  CD2 LEU H 152      26.114  15.250  32.006  1.00 25.66           C  
ATOM   1174  C   LEU H 152      26.588  18.833  29.578  1.00 31.43           C  
ATOM   1175  O   LEU H 152      27.080  19.952  29.714  1.00 29.55           O  
ATOM   1176  N   GLU H 153      25.567  18.590  28.722  1.00 29.87           N  
ATOM   1177  CA  GLU H 153      24.960  19.644  27.954  1.00 30.16           C  
ATOM   1178  CB  GLU H 153      25.247  19.579  26.444  1.00 31.99           C  
ATOM   1179  CG  GLU H 153      26.679  19.955  26.064  1.00 36.01           C  
ATOM   1180  CD  GLU H 153      26.798  19.860  24.550  1.00 34.47           C  
ATOM   1181  OE1 GLU H 153      26.966  18.726  24.029  1.00 36.74           O  
ATOM   1182  OE2 GLU H 153      26.717  20.931  23.891  1.00 36.08           O1-
ATOM   1183  C   GLU H 153      23.470  19.563  28.112  1.00 29.33           C  
ATOM   1184  O   GLU H 153      22.891  18.477  28.139  1.00 30.90           O  
ATOM   1185  N   TRP H 154      22.803  20.733  28.213  1.00 27.80           N  
ATOM   1186  CA  TRP H 154      21.374  20.765  28.376  1.00 26.61           C  
ATOM   1187  CB  TRP H 154      20.891  21.966  29.210  1.00 25.75           C  
ATOM   1188  CG  TRP H 154      19.392  22.109  29.327  1.00 24.41           C  
ATOM   1189  CD2 TRP H 154      18.654  23.193  28.748  1.00 23.88           C  
ATOM   1190  CD1 TRP H 154      18.487  21.336  29.992  1.00 24.75           C  
ATOM   1191  NE1 TRP H 154      17.227  21.868  29.859  1.00 23.96           N  
ATOM   1192  CE2 TRP H 154      17.314  23.013  29.099  1.00 24.10           C  
ATOM   1193  CE3 TRP H 154      19.060  24.255  27.993  1.00 24.72           C  
ATOM   1194  CZ2 TRP H 154      16.356  23.896  28.695  1.00 25.13           C  
ATOM   1195  CZ3 TRP H 154      18.089  25.141  27.584  1.00 24.96           C  
ATOM   1196  CH2 TRP H 154      16.765  24.965  27.928  1.00 25.08           C  
ATOM   1197  C   TRP H 154      20.743  20.835  27.017  1.00 26.79           C  
ATOM   1198  O   TRP H 154      21.141  21.639  26.178  1.00 27.54           O  
ATOM   1199  N   ILE H 155      19.836  19.879  26.723  1.00 26.96           N  
ATOM   1200  CA  ILE H 155      19.105  19.826  25.484  1.00 27.41           C  
ATOM   1201  CB  ILE H 155      18.682  18.430  25.153  1.00 27.56           C  
ATOM   1202  CG1 ILE H 155      19.931  17.540  25.029  1.00 28.65           C  
ATOM   1203  CG2 ILE H 155      17.830  18.473  23.873  1.00 27.77           C  
ATOM   1204  CD1 ILE H 155      19.625  16.043  24.987  1.00 41.66           C  
ATOM   1205  C   ILE H 155      17.888  20.709  25.455  1.00 27.70           C  
ATOM   1206  O   ILE H 155      17.684  21.462  24.504  1.00 28.49           O  
ATOM   1207  N   GLY H 156      17.030  20.632  26.498  1.00 28.53           N  
ATOM   1208  CA  GLY H 156      15.813  21.400  26.485  1.00 27.80           C  
ATOM   1209  C   GLY H 156      14.835  20.773  27.439  1.00 28.09           C  
ATOM   1210  O   GLY H 156      15.087  19.709  28.000  1.00 26.44           O  
ATOM   1211  N   GLU H 157      13.668  21.427  27.632  1.00 27.53           N  
ATOM   1212  CA  GLU H 157      12.688  20.938  28.563  1.00 27.51           C  
ATOM   1213  CB  GLU H 157      12.638  21.764  29.862  1.00 28.67           C  
ATOM   1214  CG  GLU H 157      12.469  23.256  29.595  1.00 40.34           C  
ATOM   1215  CD  GLU H 157      12.529  24.026  30.907  1.00  0.00           C  
ATOM   1216  OE1 GLU H 157      11.949  23.538  31.912  1.00  0.00           O  
ATOM   1217  OE2 GLU H 157      13.156  25.120  30.919  1.00  0.00           O1-
ATOM   1218  C   GLU H 157      11.330  20.949  27.918  1.00 27.63           C  
ATOM   1219  O   GLU H 157      11.129  21.576  26.880  1.00 28.09           O  
ATOM   1220  N   ILE H 158      10.366  20.192  28.492  1.00 28.43           N  
ATOM   1221  CA  ILE H 158       9.026  20.142  27.966  1.00 29.09           C  
ATOM   1222  CB  ILE H 158       8.725  18.870  27.225  1.00 28.09           C  
ATOM   1223  CG1 ILE H 158       7.406  18.995  26.447  1.00 27.89           C  
ATOM   1224  CG2 ILE H 158       8.749  17.712  28.237  1.00 26.95           C  
ATOM   1225  CD1 ILE H 158       7.184  17.854  25.457  1.00 29.53           C  
ATOM   1226  C   ILE H 158       8.054  20.219  29.108  1.00 29.68           C  
ATOM   1227  O   ILE H 158       8.313  19.704  30.196  1.00 28.02           O  
ATOM   1228  N   ASN H 159       6.897  20.884  28.893  1.00 29.75           N  
ATOM   1229  CA  ASN H 159       5.921  20.939  29.945  1.00 30.52           C  
ATOM   1230  CB  ASN H 159       5.172  22.280  30.033  1.00 33.56           C  
ATOM   1231  CG  ASN H 159       4.247  22.287  31.245  1.00 48.57           C  
ATOM   1232  OD1 ASN H 159       4.131  21.298  31.966  1.00 51.67           O  
ATOM   1233  ND2 ASN H 159       3.563  23.440  31.471  1.00 48.31           N  
ATOM   1234  C   ASN H 159       4.917  19.894  29.613  1.00 30.67           C  
ATOM   1235  O   ASN H 159       4.102  20.065  28.714  1.00 31.74           O  
ATOM   1236  N   PRO H 160       4.974  18.764  30.281  1.00 30.67           N  
ATOM   1237  CA  PRO H 160       4.192  17.606  29.909  1.00 31.43           C  
ATOM   1238  CD  PRO H 160       5.481  18.681  31.641  1.00 29.97           C  
ATOM   1239  CB  PRO H 160       4.488  16.567  30.987  1.00 30.37           C  
ATOM   1240  CG  PRO H 160       4.836  17.414  32.225  1.00 31.89           C  
ATOM   1241  C   PRO H 160       2.731  17.875  29.779  1.00 30.62           C  
ATOM   1242  O   PRO H 160       2.086  17.295  28.904  1.00 30.68           O  
ATOM   1243  N   ARG H 161       2.166  18.700  30.665  1.00 29.31           N  
ATOM   1244  CA  ARG H 161       0.763  18.951  30.589  1.00 29.45           C  
ATOM   1245  CB  ARG H 161       0.309  19.844  31.754  1.00 18.83           C  
ATOM   1246  CG  ARG H 161      -1.181  20.178  31.772  1.00 32.31           C  
ATOM   1247  CD  ARG H 161      -1.546  21.126  32.918  1.00 36.77           C  
ATOM   1248  NE  ARG H 161      -1.078  22.487  32.534  1.00  0.00           N  
ATOM   1249  CZ  ARG H 161      -1.889  23.279  31.772  1.00  0.00           C  
ATOM   1250  NH1 ARG H 161      -3.133  22.837  31.428  1.00  0.00           N1+
ATOM   1251  NH2 ARG H 161      -1.457  24.506  31.359  1.00  0.00           N  
ATOM   1252  C   ARG H 161       0.440  19.680  29.316  1.00 30.50           C  
ATOM   1253  O   ARG H 161      -0.433  19.270  28.553  1.00 29.21           O  
ATOM   1254  N   THR H 162       1.143  20.805  29.082  1.00 36.71           N  
ATOM   1255  CA  THR H 162       0.893  21.692  27.978  1.00 36.31           C  
ATOM   1256  CB  THR H 162       1.548  23.025  28.182  1.00 37.53           C  
ATOM   1257  OG1 THR H 162       1.090  23.614  29.391  1.00  0.00           O  
ATOM   1258  CG2 THR H 162       1.210  23.941  26.993  1.00  0.00           C  
ATOM   1259  C   THR H 162       1.389  21.168  26.673  1.00 34.68           C  
ATOM   1260  O   THR H 162       0.690  21.188  25.661  1.00 35.28           O  
ATOM   1261  N   GLY H 163       2.617  20.642  26.700  1.00 29.46           N  
ATOM   1262  CA  GLY H 163       3.356  20.264  25.549  1.00 26.94           C  
ATOM   1263  C   GLY H 163       4.300  21.403  25.262  1.00 25.95           C  
ATOM   1264  O   GLY H 163       5.027  21.326  24.269  1.00 25.98           O  
ATOM   1265  N   ASP H 164       4.349  22.469  26.123  1.00 30.98           N  
ATOM   1266  CA  ASP H 164       5.213  23.564  25.776  1.00 30.78           C  
ATOM   1267  CB  ASP H 164       5.078  24.809  26.682  1.00 27.37           C  
ATOM   1268  CG  ASP H 164       5.460  24.500  28.124  1.00 19.27           C  
ATOM   1269  OD1 ASP H 164       6.573  23.962  28.366  1.00  0.00           O  
ATOM   1270  OD2 ASP H 164       4.642  24.835  29.021  1.00  8.96           O1-
ATOM   1271  C   ASP H 164       6.625  23.089  25.784  1.00 30.21           C  
ATOM   1272  O   ASP H 164       6.963  22.152  26.505  1.00 34.31           O  
ATOM   1273  N   THR H 165       7.495  23.712  24.961  1.00 31.75           N  
ATOM   1274  CA  THR H 165       8.836  23.202  24.939  1.00 31.22           C  
ATOM   1275  CB  THR H 165       9.053  22.247  23.803  1.00 27.98           C  
ATOM   1276  OG1 THR H 165      10.274  21.548  23.973  1.00 30.16           O  
ATOM   1277  CG2 THR H 165       9.058  23.038  22.485  1.00 28.09           C  
ATOM   1278  C   THR H 165       9.851  24.303  24.823  1.00 31.05           C  
ATOM   1279  O   THR H 165       9.571  25.374  24.288  1.00 29.18           O  
ATOM   1280  N   THR H 166      11.070  24.064  25.366  1.00 26.76           N  
ATOM   1281  CA  THR H 166      12.143  25.013  25.222  1.00 27.12           C  
ATOM   1282  CB  THR H 166      12.452  25.809  26.453  1.00 34.55           C  
ATOM   1283  OG1 THR H 166      12.973  24.966  27.466  1.00  0.00           O  
ATOM   1284  CG2 THR H 166      11.156  26.485  26.931  1.00  0.00           C  
ATOM   1285  C   THR H 166      13.378  24.245  24.867  1.00 27.38           C  
ATOM   1286  O   THR H 166      13.636  23.176  25.420  1.00 30.01           O  
ATOM   1287  N   TYR H 167      14.195  24.784  23.937  1.00 28.87           N  
ATOM   1288  CA  TYR H 167      15.353  24.052  23.514  1.00 29.03           C  
ATOM   1289  CB  TYR H 167      15.332  23.621  22.031  1.00 27.48           C  
ATOM   1290  CG  TYR H 167      14.210  22.678  21.750  1.00 27.63           C  
ATOM   1291  CD1 TYR H 167      14.348  21.332  21.996  1.00 26.95           C  
ATOM   1292  CD2 TYR H 167      13.019  23.133  21.238  1.00 27.31           C  
ATOM   1293  CE1 TYR H 167      13.319  20.458  21.737  1.00 26.77           C  
ATOM   1294  CE2 TYR H 167      11.986  22.264  20.975  1.00 27.69           C  
ATOM   1295  CZ  TYR H 167      12.134  20.922  21.223  1.00 27.36           C  
ATOM   1296  OH  TYR H 167      11.073  20.031  20.953  1.00 27.85           O  
ATOM   1297  C   TYR H 167      16.567  24.914  23.613  1.00 30.04           C  
ATOM   1298  O   TYR H 167      16.498  26.141  23.666  1.00 30.91           O  
ATOM   1299  N   ASN H 168      17.733  24.246  23.682  1.00 30.35           N  
ATOM   1300  CA  ASN H 168      18.995  24.911  23.614  1.00 31.30           C  
ATOM   1301  CB  ASN H 168      20.149  23.993  24.054  1.00 33.85           C  
ATOM   1302  CG  ASN H 168      21.450  24.769  24.153  1.00 33.01           C  
ATOM   1303  OD1 ASN H 168      21.683  25.723  23.412  1.00 38.36           O  
ATOM   1304  ND2 ASN H 168      22.334  24.333  25.091  1.00 31.46           N  
ATOM   1305  C   ASN H 168      19.141  25.194  22.152  1.00 33.04           C  
ATOM   1306  O   ASN H 168      18.738  24.381  21.324  1.00 33.10           O  
ATOM   1307  N   GLN H 169      19.725  26.347  21.783  1.00 37.39           N  
ATOM   1308  CA  GLN H 169      19.784  26.696  20.391  1.00 41.26           C  
ATOM   1309  CB  GLN H 169      20.345  28.105  20.133  1.00 48.17           C  
ATOM   1310  CG  GLN H 169      19.429  29.214  20.665  1.00 54.05           C  
ATOM   1311  CD  GLN H 169      18.102  29.158  19.912  1.00 75.70           C  
ATOM   1312  OE1 GLN H 169      17.526  28.091  19.708  1.00 77.19           O  
ATOM   1313  NE2 GLN H 169      17.597  30.346  19.488  1.00 76.63           N  
ATOM   1314  C   GLN H 169      20.607  25.700  19.636  1.00 40.52           C  
ATOM   1315  O   GLN H 169      20.301  25.388  18.486  1.00 44.37           O  
ATOM   1316  N   LYS H 170      21.672  25.161  20.256  1.00 40.42           N  
ATOM   1317  CA  LYS H 170      22.549  24.250  19.573  1.00 40.76           C  
ATOM   1318  CB  LYS H 170      23.691  23.786  20.495  1.00 42.68           C  
ATOM   1319  CG  LYS H 170      24.643  24.930  20.863  1.00 45.49           C  
ATOM   1320  CD  LYS H 170      25.447  24.698  22.147  1.00 61.12           C  
ATOM   1321  CE  LYS H 170      26.686  23.822  21.973  1.00 62.28           C  
ATOM   1322  NZ  LYS H 170      27.376  23.677  23.274  1.00 62.83           N1+
ATOM   1323  C   LYS H 170      21.783  23.041  19.114  1.00 40.72           C  
ATOM   1324  O   LYS H 170      21.973  22.555  18.000  1.00 42.38           O  
ATOM   1325  N   PHE H 171      20.909  22.519  19.988  1.00 37.73           N  
ATOM   1326  CA  PHE H 171      20.109  21.345  19.769  1.00 36.83           C  
ATOM   1327  CB  PHE H 171      19.632  20.704  21.081  1.00 36.81           C  
ATOM   1328  CG  PHE H 171      20.875  20.165  21.698  1.00 47.59           C  
ATOM   1329  CD1 PHE H 171      21.677  20.966  22.475  1.00 48.74           C  
ATOM   1330  CD2 PHE H 171      21.253  18.861  21.484  1.00 46.46           C  
ATOM   1331  CE1 PHE H 171      22.830  20.471  23.038  1.00 48.01           C  
ATOM   1332  CE2 PHE H 171      22.403  18.362  22.045  1.00 46.36           C  
ATOM   1333  CZ  PHE H 171      23.197  19.166  22.824  1.00 47.62           C  
ATOM   1334  C   PHE H 171      18.934  21.573  18.873  1.00 37.59           C  
ATOM   1335  O   PHE H 171      18.384  20.608  18.347  1.00 37.89           O  
ATOM   1336  N   LYS H 172      18.456  22.824  18.725  1.00 38.42           N  
ATOM   1337  CA  LYS H 172      17.244  23.023  17.983  1.00 39.83           C  
ATOM   1338  CB  LYS H 172      16.773  24.488  17.918  1.00 43.42           C  
ATOM   1339  CG  LYS H 172      17.664  25.426  17.110  1.00 47.04           C  
ATOM   1340  CD  LYS H 172      17.023  26.800  16.909  1.00 49.99           C  
ATOM   1341  CE  LYS H 172      15.611  26.730  16.322  1.00 51.83           C  
ATOM   1342  NZ  LYS H 172      15.044  28.091  16.185  1.00 52.98           N1+
ATOM   1343  C   LYS H 172      17.343  22.445  16.602  1.00 39.37           C  
ATOM   1344  O   LYS H 172      18.370  22.523  15.927  1.00 40.34           O  
ATOM   1345  N   ALA H 173      16.214  21.840  16.178  1.00 39.24           N  
ATOM   1346  CA  ALA H 173      15.991  21.165  14.933  1.00 37.75           C  
ATOM   1347  CB  ALA H 173      16.642  21.890  13.743  1.00  0.00           C  
ATOM   1348  C   ALA H 173      16.562  19.780  14.985  1.00 37.22           C  
ATOM   1349  O   ALA H 173      16.093  18.897  14.268  1.00 39.33           O  
ATOM   1350  N   LYS H 174      17.590  19.537  15.819  1.00 36.19           N  
ATOM   1351  CA  LYS H 174      18.094  18.201  15.957  1.00 34.51           C  
ATOM   1352  CB  LYS H 174      19.492  18.134  16.588  1.00 35.20           C  
ATOM   1353  CG  LYS H 174      20.024  16.703  16.632  1.00 35.47           C  
ATOM   1354  CD  LYS H 174      21.516  16.607  16.955  1.00 35.57           C  
ATOM   1355  CE  LYS H 174      22.414  17.339  15.958  1.00 47.15           C  
ATOM   1356  NZ  LYS H 174      23.834  17.166  16.341  1.00 47.28           N1+
ATOM   1357  C   LYS H 174      17.185  17.387  16.827  1.00 34.19           C  
ATOM   1358  O   LYS H 174      16.827  16.259  16.487  1.00 35.62           O  
ATOM   1359  N   ALA H 175      16.762  17.965  17.973  1.00 34.33           N  
ATOM   1360  CA  ALA H 175      16.008  17.213  18.934  1.00 33.19           C  
ATOM   1361  CB  ALA H 175      16.584  17.299  20.356  1.00 32.42           C  
ATOM   1362  C   ALA H 175      14.609  17.735  18.991  1.00 33.04           C  
ATOM   1363  O   ALA H 175      14.366  18.927  18.815  1.00 33.71           O  
ATOM   1364  N   THR H 176      13.642  16.820  19.205  1.00 30.38           N  
ATOM   1365  CA  THR H 176      12.266  17.205  19.312  1.00 29.21           C  
ATOM   1366  CB  THR H 176      11.452  16.783  18.124  1.00 30.36           C  
ATOM   1367  OG1 THR H 176      11.992  17.343  16.937  1.00 32.49           O  
ATOM   1368  CG2 THR H 176      10.002  17.258  18.318  1.00 29.17           C  
ATOM   1369  C   THR H 176      11.705  16.507  20.512  1.00 29.03           C  
ATOM   1370  O   THR H 176      11.680  15.278  20.568  1.00 29.29           O  
ATOM   1371  N   LEU H 177      11.224  17.282  21.505  1.00 27.61           N  
ATOM   1372  CA  LEU H 177      10.698  16.707  22.712  1.00 27.16           C  
ATOM   1373  CB  LEU H 177      10.904  17.611  23.939  1.00 28.27           C  
ATOM   1374  CG  LEU H 177      12.388  17.941  24.187  1.00 38.74           C  
ATOM   1375  CD1 LEU H 177      12.578  18.752  25.479  1.00 27.31           C  
ATOM   1376  CD2 LEU H 177      13.259  16.676  24.129  1.00 38.94           C  
ATOM   1377  C   LEU H 177       9.223  16.492  22.545  1.00 27.72           C  
ATOM   1378  O   LEU H 177       8.524  17.312  21.952  1.00 30.05           O  
ATOM   1379  N   THR H 178       8.715  15.357  23.072  1.00 28.78           N  
ATOM   1380  CA  THR H 178       7.316  15.040  22.979  1.00 29.25           C  
ATOM   1381  CB  THR H 178       7.016  14.072  21.867  1.00 29.77           C  
ATOM   1382  OG1 THR H 178       7.461  14.610  20.630  1.00 42.98           O  
ATOM   1383  CG2 THR H 178       5.502  13.807  21.802  1.00 42.59           C  
ATOM   1384  C   THR H 178       6.921  14.398  24.275  1.00 30.36           C  
ATOM   1385  O   THR H 178       7.777  13.958  25.041  1.00 31.63           O  
ATOM   1386  N   VAL H 179       5.603  14.347  24.569  1.00 30.34           N  
ATOM   1387  CA  VAL H 179       5.166  13.763  25.806  1.00 31.11           C  
ATOM   1388  CB  VAL H 179       4.943  14.786  26.883  1.00 29.97           C  
ATOM   1389  CG1 VAL H 179       3.658  15.572  26.568  1.00 41.97           C  
ATOM   1390  CG2 VAL H 179       4.934  14.077  28.243  1.00 40.59           C  
ATOM   1391  C   VAL H 179       3.855  13.063  25.580  1.00 31.97           C  
ATOM   1392  O   VAL H 179       3.119  13.385  24.647  1.00 32.89           O  
ATOM   1393  N   ASP H 180       3.550  12.053  26.427  1.00 34.75           N  
ATOM   1394  CA  ASP H 180       2.313  11.318  26.356  1.00 35.88           C  
ATOM   1395  CB  ASP H 180       2.498   9.879  25.848  1.00 37.25           C  
ATOM   1396  CG  ASP H 180       1.133   9.217  25.741  1.00 40.37           C  
ATOM   1397  OD1 ASP H 180       0.107   9.936  25.874  1.00 47.27           O  
ATOM   1398  OD2 ASP H 180       1.100   7.975  25.530  1.00 46.67           O1-
ATOM   1399  C   ASP H 180       1.776  11.225  27.754  1.00 35.54           C  
ATOM   1400  O   ASP H 180       2.293  10.474  28.578  1.00 34.59           O  
ATOM   1401  N   LYS H 181       0.703  11.981  28.051  1.00 31.57           N  
ATOM   1402  CA  LYS H 181       0.148  12.058  29.375  1.00 32.12           C  
ATOM   1403  CB  LYS H 181      -1.017  13.060  29.442  1.00 33.81           C  
ATOM   1404  CG  LYS H 181      -0.605  14.496  29.103  1.00 29.76           C  
ATOM   1405  CD  LYS H 181      -1.788  15.411  28.775  1.00 41.96           C  
ATOM   1406  CE  LYS H 181      -2.414  15.122  27.408  1.00 43.96           C  
ATOM   1407  NZ  LYS H 181      -3.260  13.910  27.483  1.00 47.47           N1+
ATOM   1408  C   LYS H 181      -0.382  10.729  29.833  1.00 32.52           C  
ATOM   1409  O   LYS H 181      -0.123  10.306  30.960  1.00 34.17           O  
ATOM   1410  N   SER H 182      -1.118  10.011  28.965  1.00 34.58           N  
ATOM   1411  CA  SER H 182      -1.756   8.800  29.397  1.00 34.99           C  
ATOM   1412  CB  SER H 182      -2.544   8.108  28.273  1.00 39.64           C  
ATOM   1413  OG  SER H 182      -1.658   7.696  27.243  1.00 57.22           O  
ATOM   1414  C   SER H 182      -0.727   7.836  29.899  1.00 34.98           C  
ATOM   1415  O   SER H 182      -0.939   7.175  30.914  1.00 38.91           O  
ATOM   1416  N   SER H 183       0.393   7.700  29.165  1.00 38.79           N  
ATOM   1417  CA  SER H 183       1.459   6.799  29.510  1.00 37.82           C  
ATOM   1418  CB  SER H 183       2.245   6.311  28.281  1.00 36.67           C  
ATOM   1419  OG  SER H 183       2.867   7.404  27.625  1.00 43.99           O  
ATOM   1420  C   SER H 183       2.440   7.393  30.487  1.00 36.99           C  
ATOM   1421  O   SER H 183       3.312   6.679  30.983  1.00 34.65           O  
ATOM   1422  N   SER H 184       2.360   8.707  30.782  1.00 32.62           N  
ATOM   1423  CA  SER H 184       3.327   9.308  31.665  1.00 31.03           C  
ATOM   1424  CB  SER H 184       3.267   8.757  33.101  1.00 35.28           C  
ATOM   1425  OG  SER H 184       2.030   9.104  33.704  1.00 49.10           O  
ATOM   1426  C   SER H 184       4.696   9.044  31.116  1.00 29.86           C  
ATOM   1427  O   SER H 184       5.615   8.679  31.851  1.00 32.94           O  
ATOM   1428  N   THR H 185       4.866   9.224  29.792  1.00 29.67           N  
ATOM   1429  CA  THR H 185       6.149   8.972  29.201  1.00 28.34           C  
ATOM   1430  CB  THR H 185       6.132   7.814  28.245  1.00 28.75           C  
ATOM   1431  OG1 THR H 185       5.702   6.637  28.914  1.00 28.83           O  
ATOM   1432  CG2 THR H 185       7.547   7.611  27.681  1.00 27.79           C  
ATOM   1433  C   THR H 185       6.593  10.183  28.436  1.00 27.63           C  
ATOM   1434  O   THR H 185       5.791  10.869  27.803  1.00 28.23           O  
ATOM   1435  N   ALA H 186       7.913  10.471  28.485  1.00 26.57           N  
ATOM   1436  CA  ALA H 186       8.483  11.584  27.781  1.00 25.99           C  
ATOM   1437  CB  ALA H 186       9.406  12.454  28.653  1.00 24.31           C  
ATOM   1438  C   ALA H 186       9.318  11.010  26.679  1.00 26.74           C  
ATOM   1439  O   ALA H 186       9.968   9.982  26.857  1.00 26.28           O  
ATOM   1440  N   TYR H 187       9.316  11.659  25.496  1.00 24.27           N  
ATOM   1441  CA  TYR H 187      10.043  11.133  24.375  1.00 24.20           C  
ATOM   1442  CB  TYR H 187       9.145  10.758  23.184  1.00 28.11           C  
ATOM   1443  CG  TYR H 187       8.211   9.665  23.575  1.00 22.04           C  
ATOM   1444  CD1 TYR H 187       8.608   8.350  23.530  1.00 23.18           C  
ATOM   1445  CD2 TYR H 187       6.928   9.960  23.972  1.00 23.10           C  
ATOM   1446  CE1 TYR H 187       7.740   7.346  23.888  1.00 25.59           C  
ATOM   1447  CE2 TYR H 187       6.055   8.960  24.331  1.00 26.10           C  
ATOM   1448  CZ  TYR H 187       6.460   7.649  24.288  1.00 26.95           C  
ATOM   1449  OH  TYR H 187       5.568   6.619  24.656  1.00 29.72           O  
ATOM   1450  C   TYR H 187      10.940  12.200  23.833  1.00 23.88           C  
ATOM   1451  O   TYR H 187      10.655  13.392  23.945  1.00 25.14           O  
ATOM   1452  N   MET H 188      12.079  11.782  23.243  1.00 24.57           N  
ATOM   1453  CA  MET H 188      12.966  12.706  22.598  1.00 25.60           C  
ATOM   1454  CB  MET H 188      14.276  12.960  23.362  1.00 24.67           C  
ATOM   1455  CG  MET H 188      15.197  13.944  22.639  1.00 24.23           C  
ATOM   1456  SD  MET H 188      16.644  14.492  23.592  1.00 36.41           S  
ATOM   1457  CE  MET H 188      17.427  12.856  23.679  1.00 36.07           C  
ATOM   1458  C   MET H 188      13.339  12.120  21.279  1.00 27.63           C  
ATOM   1459  O   MET H 188      13.706  10.950  21.188  1.00 30.06           O  
ATOM   1460  N   GLN H 189      13.260  12.925  20.205  1.00 29.55           N  
ATOM   1461  CA  GLN H 189      13.615  12.369  18.936  1.00 30.58           C  
ATOM   1462  CB  GLN H 189      12.505  12.429  17.875  1.00 32.21           C  
ATOM   1463  CG  GLN H 189      12.951  11.806  16.553  1.00 36.14           C  
ATOM   1464  CD  GLN H 189      11.732  11.612  15.671  1.00 39.37           C  
ATOM   1465  OE1 GLN H 189      10.597  11.642  16.143  1.00 39.44           O  
ATOM   1466  NE2 GLN H 189      11.972  11.391  14.352  1.00 41.22           N  
ATOM   1467  C   GLN H 189      14.806  13.098  18.410  1.00 30.79           C  
ATOM   1468  O   GLN H 189      14.890  14.324  18.478  1.00 31.63           O  
ATOM   1469  N   LEU H 190      15.781  12.333  17.886  1.00 28.75           N  
ATOM   1470  CA  LEU H 190      16.967  12.928  17.346  1.00 29.40           C  
ATOM   1471  CB  LEU H 190      18.261  12.377  17.970  1.00 32.37           C  
ATOM   1472  CG  LEU H 190      18.361  12.636  19.485  1.00 33.93           C  
ATOM   1473  CD1 LEU H 190      19.709  12.161  20.052  1.00 45.78           C  
ATOM   1474  CD2 LEU H 190      18.059  14.105  19.820  1.00 45.41           C  
ATOM   1475  C   LEU H 190      16.999  12.613  15.883  1.00 30.29           C  
ATOM   1476  O   LEU H 190      16.704  11.491  15.473  1.00 32.03           O  
ATOM   1477  N   THR H 191      17.365  13.612  15.054  1.00 31.83           N  
ATOM   1478  CA  THR H 191      17.383  13.411  13.634  1.00 33.22           C  
ATOM   1479  CB  THR H 191      16.373  14.253  12.907  1.00 40.50           C  
ATOM   1480  OG1 THR H 191      16.346  13.913  11.528  1.00  0.00           O  
ATOM   1481  CG2 THR H 191      16.742  15.733  13.087  1.00  0.00           C  
ATOM   1482  C   THR H 191      18.730  13.788  13.101  1.00 33.92           C  
ATOM   1483  O   THR H 191      19.516  14.455  13.771  1.00 37.94           O  
ATOM   1484  N   SER H 192      19.025  13.338  11.863  1.00 33.48           N  
ATOM   1485  CA  SER H 192      20.258  13.648  11.193  1.00 33.30           C  
ATOM   1486  CB  SER H 192      20.361  15.119  10.756  1.00 35.77           C  
ATOM   1487  OG  SER H 192      19.346  15.410   9.807  1.00 34.94           O  
ATOM   1488  C   SER H 192      21.400  13.351  12.106  1.00 31.88           C  
ATOM   1489  O   SER H 192      22.278  14.186  12.311  1.00 32.71           O  
ATOM   1490  N   LEU H 193      21.427  12.126  12.661  1.00 32.52           N  
ATOM   1491  CA  LEU H 193      22.437  11.753  13.609  1.00 33.86           C  
ATOM   1492  CB  LEU H 193      22.152  10.400  14.280  1.00 32.34           C  
ATOM   1493  CG  LEU H 193      20.895  10.435  15.166  1.00 31.30           C  
ATOM   1494  CD1 LEU H 193      20.630   9.074  15.826  1.00 32.65           C  
ATOM   1495  CD2 LEU H 193      20.984  11.573  16.197  1.00 31.16           C  
ATOM   1496  C   LEU H 193      23.783  11.668  12.954  1.00 34.93           C  
ATOM   1497  O   LEU H 193      23.919  11.282  11.794  1.00 35.63           O  
ATOM   1498  N   THR H 194      24.827  12.056  13.720  1.00 34.96           N  
ATOM   1499  CA  THR H 194      26.187  12.012  13.266  1.00 36.37           C  
ATOM   1500  CB  THR H 194      26.803  13.361  13.042  1.00 37.10           C  
ATOM   1501  OG1 THR H 194      26.910  14.057  14.275  1.00 43.44           O  
ATOM   1502  CG2 THR H 194      25.921  14.153  12.065  1.00 44.68           C  
ATOM   1503  C   THR H 194      26.977  11.370  14.364  1.00 37.54           C  
ATOM   1504  O   THR H 194      26.453  11.089  15.439  1.00 36.85           O  
ATOM   1505  N   SER H 195      28.279  11.133  14.122  1.00 38.84           N  
ATOM   1506  CA  SER H 195      29.109  10.459  15.081  1.00 40.96           C  
ATOM   1507  CB  SER H 195      30.548  10.237  14.574  1.00 40.45           C  
ATOM   1508  OG  SER H 195      31.201  11.481  14.374  1.00 43.23           O  
ATOM   1509  C   SER H 195      29.192  11.274  16.338  1.00 42.17           C  
ATOM   1510  O   SER H 195      29.401  10.735  17.423  1.00 41.47           O  
ATOM   1511  N   GLU H 196      29.023  12.601  16.216  1.00 40.77           N  
ATOM   1512  CA  GLU H 196      29.129  13.532  17.305  1.00 40.99           C  
ATOM   1513  CB  GLU H 196      29.030  14.971  16.786  1.00 51.72           C  
ATOM   1514  CG  GLU H 196      30.173  15.304  15.823  1.00 58.85           C  
ATOM   1515  CD  GLU H 196      29.760  16.509  14.994  1.00 62.77           C  
ATOM   1516  OE1 GLU H 196      29.453  17.567  15.602  1.00 65.87           O  
ATOM   1517  OE2 GLU H 196      29.746  16.388  13.740  1.00 64.56           O1-
ATOM   1518  C   GLU H 196      28.034  13.278  18.296  1.00 39.20           C  
ATOM   1519  O   GLU H 196      28.193  13.521  19.492  1.00 46.39           O  
ATOM   1520  N   ASP H 197      26.883  12.799  17.803  1.00 37.18           N  
ATOM   1521  CA  ASP H 197      25.707  12.545  18.587  1.00 34.49           C  
ATOM   1522  CB  ASP H 197      24.479  12.225  17.723  1.00 37.60           C  
ATOM   1523  CG  ASP H 197      24.060  13.526  17.051  1.00 39.31           C  
ATOM   1524  OD1 ASP H 197      23.976  14.558  17.768  1.00 40.71           O  
ATOM   1525  OD2 ASP H 197      23.831  13.506  15.814  1.00 38.60           O1-
ATOM   1526  C   ASP H 197      25.924  11.409  19.540  1.00 33.15           C  
ATOM   1527  O   ASP H 197      25.169  11.264  20.500  1.00 36.28           O  
ATOM   1528  N   SER H 198      26.910  10.530  19.283  1.00 33.74           N  
ATOM   1529  CA  SER H 198      27.100   9.422  20.177  1.00 31.13           C  
ATOM   1530  CB  SER H 198      28.297   8.533  19.801  1.00 28.76           C  
ATOM   1531  OG  SER H 198      28.090   7.951  18.522  1.00 35.63           O  
ATOM   1532  C   SER H 198      27.346   9.975  21.545  1.00 30.25           C  
ATOM   1533  O   SER H 198      28.278  10.748  21.755  1.00 28.27           O  
ATOM   1534  N   ALA H 199      26.488   9.593  22.514  1.00 28.33           N  
ATOM   1535  CA  ALA H 199      26.630  10.083  23.854  1.00 27.70           C  
ATOM   1536  CB  ALA H 199      26.497  11.611  23.971  1.00 29.01           C  
ATOM   1537  C   ALA H 199      25.540   9.477  24.680  1.00 27.69           C  
ATOM   1538  O   ALA H 199      24.715   8.709  24.187  1.00 28.44           O  
ATOM   1539  N   VAL H 200      25.530   9.796  25.990  1.00 29.02           N  
ATOM   1540  CA  VAL H 200      24.516   9.265  26.851  1.00 29.02           C  
ATOM   1541  CB  VAL H 200      25.041   8.837  28.189  1.00 27.61           C  
ATOM   1542  CG1 VAL H 200      23.862   8.388  29.071  1.00 36.09           C  
ATOM   1543  CG2 VAL H 200      26.099   7.746  27.961  1.00 38.34           C  
ATOM   1544  C   VAL H 200      23.498  10.340  27.072  1.00 28.01           C  
ATOM   1545  O   VAL H 200      23.836  11.482  27.376  1.00 27.93           O  
ATOM   1546  N   TYR H 201      22.204   9.997  26.931  1.00 25.75           N  
ATOM   1547  CA  TYR H 201      21.186  10.994  27.079  1.00 25.54           C  
ATOM   1548  CB  TYR H 201      20.207  11.038  25.891  1.00 26.06           C  
ATOM   1549  CG  TYR H 201      20.961  11.484  24.679  1.00 26.87           C  
ATOM   1550  CD1 TYR H 201      21.688  10.593  23.921  1.00 27.47           C  
ATOM   1551  CD2 TYR H 201      20.945  12.805  24.295  1.00 27.33           C  
ATOM   1552  CE1 TYR H 201      22.380  11.010  22.805  1.00 26.80           C  
ATOM   1553  CE2 TYR H 201      21.635  13.226  23.183  1.00 27.30           C  
ATOM   1554  CZ  TYR H 201      22.355  12.331  22.432  1.00 27.17           C  
ATOM   1555  OH  TYR H 201      23.062  12.771  21.292  1.00 28.39           O  
ATOM   1556  C   TYR H 201      20.397  10.694  28.318  1.00 26.00           C  
ATOM   1557  O   TYR H 201      19.947   9.567  28.527  1.00 27.45           O  
ATOM   1558  N   TYR H 202      20.205  11.721  29.175  1.00 26.67           N  
ATOM   1559  CA  TYR H 202      19.502  11.539  30.415  1.00 25.79           C  
ATOM   1560  CB  TYR H 202      20.246  12.052  31.665  1.00 23.99           C  
ATOM   1561  CG  TYR H 202      21.513  11.304  31.913  1.00 24.05           C  
ATOM   1562  CD1 TYR H 202      21.501  10.092  32.560  1.00 23.83           C  
ATOM   1563  CD2 TYR H 202      22.722  11.815  31.503  1.00 23.91           C  
ATOM   1564  CE1 TYR H 202      22.668   9.403  32.793  1.00 24.47           C  
ATOM   1565  CE2 TYR H 202      23.893  11.129  31.733  1.00 25.33           C  
ATOM   1566  CZ  TYR H 202      23.869   9.919  32.384  1.00 25.21           C  
ATOM   1567  OH  TYR H 202      25.062   9.205  32.630  1.00 26.30           O  
ATOM   1568  C   TYR H 202      18.247  12.357  30.391  1.00 25.61           C  
ATOM   1569  O   TYR H 202      18.192  13.426  29.783  1.00 25.60           O  
ATOM   1570  N   CYS H 203      17.185  11.836  31.040  1.00 25.87           N  
ATOM   1571  CA  CYS H 203      15.955  12.557  31.216  1.00 25.64           C  
ATOM   1572  CB  CYS H 203      14.680  11.724  30.937  1.00 25.96           C  
ATOM   1573  SG  CYS H 203      14.579  10.184  31.899  1.00 34.20           S  
ATOM   1574  C   CYS H 203      15.963  12.960  32.655  1.00 25.30           C  
ATOM   1575  O   CYS H 203      16.358  12.188  33.529  1.00 26.07           O  
ATOM   1576  N   THR H 204      15.550  14.205  32.944  1.00 22.80           N  
ATOM   1577  CA  THR H 204      15.642  14.682  34.288  1.00 21.40           C  
ATOM   1578  CB  THR H 204      16.807  15.632  34.412  1.00 21.46           C  
ATOM   1579  OG1 THR H 204      18.007  14.974  34.034  1.00 16.41           O  
ATOM   1580  CG2 THR H 204      16.936  16.161  35.842  1.00  2.00           C  
ATOM   1581  C   THR H 204      14.386  15.445  34.585  1.00 21.83           C  
ATOM   1582  O   THR H 204      13.673  15.877  33.685  1.00 21.42           O  
ATOM   1583  N   LYS H 205      14.060  15.612  35.876  1.00 22.46           N  
ATOM   1584  CA  LYS H 205      12.895  16.374  36.228  1.00 23.74           C  
ATOM   1585  CB  LYS H 205      11.749  15.503  36.724  1.00 22.78           C  
ATOM   1586  CG  LYS H 205      10.390  16.185  36.667  1.00 23.38           C  
ATOM   1587  CD  LYS H 205       9.359  15.261  37.274  1.00 30.40           C  
ATOM   1588  CE  LYS H 205       9.695  15.090  38.744  1.00  0.00           C  
ATOM   1589  NZ  LYS H 205       9.374  13.730  39.198  1.00  0.00           N1+
ATOM   1590  C   LYS H 205      13.299  17.220  37.401  1.00 24.88           C  
ATOM   1591  O   LYS H 205      14.387  17.041  37.930  1.00 24.47           O  
ATOM   1592  N   ARG H 206      12.486  18.224  37.797  1.00 26.82           N  
ATOM   1593  CA  ARG H 206      12.752  18.889  39.048  1.00 28.33           C  
ATOM   1594  CB  ARG H 206      13.040  20.401  38.946  1.00 25.87           C  
ATOM   1595  CG  ARG H 206      11.947  21.266  38.317  1.00 15.33           C  
ATOM   1596  CD  ARG H 206      12.277  22.759  38.429  1.00  0.00           C  
ATOM   1597  NE  ARG H 206      11.236  23.527  37.693  1.00  0.00           N  
ATOM   1598  CZ  ARG H 206      11.490  23.978  36.429  1.00  0.00           C  
ATOM   1599  NH1 ARG H 206      12.691  23.715  35.838  1.00  0.00           N1+
ATOM   1600  NH2 ARG H 206      10.545  24.701  35.761  1.00  0.00           N  
ATOM   1601  C   ARG H 206      11.501  18.662  39.843  1.00 30.00           C  
ATOM   1602  O   ARG H 206      10.465  19.215  39.483  1.00 28.60           O  
ATOM   1603  N   ILE H 207      11.687  18.273  41.080  1.00 17.90           N  
ATOM   1604  CA  ILE H 207      10.516  18.477  41.874  1.00 19.59           C  
ATOM   1605  CB  ILE H 207      10.606  17.931  43.271  1.00 16.62           C  
ATOM   1606  CG1 ILE H 207      11.790  18.551  44.029  1.00  0.00           C  
ATOM   1607  CG2 ILE H 207      10.559  16.398  43.227  1.00  0.00           C  
ATOM   1608  CD1 ILE H 207      11.774  18.247  45.527  1.00  0.00           C  
ATOM   1609  C   ILE H 207      10.168  19.948  42.048  1.00 20.73           C  
ATOM   1610  O   ILE H 207       9.023  20.330  41.819  1.00 19.36           O  
ATOM   1611  N   ASN H 208      11.113  20.841  42.405  1.00 20.39           N  
ATOM   1612  CA  ASN H 208      10.660  22.198  42.568  1.00 19.87           C  
ATOM   1613  CB  ASN H 208      10.135  22.490  43.984  1.00 22.83           C  
ATOM   1614  CG  ASN H 208       9.408  23.825  43.935  1.00 18.42           C  
ATOM   1615  OD1 ASN H 208       9.622  24.698  44.776  1.00  0.00           O  
ATOM   1616  ND2 ASN H 208       8.520  23.989  42.918  1.00  0.00           N  
ATOM   1617  C   ASN H 208      11.805  23.125  42.319  1.00 21.43           C  
ATOM   1618  O   ASN H 208      11.763  23.979  41.433  1.00 21.56           O  
ATOM   1619  N   TRP H 209      12.834  23.016  43.178  1.00 19.55           N  
ATOM   1620  CA  TRP H 209      14.001  23.846  43.122  1.00 19.83           C  
ATOM   1621  CB  TRP H 209      14.915  23.642  44.336  1.00 21.18           C  
ATOM   1622  CG  TRP H 209      14.330  24.155  45.626  1.00 22.55           C  
ATOM   1623  CD2 TRP H 209      13.334  23.457  46.386  1.00 22.68           C  
ATOM   1624  CD1 TRP H 209      14.579  25.321  46.291  1.00 17.24           C  
ATOM   1625  NE1 TRP H 209      13.804  25.387  47.425  1.00  0.00           N  
ATOM   1626  CE2 TRP H 209      13.032  24.246  47.496  1.00 17.77           C  
ATOM   1627  CE3 TRP H 209      12.720  22.255  46.177  1.00  0.00           C  
ATOM   1628  CZ2 TRP H 209      12.106  23.844  48.415  1.00  0.00           C  
ATOM   1629  CZ3 TRP H 209      11.789  21.853  47.108  1.00  0.00           C  
ATOM   1630  CH2 TRP H 209      11.488  22.631  48.206  1.00  0.00           C  
ATOM   1631  C   TRP H 209      14.841  23.601  41.902  1.00 20.59           C  
ATOM   1632  O   TRP H 209      15.178  24.545  41.188  1.00 20.69           O  
ATOM   1633  N   ALA H 210      15.205  22.332  41.612  1.00 19.33           N  
ATOM   1634  CA  ALA H 210      16.138  22.113  40.534  1.00 18.65           C  
ATOM   1635  CB  ALA H 210      17.605  22.318  40.946  1.00 24.85           C  
ATOM   1636  C   ALA H 210      16.016  20.702  40.052  1.00 20.21           C  
ATOM   1637  O   ALA H 210      15.175  19.969  40.555  1.00 19.62           O  
ATOM   1638  N   LEU H 211      16.857  20.301  39.061  1.00 18.15           N  
ATOM   1639  CA  LEU H 211      16.827  18.985  38.459  1.00 19.80           C  
ATOM   1640  CB  LEU H 211      17.894  18.791  37.368  1.00 19.98           C  
ATOM   1641  CG  LEU H 211      17.758  19.794  36.211  1.00 22.09           C  
ATOM   1642  CD1 LEU H 211      18.776  19.503  35.098  1.00 10.26           C  
ATOM   1643  CD2 LEU H 211      16.308  19.874  35.707  1.00  9.86           C  
ATOM   1644  C   LEU H 211      17.131  18.006  39.541  1.00 20.37           C  
ATOM   1645  O   LEU H 211      18.281  17.653  39.799  1.00 20.23           O  
ATOM   1646  N   ASP H 212      16.055  17.551  40.195  1.00 20.81           N  
ATOM   1647  CA  ASP H 212      16.094  16.721  41.351  1.00 21.13           C  
ATOM   1648  CB  ASP H 212      14.665  16.587  41.962  1.00 21.57           C  
ATOM   1649  CG  ASP H 212      13.552  15.861  41.196  1.00 23.94           C  
ATOM   1650  OD1 ASP H 212      13.491  15.863  39.945  1.00 20.90           O  
ATOM   1651  OD2 ASP H 212      12.684  15.297  41.913  1.00 27.78           O1-
ATOM   1652  C   ASP H 212      16.568  15.393  40.977  1.00 24.40           C  
ATOM   1653  O   ASP H 212      17.508  14.798  41.515  1.00 25.32           O  
ATOM   1654  N   TYR H 213      15.929  14.936  39.926  1.00 30.41           N  
ATOM   1655  CA  TYR H 213      16.109  13.516  39.651  1.00 30.88           C  
ATOM   1656  CB  TYR H 213      14.816  12.686  39.775  1.00 33.02           C  
ATOM   1657  CG  TYR H 213      14.569  12.216  41.161  1.00 35.51           C  
ATOM   1658  CD1 TYR H 213      14.242  13.072  42.183  1.00 37.03           C  
ATOM   1659  CD2 TYR H 213      14.629  10.867  41.415  1.00 36.13           C  
ATOM   1660  CE1 TYR H 213      14.008  12.595  43.450  1.00 38.69           C  
ATOM   1661  CE2 TYR H 213      14.394  10.382  42.677  1.00 37.85           C  
ATOM   1662  CZ  TYR H 213      14.086  11.247  43.698  1.00 39.28           C  
ATOM   1663  OH  TYR H 213      13.844  10.753  44.997  1.00 41.83           O  
ATOM   1664  C   TYR H 213      16.522  13.243  38.239  1.00 30.98           C  
ATOM   1665  O   TYR H 213      16.181  13.973  37.312  1.00 31.10           O  
ATOM   1666  N   TRP H 214      17.258  12.122  38.053  1.00 27.60           N  
ATOM   1667  CA  TRP H 214      17.757  11.753  36.756  1.00 27.17           C  
ATOM   1668  CB  TRP H 214      19.289  11.865  36.685  1.00 28.42           C  
ATOM   1669  CG  TRP H 214      19.818  13.266  36.895  1.00 27.65           C  
ATOM   1670  CD2 TRP H 214      20.590  14.003  35.934  1.00 27.97           C  
ATOM   1671  CD1 TRP H 214      19.722  14.058  38.002  1.00 26.86           C  
ATOM   1672  NE1 TRP H 214      20.379  15.247  37.789  1.00 26.87           N  
ATOM   1673  CE2 TRP H 214      20.921  15.226  36.522  1.00 27.26           C  
ATOM   1674  CE3 TRP H 214      20.998  13.686  34.672  1.00 27.62           C  
ATOM   1675  CZ2 TRP H 214      21.666  16.153  35.852  1.00 26.77           C  
ATOM   1676  CZ3 TRP H 214      21.743  14.629  33.996  1.00 27.65           C  
ATOM   1677  CH2 TRP H 214      22.070  15.836  34.575  1.00 28.02           C  
ATOM   1678  C   TRP H 214      17.418  10.315  36.471  1.00 27.38           C  
ATOM   1679  O   TRP H 214      17.225   9.509  37.381  1.00 30.45           O  
ATOM   1680  N   GLY H 215      17.330   9.963  35.168  1.00 31.00           N  
ATOM   1681  CA  GLY H 215      17.065   8.613  34.754  1.00 31.61           C  
ATOM   1682  C   GLY H 215      18.386   7.910  34.696  1.00 32.31           C  
ATOM   1683  O   GLY H 215      19.426   8.509  34.960  1.00 28.71           O  
ATOM   1684  N   GLN H 216      18.367   6.609  34.338  1.00 30.91           N  
ATOM   1685  CA  GLN H 216      19.551   5.796  34.263  1.00 31.78           C  
ATOM   1686  CB  GLN H 216      19.272   4.318  33.926  1.00 37.19           C  
ATOM   1687  CG  GLN H 216      18.472   3.558  34.986  1.00 42.94           C  
ATOM   1688  CD  GLN H 216      16.995   3.799  34.723  1.00 46.42           C  
ATOM   1689  OE1 GLN H 216      16.558   3.868  33.576  1.00 48.16           O  
ATOM   1690  NE2 GLN H 216      16.199   3.928  35.817  1.00 46.70           N  
ATOM   1691  C   GLN H 216      20.426   6.308  33.167  1.00 31.11           C  
ATOM   1692  O   GLN H 216      21.651   6.277  33.278  1.00 32.96           O  
ATOM   1693  N   GLY H 217      19.818   6.779  32.065  1.00 28.41           N  
ATOM   1694  CA  GLY H 217      20.581   7.259  30.949  1.00 27.01           C  
ATOM   1695  C   GLY H 217      20.474   6.256  29.846  1.00 27.81           C  
ATOM   1696  O   GLY H 217      20.327   5.059  30.085  1.00 26.94           O  
ATOM   1697  N   THR H 218      20.533   6.742  28.588  1.00 29.09           N  
ATOM   1698  CA  THR H 218      20.465   5.882  27.440  1.00 27.99           C  
ATOM   1699  CB  THR H 218      19.288   6.161  26.550  1.00 25.35           C  
ATOM   1700  OG1 THR H 218      18.077   5.973  27.267  1.00 26.62           O  
ATOM   1701  CG2 THR H 218      19.344   5.216  25.339  1.00 23.52           C  
ATOM   1702  C   THR H 218      21.693   6.120  26.624  1.00 28.47           C  
ATOM   1703  O   THR H 218      22.085   7.261  26.383  1.00 27.50           O  
ATOM   1704  N   THR H 219      22.331   5.031  26.156  1.00 27.62           N  
ATOM   1705  CA  THR H 219      23.528   5.174  25.381  1.00 27.48           C  
ATOM   1706  CB  THR H 219      24.556   4.122  25.674  1.00 27.18           C  
ATOM   1707  OG1 THR H 219      24.004   2.833  25.463  1.00 32.08           O  
ATOM   1708  CG2 THR H 219      25.033   4.269  27.125  1.00 27.54           C  
ATOM   1709  C   THR H 219      23.167   5.051  23.940  1.00 27.90           C  
ATOM   1710  O   THR H 219      22.536   4.085  23.515  1.00 28.53           O  
ATOM   1711  N   LEU H 220      23.563   6.067  23.152  1.00 28.14           N  
ATOM   1712  CA  LEU H 220      23.301   6.092  21.747  1.00 27.28           C  
ATOM   1713  CB  LEU H 220      22.631   7.404  21.307  1.00 26.66           C  
ATOM   1714  CG  LEU H 220      22.461   7.560  19.788  1.00 18.80           C  
ATOM   1715  CD1 LEU H 220      21.573   6.452  19.203  1.00 19.32           C  
ATOM   1716  CD2 LEU H 220      21.973   8.976  19.436  1.00 19.90           C  
ATOM   1717  C   LEU H 220      24.612   6.012  21.047  1.00 27.72           C  
ATOM   1718  O   LEU H 220      25.536   6.768  21.348  1.00 27.05           O  
ATOM   1719  N   THR H 221      24.731   5.073  20.092  1.00 26.44           N  
ATOM   1720  CA  THR H 221      25.954   4.964  19.358  1.00 26.15           C  
ATOM   1721  CB  THR H 221      26.604   3.620  19.517  1.00 26.31           C  
ATOM   1722  OG1 THR H 221      26.836   3.353  20.892  1.00 28.49           O  
ATOM   1723  CG2 THR H 221      27.939   3.621  18.752  1.00 25.07           C  
ATOM   1724  C   THR H 221      25.608   5.135  17.913  1.00 26.67           C  
ATOM   1725  O   THR H 221      24.756   4.426  17.379  1.00 27.05           O  
ATOM   1726  N   VAL H 222      26.261   6.101  17.238  1.00 28.13           N  
ATOM   1727  CA  VAL H 222      25.988   6.312  15.846  1.00 29.14           C  
ATOM   1728  CB  VAL H 222      25.825   7.760  15.485  1.00 28.10           C  
ATOM   1729  CG1 VAL H 222      25.565   7.865  13.972  1.00 27.49           C  
ATOM   1730  CG2 VAL H 222      24.708   8.356  16.359  1.00 27.70           C  
ATOM   1731  C   VAL H 222      27.174   5.807  15.096  1.00 30.70           C  
ATOM   1732  O   VAL H 222      28.278   6.326  15.253  1.00 30.26           O  
ATOM   1733  N   SER H 223      26.981   4.765  14.261  1.00 31.77           N  
ATOM   1734  CA  SER H 223      28.097   4.252  13.520  1.00 33.55           C  
ATOM   1735  CB  SER H 223      29.034   3.359  14.349  1.00 33.65           C  
ATOM   1736  OG  SER H 223      29.649   4.116  15.380  1.00 35.11           O  
ATOM   1737  C   SER H 223      27.585   3.406  12.399  1.00 35.03           C  
ATOM   1738  O   SER H 223      26.460   2.910  12.434  1.00 35.18           O  
ATOM   1739  N   SER H 224      28.428   3.220  11.367  1.00 41.67           N  
ATOM   1740  CA  SER H 224      28.053   2.420  10.240  1.00 42.94           C  
ATOM   1741  CB  SER H 224      28.813   2.798   8.959  1.00 42.92           C  
ATOM   1742  OG  SER H 224      28.486   4.124   8.574  1.00 52.20           O  
ATOM   1743  C   SER H 224      28.412   0.979  10.578  1.00 42.66           C  
ATOM   1744  O   SER H 224      28.272   0.108   9.678  1.00 41.56           O  
ATOM   1745  OXT SER H 224      28.834   0.731  11.740  1.00  0.00           O1-
TER    1746      SER H 224 
CONECT  162  677
CONECT  677  162
CONECT  982 1573
CONECT 1573  982
END
