# Supplementary material for: Fully automated antibody structure prediction using BIOVIA tools: Validation study
Source: PLoS One. 2017 May 18;12(5):e0177923. doi: 10.1371/journal.pone.0177923 (PMC5436848; doi:10.1371/journal.pone.0177923)
Supplement: S2 Dataset — Predicted structures using the Top5 framework method, Chothia CDR definition with canonical filtering and generating 50 models. These were used in the comparison against predictions using no filtering. (ZIP) [file pone.0177923.s004.zip › 4LCI_LH_FV_FinalModel.pdb]

REMARK   Accelrys Discovery Studio PDB file
REMARK   Created:  2015-04-10T04:45:03Z
SSBOND   1 CYS L   23    CYS L   93                                     
SSBOND   2 CYS H  134    CYS H  208                                     
ATOM      1  N   ASP L   1      26.464  32.365  25.825  1.00 53.14           N1+
ATOM      2  CA  ASP L   1      25.965  31.744  27.072  1.00 51.92           C  
ATOM      3  CB  ASP L   1      25.961  30.212  26.953  1.00 52.80           C  
ATOM      4  CG  ASP L   1      24.884  29.819  25.951  1.00 56.44           C  
ATOM      5  OD1 ASP L   1      24.005  30.674  25.659  1.00 27.29           O  
ATOM      6  OD2 ASP L   1      24.923  28.657  25.464  1.00 31.28           O1-
ATOM      7  C   ASP L   1      26.863  32.116  28.203  1.00 50.06           C  
ATOM      8  O   ASP L   1      27.777  32.924  28.044  1.00 50.98           O  
ATOM      9  N   ILE L   2      26.616  31.526  29.386  1.00 44.76           N  
ATOM     10  CA  ILE L   2      27.442  31.825  30.513  1.00 41.12           C  
ATOM     11  CB  ILE L   2      26.697  31.946  31.813  1.00 39.60           C  
ATOM     12  CG1 ILE L   2      27.655  32.421  32.920  1.00 21.67           C  
ATOM     13  CG2 ILE L   2      25.999  30.610  32.118  1.00 24.30           C  
ATOM     14  CD1 ILE L   2      26.944  32.816  34.212  1.00 53.86           C  
ATOM     15  C   ILE L   2      28.415  30.702  30.647  1.00 39.43           C  
ATOM     16  O   ILE L   2      28.039  29.529  30.640  1.00 41.44           O  
ATOM     17  N   VAL L   3      29.713  31.050  30.743  1.00 36.18           N  
ATOM     18  CA  VAL L   3      30.715  30.034  30.838  1.00 34.63           C  
ATOM     19  CB  VAL L   3      32.011  30.385  30.168  1.00 34.54           C  
ATOM     20  CG1 VAL L   3      33.009  29.243  30.421  1.00 38.03           C  
ATOM     21  CG2 VAL L   3      31.742  30.649  28.678  1.00 39.90           C  
ATOM     22  C   VAL L   3      31.014  29.802  32.280  1.00 34.02           C  
ATOM     23  O   VAL L   3      31.180  30.737  33.063  1.00 32.54           O  
ATOM     24  N   MET L   4      31.069  28.514  32.662  1.00 33.51           N  
ATOM     25  CA  MET L   4      31.364  28.153  34.014  1.00 32.21           C  
ATOM     26  CB  MET L   4      30.375  27.130  34.591  1.00 33.18           C  
ATOM     27  CG  MET L   4      28.930  27.631  34.638  1.00 33.87           C  
ATOM     28  SD  MET L   4      28.629  28.970  35.829  1.00 37.17           S  
ATOM     29  CE  MET L   4      28.645  27.897  37.294  1.00 34.77           C  
ATOM     30  C   MET L   4      32.698  27.481  33.982  1.00 34.01           C  
ATOM     31  O   MET L   4      32.874  26.472  33.298  1.00 34.61           O  
ATOM     32  N   THR L   5      33.669  28.023  34.743  1.00 33.03           N  
ATOM     33  CA  THR L   5      34.997  27.479  34.734  1.00 33.68           C  
ATOM     34  CB  THR L   5      36.035  28.532  34.475  1.00 34.82           C  
ATOM     35  OG1 THR L   5      35.800  29.149  33.218  1.00 37.46           O  
ATOM     36  CG2 THR L   5      37.429  27.887  34.502  1.00 34.18           C  
ATOM     37  C   THR L   5      35.294  26.890  36.082  1.00 32.32           C  
ATOM     38  O   THR L   5      35.235  27.585  37.094  1.00 31.55           O  
ATOM     39  N   GLN L   6      35.635  25.580  36.119  1.00 32.69           N  
ATOM     40  CA  GLN L   6      35.944  24.931  37.367  1.00 34.31           C  
ATOM     41  CB  GLN L   6      35.318  23.534  37.523  1.00 35.76           C  
ATOM     42  CG  GLN L   6      33.790  23.596  37.606  1.00 29.84           C  
ATOM     43  CD  GLN L   6      33.248  22.206  37.913  1.00 27.26           C  
ATOM     44  OE1 GLN L   6      32.136  21.857  37.520  1.00 28.16           O  
ATOM     45  NE2 GLN L   6      34.046  21.393  38.654  1.00 27.05           N  
ATOM     46  C   GLN L   6      37.438  24.829  37.481  1.00 36.87           C  
ATOM     47  O   GLN L   6      38.115  24.352  36.569  1.00 39.53           O  
ATOM     48  N   ALA L   7      37.974  25.278  38.637  1.00 39.26           N  
ATOM     49  CA  ALA L   7      39.386  25.472  38.837  1.00 41.72           C  
ATOM     50  CB  ALA L   7      39.705  26.123  40.193  1.00 45.28           C  
ATOM     51  C   ALA L   7      40.225  24.249  38.768  1.00 43.16           C  
ATOM     52  O   ALA L   7      41.126  24.178  37.938  1.00 49.16           O  
ATOM     53  N   ALA L   8      39.958  23.218  39.581  1.00 40.37           N  
ATOM     54  CA  ALA L   8      40.907  22.157  39.464  1.00 36.82           C  
ATOM     55  CB  ALA L   8      41.256  21.497  40.806  1.00 34.93           C  
ATOM     56  C   ALA L   8      40.263  21.136  38.607  1.00 38.01           C  
ATOM     57  O   ALA L   8      39.145  20.711  38.886  1.00 37.47           O  
ATOM     58  N   PRO L   9      40.902  20.771  37.534  1.00 35.14           N  
ATOM     59  CA  PRO L   9      40.348  19.749  36.702  1.00 36.43           C  
ATOM     60  CD  PRO L   9      41.756  21.681  36.791  1.00  0.00           C  
ATOM     61  CB  PRO L   9      41.163  19.767  35.413  1.00 40.33           C  
ATOM     62  CG  PRO L   9      41.656  21.223  35.327  1.00 48.40           C  
ATOM     63  C   PRO L   9      40.399  18.448  37.425  1.00 34.45           C  
ATOM     64  O   PRO L   9      39.503  17.625  37.246  1.00 30.21           O  
ATOM     65  N   SER L  10      41.447  18.248  38.242  1.00 34.32           N  
ATOM     66  CA  SER L  10      41.577  17.019  38.962  1.00 35.75           C  
ATOM     67  CB  SER L  10      42.580  16.058  38.301  1.00 36.65           C  
ATOM     68  OG  SER L  10      42.498  14.769  38.888  1.00 52.48           O  
ATOM     69  C   SER L  10      42.090  17.391  40.318  1.00 34.91           C  
ATOM     70  O   SER L  10      42.977  18.237  40.436  1.00 38.00           O  
ATOM     71  N   VAL L  11      41.535  16.793  41.394  1.00 33.85           N  
ATOM     72  CA  VAL L  11      42.029  17.166  42.689  1.00 33.53           C  
ATOM     73  CB  VAL L  11      41.040  17.986  43.482  1.00 33.39           C  
ATOM     74  CG1 VAL L  11      40.837  19.321  42.749  1.00  0.00           C  
ATOM     75  CG2 VAL L  11      39.722  17.210  43.643  1.00  0.00           C  
ATOM     76  C   VAL L  11      42.382  15.937  43.484  1.00 33.06           C  
ATOM     77  O   VAL L  11      41.516  15.167  43.898  1.00 29.50           O  
ATOM     78  N   PRO L  12      43.656  15.718  43.701  1.00 34.85           N  
ATOM     79  CA  PRO L  12      44.027  14.607  44.533  1.00 33.47           C  
ATOM     80  CD  PRO L  12      44.626  15.938  42.639  1.00 38.78           C  
ATOM     81  CB  PRO L  12      45.480  14.275  44.194  1.00 34.37           C  
ATOM     82  CG  PRO L  12      45.639  14.781  42.749  1.00 37.66           C  
ATOM     83  C   PRO L  12      43.819  14.995  45.959  1.00 33.77           C  
ATOM     84  O   PRO L  12      44.169  16.119  46.320  1.00 35.48           O  
ATOM     85  N   VAL L  13      43.285  14.087  46.795  1.00 30.06           N  
ATOM     86  CA  VAL L  13      43.084  14.450  48.165  0.90 32.08           C  
ATOM     87  CB  VAL L  13      41.717  15.013  48.421  0.90 31.87           C  
ATOM     88  CG1 VAL L  13      40.672  13.959  48.020  0.90 28.25           C  
ATOM     89  CG2 VAL L  13      41.631  15.447  49.891  0.90 32.50           C  
ATOM     90  C   VAL L  13      43.240  13.225  49.007  1.00 32.91           C  
ATOM     91  O   VAL L  13      42.879  12.124  48.600  1.00 31.87           O  
ATOM     92  N   THR L  14      43.795  13.394  50.220  1.00 31.55           N  
ATOM     93  CA  THR L  14      43.985  12.288  51.110  1.00 30.97           C  
ATOM     94  CB  THR L  14      45.057  12.545  52.126  1.00 31.41           C  
ATOM     95  OG1 THR L  14      46.282  12.848  51.475  1.00 30.09           O  
ATOM     96  CG2 THR L  14      45.218  11.290  52.999  1.00 29.11           C  
ATOM     97  C   THR L  14      42.697  12.091  51.840  1.00 33.19           C  
ATOM     98  O   THR L  14      41.925  13.032  52.017  1.00 33.05           O  
ATOM     99  N   PRO L  15      42.423  10.890  52.261  1.00 33.81           N  
ATOM    100  CA  PRO L  15      41.203  10.683  52.980  1.00 34.42           C  
ATOM    101  CD  PRO L  15      42.801   9.717  51.491  1.00  0.00           C  
ATOM    102  CB  PRO L  15      40.997   9.172  53.038  1.00 36.81           C  
ATOM    103  CG  PRO L  15      41.696   8.679  51.756  1.00 38.42           C  
ATOM    104  C   PRO L  15      41.290  11.365  54.302  1.00 37.01           C  
ATOM    105  O   PRO L  15      42.354  11.341  54.918  1.00 36.83           O  
ATOM    106  N   GLY L  16      40.185  11.991  54.745  1.00 36.96           N  
ATOM    107  CA  GLY L  16      40.163  12.651  56.017  1.00 37.13           C  
ATOM    108  C   GLY L  16      40.531  14.092  55.835  1.00 36.05           C  
ATOM    109  O   GLY L  16      40.319  14.902  56.736  1.00 38.17           O  
ATOM    110  N   GLU L  17      41.090  14.461  54.666  1.00 35.20           N  
ATOM    111  CA  GLU L  17      41.484  15.825  54.455  1.00 38.37           C  
ATOM    112  CB  GLU L  17      42.743  15.984  53.587  1.00 41.64           C  
ATOM    113  CG  GLU L  17      44.001  15.503  54.311  1.00 50.88           C  
ATOM    114  CD  GLU L  17      44.091  16.266  55.625  1.00 37.15           C  
ATOM    115  OE1 GLU L  17      43.681  17.458  55.649  1.00 36.96           O  
ATOM    116  OE2 GLU L  17      44.562  15.662  56.624  1.00  0.00           O1-
ATOM    117  C   GLU L  17      40.357  16.567  53.808  1.00 37.27           C  
ATOM    118  O   GLU L  17      39.361  15.973  53.396  1.00 38.05           O  
ATOM    119  N   SER L  18      40.473  17.910  53.760  1.00 36.69           N  
ATOM    120  CA  SER L  18      39.457  18.723  53.156  1.00 35.95           C  
ATOM    121  CB  SER L  18      39.317  20.116  53.795  1.00 38.02           C  
ATOM    122  OG  SER L  18      38.841  20.000  55.127  1.00  0.00           O  
ATOM    123  C   SER L  18      39.795  18.939  51.714  1.00 35.28           C  
ATOM    124  O   SER L  18      40.966  18.974  51.336  1.00 35.86           O  
ATOM    125  N   VAL L  19      38.753  19.086  50.868  1.00 32.65           N  
ATOM    126  CA  VAL L  19      38.944  19.344  49.468  1.00 30.41           C  
ATOM    127  CB  VAL L  19      38.441  18.243  48.581  1.00 28.63           C  
ATOM    128  CG1 VAL L  19      38.598  18.686  47.117  1.00  0.00           C  
ATOM    129  CG2 VAL L  19      39.193  16.947  48.929  1.00  0.00           C  
ATOM    130  C   VAL L  19      38.137  20.561  49.133  1.00 30.44           C  
ATOM    131  O   VAL L  19      37.056  20.768  49.683  1.00 31.30           O  
ATOM    132  N   SER L  20      38.654  21.421  48.232  1.00 29.16           N  
ATOM    133  CA  SER L  20      37.889  22.576  47.859  1.00 31.22           C  
ATOM    134  CB  SER L  20      38.430  23.898  48.431  1.00 34.53           C  
ATOM    135  OG  SER L  20      39.695  24.198  47.865  1.00 41.63           O  
ATOM    136  C   SER L  20      37.902  22.680  46.365  1.00 30.09           C  
ATOM    137  O   SER L  20      38.947  22.569  45.727  1.00 30.60           O  
ATOM    138  N   ILE L  21      36.714  22.899  45.768  0.88 29.78           N  
ATOM    139  CA  ILE L  21      36.612  23.009  44.342  0.88 30.36           C  
ATOM    140  CB  ILE L  21      35.704  21.981  43.735  0.88 28.86           C  
ATOM    141  CG1 ILE L  21      36.227  20.565  44.034  0.88 32.05           C  
ATOM    142  CG2 ILE L  21      35.580  22.279  42.234  0.88 31.70           C  
ATOM    143  CD1 ILE L  21      35.226  19.457  43.713  0.88 30.64           C  
ATOM    144  C   ILE L  21      36.033  24.358  44.053  0.88 30.26           C  
ATOM    145  O   ILE L  21      35.114  24.810  44.735  0.88 31.87           O  
ATOM    146  N   SER L  22      36.565  25.048  43.026  1.00 30.01           N  
ATOM    147  CA  SER L  22      36.094  26.375  42.757  1.00 31.06           C  
ATOM    148  CB  SER L  22      37.224  27.423  42.728  1.00 32.88           C  
ATOM    149  OG  SER L  22      36.689  28.709  42.457  1.00 41.27           O  
ATOM    150  C   SER L  22      35.415  26.398  41.424  1.00 32.87           C  
ATOM    151  O   SER L  22      35.770  25.653  40.513  1.00 31.84           O  
ATOM    152  N   CYS L  23      34.379  27.253  41.299  1.00 32.67           N  
ATOM    153  CA  CYS L  23      33.651  27.425  40.074  1.00 32.30           C  
ATOM    154  CB  CYS L  23      32.265  26.735  40.104  1.00 36.45           C  
ATOM    155  SG  CYS L  23      31.299  26.926  38.570  1.00 42.19           S  
ATOM    156  C   CYS L  23      33.459  28.902  39.877  1.00 33.48           C  
ATOM    157  O   CYS L  23      32.990  29.604  40.773  1.00 32.65           O  
ATOM    158  N   ARG L  24      33.848  29.432  38.697  1.00 31.98           N  
ATOM    159  CA  ARG L  24      33.631  30.836  38.491  0.78 34.16           C  
ATOM    160  CB  ARG L  24      34.903  31.696  38.402  0.78 37.21           C  
ATOM    161  CG  ARG L  24      35.789  31.372  37.209  0.78 45.82           C  
ATOM    162  CD  ARG L  24      37.051  32.234  37.136  0.78 51.08           C  
ATOM    163  NE  ARG L  24      37.677  31.943  35.817  0.83 68.36           N  
ATOM    164  CZ  ARG L  24      39.028  32.030  35.632  0.83 72.67           C  
ATOM    165  NH1 ARG L  24      39.848  32.365  36.670  0.83 73.07           N1+
ATOM    166  NH2 ARG L  24      39.549  31.763  34.399  0.83 70.34           N  
ATOM    167  C   ARG L  24      32.857  31.002  37.222  1.00 33.03           C  
ATOM    168  O   ARG L  24      33.026  30.245  36.267  1.00 33.46           O  
ATOM    169  N   SER L  25      31.977  32.020  37.189  1.00 32.88           N  
ATOM    170  CA  SER L  25      31.122  32.220  36.055  0.90 32.81           C  
ATOM    171  CB  SER L  25      29.634  32.316  36.437  0.90 33.83           C  
ATOM    172  OG  SER L  25      29.430  33.392  37.341  0.90 31.01           O  
ATOM    173  C   SER L  25      31.506  33.482  35.355  1.00 32.57           C  
ATOM    174  O   SER L  25      32.115  34.380  35.932  1.00 32.88           O  
ATOM    175  N   THR L  26      31.067  33.588  34.081  1.00 25.38           N  
ATOM    176  CA  THR L  26      31.259  34.750  33.261  1.00 25.33           C  
ATOM    177  CB  THR L  26      30.925  34.521  31.812  1.00 22.19           C  
ATOM    178  OG1 THR L  26      31.421  35.592  31.023  1.00  0.00           O  
ATOM    179  CG2 THR L  26      29.400  34.425  31.653  1.00  0.00           C  
ATOM    180  C   THR L  26      30.409  35.895  33.739  1.00 30.74           C  
ATOM    181  O   THR L  26      30.830  37.049  33.659  1.00 31.33           O  
ATOM    182  N   LYS L  27      29.170  35.611  34.208  1.00 27.23           N  
ATOM    183  CA  LYS L  27      28.280  36.658  34.645  1.00 28.10           C  
ATOM    184  CB  LYS L  27      27.115  36.917  33.674  1.00 33.56           C  
ATOM    185  CG  LYS L  27      26.204  35.705  33.480  1.00 39.78           C  
ATOM    186  CD  LYS L  27      24.875  36.036  32.800  1.00 42.09           C  
ATOM    187  CE  LYS L  27      23.958  34.821  32.652  1.00 43.70           C  
ATOM    188  NZ  LYS L  27      22.650  35.242  32.107  1.00 51.84           N1+
ATOM    189  C   LYS L  27      27.692  36.286  35.975  1.00 28.78           C  
ATOM    190  O   LYS L  27      27.689  35.120  36.368  1.00 27.35           O  
ATOM    191  N   SER L  28      27.164  37.294  36.704  1.00 27.50           N  
ATOM    192  CA  SER L  28      26.645  37.098  38.032  1.00 25.87           C  
ATOM    193  CB  SER L  28      26.308  38.410  38.757  1.00 25.84           C  
ATOM    194  OG  SER L  28      25.809  38.132  40.057  1.00 28.55           O  
ATOM    195  C   SER L  28      25.407  36.252  38.015  1.00 26.28           C  
ATOM    196  O   SER L  28      24.525  36.400  37.171  1.00 25.36           O  
ATOM    197  N   LEU L  29      25.381  35.288  38.952  1.00 24.12           N  
ATOM    198  CA  LEU L  29      24.336  34.336  39.210  1.00 23.66           C  
ATOM    199  CB  LEU L  29      24.859  33.060  39.886  1.00 22.06           C  
ATOM    200  CG  LEU L  29      25.878  32.326  38.991  1.00 23.02           C  
ATOM    201  CD1 LEU L  29      26.265  30.957  39.569  1.00 20.96           C  
ATOM    202  CD2 LEU L  29      25.382  32.241  37.538  1.00 18.71           C  
ATOM    203  C   LEU L  29      23.207  34.905  40.016  1.00 28.47           C  
ATOM    204  O   LEU L  29      22.125  34.316  40.055  1.00 27.19           O  
ATOM    205  N   LEU L  30      23.463  36.008  40.749  1.00 27.90           N  
ATOM    206  CA  LEU L  30      22.492  36.592  41.634  1.00 28.16           C  
ATOM    207  CB  LEU L  30      23.059  37.809  42.389  1.00 26.02           C  
ATOM    208  CG  LEU L  30      22.069  38.477  43.361  1.00 31.02           C  
ATOM    209  CD1 LEU L  30      21.669  37.524  44.495  1.00 29.45           C  
ATOM    210  CD2 LEU L  30      22.621  39.819  43.877  1.00 31.38           C  
ATOM    211  C   LEU L  30      21.291  37.035  40.852  1.00 33.93           C  
ATOM    212  O   LEU L  30      21.396  37.576  39.752  1.00 35.37           O  
ATOM    213  N   HIS L  31      20.093  36.805  41.428  1.00 33.47           N  
ATOM    214  CA  HIS L  31      18.860  37.131  40.765  1.00 37.48           C  
ATOM    215  ND1 HIS L  31      16.803  35.928  38.425  1.00 50.78           N  
ATOM    216  CG  HIS L  31      16.720  36.101  39.787  1.00 43.79           C  
ATOM    217  CB  HIS L  31      17.890  35.932  40.711  1.00 37.80           C  
ATOM    218  NE2 HIS L  31      14.683  36.424  38.869  1.00 50.03           N  
ATOM    219  CD2 HIS L  31      15.418  36.406  40.041  1.00 45.72           C  
ATOM    220  CE1 HIS L  31      15.558  36.132  37.926  1.00 50.95           C  
ATOM    221  C   HIS L  31      18.195  38.226  41.544  1.00 40.51           C  
ATOM    222  O   HIS L  31      18.526  38.475  42.702  1.00 37.87           O  
ATOM    223  N   SER L  32      17.229  38.921  40.909  1.00 45.86           N  
ATOM    224  CA  SER L  32      16.548  40.023  41.529  1.00 46.43           C  
ATOM    225  CB  SER L  32      15.533  40.701  40.591  1.00 46.88           C  
ATOM    226  OG  SER L  32      14.477  39.805  40.274  1.00 47.81           O  
ATOM    227  C   SER L  32      15.793  39.521  42.721  1.00 44.08           C  
ATOM    228  O   SER L  32      15.600  40.248  43.696  1.00 46.64           O  
ATOM    229  N   ASN L  33      15.356  38.249  42.671  1.00 40.77           N  
ATOM    230  CA  ASN L  33      14.607  37.658  43.741  1.00 39.12           C  
ATOM    231  CB  ASN L  33      13.965  36.299  43.392  1.00 37.66           C  
ATOM    232  CG  ASN L  33      15.020  35.273  43.020  1.00 39.90           C  
ATOM    233  OD1 ASN L  33      16.197  35.590  42.858  1.00 36.96           O  
ATOM    234  ND2 ASN L  33      14.579  33.997  42.863  1.00 35.27           N  
ATOM    235  C   ASN L  33      15.486  37.552  44.953  1.00 41.19           C  
ATOM    236  O   ASN L  33      14.995  37.451  46.075  1.00 36.77           O  
ATOM    237  N   GLY L  34      16.821  37.554  44.772  1.00 41.18           N  
ATOM    238  CA  GLY L  34      17.671  37.536  45.930  1.00 42.46           C  
ATOM    239  C   GLY L  34      18.291  36.185  46.109  1.00 44.44           C  
ATOM    240  O   GLY L  34      19.014  35.956  47.078  1.00 44.21           O  
ATOM    241  N   ASN L  35      18.031  35.245  45.184  1.00 34.92           N  
ATOM    242  CA  ASN L  35      18.606  33.938  45.315  1.00 28.81           C  
ATOM    243  CB  ASN L  35      17.606  32.795  45.062  1.00 30.82           C  
ATOM    244  CG  ASN L  35      16.576  32.776  46.185  1.00 37.33           C  
ATOM    245  OD1 ASN L  35      16.886  33.071  47.339  1.00 40.09           O  
ATOM    246  ND2 ASN L  35      15.315  32.408  45.840  1.00 39.85           N  
ATOM    247  C   ASN L  35      19.673  33.809  44.271  1.00 27.58           C  
ATOM    248  O   ASN L  35      19.594  34.425  43.209  1.00 27.75           O  
ATOM    249  N   THR L  36      20.720  33.010  44.570  1.00 30.27           N  
ATOM    250  CA  THR L  36      21.778  32.776  43.635  1.00 25.38           C  
ATOM    251  CB  THR L  36      23.134  32.791  44.280  1.00 29.07           C  
ATOM    252  OG1 THR L  36      23.354  34.045  44.911  1.00 31.56           O  
ATOM    253  CG2 THR L  36      24.205  32.557  43.204  1.00 29.74           C  
ATOM    254  C   THR L  36      21.534  31.410  43.084  1.00 21.69           C  
ATOM    255  O   THR L  36      21.446  30.429  43.824  1.00 22.74           O  
ATOM    256  N   TYR L  37      21.429  31.313  41.746  1.00 19.14           N  
ATOM    257  CA  TYR L  37      21.087  30.048  41.168  1.00 19.64           C  
ATOM    258  CB  TYR L  37      20.235  30.207  39.902  1.00 22.42           C  
ATOM    259  CG  TYR L  37      18.875  30.616  40.347  1.00 23.41           C  
ATOM    260  CD1 TYR L  37      18.602  31.911  40.721  1.00 27.01           C  
ATOM    261  CD2 TYR L  37      17.865  29.686  40.383  1.00 24.14           C  
ATOM    262  CE1 TYR L  37      17.337  32.264  41.128  1.00 28.61           C  
ATOM    263  CE2 TYR L  37      16.600  30.029  40.787  1.00 29.87           C  
ATOM    264  CZ  TYR L  37      16.338  31.321  41.163  1.00 32.23           C  
ATOM    265  OH  TYR L  37      15.037  31.667  41.578  1.00 37.90           O  
ATOM    266  C   TYR L  37      22.342  29.323  40.795  1.00 24.56           C  
ATOM    267  O   TYR L  37      22.707  29.266  39.620  1.00 22.74           O  
ATOM    268  N   LEU L  38      22.994  28.686  41.799  1.00 27.50           N  
ATOM    269  CA  LEU L  38      24.249  28.031  41.568  1.00 25.62           C  
ATOM    270  CB  LEU L  38      25.440  28.845  42.112  1.00 23.30           C  
ATOM    271  CG  LEU L  38      26.822  28.205  41.898  1.00 25.61           C  
ATOM    272  CD1 LEU L  38      27.039  26.995  42.812  1.00 22.93           C  
ATOM    273  CD2 LEU L  38      27.046  27.870  40.415  1.00 22.35           C  
ATOM    274  C   LEU L  38      24.146  26.727  42.312  1.00 27.38           C  
ATOM    275  O   LEU L  38      23.910  26.714  43.520  1.00 26.99           O  
ATOM    276  N   TYR L  39      24.342  25.594  41.605  1.00 26.18           N  
ATOM    277  CA  TYR L  39      24.124  24.285  42.171  1.00 24.28           C  
ATOM    278  CB  TYR L  39      23.002  23.510  41.459  1.00 23.96           C  
ATOM    279  CG  TYR L  39      21.723  24.246  41.641  1.00 26.11           C  
ATOM    280  CD1 TYR L  39      21.523  25.462  41.031  1.00  0.00           C  
ATOM    281  CD2 TYR L  39      20.707  23.701  42.390  1.00 34.80           C  
ATOM    282  CE1 TYR L  39      20.338  26.142  41.192  1.00 35.88           C  
ATOM    283  CE2 TYR L  39      19.522  24.378  42.552  1.00  0.00           C  
ATOM    284  CZ  TYR L  39      19.335  25.600  41.959  1.00  0.00           C  
ATOM    285  OH  TYR L  39      18.115  26.288  42.133  1.00  0.00           O  
ATOM    286  C   TYR L  39      25.355  23.450  41.976  1.00 24.11           C  
ATOM    287  O   TYR L  39      26.186  23.733  41.115  1.00 23.12           O  
ATOM    288  N   TRP L  40      25.504  22.397  42.813  1.00 24.20           N  
ATOM    289  CA  TRP L  40      26.615  21.483  42.705  1.00 23.64           C  
ATOM    290  CB  TRP L  40      27.532  21.475  43.937  1.00 21.94           C  
ATOM    291  CG  TRP L  40      28.350  22.727  44.083  1.00 21.24           C  
ATOM    292  CD2 TRP L  40      29.601  22.937  43.413  1.00 21.70           C  
ATOM    293  CD1 TRP L  40      28.107  23.849  44.818  1.00 20.53           C  
ATOM    294  NE1 TRP L  40      29.134  24.748  44.652  1.00 22.39           N  
ATOM    295  CE2 TRP L  40      30.061  24.197  43.788  1.00 21.63           C  
ATOM    296  CE3 TRP L  40      30.307  22.141  42.558  1.00 23.61           C  
ATOM    297  CZ2 TRP L  40      31.244  24.686  43.308  1.00 23.07           C  
ATOM    298  CZ3 TRP L  40      31.497  22.637  42.076  1.00 23.70           C  
ATOM    299  CH2 TRP L  40      31.957  23.884  42.446  1.00 23.65           C  
ATOM    300  C   TRP L  40      26.066  20.093  42.584  1.00 24.71           C  
ATOM    301  O   TRP L  40      25.121  19.726  43.283  1.00 24.21           O  
ATOM    302  N   PHE L  41      26.666  19.283  41.682  1.00 24.20           N  
ATOM    303  CA  PHE L  41      26.245  17.924  41.457  1.00 22.84           C  
ATOM    304  CB  PHE L  41      25.665  17.673  40.054  1.00 21.94           C  
ATOM    305  CG  PHE L  41      24.441  18.500  39.859  1.00 23.95           C  
ATOM    306  CD1 PHE L  41      24.540  19.809  39.450  1.00 23.85           C  
ATOM    307  CD2 PHE L  41      23.190  17.970  40.073  1.00 22.84           C  
ATOM    308  CE1 PHE L  41      23.414  20.575  39.264  1.00 25.30           C  
ATOM    309  CE2 PHE L  41      22.062  18.732  39.887  1.00 24.74           C  
ATOM    310  CZ  PHE L  41      22.169  20.040  39.482  1.00 23.00           C  
ATOM    311  C   PHE L  41      27.458  17.050  41.539  1.00 23.43           C  
ATOM    312  O   PHE L  41      28.581  17.498  41.308  1.00 22.89           O  
ATOM    313  N   LEU L  42      27.251  15.768  41.903  1.00 23.97           N  
ATOM    314  CA  LEU L  42      28.323  14.812  41.946  1.00 24.07           C  
ATOM    315  CB  LEU L  42      28.591  14.270  43.365  1.00 26.22           C  
ATOM    316  CG  LEU L  42      29.608  13.112  43.423  1.00 27.06           C  
ATOM    317  CD1 LEU L  42      31.000  13.553  42.946  1.00 22.35           C  
ATOM    318  CD2 LEU L  42      29.634  12.456  44.814  1.00 28.39           C  
ATOM    319  C   LEU L  42      27.910  13.651  41.098  1.00 23.83           C  
ATOM    320  O   LEU L  42      26.801  13.137  41.238  1.00 23.54           O  
ATOM    321  N   GLN L  43      28.781  13.220  40.162  1.00 23.83           N  
ATOM    322  CA  GLN L  43      28.444  12.071  39.370  1.00 23.55           C  
ATOM    323  CB  GLN L  43      28.410  12.334  37.846  1.00 23.41           C  
ATOM    324  CG  GLN L  43      28.039  11.096  37.018  1.00 24.72           C  
ATOM    325  CD  GLN L  43      28.017  11.456  35.531  1.00 25.90           C  
ATOM    326  OE1 GLN L  43      28.878  12.179  35.036  1.00 28.06           O  
ATOM    327  NE2 GLN L  43      27.000  10.938  34.792  1.00 25.62           N  
ATOM    328  C   GLN L  43      29.501  11.046  39.631  1.00 28.30           C  
ATOM    329  O   GLN L  43      30.682  11.278  39.375  1.00 26.99           O  
ATOM    330  N   ARG L  44      29.099   9.884  40.184  1.00 32.03           N  
ATOM    331  CA  ARG L  44      30.042   8.830  40.419  1.00 36.18           C  
ATOM    332  CB  ARG L  44      29.663   7.876  41.562  1.00 38.04           C  
ATOM    333  CG  ARG L  44      29.723   8.519  42.948  1.00 39.79           C  
ATOM    334  CD  ARG L  44      29.594   7.492  44.076  1.00 45.30           C  
ATOM    335  NE  ARG L  44      29.626   8.226  45.371  1.00 35.39           N  
ATOM    336  CZ  ARG L  44      28.471   8.736  45.890  1.00 37.53           C  
ATOM    337  NH1 ARG L  44      27.291   8.557  45.224  1.00 36.48           N1+
ATOM    338  NH2 ARG L  44      28.496   9.426  47.068  1.00 39.60           N  
ATOM    339  C   ARG L  44      30.112   8.036  39.157  1.00 38.06           C  
ATOM    340  O   ARG L  44      29.209   8.100  38.323  1.00 36.21           O  
ATOM    341  N   PRO L  45      31.164   7.289  38.976  1.00 40.99           N  
ATOM    342  CA  PRO L  45      31.262   6.570  37.746  1.00 42.56           C  
ATOM    343  CD  PRO L  45      32.472   7.666  39.486  1.00 40.49           C  
ATOM    344  CB  PRO L  45      32.685   6.022  37.696  1.00 42.94           C  
ATOM    345  CG  PRO L  45      33.487   7.076  38.486  1.00 41.36           C  
ATOM    346  C   PRO L  45      30.166   5.575  37.595  1.00 41.75           C  
ATOM    347  O   PRO L  45      29.849   4.867  38.551  1.00 43.25           O  
ATOM    348  N   GLY L  46      29.559   5.530  36.396  1.00 42.23           N  
ATOM    349  CA  GLY L  46      28.536   4.573  36.107  1.00 43.72           C  
ATOM    350  C   GLY L  46      27.215   5.014  36.659  1.00 43.34           C  
ATOM    351  O   GLY L  46      26.249   4.255  36.602  1.00 45.82           O  
ATOM    352  N   GLN L  47      27.107   6.240  37.207  1.00 41.83           N  
ATOM    353  CA  GLN L  47      25.809   6.583  37.714  1.00 37.58           C  
ATOM    354  CB  GLN L  47      25.658   6.397  39.236  1.00 39.21           C  
ATOM    355  CG  GLN L  47      26.611   7.202  40.112  1.00 42.43           C  
ATOM    356  CD  GLN L  47      26.356   6.747  41.544  1.00 47.93           C  
ATOM    357  OE1 GLN L  47      25.560   7.347  42.264  1.00 52.33           O  
ATOM    358  NE2 GLN L  47      27.032   5.643  41.965  1.00 50.89           N  
ATOM    359  C   GLN L  47      25.392   7.952  37.263  1.00 34.06           C  
ATOM    360  O   GLN L  47      26.154   8.669  36.620  1.00 34.72           O  
ATOM    361  N   SER L  48      24.116   8.314  37.529  1.00 32.53           N  
ATOM    362  CA  SER L  48      23.582   9.585  37.118  1.00 30.44           C  
ATOM    363  CB  SER L  48      22.049   9.605  37.031  1.00 32.13           C  
ATOM    364  OG  SER L  48      21.618   8.676  36.050  1.00 37.81           O  
ATOM    365  C   SER L  48      24.006  10.613  38.116  1.00 27.78           C  
ATOM    366  O   SER L  48      24.388  10.292  39.240  1.00 28.63           O  
ATOM    367  N   PRO L  49      23.936  11.854  37.726  1.00 26.40           N  
ATOM    368  CA  PRO L  49      24.362  12.910  38.599  1.00 24.32           C  
ATOM    369  CD  PRO L  49      24.062  12.215  36.320  1.00 26.87           C  
ATOM    370  CB  PRO L  49      24.412  14.165  37.727  1.00 23.37           C  
ATOM    371  CG  PRO L  49      24.686  13.622  36.311  1.00 24.71           C  
ATOM    372  C   PRO L  49      23.428  13.034  39.766  1.00 24.58           C  
ATOM    373  O   PRO L  49      22.245  12.734  39.615  1.00 27.46           O  
ATOM    374  N   GLN L  50      23.939  13.459  40.941  1.00 26.51           N  
ATOM    375  CA  GLN L  50      23.105  13.628  42.097  1.00 26.82           C  
ATOM    376  CB  GLN L  50      23.451  12.668  43.250  1.00 32.10           C  
ATOM    377  CG  GLN L  50      24.856  12.863  43.824  1.00 45.23           C  
ATOM    378  CD  GLN L  50      25.098  11.757  44.840  1.00 50.79           C  
ATOM    379  OE1 GLN L  50      26.179  11.648  45.415  1.00  0.00           O  
ATOM    380  NE2 GLN L  50      24.062  10.902  45.061  1.00  0.00           N  
ATOM    381  C   GLN L  50      23.293  15.031  42.579  1.00 23.74           C  
ATOM    382  O   GLN L  50      24.374  15.601  42.461  1.00 24.14           O  
ATOM    383  N   ARG L  51      22.232  15.630  43.149  1.00 22.48           N  
ATOM    384  CA  ARG L  51      22.315  17.012  43.538  1.00 21.58           C  
ATOM    385  CB  ARG L  51      20.965  17.747  43.458  1.00 20.56           C  
ATOM    386  CG  ARG L  51      21.049  19.218  43.869  1.00 20.61           C  
ATOM    387  CD  ARG L  51      19.806  20.037  43.514  1.00 20.55           C  
ATOM    388  NE  ARG L  51      19.006  20.242  44.753  1.00 22.83           N  
ATOM    389  CZ  ARG L  51      17.824  19.583  44.942  1.00 34.93           C  
ATOM    390  NH1 ARG L  51      17.371  18.684  44.022  1.00 33.54           N1+
ATOM    391  NH2 ARG L  51      17.083  19.841  46.057  1.00 27.20           N  
ATOM    392  C   ARG L  51      22.804  17.112  44.948  1.00 23.62           C  
ATOM    393  O   ARG L  51      22.208  16.523  45.846  1.00 26.52           O  
ATOM    394  N   LEU L  52      23.997  17.727  45.134  1.00 23.34           N  
ATOM    395  CA  LEU L  52      24.597  18.000  46.414  0.90 23.84           C  
ATOM    396  CB  LEU L  52      26.124  18.121  46.286  0.90 23.85           C  
ATOM    397  CG  LEU L  52      26.801  16.825  45.805  0.90 28.93           C  
ATOM    398  CD1 LEU L  52      28.318  16.998  45.693  0.90 28.22           C  
ATOM    399  CD2 LEU L  52      26.423  15.630  46.695  0.90 28.04           C  
ATOM    400  C   LEU L  52      24.111  19.263  47.073  1.00 26.06           C  
ATOM    401  O   LEU L  52      23.619  19.239  48.201  1.00 28.15           O  
ATOM    402  N   ILE L  53      24.224  20.411  46.361  1.00 26.55           N  
ATOM    403  CA  ILE L  53      23.944  21.684  46.965  1.00 25.06           C  
ATOM    404  CB  ILE L  53      25.179  22.409  47.417  1.00 25.35           C  
ATOM    405  CG1 ILE L  53      25.846  21.610  48.550  1.00 28.28           C  
ATOM    406  CG2 ILE L  53      24.787  23.841  47.813  1.00 25.50           C  
ATOM    407  CD1 ILE L  53      27.232  22.114  48.935  1.00 25.80           C  
ATOM    408  C   ILE L  53      23.220  22.537  45.985  1.00 26.57           C  
ATOM    409  O   ILE L  53      23.439  22.452  44.778  1.00 25.69           O  
ATOM    410  N   TYR L  54      22.312  23.383  46.502  1.00 26.07           N  
ATOM    411  CA  TYR L  54      21.536  24.224  45.642  1.00 27.35           C  
ATOM    412  CB  TYR L  54      20.157  23.606  45.316  1.00 27.27           C  
ATOM    413  CG  TYR L  54      19.324  23.348  46.524  1.00 29.57           C  
ATOM    414  CD1 TYR L  54      19.823  22.685  47.621  1.00 30.17           C  
ATOM    415  CD2 TYR L  54      18.029  23.795  46.563  1.00 29.57           C  
ATOM    416  CE1 TYR L  54      19.037  22.462  48.725  1.00 32.36           C  
ATOM    417  CE2 TYR L  54      17.236  23.575  47.661  1.00 29.18           C  
ATOM    418  CZ  TYR L  54      17.739  22.906  48.747  1.00 34.44           C  
ATOM    419  OH  TYR L  54      16.932  22.677  49.881  1.00 36.02           O  
ATOM    420  C   TYR L  54      21.462  25.583  46.270  1.00 29.04           C  
ATOM    421  O   TYR L  54      21.629  25.724  47.479  1.00 28.07           O  
ATOM    422  N   TYR L  55      21.133  26.580  45.418  1.00 23.08           N  
ATOM    423  CA  TYR L  55      20.950  27.938  45.821  1.00 23.28           C  
ATOM    424  CB  TYR L  55      19.721  28.157  46.723  1.00 24.98           C  
ATOM    425  CG  TYR L  55      18.514  27.969  45.866  1.00 28.64           C  
ATOM    426  CD1 TYR L  55      18.013  26.715  45.609  1.00  0.00           C  
ATOM    427  CD2 TYR L  55      17.884  29.061  45.313  1.00  0.00           C  
ATOM    428  CE1 TYR L  55      16.900  26.552  44.817  1.00  0.00           C  
ATOM    429  CE2 TYR L  55      16.771  28.908  44.520  1.00  0.00           C  
ATOM    430  CZ  TYR L  55      16.277  27.651  44.270  1.00 49.15           C  
ATOM    431  OH  TYR L  55      15.136  27.490  43.457  1.00  0.00           O  
ATOM    432  C   TYR L  55      22.181  28.365  46.522  1.00 26.27           C  
ATOM    433  O   TYR L  55      22.137  29.100  47.504  1.00 26.37           O  
ATOM    434  N   MET L  56      23.308  27.841  46.024  1.00 30.99           N  
ATOM    435  CA  MET L  56      24.650  28.164  46.398  1.00 30.43           C  
ATOM    436  CB  MET L  56      24.926  29.674  46.232  1.00 36.37           C  
ATOM    437  CG  MET L  56      26.301  30.160  46.692  1.00 39.27           C  
ATOM    438  SD  MET L  56      26.400  30.572  48.458  1.00 40.48           S  
ATOM    439  CE  MET L  56      25.401  32.084  48.316  1.00 42.21           C  
ATOM    440  C   MET L  56      25.040  27.722  47.788  1.00 29.37           C  
ATOM    441  O   MET L  56      26.231  27.585  48.052  1.00 29.97           O  
ATOM    442  N   SER L  57      24.120  27.372  48.711  1.00 27.48           N  
ATOM    443  CA  SER L  57      24.703  26.984  49.976  1.00 27.00           C  
ATOM    444  CB  SER L  57      25.016  28.184  50.891  1.00 30.67           C  
ATOM    445  OG  SER L  57      23.812  28.806  51.315  1.00 34.41           O  
ATOM    446  C   SER L  57      23.785  26.085  50.741  1.00 25.44           C  
ATOM    447  O   SER L  57      23.972  25.875  51.938  1.00 27.75           O  
ATOM    448  N   ASN L  58      22.806  25.473  50.061  1.00 27.57           N  
ATOM    449  CA  ASN L  58      21.821  24.668  50.726  1.00 27.75           C  
ATOM    450  CB  ASN L  58      20.377  24.955  50.280  1.00 28.71           C  
ATOM    451  CG  ASN L  58      19.930  26.246  50.940  1.00 34.92           C  
ATOM    452  OD1 ASN L  58      19.814  26.322  52.162  1.00 37.31           O  
ATOM    453  ND2 ASN L  58      19.674  27.291  50.110  1.00 34.06           N  
ATOM    454  C   ASN L  58      22.090  23.237  50.413  1.00 28.06           C  
ATOM    455  O   ASN L  58      22.257  22.868  49.253  1.00 28.55           O  
ATOM    456  N   LEU L  59      22.158  22.394  51.461  1.00 28.53           N  
ATOM    457  CA  LEU L  59      22.384  20.994  51.257  1.00 30.49           C  
ATOM    458  CB  LEU L  59      22.881  20.267  52.519  1.00 31.55           C  
ATOM    459  CG  LEU L  59      24.287  20.677  52.997  1.00 37.42           C  
ATOM    460  CD1 LEU L  59      24.688  19.891  54.255  1.00 30.36           C  
ATOM    461  CD2 LEU L  59      25.322  20.542  51.872  1.00 33.72           C  
ATOM    462  C   LEU L  59      21.088  20.347  50.888  1.00 31.86           C  
ATOM    463  O   LEU L  59      20.048  20.622  51.485  1.00 32.18           O  
ATOM    464  N   ALA L  60      21.124  19.449  49.884  1.00 31.27           N  
ATOM    465  CA  ALA L  60      19.944  18.727  49.515  1.00 30.51           C  
ATOM    466  CB  ALA L  60      20.061  17.982  48.174  1.00 30.72           C  
ATOM    467  C   ALA L  60      19.715  17.714  50.590  1.00 35.40           C  
ATOM    468  O   ALA L  60      20.623  17.389  51.352  1.00 34.23           O  
ATOM    469  N   SER L  61      18.476  17.197  50.700  1.00 37.46           N  
ATOM    470  CA  SER L  61      18.201  16.250  51.742  0.90 41.40           C  
ATOM    471  CB  SER L  61      16.722  15.827  51.825  0.90 45.57           C  
ATOM    472  OG  SER L  61      15.915  16.942  52.173  0.90 53.38           O  
ATOM    473  C   SER L  61      19.001  15.014  51.492  1.00 39.99           C  
ATOM    474  O   SER L  61      19.111  14.545  50.360  1.00 39.07           O  
ATOM    475  N   GLY L  62      19.590  14.460  52.569  1.00 39.50           N  
ATOM    476  CA  GLY L  62      20.327  13.234  52.474  1.00 37.72           C  
ATOM    477  C   GLY L  62      21.781  13.514  52.241  1.00 37.00           C  
ATOM    478  O   GLY L  62      22.606  12.609  52.355  1.00 38.37           O  
ATOM    479  N   VAL L  63      22.142  14.772  51.917  1.00 34.72           N  
ATOM    480  CA  VAL L  63      23.522  15.088  51.654  1.00 32.36           C  
ATOM    481  CB  VAL L  63      23.703  16.369  50.884  1.00 29.43           C  
ATOM    482  CG1 VAL L  63      25.206  16.655  50.729  1.00 26.21           C  
ATOM    483  CG2 VAL L  63      22.956  16.244  49.545  1.00 27.69           C  
ATOM    484  C   VAL L  63      24.236  15.245  52.965  1.00 32.64           C  
ATOM    485  O   VAL L  63      23.724  15.852  53.904  1.00 32.13           O  
ATOM    486  N   PRO L  64      25.433  14.719  53.030  1.00 34.72           N  
ATOM    487  CA  PRO L  64      26.205  14.782  54.247  1.00 34.97           C  
ATOM    488  CD  PRO L  64      25.768  13.544  52.239  1.00 32.30           C  
ATOM    489  CB  PRO L  64      27.374  13.823  54.044  1.00 32.28           C  
ATOM    490  CG  PRO L  64      26.816  12.778  53.062  1.00 36.55           C  
ATOM    491  C   PRO L  64      26.629  16.177  54.589  1.00 36.37           C  
ATOM    492  O   PRO L  64      26.839  16.991  53.693  1.00 37.55           O  
ATOM    493  N   ASP L  65      26.790  16.441  55.899  1.00 34.28           N  
ATOM    494  CA  ASP L  65      27.129  17.704  56.491  0.90 35.51           C  
ATOM    495  CB  ASP L  65      27.148  17.618  58.026  0.90 41.50           C  
ATOM    496  CG  ASP L  65      27.184  19.025  58.594  0.90 44.73           C  
ATOM    497  OD1 ASP L  65      26.876  19.980  57.833  0.90 48.35           O  
ATOM    498  OD2 ASP L  65      27.519  19.162  59.801  0.90 48.31           O1-
ATOM    499  C   ASP L  65      28.506  18.097  56.051  1.00 31.96           C  
ATOM    500  O   ASP L  65      28.875  19.269  56.103  1.00 34.47           O  
ATOM    501  N   ARG L  66      29.308  17.111  55.623  1.00 32.53           N  
ATOM    502  CA  ARG L  66      30.677  17.312  55.241  1.00 30.83           C  
ATOM    503  CB  ARG L  66      31.350  16.030  54.707  1.00 29.13           C  
ATOM    504  CG  ARG L  66      31.258  14.807  55.622  1.00 33.05           C  
ATOM    505  CD  ARG L  66      32.182  13.660  55.198  1.00 36.97           C  
ATOM    506  NE  ARG L  66      31.794  13.222  53.827  1.00 37.70           N  
ATOM    507  CZ  ARG L  66      31.047  12.097  53.615  1.00 38.77           C  
ATOM    508  NH1 ARG L  66      30.621  11.333  54.659  1.00 40.99           N1+
ATOM    509  NH2 ARG L  66      30.725  11.715  52.346  1.00 37.99           N  
ATOM    510  C   ARG L  66      30.720  18.290  54.099  1.00 30.50           C  
ATOM    511  O   ARG L  66      31.699  19.020  53.943  1.00 28.69           O  
ATOM    512  N   PHE L  67      29.672  18.292  53.248  1.00 29.87           N  
ATOM    513  CA  PHE L  67      29.629  19.137  52.084  1.00 28.52           C  
ATOM    514  CB  PHE L  67      28.695  18.595  50.981  1.00 28.42           C  
ATOM    515  CG  PHE L  67      29.267  17.336  50.423  1.00 29.23           C  
ATOM    516  CD1 PHE L  67      30.235  17.391  49.452  1.00 30.42           C  
ATOM    517  CD2 PHE L  67      28.835  16.104  50.854  1.00 29.61           C  
ATOM    518  CE1 PHE L  67      30.768  16.240  48.924  1.00 30.55           C  
ATOM    519  CE2 PHE L  67      29.365  14.949  50.330  1.00 31.72           C  
ATOM    520  CZ  PHE L  67      30.337  15.014  49.364  1.00 29.88           C  
ATOM    521  C   PHE L  67      29.103  20.501  52.434  1.00 28.67           C  
ATOM    522  O   PHE L  67      28.079  20.637  53.103  1.00 30.37           O  
ATOM    523  N   SER L  68      29.796  21.564  51.964  1.00 28.66           N  
ATOM    524  CA  SER L  68      29.351  22.909  52.213  1.00 31.51           C  
ATOM    525  CB  SER L  68      30.058  23.573  53.406  1.00 29.90           C  
ATOM    526  OG  SER L  68      31.449  23.688  53.143  1.00 36.11           O  
ATOM    527  C   SER L  68      29.662  23.735  51.001  1.00 30.35           C  
ATOM    528  O   SER L  68      30.645  23.487  50.305  1.00 32.74           O  
ATOM    529  N   GLY L  69      28.827  24.762  50.719  1.00 29.95           N  
ATOM    530  CA  GLY L  69      29.072  25.587  49.567  1.00 28.69           C  
ATOM    531  C   GLY L  69      29.010  27.024  49.988  1.00 29.15           C  
ATOM    532  O   GLY L  69      28.276  27.386  50.906  1.00 28.96           O  
ATOM    533  N   ARG L  70      29.792  27.886  49.307  1.00 30.05           N  
ATOM    534  CA  ARG L  70      29.798  29.289  49.613  1.00 30.97           C  
ATOM    535  CB  ARG L  70      30.917  29.729  50.573  1.00 32.01           C  
ATOM    536  CG  ARG L  70      32.314  29.476  50.009  1.00  0.00           C  
ATOM    537  CD  ARG L  70      33.431  30.247  50.718  1.00  0.00           C  
ATOM    538  NE  ARG L  70      33.348  31.670  50.277  1.00  0.00           N  
ATOM    539  CZ  ARG L  70      32.603  32.577  50.974  1.00  0.00           C  
ATOM    540  NH1 ARG L  70      31.972  32.207  52.125  1.00  0.00           N1+
ATOM    541  NH2 ARG L  70      32.492  33.861  50.520  1.00  0.00           N  
ATOM    542  C   ARG L  70      30.071  30.026  48.342  1.00 32.60           C  
ATOM    543  O   ARG L  70      30.311  29.422  47.296  1.00 32.38           O  
ATOM    544  N   GLY L  71      30.007  31.373  48.398  1.00 33.59           N  
ATOM    545  CA  GLY L  71      30.332  32.168  47.248  1.00 33.76           C  
ATOM    546  C   GLY L  71      29.227  33.139  46.984  1.00 33.95           C  
ATOM    547  O   GLY L  71      28.166  33.090  47.605  1.00 34.06           O  
ATOM    548  N   SER L  72      29.473  34.077  46.047  1.00 34.66           N  
ATOM    549  CA  SER L  72      28.458  35.007  45.659  1.00 35.05           C  
ATOM    550  CB  SER L  72      28.285  36.198  46.622  1.00 38.05           C  
ATOM    551  OG  SER L  72      29.466  36.983  46.656  1.00 41.09           O  
ATOM    552  C   SER L  72      28.845  35.566  44.327  1.00 35.35           C  
ATOM    553  O   SER L  72      30.022  35.622  43.977  1.00 36.26           O  
ATOM    554  N   GLY L  73      27.840  35.989  43.542  1.00 33.71           N  
ATOM    555  CA  GLY L  73      28.098  36.603  42.278  1.00 33.10           C  
ATOM    556  C   GLY L  73      28.741  35.637  41.332  1.00 32.94           C  
ATOM    557  O   GLY L  73      28.101  34.721  40.823  1.00 34.01           O  
ATOM    558  N   THR L  74      29.999  35.950  40.966  1.00 31.78           N  
ATOM    559  CA  THR L  74      30.835  35.232  40.042  1.00 33.62           C  
ATOM    560  CB  THR L  74      31.902  36.112  39.463  1.00 34.84           C  
ATOM    561  OG1 THR L  74      31.321  37.230  38.814  1.00 36.13           O  
ATOM    562  CG2 THR L  74      32.713  35.290  38.453  1.00 35.77           C  
ATOM    563  C   THR L  74      31.552  34.029  40.598  1.00 35.10           C  
ATOM    564  O   THR L  74      31.807  33.080  39.855  1.00 37.22           O  
ATOM    565  N   ASP L  75      31.965  34.040  41.885  1.00 34.72           N  
ATOM    566  CA  ASP L  75      32.831  32.974  42.324  1.00 36.18           C  
ATOM    567  CB  ASP L  75      34.182  33.479  42.865  1.00 41.62           C  
ATOM    568  CG  ASP L  75      34.948  34.148  41.727  1.00 49.94           C  
ATOM    569  OD1 ASP L  75      34.352  34.337  40.633  1.00 54.77           O  
ATOM    570  OD2 ASP L  75      36.142  34.482  41.941  1.00 57.14           O1-
ATOM    571  C   ASP L  75      32.180  32.149  43.393  1.00 35.59           C  
ATOM    572  O   ASP L  75      31.548  32.673  44.309  1.00 35.12           O  
ATOM    573  N   PHE L  76      32.333  30.807  43.298  1.00 31.73           N  
ATOM    574  CA  PHE L  76      31.720  29.933  44.262  1.00 31.17           C  
ATOM    575  CB  PHE L  76      30.461  29.232  43.721  1.00 29.48           C  
ATOM    576  CG  PHE L  76      29.501  30.283  43.281  1.00 28.55           C  
ATOM    577  CD1 PHE L  76      28.611  30.848  44.163  1.00 26.45           C  
ATOM    578  CD2 PHE L  76      29.501  30.714  41.974  1.00 27.46           C  
ATOM    579  CE1 PHE L  76      27.734  31.821  43.743  1.00 26.99           C  
ATOM    580  CE2 PHE L  76      28.625  31.687  41.549  1.00 28.70           C  
ATOM    581  CZ  PHE L  76      27.735  32.242  42.435  1.00 29.70           C  
ATOM    582  C   PHE L  76      32.694  28.845  44.606  1.00 31.60           C  
ATOM    583  O   PHE L  76      33.587  28.527  43.821  1.00 31.36           O  
ATOM    584  N   THR L  77      32.552  28.251  45.816  1.00 30.17           N  
ATOM    585  CA  THR L  77      33.429  27.185  46.207  1.00 27.76           C  
ATOM    586  CB  THR L  77      34.516  27.622  47.150  1.00 28.47           C  
ATOM    587  OG1 THR L  77      35.304  28.636  46.543  1.00 26.80           O  
ATOM    588  CG2 THR L  77      35.396  26.407  47.495  1.00 28.74           C  
ATOM    589  C   THR L  77      32.637  26.118  46.903  1.00 28.09           C  
ATOM    590  O   THR L  77      31.710  26.395  47.664  1.00 28.07           O  
ATOM    591  N   LEU L  78      32.995  24.852  46.622  1.00 26.84           N  
ATOM    592  CA  LEU L  78      32.408  23.714  47.263  1.00 26.44           C  
ATOM    593  CB  LEU L  78      32.005  22.608  46.272  1.00 23.52           C  
ATOM    594  CG  LEU L  78      31.407  21.359  46.945  1.00 26.60           C  
ATOM    595  CD1 LEU L  78      30.070  21.678  47.628  1.00 26.41           C  
ATOM    596  CD2 LEU L  78      31.311  20.188  45.954  1.00 28.42           C  
ATOM    597  C   LEU L  78      33.492  23.153  48.120  1.00 29.49           C  
ATOM    598  O   LEU L  78      34.616  22.971  47.656  1.00 26.40           O  
ATOM    599  N   ARG L  79      33.197  22.890  49.408  1.00 29.15           N  
ATOM    600  CA  ARG L  79      34.229  22.354  50.245  1.00 31.97           C  
ATOM    601  CB  ARG L  79      34.655  23.290  51.392  1.00 34.75           C  
ATOM    602  CG  ARG L  79      35.435  24.514  50.906  1.00 41.40           C  
ATOM    603  CD  ARG L  79      35.917  25.434  52.030  1.00 51.09           C  
ATOM    604  NE  ARG L  79      34.713  26.007  52.689  1.00  0.00           N  
ATOM    605  CZ  ARG L  79      34.844  26.949  53.668  1.00  0.00           C  
ATOM    606  NH1 ARG L  79      36.083  27.377  54.058  1.00  0.00           N1+
ATOM    607  NH2 ARG L  79      33.727  27.472  54.246  1.00  0.00           N  
ATOM    608  C   ARG L  79      33.737  21.076  50.838  1.00 31.30           C  
ATOM    609  O   ARG L  79      32.585  20.972  51.262  1.00 30.27           O  
ATOM    610  N   ILE L  80      34.610  20.050  50.846  1.00 32.49           N  
ATOM    611  CA  ILE L  80      34.264  18.786  51.418  1.00 34.50           C  
ATOM    612  CB  ILE L  80      34.439  17.644  50.457  1.00 34.00           C  
ATOM    613  CG1 ILE L  80      33.563  17.857  49.212  1.00 32.49           C  
ATOM    614  CG2 ILE L  80      34.128  16.336  51.201  1.00 33.98           C  
ATOM    615  CD1 ILE L  80      33.903  16.907  48.066  1.00 33.82           C  
ATOM    616  C   ILE L  80      35.212  18.559  52.547  1.00 38.22           C  
ATOM    617  O   ILE L  80      36.417  18.443  52.336  1.00 38.23           O  
ATOM    618  N   SER L  81      34.694  18.521  53.789  1.00 37.10           N  
ATOM    619  CA  SER L  81      35.564  18.252  54.895  0.90 40.48           C  
ATOM    620  CB  SER L  81      35.091  18.842  56.233  0.90 40.31           C  
ATOM    621  OG  SER L  81      35.197  20.256  56.209  0.90 47.93           O  
ATOM    622  C   SER L  81      35.612  16.770  55.066  1.00 39.74           C  
ATOM    623  O   SER L  81      34.660  16.074  54.722  1.00 41.75           O  
ATOM    624  N   ARG L  82      36.733  16.260  55.613  1.00 39.57           N  
ATOM    625  CA  ARG L  82      36.893  14.860  55.899  0.90 40.06           C  
ATOM    626  CB  ARG L  82      36.056  14.390  57.099  0.90 43.33           C  
ATOM    627  CG  ARG L  82      36.293  15.178  58.389  0.90 49.89           C  
ATOM    628  CD  ARG L  82      35.505  14.606  59.568  0.90 56.04           C  
ATOM    629  NE  ARG L  82      34.095  14.439  59.110  0.90 62.35           N  
ATOM    630  CZ  ARG L  82      33.395  13.322  59.458  0.90 62.64           C  
ATOM    631  NH1 ARG L  82      33.977  12.385  60.261  0.90 60.07           N1+
ATOM    632  NH2 ARG L  82      32.122  13.135  59.002  0.90 61.40           N  
ATOM    633  C   ARG L  82      36.478  14.043  54.715  1.00 37.62           C  
ATOM    634  O   ARG L  82      35.433  13.393  54.740  1.00 38.09           O  
ATOM    635  N   VAL L  83      37.281  14.067  53.634  1.00 35.02           N  
ATOM    636  CA  VAL L  83      36.925  13.349  52.442  1.00 32.21           C  
ATOM    637  CB  VAL L  83      37.881  13.549  51.297  1.00 33.28           C  
ATOM    638  CG1 VAL L  83      37.468  12.615  50.148  1.00 31.06           C  
ATOM    639  CG2 VAL L  83      37.896  15.035  50.901  1.00 30.71           C  
ATOM    640  C   VAL L  83      36.886  11.885  52.735  1.00 34.18           C  
ATOM    641  O   VAL L  83      37.698  11.356  53.495  1.00 33.64           O  
ATOM    642  N   GLU L  84      35.900  11.193  52.130  1.00 33.63           N  
ATOM    643  CA  GLU L  84      35.766   9.779  52.298  1.00 34.97           C  
ATOM    644  CB  GLU L  84      34.461   9.375  53.002  1.00 35.31           C  
ATOM    645  CG  GLU L  84      34.420   9.921  54.432  1.00 43.56           C  
ATOM    646  CD  GLU L  84      33.151   9.436  55.108  1.00 48.79           C  
ATOM    647  OE1 GLU L  84      32.522   8.483  54.574  1.00 50.35           O  
ATOM    648  OE2 GLU L  84      32.797  10.007  56.173  1.00 52.14           O1-
ATOM    649  C   GLU L  84      35.823   9.172  50.931  1.00 33.79           C  
ATOM    650  O   GLU L  84      35.721   9.865  49.921  1.00 36.29           O  
ATOM    651  N   ALA L  85      36.001   7.843  50.870  1.00 32.09           N  
ATOM    652  CA  ALA L  85      36.167   7.125  49.635  1.00 33.11           C  
ATOM    653  CB  ALA L  85      36.353   5.616  49.853  1.00 33.58           C  
ATOM    654  C   ALA L  85      34.954   7.301  48.770  1.00 34.01           C  
ATOM    655  O   ALA L  85      35.059   7.381  47.548  1.00 35.92           O  
ATOM    656  N   GLU L  86      33.769   7.372  49.398  1.00 34.12           N  
ATOM    657  CA  GLU L  86      32.494   7.452  48.737  1.00 34.67           C  
ATOM    658  CB  GLU L  86      31.341   7.618  49.739  1.00 35.80           C  
ATOM    659  CG  GLU L  86      31.184   6.464  50.725  1.00 50.52           C  
ATOM    660  CD  GLU L  86      30.175   6.906  51.776  1.00 59.39           C  
ATOM    661  OE1 GLU L  86      29.905   8.134  51.853  1.00 65.37           O  
ATOM    662  OE2 GLU L  86      29.666   6.028  52.519  1.00 64.15           O1-
ATOM    663  C   GLU L  86      32.454   8.685  47.894  1.00 32.48           C  
ATOM    664  O   GLU L  86      31.756   8.730  46.884  1.00 31.97           O  
ATOM    665  N   ASP L  87      33.181   9.727  48.321  1.00 28.85           N  
ATOM    666  CA  ASP L  87      33.205  11.036  47.732  1.00 29.47           C  
ATOM    667  CB  ASP L  87      33.957  12.040  48.623  1.00 27.76           C  
ATOM    668  CG  ASP L  87      33.138  12.199  49.903  1.00 32.00           C  
ATOM    669  OD1 ASP L  87      31.940  11.803  49.896  1.00 32.53           O  
ATOM    670  OD2 ASP L  87      33.700  12.716  50.905  1.00 33.25           O1-
ATOM    671  C   ASP L  87      33.809  11.035  46.353  1.00 29.63           C  
ATOM    672  O   ASP L  87      33.665  12.016  45.624  1.00 27.33           O  
ATOM    673  N   ALA L  88      34.550   9.978  45.964  1.00 27.68           N  
ATOM    674  CA  ALA L  88      35.187   9.978  44.674  0.90 31.56           C  
ATOM    675  CB  ALA L  88      36.005   8.706  44.387  0.90 30.38           C  
ATOM    676  C   ALA L  88      34.169  10.120  43.588  1.00 31.60           C  
ATOM    677  O   ALA L  88      33.069   9.571  43.658  1.00 32.53           O  
ATOM    678  N   GLY L  89      34.530  10.886  42.535  1.00 28.86           N  
ATOM    679  CA  GLY L  89      33.631  11.082  41.437  1.00 25.47           C  
ATOM    680  C   GLY L  89      33.933  12.415  40.833  1.00 27.28           C  
ATOM    681  O   GLY L  89      34.948  13.039  41.143  1.00 27.70           O  
ATOM    682  N   VAL L  90      33.042  12.884  39.937  1.00 24.93           N  
ATOM    683  CA  VAL L  90      33.243  14.141  39.278  1.00 23.17           C  
ATOM    684  CB  VAL L  90      33.049  14.053  37.796  1.00 24.49           C  
ATOM    685  CG1 VAL L  90      33.277  15.443  37.184  1.00 24.18           C  
ATOM    686  CG2 VAL L  90      33.986  12.962  37.250  1.00 24.63           C  
ATOM    687  C   VAL L  90      32.226  15.114  39.797  1.00 23.23           C  
ATOM    688  O   VAL L  90      31.036  14.809  39.856  1.00 23.55           O  
ATOM    689  N   TYR L  91      32.679  16.327  40.177  1.00 22.48           N  
ATOM    690  CA  TYR L  91      31.798  17.335  40.702  1.00 22.55           C  
ATOM    691  CB  TYR L  91      32.376  18.094  41.912  1.00 23.97           C  
ATOM    692  CG  TYR L  91      32.533  17.139  43.044  1.00 27.41           C  
ATOM    693  CD1 TYR L  91      33.587  16.255  43.067  1.00 27.24           C  
ATOM    694  CD2 TYR L  91      31.637  17.133  44.089  1.00 26.70           C  
ATOM    695  CE1 TYR L  91      33.740  15.370  44.110  1.00 25.79           C  
ATOM    696  CE2 TYR L  91      31.786  16.251  45.133  1.00 27.73           C  
ATOM    697  CZ  TYR L  91      32.838  15.365  45.146  1.00 26.92           C  
ATOM    698  OH  TYR L  91      32.991  14.459  46.218  1.00 27.10           O  
ATOM    699  C   TYR L  91      31.567  18.363  39.636  1.00 22.90           C  
ATOM    700  O   TYR L  91      32.510  18.809  38.982  1.00 25.45           O  
ATOM    701  N   TYR L  92      30.293  18.761  39.421  1.00 23.52           N  
ATOM    702  CA  TYR L  92      30.010  19.746  38.411  1.00 24.40           C  
ATOM    703  CB  TYR L  92      29.053  19.286  37.289  1.00 25.85           C  
ATOM    704  CG  TYR L  92      29.495  18.038  36.598  1.00 30.39           C  
ATOM    705  CD1 TYR L  92      30.433  18.061  35.591  1.00 33.45           C  
ATOM    706  CD2 TYR L  92      28.955  16.824  36.956  1.00 35.64           C  
ATOM    707  CE1 TYR L  92      30.824  16.903  34.959  1.00 34.43           C  
ATOM    708  CE2 TYR L  92      29.344  15.663  36.326  1.00 36.30           C  
ATOM    709  CZ  TYR L  92      30.283  15.697  35.324  1.00 37.10           C  
ATOM    710  OH  TYR L  92      30.688  14.510  34.673  1.00 18.17           O  
ATOM    711  C   TYR L  92      29.230  20.860  39.046  1.00 25.33           C  
ATOM    712  O   TYR L  92      28.314  20.616  39.830  1.00 25.75           O  
ATOM    713  N   CYS L  93      29.588  22.123  38.731  1.00 23.98           N  
ATOM    714  CA  CYS L  93      28.788  23.239  39.151  1.00 25.25           C  
ATOM    715  CB  CYS L  93      29.592  24.533  39.443  1.00 28.59           C  
ATOM    716  SG  CYS L  93      30.681  25.046  38.078  1.00 33.76           S  
ATOM    717  C   CYS L  93      27.817  23.485  38.030  1.00 24.75           C  
ATOM    718  O   CYS L  93      28.070  23.088  36.892  1.00 24.92           O  
ATOM    719  N   MET L  94      26.662  24.116  38.326  1.00 25.83           N  
ATOM    720  CA  MET L  94      25.660  24.342  37.319  1.00 24.01           C  
ATOM    721  CB  MET L  94      24.576  23.253  37.359  1.00 23.09           C  
ATOM    722  CG  MET L  94      23.434  23.409  36.354  1.00 24.71           C  
ATOM    723  SD  MET L  94      22.179  22.101  36.507  1.00  0.00           S  
ATOM    724  CE  MET L  94      21.049  22.800  35.273  1.00  0.00           C  
ATOM    725  C   MET L  94      24.977  25.627  37.652  1.00 24.84           C  
ATOM    726  O   MET L  94      24.752  25.921  38.825  1.00 25.79           O  
ATOM    727  N   GLN L  95      24.622  26.424  36.621  1.00 23.37           N  
ATOM    728  CA  GLN L  95      23.947  27.666  36.870  1.00 22.46           C  
ATOM    729  CB  GLN L  95      24.724  28.912  36.387  1.00 25.18           C  
ATOM    730  CG  GLN L  95      24.948  29.002  34.875  1.00 26.91           C  
ATOM    731  CD  GLN L  95      23.744  29.667  34.227  1.00 26.69           C  
ATOM    732  OE1 GLN L  95      23.061  30.484  34.840  1.00 30.82           O  
ATOM    733  NE2 GLN L  95      23.483  29.317  32.938  1.00 30.00           N  
ATOM    734  C   GLN L  95      22.615  27.612  36.189  1.00 25.48           C  
ATOM    735  O   GLN L  95      22.499  27.147  35.053  1.00 23.90           O  
ATOM    736  N   SER L  96      21.568  27.839  37.016  1.00 39.16           N  
ATOM    737  CA  SER L  96      20.182  27.834  36.634  1.00 41.76           C  
ATOM    738  CB  SER L  96      19.280  27.114  37.659  1.00 39.02           C  
ATOM    739  OG  SER L  96      19.282  27.796  38.902  1.00  0.00           O  
ATOM    740  C   SER L  96      19.629  29.212  36.384  1.00 43.35           C  
ATOM    741  O   SER L  96      18.436  29.345  36.120  1.00 43.01           O  
ATOM    742  N   LEU L  97      20.441  30.280  36.491  1.00 44.83           N  
ATOM    743  CA  LEU L  97      19.865  31.598  36.430  1.00 46.97           C  
ATOM    744  CB  LEU L  97      20.889  32.709  36.699  1.00 41.69           C  
ATOM    745  CG  LEU L  97      20.266  34.115  36.643  1.00 39.79           C  
ATOM    746  CD1 LEU L  97      19.203  34.289  37.738  1.00 37.35           C  
ATOM    747  CD2 LEU L  97      21.343  35.212  36.678  1.00 41.63           C  
ATOM    748  C   LEU L  97      19.219  31.897  35.110  1.00 46.81           C  
ATOM    749  O   LEU L  97      18.057  32.299  35.074  1.00 42.50           O  
ATOM    750  N   GLU L  98      19.923  31.692  33.980  1.00 39.98           N  
ATOM    751  CA  GLU L  98      19.302  32.051  32.738  1.00 41.89           C  
ATOM    752  CB  GLU L  98      19.824  33.359  32.116  1.00 54.76           C  
ATOM    753  CG  GLU L  98      19.377  34.612  32.872  1.00 59.14           C  
ATOM    754  CD  GLU L  98      19.777  35.830  32.052  1.00 58.92           C  
ATOM    755  OE1 GLU L  98      19.407  35.878  30.849  1.00 61.61           O  
ATOM    756  OE2 GLU L  98      20.451  36.732  32.618  1.00 59.25           O1-
ATOM    757  C   GLU L  98      19.517  30.962  31.736  1.00 38.69           C  
ATOM    758  O   GLU L  98      20.319  30.054  31.939  1.00 49.36           O  
ATOM    759  N   TYR L  99      18.759  31.037  30.624  1.00 46.37           N  
ATOM    760  CA  TYR L  99      18.829  30.075  29.563  1.00 45.43           C  
ATOM    761  CB  TYR L  99      17.535  29.989  28.732  1.00 46.61           C  
ATOM    762  CG  TYR L  99      16.453  29.439  29.599  1.00 48.33           C  
ATOM    763  CD1 TYR L  99      15.871  30.217  30.571  1.00 48.32           C  
ATOM    764  CD2 TYR L  99      16.005  28.148  29.428  1.00 45.49           C  
ATOM    765  CE1 TYR L  99      14.871  29.714  31.369  1.00 51.75           C  
ATOM    766  CE2 TYR L  99      15.005  27.638  30.223  1.00 50.72           C  
ATOM    767  CZ  TYR L  99      14.436  28.423  31.198  1.00 53.65           C  
ATOM    768  OH  TYR L  99      13.410  27.906  32.017  1.00 51.13           O  
ATOM    769  C   TYR L  99      19.920  30.498  28.636  1.00 46.55           C  
ATOM    770  O   TYR L  99      20.110  31.688  28.380  1.00 49.35           O  
ATOM    771  N   PRO L 100      20.670  29.548  28.140  1.00 43.28           N  
ATOM    772  CA  PRO L 100      20.474  28.170  28.498  1.00 41.89           C  
ATOM    773  CD  PRO L 100      21.261  29.689  26.821  1.00 35.67           C  
ATOM    774  CB  PRO L 100      21.016  27.341  27.331  1.00 38.92           C  
ATOM    775  CG  PRO L 100      21.901  28.321  26.543  1.00 36.33           C  
ATOM    776  C   PRO L 100      21.171  27.880  29.788  1.00 41.91           C  
ATOM    777  O   PRO L 100      22.081  28.622  30.152  1.00 40.59           O  
ATOM    778  N   TYR L 101      20.771  26.797  30.484  1.00 35.60           N  
ATOM    779  CA  TYR L 101      21.400  26.443  31.726  1.00 35.59           C  
ATOM    780  CB  TYR L 101      20.640  25.384  32.542  1.00 38.86           C  
ATOM    781  CG  TYR L 101      19.282  25.910  32.861  1.00 43.71           C  
ATOM    782  CD1 TYR L 101      19.066  26.700  33.967  1.00 46.32           C  
ATOM    783  CD2 TYR L 101      18.219  25.616  32.040  1.00 46.94           C  
ATOM    784  CE1 TYR L 101      17.810  27.181  34.254  1.00 47.91           C  
ATOM    785  CE2 TYR L 101      16.962  26.092  32.321  1.00 48.92           C  
ATOM    786  CZ  TYR L 101      16.753  26.876  33.430  1.00 48.58           C  
ATOM    787  OH  TYR L 101      15.463  27.366  33.719  1.00  0.00           O  
ATOM    788  C   TYR L 101      22.724  25.853  31.375  1.00 34.29           C  
ATOM    789  O   TYR L 101      22.837  25.130  30.386  1.00 34.43           O  
ATOM    790  N   THR L 102      23.778  26.162  32.159  1.00 23.30           N  
ATOM    791  CA  THR L 102      25.049  25.641  31.730  0.90 23.83           C  
ATOM    792  CB  THR L 102      25.960  26.713  31.211  0.90 24.72           C  
ATOM    793  OG1 THR L 102      26.195  27.676  32.226  0.90 22.76           O  
ATOM    794  CG2 THR L 102      25.299  27.392  29.998  0.90 27.35           C  
ATOM    795  C   THR L 102      25.758  24.959  32.869  1.00 24.33           C  
ATOM    796  O   THR L 102      25.538  25.264  34.042  1.00 25.62           O  
ATOM    797  N   PHE L 103      26.662  24.011  32.526  1.00 23.47           N  
ATOM    798  CA  PHE L 103      27.385  23.245  33.507  1.00 23.29           C  
ATOM    799  CB  PHE L 103      27.306  21.722  33.297  1.00 21.95           C  
ATOM    800  CG  PHE L 103      25.901  21.235  33.377  1.00 24.70           C  
ATOM    801  CD1 PHE L 103      25.350  20.860  34.579  1.00 24.38           C  
ATOM    802  CD2 PHE L 103      25.130  21.143  32.242  1.00 26.21           C  
ATOM    803  CE1 PHE L 103      24.054  20.401  34.647  1.00 27.70           C  
ATOM    804  CE2 PHE L 103      23.835  20.685  32.305  1.00 25.71           C  
ATOM    805  CZ  PHE L 103      23.290  20.311  33.511  1.00 27.50           C  
ATOM    806  C   PHE L 103      28.847  23.542  33.372  1.00 25.25           C  
ATOM    807  O   PHE L 103      29.326  23.940  32.312  1.00 24.17           O  
ATOM    808  N   GLY L 104      29.598  23.354  34.476  1.00 24.10           N  
ATOM    809  CA  GLY L 104      31.022  23.524  34.440  1.00 24.81           C  
ATOM    810  C   GLY L 104      31.582  22.260  33.857  1.00 25.56           C  
ATOM    811  O   GLY L 104      30.855  21.296  33.627  1.00 25.16           O  
ATOM    812  N   GLY L 105      32.905  22.248  33.606  1.00 25.72           N  
ATOM    813  CA  GLY L 105      33.622  21.154  33.004  1.00 27.40           C  
ATOM    814  C   GLY L 105      33.634  19.948  33.891  1.00 27.75           C  
ATOM    815  O   GLY L 105      33.681  18.818  33.403  1.00 28.47           O  
ATOM    816  N   GLY L 106      33.665  20.152  35.220  1.00 27.49           N  
ATOM    817  CA  GLY L 106      33.697  19.042  36.128  1.00 24.76           C  
ATOM    818  C   GLY L 106      35.077  18.934  36.696  1.00 27.10           C  
ATOM    819  O   GLY L 106      36.068  19.218  36.024  1.00 27.81           O  
ATOM    820  N   THR L 107      35.157  18.522  37.980  1.00 26.20           N  
ATOM    821  CA  THR L 107      36.411  18.325  38.650  1.00 29.04           C  
ATOM    822  CB  THR L 107      36.589  19.182  39.870  1.00 30.74           C  
ATOM    823  OG1 THR L 107      36.524  20.555  39.517  1.00 29.37           O  
ATOM    824  CG2 THR L 107      37.946  18.859  40.518  1.00 29.24           C  
ATOM    825  C   THR L 107      36.412  16.912  39.132  1.00 29.27           C  
ATOM    826  O   THR L 107      35.471  16.472  39.791  1.00 28.62           O  
ATOM    827  N   LYS L 108      37.489  16.165  38.828  1.00 30.19           N  
ATOM    828  CA  LYS L 108      37.541  14.788  39.219  1.00 30.10           C  
ATOM    829  CB  LYS L 108      38.296  13.909  38.207  1.00 31.36           C  
ATOM    830  CG  LYS L 108      38.135  12.403  38.431  1.00 35.31           C  
ATOM    831  CD  LYS L 108      38.656  11.566  37.259  1.00 40.45           C  
ATOM    832  CE  LYS L 108      38.499  10.055  37.428  1.00 46.39           C  
ATOM    833  NZ  LYS L 108      38.961   9.368  36.200  1.00 49.49           N1+
ATOM    834  C   LYS L 108      38.265  14.709  40.520  1.00 30.18           C  
ATOM    835  O   LYS L 108      39.393  15.180  40.662  1.00 30.88           O  
ATOM    836  N   LEU L 109      37.613  14.096  41.519  1.00 29.76           N  
ATOM    837  CA  LEU L 109      38.211  13.995  42.814  1.00 29.16           C  
ATOM    838  CB  LEU L 109      37.167  14.008  43.942  1.00 31.38           C  
ATOM    839  CG  LEU L 109      37.766  14.068  45.356  1.00 33.51           C  
ATOM    840  CD1 LEU L 109      38.404  15.442  45.625  1.00 37.28           C  
ATOM    841  CD2 LEU L 109      36.732  13.665  46.415  1.00 37.72           C  
ATOM    842  C   LEU L 109      38.900  12.672  42.861  1.00 32.48           C  
ATOM    843  O   LEU L 109      38.280  11.632  42.642  1.00 35.36           O  
ATOM    844  N   GLU L 110      40.218  12.684  43.136  1.00 31.00           N  
ATOM    845  CA  GLU L 110      40.953  11.457  43.211  1.00 31.52           C  
ATOM    846  CB  GLU L 110      42.198  11.438  42.321  1.00 31.46           C  
ATOM    847  CG  GLU L 110      42.859  10.067  42.271  1.00 42.56           C  
ATOM    848  CD  GLU L 110      44.183  10.226  41.549  1.00 48.16           C  
ATOM    849  OE1 GLU L 110      44.423  11.324  40.979  1.00 53.39           O  
ATOM    850  OE2 GLU L 110      44.977   9.248  41.563  1.00 46.66           O1-
ATOM    851  C   GLU L 110      41.420  11.305  44.623  1.00 30.91           C  
ATOM    852  O   GLU L 110      41.808  12.278  45.268  1.00 31.13           O  
ATOM    853  N   ILE L 111      41.398  10.063  45.148  1.00 31.83           N  
ATOM    854  CA  ILE L 111      41.802   9.888  46.510  1.00 31.73           C  
ATOM    855  CB  ILE L 111      40.956   8.921  47.275  1.00 31.56           C  
ATOM    856  CG1 ILE L 111      39.534   9.489  47.403  1.00 34.86           C  
ATOM    857  CG2 ILE L 111      41.636   8.653  48.627  1.00 32.89           C  
ATOM    858  CD1 ILE L 111      38.524   8.494  47.962  1.00 37.21           C  
ATOM    859  C   ILE L 111      43.210   9.408  46.540  1.00 33.07           C  
ATOM    860  O   ILE L 111      43.585   8.463  45.850  1.00 31.47           O  
ATOM    861  N   LYS L 112      44.034  10.097  47.347  1.00 30.00           N  
ATOM    862  CA  LYS L 112      45.410   9.742  47.494  1.00 29.87           C  
ATOM    863  CB  LYS L 112      46.278  10.936  47.914  1.00 30.70           C  
ATOM    864  CG  LYS L 112      47.752  10.591  48.084  1.00 37.19           C  
ATOM    865  CD  LYS L 112      48.466  10.204  46.791  1.00 40.55           C  
ATOM    866  CE  LYS L 112      49.942   9.882  47.015  1.00 42.76           C  
ATOM    867  NZ  LYS L 112      50.572   9.433  45.753  1.00 43.89           N1+
ATOM    868  C   LYS L 112      45.514   8.678  48.579  1.00 29.73           C  
ATOM    869  O   LYS L 112      44.544   8.534  49.370  1.00 32.56           O  
ATOM    870  OXT LYS L 112      46.571   7.997  48.634  1.00  0.00           O1-
TER     871      LYS L 112 
ATOM    872  N   GLN H 113       9.314   6.389  46.424  1.00 62.51           N1+
ATOM    873  CA  GLN H 113      10.003   7.696  46.312  1.00 63.29           C  
ATOM    874  CB  GLN H 113      11.498   7.509  46.633  1.00 65.73           C  
ATOM    875  CG  GLN H 113      12.294   8.811  46.765  1.00 70.75           C  
ATOM    876  CD  GLN H 113      13.721   8.425  47.086  1.00 77.91           C  
ATOM    877  OE1 GLN H 113      14.673   9.027  46.588  1.00 78.86           O  
ATOM    878  NE2 GLN H 113      13.867   7.383  47.944  1.00 77.43           N  
ATOM    879  C   GLN H 113       9.836   8.267  44.935  1.00 60.80           C  
ATOM    880  O   GLN H 113       9.087   7.737  44.115  1.00 61.84           O  
ATOM    881  N   ILE H 114      10.521   9.393  44.659  1.00 56.91           N  
ATOM    882  CA  ILE H 114      10.447  10.027  43.378  1.00 54.17           C  
ATOM    883  CB  ILE H 114      10.846  11.468  43.441  1.00 54.69           C  
ATOM    884  CG1 ILE H 114       9.972  12.196  44.474  1.00 55.00           C  
ATOM    885  CG2 ILE H 114      10.732  12.067  42.033  1.00 52.97           C  
ATOM    886  CD1 ILE H 114      10.492  13.582  44.848  1.00 33.90           C  
ATOM    887  C   ILE H 114      11.409   9.306  42.491  1.00 52.40           C  
ATOM    888  O   ILE H 114      12.582   9.148  42.831  1.00 52.20           O  
ATOM    889  N   GLN H 115      10.919   8.825  41.329  1.00 47.20           N  
ATOM    890  CA  GLN H 115      11.772   8.077  40.449  1.00 43.11           C  
ATOM    891  CB  GLN H 115      11.516   6.563  40.469  1.00 45.56           C  
ATOM    892  CG  GLN H 115      11.860   5.857  41.774  1.00 52.07           C  
ATOM    893  CD  GLN H 115      11.510   4.387  41.589  1.00 57.26           C  
ATOM    894  OE1 GLN H 115      11.054   3.722  42.518  1.00 60.64           O  
ATOM    895  NE2 GLN H 115      11.723   3.861  40.354  1.00 57.88           N  
ATOM    896  C   GLN H 115      11.512   8.461  39.028  1.00 39.59           C  
ATOM    897  O   GLN H 115      10.388   8.767  38.637  1.00 37.36           O  
ATOM    898  N   LEU H 116      12.586   8.451  38.214  1.00 34.70           N  
ATOM    899  CA  LEU H 116      12.486   8.669  36.801  0.90 30.47           C  
ATOM    900  CB  LEU H 116      13.269   9.906  36.323  0.90 28.01           C  
ATOM    901  CG  LEU H 116      12.680  11.244  36.813  0.90 26.93           C  
ATOM    902  CD1 LEU H 116      13.526  12.441  36.349  0.90 25.68           C  
ATOM    903  CD2 LEU H 116      11.204  11.382  36.400  0.90 25.88           C  
ATOM    904  C   LEU H 116      13.117   7.469  36.162  1.00 29.90           C  
ATOM    905  O   LEU H 116      14.314   7.234  36.324  1.00 30.62           O  
ATOM    906  N   VAL H 117      12.327   6.673  35.411  1.00 28.09           N  
ATOM    907  CA  VAL H 117      12.889   5.489  34.821  1.00 29.53           C  
ATOM    908  CB  VAL H 117      12.122   4.240  35.152  1.00 31.17           C  
ATOM    909  CG1 VAL H 117      12.727   3.069  34.361  1.00 28.42           C  
ATOM    910  CG2 VAL H 117      12.163   4.036  36.681  1.00 30.19           C  
ATOM    911  C   VAL H 117      12.910   5.655  33.332  1.00 29.98           C  
ATOM    912  O   VAL H 117      11.886   5.929  32.706  1.00 30.44           O  
ATOM    913  N   GLN H 118      14.098   5.467  32.719  1.00 30.78           N  
ATOM    914  CA  GLN H 118      14.227   5.676  31.306  1.00 30.17           C  
ATOM    915  CB  GLN H 118      15.454   6.515  30.910  1.00 32.00           C  
ATOM    916  CG  GLN H 118      15.356   7.948  31.434  1.00 34.35           C  
ATOM    917  CD  GLN H 118      16.558   8.720  30.926  1.00 36.73           C  
ATOM    918  OE1 GLN H 118      17.196   9.455  31.675  1.00 35.81           O  
ATOM    919  NE2 GLN H 118      16.871   8.558  29.614  1.00 27.06           N  
ATOM    920  C   GLN H 118      14.287   4.365  30.589  1.00 30.32           C  
ATOM    921  O   GLN H 118      14.514   3.311  31.182  1.00 31.44           O  
ATOM    922  N   SER H 119      14.061   4.420  29.262  1.00 27.36           N  
ATOM    923  CA  SER H 119      14.039   3.253  28.430  1.00 26.68           C  
ATOM    924  CB  SER H 119      13.457   3.518  27.029  1.00 27.77           C  
ATOM    925  OG  SER H 119      14.243   4.482  26.344  1.00 28.54           O  
ATOM    926  C   SER H 119      15.438   2.736  28.271  1.00 27.59           C  
ATOM    927  O   SER H 119      16.405   3.385  28.662  1.00 28.82           O  
ATOM    928  N   GLY H 120      15.565   1.530  27.675  1.00 30.65           N  
ATOM    929  CA  GLY H 120      16.833   0.862  27.543  1.00 30.56           C  
ATOM    930  C   GLY H 120      17.640   1.467  26.433  1.00 33.14           C  
ATOM    931  O   GLY H 120      17.201   2.349  25.700  1.00 32.48           O  
ATOM    932  N   PRO H 121      18.844   0.967  26.316  1.00 31.38           N  
ATOM    933  CA  PRO H 121      19.785   1.439  25.338  1.00 29.58           C  
ATOM    934  CD  PRO H 121      19.496   0.276  27.413  1.00 31.68           C  
ATOM    935  CB  PRO H 121      21.144   0.856  25.740  1.00 29.81           C  
ATOM    936  CG  PRO H 121      20.816  -0.215  26.800  1.00 31.72           C  
ATOM    937  C   PRO H 121      19.359   1.106  23.947  1.00 30.75           C  
ATOM    938  O   PRO H 121      18.722   0.075  23.742  1.00 29.39           O  
ATOM    939  N   GLU H 122      19.697   1.980  22.975  1.00 28.40           N  
ATOM    940  CA  GLU H 122      19.298   1.754  21.615  1.00 30.46           C  
ATOM    941  CB  GLU H 122      18.261   2.771  21.105  1.00 34.55           C  
ATOM    942  CG  GLU H 122      16.903   2.690  21.810  1.00 40.32           C  
ATOM    943  CD  GLU H 122      16.099   1.557  21.190  1.00 46.59           C  
ATOM    944  OE1 GLU H 122      16.683   0.777  20.389  1.00 50.16           O  
ATOM    945  OE2 GLU H 122      14.884   1.459  21.509  1.00 50.75           O1-
ATOM    946  C   GLU H 122      20.496   1.888  20.729  1.00 30.19           C  
ATOM    947  O   GLU H 122      21.379   2.709  20.970  1.00 29.01           O  
ATOM    948  N   LEU H 123      20.557   1.043  19.681  1.00 29.14           N  
ATOM    949  CA  LEU H 123      21.616   1.114  18.716  1.00 27.04           C  
ATOM    950  CB  LEU H 123      22.430  -0.199  18.627  1.00 29.56           C  
ATOM    951  CG  LEU H 123      23.639  -0.202  17.667  1.00 30.03           C  
ATOM    952  CD1 LEU H 123      24.458  -1.489  17.833  1.00 26.14           C  
ATOM    953  CD2 LEU H 123      23.224  -0.001  16.204  1.00 27.07           C  
ATOM    954  C   LEU H 123      20.935   1.397  17.415  1.00 27.09           C  
ATOM    955  O   LEU H 123      20.050   0.650  16.994  1.00 28.18           O  
ATOM    956  N   LYS H 124      21.315   2.503  16.744  1.00 24.85           N  
ATOM    957  CA  LYS H 124      20.645   2.849  15.523  1.00 26.01           C  
ATOM    958  CB  LYS H 124      19.673   4.035  15.675  1.00 26.28           C  
ATOM    959  CG  LYS H 124      18.443   3.713  16.531  1.00 26.12           C  
ATOM    960  CD  LYS H 124      17.551   2.619  15.938  1.00 32.47           C  
ATOM    961  CE  LYS H 124      16.321   2.291  16.788  1.00 35.15           C  
ATOM    962  NZ  LYS H 124      15.502   1.247  16.128  1.00 37.87           N1+
ATOM    963  C   LYS H 124      21.665   3.217  14.490  1.00 26.82           C  
ATOM    964  O   LYS H 124      22.825   3.492  14.795  1.00 27.90           O  
ATOM    965  N   LYS H 125      21.234   3.195  13.214  1.00 29.92           N  
ATOM    966  CA  LYS H 125      22.056   3.525  12.087  0.90 29.30           C  
ATOM    967  CB  LYS H 125      21.696   2.684  10.851  0.90 32.37           C  
ATOM    968  CG  LYS H 125      21.926   1.190  11.098  0.88 36.97           C  
ATOM    969  CD  LYS H 125      21.181   0.273  10.129  0.88 38.98           C  
ATOM    970  CE  LYS H 125      21.248  -1.201  10.522  0.88 44.89           C  
ATOM    971  NZ  LYS H 125      20.291  -1.983   9.712  0.88 48.14           N1+
ATOM    972  C   LYS H 125      21.797   4.965  11.781  1.00 28.43           C  
ATOM    973  O   LYS H 125      20.779   5.522  12.190  1.00 28.22           O  
ATOM    974  N   PRO H 126      22.683   5.602  11.073  0.90 30.07           N  
ATOM    975  CA  PRO H 126      22.505   6.996  10.792  0.90 29.50           C  
ATOM    976  CD  PRO H 126      24.084   5.214  11.075  0.90 29.08           C  
ATOM    977  CB  PRO H 126      23.826   7.466  10.189  0.90 32.44           C  
ATOM    978  CG  PRO H 126      24.864   6.514  10.813  0.90 29.56           C  
ATOM    979  C   PRO H 126      21.312   7.224   9.923  0.90 31.35           C  
ATOM    980  O   PRO H 126      21.049   6.404   9.045  0.90 31.39           O  
ATOM    981  N   GLY H 127      20.568   8.323  10.167  1.00 30.73           N  
ATOM    982  CA  GLY H 127      19.434   8.656   9.354  1.00 29.51           C  
ATOM    983  C   GLY H 127      18.191   8.066   9.945  1.00 29.82           C  
ATOM    984  O   GLY H 127      17.084   8.381   9.513  1.00 29.13           O  
ATOM    985  N   GLU H 128      18.335   7.201  10.965  1.00 29.09           N  
ATOM    986  CA  GLU H 128      17.196   6.572  11.572  1.00 29.75           C  
ATOM    987  CB  GLU H 128      17.524   5.237  12.253  1.00 30.71           C  
ATOM    988  CG  GLU H 128      17.833   4.117  11.258  1.00 32.67           C  
ATOM    989  CD  GLU H 128      18.136   2.880  12.084  1.00 38.70           C  
ATOM    990  OE1 GLU H 128      18.620   3.048  13.234  1.00 41.37           O  
ATOM    991  OE2 GLU H 128      17.883   1.753  11.585  1.00 38.01           O1-
ATOM    992  C   GLU H 128      16.631   7.495  12.601  1.00 30.66           C  
ATOM    993  O   GLU H 128      17.126   8.606  12.777  1.00 29.28           O  
ATOM    994  N   THR H 129      15.520   7.075  13.249  1.00 31.61           N  
ATOM    995  CA  THR H 129      14.903   7.862  14.284  1.00 31.71           C  
ATOM    996  CB  THR H 129      13.486   8.255  13.983  1.00 33.60           C  
ATOM    997  OG1 THR H 129      13.435   9.057  12.813  1.00 37.47           O  
ATOM    998  CG2 THR H 129      12.914   9.023  15.186  1.00 34.90           C  
ATOM    999  C   THR H 129      14.859   7.047  15.537  1.00 29.79           C  
ATOM   1000  O   THR H 129      14.757   5.821  15.494  1.00 30.85           O  
ATOM   1001  N   VAL H 130      14.949   7.724  16.702  1.00 29.80           N  
ATOM   1002  CA  VAL H 130      14.916   7.051  17.971  1.00 29.60           C  
ATOM   1003  CB  VAL H 130      16.266   7.027  18.632  1.00 29.11           C  
ATOM   1004  CG1 VAL H 130      16.134   6.449  20.043  1.00 29.31           C  
ATOM   1005  CG2 VAL H 130      17.234   6.236  17.746  1.00 32.10           C  
ATOM   1006  C   VAL H 130      14.004   7.822  18.878  1.00 30.11           C  
ATOM   1007  O   VAL H 130      13.907   9.045  18.785  1.00 27.68           O  
ATOM   1008  N   LYS H 131      13.280   7.116  19.771  1.00 30.05           N  
ATOM   1009  CA  LYS H 131      12.455   7.817  20.714  1.00 30.54           C  
ATOM   1010  CB  LYS H 131      10.947   7.771  20.385  1.00 33.18           C  
ATOM   1011  CG  LYS H 131      10.137   8.860  21.100  1.00 35.54           C  
ATOM   1012  CD  LYS H 131       8.781   9.161  20.453  1.00 37.95           C  
ATOM   1013  CE  LYS H 131       7.575   8.787  21.316  1.00 45.69           C  
ATOM   1014  NZ  LYS H 131       7.472   7.319  21.447  1.00 46.75           N1+
ATOM   1015  C   LYS H 131      12.707   7.193  22.053  1.00 30.07           C  
ATOM   1016  O   LYS H 131      12.516   5.991  22.237  1.00 31.34           O  
ATOM   1017  N   ILE H 132      13.140   8.020  23.026  1.00 29.41           N  
ATOM   1018  CA  ILE H 132      13.511   7.578  24.343  1.00 31.48           C  
ATOM   1019  CB  ILE H 132      14.783   8.217  24.826  1.00 31.77           C  
ATOM   1020  CG1 ILE H 132      15.948   7.930  23.864  1.00 37.06           C  
ATOM   1021  CG2 ILE H 132      15.049   7.722  26.256  1.00 38.00           C  
ATOM   1022  CD1 ILE H 132      17.171   8.811  24.121  1.00 35.96           C  
ATOM   1023  C   ILE H 132      12.436   8.020  25.287  1.00 30.84           C  
ATOM   1024  O   ILE H 132      11.855   9.090  25.112  1.00 28.90           O  
ATOM   1025  N   SER H 133      12.125   7.194  26.307  1.00 30.29           N  
ATOM   1026  CA  SER H 133      11.063   7.540  27.210  1.00 29.67           C  
ATOM   1027  CB  SER H 133       9.944   6.487  27.265  1.00 27.98           C  
ATOM   1028  OG  SER H 133      10.444   5.272  27.806  1.00 30.65           O  
ATOM   1029  C   SER H 133      11.599   7.685  28.604  1.00 30.82           C  
ATOM   1030  O   SER H 133      12.633   7.119  28.955  1.00 29.89           O  
ATOM   1031  N   CYS H 134      10.889   8.497  29.419  1.00 29.99           N  
ATOM   1032  CA  CYS H 134      11.224   8.742  30.794  1.00 30.31           C  
ATOM   1033  CB  CYS H 134      11.897  10.123  30.986  1.00 34.54           C  
ATOM   1034  SG  CYS H 134      12.301  10.540  32.711  1.00 38.66           S  
ATOM   1035  C   CYS H 134       9.933   8.731  31.560  1.00 30.41           C  
ATOM   1036  O   CYS H 134       9.117   9.642  31.424  1.00 29.26           O  
ATOM   1037  N   LYS H 135       9.716   7.699  32.403  1.00 29.08           N  
ATOM   1038  CA  LYS H 135       8.476   7.624  33.124  1.00 29.40           C  
ATOM   1039  CB  LYS H 135       7.860   6.215  33.170  1.00 30.52           C  
ATOM   1040  CG  LYS H 135       6.444   6.197  33.750  1.00 33.40           C  
ATOM   1041  CD  LYS H 135       5.678   4.905  33.468  1.00 37.62           C  
ATOM   1042  CE  LYS H 135       4.208   4.949  33.893  1.00 44.85           C  
ATOM   1043  NZ  LYS H 135       4.105   5.053  35.366  1.00 48.74           N1+
ATOM   1044  C   LYS H 135       8.713   8.068  34.532  1.00 29.91           C  
ATOM   1045  O   LYS H 135       9.629   7.593  35.201  1.00 27.37           O  
ATOM   1046  N   ALA H 136       7.870   9.004  35.012  1.00 30.62           N  
ATOM   1047  CA  ALA H 136       8.013   9.540  36.333  1.00 33.15           C  
ATOM   1048  CB  ALA H 136       7.711  11.046  36.424  1.00 31.57           C  
ATOM   1049  C   ALA H 136       7.070   8.835  37.249  1.00 36.39           C  
ATOM   1050  O   ALA H 136       6.006   8.373  36.836  1.00 37.68           O  
ATOM   1051  N   SER H 137       7.470   8.716  38.530  1.00 38.21           N  
ATOM   1052  CA  SER H 137       6.635   8.075  39.498  1.00 41.25           C  
ATOM   1053  CB  SER H 137       6.963   6.583  39.693  1.00 44.75           C  
ATOM   1054  OG  SER H 137       8.269   6.435  40.235  1.00 47.68           O  
ATOM   1055  C   SER H 137       6.899   8.730  40.810  1.00 42.44           C  
ATOM   1056  O   SER H 137       7.938   9.353  41.020  1.00 42.78           O  
ATOM   1057  N   GLY H 138       5.890   8.726  41.711  1.00 24.95           N  
ATOM   1058  CA  GLY H 138       6.062   9.246  43.043  1.00 24.27           C  
ATOM   1059  C   GLY H 138       5.580  10.667  43.198  1.00 25.18           C  
ATOM   1060  O   GLY H 138       5.318  11.090  44.323  1.00 25.61           O  
ATOM   1061  N   TYR H 139       5.442  11.454  42.109  1.00 22.69           N  
ATOM   1062  CA  TYR H 139       5.023  12.822  42.297  1.00 22.10           C  
ATOM   1063  CB  TYR H 139       6.189  13.828  42.299  1.00 21.34           C  
ATOM   1064  CG  TYR H 139       6.833  13.828  40.955  1.00 22.12           C  
ATOM   1065  CD1 TYR H 139       7.714  12.833  40.593  1.00 21.59           C  
ATOM   1066  CD2 TYR H 139       6.564  14.837  40.058  1.00 22.70           C  
ATOM   1067  CE1 TYR H 139       8.307  12.843  39.351  1.00 21.33           C  
ATOM   1068  CE2 TYR H 139       7.155  14.852  38.817  1.00 20.31           C  
ATOM   1069  CZ  TYR H 139       8.028  13.853  38.460  1.00 22.63           C  
ATOM   1070  OH  TYR H 139       8.636  13.866  37.187  1.00 23.65           O  
ATOM   1071  C   TYR H 139       4.079  13.202  41.198  1.00 22.91           C  
ATOM   1072  O   TYR H 139       3.844  12.426  40.273  1.00 22.75           O  
ATOM   1073  N   THR H 140       3.493  14.420  41.282  1.00 22.14           N  
ATOM   1074  CA  THR H 140       2.573  14.824  40.261  1.00 21.80           C  
ATOM   1075  CB  THR H 140       1.577  15.867  40.694  1.00 22.17           C  
ATOM   1076  OG1 THR H 140       0.593  16.038  39.685  1.00 24.07           O  
ATOM   1077  CG2 THR H 140       2.290  17.194  40.977  1.00 19.60           C  
ATOM   1078  C   THR H 140       3.393  15.322  39.111  1.00 22.97           C  
ATOM   1079  O   THR H 140       4.163  16.275  39.211  1.00 23.24           O  
ATOM   1080  N   PHE H 141       3.210  14.652  37.963  1.00 21.75           N  
ATOM   1081  CA  PHE H 141       3.995  14.818  36.779  1.00 21.76           C  
ATOM   1082  CB  PHE H 141       3.582  13.781  35.712  1.00 21.60           C  
ATOM   1083  CG  PHE H 141       4.475  13.877  34.524  1.00 22.33           C  
ATOM   1084  CD1 PHE H 141       5.790  13.481  34.600  1.00 23.39           C  
ATOM   1085  CD2 PHE H 141       3.981  14.323  33.322  1.00 22.47           C  
ATOM   1086  CE1 PHE H 141       6.607  13.563  33.497  1.00 23.89           C  
ATOM   1087  CE2 PHE H 141       4.792  14.406  32.216  1.00 24.37           C  
ATOM   1088  CZ  PHE H 141       6.110  14.030  32.304  1.00 23.33           C  
ATOM   1089  C   PHE H 141       3.869  16.205  36.219  1.00 23.53           C  
ATOM   1090  O   PHE H 141       4.864  16.806  35.815  1.00 23.86           O  
ATOM   1091  N   THR H 142       2.643  16.755  36.198  1.00 21.72           N  
ATOM   1092  CA  THR H 142       2.332  18.028  35.605  1.00 21.81           C  
ATOM   1093  CB  THR H 142       0.855  18.298  35.545  1.00 23.21           C  
ATOM   1094  OG1 THR H 142       0.305  18.356  36.853  1.00 23.10           O  
ATOM   1095  CG2 THR H 142       0.186  17.172  34.736  1.00 23.45           C  
ATOM   1096  C   THR H 142       2.978  19.167  36.339  1.00 23.94           C  
ATOM   1097  O   THR H 142       3.159  20.243  35.775  1.00 24.72           O  
ATOM   1098  N   ASN H 143       3.267  19.003  37.640  1.00 22.29           N  
ATOM   1099  CA  ASN H 143       3.819  20.067  38.440  1.00 21.82           C  
ATOM   1100  CB  ASN H 143       3.743  19.805  39.956  1.00 19.93           C  
ATOM   1101  CG  ASN H 143       2.310  20.089  40.399  1.00 25.27           C  
ATOM   1102  OD1 ASN H 143       1.457  20.447  39.588  1.00 24.60           O  
ATOM   1103  ND2 ASN H 143       2.039  19.946  41.724  1.00 23.31           N  
ATOM   1104  C   ASN H 143       5.243  20.451  38.108  1.00 21.88           C  
ATOM   1105  O   ASN H 143       5.600  21.609  38.316  1.00 21.03           O  
ATOM   1106  N   TYR H 144       6.109  19.532  37.612  1.00 20.39           N  
ATOM   1107  CA  TYR H 144       7.509  19.891  37.467  1.00 20.37           C  
ATOM   1108  CB  TYR H 144       8.457  18.967  38.250  1.00 20.64           C  
ATOM   1109  CG  TYR H 144       8.149  19.111  39.698  1.00 21.41           C  
ATOM   1110  CD1 TYR H 144       7.114  18.400  40.260  1.00 21.46           C  
ATOM   1111  CD2 TYR H 144       8.895  19.951  40.491  1.00 22.44           C  
ATOM   1112  CE1 TYR H 144       6.825  18.528  41.598  1.00 21.57           C  
ATOM   1113  CE2 TYR H 144       8.610  20.082  41.830  1.00 23.08           C  
ATOM   1114  CZ  TYR H 144       7.573  19.371  42.383  1.00 23.89           C  
ATOM   1115  OH  TYR H 144       7.279  19.504  43.757  1.00 24.79           O  
ATOM   1116  C   TYR H 144       7.965  19.806  36.035  1.00 21.60           C  
ATOM   1117  O   TYR H 144       7.434  19.004  35.266  1.00 22.45           O  
ATOM   1118  N   GLY H 145       8.990  20.627  35.645  1.00 26.44           N  
ATOM   1119  CA  GLY H 145       9.339  20.631  34.253  1.00 26.16           C  
ATOM   1120  C   GLY H 145      10.255  19.467  34.037  1.00 26.23           C  
ATOM   1121  O   GLY H 145      10.911  18.999  34.967  1.00 26.07           O  
ATOM   1122  N   MET H 146      10.332  18.966  32.790  1.00 24.38           N  
ATOM   1123  CA  MET H 146      11.192  17.854  32.499  0.90 25.43           C  
ATOM   1124  CB  MET H 146      10.479  16.696  31.782  0.90 26.37           C  
ATOM   1125  CG  MET H 146      11.356  15.457  31.599  0.88 31.60           C  
ATOM   1126  SD  MET H 146      11.696  14.541  33.130  0.88 36.53           S  
ATOM   1127  CE  MET H 146       9.982  13.983  33.344  0.88 35.22           C  
ATOM   1128  C   MET H 146      12.257  18.354  31.573  1.00 25.95           C  
ATOM   1129  O   MET H 146      11.968  18.867  30.491  1.00 26.51           O  
ATOM   1130  N   THR H 147      13.534  18.198  31.977  1.00 24.15           N  
ATOM   1131  CA  THR H 147      14.622  18.662  31.162  1.00 24.23           C  
ATOM   1132  CB  THR H 147      15.578  19.540  31.921  1.00 22.42           C  
ATOM   1133  OG1 THR H 147      14.905  20.702  32.382  1.00  0.00           O  
ATOM   1134  CG2 THR H 147      16.760  19.936  31.023  1.00  0.00           C  
ATOM   1135  C   THR H 147      15.376  17.477  30.632  1.00 23.22           C  
ATOM   1136  O   THR H 147      15.315  16.378  31.183  1.00 23.33           O  
ATOM   1137  N   TRP H 148      16.072  17.675  29.493  1.00 22.61           N  
ATOM   1138  CA  TRP H 148      16.843  16.621  28.904  1.00 22.52           C  
ATOM   1139  CB  TRP H 148      16.353  16.262  27.489  1.00 24.95           C  
ATOM   1140  CG  TRP H 148      14.960  15.679  27.466  1.00 23.26           C  
ATOM   1141  CD2 TRP H 148      14.677  14.277  27.576  1.00 22.12           C  
ATOM   1142  CD1 TRP H 148      13.753  16.309  27.357  1.00 23.99           C  
ATOM   1143  NE1 TRP H 148      12.735  15.386  27.400  1.00 22.88           N  
ATOM   1144  CE2 TRP H 148      13.289  14.130  27.532  1.00 25.12           C  
ATOM   1145  CE3 TRP H 148      15.504  13.201  27.711  1.00 25.80           C  
ATOM   1146  CZ2 TRP H 148      12.707  12.898  27.621  1.00 23.90           C  
ATOM   1147  CZ3 TRP H 148      14.916  11.960  27.792  1.00 24.33           C  
ATOM   1148  CH2 TRP H 148      13.543  11.811  27.748  1.00 22.27           C  
ATOM   1149  C   TRP H 148      18.260  17.099  28.808  1.00 22.93           C  
ATOM   1150  O   TRP H 148      18.516  18.231  28.397  1.00 21.59           O  
ATOM   1151  N   VAL H 149      19.226  16.244  29.208  1.00 22.57           N  
ATOM   1152  CA  VAL H 149      20.614  16.617  29.129  1.00 21.97           C  
ATOM   1153  CB  VAL H 149      21.269  16.858  30.461  1.00 23.27           C  
ATOM   1154  CG1 VAL H 149      20.668  18.118  31.091  1.00 21.48           C  
ATOM   1155  CG2 VAL H 149      21.076  15.619  31.337  1.00 22.61           C  
ATOM   1156  C   VAL H 149      21.368  15.526  28.436  1.00 23.56           C  
ATOM   1157  O   VAL H 149      21.104  14.338  28.629  1.00 23.08           O  
ATOM   1158  N   LYS H 150      22.353  15.926  27.606  1.00 24.64           N  
ATOM   1159  CA  LYS H 150      23.118  14.996  26.824  1.00 23.41           C  
ATOM   1160  CB  LYS H 150      23.243  15.459  25.360  1.00 26.06           C  
ATOM   1161  CG  LYS H 150      24.040  14.527  24.449  1.00 25.18           C  
ATOM   1162  CD  LYS H 150      23.985  14.959  22.983  1.00 28.72           C  
ATOM   1163  CE  LYS H 150      24.837  14.099  22.048  1.00 29.08           C  
ATOM   1164  NZ  LYS H 150      24.835  14.682  20.686  1.00 30.40           N1+
ATOM   1165  C   LYS H 150      24.506  14.912  27.381  1.00 22.87           C  
ATOM   1166  O   LYS H 150      25.089  15.920  27.781  1.00 23.62           O  
ATOM   1167  N   GLN H 151      25.067  13.686  27.442  1.00 24.74           N  
ATOM   1168  CA  GLN H 151      26.418  13.521  27.903  1.00 24.90           C  
ATOM   1169  CB  GLN H 151      26.498  12.838  29.283  1.00 25.59           C  
ATOM   1170  CG  GLN H 151      27.924  12.647  29.805  1.00 25.21           C  
ATOM   1171  CD  GLN H 151      27.869  11.974  31.174  1.00 27.90           C  
ATOM   1172  OE1 GLN H 151      27.091  11.049  31.408  1.00 24.87           O  
ATOM   1173  NE2 GLN H 151      28.720  12.463  32.113  1.00 25.04           N  
ATOM   1174  C   GLN H 151      27.107  12.632  26.906  1.00 25.62           C  
ATOM   1175  O   GLN H 151      26.819  11.440  26.824  1.00 27.00           O  
ATOM   1176  N   ALA H 152      28.047  13.194  26.117  1.00 29.52           N  
ATOM   1177  CA  ALA H 152      28.771  12.420  25.145  1.00 31.84           C  
ATOM   1178  CB  ALA H 152      29.579  13.277  24.154  1.00 35.20           C  
ATOM   1179  C   ALA H 152      29.738  11.580  25.918  1.00 36.16           C  
ATOM   1180  O   ALA H 152      30.057  11.889  27.064  1.00 36.05           O  
ATOM   1181  N   PRO H 153      30.217  10.519  25.330  1.00 40.66           N  
ATOM   1182  CA  PRO H 153      31.095   9.646  26.048  1.00 42.39           C  
ATOM   1183  CD  PRO H 153      29.515   9.833  24.260  1.00 41.22           C  
ATOM   1184  CB  PRO H 153      31.335   8.456  25.127  1.00 43.78           C  
ATOM   1185  CG  PRO H 153      30.035   8.385  24.299  1.00 44.55           C  
ATOM   1186  C   PRO H 153      32.320  10.355  26.507  1.00 45.36           C  
ATOM   1187  O   PRO H 153      33.017  10.946  25.684  1.00 44.81           O  
ATOM   1188  N   ARG H 154      32.610  10.270  27.820  1.00 46.73           N  
ATOM   1189  CA  ARG H 154      33.746  10.907  28.416  1.00 48.06           C  
ATOM   1190  CB  ARG H 154      35.096  10.373  27.886  1.00  0.00           C  
ATOM   1191  CG  ARG H 154      35.393   8.916  28.271  1.00  0.00           C  
ATOM   1192  CD  ARG H 154      36.736   8.402  27.739  1.00  0.00           C  
ATOM   1193  NE  ARG H 154      36.900   6.977  28.153  1.00  0.00           N  
ATOM   1194  CZ  ARG H 154      37.610   6.651  29.273  1.00  0.00           C  
ATOM   1195  NH1 ARG H 154      38.136   7.637  30.055  1.00  0.00           N1+
ATOM   1196  NH2 ARG H 154      37.803   5.341  29.607  1.00  0.00           N  
ATOM   1197  C   ARG H 154      33.680  12.385  28.163  1.00 49.74           C  
ATOM   1198  O   ARG H 154      34.716  13.037  28.043  1.00 52.25           O  
ATOM   1199  N   LYS H 155      32.463  12.967  28.114  1.00 49.41           N  
ATOM   1200  CA  LYS H 155      32.361  14.377  27.842  1.00 47.32           C  
ATOM   1201  CB  LYS H 155      31.682  14.699  26.497  1.00 49.75           C  
ATOM   1202  CG  LYS H 155      32.421  14.131  25.282  1.00 53.21           C  
ATOM   1203  CD  LYS H 155      33.851  14.648  25.115  1.00 56.95           C  
ATOM   1204  CE  LYS H 155      34.594  14.004  23.940  1.00 60.87           C  
ATOM   1205  NZ  LYS H 155      35.975  14.533  23.859  1.00 63.25           N1+
ATOM   1206  C   LYS H 155      31.550  15.023  28.924  1.00 45.42           C  
ATOM   1207  O   LYS H 155      31.112  14.371  29.872  1.00 44.79           O  
ATOM   1208  N   GLY H 156      31.343  16.352  28.798  1.00 39.43           N  
ATOM   1209  CA  GLY H 156      30.635  17.130  29.777  1.00 36.79           C  
ATOM   1210  C   GLY H 156      29.162  16.983  29.561  1.00 35.20           C  
ATOM   1211  O   GLY H 156      28.713  16.207  28.723  1.00 34.75           O  
ATOM   1212  N   LEU H 157      28.366  17.744  30.340  1.00 30.96           N  
ATOM   1213  CA  LEU H 157      26.937  17.668  30.286  1.00 28.53           C  
ATOM   1214  CB  LEU H 157      26.303  17.704  31.690  1.00 26.42           C  
ATOM   1215  CG  LEU H 157      26.645  16.487  32.575  1.00 27.14           C  
ATOM   1216  CD1 LEU H 157      26.061  16.643  33.987  1.00 25.13           C  
ATOM   1217  CD2 LEU H 157      26.190  15.175  31.918  1.00 28.47           C  
ATOM   1218  C   LEU H 157      26.436  18.856  29.522  1.00 29.06           C  
ATOM   1219  O   LEU H 157      26.903  19.977  29.726  1.00 28.50           O  
ATOM   1220  N   LYS H 158      25.484  18.628  28.590  1.00 27.13           N  
ATOM   1221  CA  LYS H 158      24.911  19.712  27.843  0.90 26.97           C  
ATOM   1222  CB  LYS H 158      25.176  19.675  26.327  0.90 30.24           C  
ATOM   1223  CG  LYS H 158      26.604  20.043  25.935  0.90 38.52           C  
ATOM   1224  CD  LYS H 158      26.849  19.940  24.431  0.90 48.12           C  
ATOM   1225  CE  LYS H 158      25.941  20.873  23.625  0.90 47.79           C  
ATOM   1226  NZ  LYS H 158      26.206  20.732  22.176  0.90 51.51           N1+
ATOM   1227  C   LYS H 158      23.421  19.673  28.007  1.00 25.05           C  
ATOM   1228  O   LYS H 158      22.795  18.622  27.898  1.00 24.89           O  
ATOM   1229  N   TRP H 159      22.818  20.852  28.254  1.00 24.86           N  
ATOM   1230  CA  TRP H 159      21.402  20.980  28.471  1.00 26.55           C  
ATOM   1231  CB  TRP H 159      21.097  22.235  29.314  1.00 25.22           C  
ATOM   1232  CG  TRP H 159      19.663  22.499  29.700  1.00 26.40           C  
ATOM   1233  CD2 TRP H 159      18.816  23.468  29.055  1.00 27.22           C  
ATOM   1234  CD1 TRP H 159      18.927  21.964  30.716  1.00 27.54           C  
ATOM   1235  NE1 TRP H 159      17.681  22.543  30.751  1.00 27.09           N  
ATOM   1236  CE2 TRP H 159      17.597  23.467  29.735  1.00 27.13           C  
ATOM   1237  CE3 TRP H 159      19.041  24.297  27.995  1.00 25.65           C  
ATOM   1238  CZ2 TRP H 159      16.581  24.301  29.365  1.00 28.93           C  
ATOM   1239  CZ3 TRP H 159      18.005  25.125  27.614  1.00 26.35           C  
ATOM   1240  CH2 TRP H 159      16.799  25.127  28.287  1.00 27.07           C  
ATOM   1241  C   TRP H 159      20.746  21.134  27.124  1.00 25.62           C  
ATOM   1242  O   TRP H 159      21.073  22.046  26.369  1.00 25.95           O  
ATOM   1243  N   MET H 160      19.875  20.170  26.761  1.00 24.22           N  
ATOM   1244  CA  MET H 160      19.119  20.122  25.537  1.00 24.16           C  
ATOM   1245  CB  MET H 160      18.599  18.706  25.257  1.00 21.62           C  
ATOM   1246  CG  MET H 160      19.745  17.705  25.094  1.00 24.42           C  
ATOM   1247  SD  MET H 160      19.227  15.978  24.869  1.00 26.21           S  
ATOM   1248  CE  MET H 160      18.615  16.208  23.176  1.00 24.35           C  
ATOM   1249  C   MET H 160      17.946  21.060  25.520  1.00 25.83           C  
ATOM   1250  O   MET H 160      17.616  21.632  24.482  1.00 24.83           O  
ATOM   1251  N   GLY H 161      17.256  21.214  26.668  1.00 25.43           N  
ATOM   1252  CA  GLY H 161      16.065  22.019  26.717  1.00 23.66           C  
ATOM   1253  C   GLY H 161      15.131  21.375  27.696  1.00 25.27           C  
ATOM   1254  O   GLY H 161      15.529  20.483  28.443  1.00 23.78           O  
ATOM   1255  N   TRP H 162      13.854  21.819  27.722  1.00 24.76           N  
ATOM   1256  CA  TRP H 162      12.924  21.237  28.651  1.00 25.92           C  
ATOM   1257  CB  TRP H 162      12.878  21.976  30.002  1.00 25.79           C  
ATOM   1258  CG  TRP H 162      12.412  23.411  29.901  1.00 26.53           C  
ATOM   1259  CD2 TRP H 162      11.095  23.883  30.239  1.00 27.37           C  
ATOM   1260  CD1 TRP H 162      13.123  24.507  29.518  1.00 27.02           C  
ATOM   1261  NE1 TRP H 162      12.332  25.629  29.576  1.00 27.17           N  
ATOM   1262  CE2 TRP H 162      11.085  25.262  30.023  1.00 28.80           C  
ATOM   1263  CE3 TRP H 162       9.987  23.229  30.692  1.00 27.72           C  
ATOM   1264  CZ2 TRP H 162       9.963  26.006  30.255  1.00 27.83           C  
ATOM   1265  CZ3 TRP H 162       8.859  23.986  30.927  1.00 25.72           C  
ATOM   1266  CH2 TRP H 162       8.846  25.347  30.712  1.00 27.42           C  
ATOM   1267  C   TRP H 162      11.548  21.309  28.074  1.00 27.59           C  
ATOM   1268  O   TRP H 162      11.307  21.981  27.072  1.00 26.16           O  
ATOM   1269  N   ILE H 163      10.606  20.574  28.698  1.00 24.34           N  
ATOM   1270  CA  ILE H 163       9.241  20.584  28.257  1.00 22.77           C  
ATOM   1271  CB  ILE H 163       8.829  19.262  27.677  1.00 21.61           C  
ATOM   1272  CG1 ILE H 163       7.413  19.330  27.086  1.00 21.87           C  
ATOM   1273  CG2 ILE H 163       9.026  18.185  28.756  1.00 21.90           C  
ATOM   1274  CD1 ILE H 163       7.070  18.128  26.206  1.00 22.68           C  
ATOM   1275  C   ILE H 163       8.375  20.883  29.446  1.00 26.13           C  
ATOM   1276  O   ILE H 163       8.593  20.349  30.532  1.00 25.32           O  
ATOM   1277  N   ASN H 164       7.368  21.765  29.266  1.00 25.85           N  
ATOM   1278  CA  ASN H 164       6.473  22.120  30.333  1.00 24.91           C  
ATOM   1279  CB  ASN H 164       5.778  23.478  30.107  1.00 25.03           C  
ATOM   1280  CG  ASN H 164       4.985  23.875  31.348  1.00 26.17           C  
ATOM   1281  OD1 ASN H 164       4.733  23.060  32.235  1.00 26.34           O  
ATOM   1282  ND2 ASN H 164       4.567  25.166  31.414  1.00 25.01           N  
ATOM   1283  C   ASN H 164       5.422  21.059  30.371  1.00 25.94           C  
ATOM   1284  O   ASN H 164       4.712  20.826  29.398  1.00 27.64           O  
ATOM   1285  N   THR H 165       5.367  20.344  31.505  1.00 37.87           N  
ATOM   1286  CA  THR H 165       4.529  19.201  31.701  1.00 38.61           C  
ATOM   1287  CB  THR H 165       4.831  18.512  32.989  1.00 38.46           C  
ATOM   1288  OG1 THR H 165       6.200  18.145  33.050  1.00 38.99           O  
ATOM   1289  CG2 THR H 165       3.967  17.253  33.037  1.00 36.81           C  
ATOM   1290  C   THR H 165       3.088  19.592  31.737  1.00 40.68           C  
ATOM   1291  O   THR H 165       2.218  18.783  31.414  1.00 41.32           O  
ATOM   1292  N   TYR H 166       2.789  20.791  32.269  1.00 40.91           N  
ATOM   1293  CA  TYR H 166       1.432  21.248  32.329  1.00 43.03           C  
ATOM   1294  CB  TYR H 166       1.307  22.476  33.253  1.00 43.45           C  
ATOM   1295  CG  TYR H 166      -0.113  22.932  33.313  1.00 46.60           C  
ATOM   1296  CD1 TYR H 166      -0.637  23.751  32.340  1.00 48.24           C  
ATOM   1297  CD2 TYR H 166      -0.917  22.551  34.363  1.00 47.85           C  
ATOM   1298  CE1 TYR H 166      -1.945  24.174  32.406  1.00 50.65           C  
ATOM   1299  CE2 TYR H 166      -2.224  22.970  34.435  1.00 49.94           C  
ATOM   1300  CZ  TYR H 166      -2.740  23.783  33.455  1.00 51.24           C  
ATOM   1301  OH  TYR H 166      -4.081  24.216  33.526  1.00 53.88           O  
ATOM   1302  C   TYR H 166       0.921  21.635  30.963  1.00 43.70           C  
ATOM   1303  O   TYR H 166      -0.132  21.165  30.533  1.00 45.13           O  
ATOM   1304  N   THR H 167       1.656  22.532  30.265  1.00 42.71           N  
ATOM   1305  CA  THR H 167       1.286  23.068  28.976  1.00 43.40           C  
ATOM   1306  CB  THR H 167       1.998  24.349  28.662  1.00 43.21           C  
ATOM   1307  OG1 THR H 167       3.399  24.130  28.588  1.00 41.26           O  
ATOM   1308  CG2 THR H 167       1.679  25.367  29.771  1.00 43.27           C  
ATOM   1309  C   THR H 167       1.547  22.126  27.840  1.00 42.78           C  
ATOM   1310  O   THR H 167       0.732  21.992  26.929  1.00 43.46           O  
ATOM   1311  N   GLY H 168       2.709  21.450  27.871  1.00 41.30           N  
ATOM   1312  CA  GLY H 168       3.139  20.566  26.827  1.00 40.81           C  
ATOM   1313  C   GLY H 168       4.076  21.298  25.910  1.00 40.38           C  
ATOM   1314  O   GLY H 168       4.590  20.721  24.953  1.00 39.57           O  
ATOM   1315  N   ARG H 169       4.349  22.592  26.167  1.00 30.61           N  
ATOM   1316  CA  ARG H 169       5.209  23.271  25.222  1.00 33.68           C  
ATOM   1317  CB  ARG H 169       5.144  24.804  25.303  1.00 35.46           C  
ATOM   1318  CG  ARG H 169       3.865  25.447  24.779  1.00 50.70           C  
ATOM   1319  CD  ARG H 169       3.917  26.969  24.895  1.00 56.07           C  
ATOM   1320  NE  ARG H 169       2.682  27.524  24.277  1.00  0.00           N  
ATOM   1321  CZ  ARG H 169       2.176  28.705  24.736  1.00  0.00           C  
ATOM   1322  NH1 ARG H 169       2.776  29.342  25.784  1.00  0.00           N1+
ATOM   1323  NH2 ARG H 169       1.064  29.242  24.155  1.00  0.00           N  
ATOM   1324  C   ARG H 169       6.658  22.952  25.480  1.00 31.24           C  
ATOM   1325  O   ARG H 169       7.124  23.005  26.618  1.00 30.96           O  
ATOM   1326  N   PRO H 170       7.379  22.606  24.436  1.00 30.78           N  
ATOM   1327  CA  PRO H 170       8.797  22.373  24.578  1.00 29.76           C  
ATOM   1328  CD  PRO H 170       6.796  21.753  23.411  1.00 27.12           C  
ATOM   1329  CB  PRO H 170       9.141  21.232  23.623  1.00 30.07           C  
ATOM   1330  CG  PRO H 170       7.993  21.233  22.602  1.00 29.18           C  
ATOM   1331  C   PRO H 170       9.622  23.604  24.311  1.00 29.67           C  
ATOM   1332  O   PRO H 170       9.167  24.493  23.592  1.00 29.94           O  
ATOM   1333  N   THR H 171      10.849  23.661  24.872  1.00 26.55           N  
ATOM   1334  CA  THR H 171      11.772  24.729  24.608  1.00 27.93           C  
ATOM   1335  CB  THR H 171      11.966  25.652  25.773  1.00 30.23           C  
ATOM   1336  OG1 THR H 171      10.729  26.255  26.125  1.00 30.35           O  
ATOM   1337  CG2 THR H 171      12.990  26.733  25.389  1.00 32.00           C  
ATOM   1338  C   THR H 171      13.086  24.071  24.314  1.00 29.37           C  
ATOM   1339  O   THR H 171      13.547  23.232  25.085  1.00 28.57           O  
ATOM   1340  N   TYR H 172      13.746  24.458  23.203  1.00 27.25           N  
ATOM   1341  CA  TYR H 172      14.943  23.767  22.811  1.00 26.93           C  
ATOM   1342  CB  TYR H 172      14.917  23.286  21.349  1.00 25.25           C  
ATOM   1343  CG  TYR H 172      13.782  22.343  21.164  1.00 24.20           C  
ATOM   1344  CD1 TYR H 172      13.935  21.002  21.426  1.00 24.95           C  
ATOM   1345  CD2 TYR H 172      12.565  22.807  20.721  1.00 27.93           C  
ATOM   1346  CE1 TYR H 172      12.882  20.134  21.251  1.00 23.90           C  
ATOM   1347  CE2 TYR H 172      11.509  21.945  20.544  1.00 25.53           C  
ATOM   1348  CZ  TYR H 172      11.669  20.608  20.812  1.00 24.51           C  
ATOM   1349  OH  TYR H 172      10.587  19.720  20.633  1.00 23.42           O  
ATOM   1350  C   TYR H 172      16.106  24.707  22.876  1.00 29.56           C  
ATOM   1351  O   TYR H 172      15.979  25.901  22.607  1.00 28.66           O  
ATOM   1352  N   ALA H 173      17.282  24.171  23.260  1.00 27.04           N  
ATOM   1353  CA  ALA H 173      18.487  24.945  23.281  1.00 29.65           C  
ATOM   1354  CB  ALA H 173      19.653  24.262  24.015  1.00 27.01           C  
ATOM   1355  C   ALA H 173      18.877  25.125  21.852  1.00 29.81           C  
ATOM   1356  O   ALA H 173      18.409  24.395  20.981  1.00 27.57           O  
ATOM   1357  N   ASP H 174      19.754  26.106  21.567  1.00 31.24           N  
ATOM   1358  CA  ASP H 174      20.092  26.429  20.208  1.00 32.58           C  
ATOM   1359  CB  ASP H 174      21.118  27.567  20.103  1.00 36.70           C  
ATOM   1360  CG  ASP H 174      20.411  28.868  20.440  1.00 42.58           C  
ATOM   1361  OD1 ASP H 174      19.224  29.011  20.040  1.00 47.33           O  
ATOM   1362  OD2 ASP H 174      21.045  29.734  21.100  1.00 47.33           O1-
ATOM   1363  C   ASP H 174      20.682  25.248  19.493  1.00 34.54           C  
ATOM   1364  O   ASP H 174      20.341  24.988  18.340  1.00 34.05           O  
ATOM   1365  N   ASP H 175      21.577  24.492  20.151  1.00 33.74           N  
ATOM   1366  CA  ASP H 175      22.241  23.395  19.500  1.00 32.28           C  
ATOM   1367  CB  ASP H 175      23.342  22.748  20.362  1.00 35.95           C  
ATOM   1368  CG  ASP H 175      24.553  23.671  20.337  1.00 45.36           C  
ATOM   1369  OD1 ASP H 175      24.877  24.176  19.229  1.00 51.47           O  
ATOM   1370  OD2 ASP H 175      25.166  23.892  21.417  1.00 47.57           O1-
ATOM   1371  C   ASP H 175      21.257  22.327  19.119  1.00 31.67           C  
ATOM   1372  O   ASP H 175      21.462  21.601  18.150  1.00 33.34           O  
ATOM   1373  N   PHE H 176      20.202  22.162  19.926  1.00 28.92           N  
ATOM   1374  CA  PHE H 176      19.183  21.160  19.796  1.00 28.48           C  
ATOM   1375  CB  PHE H 176      18.677  20.648  21.148  1.00 25.99           C  
ATOM   1376  CG  PHE H 176      19.914  20.041  21.722  1.00 23.23           C  
ATOM   1377  CD1 PHE H 176      20.380  18.826  21.285  1.00 22.37           C  
ATOM   1378  CD2 PHE H 176      20.655  20.710  22.663  1.00 24.00           C  
ATOM   1379  CE1 PHE H 176      21.533  18.274  21.797  1.00 24.88           C  
ATOM   1380  CE2 PHE H 176      21.807  20.164  23.182  1.00 26.19           C  
ATOM   1381  CZ  PHE H 176      22.252  18.942  22.753  1.00 24.02           C  
ATOM   1382  C   PHE H 176      18.051  21.463  18.858  1.00 31.59           C  
ATOM   1383  O   PHE H 176      17.158  20.630  18.731  1.00 31.21           O  
ATOM   1384  N   LYS H 177      17.943  22.685  18.304  1.00 32.88           N  
ATOM   1385  CA  LYS H 177      16.810  23.012  17.472  1.00 35.57           C  
ATOM   1386  CB  LYS H 177      16.717  24.523  17.180  1.00 37.17           C  
ATOM   1387  CG  LYS H 177      16.379  25.352  18.422  1.00 40.54           C  
ATOM   1388  CD  LYS H 177      16.701  26.850  18.335  1.00 41.15           C  
ATOM   1389  CE  LYS H 177      16.387  27.516  16.995  1.00 42.37           C  
ATOM   1390  NZ  LYS H 177      17.552  27.390  16.093  1.00 42.88           N1+
ATOM   1391  C   LYS H 177      16.843  22.302  16.142  1.00 38.25           C  
ATOM   1392  O   LYS H 177      17.856  22.306  15.443  1.00 40.02           O  
ATOM   1393  N   GLY H 178      15.690  21.688  15.767  1.00 36.59           N  
ATOM   1394  CA  GLY H 178      15.451  21.108  14.468  1.00 34.35           C  
ATOM   1395  C   GLY H 178      15.162  19.630  14.497  1.00 34.28           C  
ATOM   1396  O   GLY H 178      14.030  19.210  14.255  1.00 36.58           O  
ATOM   1397  N   ARG H 179      16.186  18.807  14.766  1.00 30.61           N  
ATOM   1398  CA  ARG H 179      16.144  17.372  14.741  0.90 29.12           C  
ATOM   1399  CB  ARG H 179      17.550  16.811  14.494  0.90 28.41           C  
ATOM   1400  CG  ARG H 179      18.032  17.312  13.126  0.90 33.81           C  
ATOM   1401  CD  ARG H 179      19.479  16.985  12.766  0.90 29.25           C  
ATOM   1402  NE  ARG H 179      19.672  15.536  13.027  0.90 30.49           N  
ATOM   1403  CZ  ARG H 179      20.518  15.136  14.017  0.90 28.44           C  
ATOM   1404  NH1 ARG H 179      21.247  16.052  14.717  0.90 27.75           N1+
ATOM   1405  NH2 ARG H 179      20.642  13.810  14.296  0.90 25.56           N  
ATOM   1406  C   ARG H 179      15.487  16.762  15.951  1.00 29.93           C  
ATOM   1407  O   ARG H 179      15.074  15.604  15.905  1.00 29.66           O  
ATOM   1408  N   PHE H 180      15.410  17.501  17.077  1.00 29.78           N  
ATOM   1409  CA  PHE H 180      14.960  16.938  18.326  1.00 28.44           C  
ATOM   1410  CB  PHE H 180      15.829  17.399  19.507  1.00 25.02           C  
ATOM   1411  CG  PHE H 180      17.239  17.087  19.144  1.00 27.50           C  
ATOM   1412  CD1 PHE H 180      17.920  17.928  18.294  1.00 26.96           C  
ATOM   1413  CD2 PHE H 180      17.882  15.980  19.643  1.00 26.51           C  
ATOM   1414  CE1 PHE H 180      19.220  17.672  17.935  1.00 25.13           C  
ATOM   1415  CE2 PHE H 180      19.184  15.717  19.290  1.00 27.05           C  
ATOM   1416  CZ  PHE H 180      19.854  16.560  18.435  1.00 25.62           C  
ATOM   1417  C   PHE H 180      13.557  17.372  18.641  1.00 29.71           C  
ATOM   1418  O   PHE H 180      13.152  18.489  18.321  1.00 29.70           O  
ATOM   1419  N   ALA H 181      12.776  16.473  19.284  1.00 29.06           N  
ATOM   1420  CA  ALA H 181      11.428  16.804  19.654  1.00 27.43           C  
ATOM   1421  CB  ALA H 181      10.381  16.229  18.686  1.00 27.04           C  
ATOM   1422  C   ALA H 181      11.129  16.228  21.009  1.00 27.99           C  
ATOM   1423  O   ALA H 181      11.448  15.074  21.294  1.00 27.70           O  
ATOM   1424  N   PHE H 182      10.481  17.031  21.883  1.00 27.76           N  
ATOM   1425  CA  PHE H 182      10.109  16.554  23.186  1.00 27.13           C  
ATOM   1426  CB  PHE H 182      10.395  17.531  24.338  1.00 23.72           C  
ATOM   1427  CG  PHE H 182      11.823  17.953  24.297  1.00 25.16           C  
ATOM   1428  CD1 PHE H 182      12.845  17.039  24.394  1.00 23.91           C  
ATOM   1429  CD2 PHE H 182      12.136  19.289  24.213  1.00 20.99           C  
ATOM   1430  CE1 PHE H 182      14.158  17.450  24.363  1.00 23.18           C  
ATOM   1431  CE2 PHE H 182      13.445  19.709  24.183  1.00 20.35           C  
ATOM   1432  CZ  PHE H 182      14.459  18.787  24.257  1.00 21.50           C  
ATOM   1433  C   PHE H 182       8.619  16.413  23.167  1.00 28.11           C  
ATOM   1434  O   PHE H 182       7.916  17.282  22.652  1.00 28.05           O  
ATOM   1435  N   SER H 183       8.098  15.306  23.733  1.00 28.24           N  
ATOM   1436  CA  SER H 183       6.678  15.092  23.752  1.00 28.14           C  
ATOM   1437  CB  SER H 183       6.188  14.102  22.678  1.00 29.04           C  
ATOM   1438  OG  SER H 183       6.769  12.822  22.881  1.00 26.43           O  
ATOM   1439  C   SER H 183       6.307  14.522  25.088  1.00 29.74           C  
ATOM   1440  O   SER H 183       7.174  14.180  25.893  1.00 28.31           O  
ATOM   1441  N   LEU H 184       4.987  14.440  25.369  1.00 31.02           N  
ATOM   1442  CA  LEU H 184       4.535  13.949  26.643  1.00 33.37           C  
ATOM   1443  CB  LEU H 184       3.969  15.043  27.569  1.00 36.09           C  
ATOM   1444  CG  LEU H 184       4.949  16.127  28.035  1.00 36.44           C  
ATOM   1445  CD1 LEU H 184       4.230  17.131  28.950  1.00 37.59           C  
ATOM   1446  CD2 LEU H 184       6.200  15.518  28.685  1.00 36.76           C  
ATOM   1447  C   LEU H 184       3.366  13.026  26.470  1.00 34.78           C  
ATOM   1448  O   LEU H 184       2.637  13.091  25.480  1.00 33.93           O  
ATOM   1449  N   GLU H 185       3.206  12.097  27.437  1.00 37.49           N  
ATOM   1450  CA  GLU H 185       1.987  11.358  27.561  1.00 38.25           C  
ATOM   1451  CB  GLU H 185       2.082   9.860  27.250  1.00 40.85           C  
ATOM   1452  CG  GLU H 185       0.684   9.246  27.175  1.00 50.66           C  
ATOM   1453  CD  GLU H 185       0.800   7.751  26.956  1.00 54.00           C  
ATOM   1454  OE1 GLU H 185       1.936   7.274  26.704  1.00 59.17           O  
ATOM   1455  OE2 GLU H 185      -0.255   7.064  27.034  1.00 57.62           O1-
ATOM   1456  C   GLU H 185       1.651  11.489  29.016  1.00 37.04           C  
ATOM   1457  O   GLU H 185       2.091  10.688  29.838  1.00 35.17           O  
ATOM   1458  N   THR H 186       0.826  12.494  29.363  1.00 37.79           N  
ATOM   1459  CA  THR H 186       0.551  12.810  30.740  1.00 39.39           C  
ATOM   1460  CB  THR H 186      -0.268  14.058  30.907  1.00 41.39           C  
ATOM   1461  OG1 THR H 186      -1.457  13.962  30.140  1.00 47.19           O  
ATOM   1462  CG2 THR H 186       0.559  15.280  30.474  1.00 44.10           C  
ATOM   1463  C   THR H 186      -0.137  11.683  31.448  1.00 39.71           C  
ATOM   1464  O   THR H 186       0.151  11.424  32.616  1.00 38.69           O  
ATOM   1465  N   SER H 187      -1.058  10.974  30.769  1.00 40.38           N  
ATOM   1466  CA  SER H 187      -1.789   9.917  31.414  1.00 40.86           C  
ATOM   1467  CB  SER H 187      -2.655   9.130  30.421  1.00 42.43           C  
ATOM   1468  OG  SER H 187      -3.528  10.009  29.731  1.00 48.30           O  
ATOM   1469  C   SER H 187      -0.794   8.928  31.931  1.00 41.17           C  
ATOM   1470  O   SER H 187      -0.961   8.364  33.012  1.00 43.19           O  
ATOM   1471  N   ALA H 188       0.227   8.664  31.097  1.00 37.43           N  
ATOM   1472  CA  ALA H 188       1.353   7.793  31.285  1.00 34.49           C  
ATOM   1473  CB  ALA H 188       2.107   7.512  29.974  1.00 34.71           C  
ATOM   1474  C   ALA H 188       2.333   8.357  32.278  1.00 35.24           C  
ATOM   1475  O   ALA H 188       3.134   7.619  32.855  1.00 35.37           O  
ATOM   1476  N   SER H 189       2.353   9.692  32.453  1.00 33.32           N  
ATOM   1477  CA  SER H 189       3.336  10.319  33.292  1.00 32.73           C  
ATOM   1478  CB  SER H 189       3.347   9.800  34.740  1.00 32.87           C  
ATOM   1479  OG  SER H 189       2.126  10.138  35.382  1.00 35.34           O  
ATOM   1480  C   SER H 189       4.670  10.040  32.685  1.00 32.40           C  
ATOM   1481  O   SER H 189       5.654   9.801  33.386  1.00 30.92           O  
ATOM   1482  N   THR H 190       4.719  10.072  31.337  1.00 30.10           N  
ATOM   1483  CA  THR H 190       5.939   9.784  30.644  1.00 28.32           C  
ATOM   1484  CB  THR H 190       5.855   8.532  29.813  1.00 28.95           C  
ATOM   1485  OG1 THR H 190       5.517   7.422  30.634  1.00 30.70           O  
ATOM   1486  CG2 THR H 190       7.215   8.289  29.140  1.00 29.49           C  
ATOM   1487  C   THR H 190       6.281  10.922  29.725  1.00 28.85           C  
ATOM   1488  O   THR H 190       5.408  11.561  29.135  1.00 28.71           O  
ATOM   1489  N   ALA H 191       7.597  11.203  29.599  1.00 28.73           N  
ATOM   1490  CA  ALA H 191       8.103  12.223  28.721  1.00 27.77           C  
ATOM   1491  CB  ALA H 191       9.009  13.250  29.422  1.00 24.55           C  
ATOM   1492  C   ALA H 191       8.954  11.522  27.707  1.00 28.83           C  
ATOM   1493  O   ALA H 191       9.610  10.532  28.030  1.00 27.79           O  
ATOM   1494  N   TYR H 192       8.965  12.015  26.448  1.00 27.39           N  
ATOM   1495  CA  TYR H 192       9.711  11.334  25.426  1.00 28.17           C  
ATOM   1496  CB  TYR H 192       8.839  10.773  24.289  1.00 28.93           C  
ATOM   1497  CG  TYR H 192       7.805   9.855  24.853  1.00 30.44           C  
ATOM   1498  CD1 TYR H 192       6.581  10.346  25.237  1.00 32.80           C  
ATOM   1499  CD2 TYR H 192       8.045   8.509  24.999  1.00 32.26           C  
ATOM   1500  CE1 TYR H 192       5.612   9.516  25.750  1.00 34.44           C  
ATOM   1501  CE2 TYR H 192       7.079   7.673  25.511  1.00 33.37           C  
ATOM   1502  CZ  TYR H 192       5.859   8.174  25.890  1.00 37.60           C  
ATOM   1503  OH  TYR H 192       4.868   7.315  26.414  1.00 45.29           O  
ATOM   1504  C   TYR H 192      10.649  12.290  24.755  1.00 28.60           C  
ATOM   1505  O   TYR H 192      10.396  13.492  24.670  1.00 28.10           O  
ATOM   1506  N   LEU H 193      11.790  11.751  24.279  1.00 28.87           N  
ATOM   1507  CA  LEU H 193      12.763  12.500  23.539  1.00 28.70           C  
ATOM   1508  CB  LEU H 193      14.108  12.578  24.292  1.00 28.92           C  
ATOM   1509  CG  LEU H 193      15.255  13.327  23.590  1.00 33.74           C  
ATOM   1510  CD1 LEU H 193      15.912  12.465  22.513  1.00 29.88           C  
ATOM   1511  CD2 LEU H 193      14.800  14.681  23.029  1.00 26.04           C  
ATOM   1512  C   LEU H 193      12.932  11.783  22.234  1.00 28.95           C  
ATOM   1513  O   LEU H 193      13.236  10.592  22.207  1.00 27.56           O  
ATOM   1514  N   GLN H 194      12.709  12.490  21.108  1.00 29.11           N  
ATOM   1515  CA  GLN H 194      12.800  11.853  19.824  1.00 29.14           C  
ATOM   1516  CB  GLN H 194      11.490  11.940  19.025  1.00 28.95           C  
ATOM   1517  CG  GLN H 194      11.547  11.257  17.661  1.00 31.89           C  
ATOM   1518  CD  GLN H 194      10.178  11.444  17.026  1.00 34.59           C  
ATOM   1519  OE1 GLN H 194       9.754  12.565  16.772  1.00 40.32           O  
ATOM   1520  NE2 GLN H 194       9.463  10.313  16.769  1.00 38.09           N  
ATOM   1521  C   GLN H 194      13.853  12.561  19.036  1.00 28.17           C  
ATOM   1522  O   GLN H 194      13.921  13.790  19.032  1.00 27.08           O  
ATOM   1523  N   ILE H 195      14.725  11.787  18.362  1.00 29.84           N  
ATOM   1524  CA  ILE H 195      15.759  12.379  17.566  1.00 29.40           C  
ATOM   1525  CB  ILE H 195      17.136  12.050  18.063  1.00 28.39           C  
ATOM   1526  CG1 ILE H 195      17.304  12.536  19.513  1.00 26.78           C  
ATOM   1527  CG2 ILE H 195      18.156  12.669  17.093  1.00 26.58           C  
ATOM   1528  CD1 ILE H 195      18.542  11.970  20.211  1.00 25.17           C  
ATOM   1529  C   ILE H 195      15.611  11.810  16.191  1.00 30.79           C  
ATOM   1530  O   ILE H 195      15.514  10.595  16.018  1.00 30.34           O  
ATOM   1531  N   ASN H 196      15.590  12.689  15.171  1.00 29.56           N  
ATOM   1532  CA  ASN H 196      15.387  12.268  13.814  1.00 31.96           C  
ATOM   1533  CB  ASN H 196      14.355  13.127  13.060  1.00 36.68           C  
ATOM   1534  CG  ASN H 196      13.020  13.046  13.785  1.00 45.90           C  
ATOM   1535  OD1 ASN H 196      12.504  14.054  14.261  1.00 54.12           O  
ATOM   1536  ND2 ASN H 196      12.441  11.820  13.869  1.00 47.07           N  
ATOM   1537  C   ASN H 196      16.673  12.455  13.075  1.00 30.71           C  
ATOM   1538  O   ASN H 196      17.511  13.266  13.464  1.00 30.53           O  
ATOM   1539  N   ASN H 197      16.844  11.693  11.972  1.00 31.13           N  
ATOM   1540  CA  ASN H 197      18.010  11.814  11.143  1.00 31.63           C  
ATOM   1541  CB  ASN H 197      18.036  13.156  10.383  1.00 33.57           C  
ATOM   1542  CG  ASN H 197      19.063  13.098   9.259  1.00 38.33           C  
ATOM   1543  OD1 ASN H 197      19.364  12.034   8.722  1.00 42.72           O  
ATOM   1544  ND2 ASN H 197      19.614  14.286   8.890  1.00 38.84           N  
ATOM   1545  C   ASN H 197      19.232  11.710  12.006  1.00 30.05           C  
ATOM   1546  O   ASN H 197      20.079  12.601  11.994  1.00 32.33           O  
ATOM   1547  N   LEU H 198      19.361  10.593  12.756  1.00 28.60           N  
ATOM   1548  CA  LEU H 198      20.445  10.406  13.684  1.00 27.98           C  
ATOM   1549  CB  LEU H 198      20.481   9.028  14.393  1.00 27.44           C  
ATOM   1550  CG  LEU H 198      19.565   8.778  15.621  1.00 26.30           C  
ATOM   1551  CD1 LEU H 198      19.961   9.655  16.813  1.00 24.38           C  
ATOM   1552  CD2 LEU H 198      18.071   8.877  15.320  1.00 29.01           C  
ATOM   1553  C   LEU H 198      21.766  10.531  12.999  1.00 30.27           C  
ATOM   1554  O   LEU H 198      21.961  10.087  11.869  1.00 30.13           O  
ATOM   1555  N   LYS H 199      22.711  11.178  13.711  1.00 30.14           N  
ATOM   1556  CA  LYS H 199      24.058  11.346  13.258  1.00 31.60           C  
ATOM   1557  CB  LYS H 199      24.478  12.819  13.117  1.00 30.60           C  
ATOM   1558  CG  LYS H 199      23.829  13.480  11.900  1.00 34.27           C  
ATOM   1559  CD  LYS H 199      23.890  15.007  11.891  1.00 39.44           C  
ATOM   1560  CE  LYS H 199      23.463  15.606  10.549  1.00 45.46           C  
ATOM   1561  NZ  LYS H 199      22.317  14.852   9.996  1.00 49.31           N1+
ATOM   1562  C   LYS H 199      24.942  10.702  14.278  1.00 31.58           C  
ATOM   1563  O   LYS H 199      24.514  10.379  15.383  1.00 31.59           O  
ATOM   1564  N   HIS H 200      26.220  10.494  13.918  1.00 31.51           N  
ATOM   1565  CA  HIS H 200      27.163   9.836  14.778  1.00 31.68           C  
ATOM   1566  ND1 HIS H 200      28.059   8.961  11.680  1.00  0.00           N  
ATOM   1567  CG  HIS H 200      28.421   8.624  12.966  1.00 38.85           C  
ATOM   1568  CB  HIS H 200      28.523   9.607  14.097  1.00 32.22           C  
ATOM   1569  NE2 HIS H 200      28.394   6.762  11.689  1.00  0.00           N  
ATOM   1570  CD2 HIS H 200      28.622   7.277  12.953  1.00  0.00           C  
ATOM   1571  CE1 HIS H 200      28.058   7.810  10.959  1.00  0.00           C  
ATOM   1572  C   HIS H 200      27.362  10.655  16.017  1.00 32.67           C  
ATOM   1573  O   HIS H 200      27.576  10.107  17.098  1.00 32.11           O  
ATOM   1574  N   GLU H 201      27.275  11.992  15.889  1.00 30.46           N  
ATOM   1575  CA  GLU H 201      27.504  12.908  16.974  1.00 32.99           C  
ATOM   1576  CB  GLU H 201      27.329  14.394  16.596  1.00 34.42           C  
ATOM   1577  CG  GLU H 201      28.369  14.938  15.615  1.00 45.73           C  
ATOM   1578  CD  GLU H 201      27.790  14.851  14.209  1.00 45.61           C  
ATOM   1579  OE1 GLU H 201      26.583  14.514  14.078  1.00 50.83           O  
ATOM   1580  OE2 GLU H 201      28.544  15.133  13.242  1.00 53.42           O1-
ATOM   1581  C   GLU H 201      26.512  12.648  18.061  1.00 29.53           C  
ATOM   1582  O   GLU H 201      26.772  12.945  19.225  1.00 29.83           O  
ATOM   1583  N   ASP H 202      25.332  12.122  17.691  1.00 26.07           N  
ATOM   1584  CA  ASP H 202      24.245  11.857  18.589  1.00 26.87           C  
ATOM   1585  CB  ASP H 202      22.985  11.364  17.875  1.00 27.05           C  
ATOM   1586  CG  ASP H 202      22.405  12.531  17.102  1.00 29.62           C  
ATOM   1587  OD1 ASP H 202      22.835  13.692  17.333  1.00 28.45           O  
ATOM   1588  OD2 ASP H 202      21.503  12.264  16.267  1.00 28.00           O1-
ATOM   1589  C   ASP H 202      24.601  10.799  19.589  1.00 27.64           C  
ATOM   1590  O   ASP H 202      23.901  10.646  20.588  1.00 27.18           O  
ATOM   1591  N   THR H 203      25.634   9.978  19.323  1.00 25.08           N  
ATOM   1592  CA  THR H 203      25.956   8.933  20.255  1.00 26.26           C  
ATOM   1593  CB  THR H 203      27.153   8.129  19.842  1.00 24.09           C  
ATOM   1594  OG1 THR H 203      26.948   7.571  18.552  1.00 26.73           O  
ATOM   1595  CG2 THR H 203      27.368   7.009  20.869  1.00 25.17           C  
ATOM   1596  C   THR H 203      26.253   9.546  21.593  1.00 26.30           C  
ATOM   1597  O   THR H 203      27.172  10.355  21.731  1.00 26.16           O  
ATOM   1598  N   ALA H 204      25.469   9.161  22.626  1.00 24.64           N  
ATOM   1599  CA  ALA H 204      25.672   9.711  23.939  1.00 23.36           C  
ATOM   1600  CB  ALA H 204      25.499  11.238  23.996  1.00 22.98           C  
ATOM   1601  C   ALA H 204      24.643   9.134  24.861  1.00 22.66           C  
ATOM   1602  O   ALA H 204      23.804   8.330  24.456  1.00 23.09           O  
ATOM   1603  N   THR H 205      24.714   9.521  26.154  1.00 23.40           N  
ATOM   1604  CA  THR H 205      23.730   9.121  27.119  1.00 23.59           C  
ATOM   1605  CB  THR H 205      24.227   8.899  28.516  1.00 25.66           C  
ATOM   1606  OG1 THR H 205      24.857  10.078  28.989  1.00 29.74           O  
ATOM   1607  CG2 THR H 205      25.185   7.713  28.577  1.00 24.60           C  
ATOM   1608  C   THR H 205      22.818  10.289  27.270  1.00 21.47           C  
ATOM   1609  O   THR H 205      23.269  11.429  27.372  1.00 22.41           O  
ATOM   1610  N   TYR H 206      21.502  10.028  27.298  1.00 22.58           N  
ATOM   1611  CA  TYR H 206      20.579  11.110  27.449  1.00 23.27           C  
ATOM   1612  CB  TYR H 206      19.469  11.128  26.379  1.00 22.70           C  
ATOM   1613  CG  TYR H 206      20.098  11.372  25.049  1.00 23.85           C  
ATOM   1614  CD1 TYR H 206      20.285  12.656  24.597  1.00 22.99           C  
ATOM   1615  CD2 TYR H 206      20.506  10.326  24.251  1.00 22.15           C  
ATOM   1616  CE1 TYR H 206      20.868  12.895  23.376  1.00 20.39           C  
ATOM   1617  CE2 TYR H 206      21.088  10.560  23.026  1.00 23.59           C  
ATOM   1618  CZ  TYR H 206      21.273  11.849  22.586  1.00 21.60           C  
ATOM   1619  OH  TYR H 206      21.872  12.097  21.333  1.00 22.18           O  
ATOM   1620  C   TYR H 206      19.905  10.928  28.772  1.00 23.95           C  
ATOM   1621  O   TYR H 206      19.421   9.841  29.089  1.00 25.71           O  
ATOM   1622  N   PHE H 207      19.862  12.004  29.587  1.00 22.42           N  
ATOM   1623  CA  PHE H 207      19.258  11.926  30.887  1.00 23.24           C  
ATOM   1624  CB  PHE H 207      20.158  12.461  32.020  1.00 20.74           C  
ATOM   1625  CG  PHE H 207      21.420  11.669  32.128  1.00 21.80           C  
ATOM   1626  CD1 PHE H 207      21.452  10.460  32.785  1.00 23.79           C  
ATOM   1627  CD2 PHE H 207      22.589  12.157  31.589  1.00 21.95           C  
ATOM   1628  CE1 PHE H 207      22.624   9.748  32.889  1.00 23.49           C  
ATOM   1629  CE2 PHE H 207      23.764  11.449  31.689  1.00 22.43           C  
ATOM   1630  CZ  PHE H 207      23.782  10.240  32.338  1.00 26.68           C  
ATOM   1631  C   PHE H 207      18.047  12.811  30.898  1.00 24.64           C  
ATOM   1632  O   PHE H 207      18.038  13.887  30.302  1.00 25.37           O  
ATOM   1633  N   CYS H 208      16.969  12.352  31.572  1.00 26.83           N  
ATOM   1634  CA  CYS H 208      15.818  13.179  31.784  1.00 26.00           C  
ATOM   1635  CB  CYS H 208      14.461  12.450  31.629  1.00 30.65           C  
ATOM   1636  SG  CYS H 208      14.288  11.001  32.715  1.00 40.74           S  
ATOM   1637  C   CYS H 208      15.952  13.619  33.207  1.00 27.47           C  
ATOM   1638  O   CYS H 208      16.389  12.845  34.057  1.00 28.40           O  
ATOM   1639  N   ALA H 209      15.636  14.894  33.501  1.00 25.07           N  
ATOM   1640  CA  ALA H 209      15.757  15.343  34.856  1.00 23.28           C  
ATOM   1641  CB  ALA H 209      17.009  16.201  35.113  1.00 22.76           C  
ATOM   1642  C   ALA H 209      14.574  16.199  35.161  1.00 25.79           C  
ATOM   1643  O   ALA H 209      14.103  16.954  34.312  1.00 25.57           O  
ATOM   1644  N   SER H 210      14.078  16.105  36.409  1.00 25.10           N  
ATOM   1645  CA  SER H 210      12.942  16.873  36.820  1.00 25.28           C  
ATOM   1646  CB  SER H 210      12.068  16.139  37.846  1.00 24.02           C  
ATOM   1647  OG  SER H 210      10.962  16.950  38.210  1.00  0.00           O  
ATOM   1648  C   SER H 210      13.474  18.104  37.472  1.00 26.09           C  
ATOM   1649  O   SER H 210      14.386  18.044  38.295  1.00 26.42           O  
ATOM   1650  N   LEU H 211      12.902  19.264  37.099  1.00 26.80           N  
ATOM   1651  CA  LEU H 211      13.361  20.524  37.596  1.00 26.52           C  
ATOM   1652  CB  LEU H 211      13.732  21.520  36.482  1.00 20.91           C  
ATOM   1653  CG  LEU H 211      14.954  21.090  35.647  1.00 14.58           C  
ATOM   1654  CD1 LEU H 211      16.246  21.126  36.480  1.00  0.00           C  
ATOM   1655  CD2 LEU H 211      14.718  19.722  34.980  1.00  0.00           C  
ATOM   1656  C   LEU H 211      12.273  21.136  38.397  1.00 28.28           C  
ATOM   1657  O   LEU H 211      11.114  20.728  38.328  1.00 27.88           O  
ATOM   1658  N   GLY H 212      12.867  21.685  39.442  1.00 33.70           N  
ATOM   1659  CA  GLY H 212      12.185  21.886  40.652  1.00 35.64           C  
ATOM   1660  C   GLY H 212      13.011  20.997  41.531  1.00 37.26           C  
ATOM   1661  O   GLY H 212      14.214  21.210  41.669  1.00 36.73           O  
ATOM   1662  N   GLU H 213      12.411  19.957  42.136  1.00 36.10           N  
ATOM   1663  CA  GLU H 213      13.248  19.078  42.901  1.00 33.46           C  
ATOM   1664  CB  GLU H 213      12.444  18.020  43.674  1.00  0.00           C  
ATOM   1665  CG  GLU H 213      11.533  18.639  44.736  1.00  0.00           C  
ATOM   1666  CD  GLU H 213      10.739  17.527  45.408  1.00  0.00           C  
ATOM   1667  OE1 GLU H 213      11.377  16.578  45.938  1.00  0.00           O  
ATOM   1668  OE2 GLU H 213       9.482  17.615  45.403  1.00  0.00           O1-
ATOM   1669  C   GLU H 213      14.132  18.385  41.910  1.00 32.71           C  
ATOM   1670  O   GLU H 213      13.645  17.746  40.981  1.00 32.34           O  
ATOM   1671  N   ASP H 214      15.466  18.463  42.093  1.00 31.84           N  
ATOM   1672  CA  ASP H 214      16.394  17.898  41.150  1.00 33.89           C  
ATOM   1673  CB  ASP H 214      17.808  18.505  41.200  1.00 33.13           C  
ATOM   1674  CG  ASP H 214      17.792  19.790  40.388  1.00 33.95           C  
ATOM   1675  OD1 ASP H 214      17.642  19.679  39.141  1.00 35.73           O  
ATOM   1676  OD2 ASP H 214      17.940  20.890  40.986  1.00 36.02           O1-
ATOM   1677  C   ASP H 214      16.517  16.427  41.318  1.00 33.90           C  
ATOM   1678  O   ASP H 214      17.112  15.925  42.271  1.00 32.79           O  
ATOM   1679  N   PHE H 215      15.945  15.700  40.343  1.00 26.37           N  
ATOM   1680  CA  PHE H 215      15.989  14.252  40.347  1.00 29.05           C  
ATOM   1681  CB  PHE H 215      14.659  13.551  40.678  1.00 34.10           C  
ATOM   1682  CG  PHE H 215      14.410  13.757  42.125  1.00 45.81           C  
ATOM   1683  CD1 PHE H 215      13.726  14.863  42.555  1.00 48.34           C  
ATOM   1684  CD2 PHE H 215      14.873  12.851  43.051  1.00 45.44           C  
ATOM   1685  CE1 PHE H 215      13.499  15.065  43.894  1.00 48.75           C  
ATOM   1686  CE2 PHE H 215      14.648  13.050  44.391  1.00 47.84           C  
ATOM   1687  CZ  PHE H 215      13.958  14.158  44.817  1.00 50.25           C  
ATOM   1688  C   PHE H 215      16.351  13.852  38.946  1.00 28.79           C  
ATOM   1689  O   PHE H 215      15.830  14.417  37.986  1.00 29.24           O  
ATOM   1690  N   TRP H 216      17.240  12.849  38.778  1.00 26.34           N  
ATOM   1691  CA  TRP H 216      17.689  12.519  37.450  1.00 25.83           C  
ATOM   1692  CB  TRP H 216      19.214  12.660  37.295  1.00 24.17           C  
ATOM   1693  CG  TRP H 216      19.725  14.079  37.388  1.00 24.83           C  
ATOM   1694  CD2 TRP H 216      20.523  14.732  36.386  1.00 24.68           C  
ATOM   1695  CD1 TRP H 216      19.594  14.969  38.413  1.00 25.19           C  
ATOM   1696  NE1 TRP H 216      20.239  16.143  38.104  1.00 25.56           N  
ATOM   1697  CE2 TRP H 216      20.819  16.008  36.861  1.00 24.75           C  
ATOM   1698  CE3 TRP H 216      20.971  14.303  35.170  1.00 24.64           C  
ATOM   1699  CZ2 TRP H 216      21.573  16.878  36.123  1.00 24.98           C  
ATOM   1700  CZ3 TRP H 216      21.729  15.184  34.427  1.00 27.36           C  
ATOM   1701  CH2 TRP H 216      22.024  16.449  34.894  1.00 27.17           C  
ATOM   1702  C   TRP H 216      17.351  11.092  37.140  1.00 27.21           C  
ATOM   1703  O   TRP H 216      17.290  10.242  38.026  1.00 28.90           O  
ATOM   1704  N   GLY H 217      17.113  10.801  35.844  1.00 25.40           N  
ATOM   1705  CA  GLY H 217      16.825   9.462  35.416  1.00 25.21           C  
ATOM   1706  C   GLY H 217      18.136   8.738  35.316  1.00 24.50           C  
ATOM   1707  O   GLY H 217      19.193   9.336  35.489  1.00 24.73           O  
ATOM   1708  N   GLN H 218      18.083   7.416  35.039  1.00 26.03           N  
ATOM   1709  CA  GLN H 218      19.254   6.582  34.940  1.00 27.23           C  
ATOM   1710  CB  GLN H 218      18.966   5.066  34.856  1.00 29.90           C  
ATOM   1711  CG  GLN H 218      18.287   4.583  33.572  1.00 32.10           C  
ATOM   1712  CD  GLN H 218      16.783   4.603  33.777  1.00 30.65           C  
ATOM   1713  OE1 GLN H 218      16.230   5.550  34.335  1.00 31.15           O  
ATOM   1714  NE2 GLN H 218      16.101   3.520  33.319  1.00 34.17           N  
ATOM   1715  C   GLN H 218      20.051   6.947  33.726  1.00 28.22           C  
ATOM   1716  O   GLN H 218      21.269   6.781  33.704  1.00 28.18           O  
ATOM   1717  N   GLY H 219      19.378   7.404  32.656  1.00 26.12           N  
ATOM   1718  CA  GLY H 219      20.073   7.757  31.452  1.00 26.58           C  
ATOM   1719  C   GLY H 219      19.867   6.651  30.468  1.00 28.79           C  
ATOM   1720  O   GLY H 219      19.768   5.482  30.837  1.00 31.47           O  
ATOM   1721  N   THR H 220      19.780   7.014  29.173  1.00 27.47           N  
ATOM   1722  CA  THR H 220      19.630   6.058  28.113  1.00 25.55           C  
ATOM   1723  CB  THR H 220      18.404   6.262  27.281  1.00 29.37           C  
ATOM   1724  OG1 THR H 220      18.372   7.595  26.798  1.00 30.84           O  
ATOM   1725  CG2 THR H 220      17.163   5.968  28.119  1.00 30.16           C  
ATOM   1726  C   THR H 220      20.774   6.260  27.183  1.00 27.52           C  
ATOM   1727  O   THR H 220      21.053   7.380  26.761  1.00 25.17           O  
ATOM   1728  N   THR H 221      21.453   5.162  26.808  1.00 26.75           N  
ATOM   1729  CA  THR H 221      22.573   5.321  25.934  1.00 28.42           C  
ATOM   1730  CB  THR H 221      23.723   4.409  26.259  1.00 30.46           C  
ATOM   1731  OG1 THR H 221      24.172   4.638  27.588  1.00 39.93           O  
ATOM   1732  CG2 THR H 221      24.868   4.683  25.272  1.00 33.39           C  
ATOM   1733  C   THR H 221      22.122   5.024  24.543  1.00 27.62           C  
ATOM   1734  O   THR H 221      21.481   4.006  24.281  1.00 27.17           O  
ATOM   1735  N   LEU H 222      22.424   5.951  23.616  1.00 27.78           N  
ATOM   1736  CA  LEU H 222      22.087   5.759  22.238  1.00 26.36           C  
ATOM   1737  CB  LEU H 222      21.256   6.904  21.635  1.00 26.10           C  
ATOM   1738  CG  LEU H 222      20.896   6.690  20.151  1.00  0.00           C  
ATOM   1739  CD1 LEU H 222      19.997   5.457  19.966  1.00  0.00           C  
ATOM   1740  CD2 LEU H 222      20.293   7.963  19.536  1.00  0.00           C  
ATOM   1741  C   LEU H 222      23.370   5.696  21.477  1.00 26.70           C  
ATOM   1742  O   LEU H 222      24.240   6.551  21.641  1.00 27.06           O  
ATOM   1743  N   THR H 223      23.530   4.658  20.637  1.00 26.30           N  
ATOM   1744  CA  THR H 223      24.726   4.546  19.852  1.00 27.33           C  
ATOM   1745  CB  THR H 223      25.491   3.277  20.089  1.00 29.42           C  
ATOM   1746  OG1 THR H 223      24.645   2.155  19.895  1.00 33.18           O  
ATOM   1747  CG2 THR H 223      26.058   3.281  21.514  1.00 29.11           C  
ATOM   1748  C   THR H 223      24.334   4.577  18.413  1.00 26.18           C  
ATOM   1749  O   THR H 223      23.467   3.822  17.977  1.00 27.27           O  
ATOM   1750  N   VAL H 224      24.967   5.473  17.634  0.82 26.74           N  
ATOM   1751  CA  VAL H 224      24.656   5.571  16.239  0.82 26.13           C  
ATOM   1752  CB  VAL H 224      24.480   6.990  15.781  0.82 27.73           C  
ATOM   1753  CG1 VAL H 224      24.295   7.001  14.255  0.82 26.11           C  
ATOM   1754  CG2 VAL H 224      23.314   7.615  16.568  0.82 26.04           C  
ATOM   1755  C   VAL H 224      25.819   5.008  15.493  0.82 27.03           C  
ATOM   1756  O   VAL H 224      26.929   5.530  15.575  0.82 27.13           O  
ATOM   1757  N   SER H 225      25.591   3.919  14.732  1.00 27.58           N  
ATOM   1758  CA  SER H 225      26.677   3.319  14.013  1.00 28.90           C  
ATOM   1759  CB  SER H 225      27.397   2.225  14.822  1.00 27.90           C  
ATOM   1760  OG  SER H 225      28.447   1.652  14.060  1.00 28.27           O  
ATOM   1761  C   SER H 225      26.136   2.666  12.781  1.00 29.35           C  
ATOM   1762  O   SER H 225      24.993   2.217  12.744  1.00 29.55           O  
ATOM   1763  N   SER H 226      26.974   2.594  11.729  1.00 30.09           N  
ATOM   1764  CA  SER H 226      26.577   1.972  10.501  1.00 30.02           C  
ATOM   1765  CB  SER H 226      26.905   2.825   9.264  1.00 30.77           C  
ATOM   1766  OG  SER H 226      28.310   3.000   9.148  1.00 40.22           O  
ATOM   1767  C   SER H 226      27.361   0.671  10.380  1.00 30.03           C  
ATOM   1768  O   SER H 226      26.736  -0.363  10.018  1.00 31.27           O  
ATOM   1769  OXT SER H 226      28.592   0.692  10.645  1.00  0.00           O1-
TER    1770      SER H 226 
CONECT  155  716
CONECT  716  155
CONECT 1034 1636
CONECT 1636 1034
END
