# Supplementary material for: Fully automated antibody structure prediction using BIOVIA tools: Validation study
Source: PLoS One. 2017 May 18;12(5):e0177923. doi: 10.1371/journal.pone.0177923 (PMC5436848; doi:10.1371/journal.pone.0177923)
Supplement: S2 Dataset — Predicted structures using the Top5 framework method, Chothia CDR definition with canonical filtering and generating 50 models. These were used in the comparison against predictions using no filtering. (ZIP) [file pone.0177923.s004.zip › 4LEO_BA_FV_FinalModel.pdb]

REMARK   Accelrys Discovery Studio PDB file
REMARK   Created:  2015-04-10T04:56:27Z
SSBOND   1 CYS L   23    CYS L   94                                     
SSBOND   2 CYS H  135    CYS H  209                                     
ATOM      1  N   ASP L   1      25.615  33.308  26.304  1.00 35.15           N1+
ATOM      2  CA  ASP L   1      25.408  32.175  27.234  1.00 34.71           C  
ATOM      3  CB  ASP L   1      25.711  30.835  26.542  1.00 35.77           C  
ATOM      4  CG  ASP L   1      24.626  30.574  25.508  1.00 34.55           C  
ATOM      5  OD1 ASP L   1      23.626  31.341  25.493  1.00 26.55           O  
ATOM      6  OD2 ASP L   1      24.781  29.602  24.723  1.00 30.06           O1-
ATOM      7  C   ASP L   1      26.329  32.315  28.395  1.00 33.35           C  
ATOM      8  O   ASP L   1      27.381  32.942  28.290  1.00 35.07           O  
ATOM      9  N   ILE L   2      25.945  31.730  29.543  1.00 31.23           N  
ATOM     10  CA  ILE L   2      26.759  31.833  30.715  1.00 27.98           C  
ATOM     11  CB  ILE L   2      25.980  31.714  31.992  1.00 28.35           C  
ATOM     12  CG1 ILE L   2      24.957  32.855  32.110  1.00 28.03           C  
ATOM     13  CG2 ILE L   2      26.981  31.657  33.156  1.00 24.25           C  
ATOM     14  CD1 ILE L   2      23.942  32.645  33.233  1.00 22.44           C  
ATOM     15  C   ILE L   2      27.727  30.700  30.683  1.00 27.03           C  
ATOM     16  O   ILE L   2      27.343  29.543  30.517  1.00 25.69           O  
ATOM     17  N   VAL L   3      29.025  31.017  30.844  1.00 26.53           N  
ATOM     18  CA  VAL L   3      30.024  29.992  30.812  1.00 25.66           C  
ATOM     19  CB  VAL L   3      31.254  30.378  30.044  1.00 26.60           C  
ATOM     20  CG1 VAL L   3      31.957  31.534  30.776  1.00 26.64           C  
ATOM     21  CG2 VAL L   3      32.134  29.130  29.875  1.00 26.62           C  
ATOM     22  C   VAL L   3      30.442  29.719  32.220  1.00 25.83           C  
ATOM     23  O   VAL L   3      30.648  30.637  33.012  1.00 27.00           O  
ATOM     24  N   MET L   4      30.563  28.427  32.573  1.00 25.29           N  
ATOM     25  CA  MET L   4      30.956  28.089  33.910  1.00 23.60           C  
ATOM     26  CB  MET L   4      30.034  27.041  34.554  1.00 22.37           C  
ATOM     27  CG  MET L   4      28.567  27.476  34.592  1.00 21.22           C  
ATOM     28  SD  MET L   4      28.228  28.946  35.603  1.00 17.16           S  
ATOM     29  CE  MET L   4      28.249  28.055  37.185  1.00 18.78           C  
ATOM     30  C   MET L   4      32.321  27.482  33.827  1.00 24.19           C  
ATOM     31  O   MET L   4      32.559  26.580  33.027  1.00 24.70           O  
ATOM     32  N   THR L   5      33.261  27.971  34.658  1.00 24.06           N  
ATOM     33  CA  THR L   5      34.599  27.453  34.619  1.00 25.70           C  
ATOM     34  CB  THR L   5      35.622  28.517  34.335  1.00 26.49           C  
ATOM     35  OG1 THR L   5      35.347  29.135  33.087  1.00 28.15           O  
ATOM     36  CG2 THR L   5      37.020  27.879  34.314  1.00 27.64           C  
ATOM     37  C   THR L   5      34.913  26.879  35.966  1.00 26.38           C  
ATOM     38  O   THR L   5      34.735  27.539  36.989  1.00 27.00           O  
ATOM     39  N   GLN L   6      35.400  25.620  35.999  1.00 25.24           N  
ATOM     40  CA  GLN L   6      35.715  25.005  37.257  1.00 24.55           C  
ATOM     41  CB  GLN L   6      35.025  23.648  37.489  1.00 23.55           C  
ATOM     42  CG  GLN L   6      33.502  23.754  37.605  1.00 23.07           C  
ATOM     43  CD  GLN L   6      32.941  22.360  37.861  1.00 27.19           C  
ATOM     44  OE1 GLN L   6      32.125  21.851  37.094  1.00 24.58           O  
ATOM     45  NE2 GLN L   6      33.386  21.727  38.980  1.00 23.56           N  
ATOM     46  C   GLN L   6      37.190  24.783  37.333  1.00 26.15           C  
ATOM     47  O   GLN L   6      37.868  24.611  36.320  1.00 25.38           O  
ATOM     48  N   SER L   7      37.725  24.822  38.569  1.00 27.46           N  
ATOM     49  CA  SER L   7      39.125  24.609  38.789  1.00 28.34           C  
ATOM     50  CB  SER L   7      39.911  25.931  38.838  1.00 27.15           C  
ATOM     51  OG  SER L   7      41.290  25.691  39.058  1.00 36.85           O  
ATOM     52  C   SER L   7      39.246  23.961  40.132  1.00 28.83           C  
ATOM     53  O   SER L   7      38.448  24.247  41.026  1.00 30.36           O  
ATOM     54  N   PRO L   8      40.193  23.076  40.328  1.00 28.11           N  
ATOM     55  CA  PRO L   8      41.088  22.616  39.300  1.00 27.88           C  
ATOM     56  CD  PRO L   8      40.771  22.920  41.651  1.00 28.46           C  
ATOM     57  CB  PRO L   8      42.360  22.149  40.011  1.00 27.27           C  
ATOM     58  CG  PRO L   8      41.918  21.916  41.462  1.00 27.67           C  
ATOM     59  C   PRO L   8      40.417  21.509  38.554  1.00 28.03           C  
ATOM     60  O   PRO L   8      39.336  21.084  38.960  1.00 28.24           O  
ATOM     61  N   ASP L   9      41.029  21.041  37.451  1.00 28.64           N  
ATOM     62  CA  ASP L   9      40.464  19.966  36.695  1.00 29.51           C  
ATOM     63  CB  ASP L   9      41.232  19.678  35.393  1.00 30.16           C  
ATOM     64  CG  ASP L   9      40.940  20.823  34.429  1.00 30.08           C  
ATOM     65  OD1 ASP L   9      39.801  21.361  34.473  1.00 34.39           O  
ATOM     66  OD2 ASP L   9      41.852  21.172  33.635  1.00 32.14           O1-
ATOM     67  C   ASP L   9      40.458  18.727  37.538  1.00 29.17           C  
ATOM     68  O   ASP L   9      39.487  17.973  37.516  1.00 29.65           O  
ATOM     69  N   SER L  10      41.536  18.471  38.305  1.00 29.21           N  
ATOM     70  CA  SER L  10      41.536  17.287  39.121  1.00 30.14           C  
ATOM     71  CB  SER L  10      42.271  16.103  38.470  1.00 30.76           C  
ATOM     72  OG  SER L  10      43.637  16.430  38.261  1.00 31.87           O  
ATOM     73  C   SER L  10      42.218  17.583  40.425  1.00 29.96           C  
ATOM     74  O   SER L  10      43.155  18.379  40.477  1.00 30.57           O  
ATOM     75  N   LEU L  11      41.735  16.950  41.523  1.00 29.69           N  
ATOM     76  CA  LEU L  11      42.328  17.097  42.828  1.00 30.99           C  
ATOM     77  CB  LEU L  11      41.416  17.639  43.949  1.00 30.73           C  
ATOM     78  CG  LEU L  11      41.092  19.136  43.975  1.00 35.83           C  
ATOM     79  CD1 LEU L  11      42.351  19.982  44.223  1.00 34.66           C  
ATOM     80  CD2 LEU L  11      40.271  19.548  42.752  1.00 43.88           C  
ATOM     81  C   LEU L  11      42.626  15.733  43.364  1.00 31.72           C  
ATOM     82  O   LEU L  11      41.789  14.835  43.293  1.00 31.48           O  
ATOM     83  N   ALA L  12      43.828  15.552  43.943  1.00 32.15           N  
ATOM     84  CA  ALA L  12      44.139  14.309  44.587  1.00 33.14           C  
ATOM     85  CB  ALA L  12      45.446  13.669  44.089  1.00 33.28           C  
ATOM     86  C   ALA L  12      44.313  14.643  46.036  1.00 33.47           C  
ATOM     87  O   ALA L  12      45.120  15.503  46.388  1.00 34.23           O  
ATOM     88  N   VAL L  13      43.567  13.956  46.926  1.00 32.09           N  
ATOM     89  CA  VAL L  13      43.625  14.326  48.311  1.00 31.24           C  
ATOM     90  CB  VAL L  13      42.427  15.160  48.676  1.00 32.13           C  
ATOM     91  CG1 VAL L  13      41.215  14.229  48.830  1.00 29.63           C  
ATOM     92  CG2 VAL L  13      42.737  16.036  49.893  1.00 28.59           C  
ATOM     93  C   VAL L  13      43.590  13.077  49.143  1.00 31.78           C  
ATOM     94  O   VAL L  13      42.980  12.080  48.759  1.00 31.86           O  
ATOM     95  N   SER L  14      44.257  13.100  50.316  1.00 32.43           N  
ATOM     96  CA  SER L  14      44.266  11.959  51.190  1.00 32.73           C  
ATOM     97  CB  SER L  14      45.402  11.965  52.226  1.00 34.65           C  
ATOM     98  OG  SER L  14      46.658  11.847  51.575  1.00 39.43           O  
ATOM     99  C   SER L  14      42.978  11.960  51.948  1.00 32.41           C  
ATOM    100  O   SER L  14      42.312  12.987  52.059  1.00 31.80           O  
ATOM    101  N   LEU L  15      42.603  10.791  52.505  1.00 33.61           N  
ATOM    102  CA  LEU L  15      41.364  10.699  53.217  1.00 34.95           C  
ATOM    103  CB  LEU L  15      41.038   9.293  53.758  1.00 35.12           C  
ATOM    104  CG  LEU L  15      40.765   8.233  52.678  1.00 34.22           C  
ATOM    105  CD1 LEU L  15      39.504   8.571  51.869  1.00 33.56           C  
ATOM    106  CD2 LEU L  15      42.004   7.992  51.805  1.00 32.38           C  
ATOM    107  C   LEU L  15      41.440  11.588  54.410  1.00 35.19           C  
ATOM    108  O   LEU L  15      42.474  11.684  55.069  1.00 35.60           O  
ATOM    109  N   GLY L  16      40.328  12.289  54.695  1.00 34.85           N  
ATOM    110  CA  GLY L  16      40.247  13.101  55.871  1.00 36.31           C  
ATOM    111  C   GLY L  16      40.648  14.512  55.568  1.00 37.15           C  
ATOM    112  O   GLY L  16      40.351  15.417  56.345  1.00 37.94           O  
ATOM    113  N   GLU L  17      41.323  14.753  54.428  1.00 34.72           N  
ATOM    114  CA  GLU L  17      41.743  16.093  54.119  1.00 34.19           C  
ATOM    115  CB  GLU L  17      42.902  16.182  53.108  1.00 34.54           C  
ATOM    116  CG  GLU L  17      44.250  15.762  53.702  1.00 34.12           C  
ATOM    117  CD  GLU L  17      45.335  15.962  52.653  1.00 45.00           C  
ATOM    118  OE1 GLU L  17      44.979  16.174  51.464  1.00 48.48           O  
ATOM    119  OE2 GLU L  17      46.536  15.907  53.029  1.00 57.40           O1-
ATOM    120  C   GLU L  17      40.572  16.845  53.573  1.00 34.28           C  
ATOM    121  O   GLU L  17      39.544  16.258  53.240  1.00 32.95           O  
ATOM    122  N   ARG L  18      40.682  18.189  53.517  1.00 34.40           N  
ATOM    123  CA  ARG L  18      39.597  18.999  53.036  1.00 33.28           C  
ATOM    124  CB  ARG L  18      39.507  20.369  53.735  1.00 32.77           C  
ATOM    125  CG  ARG L  18      38.248  21.166  53.389  1.00 33.47           C  
ATOM    126  CD  ARG L  18      38.092  22.443  54.220  1.00 45.15           C  
ATOM    127  NE  ARG L  18      38.641  23.580  53.427  1.00 48.82           N  
ATOM    128  CZ  ARG L  18      39.966  23.902  53.493  1.00 69.08           C  
ATOM    129  NH1 ARG L  18      40.819  23.156  54.255  0.90 33.06           N1+
ATOM    130  NH2 ARG L  18      40.437  24.971  52.789  1.00 34.91           N  
ATOM    131  C   ARG L  18      39.776  19.239  51.568  1.00 32.58           C  
ATOM    132  O   ARG L  18      40.895  19.394  51.083  1.00 32.90           O  
ATOM    133  N   ALA L  19      38.657  19.259  50.812  1.00 31.44           N  
ATOM    134  CA  ALA L  19      38.742  19.515  49.403  1.00 29.73           C  
ATOM    135  CB  ALA L  19      38.197  18.376  48.526  1.00 29.80           C  
ATOM    136  C   ALA L  19      37.922  20.729  49.107  1.00 29.29           C  
ATOM    137  O   ALA L  19      36.823  20.899  49.632  1.00 29.91           O  
ATOM    138  N   THR L  20      38.465  21.620  48.254  1.00 27.77           N  
ATOM    139  CA  THR L  20      37.771  22.817  47.875  1.00 28.06           C  
ATOM    140  CB  THR L  20      38.480  24.057  48.334  1.00 28.36           C  
ATOM    141  OG1 THR L  20      38.625  24.045  49.747  1.00 33.25           O  
ATOM    142  CG2 THR L  20      37.672  25.287  47.900  1.00 28.41           C  
ATOM    143  C   THR L  20      37.754  22.850  46.377  1.00 28.50           C  
ATOM    144  O   THR L  20      38.799  22.722  45.742  1.00 28.63           O  
ATOM    145  N   ILE L  21      36.562  23.033  45.772  1.00 28.13           N  
ATOM    146  CA  ILE L  21      36.452  23.063  44.337  1.00 27.37           C  
ATOM    147  CB  ILE L  21      35.561  21.981  43.794  1.00 26.27           C  
ATOM    148  CG1 ILE L  21      36.136  20.597  44.143  1.00 24.15           C  
ATOM    149  CG2 ILE L  21      35.381  22.205  42.282  1.00 16.10           C  
ATOM    150  CD1 ILE L  21      35.154  19.451  43.899  1.00 33.96           C  
ATOM    151  C   ILE L  21      35.857  24.389  43.958  1.00 28.61           C  
ATOM    152  O   ILE L  21      34.933  24.872  44.611  1.00 29.90           O  
ATOM    153  N   ASN L  22      36.374  25.016  42.878  1.00 29.73           N  
ATOM    154  CA  ASN L  22      35.931  26.336  42.513  1.00 30.25           C  
ATOM    155  CB  ASN L  22      37.090  27.307  42.222  1.00 31.45           C  
ATOM    156  CG  ASN L  22      37.874  27.539  43.505  1.00 36.50           C  
ATOM    157  OD1 ASN L  22      37.303  27.844  44.551  1.00 37.85           O  
ATOM    158  ND2 ASN L  22      39.222  27.384  43.427  1.00 36.17           N  
ATOM    159  C   ASN L  22      35.112  26.295  41.257  1.00 30.69           C  
ATOM    160  O   ASN L  22      35.307  25.449  40.387  1.00 30.16           O  
ATOM    161  N   CYS L  23      34.133  27.222  41.161  1.00 30.72           N  
ATOM    162  CA  CYS L  23      33.317  27.366  39.985  1.00 30.66           C  
ATOM    163  CB  CYS L  23      31.933  26.684  40.100  1.00 29.93           C  
ATOM    164  SG  CYS L  23      30.909  26.873  38.605  1.00 34.62           S  
ATOM    165  C   CYS L  23      33.106  28.840  39.770  1.00 31.39           C  
ATOM    166  O   CYS L  23      32.589  29.538  40.641  1.00 32.12           O  
ATOM    167  N   LYS L  24      33.504  29.347  38.583  1.00 30.09           N  
ATOM    168  CA  LYS L  24      33.393  30.749  38.279  1.00 30.78           C  
ATOM    169  CB  LYS L  24      34.742  31.359  37.860  1.00 31.00           C  
ATOM    170  CG  LYS L  24      34.736  32.871  37.637  1.00 38.83           C  
ATOM    171  CD  LYS L  24      36.142  33.458  37.482  1.00 67.45           C  
ATOM    172  CE  LYS L  24      36.159  34.936  37.088  1.00 54.14           C  
ATOM    173  NZ  LYS L  24      37.554  35.408  36.954  1.00 58.20           N1+
ATOM    174  C   LYS L  24      32.448  30.894  37.123  1.00 30.16           C  
ATOM    175  O   LYS L  24      32.487  30.112  36.177  1.00 30.30           O  
ATOM    176  N   SER L  25      31.578  31.924  37.168  1.00 28.56           N  
ATOM    177  CA  SER L  25      30.580  32.132  36.156  1.00 27.88           C  
ATOM    178  CB  SER L  25      29.186  32.324  36.782  1.00 27.35           C  
ATOM    179  OG  SER L  25      28.201  32.530  35.783  1.00 25.89           O  
ATOM    180  C   SER L  25      30.931  33.374  35.398  1.00 28.72           C  
ATOM    181  O   SER L  25      31.492  34.314  35.953  1.00 31.31           O  
ATOM    182  N   SER L  26      30.624  33.396  34.083  1.00 16.23           N  
ATOM    183  CA  SER L  26      30.909  34.522  33.234  1.00 16.71           C  
ATOM    184  CB  SER L  26      30.719  34.208  31.740  1.00 16.15           C  
ATOM    185  OG  SER L  26      29.356  33.919  31.465  1.00 15.05           O  
ATOM    186  C   SER L  26      29.996  35.659  33.586  1.00 17.89           C  
ATOM    187  O   SER L  26      30.346  36.823  33.386  1.00 18.70           O  
ATOM    188  N   GLN L  27      28.791  35.343  34.102  1.00 18.61           N  
ATOM    189  CA  GLN L  27      27.833  36.360  34.443  1.00 18.74           C  
ATOM    190  CB  GLN L  27      26.625  36.394  33.491  1.00 23.84           C  
ATOM    191  CG  GLN L  27      27.000  36.760  32.056  1.00 27.74           C  
ATOM    192  CD  GLN L  27      25.730  36.737  31.217  1.00 31.69           C  
ATOM    193  OE1 GLN L  27      24.629  36.964  31.720  1.00 32.17           O  
ATOM    194  NE2 GLN L  27      25.886  36.445  29.898  1.00 31.40           N  
ATOM    195  C   GLN L  27      27.305  36.051  35.809  1.00 17.32           C  
ATOM    196  O   GLN L  27      27.373  34.915  36.269  1.00 18.12           O  
ATOM    197  N   SER L  28      26.758  37.069  36.507  1.00 17.43           N  
ATOM    198  CA  SER L  28      26.280  36.855  37.845  1.00 17.17           C  
ATOM    199  CB  SER L  28      25.978  38.159  38.602  1.00 18.76           C  
ATOM    200  OG  SER L  28      25.512  37.866  39.912  1.00 17.64           O  
ATOM    201  C   SER L  28      25.027  36.034  37.831  1.00 14.35           C  
ATOM    202  O   SER L  28      24.129  36.240  37.018  1.00 13.36           O  
ATOM    203  N   VAL L  29      25.004  35.023  38.722  1.00 13.46           N  
ATOM    204  CA  VAL L  29      23.939  34.095  38.992  1.00 14.69           C  
ATOM    205  CB  VAL L  29      24.410  32.821  39.612  1.00 13.31           C  
ATOM    206  CG1 VAL L  29      25.417  32.155  38.662  1.00  0.00           C  
ATOM    207  CG2 VAL L  29      24.953  33.149  41.011  1.00  0.00           C  
ATOM    208  C   VAL L  29      22.939  34.668  39.948  1.00 14.14           C  
ATOM    209  O   VAL L  29      21.906  34.046  40.196  1.00 13.38           O  
ATOM    210  N   LEU L  30      23.283  35.785  40.619  1.00 15.18           N  
ATOM    211  CA  LEU L  30      22.451  36.324  41.660  1.00 16.58           C  
ATOM    212  CB  LEU L  30      23.168  37.399  42.503  1.00 20.05           C  
ATOM    213  CG  LEU L  30      22.336  37.955  43.678  1.00 21.99           C  
ATOM    214  CD1 LEU L  30      22.123  36.899  44.776  1.00 23.07           C  
ATOM    215  CD2 LEU L  30      22.939  39.257  44.226  1.00 27.46           C  
ATOM    216  C   LEU L  30      21.211  36.940  41.091  1.00 15.75           C  
ATOM    217  O   LEU L  30      21.249  37.738  40.156  1.00 17.32           O  
ATOM    218  N   ASN L  31      20.056  36.573  41.678  1.00 16.37           N  
ATOM    219  CA  ASN L  31      18.797  37.121  41.269  1.00 17.54           C  
ATOM    220  CB  ASN L  31      17.672  36.076  41.309  1.00 19.36           C  
ATOM    221  CG  ASN L  31      16.379  36.669  40.779  1.00 22.78           C  
ATOM    222  OD1 ASN L  31      15.875  37.662  41.301  1.00 24.25           O  
ATOM    223  ND2 ASN L  31      15.815  36.035  39.717  1.00 24.34           N  
ATOM    224  C   ASN L  31      18.508  38.217  42.245  1.00 18.87           C  
ATOM    225  O   ASN L  31      18.370  37.982  43.442  1.00 18.77           O  
ATOM    226  N   SER L  32      18.411  39.461  41.742  1.00 23.56           N  
ATOM    227  CA  SER L  32      18.298  40.608  42.594  1.00 27.87           C  
ATOM    228  CB  SER L  32      18.316  41.930  41.815  1.00 29.93           C  
ATOM    229  OG  SER L  32      18.204  43.023  42.714  1.00 34.34           O  
ATOM    230  C   SER L  32      17.031  40.573  43.382  1.00 25.45           C  
ATOM    231  O   SER L  32      17.007  41.003  44.533  1.00 28.09           O  
ATOM    232  N   GLY L  33      15.928  40.080  42.795  1.00 26.64           N  
ATOM    233  CA  GLY L  33      14.704  40.161  43.538  1.00 26.17           C  
ATOM    234  C   GLY L  33      14.736  39.318  44.777  1.00 25.19           C  
ATOM    235  O   GLY L  33      14.462  39.805  45.873  1.00 25.34           O  
ATOM    236  N   ASN L  34      15.040  38.018  44.618  1.00 22.07           N  
ATOM    237  CA  ASN L  34      15.068  37.079  45.708  1.00 20.66           C  
ATOM    238  CB  ASN L  34      14.681  35.646  45.308  1.00 23.16           C  
ATOM    239  CG  ASN L  34      15.542  35.154  44.157  1.00 22.08           C  
ATOM    240  OD1 ASN L  34      15.123  34.277  43.407  1.00 19.28           O  
ATOM    241  ND2 ASN L  34      16.762  35.721  43.991  1.00 14.50           N  
ATOM    242  C   ASN L  34      16.361  37.092  46.471  1.00 20.07           C  
ATOM    243  O   ASN L  34      16.417  36.629  47.609  1.00 19.13           O  
ATOM    244  N   GLN L  35      17.448  37.598  45.860  1.00 20.69           N  
ATOM    245  CA  GLN L  35      18.730  37.577  46.503  1.00 21.73           C  
ATOM    246  CB  GLN L  35      18.694  38.155  47.932  1.00 25.50           C  
ATOM    247  CG  GLN L  35      18.392  39.651  48.009  0.98 29.21           C  
ATOM    248  CD  GLN L  35      19.660  40.408  47.645  0.95 31.10           C  
ATOM    249  OE1 GLN L  35      19.748  41.021  46.584  0.95 31.15           O  
ATOM    250  NE2 GLN L  35      20.673  40.365  48.554  1.00 31.17           N  
ATOM    251  C   GLN L  35      19.229  36.164  46.631  1.00 21.94           C  
ATOM    252  O   GLN L  35      19.956  35.847  47.570  1.00 21.22           O  
ATOM    253  N   LYS L  36      18.861  35.273  45.688  1.00 21.48           N  
ATOM    254  CA  LYS L  36      19.351  33.920  45.703  1.00 18.70           C  
ATOM    255  CB  LYS L  36      18.253  32.840  45.636  1.00 20.84           C  
ATOM    256  CG  LYS L  36      17.786  32.312  46.994  1.00 22.79           C  
ATOM    257  CD  LYS L  36      17.110  33.328  47.908  1.00 25.50           C  
ATOM    258  CE  LYS L  36      16.664  32.723  49.240  1.00 30.70           C  
ATOM    259  NZ  LYS L  36      17.832  32.153  49.946  1.00 33.40           N1+
ATOM    260  C   LYS L  36      20.231  33.709  44.507  1.00 17.34           C  
ATOM    261  O   LYS L  36      19.983  34.244  43.428  1.00 16.71           O  
ATOM    262  N   ASN L  37      21.303  32.909  44.673  1.00 16.99           N  
ATOM    263  CA  ASN L  37      22.193  32.641  43.579  1.00 15.46           C  
ATOM    264  CB  ASN L  37      23.667  32.495  43.994  1.00 15.47           C  
ATOM    265  CG  ASN L  37      24.171  33.873  44.385  1.00 15.80           C  
ATOM    266  OD1 ASN L  37      24.337  34.177  45.565  1.00 16.12           O  
ATOM    267  ND2 ASN L  37      24.416  34.738  43.365  1.00 15.89           N  
ATOM    268  C   ASN L  37      21.766  31.338  42.993  1.00 15.56           C  
ATOM    269  O   ASN L  37      21.761  30.314  43.675  1.00 14.86           O  
ATOM    270  N   TYR L  38      21.424  31.339  41.688  1.00 13.88           N  
ATOM    271  CA  TYR L  38      20.922  30.141  41.079  1.00 13.59           C  
ATOM    272  CB  TYR L  38      19.962  30.431  39.913  1.00 14.39           C  
ATOM    273  CG  TYR L  38      18.668  30.921  40.466  1.00 13.90           C  
ATOM    274  CD1 TYR L  38      18.560  32.158  41.067  1.00 14.57           C  
ATOM    275  CD2 TYR L  38      17.547  30.133  40.351  1.00 16.35           C  
ATOM    276  CE1 TYR L  38      17.347  32.587  41.562  1.00 14.41           C  
ATOM    277  CE2 TYR L  38      16.338  30.554  40.839  1.00 17.25           C  
ATOM    278  CZ  TYR L  38      16.236  31.778  41.446  1.00 15.18           C  
ATOM    279  OH  TYR L  38      14.975  32.178  41.934  1.00 15.79           O  
ATOM    280  C   TYR L  38      22.068  29.357  40.526  1.00 13.41           C  
ATOM    281  O   TYR L  38      22.351  29.345  39.329  1.00 12.71           O  
ATOM    282  N   LEU L  39      22.738  28.639  41.432  1.00 23.58           N  
ATOM    283  CA  LEU L  39      23.877  27.800  41.167  1.00 23.23           C  
ATOM    284  CB  LEU L  39      25.196  28.379  41.696  1.00 22.29           C  
ATOM    285  CG  LEU L  39      26.400  27.461  41.418  1.00 26.43           C  
ATOM    286  CD1 LEU L  39      26.774  27.436  39.932  1.00 18.15           C  
ATOM    287  CD2 LEU L  39      27.582  27.790  42.330  1.00 22.59           C  
ATOM    288  C   LEU L  39      23.688  26.500  41.897  1.00 23.58           C  
ATOM    289  O   LEU L  39      23.218  26.488  43.034  1.00 23.38           O  
ATOM    290  N   THR L  40      24.073  25.369  41.260  1.00 23.30           N  
ATOM    291  CA  THR L  40      23.918  24.080  41.877  1.00 22.18           C  
ATOM    292  CB  THR L  40      22.803  23.300  41.257  1.00 21.38           C  
ATOM    293  OG1 THR L  40      22.659  22.051  41.911  1.00  0.00           O  
ATOM    294  CG2 THR L  40      23.132  23.082  39.772  1.00  0.00           C  
ATOM    295  C   THR L  40      25.151  23.250  41.694  1.00 21.86           C  
ATOM    296  O   THR L  40      25.958  23.497  40.800  1.00 21.62           O  
ATOM    297  N   TRP L  41      25.314  22.227  42.562  1.00 21.87           N  
ATOM    298  CA  TRP L  41      26.440  21.336  42.478  1.00 21.58           C  
ATOM    299  CB  TRP L  41      27.355  21.393  43.712  1.00 20.28           C  
ATOM    300  CG  TRP L  41      28.113  22.692  43.844  1.00 19.33           C  
ATOM    301  CD2 TRP L  41      29.403  22.924  43.261  1.00 17.14           C  
ATOM    302  CD1 TRP L  41      27.767  23.841  44.492  1.00 17.54           C  
ATOM    303  NE1 TRP L  41      28.765  24.777  44.349  1.00 22.13           N  
ATOM    304  CE2 TRP L  41      29.778  24.225  43.592  1.00 21.78           C  
ATOM    305  CE3 TRP L  41      30.209  22.119  42.507  1.00 18.00           C  
ATOM    306  CZ2 TRP L  41      30.969  24.743  43.172  1.00 25.56           C  
ATOM    307  CZ3 TRP L  41      31.411  22.643  42.088  1.00 20.55           C  
ATOM    308  CH2 TRP L  41      31.783  23.930  42.414  1.00 20.16           C  
ATOM    309  C   TRP L  41      25.944  19.922  42.368  1.00 22.13           C  
ATOM    310  O   TRP L  41      24.975  19.535  43.020  1.00 23.83           O  
ATOM    311  N   TYR L  42      26.622  19.107  41.529  1.00 22.88           N  
ATOM    312  CA  TYR L  42      26.233  17.735  41.337  1.00 22.44           C  
ATOM    313  CB  TYR L  42      25.752  17.414  39.912  1.00 20.96           C  
ATOM    314  CG  TYR L  42      24.533  18.213  39.605  1.00 22.49           C  
ATOM    315  CD1 TYR L  42      24.645  19.478  39.079  1.00 22.46           C  
ATOM    316  CD2 TYR L  42      23.278  17.698  39.834  1.00 22.08           C  
ATOM    317  CE1 TYR L  42      23.525  20.220  38.788  1.00 20.67           C  
ATOM    318  CE2 TYR L  42      22.154  18.435  39.544  1.00 21.80           C  
ATOM    319  CZ  TYR L  42      22.276  19.698  39.020  1.00 23.05           C  
ATOM    320  OH  TYR L  42      21.123  20.453  38.723  1.00 27.18           O  
ATOM    321  C   TYR L  42      27.428  16.851  41.544  1.00 22.52           C  
ATOM    322  O   TYR L  42      28.567  17.242  41.289  1.00 22.98           O  
ATOM    323  N   GLN L  43      27.178  15.618  42.027  1.00 21.43           N  
ATOM    324  CA  GLN L  43      28.223  14.650  42.205  1.00 22.42           C  
ATOM    325  CB  GLN L  43      28.251  14.037  43.617  1.00 22.13           C  
ATOM    326  CG  GLN L  43      29.355  12.999  43.827  1.00 23.80           C  
ATOM    327  CD  GLN L  43      29.216  12.446  45.239  1.00 31.99           C  
ATOM    328  OE1 GLN L  43      28.121  12.101  45.680  1.00 26.16           O  
ATOM    329  NE2 GLN L  43      30.356  12.359  45.976  1.00 22.10           N  
ATOM    330  C   GLN L  43      27.927  13.528  41.260  1.00 22.61           C  
ATOM    331  O   GLN L  43      26.788  13.072  41.175  1.00 22.92           O  
ATOM    332  N   GLN L  44      28.940  13.067  40.496  1.00 22.09           N  
ATOM    333  CA  GLN L  44      28.680  11.963  39.617  1.00 23.23           C  
ATOM    334  CB  GLN L  44      28.696  12.321  38.118  1.00 20.45           C  
ATOM    335  CG  GLN L  44      28.344  11.122  37.231  1.00 24.72           C  
ATOM    336  CD  GLN L  44      28.376  11.545  35.769  1.00 19.80           C  
ATOM    337  OE1 GLN L  44      29.321  12.185  35.311  1.00 27.11           O  
ATOM    338  NE2 GLN L  44      27.311  11.174  35.007  1.00 27.87           N  
ATOM    339  C   GLN L  44      29.715  10.908  39.830  1.00 25.00           C  
ATOM    340  O   GLN L  44      30.903  11.125  39.597  1.00 24.11           O  
ATOM    341  N   LYS L  45      29.263   9.719  40.275  1.00 26.98           N  
ATOM    342  CA  LYS L  45      30.117   8.592  40.510  1.00 28.64           C  
ATOM    343  CB  LYS L  45      29.611   7.703  41.658  1.00 28.22           C  
ATOM    344  CG  LYS L  45      29.555   8.429  43.003  1.00 31.39           C  
ATOM    345  CD  LYS L  45      28.672   7.726  44.036  1.00 31.08           C  
ATOM    346  CE  LYS L  45      28.603   8.441  45.387  1.00 35.40           C  
ATOM    347  NZ  LYS L  45      29.787   8.095  46.206  1.00 41.75           N1+
ATOM    348  C   LYS L  45      30.096   7.772  39.260  1.00 31.40           C  
ATOM    349  O   LYS L  45      29.128   7.800  38.502  1.00 31.55           O  
ATOM    350  N   PRO L  46      31.149   7.043  39.024  1.00 34.10           N  
ATOM    351  CA  PRO L  46      31.269   6.277  37.815  1.00 34.74           C  
ATOM    352  CD  PRO L  46      31.960   6.498  40.100  1.00 34.85           C  
ATOM    353  CB  PRO L  46      32.536   5.445  37.992  1.00 35.64           C  
ATOM    354  CG  PRO L  46      32.589   5.221  39.516  1.00 35.81           C  
ATOM    355  C   PRO L  46      30.075   5.396  37.587  1.00 35.37           C  
ATOM    356  O   PRO L  46      29.664   4.691  38.507  1.00 35.51           O  
ATOM    357  N   GLY L  47      29.512   5.428  36.360  1.00 36.36           N  
ATOM    358  CA  GLY L  47      28.436   4.560  35.969  1.00 36.46           C  
ATOM    359  C   GLY L  47      27.127   4.994  36.562  1.00 36.85           C  
ATOM    360  O   GLY L  47      26.185   4.203  36.600  1.00 37.73           O  
ATOM    361  N   GLN L  48      27.007   6.249  37.033  1.00 34.17           N  
ATOM    362  CA  GLN L  48      25.755   6.629  37.623  1.00 32.18           C  
ATOM    363  CB  GLN L  48      25.797   6.695  39.159  1.00 31.99           C  
ATOM    364  CG  GLN L  48      26.044   5.334  39.814  1.00 37.90           C  
ATOM    365  CD  GLN L  48      26.064   5.534  41.321  1.00 55.74           C  
ATOM    366  OE1 GLN L  48      25.806   6.628  41.818  1.00 35.02           O  
ATOM    367  NE2 GLN L  48      26.379   4.444  42.072  1.00 66.79           N  
ATOM    368  C   GLN L  48      25.370   7.990  37.134  1.00 31.00           C  
ATOM    369  O   GLN L  48      26.174   8.726  36.563  1.00 29.82           O  
ATOM    370  N   PRO L  49      24.118   8.308  37.333  1.00 29.71           N  
ATOM    371  CA  PRO L  49      23.632   9.610  36.970  1.00 29.45           C  
ATOM    372  CD  PRO L  49      23.081   7.297  37.221  1.00 21.04           C  
ATOM    373  CB  PRO L  49      22.112   9.507  36.948  1.00 31.64           C  
ATOM    374  CG  PRO L  49      21.855   8.024  36.640  1.00 16.70           C  
ATOM    375  C   PRO L  49      24.138  10.602  37.966  1.00 28.48           C  
ATOM    376  O   PRO L  49      24.529  10.199  39.059  1.00 26.84           O  
ATOM    377  N   PRO L  50      24.150  11.860  37.628  1.00 27.67           N  
ATOM    378  CA  PRO L  50      24.605  12.857  38.554  1.00 26.40           C  
ATOM    379  CD  PRO L  50      24.320  12.270  36.243  1.00 27.96           C  
ATOM    380  CB  PRO L  50      24.735  14.144  37.740  1.00 25.56           C  
ATOM    381  CG  PRO L  50      25.008  13.644  36.308  1.00 24.80           C  
ATOM    382  C   PRO L  50      23.634  12.966  39.689  1.00 26.35           C  
ATOM    383  O   PRO L  50      22.459  12.657  39.494  1.00 26.86           O  
ATOM    384  N   LYS L  51      24.108  13.366  40.892  1.00 25.47           N  
ATOM    385  CA  LYS L  51      23.205  13.531  41.996  1.00 25.31           C  
ATOM    386  CB  LYS L  51      23.430  12.565  43.174  1.00 25.39           C  
ATOM    387  CG  LYS L  51      24.634  12.904  44.051  1.00 28.03           C  
ATOM    388  CD  LYS L  51      24.653  12.127  45.371  1.00 35.96           C  
ATOM    389  CE  LYS L  51      23.456  12.414  46.281  1.00 34.55           C  
ATOM    390  NZ  LYS L  51      23.561  11.622  47.527  1.00 36.86           N1+
ATOM    391  C   LYS L  51      23.358  14.932  42.513  1.00 24.89           C  
ATOM    392  O   LYS L  51      24.466  15.450  42.629  1.00 23.60           O  
ATOM    393  N   LEU L  52      22.217  15.574  42.834  1.00 24.20           N  
ATOM    394  CA  LEU L  52      22.146  16.938  43.291  1.00 23.78           C  
ATOM    395  CB  LEU L  52      20.687  17.436  43.271  1.00 23.44           C  
ATOM    396  CG  LEU L  52      20.464  18.883  43.734  1.00 27.71           C  
ATOM    397  CD1 LEU L  52      21.234  19.863  42.849  1.00 17.13           C  
ATOM    398  CD2 LEU L  52      18.960  19.218  43.794  1.00 20.63           C  
ATOM    399  C   LEU L  52      22.659  17.037  44.702  1.00 25.12           C  
ATOM    400  O   LEU L  52      22.114  16.413  45.611  1.00 26.56           O  
ATOM    401  N   LEU L  53      23.816  17.712  44.896  1.00 24.31           N  
ATOM    402  CA  LEU L  53      24.343  17.996  46.205  1.00 25.05           C  
ATOM    403  CB  LEU L  53      25.872  18.155  46.189  1.00 24.73           C  
ATOM    404  CG  LEU L  53      26.630  16.859  45.848  1.00 25.53           C  
ATOM    405  CD1 LEU L  53      28.150  17.090  45.856  1.00 34.25           C  
ATOM    406  CD2 LEU L  53      26.214  15.711  46.781  1.00 24.98           C  
ATOM    407  C   LEU L  53      23.799  19.255  46.822  1.00 25.98           C  
ATOM    408  O   LEU L  53      23.285  19.248  47.939  1.00 27.02           O  
ATOM    409  N   ILE L  54      23.904  20.380  46.075  1.00 24.31           N  
ATOM    410  CA  ILE L  54      23.609  21.673  46.632  1.00 24.49           C  
ATOM    411  CB  ILE L  54      24.861  22.454  46.926  1.00 25.56           C  
ATOM    412  CG1 ILE L  54      25.769  21.711  47.920  1.00 26.62           C  
ATOM    413  CG2 ILE L  54      24.450  23.860  47.388  1.00 25.34           C  
ATOM    414  CD1 ILE L  54      25.162  21.538  49.308  1.00 25.39           C  
ATOM    415  C   ILE L  54      22.883  22.496  45.622  1.00 26.01           C  
ATOM    416  O   ILE L  54      23.135  22.380  44.424  1.00 26.45           O  
ATOM    417  N   TYR L  55      21.939  23.344  46.085  1.00 26.62           N  
ATOM    418  CA  TYR L  55      21.374  24.284  45.162  1.00 26.42           C  
ATOM    419  CB  TYR L  55      20.119  23.862  44.339  1.00 25.54           C  
ATOM    420  CG  TYR L  55      18.787  23.813  45.018  1.00 27.56           C  
ATOM    421  CD1 TYR L  55      18.019  24.948  45.145  1.00 38.19           C  
ATOM    422  CD2 TYR L  55      18.267  22.624  45.470  1.00 34.35           C  
ATOM    423  CE1 TYR L  55      16.781  24.903  45.744  1.00 35.70           C  
ATOM    424  CE2 TYR L  55      17.030  22.571  46.070  1.00 31.46           C  
ATOM    425  CZ  TYR L  55      16.284  23.714  46.212  1.00 31.11           C  
ATOM    426  OH  TYR L  55      15.014  23.662  46.825  1.00 31.80           O  
ATOM    427  C   TYR L  55      21.206  25.592  45.874  1.00 26.81           C  
ATOM    428  O   TYR L  55      21.359  25.664  47.092  1.00 27.01           O  
ATOM    429  N   TRP L  56      20.983  26.680  45.089  1.00 11.68           N  
ATOM    430  CA  TRP L  56      20.958  28.027  45.599  1.00 12.92           C  
ATOM    431  CB  TRP L  56      19.772  28.366  46.519  1.00 13.29           C  
ATOM    432  CG  TRP L  56      18.540  28.751  45.732  1.00 14.04           C  
ATOM    433  CD2 TRP L  56      17.281  29.132  46.309  1.00 13.70           C  
ATOM    434  CD1 TRP L  56      18.390  28.855  44.380  1.00 13.36           C  
ATOM    435  NE1 TRP L  56      17.121  29.281  44.075  1.00 13.87           N  
ATOM    436  CE2 TRP L  56      16.425  29.458  45.254  1.00 14.07           C  
ATOM    437  CE3 TRP L  56      16.874  29.217  47.610  1.00 14.32           C  
ATOM    438  CZ2 TRP L  56      15.146  29.874  45.484  1.00 14.05           C  
ATOM    439  CZ3 TRP L  56      15.578  29.626  47.838  1.00 14.93           C  
ATOM    440  CH2 TRP L  56      14.732  29.949  46.797  1.00 13.88           C  
ATOM    441  C   TRP L  56      22.263  28.328  46.260  1.00 12.15           C  
ATOM    442  O   TRP L  56      22.339  29.055  47.249  1.00 12.20           O  
ATOM    443  N   ALA L  57      23.331  27.726  45.707  1.00 11.62           N  
ATOM    444  CA  ALA L  57      24.706  27.958  46.054  1.00 11.38           C  
ATOM    445  CB  ALA L  57      25.082  29.449  46.007  1.00 11.54           C  
ATOM    446  C   ALA L  57      25.067  27.441  47.417  1.00 11.93           C  
ATOM    447  O   ALA L  57      26.234  27.122  47.639  1.00 11.34           O  
ATOM    448  N   SER L  58      24.109  27.266  48.354  1.00 11.15           N  
ATOM    449  CA  SER L  58      24.572  26.851  49.657  1.00 11.12           C  
ATOM    450  CB  SER L  58      24.804  28.036  50.611  1.00 11.90           C  
ATOM    451  OG  SER L  58      25.838  28.875  50.119  1.00 17.03           O  
ATOM    452  C   SER L  58      23.547  25.997  50.336  1.00 11.37           C  
ATOM    453  O   SER L  58      23.717  25.629  51.499  1.00 11.72           O  
ATOM    454  N   THR L  59      22.475  25.615  49.629  1.00 27.26           N  
ATOM    455  CA  THR L  59      21.460  24.851  50.301  1.00 28.10           C  
ATOM    456  CB  THR L  59      20.088  25.079  49.723  1.00 28.77           C  
ATOM    457  OG1 THR L  59      19.725  26.446  49.847  1.00 25.12           O  
ATOM    458  CG2 THR L  59      19.066  24.182  50.441  1.00 25.94           C  
ATOM    459  C   THR L  59      21.770  23.407  50.074  1.00 29.62           C  
ATOM    460  O   THR L  59      21.833  22.947  48.937  1.00 30.07           O  
ATOM    461  N   ARG L  60      21.982  22.648  51.165  1.00 30.68           N  
ATOM    462  CA  ARG L  60      22.294  21.254  51.035  1.00 32.31           C  
ATOM    463  CB  ARG L  60      22.952  20.698  52.313  1.00 33.36           C  
ATOM    464  CG  ARG L  60      23.364  19.227  52.262  1.00 35.01           C  
ATOM    465  CD  ARG L  60      24.301  18.836  53.410  1.00 31.70           C  
ATOM    466  NE  ARG L  60      23.740  19.411  54.666  1.00 40.57           N  
ATOM    467  CZ  ARG L  60      24.549  20.119  55.508  1.00 55.43           C  
ATOM    468  NH1 ARG L  60      25.865  20.297  55.194  1.00 40.27           N1+
ATOM    469  NH2 ARG L  60      24.044  20.646  56.662  1.00 44.93           N  
ATOM    470  C   ARG L  60      21.013  20.518  50.765  1.00 33.43           C  
ATOM    471  O   ARG L  60      20.004  20.745  51.431  1.00 33.65           O  
ATOM    472  N   GLU L  61      21.025  19.609  49.767  1.00 33.75           N  
ATOM    473  CA  GLU L  61      19.845  18.860  49.425  1.00 34.32           C  
ATOM    474  CB  GLU L  61      19.942  18.121  48.076  1.00 33.96           C  
ATOM    475  CG  GLU L  61      18.687  17.322  47.707  1.00 36.59           C  
ATOM    476  CD  GLU L  61      17.589  18.275  47.249  1.00 40.99           C  
ATOM    477  OE1 GLU L  61      17.807  19.515  47.305  1.00 42.67           O  
ATOM    478  OE2 GLU L  61      16.512  17.771  46.833  1.00 43.19           O1-
ATOM    479  C   GLU L  61      19.636  17.845  50.509  1.00 36.41           C  
ATOM    480  O   GLU L  61      20.574  17.448  51.199  1.00 35.10           O  
ATOM    481  N   SER L  62      18.380  17.406  50.708  1.00 38.25           N  
ATOM    482  CA  SER L  62      18.134  16.465  51.760  1.00 40.32           C  
ATOM    483  CB  SER L  62      16.645  16.117  51.944  1.00 41.33           C  
ATOM    484  OG  SER L  62      16.489  15.179  52.997  1.00 41.36           O  
ATOM    485  C   SER L  62      18.853  15.194  51.426  1.00 40.61           C  
ATOM    486  O   SER L  62      18.898  14.773  50.271  1.00 40.53           O  
ATOM    487  N   GLY L  63      19.456  14.565  52.456  1.00 41.10           N  
ATOM    488  CA  GLY L  63      20.118  13.302  52.295  1.00 40.88           C  
ATOM    489  C   GLY L  63      21.594  13.488  52.107  1.00 41.22           C  
ATOM    490  O   GLY L  63      22.353  12.531  52.244  1.00 42.02           O  
ATOM    491  N   VAL L  64      22.052  14.717  51.798  1.00 38.90           N  
ATOM    492  CA  VAL L  64      23.458  14.918  51.571  1.00 36.81           C  
ATOM    493  CB  VAL L  64      23.757  16.127  50.728  1.00 36.45           C  
ATOM    494  CG1 VAL L  64      25.282  16.264  50.578  1.00 34.16           C  
ATOM    495  CG2 VAL L  64      23.011  15.991  49.390  1.00 33.74           C  
ATOM    496  C   VAL L  64      24.139  15.086  52.896  1.00 37.05           C  
ATOM    497  O   VAL L  64      23.611  15.728  53.803  1.00 36.23           O  
ATOM    498  N   PRO L  65      25.317  14.521  53.013  1.00 37.12           N  
ATOM    499  CA  PRO L  65      26.055  14.588  54.250  1.00 36.94           C  
ATOM    500  CD  PRO L  65      25.609  13.299  52.278  1.00 37.68           C  
ATOM    501  CB  PRO L  65      27.162  13.544  54.130  1.00 37.41           C  
ATOM    502  CG  PRO L  65      26.571  12.498  53.170  1.00 35.39           C  
ATOM    503  C   PRO L  65      26.555  15.971  54.549  1.00 36.90           C  
ATOM    504  O   PRO L  65      26.793  16.746  53.626  1.00 36.58           O  
ATOM    505  N   ASP L  66      26.766  16.263  55.846  1.00 36.80           N  
ATOM    506  CA  ASP L  66      27.158  17.546  56.367  1.00 36.27           C  
ATOM    507  CB  ASP L  66      27.325  17.550  57.898  1.00 37.98           C  
ATOM    508  CG  ASP L  66      25.970  17.390  58.572  1.00 40.19           C  
ATOM    509  OD1 ASP L  66      24.930  17.465  57.865  1.00 46.03           O  
ATOM    510  OD2 ASP L  66      25.962  17.187  59.814  1.00 48.54           O1-
ATOM    511  C   ASP L  66      28.496  17.928  55.819  1.00 35.23           C  
ATOM    512  O   ASP L  66      28.826  19.111  55.754  1.00 35.25           O  
ATOM    513  N   ARG L  67      29.302  16.935  55.410  1.00 33.44           N  
ATOM    514  CA  ARG L  67      30.647  17.166  54.960  1.00 32.47           C  
ATOM    515  CB  ARG L  67      31.296  15.928  54.310  1.00 32.64           C  
ATOM    516  CG  ARG L  67      31.288  14.646  55.137  1.00 29.82           C  
ATOM    517  CD  ARG L  67      32.062  13.501  54.470  1.00 32.88           C  
ATOM    518  NE  ARG L  67      31.385  13.151  53.187  1.00 25.97           N  
ATOM    519  CZ  ARG L  67      30.666  11.996  53.069  1.00 43.80           C  
ATOM    520  NH1 ARG L  67      30.584  11.123  54.113  1.00 32.15           N1+
ATOM    521  NH2 ARG L  67      30.032  11.705  51.896  1.00 26.69           N  
ATOM    522  C   ARG L  67      30.607  18.143  53.827  1.00 32.28           C  
ATOM    523  O   ARG L  67      31.531  18.940  53.662  1.00 32.51           O  
ATOM    524  N   PHE L  68      29.555  18.059  52.990  1.00 29.72           N  
ATOM    525  CA  PHE L  68      29.461  18.891  51.825  1.00 28.53           C  
ATOM    526  CB  PHE L  68      28.577  18.283  50.721  1.00 28.06           C  
ATOM    527  CG  PHE L  68      29.247  17.066  50.182  1.00 29.35           C  
ATOM    528  CD1 PHE L  68      29.101  15.840  50.784  1.00 29.32           C  
ATOM    529  CD2 PHE L  68      30.026  17.151  49.057  1.00 30.03           C  
ATOM    530  CE1 PHE L  68      29.722  14.722  50.275  1.00 31.80           C  
ATOM    531  CE2 PHE L  68      30.648  16.037  48.545  1.00 34.72           C  
ATOM    532  CZ  PHE L  68      30.499  14.817  49.150  1.00 30.23           C  
ATOM    533  C   PHE L  68      28.854  20.223  52.155  1.00 29.14           C  
ATOM    534  O   PHE L  68      27.843  20.310  52.850  1.00 28.99           O  
ATOM    535  N   SER L  69      29.469  21.312  51.642  1.00 27.82           N  
ATOM    536  CA  SER L  69      28.928  22.625  51.852  1.00 28.74           C  
ATOM    537  CB  SER L  69      29.490  23.333  53.097  1.00 30.07           C  
ATOM    538  OG  SER L  69      30.884  23.557  52.943  1.00 31.44           O  
ATOM    539  C   SER L  69      29.266  23.472  50.662  1.00 29.33           C  
ATOM    540  O   SER L  69      30.304  23.289  50.027  1.00 28.87           O  
ATOM    541  N   GLY L  70      28.385  24.440  50.329  1.00 29.29           N  
ATOM    542  CA  GLY L  70      28.636  25.293  49.201  1.00 29.76           C  
ATOM    543  C   GLY L  70      28.542  26.707  49.672  1.00 30.73           C  
ATOM    544  O   GLY L  70      27.829  27.006  50.628  1.00 30.93           O  
ATOM    545  N   SER L  71      29.273  27.618  48.995  1.00 30.26           N  
ATOM    546  CA  SER L  71      29.257  29.001  49.376  1.00 30.39           C  
ATOM    547  CB  SER L  71      30.285  29.341  50.468  1.00 31.41           C  
ATOM    548  OG  SER L  71      31.600  29.108  49.990  1.00 33.32           O  
ATOM    549  C   SER L  71      29.591  29.830  48.173  1.00 29.43           C  
ATOM    550  O   SER L  71      29.868  29.305  47.096  1.00 29.79           O  
ATOM    551  N   GLY L  72      29.572  31.170  48.339  1.00 28.03           N  
ATOM    552  CA  GLY L  72      29.904  32.058  47.258  1.00 28.40           C  
ATOM    553  C   GLY L  72      28.674  32.768  46.786  1.00 29.07           C  
ATOM    554  O   GLY L  72      27.551  32.391  47.117  1.00 28.29           O  
ATOM    555  N   SER L  73      28.877  33.861  46.021  1.00 29.36           N  
ATOM    556  CA  SER L  73      27.785  34.607  45.464  1.00 30.37           C  
ATOM    557  CB  SER L  73      27.249  35.738  46.362  1.00 29.57           C  
ATOM    558  OG  SER L  73      26.542  35.207  47.470  1.00 35.09           O  
ATOM    559  C   SER L  73      28.270  35.273  44.221  1.00 31.36           C  
ATOM    560  O   SER L  73      29.471  35.400  43.988  1.00 32.43           O  
ATOM    561  N   GLY L  74      27.319  35.725  43.384  1.00 30.34           N  
ATOM    562  CA  GLY L  74      27.682  36.413  42.185  1.00 30.16           C  
ATOM    563  C   GLY L  74      28.349  35.459  41.243  1.00 30.31           C  
ATOM    564  O   GLY L  74      27.721  34.542  40.717  1.00 30.25           O  
ATOM    565  N   THR L  75      29.610  35.782  40.896  1.00 29.45           N  
ATOM    566  CA  THR L  75      30.469  35.058  39.998  1.00 29.42           C  
ATOM    567  CB  THR L  75      31.488  35.961  39.377  1.00 31.23           C  
ATOM    568  OG1 THR L  75      30.845  37.007  38.667  1.00 30.96           O  
ATOM    569  CG2 THR L  75      32.354  35.134  38.421  1.00 28.55           C  
ATOM    570  C   THR L  75      31.233  33.902  40.598  1.00 29.78           C  
ATOM    571  O   THR L  75      31.554  32.954  39.883  1.00 30.34           O  
ATOM    572  N   ASP L  76      31.614  33.965  41.894  1.00 29.49           N  
ATOM    573  CA  ASP L  76      32.525  32.968  42.409  1.00 30.76           C  
ATOM    574  CB  ASP L  76      33.727  33.584  43.145  1.00 31.92           C  
ATOM    575  CG  ASP L  76      34.592  34.314  42.130  1.00 40.04           C  
ATOM    576  OD1 ASP L  76      34.825  33.745  41.032  1.00 45.53           O  
ATOM    577  OD2 ASP L  76      35.023  35.458  42.438  1.00 58.55           O1-
ATOM    578  C   ASP L  76      31.859  32.053  43.391  1.00 29.76           C  
ATOM    579  O   ASP L  76      31.240  32.502  44.354  1.00 29.78           O  
ATOM    580  N   PHE L  77      32.012  30.724  43.187  1.00 28.02           N  
ATOM    581  CA  PHE L  77      31.374  29.787  44.069  1.00 27.36           C  
ATOM    582  CB  PHE L  77      30.154  29.103  43.430  1.00 25.50           C  
ATOM    583  CG  PHE L  77      29.161  30.161  43.077  1.00 25.29           C  
ATOM    584  CD1 PHE L  77      29.225  30.798  41.857  1.00 22.40           C  
ATOM    585  CD2 PHE L  77      28.164  30.515  43.957  1.00 18.48           C  
ATOM    586  CE1 PHE L  77      28.312  31.771  41.521  1.00 20.37           C  
ATOM    587  CE2 PHE L  77      27.250  31.487  43.628  1.00 23.24           C  
ATOM    588  CZ  PHE L  77      27.322  32.118  42.408  1.00 21.47           C  
ATOM    589  C   PHE L  77      32.351  28.701  44.409  1.00 27.32           C  
ATOM    590  O   PHE L  77      33.309  28.462  43.673  1.00 27.82           O  
ATOM    591  N   THR L  78      32.136  28.025  45.562  1.00 26.84           N  
ATOM    592  CA  THR L  78      33.025  26.972  45.958  1.00 26.62           C  
ATOM    593  CB  THR L  78      34.009  27.412  46.999  1.00 27.16           C  
ATOM    594  OG1 THR L  78      34.767  28.517  46.532  1.00 27.52           O  
ATOM    595  CG2 THR L  78      34.946  26.240  47.303  1.00 25.18           C  
ATOM    596  C   THR L  78      32.232  25.860  46.578  1.00 27.02           C  
ATOM    597  O   THR L  78      31.225  26.091  47.249  1.00 27.59           O  
ATOM    598  N   LEU L  79      32.675  24.607  46.347  1.00 25.52           N  
ATOM    599  CA  LEU L  79      32.088  23.454  46.969  1.00 25.83           C  
ATOM    600  CB  LEU L  79      31.713  22.348  45.969  1.00 25.41           C  
ATOM    601  CG  LEU L  79      31.084  21.101  46.618  1.00 25.84           C  
ATOM    602  CD1 LEU L  79      29.717  21.418  47.249  1.00 20.54           C  
ATOM    603  CD2 LEU L  79      31.027  19.930  45.626  1.00 24.92           C  
ATOM    604  C   LEU L  79      33.160  22.911  47.863  1.00 26.84           C  
ATOM    605  O   LEU L  79      34.297  22.726  47.426  1.00 26.90           O  
ATOM    606  N   THR L  80      32.836  22.658  49.147  1.00 26.12           N  
ATOM    607  CA  THR L  80      33.853  22.186  50.045  1.00 26.28           C  
ATOM    608  CB  THR L  80      34.133  23.141  51.171  1.00 26.46           C  
ATOM    609  OG1 THR L  80      34.567  24.393  50.660  1.00 26.76           O  
ATOM    610  CG2 THR L  80      35.213  22.536  52.081  1.00 26.94           C  
ATOM    611  C   THR L  80      33.424  20.898  50.672  1.00 27.31           C  
ATOM    612  O   THR L  80      32.265  20.720  51.044  1.00 26.85           O  
ATOM    613  N   ILE L  81      34.377  19.950  50.777  1.00 27.05           N  
ATOM    614  CA  ILE L  81      34.152  18.712  51.461  1.00 27.62           C  
ATOM    615  CB  ILE L  81      34.515  17.512  50.638  1.00 26.92           C  
ATOM    616  CG1 ILE L  81      33.721  17.530  49.321  1.00 26.94           C  
ATOM    617  CG2 ILE L  81      34.252  16.250  51.479  1.00 25.72           C  
ATOM    618  CD1 ILE L  81      34.237  16.543  48.275  1.00 20.06           C  
ATOM    619  C   ILE L  81      35.081  18.785  52.635  1.00 29.59           C  
ATOM    620  O   ILE L  81      36.301  18.726  52.478  1.00 29.86           O  
ATOM    621  N   SER L  82      34.514  18.903  53.851  1.00 31.01           N  
ATOM    622  CA  SER L  82      35.297  19.142  55.032  1.00 33.42           C  
ATOM    623  CB  SER L  82      34.437  19.243  56.306  1.00 33.50           C  
ATOM    624  OG  SER L  82      33.798  18.003  56.569  1.00 34.93           O  
ATOM    625  C   SER L  82      36.291  18.046  55.240  1.00 35.87           C  
ATOM    626  O   SER L  82      37.481  18.316  55.398  1.00 38.03           O  
ATOM    627  N   SER L  83      35.836  16.779  55.265  1.00 34.23           N  
ATOM    628  CA  SER L  83      36.775  15.709  55.425  1.00 34.55           C  
ATOM    629  CB  SER L  83      36.690  15.022  56.800  1.00 36.69           C  
ATOM    630  OG  SER L  83      37.642  13.974  56.889  1.00 40.88           O  
ATOM    631  C   SER L  83      36.424  14.692  54.385  1.00 33.19           C  
ATOM    632  O   SER L  83      35.366  14.068  54.445  1.00 33.05           O  
ATOM    633  N   LEU L  84      37.333  14.473  53.416  1.00 30.82           N  
ATOM    634  CA  LEU L  84      37.037  13.568  52.343  1.00 31.34           C  
ATOM    635  CB  LEU L  84      38.072  13.511  51.206  1.00 30.64           C  
ATOM    636  CG  LEU L  84      37.986  14.653  50.185  1.00 32.26           C  
ATOM    637  CD1 LEU L  84      36.633  14.626  49.460  1.00 24.00           C  
ATOM    638  CD2 LEU L  84      38.310  16.013  50.809  1.00 25.34           C  
ATOM    639  C   LEU L  84      36.928  12.171  52.837  1.00 32.66           C  
ATOM    640  O   LEU L  84      37.660  11.736  53.725  1.00 32.91           O  
ATOM    641  N   GLN L  85      35.980  11.435  52.227  1.00 33.00           N  
ATOM    642  CA  GLN L  85      35.753  10.054  52.521  1.00 33.65           C  
ATOM    643  CB  GLN L  85      34.286   9.738  52.854  1.00 33.95           C  
ATOM    644  CG  GLN L  85      33.723  10.539  54.030  1.00 42.80           C  
ATOM    645  CD  GLN L  85      34.392  10.073  55.312  1.00 44.53           C  
ATOM    646  OE1 GLN L  85      34.669   8.888  55.486  1.00 49.63           O  
ATOM    647  NE2 GLN L  85      34.663  11.030  56.238  1.00 41.27           N  
ATOM    648  C   GLN L  85      36.063   9.324  51.250  1.00 34.20           C  
ATOM    649  O   GLN L  85      36.103   9.921  50.175  1.00 33.46           O  
ATOM    650  N   ALA L  86      36.288   8.002  51.344  1.00 35.25           N  
ATOM    651  CA  ALA L  86      36.626   7.199  50.199  1.00 33.56           C  
ATOM    652  CB  ALA L  86      36.872   5.722  50.552  1.00 34.12           C  
ATOM    653  C   ALA L  86      35.492   7.245  49.220  1.00 33.00           C  
ATOM    654  O   ALA L  86      35.703   7.265  48.010  1.00 32.95           O  
ATOM    655  N   GLU L  87      34.253   7.289  49.740  1.00 32.19           N  
ATOM    656  CA  GLU L  87      33.032   7.251  48.983  1.00 32.12           C  
ATOM    657  CB  GLU L  87      31.797   7.431  49.877  1.00 33.43           C  
ATOM    658  CG  GLU L  87      31.616   6.358  50.946  1.00 40.17           C  
ATOM    659  CD  GLU L  87      30.438   6.786  51.810  1.00 69.32           C  
ATOM    660  OE1 GLU L  87      30.534   7.864  52.453  1.00 52.47           O  
ATOM    661  OE2 GLU L  87      29.419   6.045  51.837  1.00 57.17           O1-
ATOM    662  C   GLU L  87      32.989   8.416  48.043  1.00 31.82           C  
ATOM    663  O   GLU L  87      32.363   8.346  46.988  1.00 32.71           O  
ATOM    664  N   ASP L  88      33.640   9.525  48.428  1.00 30.61           N  
ATOM    665  CA  ASP L  88      33.617  10.799  47.763  1.00 29.78           C  
ATOM    666  CB  ASP L  88      34.286  11.903  48.603  1.00 29.60           C  
ATOM    667  CG  ASP L  88      33.392  12.143  49.816  1.00 34.56           C  
ATOM    668  OD1 ASP L  88      32.207  11.718  49.764  1.00 30.89           O  
ATOM    669  OD2 ASP L  88      33.877  12.749  50.809  1.00 30.32           O1-
ATOM    670  C   ASP L  88      34.241  10.793  46.394  1.00 29.19           C  
ATOM    671  O   ASP L  88      34.041  11.755  45.651  1.00 29.55           O  
ATOM    672  N   VAL L  89      35.062   9.785  46.026  1.00 26.97           N  
ATOM    673  CA  VAL L  89      35.664   9.843  44.716  1.00 26.59           C  
ATOM    674  CB  VAL L  89      36.525   8.660  44.364  1.00 28.19           C  
ATOM    675  CG1 VAL L  89      37.736   8.635  45.306  1.00 25.10           C  
ATOM    676  CG2 VAL L  89      35.672   7.382  44.406  1.00 26.79           C  
ATOM    677  C   VAL L  89      34.585   9.940  43.683  1.00 26.69           C  
ATOM    678  O   VAL L  89      33.684   9.105  43.616  1.00 26.07           O  
ATOM    679  N   ALA L  90      34.667  10.998  42.847  1.00 25.94           N  
ATOM    680  CA  ALA L  90      33.672  11.235  41.841  1.00 25.18           C  
ATOM    681  CB  ALA L  90      32.264  11.461  42.421  1.00 24.70           C  
ATOM    682  C   ALA L  90      34.048  12.487  41.111  1.00 24.73           C  
ATOM    683  O   ALA L  90      35.073  13.108  41.398  1.00 25.64           O  
ATOM    684  N   VAL L  91      33.232  12.861  40.105  1.00 23.12           N  
ATOM    685  CA  VAL L  91      33.443  14.090  39.397  1.00 21.90           C  
ATOM    686  CB  VAL L  91      33.335  13.954  37.908  1.00 22.15           C  
ATOM    687  CG1 VAL L  91      33.447  15.350  37.272  1.00 19.79           C  
ATOM    688  CG2 VAL L  91      34.423  12.973  37.435  1.00 21.70           C  
ATOM    689  C   VAL L  91      32.367  15.022  39.866  1.00 22.28           C  
ATOM    690  O   VAL L  91      31.216  14.614  40.027  1.00 23.19           O  
ATOM    691  N   TYR L  92      32.714  16.303  40.107  1.00 21.11           N  
ATOM    692  CA  TYR L  92      31.752  17.238  40.627  1.00 20.60           C  
ATOM    693  CB  TYR L  92      32.224  17.948  41.910  1.00 19.30           C  
ATOM    694  CG  TYR L  92      32.369  16.909  42.967  1.00 20.22           C  
ATOM    695  CD1 TYR L  92      33.539  16.200  43.105  1.00 16.94           C  
ATOM    696  CD2 TYR L  92      31.329  16.636  43.821  1.00 19.71           C  
ATOM    697  CE1 TYR L  92      33.666  15.239  44.083  1.00 19.98           C  
ATOM    698  CE2 TYR L  92      31.452  15.679  44.798  1.00 15.00           C  
ATOM    699  CZ  TYR L  92      32.622  14.976  44.933  1.00 18.96           C  
ATOM    700  OH  TYR L  92      32.747  13.993  45.937  1.00 21.08           O  
ATOM    701  C   TYR L  92      31.509  18.307  39.603  1.00 20.37           C  
ATOM    702  O   TYR L  92      32.453  18.827  39.007  1.00 21.50           O  
ATOM    703  N   TYR L  93      30.221  18.664  39.379  1.00 20.18           N  
ATOM    704  CA  TYR L  93      29.901  19.656  38.385  1.00 19.85           C  
ATOM    705  CB  TYR L  93      28.980  19.184  37.241  1.00 19.24           C  
ATOM    706  CG  TYR L  93      29.506  17.976  36.546  1.00 21.00           C  
ATOM    707  CD1 TYR L  93      30.589  18.038  35.704  1.00 17.26           C  
ATOM    708  CD2 TYR L  93      28.902  16.761  36.755  1.00 16.89           C  
ATOM    709  CE1 TYR L  93      31.057  16.911  35.071  1.00 19.65           C  
ATOM    710  CE2 TYR L  93      29.364  15.630  36.123  1.00 25.47           C  
ATOM    711  CZ  TYR L  93      30.444  15.704  35.278  1.00 19.41           C  
ATOM    712  OH  TYR L  93      30.928  14.550  34.626  1.00 24.38           O  
ATOM    713  C   TYR L  93      29.095  20.754  39.014  1.00 20.31           C  
ATOM    714  O   TYR L  93      28.296  20.525  39.919  1.00 21.35           O  
ATOM    715  N   CYS L  94      29.298  21.999  38.532  1.00 21.73           N  
ATOM    716  CA  CYS L  94      28.493  23.110  38.951  1.00 23.01           C  
ATOM    717  CB  CYS L  94      29.302  24.375  39.333  1.00 23.26           C  
ATOM    718  SG  CYS L  94      30.420  24.977  38.031  1.00 26.55           S  
ATOM    719  C   CYS L  94      27.589  23.417  37.792  1.00 23.84           C  
ATOM    720  O   CYS L  94      27.912  23.086  36.652  1.00 23.83           O  
ATOM    721  N   GLN L  95      26.402  24.000  38.068  1.00 23.76           N  
ATOM    722  CA  GLN L  95      25.457  24.321  37.028  1.00 24.10           C  
ATOM    723  CB  GLN L  95      24.310  23.310  36.883  1.00 23.26           C  
ATOM    724  CG  GLN L  95      23.336  23.696  35.765  1.00 22.65           C  
ATOM    725  CD  GLN L  95      22.001  23.010  36.019  1.00 27.15           C  
ATOM    726  OE1 GLN L  95      21.209  22.794  35.102  1.00 30.38           O  
ATOM    727  NE2 GLN L  95      21.726  22.677  37.306  1.00 26.75           N  
ATOM    728  C   GLN L  95      24.761  25.599  37.377  1.00 24.68           C  
ATOM    729  O   GLN L  95      24.392  25.822  38.529  1.00 26.76           O  
ATOM    730  N   SER L  96      24.531  26.464  36.365  1.00 24.44           N  
ATOM    731  CA  SER L  96      23.818  27.691  36.596  1.00 23.62           C  
ATOM    732  CB  SER L  96      24.497  28.926  35.978  1.00 23.90           C  
ATOM    733  OG  SER L  96      24.522  28.808  34.562  1.00  0.00           O  
ATOM    734  C   SER L  96      22.463  27.555  35.960  1.00 23.81           C  
ATOM    735  O   SER L  96      22.327  27.103  34.826  1.00 23.99           O  
ATOM    736  N   ASP L  97      21.558  27.578  36.953  1.00 12.58           N  
ATOM    737  CA  ASP L  97      20.139  27.508  37.027  1.00 13.76           C  
ATOM    738  CB  ASP L  97      19.653  27.056  38.413  1.00 16.10           C  
ATOM    739  CG  ASP L  97      20.025  25.598  38.595  1.00 17.62           C  
ATOM    740  OD1 ASP L  97      19.827  24.814  37.630  1.00 17.99           O  
ATOM    741  OD2 ASP L  97      20.521  25.248  39.698  1.00 18.98           O1-
ATOM    742  C   ASP L  97      19.547  28.855  36.778  1.00 14.30           C  
ATOM    743  O   ASP L  97      18.329  28.998  36.803  1.00 17.65           O  
ATOM    744  N   TYR L  98      20.389  29.901  36.690  1.00 14.49           N  
ATOM    745  CA  TYR L  98      19.933  31.265  36.589  1.00 14.73           C  
ATOM    746  CB  TYR L  98      21.112  32.256  36.676  1.00 16.87           C  
ATOM    747  CG  TYR L  98      20.618  33.650  36.487  1.00 16.42           C  
ATOM    748  CD1 TYR L  98      19.920  34.293  37.483  1.00 17.06           C  
ATOM    749  CD2 TYR L  98      20.880  34.321  35.314  1.00 16.88           C  
ATOM    750  CE1 TYR L  98      19.473  35.581  37.302  1.00 20.13           C  
ATOM    751  CE2 TYR L  98      20.436  35.609  35.129  1.00 17.85           C  
ATOM    752  CZ  TYR L  98      19.731  36.240  36.124  1.00 18.92           C  
ATOM    753  OH  TYR L  98      19.278  37.562  35.933  1.00 21.17           O  
ATOM    754  C   TYR L  98      19.170  31.561  35.330  1.00 14.40           C  
ATOM    755  O   TYR L  98      18.075  32.122  35.395  1.00 16.64           O  
ATOM    756  N   SER L  99      19.703  31.193  34.148  1.00 14.23           N  
ATOM    757  CA  SER L  99      19.002  31.545  32.948  1.00 15.00           C  
ATOM    758  CB  SER L  99      19.423  32.915  32.386  1.00 20.67           C  
ATOM    759  OG  SER L  99      20.809  32.914  32.078  1.00 22.11           O  
ATOM    760  C   SER L  99      19.278  30.512  31.902  1.00 13.91           C  
ATOM    761  O   SER L  99      20.195  29.703  32.022  1.00 13.42           O  
ATOM    762  N   TYR L 100      18.461  30.517  30.832  1.00 14.33           N  
ATOM    763  CA  TYR L 100      18.589  29.567  29.767  1.00 14.63           C  
ATOM    764  CB  TYR L 100      17.270  29.352  29.008  1.00 15.06           C  
ATOM    765  CG  TYR L 100      16.304  28.876  30.036  1.00 15.18           C  
ATOM    766  CD1 TYR L 100      16.301  27.560  30.438  1.00 14.87           C  
ATOM    767  CD2 TYR L 100      15.405  29.748  30.603  1.00 16.35           C  
ATOM    768  CE1 TYR L 100      15.413  27.123  31.393  1.00 16.36           C  
ATOM    769  CE2 TYR L 100      14.516  29.317  31.557  1.00 18.87           C  
ATOM    770  CZ  TYR L 100      14.520  28.003  31.954  1.00 18.07           C  
ATOM    771  OH  TYR L 100      13.607  27.559  32.934  1.00 19.78           O  
ATOM    772  C   TYR L 100      19.605  30.115  28.821  1.00 13.36           C  
ATOM    773  O   TYR L 100      19.678  31.329  28.626  1.00 15.44           O  
ATOM    774  N   PRO L 101      20.419  29.276  28.238  1.00 14.45           N  
ATOM    775  CA  PRO L 101      20.374  27.854  28.465  1.00 14.90           C  
ATOM    776  CD  PRO L 101      21.028  29.610  26.962  1.00 14.91           C  
ATOM    777  CB  PRO L 101      21.031  27.219  27.239  1.00 14.68           C  
ATOM    778  CG  PRO L 101      21.826  28.357  26.581  1.00 16.33           C  
ATOM    779  C   PRO L 101      21.056  27.458  29.737  1.00 13.78           C  
ATOM    780  O   PRO L 101      21.945  28.179  30.188  1.00 13.59           O  
ATOM    781  N   TYR L 102      20.668  26.304  30.319  1.00 12.08           N  
ATOM    782  CA  TYR L 102      21.326  25.828  31.503  1.00 11.41           C  
ATOM    783  CB  TYR L 102      20.716  24.571  32.147  1.00 11.87           C  
ATOM    784  CG  TYR L 102      19.435  24.901  32.825  1.00 13.54           C  
ATOM    785  CD1 TYR L 102      18.238  24.837  32.152  1.00 14.58           C  
ATOM    786  CD2 TYR L 102      19.445  25.271  34.149  1.00 12.64           C  
ATOM    787  CE1 TYR L 102      17.064  25.137  32.801  1.00  0.00           C  
ATOM    788  CE2 TYR L 102      18.276  25.573  34.802  1.00 20.39           C  
ATOM    789  CZ  TYR L 102      17.083  25.506  34.126  1.00  0.00           C  
ATOM    790  OH  TYR L 102      15.879  25.813  34.792  1.00  0.00           O  
ATOM    791  C   TYR L 102      22.696  25.419  31.087  1.00 11.25           C  
ATOM    792  O   TYR L 102      22.879  24.813  30.033  1.00 12.18           O  
ATOM    793  N   THR L 103      23.705  25.762  31.907  1.00 24.20           N  
ATOM    794  CA  THR L 103      25.048  25.428  31.539  1.00 23.66           C  
ATOM    795  CB  THR L 103      25.859  26.622  31.124  1.00 23.96           C  
ATOM    796  OG1 THR L 103      25.854  27.597  32.154  1.00 25.83           O  
ATOM    797  CG2 THR L 103      25.270  27.214  29.835  1.00 25.75           C  
ATOM    798  C   THR L 103      25.747  24.774  32.689  1.00 23.62           C  
ATOM    799  O   THR L 103      25.446  25.035  33.852  1.00 23.59           O  
ATOM    800  N   PHE L 104      26.720  23.894  32.368  1.00 22.64           N  
ATOM    801  CA  PHE L 104      27.447  23.175  33.376  1.00 22.20           C  
ATOM    802  CB  PHE L 104      27.402  21.640  33.225  1.00 20.13           C  
ATOM    803  CG  PHE L 104      26.019  21.122  33.428  1.00 22.08           C  
ATOM    804  CD1 PHE L 104      25.147  21.019  32.369  1.00 21.91           C  
ATOM    805  CD2 PHE L 104      25.594  20.725  34.676  1.00 16.37           C  
ATOM    806  CE1 PHE L 104      23.873  20.532  32.550  1.00 23.25           C  
ATOM    807  CE2 PHE L 104      24.322  20.240  34.863  1.00 21.39           C  
ATOM    808  CZ  PHE L 104      23.458  20.141  33.800  1.00 20.68           C  
ATOM    809  C   PHE L 104      28.902  23.519  33.255  1.00 22.81           C  
ATOM    810  O   PHE L 104      29.365  23.988  32.218  1.00 23.42           O  
ATOM    811  N   GLY L 105      29.655  23.315  34.355  1.00 22.36           N  
ATOM    812  CA  GLY L 105      31.077  23.510  34.333  1.00 22.09           C  
ATOM    813  C   GLY L 105      31.662  22.256  33.748  1.00 23.34           C  
ATOM    814  O   GLY L 105      30.957  21.269  33.550  1.00 22.49           O  
ATOM    815  N   GLN L 106      32.981  22.268  33.466  1.00 22.87           N  
ATOM    816  CA  GLN L 106      33.674  21.155  32.873  1.00 23.98           C  
ATOM    817  CB  GLN L 106      35.122  21.463  32.435  1.00 23.31           C  
ATOM    818  CG  GLN L 106      36.096  21.792  33.571  1.00 36.69           C  
ATOM    819  CD  GLN L 106      36.204  23.304  33.708  1.00138.04           C  
ATOM    820  OE1 GLN L 106      35.208  24.005  33.881  1.00 51.23           O  
ATOM    821  NE2 GLN L 106      37.458  23.823  33.622  1.00 40.10           N  
ATOM    822  C   GLN L 106      33.719  20.002  33.831  1.00 24.40           C  
ATOM    823  O   GLN L 106      33.807  18.849  33.413  1.00 24.76           O  
ATOM    824  N   GLY L 107      33.723  20.279  35.148  1.00 24.21           N  
ATOM    825  CA  GLY L 107      33.750  19.223  36.122  1.00 23.79           C  
ATOM    826  C   GLY L 107      35.123  19.140  36.714  1.00 24.94           C  
ATOM    827  O   GLY L 107      36.120  19.453  36.065  1.00 25.78           O  
ATOM    828  N   THR L 108      35.195  18.728  37.998  1.00 24.50           N  
ATOM    829  CA  THR L 108      36.457  18.546  38.657  1.00 24.72           C  
ATOM    830  CB  THR L 108      36.659  19.447  39.840  1.00 25.03           C  
ATOM    831  OG1 THR L 108      36.584  20.807  39.440  1.00 26.63           O  
ATOM    832  CG2 THR L 108      38.036  19.153  40.455  1.00 21.53           C  
ATOM    833  C   THR L 108      36.467  17.141  39.167  1.00 24.25           C  
ATOM    834  O   THR L 108      35.522  16.713  39.829  1.00 23.33           O  
ATOM    835  N   LYS L 109      37.537  16.373  38.879  1.00 24.20           N  
ATOM    836  CA  LYS L 109      37.509  15.021  39.351  1.00 25.88           C  
ATOM    837  CB  LYS L 109      38.001  13.965  38.344  1.00 25.90           C  
ATOM    838  CG  LYS L 109      39.514  13.844  38.176  1.00 32.19           C  
ATOM    839  CD  LYS L 109      39.890  12.578  37.404  1.00 53.23           C  
ATOM    840  CE  LYS L 109      39.102  11.344  37.861  1.00 50.93           C  
ATOM    841  NZ  LYS L 109      39.461  10.168  37.040  1.00 48.08           N1+
ATOM    842  C   LYS L 109      38.311  14.927  40.606  1.00 26.37           C  
ATOM    843  O   LYS L 109      39.425  15.439  40.700  1.00 27.63           O  
ATOM    844  N   LEU L 110      37.724  14.262  41.618  1.00 25.50           N  
ATOM    845  CA  LEU L 110      38.358  14.138  42.897  1.00 25.32           C  
ATOM    846  CB  LEU L 110      37.398  14.441  44.055  1.00 25.13           C  
ATOM    847  CG  LEU L 110      38.035  14.322  45.449  1.00 27.29           C  
ATOM    848  CD1 LEU L 110      39.153  15.358  45.649  1.00 28.05           C  
ATOM    849  CD2 LEU L 110      36.961  14.378  46.545  1.00 26.59           C  
ATOM    850  C   LEU L 110      38.845  12.729  43.051  1.00 26.53           C  
ATOM    851  O   LEU L 110      38.084  11.769  42.918  1.00 26.52           O  
ATOM    852  N   GLU L 111      40.154  12.581  43.346  1.00 26.61           N  
ATOM    853  CA  GLU L 111      40.769  11.297  43.522  1.00 27.39           C  
ATOM    854  CB  GLU L 111      41.990  11.064  42.616  1.00 28.89           C  
ATOM    855  CG  GLU L 111      41.659  10.921  41.133  1.00 32.75           C  
ATOM    856  CD  GLU L 111      42.971  10.703  40.392  1.00 49.89           C  
ATOM    857  OE1 GLU L 111      44.044  10.847  41.034  1.00 39.49           O  
ATOM    858  OE2 GLU L 111      42.918  10.388  39.174  1.00 49.41           O1-
ATOM    859  C   GLU L 111      41.291  11.236  44.920  1.00 27.88           C  
ATOM    860  O   GLU L 111      41.610  12.261  45.520  1.00 27.67           O  
ATOM    861  N   ILE L 112      41.400  10.011  45.472  1.00 27.78           N  
ATOM    862  CA  ILE L 112      41.863   9.845  46.820  1.00 28.24           C  
ATOM    863  CB  ILE L 112      40.998   8.932  47.637  1.00 27.74           C  
ATOM    864  CG1 ILE L 112      39.609   9.557  47.867  1.00 31.99           C  
ATOM    865  CG2 ILE L 112      41.757   8.603  48.930  1.00 31.06           C  
ATOM    866  CD1 ILE L 112      39.646  10.854  48.676  1.00 41.03           C  
ATOM    867  C   ILE L 112      43.232   9.249  46.781  1.00 28.79           C  
ATOM    868  O   ILE L 112      43.501   8.323  46.017  1.00 29.47           O  
ATOM    869  N   LYS L 113      44.151   9.798  47.602  1.00 28.99           N  
ATOM    870  CA  LYS L 113      45.495   9.300  47.620  1.00 29.50           C  
ATOM    871  CB  LYS L 113      46.523  10.343  47.144  1.00 28.57           C  
ATOM    872  CG  LYS L 113      46.461  11.676  47.892  1.00 30.74           C  
ATOM    873  CD  LYS L 113      47.601  12.630  47.527  1.00 33.64           C  
ATOM    874  CE  LYS L 113      47.423  14.042  48.088  1.00 53.14           C  
ATOM    875  NZ  LYS L 113      48.537  14.908  47.642  1.00 64.84           N1+
ATOM    876  C   LYS L 113      45.874   8.857  49.028  1.00 30.93           C  
ATOM    877  O   LYS L 113      44.993   8.862  49.927  1.00 31.69           O  
ATOM    878  OXT LYS L 113      47.066   8.496  49.220  1.00  0.00           O1-
TER     879      LYS L 113 
ATOM    880  N   GLN H 114       9.391   6.467  45.231  1.00 57.38           N1+
ATOM    881  CA  GLN H 114       8.629   7.715  45.017  1.00 56.26           C  
ATOM    882  CB  GLN H 114       9.155   8.833  45.934  1.00 57.53           C  
ATOM    883  CG  GLN H 114       8.940   8.555  47.423  1.00 61.84           C  
ATOM    884  CD  GLN H 114       7.440   8.564  47.691  1.00 66.54           C  
ATOM    885  OE1 GLN H 114       6.682   7.823  47.066  1.00 69.45           O  
ATOM    886  NE2 GLN H 114       6.998   9.429  48.642  1.00 68.07           N  
ATOM    887  C   GLN H 114       8.739   8.176  43.596  1.00 54.31           C  
ATOM    888  O   GLN H 114       8.240   7.519  42.684  1.00 54.49           O  
ATOM    889  N   VAL H 115       9.395   9.334  43.373  1.00 49.51           N  
ATOM    890  CA  VAL H 115       9.537   9.862  42.044  1.00 48.01           C  
ATOM    891  CB  VAL H 115      10.003  11.291  42.010  1.00 47.80           C  
ATOM    892  CG1 VAL H 115       8.945  12.179  42.680  1.00 49.38           C  
ATOM    893  CG2 VAL H 115      11.379  11.371  42.688  1.00 51.03           C  
ATOM    894  C   VAL H 115      10.575   9.057  41.335  1.00 45.53           C  
ATOM    895  O   VAL H 115      11.632   8.757  41.890  1.00 44.91           O  
ATOM    896  N   GLN H 116      10.293   8.674  40.074  1.00 52.51           N  
ATOM    897  CA  GLN H 116      11.267   7.911  39.350  1.00 51.51           C  
ATOM    898  CB  GLN H 116      11.040   6.392  39.435  1.00 52.11           C  
ATOM    899  CG  GLN H 116      11.173   5.837  40.853  1.00 55.23           C  
ATOM    900  CD  GLN H 116      10.930   4.336  40.793  1.00 77.97           C  
ATOM    901  OE1 GLN H 116      11.771   3.543  41.210  1.00 72.00           O  
ATOM    902  NE2 GLN H 116       9.745   3.934  40.258  1.00 62.20           N  
ATOM    903  C   GLN H 116      11.186   8.283  37.903  1.00 49.02           C  
ATOM    904  O   GLN H 116      10.114   8.591  37.383  1.00 50.32           O  
ATOM    905  N   LEU H 117      12.348   8.288  37.220  1.00 45.47           N  
ATOM    906  CA  LEU H 117      12.374   8.550  35.809  1.00 42.57           C  
ATOM    907  CB  LEU H 117      13.256   9.751  35.431  1.00 42.50           C  
ATOM    908  CG  LEU H 117      12.766  11.085  36.027  1.00 39.42           C  
ATOM    909  CD1 LEU H 117      13.676  12.251  35.610  1.00 36.29           C  
ATOM    910  CD2 LEU H 117      11.285  11.335  35.700  1.00 36.56           C  
ATOM    911  C   LEU H 117      12.985   7.340  35.173  1.00 41.42           C  
ATOM    912  O   LEU H 117      14.145   7.021  35.428  1.00 40.88           O  
ATOM    913  N   VAL H 118      12.218   6.636  34.316  1.00 38.91           N  
ATOM    914  CA  VAL H 118      12.736   5.442  33.711  1.00 37.80           C  
ATOM    915  CB  VAL H 118      11.809   4.269  33.853  1.00 39.22           C  
ATOM    916  CG1 VAL H 118      12.421   3.059  33.129  1.00 34.22           C  
ATOM    917  CG2 VAL H 118      11.550   4.033  35.351  1.00 37.87           C  
ATOM    918  C   VAL H 118      12.916   5.705  32.250  1.00 35.46           C  
ATOM    919  O   VAL H 118      11.978   6.101  31.559  1.00 36.04           O  
ATOM    920  N   GLN H 119      14.146   5.479  31.742  1.00 31.94           N  
ATOM    921  CA  GLN H 119      14.446   5.734  30.360  1.00 31.98           C  
ATOM    922  CB  GLN H 119      15.793   6.448  30.148  1.00 30.64           C  
ATOM    923  CG  GLN H 119      15.804   7.873  30.712  1.00 27.34           C  
ATOM    924  CD  GLN H 119      17.169   8.495  30.456  1.00 29.21           C  
ATOM    925  OE1 GLN H 119      17.825   8.979  31.376  1.00 35.05           O  
ATOM    926  NE2 GLN H 119      17.607   8.495  29.168  1.00 28.76           N  
ATOM    927  C   GLN H 119      14.466   4.447  29.592  1.00 32.41           C  
ATOM    928  O   GLN H 119      14.548   3.360  30.163  1.00 31.76           O  
ATOM    929  N   SER H 120      14.380   4.556  28.248  1.00 32.20           N  
ATOM    930  CA  SER H 120      14.373   3.411  27.380  1.00 32.56           C  
ATOM    931  CB  SER H 120      13.906   3.722  25.945  1.00 32.40           C  
ATOM    932  OG  SER H 120      14.798   4.634  25.325  1.00 32.28           O  
ATOM    933  C   SER H 120      15.760   2.848  27.311  1.00 33.15           C  
ATOM    934  O   SER H 120      16.718   3.458  27.781  1.00 32.10           O  
ATOM    935  N   GLY H 121      15.891   1.645  26.711  1.00 32.37           N  
ATOM    936  CA  GLY H 121      17.136   0.924  26.670  1.00 30.68           C  
ATOM    937  C   GLY H 121      18.077   1.498  25.656  1.00 30.65           C  
ATOM    938  O   GLY H 121      17.699   2.287  24.791  1.00 30.54           O  
ATOM    939  N   ALA H 122      19.353   1.064  25.745  1.00 30.64           N  
ATOM    940  CA  ALA H 122      20.412   1.524  24.890  1.00 31.24           C  
ATOM    941  CB  ALA H 122      21.805   1.044  25.333  1.00 30.97           C  
ATOM    942  C   ALA H 122      20.180   1.023  23.502  1.00 32.65           C  
ATOM    943  O   ALA H 122      19.586  -0.035  23.301  1.00 33.47           O  
ATOM    944  N   GLU H 123      20.641   1.797  22.496  1.00 31.89           N  
ATOM    945  CA  GLU H 123      20.431   1.393  21.137  1.00 33.01           C  
ATOM    946  CB  GLU H 123      19.213   2.059  20.478  1.00 34.29           C  
ATOM    947  CG  GLU H 123      17.870   1.616  21.054  1.00 38.57           C  
ATOM    948  CD  GLU H 123      16.777   2.361  20.301  1.00 53.11           C  
ATOM    949  OE1 GLU H 123      17.106   3.384  19.644  1.00 40.53           O  
ATOM    950  OE2 GLU H 123      15.601   1.916  20.369  1.00 52.01           O1-
ATOM    951  C   GLU H 123      21.603   1.795  20.298  1.00 32.66           C  
ATOM    952  O   GLU H 123      22.365   2.695  20.646  1.00 32.98           O  
ATOM    953  N   VAL H 124      21.775   1.102  19.156  1.00 33.43           N  
ATOM    954  CA  VAL H 124      22.794   1.447  18.209  1.00 33.92           C  
ATOM    955  CB  VAL H 124      23.565   0.274  17.676  1.00 34.06           C  
ATOM    956  CG1 VAL H 124      24.346  -0.375  18.827  1.00 31.81           C  
ATOM    957  CG2 VAL H 124      22.580  -0.681  16.985  1.00 37.32           C  
ATOM    958  C   VAL H 124      22.072   2.051  17.050  1.00 34.98           C  
ATOM    959  O   VAL H 124      20.982   1.606  16.694  1.00 35.68           O  
ATOM    960  N   LYS H 125      22.646   3.112  16.453  1.00 34.64           N  
ATOM    961  CA  LYS H 125      22.003   3.723  15.330  1.00 35.72           C  
ATOM    962  CB  LYS H 125      21.296   5.046  15.670  1.00 36.28           C  
ATOM    963  CG  LYS H 125      20.037   4.844  16.519  1.00 34.53           C  
ATOM    964  CD  LYS H 125      19.006   3.938  15.843  1.00 27.39           C  
ATOM    965  CE  LYS H 125      17.719   3.730  16.642  1.00 64.26           C  
ATOM    966  NZ  LYS H 125      16.707   4.734  16.242  1.00 39.30           N1+
ATOM    967  C   LYS H 125      23.040   4.001  14.290  1.00 36.51           C  
ATOM    968  O   LYS H 125      24.196   4.284  14.602  1.00 35.97           O  
ATOM    969  N   LYS H 126      22.631   3.918  13.008  1.00 37.53           N  
ATOM    970  CA  LYS H 126      23.507   4.127  11.893  1.00 37.99           C  
ATOM    971  CB  LYS H 126      22.897   3.661  10.559  1.00 39.63           C  
ATOM    972  CG  LYS H 126      22.429   2.203  10.543  1.00 48.10           C  
ATOM    973  CD  LYS H 126      23.540   1.167  10.714  1.00 57.21           C  
ATOM    974  CE  LYS H 126      23.023  -0.272  10.692  1.00 77.82           C  
ATOM    975  NZ  LYS H 126      24.150  -1.220  10.829  1.00 47.75           N1+
ATOM    976  C   LYS H 126      23.719   5.601  11.763  1.00 36.32           C  
ATOM    977  O   LYS H 126      22.863   6.396  12.147  1.00 35.85           O  
ATOM    978  N   PRO H 127      24.843   6.001  11.236  1.00 35.26           N  
ATOM    979  CA  PRO H 127      25.068   7.406  11.073  1.00 36.08           C  
ATOM    980  CD  PRO H 127      26.084   5.271  11.443  1.00 35.62           C  
ATOM    981  CB  PRO H 127      26.547   7.554  10.730  1.00 37.09           C  
ATOM    982  CG  PRO H 127      27.193   6.338  11.424  1.00 37.37           C  
ATOM    983  C   PRO H 127      24.124   7.961  10.056  1.00 37.37           C  
ATOM    984  O   PRO H 127      23.889   7.306   9.041  1.00 39.13           O  
ATOM    985  N   GLY H 128      23.577   9.167  10.311  1.00 37.08           N  
ATOM    986  CA  GLY H 128      22.674   9.804   9.395  1.00 35.71           C  
ATOM    987  C   GLY H 128      21.260   9.509   9.801  1.00 36.02           C  
ATOM    988  O   GLY H 128      20.326  10.158   9.333  1.00 36.21           O  
ATOM    989  N   ALA H 129      21.068   8.520  10.695  1.00 35.03           N  
ATOM    990  CA  ALA H 129      19.761   8.114  11.137  1.00 35.54           C  
ATOM    991  CB  ALA H 129      19.694   6.644  11.587  1.00 34.72           C  
ATOM    992  C   ALA H 129      19.337   8.959  12.299  1.00 36.13           C  
ATOM    993  O   ALA H 129      20.026   9.898  12.693  1.00 34.97           O  
ATOM    994  N   SER H 130      18.137   8.663  12.844  1.00 37.73           N  
ATOM    995  CA  SER H 130      17.615   9.390  13.964  1.00 38.19           C  
ATOM    996  CB  SER H 130      16.345  10.174  13.610  1.00 39.25           C  
ATOM    997  OG  SER H 130      15.363   9.293  13.086  1.00 44.90           O  
ATOM    998  C   SER H 130      17.264   8.417  15.054  1.00 38.41           C  
ATOM    999  O   SER H 130      16.975   7.251  14.791  1.00 39.63           O  
ATOM   1000  N   VAL H 131      17.302   8.882  16.324  1.00 36.71           N  
ATOM   1001  CA  VAL H 131      16.980   8.043  17.447  1.00 35.64           C  
ATOM   1002  CB  VAL H 131      18.170   7.730  18.309  1.00 36.13           C  
ATOM   1003  CG1 VAL H 131      18.752   9.055  18.834  1.00 31.80           C  
ATOM   1004  CG2 VAL H 131      17.737   6.756  19.419  1.00 35.24           C  
ATOM   1005  C   VAL H 131      15.977   8.760  18.302  1.00 35.12           C  
ATOM   1006  O   VAL H 131      15.948   9.989  18.350  1.00 34.93           O  
ATOM   1007  N   LYS H 132      15.102   7.989  18.985  1.00 33.99           N  
ATOM   1008  CA  LYS H 132      14.107   8.572  19.842  1.00 34.85           C  
ATOM   1009  CB  LYS H 132      12.679   8.362  19.308  1.00 35.21           C  
ATOM   1010  CG  LYS H 132      11.600   9.139  20.061  1.00 36.47           C  
ATOM   1011  CD  LYS H 132      10.264   9.172  19.317  1.00 53.29           C  
ATOM   1012  CE  LYS H 132       9.167   9.944  20.053  1.00 51.07           C  
ATOM   1013  NZ  LYS H 132       7.918   9.927  19.258  1.00 54.52           N1+
ATOM   1014  C   LYS H 132      14.203   7.893  21.178  1.00 35.59           C  
ATOM   1015  O   LYS H 132      14.018   6.681  21.276  1.00 35.81           O  
ATOM   1016  N   VAL H 133      14.479   8.667  22.250  1.00 34.55           N  
ATOM   1017  CA  VAL H 133      14.630   8.115  23.571  1.00 32.74           C  
ATOM   1018  CB  VAL H 133      15.874   8.596  24.269  1.00 33.17           C  
ATOM   1019  CG1 VAL H 133      15.918   7.997  25.684  1.00 31.74           C  
ATOM   1020  CG2 VAL H 133      17.094   8.238  23.401  1.00 24.07           C  
ATOM   1021  C   VAL H 133      13.458   8.549  24.400  1.00 32.79           C  
ATOM   1022  O   VAL H 133      12.955   9.659  24.241  1.00 32.59           O  
ATOM   1023  N   SER H 134      12.995   7.673  25.321  1.00 32.29           N  
ATOM   1024  CA  SER H 134      11.838   7.996  26.113  1.00 32.81           C  
ATOM   1025  CB  SER H 134      10.711   6.951  26.007  1.00 34.74           C  
ATOM   1026  OG  SER H 134      11.137   5.716  26.564  1.00 35.50           O  
ATOM   1027  C   SER H 134      12.214   8.084  27.565  1.00 32.89           C  
ATOM   1028  O   SER H 134      13.198   7.490  28.006  1.00 30.75           O  
ATOM   1029  N   CYS H 135      11.433   8.871  28.337  1.00 33.35           N  
ATOM   1030  CA  CYS H 135      11.661   9.031  29.749  1.00 34.63           C  
ATOM   1031  CB  CYS H 135      12.352  10.377  30.073  1.00 34.10           C  
ATOM   1032  SG  CYS H 135      12.680  10.657  31.838  1.00 37.50           S  
ATOM   1033  C   CYS H 135      10.311   9.001  30.412  1.00 36.06           C  
ATOM   1034  O   CYS H 135       9.502   9.912  30.243  1.00 35.07           O  
ATOM   1035  N   LYS H 136      10.034   7.946  31.209  1.00 37.92           N  
ATOM   1036  CA  LYS H 136       8.731   7.827  31.803  1.00 40.97           C  
ATOM   1037  CB  LYS H 136       8.197   6.387  31.807  1.00 41.49           C  
ATOM   1038  CG  LYS H 136       6.737   6.290  32.245  1.00 43.46           C  
ATOM   1039  CD  LYS H 136       6.083   4.953  31.901  1.00 75.01           C  
ATOM   1040  CE  LYS H 136       4.616   4.872  32.321  1.00 53.25           C  
ATOM   1041  NZ  LYS H 136       4.057   3.558  31.940  1.00 61.08           N1+
ATOM   1042  C   LYS H 136       8.792   8.304  33.220  1.00 42.79           C  
ATOM   1043  O   LYS H 136       9.608   7.835  34.011  1.00 42.16           O  
ATOM   1044  N   ALA H 137       7.893   9.243  33.582  1.00 45.22           N  
ATOM   1045  CA  ALA H 137       7.907   9.807  34.902  1.00 48.52           C  
ATOM   1046  CB  ALA H 137       7.679  11.328  34.926  1.00 48.54           C  
ATOM   1047  C   ALA H 137       6.825   9.187  35.721  1.00 52.15           C  
ATOM   1048  O   ALA H 137       5.752   8.863  35.217  1.00 52.96           O  
ATOM   1049  N   SER H 138       7.104   8.975  37.025  1.00 55.86           N  
ATOM   1050  CA  SER H 138       6.093   8.407  37.866  1.00 59.49           C  
ATOM   1051  CB  SER H 138       6.117   6.868  37.912  1.00 59.76           C  
ATOM   1052  OG  SER H 138       7.324   6.412  38.507  1.00 62.99           O  
ATOM   1053  C   SER H 138       6.300   8.891  39.265  1.00 61.76           C  
ATOM   1054  O   SER H 138       7.386   9.338  39.631  1.00 62.00           O  
ATOM   1055  N   GLY H 139       5.069   9.218  39.718  1.00 32.77           N  
ATOM   1056  CA  GLY H 139       4.635  10.005  40.820  1.00 29.11           C  
ATOM   1057  C   GLY H 139       3.518  10.818  40.196  1.00 29.56           C  
ATOM   1058  O   GLY H 139       3.170  10.613  39.030  1.00 32.40           O  
ATOM   1059  N   TYR H 140       2.910  11.729  40.979  1.00 29.28           N  
ATOM   1060  CA  TYR H 140       1.756  12.516  40.602  1.00 29.27           C  
ATOM   1061  CB  TYR H 140       0.999  13.071  41.817  1.00 28.80           C  
ATOM   1062  CG  TYR H 140       0.272  11.922  42.418  1.00 26.66           C  
ATOM   1063  CD1 TYR H 140       0.910  11.043  43.262  1.00 28.17           C  
ATOM   1064  CD2 TYR H 140      -1.059  11.732  42.130  1.00 25.45           C  
ATOM   1065  CE1 TYR H 140       0.225   9.982  43.806  1.00 29.25           C  
ATOM   1066  CE2 TYR H 140      -1.750  10.675  42.670  1.00 26.25           C  
ATOM   1067  CZ  TYR H 140      -1.104   9.800  43.508  1.00 28.82           C  
ATOM   1068  OH  TYR H 140      -1.812   8.714  44.060  1.00 25.96           O  
ATOM   1069  C   TYR H 140       1.933  13.674  39.656  1.00 31.31           C  
ATOM   1070  O   TYR H 140       1.141  13.809  38.725  1.00 29.44           O  
ATOM   1071  N   THR H 141       2.949  14.546  39.835  1.00 31.40           N  
ATOM   1072  CA  THR H 141       2.827  15.781  39.099  1.00 31.39           C  
ATOM   1073  CB  THR H 141       3.081  16.978  39.973  1.00 32.09           C  
ATOM   1074  OG1 THR H 141       4.404  16.938  40.490  1.00 39.11           O  
ATOM   1075  CG2 THR H 141       2.064  16.970  41.128  1.00 34.02           C  
ATOM   1076  C   THR H 141       3.746  15.884  37.924  1.00 34.33           C  
ATOM   1077  O   THR H 141       4.711  16.645  37.945  1.00 34.17           O  
ATOM   1078  N   PHE H 142       3.418  15.170  36.834  1.00 32.33           N  
ATOM   1079  CA  PHE H 142       4.178  15.207  35.616  1.00 32.55           C  
ATOM   1080  CB  PHE H 142       3.699  14.149  34.605  1.00 34.12           C  
ATOM   1081  CG  PHE H 142       4.530  14.245  33.370  1.00 36.64           C  
ATOM   1082  CD1 PHE H 142       5.817  13.757  33.338  1.00 35.15           C  
ATOM   1083  CD2 PHE H 142       4.006  14.812  32.232  1.00 36.20           C  
ATOM   1084  CE1 PHE H 142       6.570  13.846  32.189  1.00 32.12           C  
ATOM   1085  CE2 PHE H 142       4.749  14.903  31.081  1.00 29.67           C  
ATOM   1086  CZ  PHE H 142       6.037  14.423  31.062  1.00 30.90           C  
ATOM   1087  C   PHE H 142       4.045  16.564  34.983  1.00 30.85           C  
ATOM   1088  O   PHE H 142       5.018  17.148  34.511  1.00 31.97           O  
ATOM   1089  N   ARG H 143       2.814  17.105  34.977  1.00 28.41           N  
ATOM   1090  CA  ARG H 143       2.484  18.337  34.313  1.00 26.08           C  
ATOM   1091  CB  ARG H 143       0.973  18.609  34.369  1.00 32.63           C  
ATOM   1092  CG  ARG H 143       0.153  17.473  33.749  1.00  0.00           C  
ATOM   1093  CD  ARG H 143      -0.309  17.732  32.316  1.00  0.00           C  
ATOM   1094  NE  ARG H 143      -1.531  18.578  32.383  1.00  0.00           N  
ATOM   1095  CZ  ARG H 143      -2.757  17.986  32.474  1.00  0.00           C  
ATOM   1096  NH1 ARG H 143      -2.854  16.625  32.506  1.00  0.00           N1+
ATOM   1097  NH2 ARG H 143      -3.885  18.754  32.536  1.00  0.00           N  
ATOM   1098  C   ARG H 143       3.172  19.522  34.926  1.00 27.37           C  
ATOM   1099  O   ARG H 143       3.525  20.472  34.229  1.00 32.20           O  
ATOM   1100  N   SER H 144       3.329  19.539  36.258  1.00 27.43           N  
ATOM   1101  CA  SER H 144       3.853  20.725  36.879  0.83 30.21           C  
ATOM   1102  CB  SER H 144       3.435  20.917  38.344  0.83 31.18           C  
ATOM   1103  OG  SER H 144       4.089  19.969  39.171  0.83 40.39           O  
ATOM   1104  C   SER H 144       5.340  20.818  36.825  1.00 31.63           C  
ATOM   1105  O   SER H 144       5.911  21.842  37.205  1.00 32.54           O  
ATOM   1106  N   SER H 145       6.021  19.748  36.387  1.00 29.16           N  
ATOM   1107  CA  SER H 145       7.443  19.809  36.414  1.00 27.52           C  
ATOM   1108  CB  SER H 145       8.103  18.658  37.189  1.00 29.65           C  
ATOM   1109  OG  SER H 145       7.883  17.427  36.513  1.00  0.00           O  
ATOM   1110  C   SER H 145       7.910  19.706  35.032  1.00 23.47           C  
ATOM   1111  O   SER H 145       7.252  19.260  34.099  1.00 24.91           O  
ATOM   1112  N   TYR H 146       9.137  20.103  34.848  1.00 37.24           N  
ATOM   1113  CA  TYR H 146       9.502  20.135  33.469  1.00 34.43           C  
ATOM   1114  CB  TYR H 146       9.862  21.578  33.103  1.00 29.08           C  
ATOM   1115  CG  TYR H 146       8.669  22.271  33.693  1.00  0.00           C  
ATOM   1116  CD1 TYR H 146       7.457  22.244  33.048  1.00  0.00           C  
ATOM   1117  CD2 TYR H 146       8.725  22.882  34.926  1.00  0.00           C  
ATOM   1118  CE1 TYR H 146       6.336  22.844  33.568  1.00  0.00           C  
ATOM   1119  CE2 TYR H 146       7.608  23.482  35.457  1.00  0.00           C  
ATOM   1120  CZ  TYR H 146       6.413  23.472  34.783  1.00  0.00           C  
ATOM   1121  OH  TYR H 146       5.274  24.093  35.337  1.00  0.00           O  
ATOM   1122  C   TYR H 146      10.635  19.168  33.327  1.00 33.38           C  
ATOM   1123  O   TYR H 146      11.246  18.784  34.321  1.00 33.17           O  
ATOM   1124  N   ILE H 147      10.908  18.688  32.099  1.00 30.22           N  
ATOM   1125  CA  ILE H 147      11.907  17.666  31.960  1.00 27.82           C  
ATOM   1126  CB  ILE H 147      11.379  16.404  31.339  1.00 28.25           C  
ATOM   1127  CG1 ILE H 147      10.308  15.770  32.242  1.00 26.46           C  
ATOM   1128  CG2 ILE H 147      12.569  15.468  31.067  1.00 29.80           C  
ATOM   1129  CD1 ILE H 147      10.844  15.314  33.599  1.00 28.03           C  
ATOM   1130  C   ILE H 147      13.002  18.166  31.075  1.00 28.10           C  
ATOM   1131  O   ILE H 147      12.751  18.712  30.001  1.00 28.85           O  
ATOM   1132  N   SER H 148      14.265  17.984  31.508  1.00 27.27           N  
ATOM   1133  CA  SER H 148      15.353  18.435  30.692  1.00 26.87           C  
ATOM   1134  CB  SER H 148      16.312  19.424  31.389  1.00 26.73           C  
ATOM   1135  OG  SER H 148      16.965  18.815  32.490  1.00 38.47           O  
ATOM   1136  C   SER H 148      16.130  17.245  30.218  1.00 26.78           C  
ATOM   1137  O   SER H 148      16.082  16.166  30.807  1.00 27.44           O  
ATOM   1138  N   TRP H 149      16.833  17.410  29.080  1.00 25.15           N  
ATOM   1139  CA  TRP H 149      17.635  16.344  28.563  1.00 25.53           C  
ATOM   1140  CB  TRP H 149      17.253  15.945  27.128  1.00 26.31           C  
ATOM   1141  CG  TRP H 149      15.882  15.320  27.046  1.00 28.17           C  
ATOM   1142  CD2 TRP H 149      15.630  13.911  27.167  1.00 29.52           C  
ATOM   1143  CD1 TRP H 149      14.667  15.916  26.869  1.00 27.00           C  
ATOM   1144  NE1 TRP H 149      13.673  14.966  26.877  1.00 28.54           N  
ATOM   1145  CE2 TRP H 149      14.252  13.728  27.059  1.00 26.06           C  
ATOM   1146  CE3 TRP H 149      16.477  12.858  27.357  1.00 29.45           C  
ATOM   1147  CZ2 TRP H 149      13.698  12.483  27.139  1.00 34.98           C  
ATOM   1148  CZ3 TRP H 149      15.916  11.603  27.434  1.00 26.60           C  
ATOM   1149  CH2 TRP H 149      14.553  11.419  27.329  1.00 35.05           C  
ATOM   1150  C   TRP H 149      19.055  16.815  28.572  1.00 25.75           C  
ATOM   1151  O   TRP H 149      19.364  17.907  28.100  1.00 26.87           O  
ATOM   1152  N   VAL H 150      19.957  15.994  29.147  1.00 25.09           N  
ATOM   1153  CA  VAL H 150      21.348  16.339  29.210  1.00 24.44           C  
ATOM   1154  CB  VAL H 150      21.828  16.586  30.611  1.00 24.63           C  
ATOM   1155  CG1 VAL H 150      23.332  16.909  30.571  1.00 22.97           C  
ATOM   1156  CG2 VAL H 150      20.967  17.695  31.234  1.00 22.56           C  
ATOM   1157  C   VAL H 150      22.114  15.170  28.674  1.00 25.63           C  
ATOM   1158  O   VAL H 150      21.756  14.019  28.924  1.00 25.38           O  
ATOM   1159  N   ARG H 151      23.199  15.426  27.910  1.00 23.85           N  
ATOM   1160  CA  ARG H 151      23.916  14.291  27.398  1.00 24.73           C  
ATOM   1161  CB  ARG H 151      23.981  14.174  25.865  1.00 24.72           C  
ATOM   1162  CG  ARG H 151      24.778  15.266  25.155  1.00 22.90           C  
ATOM   1163  CD  ARG H 151      24.885  15.023  23.647  1.00 24.42           C  
ATOM   1164  NE  ARG H 151      25.763  16.077  23.068  1.00 31.18           N  
ATOM   1165  CZ  ARG H 151      26.202  15.953  21.782  1.00 40.97           C  
ATOM   1166  NH1 ARG H 151      25.822  14.873  21.038  1.00 33.05           N1+
ATOM   1167  NH2 ARG H 151      27.022  16.903  21.243  1.00 30.41           N  
ATOM   1168  C   ARG H 151      25.327  14.342  27.875  1.00 25.21           C  
ATOM   1169  O   ARG H 151      25.832  15.390  28.275  1.00 25.21           O  
ATOM   1170  N   GLN H 152      25.990  13.168  27.877  1.00 25.20           N  
ATOM   1171  CA  GLN H 152      27.351  13.108  28.311  1.00 25.57           C  
ATOM   1172  CB  GLN H 152      27.465  12.610  29.764  1.00 24.31           C  
ATOM   1173  CG  GLN H 152      28.890  12.522  30.302  1.00 25.34           C  
ATOM   1174  CD  GLN H 152      28.796  12.063  31.751  1.00 26.48           C  
ATOM   1175  OE1 GLN H 152      27.933  11.261  32.107  1.00 30.91           O  
ATOM   1176  NE2 GLN H 152      29.699  12.596  32.617  1.00 26.66           N  
ATOM   1177  C   GLN H 152      28.085  12.145  27.430  1.00 26.92           C  
ATOM   1178  O   GLN H 152      27.805  10.947  27.436  1.00 27.46           O  
ATOM   1179  N   ALA H 153      29.062  12.651  26.649  1.00 28.88           N  
ATOM   1180  CA  ALA H 153      29.862  11.797  25.815  1.00 31.76           C  
ATOM   1181  CB  ALA H 153      30.703  12.555  24.775  1.00 32.93           C  
ATOM   1182  C   ALA H 153      30.798  11.075  26.729  1.00 33.37           C  
ATOM   1183  O   ALA H 153      31.035  11.518  27.853  1.00 34.39           O  
ATOM   1184  N   PRO H 154      31.344   9.969  26.304  1.00 35.37           N  
ATOM   1185  CA  PRO H 154      32.189   9.231  27.192  1.00 35.54           C  
ATOM   1186  CD  PRO H 154      30.692   9.105  25.333  1.00 36.50           C  
ATOM   1187  CB  PRO H 154      32.483   7.911  26.485  1.00 35.64           C  
ATOM   1188  CG  PRO H 154      31.220   7.687  25.630  1.00 37.24           C  
ATOM   1189  C   PRO H 154      33.387  10.009  27.624  1.00 36.18           C  
ATOM   1190  O   PRO H 154      34.103  10.538  26.776  1.00 34.86           O  
ATOM   1191  N   GLY H 155      33.612  10.084  28.948  1.00 37.15           N  
ATOM   1192  CA  GLY H 155      34.760  10.747  29.486  1.00 38.34           C  
ATOM   1193  C   GLY H 155      34.596  12.230  29.358  1.00 38.92           C  
ATOM   1194  O   GLY H 155      35.550  12.977  29.574  1.00 38.52           O  
ATOM   1195  N   GLN H 156      33.382  12.709  29.024  1.00 37.29           N  
ATOM   1196  CA  GLN H 156      33.218  14.124  28.839  1.00 36.89           C  
ATOM   1197  CB  GLN H 156      32.634  14.524  27.476  1.00 37.63           C  
ATOM   1198  CG  GLN H 156      33.581  14.265  26.307  1.00 41.10           C  
ATOM   1199  CD  GLN H 156      32.956  14.918  25.087  1.00 66.69           C  
ATOM   1200  OE1 GLN H 156      31.883  15.512  25.174  1.00 76.93           O  
ATOM   1201  NE2 GLN H 156      33.643  14.819  23.919  1.00 52.74           N  
ATOM   1202  C   GLN H 156      32.293  14.667  29.883  1.00 34.18           C  
ATOM   1203  O   GLN H 156      31.837  13.948  30.771  1.00 33.38           O  
ATOM   1204  N   GLY H 157      32.015  15.985  29.793  1.00 31.76           N  
ATOM   1205  CA  GLY H 157      31.208  16.675  30.760  1.00 29.80           C  
ATOM   1206  C   GLY H 157      29.759  16.576  30.394  1.00 28.64           C  
ATOM   1207  O   GLY H 157      29.372  15.815  29.511  1.00 30.23           O  
ATOM   1208  N   LEU H 158      28.920  17.370  31.092  1.00 27.25           N  
ATOM   1209  CA  LEU H 158      27.499  17.361  30.890  1.00 25.76           C  
ATOM   1210  CB  LEU H 158      26.717  17.570  32.199  1.00 24.19           C  
ATOM   1211  CG  LEU H 158      26.905  16.439  33.228  1.00 25.98           C  
ATOM   1212  CD1 LEU H 158      26.111  16.720  34.512  1.00 21.09           C  
ATOM   1213  CD2 LEU H 158      26.550  15.070  32.631  1.00 23.00           C  
ATOM   1214  C   LEU H 158      27.136  18.496  29.983  1.00 26.46           C  
ATOM   1215  O   LEU H 158      27.616  19.615  30.155  1.00 27.28           O  
ATOM   1216  N   GLU H 159      26.282  18.219  28.971  1.00 25.27           N  
ATOM   1217  CA  GLU H 159      25.824  19.238  28.070  1.00 26.06           C  
ATOM   1218  CB  GLU H 159      26.216  19.017  26.597  1.00 26.29           C  
ATOM   1219  CG  GLU H 159      27.696  19.253  26.296  1.00 29.52           C  
ATOM   1220  CD  GLU H 159      27.869  19.209  24.782  1.00 87.26           C  
ATOM   1221  OE1 GLU H 159      28.009  18.087  24.226  1.00 34.39           O  
ATOM   1222  OE2 GLU H 159      27.860  20.306  24.161  1.00 42.44           O1-
ATOM   1223  C   GLU H 159      24.329  19.236  28.106  1.00 26.87           C  
ATOM   1224  O   GLU H 159      23.698  18.183  28.028  1.00 28.04           O  
ATOM   1225  N   TRP H 160      23.723  20.436  28.212  1.00 25.74           N  
ATOM   1226  CA  TRP H 160      22.295  20.541  28.288  1.00 25.41           C  
ATOM   1227  CB  TRP H 160      21.870  21.746  29.136  1.00 24.80           C  
ATOM   1228  CG  TRP H 160      20.387  21.943  29.214  1.00 27.02           C  
ATOM   1229  CD2 TRP H 160      19.690  22.979  28.511  1.00 25.36           C  
ATOM   1230  CD1 TRP H 160      19.451  21.257  29.930  1.00 18.52           C  
ATOM   1231  NE1 TRP H 160      18.208  21.797  29.710  1.00 26.60           N  
ATOM   1232  CE2 TRP H 160      18.343  22.860  28.840  1.00 24.65           C  
ATOM   1233  CE3 TRP H 160      20.139  23.950  27.662  1.00 25.35           C  
ATOM   1234  CZ2 TRP H 160      17.421  23.716  28.319  1.00 32.23           C  
ATOM   1235  CZ3 TRP H 160      19.201  24.813  27.140  1.00 28.49           C  
ATOM   1236  CH2 TRP H 160      17.866  24.698  27.464  1.00 21.94           C  
ATOM   1237  C   TRP H 160      21.750  20.704  26.901  1.00 25.27           C  
ATOM   1238  O   TRP H 160      22.162  21.597  26.167  1.00 25.45           O  
ATOM   1239  N   MET H 161      20.908  19.737  26.474  1.00 25.13           N  
ATOM   1240  CA  MET H 161      20.227  19.694  25.207  1.00 26.94           C  
ATOM   1241  CB  MET H 161      19.789  18.259  24.882  1.00 27.96           C  
ATOM   1242  CG  MET H 161      20.997  17.333  24.724  1.00 32.34           C  
ATOM   1243  SD  MET H 161      20.615  15.615  24.274  1.00 40.92           S  
ATOM   1244  CE  MET H 161      20.222  15.978  22.539  1.00 34.92           C  
ATOM   1245  C   MET H 161      19.023  20.589  25.113  1.00 27.40           C  
ATOM   1246  O   MET H 161      18.832  21.283  24.114  1.00 27.94           O  
ATOM   1247  N   GLY H 162      18.166  20.597  26.156  1.00 25.85           N  
ATOM   1248  CA  GLY H 162      16.950  21.363  26.089  1.00 26.14           C  
ATOM   1249  C   GLY H 162      15.986  20.837  27.117  1.00 25.87           C  
ATOM   1250  O   GLY H 162      16.240  19.826  27.770  1.00 25.78           O  
ATOM   1251  N   TRP H 163      14.837  21.527  27.277  1.00 27.20           N  
ATOM   1252  CA  TRP H 163      13.864  21.150  28.268  1.00 27.84           C  
ATOM   1253  CB  TRP H 163      13.841  22.076  29.500  1.00 26.02           C  
ATOM   1254  CG  TRP H 163      13.699  23.542  29.139  1.00 27.43           C  
ATOM   1255  CD2 TRP H 163      12.492  24.208  28.716  1.00 28.31           C  
ATOM   1256  CD1 TRP H 163      14.687  24.478  29.079  1.00 28.82           C  
ATOM   1257  NE1 TRP H 163      14.184  25.673  28.631  1.00  0.00           N  
ATOM   1258  CE2 TRP H 163      12.836  25.524  28.402  1.00 28.87           C  
ATOM   1259  CE3 TRP H 163      11.203  23.770  28.595  1.00  0.00           C  
ATOM   1260  CZ2 TRP H 163      11.903  26.414  27.957  1.00  0.00           C  
ATOM   1261  CZ3 TRP H 163      10.264  24.669  28.141  1.00  0.00           C  
ATOM   1262  CH2 TRP H 163      10.609  25.965  27.825  1.00  0.00           C  
ATOM   1263  C   TRP H 163      12.502  21.303  27.693  1.00 28.84           C  
ATOM   1264  O   TRP H 163      12.300  22.020  26.715  1.00 29.80           O  
ATOM   1265  N   ILE H 164      11.516  20.627  28.314  1.00 28.58           N  
ATOM   1266  CA  ILE H 164      10.155  20.787  27.903  1.00 29.81           C  
ATOM   1267  CB  ILE H 164       9.610  19.600  27.164  1.00 30.80           C  
ATOM   1268  CG1 ILE H 164       8.229  19.926  26.573  1.00 33.47           C  
ATOM   1269  CG2 ILE H 164       9.621  18.392  28.118  1.00 28.39           C  
ATOM   1270  CD1 ILE H 164       7.739  18.892  25.560  1.00 30.99           C  
ATOM   1271  C   ILE H 164       9.315  20.974  29.127  1.00 31.24           C  
ATOM   1272  O   ILE H 164       9.570  20.361  30.163  1.00 31.56           O  
ATOM   1273  N   TYR H 165       8.297  21.856  29.040  1.00 32.31           N  
ATOM   1274  CA  TYR H 165       7.377  22.008  30.131  1.00 34.86           C  
ATOM   1275  CB  TYR H 165       6.895  23.449  30.413  1.00 34.83           C  
ATOM   1276  CG  TYR H 165       8.010  24.423  30.624  1.00 38.80           C  
ATOM   1277  CD1 TYR H 165       9.047  24.176  31.491  1.00 59.99           C  
ATOM   1278  CD2 TYR H 165       7.968  25.644  29.989  1.00  0.00           C  
ATOM   1279  CE1 TYR H 165      10.049  25.098  31.686  1.00  0.00           C  
ATOM   1280  CE2 TYR H 165       8.963  26.574  30.181  1.00  0.00           C  
ATOM   1281  CZ  TYR H 165      10.010  26.300  31.026  1.00  0.00           C  
ATOM   1282  OH  TYR H 165      11.033  27.252  31.222  1.00  0.00           O  
ATOM   1283  C   TYR H 165       6.132  21.300  29.663  1.00 36.42           C  
ATOM   1284  O   TYR H 165       5.452  21.774  28.756  1.00 37.31           O  
ATOM   1285  N   ALA H 166       5.679  20.306  30.456  1.00 62.52           N  
ATOM   1286  CA  ALA H 166       4.447  19.586  30.238  1.00 62.40           C  
ATOM   1287  CB  ALA H 166       4.236  18.459  31.260  1.00 63.14           C  
ATOM   1288  C   ALA H 166       3.277  20.533  30.360  1.00 67.81           C  
ATOM   1289  O   ALA H 166       2.242  20.319  29.731  1.00 70.79           O  
ATOM   1290  N   GLY H 167       3.356  21.572  31.224  1.00 65.06           N  
ATOM   1291  CA  GLY H 167       2.194  22.413  31.361  1.00 56.92           C  
ATOM   1292  C   GLY H 167       1.880  23.078  30.054  1.00 67.30           C  
ATOM   1293  O   GLY H 167       0.736  23.059  29.601  1.00 63.39           O  
ATOM   1294  N   THR H 168       2.888  23.741  29.456  1.00 76.80           N  
ATOM   1295  CA  THR H 168       2.761  24.439  28.203  1.00 76.21           C  
ATOM   1296  CB  THR H 168       3.835  25.462  28.100  1.00 82.51           C  
ATOM   1297  OG1 THR H 168       5.085  24.820  28.289  1.00 62.94           O  
ATOM   1298  CG2 THR H 168       3.617  26.508  29.206  1.00 60.69           C  
ATOM   1299  C   THR H 168       2.821  23.529  27.000  1.00 76.30           C  
ATOM   1300  O   THR H 168       2.023  23.631  26.072  1.00 59.95           O  
ATOM   1301  N   GLY H 169       3.777  22.590  27.013  1.00 78.41           N  
ATOM   1302  CA  GLY H 169       4.104  21.662  25.964  1.00 69.44           C  
ATOM   1303  C   GLY H 169       5.213  22.272  25.181  1.00 68.11           C  
ATOM   1304  O   GLY H 169       5.712  21.707  24.210  1.00 67.56           O  
ATOM   1305  N   SER H 170       5.658  23.446  25.642  1.00 41.71           N  
ATOM   1306  CA  SER H 170       6.621  24.236  24.932  1.00 39.95           C  
ATOM   1307  CB  SER H 170       6.510  25.738  25.244  1.00 39.43           C  
ATOM   1308  OG  SER H 170       6.722  25.966  26.629  1.00  0.00           O  
ATOM   1309  C   SER H 170       8.015  23.800  25.270  1.00 36.91           C  
ATOM   1310  O   SER H 170       8.374  23.593  26.429  1.00 36.75           O  
ATOM   1311  N   PRO H 171       8.762  23.565  24.215  1.00 34.11           N  
ATOM   1312  CA  PRO H 171      10.153  23.206  24.365  1.00 32.77           C  
ATOM   1313  CD  PRO H 171       8.146  22.842  23.112  1.00  0.00           C  
ATOM   1314  CB  PRO H 171      10.406  22.056  23.389  1.00 33.19           C  
ATOM   1315  CG  PRO H 171       9.308  22.218  22.329  1.00 28.39           C  
ATOM   1316  C   PRO H 171      11.112  24.345  24.131  1.00 32.62           C  
ATOM   1317  O   PRO H 171      10.772  25.282  23.412  1.00 31.95           O  
ATOM   1318  N   SER H 172      12.339  24.254  24.689  1.00 31.78           N  
ATOM   1319  CA  SER H 172      13.393  25.205  24.444  1.00 31.19           C  
ATOM   1320  CB  SER H 172      13.710  26.111  25.644  1.00 31.40           C  
ATOM   1321  OG  SER H 172      14.760  27.006  25.312  1.00  0.00           O  
ATOM   1322  C   SER H 172      14.615  24.374  24.183  1.00 29.89           C  
ATOM   1323  O   SER H 172      14.804  23.336  24.818  1.00 29.29           O  
ATOM   1324  N   TYR H 173      15.488  24.799  23.247  1.00 29.35           N  
ATOM   1325  CA  TYR H 173      16.620  23.965  22.946  1.00 29.15           C  
ATOM   1326  CB  TYR H 173      16.651  23.416  21.507  1.00 29.74           C  
ATOM   1327  CG  TYR H 173      15.430  22.617  21.205  1.00 32.59           C  
ATOM   1328  CD1 TYR H 173      15.343  21.291  21.557  1.00 41.18           C  
ATOM   1329  CD2 TYR H 173      14.364  23.201  20.563  1.00 57.62           C  
ATOM   1330  CE1 TYR H 173      14.216  20.557  21.267  1.00 32.31           C  
ATOM   1331  CE2 TYR H 173      13.235  22.474  20.271  1.00 32.91           C  
ATOM   1332  CZ  TYR H 173      13.159  21.149  20.621  1.00 55.06           C  
ATOM   1333  OH  TYR H 173      11.999  20.404  20.320  1.00 39.17           O  
ATOM   1334  C   TYR H 173      17.872  24.773  23.048  1.00 29.23           C  
ATOM   1335  O   TYR H 173      17.853  25.999  22.944  1.00 29.29           O  
ATOM   1336  N   ASN H 174      19.003  24.077  23.284  1.00 29.97           N  
ATOM   1337  CA  ASN H 174      20.295  24.697  23.283  1.00 32.12           C  
ATOM   1338  CB  ASN H 174      21.398  23.780  23.851  1.00 32.03           C  
ATOM   1339  CG  ASN H 174      22.741  24.500  23.832  1.00 28.01           C  
ATOM   1340  OD1 ASN H 174      23.280  24.820  22.775  1.00 30.30           O  
ATOM   1341  ND2 ASN H 174      23.312  24.752  25.039  1.00 13.69           N  
ATOM   1342  C   ASN H 174      20.587  24.962  21.840  1.00 33.04           C  
ATOM   1343  O   ASN H 174      20.174  24.204  20.965  1.00 32.76           O  
ATOM   1344  N   GLN H 175      21.322  26.049  21.551  1.00 34.58           N  
ATOM   1345  CA  GLN H 175      21.576  26.449  20.198  1.00 37.18           C  
ATOM   1346  CB  GLN H 175      22.386  27.751  20.107  1.00 37.38           C  
ATOM   1347  CG  GLN H 175      23.790  27.638  20.691  1.00 42.83           C  
ATOM   1348  CD  GLN H 175      24.452  28.993  20.526  1.00 89.70           C  
ATOM   1349  OE1 GLN H 175      25.285  29.392  21.338  1.00 61.44           O  
ATOM   1350  NE2 GLN H 175      24.079  29.721  19.440  1.00 52.31           N  
ATOM   1351  C   GLN H 175      22.326  25.382  19.462  1.00 37.41           C  
ATOM   1352  O   GLN H 175      22.098  25.179  18.271  1.00 38.70           O  
ATOM   1353  N   LYS H 176      23.239  24.660  20.137  1.00 36.87           N  
ATOM   1354  CA  LYS H 176      24.035  23.690  19.435  1.00 38.64           C  
ATOM   1355  CB  LYS H 176      24.963  22.885  20.361  1.00 38.72           C  
ATOM   1356  CG  LYS H 176      26.114  23.681  20.978  1.00 45.61           C  
ATOM   1357  CD  LYS H 176      26.838  22.910  22.086  1.00 48.69           C  
ATOM   1358  CE  LYS H 176      28.007  23.676  22.709  1.00 70.65           C  
ATOM   1359  NZ  LYS H 176      28.631  22.873  23.785  1.00 56.01           N1+
ATOM   1360  C   LYS H 176      23.132  22.687  18.784  1.00 38.65           C  
ATOM   1361  O   LYS H 176      23.339  22.300  17.635  1.00 38.54           O  
ATOM   1362  N   LEU H 177      22.128  22.215  19.539  1.00 37.20           N  
ATOM   1363  CA  LEU H 177      21.175  21.218  19.136  1.00 38.41           C  
ATOM   1364  CB  LEU H 177      20.495  20.532  20.320  1.00 37.39           C  
ATOM   1365  CG  LEU H 177      21.492  19.678  21.116  1.00 38.34           C  
ATOM   1366  CD1 LEU H 177      20.772  18.850  22.178  1.00 34.11           C  
ATOM   1367  CD2 LEU H 177      22.359  18.818  20.184  1.00 32.67           C  
ATOM   1368  C   LEU H 177      20.113  21.706  18.203  1.00 41.71           C  
ATOM   1369  O   LEU H 177      19.469  20.883  17.554  1.00 41.86           O  
ATOM   1370  N   GLN H 178      19.846  23.026  18.164  1.00 43.77           N  
ATOM   1371  CA  GLN H 178      18.754  23.562  17.395  1.00 45.73           C  
ATOM   1372  CB  GLN H 178      18.798  25.092  17.264  1.00 46.60           C  
ATOM   1373  CG  GLN H 178      18.625  25.835  18.587  1.00 49.42           C  
ATOM   1374  CD  GLN H 178      18.747  27.324  18.295  1.00 89.72           C  
ATOM   1375  OE1 GLN H 178      19.492  27.734  17.406  1.00 46.45           O  
ATOM   1376  NE2 GLN H 178      17.998  28.160  19.063  1.00 52.15           N  
ATOM   1377  C   GLN H 178      18.757  23.014  16.003  1.00 46.14           C  
ATOM   1378  O   GLN H 178      19.751  23.088  15.282  1.00 47.41           O  
ATOM   1379  N   GLY H 179      17.604  22.427  15.621  1.00 44.84           N  
ATOM   1380  CA  GLY H 179      17.359  21.888  14.318  1.00 44.85           C  
ATOM   1381  C   GLY H 179      17.488  20.402  14.364  1.00 43.50           C  
ATOM   1382  O   GLY H 179      16.742  19.686  13.697  1.00 45.08           O  
ATOM   1383  N   ARG H 180      18.491  19.906  15.108  1.00 41.15           N  
ATOM   1384  CA  ARG H 180      18.715  18.497  15.230  1.00 38.93           C  
ATOM   1385  CB  ARG H 180      20.148  18.131  15.643  1.00 38.82           C  
ATOM   1386  CG  ARG H 180      21.168  18.403  14.537  1.00 39.64           C  
ATOM   1387  CD  ARG H 180      22.398  17.502  14.610  1.00 43.25           C  
ATOM   1388  NE  ARG H 180      23.087  17.765  15.903  1.00 37.88           N  
ATOM   1389  CZ  ARG H 180      23.625  16.726  16.605  1.00 51.23           C  
ATOM   1390  NH1 ARG H 180      23.478  15.446  16.153  1.00 27.02           N1+
ATOM   1391  NH2 ARG H 180      24.311  16.964  17.760  1.00 27.62           N  
ATOM   1392  C   ARG H 180      17.786  17.808  16.193  1.00 37.57           C  
ATOM   1393  O   ARG H 180      17.411  16.661  15.957  1.00 36.94           O  
ATOM   1394  N   VAL H 181      17.399  18.463  17.312  1.00 35.96           N  
ATOM   1395  CA  VAL H 181      16.655  17.737  18.312  1.00 35.53           C  
ATOM   1396  CB  VAL H 181      17.158  17.897  19.717  1.00 36.01           C  
ATOM   1397  CG1 VAL H 181      18.586  17.378  19.823  1.00 34.25           C  
ATOM   1398  CG2 VAL H 181      17.037  19.364  20.117  1.00 36.94           C  
ATOM   1399  C   VAL H 181      15.241  18.199  18.374  1.00 34.83           C  
ATOM   1400  O   VAL H 181      14.918  19.329  18.015  1.00 35.05           O  
ATOM   1401  N   THR H 182      14.354  17.279  18.811  1.00 32.65           N  
ATOM   1402  CA  THR H 182      12.972  17.583  19.027  1.00 32.72           C  
ATOM   1403  CB  THR H 182      12.055  16.989  17.999  1.00 34.08           C  
ATOM   1404  OG1 THR H 182      12.384  17.472  16.704  1.00 36.25           O  
ATOM   1405  CG2 THR H 182      10.606  17.364  18.352  1.00 30.38           C  
ATOM   1406  C   THR H 182      12.596  16.978  20.344  1.00 32.34           C  
ATOM   1407  O   THR H 182      12.839  15.795  20.580  1.00 33.08           O  
ATOM   1408  N   MET H 183      11.987  17.779  21.240  1.00 31.88           N  
ATOM   1409  CA  MET H 183      11.584  17.253  22.513  1.00 31.25           C  
ATOM   1410  CB  MET H 183      12.189  18.008  23.709  1.00 30.90           C  
ATOM   1411  CG  MET H 183      13.693  17.773  23.866  1.00 30.08           C  
ATOM   1412  SD  MET H 183      14.473  18.688  25.230  1.00  0.00           S  
ATOM   1413  CE  MET H 183      14.721  20.207  24.267  1.00  0.00           C  
ATOM   1414  C   MET H 183      10.094  17.365  22.603  1.00 32.82           C  
ATOM   1415  O   MET H 183       9.517  18.410  22.309  1.00 33.30           O  
ATOM   1416  N   THR H 184       9.428  16.266  23.009  1.00 32.37           N  
ATOM   1417  CA  THR H 184       7.997  16.273  23.105  1.00 34.13           C  
ATOM   1418  CB  THR H 184       7.327  15.552  21.971  1.00 34.61           C  
ATOM   1419  OG1 THR H 184       7.750  14.196  21.937  1.00 36.96           O  
ATOM   1420  CG2 THR H 184       7.687  16.251  20.650  1.00 33.30           C  
ATOM   1421  C   THR H 184       7.610  15.571  24.365  1.00 35.76           C  
ATOM   1422  O   THR H 184       8.428  14.896  24.987  1.00 34.94           O  
ATOM   1423  N   THR H 185       6.347  15.755  24.803  1.00 38.30           N  
ATOM   1424  CA  THR H 185       5.881  15.069  25.973  1.00 40.59           C  
ATOM   1425  CB  THR H 185       5.876  15.927  27.204  1.00 40.62           C  
ATOM   1426  OG1 THR H 185       5.631  15.133  28.357  1.00  0.00           O  
ATOM   1427  CG2 THR H 185       4.782  16.996  27.054  1.00  0.00           C  
ATOM   1428  C   THR H 185       4.469  14.623  25.731  1.00 43.59           C  
ATOM   1429  O   THR H 185       3.708  15.288  25.030  1.00 44.74           O  
ATOM   1430  N   ASP H 186       4.099  13.455  26.299  1.00 44.94           N  
ATOM   1431  CA  ASP H 186       2.757  12.950  26.196  1.00 46.78           C  
ATOM   1432  CB  ASP H 186       2.685  11.532  25.600  1.00 47.81           C  
ATOM   1433  CG  ASP H 186       1.224  11.155  25.400  1.00 51.27           C  
ATOM   1434  OD1 ASP H 186       0.352  12.053  25.545  1.00 68.74           O  
ATOM   1435  OD2 ASP H 186       0.959   9.963  25.092  1.00 60.69           O1-
ATOM   1436  C   ASP H 186       2.226  12.898  27.598  1.00 47.96           C  
ATOM   1437  O   ASP H 186       2.661  12.082  28.406  1.00 47.18           O  
ATOM   1438  N   THR H 187       1.261  13.781  27.920  1.00 49.59           N  
ATOM   1439  CA  THR H 187       0.762  13.910  29.260  1.00 52.18           C  
ATOM   1440  CB  THR H 187      -0.189  15.058  29.411  1.00 54.35           C  
ATOM   1441  OG1 THR H 187       0.438  16.261  28.994  1.00 54.70           O  
ATOM   1442  CG2 THR H 187      -0.578  15.168  30.896  1.00 54.61           C  
ATOM   1443  C   THR H 187       0.056  12.666  29.709  1.00 52.92           C  
ATOM   1444  O   THR H 187       0.223  12.235  30.848  1.00 53.24           O  
ATOM   1445  N   SER H 188      -0.754  12.049  28.831  1.00 52.83           N  
ATOM   1446  CA  SER H 188      -1.524  10.906  29.241  1.00 53.10           C  
ATOM   1447  CB  SER H 188      -2.404  10.348  28.108  1.00 53.85           C  
ATOM   1448  OG  SER H 188      -1.597   9.896  27.031  1.00 55.75           O  
ATOM   1449  C   SER H 188      -0.602   9.813  29.688  1.00 52.12           C  
ATOM   1450  O   SER H 188      -0.833   9.179  30.717  1.00 53.31           O  
ATOM   1451  N   THR H 189       0.452   9.557  28.896  1.00 50.34           N  
ATOM   1452  CA  THR H 189       1.451   8.552  29.134  1.00 49.16           C  
ATOM   1453  CB  THR H 189       2.277   8.273  27.923  1.00 48.90           C  
ATOM   1454  OG1 THR H 189       3.077   7.123  28.133  1.00 51.83           O  
ATOM   1455  CG2 THR H 189       3.173   9.489  27.666  1.00 51.81           C  
ATOM   1456  C   THR H 189       2.385   8.970  30.236  1.00 48.26           C  
ATOM   1457  O   THR H 189       2.998   8.128  30.891  1.00 48.07           O  
ATOM   1458  N   SER H 190       2.537  10.289  30.459  1.00 45.92           N  
ATOM   1459  CA  SER H 190       3.464  10.767  31.448  1.00 43.36           C  
ATOM   1460  CB  SER H 190       3.203  10.141  32.828  1.00 43.37           C  
ATOM   1461  OG  SER H 190       4.120  10.629  33.793  1.00 47.40           O  
ATOM   1462  C   SER H 190       4.869  10.441  31.018  1.00 41.72           C  
ATOM   1463  O   SER H 190       5.730  10.134  31.842  1.00 41.37           O  
ATOM   1464  N   THR H 191       5.147  10.498  29.698  1.00 39.17           N  
ATOM   1465  CA  THR H 191       6.495  10.267  29.253  1.00 36.85           C  
ATOM   1466  CB  THR H 191       6.730   8.975  28.514  1.00 37.73           C  
ATOM   1467  OG1 THR H 191       5.870   8.874  27.392  1.00 40.14           O  
ATOM   1468  CG2 THR H 191       6.526   7.786  29.455  1.00 35.46           C  
ATOM   1469  C   THR H 191       6.943  11.372  28.344  1.00 35.72           C  
ATOM   1470  O   THR H 191       6.161  11.947  27.588  1.00 35.25           O  
ATOM   1471  N   ALA H 192       8.256  11.687  28.403  1.00 33.67           N  
ATOM   1472  CA  ALA H 192       8.834  12.716  27.584  1.00 32.11           C  
ATOM   1473  CB  ALA H 192       9.657  13.748  28.375  1.00 32.63           C  
ATOM   1474  C   ALA H 192       9.769  12.055  26.616  1.00 31.71           C  
ATOM   1475  O   ALA H 192      10.340  11.006  26.914  1.00 32.24           O  
ATOM   1476  N   TYR H 193       9.940  12.649  25.414  1.00 29.99           N  
ATOM   1477  CA  TYR H 193      10.781  12.019  24.434  1.00 31.00           C  
ATOM   1478  CB  TYR H 193      10.035  11.505  23.187  1.00 32.21           C  
ATOM   1479  CG  TYR H 193       8.970  10.535  23.575  1.00 35.86           C  
ATOM   1480  CD1 TYR H 193       9.269   9.232  23.899  1.00 28.99           C  
ATOM   1481  CD2 TYR H 193       7.658  10.939  23.626  1.00 32.23           C  
ATOM   1482  CE1 TYR H 193       8.275   8.349  24.252  1.00 42.45           C  
ATOM   1483  CE2 TYR H 193       6.659  10.062  23.976  1.00 43.95           C  
ATOM   1484  CZ  TYR H 193       6.966   8.762  24.289  1.00 42.97           C  
ATOM   1485  OH  TYR H 193       5.944   7.857  24.649  1.00 43.84           O  
ATOM   1486  C   TYR H 193      11.774  13.012  23.913  1.00 31.97           C  
ATOM   1487  O   TYR H 193      11.550  14.222  23.933  1.00 32.39           O  
ATOM   1488  N   MET H 194      12.933  12.497  23.458  1.00 30.97           N  
ATOM   1489  CA  MET H 194      13.943  13.314  22.852  1.00 30.86           C  
ATOM   1490  CB  MET H 194      15.187  13.468  23.747  1.00 30.01           C  
ATOM   1491  CG  MET H 194      16.288  14.360  23.173  1.00 33.58           C  
ATOM   1492  SD  MET H 194      17.257  13.598  21.841  1.00 41.67           S  
ATOM   1493  CE  MET H 194      18.065  12.379  22.920  1.00 31.51           C  
ATOM   1494  C   MET H 194      14.333  12.607  21.594  1.00 31.50           C  
ATOM   1495  O   MET H 194      14.708  11.438  21.625  1.00 31.15           O  
ATOM   1496  N   GLU H 195      14.231  13.298  20.441  1.00 31.68           N  
ATOM   1497  CA  GLU H 195      14.578  12.667  19.202  1.00 32.24           C  
ATOM   1498  CB  GLU H 195      13.418  12.640  18.192  1.00 34.62           C  
ATOM   1499  CG  GLU H 195      13.662  11.727  16.989  1.00 39.83           C  
ATOM   1500  CD  GLU H 195      12.365  11.643  16.195  1.00 59.96           C  
ATOM   1501  OE1 GLU H 195      11.439  12.445  16.490  1.00 66.50           O  
ATOM   1502  OE2 GLU H 195      12.279  10.774  15.288  1.00 59.25           O1-
ATOM   1503  C   GLU H 195      15.706  13.448  18.611  1.00 32.16           C  
ATOM   1504  O   GLU H 195      15.628  14.667  18.471  1.00 33.40           O  
ATOM   1505  N   LEU H 196      16.800  12.751  18.257  1.00 31.97           N  
ATOM   1506  CA  LEU H 196      17.954  13.405  17.715  1.00 32.22           C  
ATOM   1507  CB  LEU H 196      19.204  13.100  18.554  1.00 31.63           C  
ATOM   1508  CG  LEU H 196      20.455  13.902  18.182  1.00 30.62           C  
ATOM   1509  CD1 LEU H 196      20.237  15.403  18.394  1.00 29.02           C  
ATOM   1510  CD2 LEU H 196      21.676  13.392  18.958  1.00 32.76           C  
ATOM   1511  C   LEU H 196      18.137  12.876  16.321  1.00 34.00           C  
ATOM   1512  O   LEU H 196      18.056  11.669  16.094  1.00 35.64           O  
ATOM   1513  N   ARG H 197      18.403  13.770  15.345  1.00 34.23           N  
ATOM   1514  CA  ARG H 197      18.461  13.350  13.971  1.00 35.87           C  
ATOM   1515  CB  ARG H 197      17.499  14.146  13.070  1.00 37.50           C  
ATOM   1516  CG  ARG H 197      16.062  14.209  13.601  1.00  0.00           C  
ATOM   1517  CD  ARG H 197      15.272  12.909  13.454  1.00  0.00           C  
ATOM   1518  NE  ARG H 197      14.960  12.720  12.010  1.00  0.00           N  
ATOM   1519  CZ  ARG H 197      13.661  12.741  11.588  1.00  0.00           C  
ATOM   1520  NH1 ARG H 197      12.651  12.897  12.494  1.00  0.00           N1+
ATOM   1521  NH2 ARG H 197      13.371  12.598  10.263  1.00  0.00           N  
ATOM   1522  C   ARG H 197      19.842  13.600  13.435  1.00 35.94           C  
ATOM   1523  O   ARG H 197      20.667  14.249  14.075  1.00 35.20           O  
ATOM   1524  N   SER H 198      20.125  13.061  12.227  1.00 37.36           N  
ATOM   1525  CA  SER H 198      21.391  13.257  11.573  1.00 39.10           C  
ATOM   1526  CB  SER H 198      21.618  14.705  11.098  1.00 39.28           C  
ATOM   1527  OG  SER H 198      20.692  15.035  10.075  1.00 43.89           O  
ATOM   1528  C   SER H 198      22.492  12.911  12.517  1.00 38.69           C  
ATOM   1529  O   SER H 198      23.416  13.694  12.729  1.00 39.19           O  
ATOM   1530  N   LEU H 199      22.429  11.697  13.086  1.00 37.42           N  
ATOM   1531  CA  LEU H 199      23.385  11.268  14.060  1.00 37.03           C  
ATOM   1532  CB  LEU H 199      22.997   9.927  14.703  1.00 36.15           C  
ATOM   1533  CG  LEU H 199      21.701  10.011  15.531  1.00 34.10           C  
ATOM   1534  CD1 LEU H 199      21.340   8.654  16.152  1.00 27.61           C  
ATOM   1535  CD2 LEU H 199      21.802  11.117  16.592  1.00 33.51           C  
ATOM   1536  C   LEU H 199      24.737  11.105  13.439  1.00 38.51           C  
ATOM   1537  O   LEU H 199      24.877  10.682  12.292  1.00 39.39           O  
ATOM   1538  N   ARG H 200      25.775  11.469  14.216  1.00 38.22           N  
ATOM   1539  CA  ARG H 200      27.141  11.325  13.808  1.00 40.96           C  
ATOM   1540  CB  ARG H 200      27.820  12.661  13.442  1.00 41.40           C  
ATOM   1541  CG  ARG H 200      27.785  13.724  14.540  1.00 45.72           C  
ATOM   1542  CD  ARG H 200      28.360  15.070  14.085  1.00 67.73           C  
ATOM   1543  NE  ARG H 200      27.398  15.661  13.114  1.00 86.34           N  
ATOM   1544  CZ  ARG H 200      26.422  16.515  13.540  1.00 95.28           C  
ATOM   1545  NH1 ARG H 200      26.371  16.894  14.850  1.00 51.66           N1+
ATOM   1546  NH2 ARG H 200      25.502  16.990  12.653  1.00 83.95           N  
ATOM   1547  C   ARG H 200      27.865  10.671  14.948  1.00 40.54           C  
ATOM   1548  O   ARG H 200      27.312  10.507  16.033  1.00 38.49           O  
ATOM   1549  N   SER H 201      29.135  10.276  14.730  1.00 41.52           N  
ATOM   1550  CA  SER H 201      29.880   9.532  15.711  1.00 41.96           C  
ATOM   1551  CB  SER H 201      31.320   9.222  15.265  1.00 41.95           C  
ATOM   1552  OG  SER H 201      31.306   8.366  14.133  1.00 49.02           O  
ATOM   1553  C   SER H 201      29.975  10.314  16.984  1.00 41.66           C  
ATOM   1554  O   SER H 201      29.963   9.740  18.072  1.00 41.76           O  
ATOM   1555  N   ASP H 202      30.040  11.651  16.881  1.00 41.05           N  
ATOM   1556  CA  ASP H 202      30.207  12.507  18.023  1.00 39.51           C  
ATOM   1557  CB  ASP H 202      30.361  13.990  17.648  1.00 41.18           C  
ATOM   1558  CG  ASP H 202      31.746  14.169  17.043  1.00 49.57           C  
ATOM   1559  OD1 ASP H 202      32.698  13.512  17.544  1.00  0.00           O  
ATOM   1560  OD2 ASP H 202      31.872  14.958  16.068  1.00  0.00           O1-
ATOM   1561  C   ASP H 202      29.029  12.377  18.939  1.00 37.37           C  
ATOM   1562  O   ASP H 202      29.139  12.643  20.133  1.00 37.54           O  
ATOM   1563  N   ASP H 203      27.862  12.000  18.389  1.00 34.54           N  
ATOM   1564  CA  ASP H 203      26.620  11.866  19.102  1.00 32.09           C  
ATOM   1565  CB  ASP H 203      25.419  11.679  18.166  1.00 32.00           C  
ATOM   1566  CG  ASP H 203      25.203  13.023  17.488  1.00 35.36           C  
ATOM   1567  OD1 ASP H 203      25.378  14.061  18.181  1.00 36.16           O  
ATOM   1568  OD2 ASP H 203      24.879  13.033  16.271  1.00 41.87           O1-
ATOM   1569  C   ASP H 203      26.645  10.722  20.074  1.00 30.61           C  
ATOM   1570  O   ASP H 203      25.781  10.648  20.946  1.00 28.61           O  
ATOM   1571  N   THR H 204      27.572   9.756  19.922  1.00 30.60           N  
ATOM   1572  CA  THR H 204      27.589   8.656  20.849  1.00 29.75           C  
ATOM   1573  CB  THR H 204      28.719   7.695  20.606  1.00 30.87           C  
ATOM   1574  OG1 THR H 204      28.631   7.162  19.292  1.00 34.46           O  
ATOM   1575  CG2 THR H 204      28.638   6.563  21.642  1.00 27.03           C  
ATOM   1576  C   THR H 204      27.736   9.215  22.233  1.00 28.08           C  
ATOM   1577  O   THR H 204      28.698   9.922  22.535  1.00 28.38           O  
ATOM   1578  N   ALA H 205      26.757   8.919  23.116  1.00 25.22           N  
ATOM   1579  CA  ALA H 205      26.822   9.448  24.448  1.00 24.92           C  
ATOM   1580  CB  ALA H 205      26.658  10.978  24.503  1.00 24.27           C  
ATOM   1581  C   ALA H 205      25.699   8.868  25.247  1.00 25.36           C  
ATOM   1582  O   ALA H 205      24.824   8.179  24.722  1.00 25.87           O  
ATOM   1583  N   VAL H 206      25.730   9.111  26.572  1.00 24.52           N  
ATOM   1584  CA  VAL H 206      24.664   8.681  27.422  1.00 24.20           C  
ATOM   1585  CB  VAL H 206      25.117   8.345  28.815  1.00 24.01           C  
ATOM   1586  CG1 VAL H 206      23.893   7.941  29.650  1.00 22.85           C  
ATOM   1587  CG2 VAL H 206      26.202   7.259  28.733  1.00 24.20           C  
ATOM   1588  C   VAL H 206      23.731   9.844  27.513  1.00 25.69           C  
ATOM   1589  O   VAL H 206      24.151  10.964  27.804  1.00 26.67           O  
ATOM   1590  N   TYR H 207      22.426   9.616  27.265  1.00 25.53           N  
ATOM   1591  CA  TYR H 207      21.503  10.710  27.315  1.00 24.91           C  
ATOM   1592  CB  TYR H 207      20.551  10.809  26.104  1.00 24.51           C  
ATOM   1593  CG  TYR H 207      21.350  11.148  24.889  1.00 24.79           C  
ATOM   1594  CD1 TYR H 207      21.844  12.417  24.720  1.00 21.81           C  
ATOM   1595  CD2 TYR H 207      21.631  10.209  23.925  1.00 23.39           C  
ATOM   1596  CE1 TYR H 207      22.585  12.752  23.611  1.00 19.87           C  
ATOM   1597  CE2 TYR H 207      22.371  10.538  22.810  1.00 22.64           C  
ATOM   1598  CZ  TYR H 207      22.850  11.813  22.649  1.00 26.16           C  
ATOM   1599  OH  TYR H 207      23.609  12.158  21.510  1.00 24.28           O  
ATOM   1600  C   TYR H 207      20.663  10.540  28.538  1.00 25.43           C  
ATOM   1601  O   TYR H 207      20.088   9.476  28.765  1.00 25.37           O  
ATOM   1602  N   TYR H 208      20.574  11.607  29.362  1.00 24.68           N  
ATOM   1603  CA  TYR H 208      19.832  11.521  30.586  1.00 24.57           C  
ATOM   1604  CB  TYR H 208      20.578  11.976  31.859  1.00 24.03           C  
ATOM   1605  CG  TYR H 208      21.781  11.151  32.169  1.00 24.00           C  
ATOM   1606  CD1 TYR H 208      21.665   9.905  32.737  1.00 20.90           C  
ATOM   1607  CD2 TYR H 208      23.037  11.633  31.892  1.00 22.21           C  
ATOM   1608  CE1 TYR H 208      22.783   9.157  33.028  1.00 24.56           C  
ATOM   1609  CE2 TYR H 208      24.159  10.890  32.182  1.00 20.63           C  
ATOM   1610  CZ  TYR H 208      24.032   9.648  32.752  1.00 25.27           C  
ATOM   1611  OH  TYR H 208      25.176   8.879  33.053  1.00 34.10           O  
ATOM   1612  C   TYR H 208      18.686  12.479  30.523  1.00 25.59           C  
ATOM   1613  O   TYR H 208      18.765  13.534  29.895  1.00 25.83           O  
ATOM   1614  N   CYS H 209      17.563  12.093  31.160  1.00 26.10           N  
ATOM   1615  CA  CYS H 209      16.455  12.986  31.328  1.00 27.47           C  
ATOM   1616  CB  CYS H 209      15.079  12.366  30.992  1.00 28.21           C  
ATOM   1617  SG  CYS H 209      14.706  10.873  31.963  1.00 33.77           S  
ATOM   1618  C   CYS H 209      16.472  13.355  32.782  1.00 27.55           C  
ATOM   1619  O   CYS H 209      16.893  12.557  33.621  1.00 27.14           O  
ATOM   1620  N   ALA H 210      16.058  14.595  33.119  1.00 26.78           N  
ATOM   1621  CA  ALA H 210      16.067  15.011  34.494  1.00 27.15           C  
ATOM   1622  CB  ALA H 210      17.345  15.765  34.898  1.00 25.88           C  
ATOM   1623  C   ALA H 210      14.913  15.934  34.716  1.00 28.33           C  
ATOM   1624  O   ALA H 210      14.494  16.665  33.821  1.00 27.80           O  
ATOM   1625  N   ARG H 211      14.388  15.930  35.954  1.00 27.63           N  
ATOM   1626  CA  ARG H 211      13.222  16.690  36.291  1.00 27.72           C  
ATOM   1627  CB  ARG H 211      12.320  15.926  37.269  1.00 28.78           C  
ATOM   1628  CG  ARG H 211      11.143  16.710  37.840  1.00 29.30           C  
ATOM   1629  CD  ARG H 211      10.333  15.850  38.805  1.00 34.60           C  
ATOM   1630  NE  ARG H 211       9.452  16.735  39.609  1.00 52.23           N  
ATOM   1631  CZ  ARG H 211       8.867  16.225  40.731  1.00 57.28           C  
ATOM   1632  NH1 ARG H 211       9.076  14.920  41.065  1.00 73.13           N1+
ATOM   1633  NH2 ARG H 211       8.067  17.003  41.513  1.00 40.29           N  
ATOM   1634  C   ARG H 211      13.628  17.979  36.933  1.00 28.59           C  
ATOM   1635  O   ARG H 211      14.568  18.036  37.728  1.00 29.28           O  
ATOM   1636  N   HIS H 212      12.918  19.071  36.581  1.00 27.49           N  
ATOM   1637  CA  HIS H 212      13.242  20.336  37.171  1.00 27.55           C  
ATOM   1638  ND1 HIS H 212      13.717  20.661  33.877  1.00  0.00           N  
ATOM   1639  CG  HIS H 212      13.640  21.505  34.963  1.00 29.05           C  
ATOM   1640  CB  HIS H 212      14.197  21.184  36.317  1.00 27.14           C  
ATOM   1641  NE2 HIS H 212      12.642  22.484  33.192  1.00  0.00           N  
ATOM   1642  CD2 HIS H 212      12.980  22.612  34.528  1.00 30.42           C  
ATOM   1643  CE1 HIS H 212      13.105  21.297  32.845  1.00 33.68           C  
ATOM   1644  C   HIS H 212      11.996  21.139  37.371  1.00 28.04           C  
ATOM   1645  O   HIS H 212      10.943  20.864  36.791  1.00 28.46           O  
ATOM   1646  N   ARG H 213      12.021  21.683  38.591  1.00 42.33           N  
ATOM   1647  CA  ARG H 213      10.700  21.957  38.991  1.00 40.87           C  
ATOM   1648  CB  ARG H 213       9.902  20.690  39.363  1.00 43.11           C  
ATOM   1649  CG  ARG H 213       8.387  20.897  39.274  1.00 52.77           C  
ATOM   1650  CD  ARG H 213       7.678  21.030  40.619  1.00 61.18           C  
ATOM   1651  NE  ARG H 213       6.358  21.654  40.339  1.00 87.98           N  
ATOM   1652  CZ  ARG H 213       5.767  22.432  41.287  1.00 92.18           C  
ATOM   1653  NH1 ARG H 213       6.361  22.587  42.506  1.00 97.47           N1+
ATOM   1654  NH2 ARG H 213       4.593  23.072  41.011  1.00111.29           N  
ATOM   1655  C   ARG H 213      10.712  22.842  40.131  1.00 47.37           C  
ATOM   1656  O   ARG H 213      11.234  23.946  40.040  1.00 50.65           O  
ATOM   1657  N   ASP H 214      10.080  22.381  41.224  1.00 50.48           N  
ATOM   1658  CA  ASP H 214       9.713  23.326  42.218  1.00 52.41           C  
ATOM   1659  CB  ASP H 214      10.877  24.211  42.729  1.00 39.01           C  
ATOM   1660  CG  ASP H 214      10.371  25.187  43.788  1.00 39.18           C  
ATOM   1661  OD1 ASP H 214       9.758  24.727  44.789  1.00 33.85           O  
ATOM   1662  OD2 ASP H 214      10.599  26.413  43.604  1.00 33.41           O1-
ATOM   1663  C   ASP H 214       8.707  24.137  41.445  1.00 50.24           C  
ATOM   1664  O   ASP H 214       8.201  23.710  40.406  1.00 45.89           O  
ATOM   1665  N   TYR H 215       8.254  25.283  41.934  1.00 49.58           N  
ATOM   1666  CA  TYR H 215       7.433  25.953  40.983  1.00 50.42           C  
ATOM   1667  CB  TYR H 215       6.695  27.159  41.585  1.00 53.56           C  
ATOM   1668  CG  TYR H 215       5.815  26.576  42.635  1.00 63.92           C  
ATOM   1669  CD1 TYR H 215       4.587  26.054  42.296  1.00 49.04           C  
ATOM   1670  CD2 TYR H 215       6.226  26.525  43.947  1.00 51.58           C  
ATOM   1671  CE1 TYR H 215       3.770  25.504  43.255  1.00 59.64           C  
ATOM   1672  CE2 TYR H 215       5.413  25.977  44.911  1.00 52.13           C  
ATOM   1673  CZ  TYR H 215       4.183  25.466  44.565  1.00 70.19           C  
ATOM   1674  OH  TYR H 215       3.347  24.902  45.552  1.00 61.89           O  
ATOM   1675  C   TYR H 215       8.388  26.413  39.944  1.00 50.38           C  
ATOM   1676  O   TYR H 215       8.190  26.186  38.750  1.00 59.90           O  
ATOM   1677  N   TYR H 216       9.509  26.988  40.442  1.00 54.86           N  
ATOM   1678  CA  TYR H 216      10.532  27.590  39.643  1.00 45.27           C  
ATOM   1679  CB  TYR H 216      11.000  28.936  40.208  1.00 43.03           C  
ATOM   1680  CG  TYR H 216       9.749  29.706  40.435  1.00 47.20           C  
ATOM   1681  CD1 TYR H 216       9.169  30.448  39.434  1.00 44.62           C  
ATOM   1682  CD2 TYR H 216       9.139  29.649  41.667  1.00 43.99           C  
ATOM   1683  CE1 TYR H 216       8.004  31.140  39.669  1.00 44.56           C  
ATOM   1684  CE2 TYR H 216       7.977  30.340  41.906  1.00 56.54           C  
ATOM   1685  CZ  TYR H 216       7.407  31.090  40.906  1.00 56.62           C  
ATOM   1686  OH  TYR H 216       6.212  31.799  41.154  1.00  0.00           O  
ATOM   1687  C   TYR H 216      11.697  26.669  39.687  1.00 45.70           C  
ATOM   1688  O   TYR H 216      12.106  26.205  40.749  1.00 52.94           O  
ATOM   1689  N   SER H 217      12.281  26.406  38.512  1.00 46.34           N  
ATOM   1690  CA  SER H 217      13.269  25.380  38.417  1.00 45.61           C  
ATOM   1691  CB  SER H 217      13.496  24.979  36.952  1.00 39.33           C  
ATOM   1692  OG  SER H 217      12.253  24.588  36.392  1.00  0.00           O  
ATOM   1693  C   SER H 217      14.545  25.780  39.087  1.00 44.14           C  
ATOM   1694  O   SER H 217      15.355  26.536  38.552  1.00 55.50           O  
ATOM   1695  N   ASN H 218      14.715  25.257  40.319  1.00 46.03           N  
ATOM   1696  CA  ASN H 218      15.849  25.464  41.162  1.00 43.93           C  
ATOM   1697  CB  ASN H 218      15.539  25.062  42.610  1.00 43.69           C  
ATOM   1698  CG  ASN H 218      15.055  23.618  42.636  1.00 41.92           C  
ATOM   1699  OD1 ASN H 218      14.050  23.268  42.018  1.00 36.93           O  
ATOM   1700  ND2 ASN H 218      15.788  22.756  43.387  1.00 37.21           N  
ATOM   1701  C   ASN H 218      17.043  24.706  40.671  1.00 45.20           C  
ATOM   1702  O   ASN H 218      18.138  25.255  40.575  1.00 50.97           O  
ATOM   1703  N   SER H 219      16.860  23.415  40.343  1.00 40.99           N  
ATOM   1704  CA  SER H 219      17.944  22.599  39.885  1.00 43.98           C  
ATOM   1705  CB  SER H 219      18.962  22.268  40.988  1.00 32.40           C  
ATOM   1706  OG  SER H 219      18.344  21.487  42.003  1.00  0.00           O  
ATOM   1707  C   SER H 219      17.333  21.313  39.431  1.00 46.37           C  
ATOM   1708  O   SER H 219      16.118  21.134  39.519  1.00 45.31           O  
ATOM   1709  N   LEU H 220      18.163  20.380  38.920  1.00 50.48           N  
ATOM   1710  CA  LEU H 220      17.625  19.124  38.477  1.00 45.17           C  
ATOM   1711  CB  LEU H 220      18.446  18.479  37.347  1.00 46.82           C  
ATOM   1712  CG  LEU H 220      18.481  19.320  36.056  1.00 46.90           C  
ATOM   1713  CD1 LEU H 220      19.308  18.632  34.958  1.00 34.97           C  
ATOM   1714  CD2 LEU H 220      17.063  19.682  35.583  1.00 34.73           C  
ATOM   1715  C   LEU H 220      17.677  18.194  39.647  1.00 53.09           C  
ATOM   1716  O   LEU H 220      18.744  17.713  40.025  1.00 54.65           O  
ATOM   1717  N   THR H 221      16.510  17.962  40.278  1.00 45.32           N  
ATOM   1718  CA  THR H 221      16.423  17.132  41.445  1.00 48.15           C  
ATOM   1719  CB  THR H 221      15.146  17.344  42.202  1.00 53.10           C  
ATOM   1720  OG1 THR H 221      15.038  18.706  42.589  1.00  0.00           O  
ATOM   1721  CG2 THR H 221      15.166  16.450  43.454  1.00  0.00           C  
ATOM   1722  C   THR H 221      16.526  15.660  41.156  1.00 46.01           C  
ATOM   1723  O   THR H 221      17.185  14.933  41.894  1.00 53.02           O  
ATOM   1724  N   TYR H 222      15.882  15.174  40.076  1.00 30.39           N  
ATOM   1725  CA  TYR H 222      15.755  13.756  39.864  1.00 30.62           C  
ATOM   1726  CB  TYR H 222      14.288  13.287  39.888  1.00 30.96           C  
ATOM   1727  CG  TYR H 222      13.671  13.797  41.147  1.00 37.31           C  
ATOM   1728  CD1 TYR H 222      13.749  13.088  42.323  1.00 57.42           C  
ATOM   1729  CD2 TYR H 222      13.020  15.010  41.146  1.00 58.64           C  
ATOM   1730  CE1 TYR H 222      13.176  13.581  43.473  1.00 63.25           C  
ATOM   1731  CE2 TYR H 222      12.445  15.507  42.290  1.00 41.90           C  
ATOM   1732  CZ  TYR H 222      12.523  14.791  43.458  1.00 60.55           C  
ATOM   1733  OH  TYR H 222      11.935  15.300  44.635  1.00 39.17           O  
ATOM   1734  C   TYR H 222      16.281  13.448  38.496  1.00 31.47           C  
ATOM   1735  O   TYR H 222      16.079  14.223  37.562  1.00 31.47           O  
ATOM   1736  N   TRP H 223      16.968  12.293  38.341  1.00 29.74           N  
ATOM   1737  CA  TRP H 223      17.564  11.964  37.074  1.00 28.78           C  
ATOM   1738  CB  TRP H 223      19.106  11.981  37.119  1.00 27.65           C  
ATOM   1739  CG  TRP H 223      19.717  13.347  37.326  1.00 25.63           C  
ATOM   1740  CD2 TRP H 223      20.506  14.041  36.346  1.00 23.53           C  
ATOM   1741  CD1 TRP H 223      19.688  14.145  38.434  1.00 20.80           C  
ATOM   1742  NE1 TRP H 223      20.397  15.300  38.200  1.00 24.28           N  
ATOM   1743  CE2 TRP H 223      20.910  15.247  36.920  1.00 22.61           C  
ATOM   1744  CE3 TRP H 223      20.871  13.701  35.074  1.00 24.72           C  
ATOM   1745  CZ2 TRP H 223      21.685  16.133  36.227  1.00 24.66           C  
ATOM   1746  CZ3 TRP H 223      21.647  14.599  34.376  1.00 22.77           C  
ATOM   1747  CH2 TRP H 223      22.046  15.793  34.942  1.00 26.61           C  
ATOM   1748  C   TRP H 223      17.177  10.574  36.675  1.00 29.60           C  
ATOM   1749  O   TRP H 223      16.873   9.724  37.511  1.00 30.04           O  
ATOM   1750  N   GLY H 224      17.170  10.324  35.349  1.00 29.06           N  
ATOM   1751  CA  GLY H 224      16.903   9.015  34.832  1.00 28.41           C  
ATOM   1752  C   GLY H 224      18.197   8.260  34.904  1.00 28.41           C  
ATOM   1753  O   GLY H 224      19.234   8.821  35.251  1.00 27.55           O  
ATOM   1754  N   GLN H 225      18.149   6.953  34.583  1.00 28.23           N  
ATOM   1755  CA  GLN H 225      19.274   6.059  34.617  1.00 27.81           C  
ATOM   1756  CB  GLN H 225      18.886   4.572  34.469  1.00 28.58           C  
ATOM   1757  CG  GLN H 225      18.331   4.182  33.096  1.00 32.20           C  
ATOM   1758  CD  GLN H 225      16.828   4.428  33.048  1.00 72.80           C  
ATOM   1759  OE1 GLN H 225      16.342   5.518  33.344  1.00 33.62           O  
ATOM   1760  NE2 GLN H 225      16.067   3.374  32.657  1.00 36.89           N  
ATOM   1761  C   GLN H 225      20.239   6.389  33.516  1.00 27.49           C  
ATOM   1762  O   GLN H 225      21.437   6.136  33.638  1.00 28.20           O  
ATOM   1763  N   GLY H 226      19.731   6.912  32.383  1.00 25.92           N  
ATOM   1764  CA  GLY H 226      20.571   7.243  31.265  1.00 26.26           C  
ATOM   1765  C   GLY H 226      20.364   6.220  30.189  1.00 27.61           C  
ATOM   1766  O   GLY H 226      20.061   5.061  30.465  1.00 28.39           O  
ATOM   1767  N   THR H 227      20.503   6.648  28.915  1.00 26.68           N  
ATOM   1768  CA  THR H 227      20.369   5.751  27.798  1.00 26.22           C  
ATOM   1769  CB  THR H 227      19.174   6.048  26.937  1.00 26.48           C  
ATOM   1770  OG1 THR H 227      17.983   5.954  27.705  1.00 27.20           O  
ATOM   1771  CG2 THR H 227      19.132   5.045  25.770  1.00 25.98           C  
ATOM   1772  C   THR H 227      21.588   5.910  26.943  1.00 26.58           C  
ATOM   1773  O   THR H 227      21.918   7.012  26.511  1.00 25.64           O  
ATOM   1774  N   LEU H 228      22.290   4.798  26.654  1.00 26.72           N  
ATOM   1775  CA  LEU H 228      23.487   4.898  25.869  1.00 27.21           C  
ATOM   1776  CB  LEU H 228      24.540   3.828  26.213  1.00 26.37           C  
ATOM   1777  CG  LEU H 228      25.835   3.919  25.379  1.00 31.51           C  
ATOM   1778  CD1 LEU H 228      26.600   5.222  25.641  1.00 24.03           C  
ATOM   1779  CD2 LEU H 228      26.711   2.673  25.587  1.00 24.85           C  
ATOM   1780  C   LEU H 228      23.132   4.732  24.427  1.00 27.76           C  
ATOM   1781  O   LEU H 228      22.574   3.714  24.023  1.00 27.68           O  
ATOM   1782  N   VAL H 229      23.443   5.759  23.612  1.00 26.57           N  
ATOM   1783  CA  VAL H 229      23.178   5.666  22.208  1.00 27.12           C  
ATOM   1784  CB  VAL H 229      22.435   6.848  21.657  1.00 28.19           C  
ATOM   1785  CG1 VAL H 229      22.344   6.704  20.130  1.00 29.79           C  
ATOM   1786  CG2 VAL H 229      21.065   6.927  22.351  1.00 28.99           C  
ATOM   1787  C   VAL H 229      24.499   5.597  21.521  1.00 27.69           C  
ATOM   1788  O   VAL H 229      25.339   6.486  21.661  1.00 27.21           O  
ATOM   1789  N   THR H 230      24.718   4.522  20.746  1.00 28.62           N  
ATOM   1790  CA  THR H 230      25.977   4.414  20.082  1.00 29.82           C  
ATOM   1791  CB  THR H 230      26.682   3.117  20.363  1.00 29.90           C  
ATOM   1792  OG1 THR H 230      28.035   3.206  19.955  1.00 31.40           O  
ATOM   1793  CG2 THR H 230      25.978   1.969  19.631  1.00 27.16           C  
ATOM   1794  C   THR H 230      25.718   4.562  18.618  1.00 31.19           C  
ATOM   1795  O   THR H 230      24.852   3.899  18.047  1.00 31.98           O  
ATOM   1796  N   VAL H 231      26.455   5.482  17.969  1.00 31.80           N  
ATOM   1797  CA  VAL H 231      26.231   5.696  16.572  1.00 33.07           C  
ATOM   1798  CB  VAL H 231      26.254   7.148  16.187  1.00 32.87           C  
ATOM   1799  CG1 VAL H 231      26.092   7.259  14.664  1.00 32.36           C  
ATOM   1800  CG2 VAL H 231      25.160   7.879  16.982  1.00 26.99           C  
ATOM   1801  C   VAL H 231      27.327   5.008  15.832  1.00 35.43           C  
ATOM   1802  O   VAL H 231      28.489   5.406  15.907  1.00 35.86           O  
ATOM   1803  N   SER H 232      26.974   3.938  15.092  1.00 36.78           N  
ATOM   1804  CA  SER H 232      27.961   3.223  14.343  1.00 38.49           C  
ATOM   1805  CB  SER H 232      28.750   2.197  15.176  1.00 38.77           C  
ATOM   1806  OG  SER H 232      27.881   1.181  15.652  1.00 37.14           O  
ATOM   1807  C   SER H 232      27.263   2.468  13.261  1.00 39.81           C  
ATOM   1808  O   SER H 232      26.057   2.233  13.324  1.00 38.52           O  
ATOM   1809  N   SER H 233      28.024   2.076  12.222  1.00 41.99           N  
ATOM   1810  CA  SER H 233      27.456   1.332  11.140  1.00 44.21           C  
ATOM   1811  CB  SER H 233      28.210   1.524   9.812  1.00 45.36           C  
ATOM   1812  OG  SER H 233      28.107   2.874   9.382  1.00 50.87           O  
ATOM   1813  C   SER H 233      27.559  -0.141  11.514  1.00 44.28           C  
ATOM   1814  O   SER H 233      27.041  -0.990  10.742  1.00 45.29           O  
ATOM   1815  OXT SER H 233      28.161  -0.437  12.581  1.00  0.00           O1-
TER    1816      SER H 233 
CONECT  164  718
CONECT  718  164
CONECT 1032 1617
CONECT 1617 1032
END
