# Supplementary material for: Fully automated antibody structure prediction using BIOVIA tools: Validation study
Source: PLoS One. 2017 May 18;12(5):e0177923. doi: 10.1371/journal.pone.0177923 (PMC5436848; doi:10.1371/journal.pone.0177923)
Supplement: S2 Dataset — Predicted structures using the Top5 framework method, Chothia CDR definition with canonical filtering and generating 50 models. These were used in the comparison against predictions using no filtering. (ZIP) [file pone.0177923.s004.zip › 4LEX_LH_FV_FinalModel.pdb]

REMARK   Accelrys Discovery Studio PDB file
REMARK   Created:  2015-04-10T04:39:56Z
SSBOND   1 CYS L   23    CYS L   93                                     
SSBOND   2 CYS H  134    CYS H  207                                     
ATOM      1  N   ASP L   1      25.900  32.633  26.062  1.00 30.72           N1+
ATOM      2  CA  ASP L   1      25.665  31.685  27.172  1.00 29.79           C  
ATOM      3  CB  ASP L   1      25.973  30.243  26.729  1.00 30.21           C  
ATOM      4  CG  ASP L   1      24.957  29.808  25.681  1.00 35.76           C  
ATOM      5  OD1 ASP L   1      24.006  30.588  25.409  1.00 37.62           O  
ATOM      6  OD2 ASP L   1      25.118  28.681  25.139  1.00 39.77           O1-
ATOM      7  C   ASP L   1      26.579  32.005  28.307  1.00 30.25           C  
ATOM      8  O   ASP L   1      27.638  32.598  28.114  1.00 30.88           O  
ATOM      9  N   ILE L   2      26.176  31.621  29.532  1.00 26.78           N  
ATOM     10  CA  ILE L   2      27.009  31.856  30.671  1.00 25.44           C  
ATOM     11  CB  ILE L   2      26.275  31.827  31.985  1.00 27.41           C  
ATOM     12  CG1 ILE L   2      25.222  32.948  32.053  1.00 25.60           C  
ATOM     13  CG2 ILE L   2      27.322  31.906  33.106  1.00 26.69           C  
ATOM     14  CD1 ILE L   2      24.013  32.719  31.148  1.00 28.34           C  
ATOM     15  C   ILE L   2      28.030  30.763  30.678  1.00 26.81           C  
ATOM     16  O   ILE L   2      27.701  29.585  30.537  1.00 26.15           O  
ATOM     17  N   VAL L   3      29.315  31.143  30.813  1.00 24.58           N  
ATOM     18  CA  VAL L   3      30.370  30.173  30.799  1.00 23.85           C  
ATOM     19  CB  VAL L   3      31.629  30.691  30.163  1.00 26.32           C  
ATOM     20  CG1 VAL L   3      32.712  29.601  30.238  1.00 25.58           C  
ATOM     21  CG2 VAL L   3      31.305  31.160  28.735  1.00 26.48           C  
ATOM     22  C   VAL L   3      30.692  29.854  32.222  1.00 24.27           C  
ATOM     23  O   VAL L   3      30.901  30.753  33.035  1.00 23.98           O  
ATOM     24  N   MET L   4      30.728  28.551  32.561  1.00 22.52           N  
ATOM     25  CA  MET L   4      31.027  28.159  33.908  1.00 21.14           C  
ATOM     26  CB  MET L   4      30.047  27.113  34.467  1.00 21.79           C  
ATOM     27  CG  MET L   4      28.585  27.571  34.458  1.00 22.48           C  
ATOM     28  SD  MET L   4      28.213  29.017  35.498  1.00 23.24           S  
ATOM     29  CE  MET L   4      28.254  28.111  37.069  1.00 20.32           C  
ATOM     30  C   MET L   4      32.382  27.523  33.881  1.00 23.45           C  
ATOM     31  O   MET L   4      32.588  26.516  33.207  1.00 23.63           O  
ATOM     32  N   THR L   5      33.342  28.100  34.633  1.00 22.58           N  
ATOM     33  CA  THR L   5      34.680  27.580  34.638  1.00 22.79           C  
ATOM     34  CB  THR L   5      35.725  28.646  34.465  1.00 27.14           C  
ATOM     35  OG1 THR L   5      35.531  29.331  33.236  1.00 30.19           O  
ATOM     36  CG2 THR L   5      37.113  27.989  34.492  1.00 27.79           C  
ATOM     37  C   THR L   5      34.923  26.937  35.965  1.00 23.35           C  
ATOM     38  O   THR L   5      34.799  27.575  37.010  1.00 23.92           O  
ATOM     39  N   GLN L   6      35.304  25.645  35.946  1.00 21.82           N  
ATOM     40  CA  GLN L   6      35.495  24.918  37.167  1.00 22.04           C  
ATOM     41  CB  GLN L   6      34.667  23.618  37.171  1.00 22.59           C  
ATOM     42  CG  GLN L   6      34.470  22.976  38.542  1.00 24.55           C  
ATOM     43  CD  GLN L   6      33.459  21.849  38.376  1.00 22.61           C  
ATOM     44  OE1 GLN L   6      32.839  21.700  37.323  1.00 19.56           O  
ATOM     45  NE2 GLN L   6      33.281  21.031  39.446  1.00 19.38           N  
ATOM     46  C   GLN L   6      36.956  24.585  37.295  1.00 23.94           C  
ATOM     47  O   GLN L   6      37.612  24.244  36.312  1.00 23.68           O  
ATOM     48  N   THR L   7      37.515  24.721  38.522  1.00 22.36           N  
ATOM     49  CA  THR L   7      38.908  24.429  38.744  0.88 22.46           C  
ATOM     50  CB  THR L   7      39.756  25.671  38.799  0.88 25.02           C  
ATOM     51  OG1 THR L   7      39.603  26.421  37.603  1.00 35.85           O  
ATOM     52  CG2 THR L   7      41.231  25.271  38.978  1.00 32.83           C  
ATOM     53  C   THR L   7      39.022  23.777  40.092  1.00 24.29           C  
ATOM     54  O   THR L   7      38.266  24.133  40.997  1.00 24.07           O  
ATOM     55  N   PRO L   8      39.923  22.845  40.308  1.00 22.93           N  
ATOM     56  CA  PRO L   8      40.837  22.328  39.320  1.00 23.21           C  
ATOM     57  CD  PRO L   8      40.386  22.581  41.661  1.00 23.05           C  
ATOM     58  CB  PRO L   8      42.038  21.783  40.094  1.00 23.36           C  
ATOM     59  CG  PRO L   8      41.485  21.518  41.502  1.00 24.84           C  
ATOM     60  C   PRO L   8      40.168  21.253  38.525  1.00 24.60           C  
ATOM     61  O   PRO L   8      39.092  20.807  38.912  1.00 25.07           O  
ATOM     62  N   LEU L   9      40.783  20.841  37.402  1.00 23.15           N  
ATOM     63  CA  LEU L   9      40.261  19.787  36.582  1.00 23.07           C  
ATOM     64  CB  LEU L   9      41.118  19.553  35.325  1.00 24.09           C  
ATOM     65  CG  LEU L   9      41.278  20.788  34.421  1.00 28.11           C  
ATOM     66  CD1 LEU L   9      42.074  21.901  35.121  1.00 31.13           C  
ATOM     67  CD2 LEU L   9      41.889  20.402  33.065  1.00 29.30           C  
ATOM     68  C   LEU L   9      40.314  18.508  37.363  1.00 24.32           C  
ATOM     69  O   LEU L   9      39.356  17.738  37.381  1.00 23.90           O  
ATOM     70  N   SER L  10      41.452  18.245  38.036  1.00 23.16           N  
ATOM     71  CA  SER L  10      41.601  17.028  38.788  1.00 23.56           C  
ATOM     72  CB  SER L  10      42.670  16.091  38.203  1.00 26.59           C  
ATOM     73  OG  SER L  10      42.771  14.910  38.981  1.00 33.11           O  
ATOM     74  C   SER L  10      42.028  17.402  40.176  1.00 24.69           C  
ATOM     75  O   SER L  10      42.840  18.309  40.352  1.00 24.84           O  
ATOM     76  N   LEU L  11      41.489  16.715  41.210  1.00 22.67           N  
ATOM     77  CA  LEU L  11      41.842  17.105  42.549  1.00 22.66           C  
ATOM     78  CB  LEU L  11      40.661  17.811  43.248  1.00 22.62           C  
ATOM     79  CG  LEU L  11      40.934  18.323  44.674  1.00 25.15           C  
ATOM     80  CD1 LEU L  11      42.011  19.418  44.678  1.00 25.32           C  
ATOM     81  CD2 LEU L  11      39.634  18.785  45.350  1.00 25.50           C  
ATOM     82  C   LEU L  11      42.219  15.894  43.364  1.00 23.94           C  
ATOM     83  O   LEU L  11      41.350  15.206  43.898  1.00 24.06           O  
ATOM     84  N   PRO L  12      43.495  15.603  43.480  1.00 23.89           N  
ATOM     85  CA  PRO L  12      43.889  14.503  44.325  1.00 24.07           C  
ATOM     86  CD  PRO L  12      44.380  15.734  42.333  1.00 24.36           C  
ATOM     87  CB  PRO L  12      45.287  14.087  43.873  1.00 25.20           C  
ATOM     88  CG  PRO L  12      45.334  14.528  42.401  1.00 27.24           C  
ATOM     89  C   PRO L  12      43.822  14.931  45.757  1.00 25.32           C  
ATOM     90  O   PRO L  12      44.252  16.043  46.062  1.00 26.37           O  
ATOM     91  N   VAL L  13      43.326  14.066  46.663  1.00 23.87           N  
ATOM     92  CA  VAL L  13      43.225  14.484  48.031  0.92 23.98           C  
ATOM     93  CB  VAL L  13      41.876  15.082  48.315  0.92 24.73           C  
ATOM     94  CG1 VAL L  13      40.836  13.952  48.315  0.92 24.32           C  
ATOM     95  CG2 VAL L  13      41.929  15.915  49.599  0.92 23.94           C  
ATOM     96  C   VAL L  13      43.407  13.272  48.900  1.00 26.37           C  
ATOM     97  O   VAL L  13      43.019  12.167  48.528  1.00 26.43           O  
ATOM     98  N   THR L  14      44.024  13.444  50.090  1.00 26.52           N  
ATOM     99  CA  THR L  14      44.205  12.317  50.962  1.00 27.27           C  
ATOM    100  CB  THR L  14      45.383  12.432  51.888  1.00 30.10           C  
ATOM    101  OG1 THR L  14      45.228  13.547  52.751  1.00 21.56           O  
ATOM    102  CG2 THR L  14      46.660  12.585  51.047  1.00 21.99           C  
ATOM    103  C   THR L  14      42.971  12.194  51.790  1.00 28.66           C  
ATOM    104  O   THR L  14      42.262  13.173  52.020  1.00 27.89           O  
ATOM    105  N   PRO L  15      42.689  11.010  52.252  1.00 28.40           N  
ATOM    106  CA  PRO L  15      41.488  10.848  53.011  1.00 29.28           C  
ATOM    107  CD  PRO L  15      43.015   9.811  51.497  1.00 32.82           C  
ATOM    108  CB  PRO L  15      41.263   9.343  53.125  1.00 30.22           C  
ATOM    109  CG  PRO L  15      41.905   8.797  51.836  1.00 33.22           C  
ATOM    110  C   PRO L  15      41.542  11.584  54.306  1.00 30.75           C  
ATOM    111  O   PRO L  15      42.583  11.580  54.960  1.00 30.68           O  
ATOM    112  N   GLY L  16      40.419  12.224  54.682  1.00 29.83           N  
ATOM    113  CA  GLY L  16      40.335  12.925  55.927  1.00 30.11           C  
ATOM    114  C   GLY L  16      40.671  14.373  55.733  1.00 31.90           C  
ATOM    115  O   GLY L  16      40.434  15.179  56.630  1.00 32.30           O  
ATOM    116  N   GLN L  17      41.227  14.768  54.572  1.00 29.82           N  
ATOM    117  CA  GLN L  17      41.549  16.165  54.469  1.00 29.85           C  
ATOM    118  CB  GLN L  17      42.896  16.485  53.804  1.00 30.88           C  
ATOM    119  CG  GLN L  17      43.001  16.092  52.338  1.00 34.41           C  
ATOM    120  CD  GLN L  17      44.312  16.674  51.840  1.00 24.21           C  
ATOM    121  OE1 GLN L  17      44.589  17.859  52.022  1.00 25.76           O  
ATOM    122  NE2 GLN L  17      45.151  15.815  51.205  1.00 17.79           N  
ATOM    123  C   GLN L  17      40.459  16.903  53.754  1.00 30.66           C  
ATOM    124  O   GLN L  17      39.571  16.317  53.136  1.00 29.77           O  
ATOM    125  N   PRO L  18      40.502  18.205  53.889  1.00 29.74           N  
ATOM    126  CA  PRO L  18      39.514  19.038  53.254  1.00 29.51           C  
ATOM    127  CD  PRO L  18      40.951  18.777  55.150  1.00 39.14           C  
ATOM    128  CB  PRO L  18      39.539  20.374  53.994  1.00 31.48           C  
ATOM    129  CG  PRO L  18      40.058  20.005  55.392  1.00 36.84           C  
ATOM    130  C   PRO L  18      39.761  19.192  51.786  1.00 30.60           C  
ATOM    131  O   PRO L  18      40.897  19.023  51.347  1.00 30.58           O  
ATOM    132  N   ALA L  19      38.707  19.504  51.006  1.00 27.90           N  
ATOM    133  CA  ALA L  19      38.881  19.702  49.596  1.00 26.92           C  
ATOM    134  CB  ALA L  19      38.435  18.496  48.749  1.00 27.13           C  
ATOM    135  C   ALA L  19      38.026  20.867  49.202  1.00 27.22           C  
ATOM    136  O   ALA L  19      36.971  21.092  49.792  1.00 27.08           O  
ATOM    137  N   SER L  20      38.473  21.664  48.208  1.00 25.05           N  
ATOM    138  CA  SER L  20      37.653  22.762  47.786  1.00 25.08           C  
ATOM    139  CB  SER L  20      38.098  24.138  48.319  1.00 27.45           C  
ATOM    140  OG  SER L  20      39.324  24.535  47.727  1.00 33.33           O  
ATOM    141  C   SER L  20      37.664  22.809  46.291  1.00 26.32           C  
ATOM    142  O   SER L  20      38.701  22.627  45.654  1.00 26.21           O  
ATOM    143  N   ILE L  21      36.480  23.053  45.695  1.00 24.07           N  
ATOM    144  CA  ILE L  21      36.348  23.118  44.269  1.00 22.67           C  
ATOM    145  CB  ILE L  21      35.413  22.077  43.732  1.00 23.47           C  
ATOM    146  CG1 ILE L  21      35.954  20.683  44.084  1.00 23.06           C  
ATOM    147  CG2 ILE L  21      35.241  22.302  42.221  1.00 23.12           C  
ATOM    148  CD1 ILE L  21      34.936  19.560  43.904  1.00 24.80           C  
ATOM    149  C   ILE L  21      35.779  24.463  43.952  1.00 24.04           C  
ATOM    150  O   ILE L  21      34.867  24.933  44.632  1.00 23.22           O  
ATOM    151  N   SER L  22      36.308  25.123  42.903  1.00 22.96           N  
ATOM    152  CA  SER L  22      35.864  26.452  42.593  1.00 24.08           C  
ATOM    153  CB  SER L  22      37.024  27.453  42.456  1.00 25.09           C  
ATOM    154  OG  SER L  22      36.523  28.745  42.151  1.00 29.33           O  
ATOM    155  C   SER L  22      35.127  26.446  41.293  1.00 25.52           C  
ATOM    156  O   SER L  22      35.425  25.663  40.393  1.00 24.71           O  
ATOM    157  N   CYS L  23      34.102  27.320  41.186  1.00 25.05           N  
ATOM    158  CA  CYS L  23      33.340  27.457  39.976  1.00 25.91           C  
ATOM    159  CB  CYS L  23      31.972  26.732  40.053  1.00 26.60           C  
ATOM    160  SG  CYS L  23      30.984  26.807  38.523  1.00 30.06           S  
ATOM    161  C   CYS L  23      33.134  28.934  39.763  1.00 28.22           C  
ATOM    162  O   CYS L  23      32.667  29.637  40.659  1.00 27.76           O  
ATOM    163  N   ARG L  24      33.500  29.450  38.564  1.00 27.80           N  
ATOM    164  CA  ARG L  24      33.362  30.859  38.291  1.00 29.05           C  
ATOM    165  CB  ARG L  24      34.663  31.556  37.848  1.00 32.21           C  
ATOM    166  CG  ARG L  24      35.769  31.578  38.902  1.00 38.21           C  
ATOM    167  CD  ARG L  24      36.952  32.482  38.542  1.00 45.18           C  
ATOM    168  NE  ARG L  24      37.538  32.010  37.255  1.00 56.34           N  
ATOM    169  CZ  ARG L  24      37.210  32.616  36.076  1.00 60.83           C  
ATOM    170  NH1 ARG L  24      36.324  33.654  36.061  1.00 59.90           N1+
ATOM    171  NH2 ARG L  24      37.790  32.195  34.915  1.00 60.96           N  
ATOM    172  C   ARG L  24      32.425  31.031  37.136  1.00 29.71           C  
ATOM    173  O   ARG L  24      32.435  30.240  36.194  1.00 29.56           O  
ATOM    174  N   SER L  25      31.603  32.102  37.174  1.00 27.75           N  
ATOM    175  CA  SER L  25      30.653  32.338  36.123  0.91 27.29           C  
ATOM    176  CB  SER L  25      29.196  32.420  36.621  0.91 28.27           C  
ATOM    177  OG  SER L  25      29.043  33.485  37.548  0.89 30.67           O  
ATOM    178  C   SER L  25      30.984  33.627  35.431  1.00 29.48           C  
ATOM    179  O   SER L  25      31.507  34.562  36.034  1.00 29.47           O  
ATOM    180  N   SER L  26      30.743  33.657  34.101  1.00 57.86           N  
ATOM    181  CA  SER L  26      31.030  34.799  33.281  1.00 59.24           C  
ATOM    182  CB  SER L  26      30.771  34.551  31.788  1.00 58.66           C  
ATOM    183  OG  SER L  26      31.067  35.731  31.056  1.00 58.10           O  
ATOM    184  C   SER L  26      30.147  35.932  33.679  1.00 59.85           C  
ATOM    185  O   SER L  26      30.601  37.058  33.873  1.00 62.10           O  
ATOM    186  N   GLN L  27      28.839  35.651  33.810  1.00 59.05           N  
ATOM    187  CA  GLN L  27      27.906  36.679  34.151  1.00 59.70           C  
ATOM    188  CB  GLN L  27      26.703  36.758  33.196  1.00 60.00           C  
ATOM    189  CG  GLN L  27      27.108  37.175  31.779  1.00 61.38           C  
ATOM    190  CD  GLN L  27      25.885  37.092  30.876  1.00 62.62           C  
ATOM    191  OE1 GLN L  27      26.001  36.820  29.683  1.00 62.83           O  
ATOM    192  NE2 GLN L  27      24.681  37.336  31.454  1.00 62.25           N  
ATOM    193  C   GLN L  27      27.410  36.375  35.523  1.00 58.66           C  
ATOM    194  O   GLN L  27      27.591  35.267  36.025  1.00 59.64           O  
ATOM    195  N   SER L  28      26.795  37.380  36.177  1.00 58.14           N  
ATOM    196  CA  SER L  28      26.333  37.196  37.517  1.00 56.98           C  
ATOM    197  CB  SER L  28      25.842  38.496  38.180  1.00 57.67           C  
ATOM    198  OG  SER L  28      25.404  38.234  39.506  1.00 57.76           O  
ATOM    199  C   SER L  28      25.196  36.222  37.510  1.00 56.07           C  
ATOM    200  O   SER L  28      24.328  36.236  36.641  1.00 56.09           O  
ATOM    201  N   LEU L  29      25.228  35.299  38.486  1.00 55.43           N  
ATOM    202  CA  LEU L  29      24.232  34.292  38.696  1.00 56.30           C  
ATOM    203  CB  LEU L  29      24.738  33.035  39.414  1.00 55.59           C  
ATOM    204  CG  LEU L  29      25.757  32.272  38.543  1.00 53.50           C  
ATOM    205  CD1 LEU L  29      25.960  30.834  39.041  1.00 52.94           C  
ATOM    206  CD2 LEU L  29      25.390  32.354  37.051  1.00 52.34           C  
ATOM    207  C   LEU L  29      23.019  34.825  39.384  1.00 57.67           C  
ATOM    208  O   LEU L  29      22.044  34.099  39.545  1.00 58.02           O  
ATOM    209  N   VAL L  30      23.082  36.047  39.942  1.00 59.02           N  
ATOM    210  CA  VAL L  30      21.933  36.545  40.643  1.00 59.64           C  
ATOM    211  CB  VAL L  30      22.207  37.830  41.364  1.00 60.57           C  
ATOM    212  CG1 VAL L  30      20.918  38.294  42.060  1.00 61.29           C  
ATOM    213  CG2 VAL L  30      23.390  37.595  42.321  1.00 61.06           C  
ATOM    214  C   VAL L  30      20.805  36.768  39.680  1.00 59.98           C  
ATOM    215  O   VAL L  30      20.952  37.423  38.649  1.00 58.33           O  
ATOM    216  N   HIS L  31      19.630  36.206  40.021  1.00 60.35           N  
ATOM    217  CA  HIS L  31      18.436  36.297  39.230  1.00 60.97           C  
ATOM    218  ND1 HIS L  31      16.298  34.207  37.453  1.00 64.52           N  
ATOM    219  CG  HIS L  31      16.313  35.038  38.549  1.00 63.66           C  
ATOM    220  CB  HIS L  31      17.468  35.134  39.500  1.00 62.31           C  
ATOM    221  NE2 HIS L  31      14.337  35.248  37.481  1.00 64.25           N  
ATOM    222  CD2 HIS L  31      15.108  35.669  38.549  1.00 64.31           C  
ATOM    223  CE1 HIS L  31      15.095  34.372  36.851  1.00 63.89           C  
ATOM    224  C   HIS L  31      17.747  37.571  39.597  1.00 61.04           C  
ATOM    225  O   HIS L  31      17.961  38.118  40.678  1.00 57.03           O  
ATOM    226  N   SER L  32      16.879  38.074  38.699  1.00 61.88           N  
ATOM    227  CA  SER L  32      16.198  39.316  38.929  1.00 63.36           C  
ATOM    228  CB  SER L  32      15.196  39.653  37.814  1.00 64.42           C  
ATOM    229  OG  SER L  32      15.876  39.806  36.579  1.00 65.90           O  
ATOM    230  C   SER L  32      15.414  39.183  40.196  1.00 63.82           C  
ATOM    231  O   SER L  32      15.263  40.146  40.948  1.00 65.32           O  
ATOM    232  N   ASN L  33      14.894  37.974  40.461  1.00 63.56           N  
ATOM    233  CA  ASN L  33      14.113  37.730  41.636  1.00 63.01           C  
ATOM    234  CB  ASN L  33      13.306  36.416  41.615  1.00 63.47           C  
ATOM    235  CG  ASN L  33      14.219  35.210  41.502  1.00 64.75           C  
ATOM    236  OD1 ASN L  33      15.419  35.333  41.294  1.00 64.73           O  
ATOM    237  ND2 ASN L  33      13.622  33.998  41.630  1.00 64.56           N  
ATOM    238  C   ASN L  33      14.990  37.810  42.847  1.00 61.19           C  
ATOM    239  O   ASN L  33      14.508  38.004  43.961  1.00 57.57           O  
ATOM    240  N   GLY L  34      16.312  37.639  42.680  1.00 61.15           N  
ATOM    241  CA  GLY L  34      17.160  37.754  43.832  1.00 60.75           C  
ATOM    242  C   GLY L  34      17.708  36.406  44.173  1.00 60.06           C  
ATOM    243  O   GLY L  34      18.608  36.291  45.003  1.00 58.80           O  
ATOM    244  N   ASN L  35      17.172  35.341  43.547  1.00 59.08           N  
ATOM    245  CA  ASN L  35      17.682  34.028  43.816  1.00 56.20           C  
ATOM    246  CB  ASN L  35      16.675  32.906  43.508  1.00 56.83           C  
ATOM    247  CG  ASN L  35      15.532  33.031  44.504  1.00 57.98           C  
ATOM    248  OD1 ASN L  35      14.375  33.199  44.123  1.00 59.22           O  
ATOM    249  ND2 ASN L  35      15.861  32.944  45.821  1.00 57.16           N  
ATOM    250  C   ASN L  35      18.892  33.808  42.960  1.00 52.90           C  
ATOM    251  O   ASN L  35      18.998  34.347  41.859  1.00 50.25           O  
ATOM    252  N   THR L  36      19.860  33.017  43.471  1.00 51.75           N  
ATOM    253  CA  THR L  36      21.041  32.697  42.718  1.00 51.42           C  
ATOM    254  CB  THR L  36      22.310  32.985  43.465  1.00 52.42           C  
ATOM    255  OG1 THR L  36      22.380  34.363  43.802  1.00 54.36           O  
ATOM    256  CG2 THR L  36      23.509  32.585  42.587  1.00 52.03           C  
ATOM    257  C   THR L  36      20.989  31.221  42.465  1.00 50.24           C  
ATOM    258  O   THR L  36      21.146  30.421  43.387  1.00 47.88           O  
ATOM    259  N   TYR L  37      20.819  30.814  41.189  1.00 49.92           N  
ATOM    260  CA  TYR L  37      20.609  29.416  40.936  1.00 50.14           C  
ATOM    261  CB  TYR L  37      19.584  29.163  39.814  1.00 51.81           C  
ATOM    262  CG  TYR L  37      18.256  29.650  40.298  1.00 54.53           C  
ATOM    263  CD1 TYR L  37      17.483  28.866  41.121  1.00 54.60           C  
ATOM    264  CD2 TYR L  37      17.780  30.890  39.930  1.00 55.78           C  
ATOM    265  CE1 TYR L  37      16.259  29.304  41.573  1.00 55.57           C  
ATOM    266  CE2 TYR L  37      16.557  31.336  40.377  1.00 56.89           C  
ATOM    267  CZ  TYR L  37      15.795  30.542  41.199  1.00 56.74           C  
ATOM    268  OH  TYR L  37      14.538  30.991  41.661  1.00 56.39           O  
ATOM    269  C   TYR L  37      21.899  28.739  40.564  1.00 48.09           C  
ATOM    270  O   TYR L  37      22.227  28.599  39.384  1.00 48.44           O  
ATOM    271  N   LEU L  38      22.644  28.248  41.583  1.00 19.69           N  
ATOM    272  CA  LEU L  38      23.900  27.603  41.325  1.00 19.38           C  
ATOM    273  CB  LEU L  38      25.099  28.413  41.861  1.00 19.61           C  
ATOM    274  CG  LEU L  38      26.490  27.785  41.627  1.00 21.65           C  
ATOM    275  CD1 LEU L  38      26.723  26.548  42.505  1.00 21.77           C  
ATOM    276  CD2 LEU L  38      26.728  27.512  40.134  1.00 21.58           C  
ATOM    277  C   LEU L  38      23.821  26.311  42.073  1.00 21.06           C  
ATOM    278  O   LEU L  38      23.555  26.303  43.275  1.00 21.36           O  
ATOM    279  N   HIS L  39      24.060  25.178  41.381  1.00 18.77           N  
ATOM    280  CA  HIS L  39      23.879  23.909  42.024  1.00 17.35           C  
ATOM    281  ND1 HIS L  39      20.787  24.598  42.088  1.00 22.08           N  
ATOM    282  CG  HIS L  39      21.547  23.992  41.113  1.00 18.72           C  
ATOM    283  CB  HIS L  39      22.735  23.115  41.381  1.00 17.03           C  
ATOM    284  NE2 HIS L  39      19.928  25.222  40.135  1.00 22.68           N  
ATOM    285  CD2 HIS L  39      21.008  24.383  39.926  1.00 19.85           C  
ATOM    286  CE1 HIS L  39      19.834  25.322  41.448  1.00 22.19           C  
ATOM    287  C   HIS L  39      25.133  23.099  41.865  1.00 18.81           C  
ATOM    288  O   HIS L  39      25.963  23.377  40.999  1.00 18.40           O  
ATOM    289  N   TRP L  40      25.313  22.077  42.734  1.00 17.55           N  
ATOM    290  CA  TRP L  40      26.459  21.212  42.645  1.00 17.07           C  
ATOM    291  CB  TRP L  40      27.411  21.323  43.847  1.00 16.33           C  
ATOM    292  CG  TRP L  40      28.119  22.652  43.932  1.00 17.20           C  
ATOM    293  CD2 TRP L  40      29.372  22.941  43.293  1.00 17.19           C  
ATOM    294  CD1 TRP L  40      27.743  23.790  44.582  1.00 18.87           C  
ATOM    295  NE1 TRP L  40      28.685  24.773  44.388  1.00 18.81           N  
ATOM    296  CE2 TRP L  40      29.693  24.264  43.595  1.00 19.23           C  
ATOM    297  CE3 TRP L  40      30.188  22.168  42.516  1.00 18.17           C  
ATOM    298  CZ2 TRP L  40      30.838  24.837  43.122  1.00 19.11           C  
ATOM    299  CZ3 TRP L  40      31.344  22.749  42.042  1.00 18.74           C  
ATOM    300  CH2 TRP L  40      31.662  24.058  42.339  1.00 19.25           C  
ATOM    301  C   TRP L  40      25.985  19.791  42.590  1.00 17.95           C  
ATOM    302  O   TRP L  40      25.085  19.395  43.332  1.00 18.09           O  
ATOM    303  N   TYR L  41      26.606  18.982  41.702  1.00 16.64           N  
ATOM    304  CA  TYR L  41      26.226  17.604  41.542  1.00 16.28           C  
ATOM    305  CB  TYR L  41      25.638  17.269  40.158  1.00 17.42           C  
ATOM    306  CG  TYR L  41      24.372  18.017  39.905  1.00 19.32           C  
ATOM    307  CD1 TYR L  41      24.399  19.292  39.386  1.00 20.91           C  
ATOM    308  CD2 TYR L  41      23.153  17.438  40.169  1.00 20.19           C  
ATOM    309  CE1 TYR L  41      23.232  19.978  39.140  1.00 22.17           C  
ATOM    310  CE2 TYR L  41      21.983  18.120  39.925  1.00 22.16           C  
ATOM    311  CZ  TYR L  41      22.019  19.393  39.409  1.00 22.24           C  
ATOM    312  OH  TYR L  41      20.820  20.093  39.158  1.00 33.04           O  
ATOM    313  C   TYR L  41      27.461  16.752  41.631  1.00 17.40           C  
ATOM    314  O   TYR L  41      28.569  17.211  41.360  1.00 17.41           O  
ATOM    315  N   LEU L  42      27.287  15.477  42.045  1.00 17.19           N  
ATOM    316  CA  LEU L  42      28.353  14.513  42.098  1.00 17.31           C  
ATOM    317  CB  LEU L  42      28.584  13.921  43.501  1.00 18.17           C  
ATOM    318  CG  LEU L  42      29.624  12.780  43.535  1.00 19.75           C  
ATOM    319  CD1 LEU L  42      31.016  13.260  43.103  1.00 17.37           C  
ATOM    320  CD2 LEU L  42      29.640  12.081  44.903  1.00 19.92           C  
ATOM    321  C   LEU L  42      27.951  13.370  41.217  1.00 19.22           C  
ATOM    322  O   LEU L  42      26.843  12.849  41.335  1.00 19.38           O  
ATOM    323  N   GLN L  43      28.838  12.956  40.287  1.00 18.49           N  
ATOM    324  CA  GLN L  43      28.495  11.836  39.460  1.00 19.50           C  
ATOM    325  CB  GLN L  43      28.468  12.147  37.949  1.00 19.93           C  
ATOM    326  CG  GLN L  43      27.946  10.981  37.100  1.00 22.87           C  
ATOM    327  CD  GLN L  43      27.726  11.454  35.666  1.00 26.54           C  
ATOM    328  OE1 GLN L  43      28.355  12.403  35.202  1.00 24.60           O  
ATOM    329  NE2 GLN L  43      26.798  10.771  34.940  1.00 25.42           N  
ATOM    330  C   GLN L  43      29.511  10.765  39.704  1.00 23.29           C  
ATOM    331  O   GLN L  43      30.703  10.948  39.457  1.00 22.02           O  
ATOM    332  N   LYS L  44      29.045   9.610  40.217  1.00 25.52           N  
ATOM    333  CA  LYS L  44      29.915   8.503  40.484  1.00 27.74           C  
ATOM    334  CB  LYS L  44      29.441   7.608  41.638  1.00 28.85           C  
ATOM    335  CG  LYS L  44      29.383   8.383  42.956  1.00 33.04           C  
ATOM    336  CD  LYS L  44      28.895   7.565  44.148  1.00 40.52           C  
ATOM    337  CE  LYS L  44      29.887   7.580  45.311  1.00 44.52           C  
ATOM    338  NZ  LYS L  44      31.204   7.082  44.856  1.00 46.99           N1+
ATOM    339  C   LYS L  44      29.995   7.700  39.231  1.00 31.62           C  
ATOM    340  O   LYS L  44      29.194   7.878  38.315  1.00 30.55           O  
ATOM    341  N   PRO L  45      30.951   6.822  39.150  1.00 33.60           N  
ATOM    342  CA  PRO L  45      31.101   6.092  37.928  1.00 34.60           C  
ATOM    343  CD  PRO L  45      32.217   6.996  39.841  1.00 34.93           C  
ATOM    344  CB  PRO L  45      32.434   5.359  38.046  1.00 36.00           C  
ATOM    345  CG  PRO L  45      33.262   6.283  38.963  1.00 37.75           C  
ATOM    346  C   PRO L  45      29.925   5.224  37.615  1.00 36.82           C  
ATOM    347  O   PRO L  45      29.466   4.495  38.493  1.00 37.70           O  
ATOM    348  N   GLY L  46      29.426   5.303  36.363  1.00 35.44           N  
ATOM    349  CA  GLY L  46      28.361   4.468  35.885  1.00 35.55           C  
ATOM    350  C   GLY L  46      27.031   4.927  36.406  1.00 36.76           C  
ATOM    351  O   GLY L  46      26.029   4.239  36.208  1.00 36.95           O  
ATOM    352  N   GLN L  47      26.961   6.100  37.065  1.00 33.32           N  
ATOM    353  CA  GLN L  47      25.700   6.505  37.626  1.00 31.83           C  
ATOM    354  CB  GLN L  47      25.722   6.548  39.164  0.90 32.53           C  
ATOM    355  CG  GLN L  47      25.954   5.164  39.779  0.90 41.45           C  
ATOM    356  CD  GLN L  47      26.067   5.301  41.290  0.90 52.24           C  
ATOM    357  OE1 GLN L  47      25.283   6.003  41.926  0.90 50.11           O  
ATOM    358  NE2 GLN L  47      27.076   4.609  41.885  0.90 51.69           N  
ATOM    359  C   GLN L  47      25.345   7.870  37.119  1.00 30.97           C  
ATOM    360  O   GLN L  47      26.145   8.532  36.463  1.00 30.26           O  
ATOM    361  N   SER L  48      24.090   8.301  37.374  1.00 27.30           N  
ATOM    362  CA  SER L  48      23.637   9.601  36.961  0.90 26.40           C  
ATOM    363  CB  SER L  48      22.108   9.702  36.839  0.90 28.00           C  
ATOM    364  OG  SER L  48      21.496   9.379  38.078  0.87 33.71           O  
ATOM    365  C   SER L  48      24.102  10.595  37.982  1.00 26.21           C  
ATOM    366  O   SER L  48      24.460  10.220  39.093  1.00 25.83           O  
ATOM    367  N   PRO L  49      24.110  11.859  37.652  1.00 23.71           N  
ATOM    368  CA  PRO L  49      24.572  12.864  38.572  1.00 22.67           C  
ATOM    369  CD  PRO L  49      24.158  12.301  36.268  1.00 23.40           C  
ATOM    370  CB  PRO L  49      24.620  14.161  37.767  1.00 23.63           C  
ATOM    371  CG  PRO L  49      24.816  13.690  36.312  1.00 25.35           C  
ATOM    372  C   PRO L  49      23.639  12.932  39.741  1.00 24.43           C  
ATOM    373  O   PRO L  49      22.442  12.722  39.546  1.00 24.07           O  
ATOM    374  N   GLN L  50      24.161  13.197  40.959  1.00 22.09           N  
ATOM    375  CA  GLN L  50      23.319  13.338  42.116  1.00 22.05           C  
ATOM    376  CB  GLN L  50      23.625  12.378  43.286  1.00 23.79           C  
ATOM    377  CG  GLN L  50      23.210  10.921  43.056  1.00 32.46           C  
ATOM    378  CD  GLN L  50      24.432  10.109  42.655  1.00 42.58           C  
ATOM    379  OE1 GLN L  50      24.724   9.074  43.250  1.00  0.00           O  
ATOM    380  NE2 GLN L  50      25.172  10.587  41.622  1.00  0.00           N  
ATOM    381  C   GLN L  50      23.518  14.726  42.642  1.00 22.37           C  
ATOM    382  O   GLN L  50      24.638  15.228  42.693  1.00 21.70           O  
ATOM    383  N   LEU L  51      22.418  15.371  43.073  1.00 20.23           N  
ATOM    384  CA  LEU L  51      22.422  16.742  43.514  1.00 19.28           C  
ATOM    385  CB  LEU L  51      21.016  17.362  43.439  1.00 18.87           C  
ATOM    386  CG  LEU L  51      20.934  18.827  43.898  1.00 19.94           C  
ATOM    387  CD1 LEU L  51      21.688  19.760  42.939  1.00 21.42           C  
ATOM    388  CD2 LEU L  51      19.476  19.252  44.127  1.00 22.14           C  
ATOM    389  C   LEU L  51      22.847  16.825  44.944  1.00 21.31           C  
ATOM    390  O   LEU L  51      22.187  16.276  45.826  1.00 21.99           O  
ATOM    391  N   LEU L  52      24.040  17.407  45.188  1.00 19.74           N  
ATOM    392  CA  LEU L  52      24.508  17.664  46.521  1.00 20.29           C  
ATOM    393  CB  LEU L  52      26.042  17.734  46.582  1.00 21.40           C  
ATOM    394  CG  LEU L  52      26.721  16.408  46.187  1.00 25.01           C  
ATOM    395  CD1 LEU L  52      28.251  16.516  46.265  1.00 25.97           C  
ATOM    396  CD2 LEU L  52      26.167  15.234  47.010  1.00 26.84           C  
ATOM    397  C   LEU L  52      23.971  18.946  47.099  1.00 21.78           C  
ATOM    398  O   LEU L  52      23.427  18.963  48.203  1.00 21.51           O  
ATOM    399  N   ILE L  53      24.106  20.064  46.344  1.00 20.14           N  
ATOM    400  CA  ILE L  53      23.759  21.360  46.869  1.00 20.24           C  
ATOM    401  CB  ILE L  53      24.959  22.185  47.261  1.00 21.66           C  
ATOM    402  CG1 ILE L  53      25.703  21.558  48.454  1.00 23.25           C  
ATOM    403  CG2 ILE L  53      24.486  23.621  47.536  1.00 21.98           C  
ATOM    404  CD1 ILE L  53      26.438  20.259  48.135  1.00 27.74           C  
ATOM    405  C   ILE L  53      23.015  22.145  45.836  1.00 21.49           C  
ATOM    406  O   ILE L  53      23.278  22.036  44.639  1.00 20.15           O  
ATOM    407  N   TYR L  54      22.036  22.958  46.285  1.00 21.34           N  
ATOM    408  CA  TYR L  54      21.320  23.788  45.365  1.00 21.21           C  
ATOM    409  CB  TYR L  54      19.974  23.201  44.890  1.00 22.55           C  
ATOM    410  CG  TYR L  54      19.119  22.848  46.056  1.00 24.54           C  
ATOM    411  CD1 TYR L  54      18.268  23.765  46.619  1.00 26.14           C  
ATOM    412  CD2 TYR L  54      19.166  21.582  46.588  1.00 26.16           C  
ATOM    413  CE1 TYR L  54      17.477  23.425  47.690  1.00 28.34           C  
ATOM    414  CE2 TYR L  54      18.380  21.236  47.659  1.00 28.42           C  
ATOM    415  CZ  TYR L  54      17.531  22.159  48.214  1.00 31.68           C  
ATOM    416  OH  TYR L  54      16.720  21.807  49.313  1.00 32.63           O  
ATOM    417  C   TYR L  54      21.130  25.147  45.966  1.00 22.46           C  
ATOM    418  O   TYR L  54      21.165  25.321  47.183  1.00 21.67           O  
ATOM    419  N   LYS L  55      20.932  26.143  45.088  1.00 27.89           N  
ATOM    420  CA  LYS L  55      20.794  27.508  45.483  1.00 28.89           C  
ATOM    421  CB  LYS L  55      19.454  27.844  46.166  1.00 29.14           C  
ATOM    422  CG  LYS L  55      18.281  27.815  45.179  1.00 30.61           C  
ATOM    423  CD  LYS L  55      16.896  27.894  45.829  1.00 31.79           C  
ATOM    424  CE  LYS L  55      16.432  29.320  46.128  1.00 32.51           C  
ATOM    425  NZ  LYS L  55      15.053  29.307  46.670  1.00 34.62           N1+
ATOM    426  C   LYS L  55      21.959  27.918  46.331  1.00 30.15           C  
ATOM    427  O   LYS L  55      21.808  28.478  47.415  1.00 30.20           O  
ATOM    428  N   VAL L  56      23.162  27.574  45.838  1.00 29.60           N  
ATOM    429  CA  VAL L  56      24.456  27.971  46.325  1.00 29.25           C  
ATOM    430  CB  VAL L  56      24.578  29.460  46.484  1.00 28.65           C  
ATOM    431  CG1 VAL L  56      25.953  29.770  47.100  1.00 28.17           C  
ATOM    432  CG2 VAL L  56      24.337  30.131  45.120  1.00 28.41           C  
ATOM    433  C   VAL L  56      24.818  27.361  47.646  1.00 29.66           C  
ATOM    434  O   VAL L  56      25.996  27.080  47.867  1.00 30.09           O  
ATOM    435  N   SER L  57      23.857  27.048  48.539  1.00 30.28           N  
ATOM    436  CA  SER L  57      24.361  26.595  49.810  1.00 31.26           C  
ATOM    437  CB  SER L  57      24.655  27.759  50.774  1.00 31.79           C  
ATOM    438  OG  SER L  57      23.457  28.452  51.093  1.00 33.05           O  
ATOM    439  C   SER L  57      23.377  25.701  50.487  1.00 31.06           C  
ATOM    440  O   SER L  57      23.616  25.255  51.609  1.00 31.55           O  
ATOM    441  N   ASN L  58      22.254  25.388  49.822  1.00 24.35           N  
ATOM    442  CA  ASN L  58      21.294  24.512  50.440  1.00 25.12           C  
ATOM    443  CB  ASN L  58      19.919  24.528  49.754  1.00 26.00           C  
ATOM    444  CG  ASN L  58      19.355  25.934  49.782  1.00 28.43           C  
ATOM    445  OD1 ASN L  58      19.311  26.585  50.824  1.00 27.05           O  
ATOM    446  ND2 ASN L  58      18.915  26.418  48.592  1.00 29.02           N  
ATOM    447  C   ASN L  58      21.761  23.103  50.270  1.00 27.06           C  
ATOM    448  O   ASN L  58      22.119  22.695  49.168  1.00 25.92           O  
ATOM    449  N   ARG L  59      21.748  22.311  51.362  1.00 27.10           N  
ATOM    450  CA  ARG L  59      22.129  20.932  51.247  1.00 28.11           C  
ATOM    451  CB  ARG L  59      22.822  20.356  52.493  1.00 29.35           C  
ATOM    452  CG  ARG L  59      24.267  20.828  52.641  1.00 33.34           C  
ATOM    453  CD  ARG L  59      24.931  20.397  53.949  1.00 40.98           C  
ATOM    454  NE  ARG L  59      24.212  21.094  55.052  1.00 48.82           N  
ATOM    455  CZ  ARG L  59      24.893  21.528  56.153  1.00 56.34           C  
ATOM    456  NH1 ARG L  59      26.238  21.319  56.254  1.00 55.94           N1+
ATOM    457  NH2 ARG L  59      24.222  22.169  57.153  1.00 54.38           N  
ATOM    458  C   ARG L  59      20.889  20.139  51.008  1.00 29.46           C  
ATOM    459  O   ARG L  59      19.855  20.361  51.637  1.00 29.52           O  
ATOM    460  N   PHE L  60      20.977  19.180  50.072  1.00 28.12           N  
ATOM    461  CA  PHE L  60      19.859  18.363  49.711  1.00 28.63           C  
ATOM    462  CB  PHE L  60      20.088  17.691  48.345  1.00 29.11           C  
ATOM    463  CG  PHE L  60      18.808  17.171  47.787  1.00 30.82           C  
ATOM    464  CD1 PHE L  60      17.820  18.039  47.381  1.00 32.51           C  
ATOM    465  CD2 PHE L  60      18.614  15.821  47.620  1.00 27.42           C  
ATOM    466  CE1 PHE L  60      16.644  17.562  46.851  1.00 26.67           C  
ATOM    467  CE2 PHE L  60      17.441  15.339  47.090  1.00 28.41           C  
ATOM    468  CZ  PHE L  60      16.450  16.209  46.707  1.00 27.31           C  
ATOM    469  C   PHE L  60      19.709  17.339  50.793  1.00 31.18           C  
ATOM    470  O   PHE L  60      20.658  17.042  51.517  1.00 29.91           O  
ATOM    471  N   SER L  61      18.490  16.793  50.961  1.00 31.06           N  
ATOM    472  CA  SER L  61      18.289  15.861  52.033  1.00 31.80           C  
ATOM    473  CB  SER L  61      16.819  15.443  52.227  1.00 36.21           C  
ATOM    474  OG  SER L  61      16.360  14.695  51.110  1.00 45.25           O  
ATOM    475  C   SER L  61      19.091  14.629  51.766  1.00 32.19           C  
ATOM    476  O   SER L  61      19.181  14.161  50.632  1.00 31.14           O  
ATOM    477  N   GLY L  62      19.705  14.083  52.834  1.00 30.88           N  
ATOM    478  CA  GLY L  62      20.462  12.868  52.749  1.00 31.07           C  
ATOM    479  C   GLY L  62      21.907  13.179  52.504  1.00 32.10           C  
ATOM    480  O   GLY L  62      22.749  12.285  52.576  1.00 32.69           O  
ATOM    481  N   VAL L  63      22.238  14.450  52.205  1.00 29.17           N  
ATOM    482  CA  VAL L  63      23.611  14.791  51.945  1.00 28.31           C  
ATOM    483  CB  VAL L  63      23.772  16.015  51.088  1.00 29.11           C  
ATOM    484  CG1 VAL L  63      25.270  16.333  50.952  1.00 27.81           C  
ATOM    485  CG2 VAL L  63      23.069  15.768  49.743  1.00 28.43           C  
ATOM    486  C   VAL L  63      24.280  15.060  53.259  1.00 30.73           C  
ATOM    487  O   VAL L  63      23.724  15.733  54.125  1.00 30.20           O  
ATOM    488  N   PRO L  64      25.479  14.563  53.420  1.00 30.45           N  
ATOM    489  CA  PRO L  64      26.198  14.745  54.655  1.00 31.35           C  
ATOM    490  CD  PRO L  64      25.902  13.361  52.723  1.00 31.34           C  
ATOM    491  CB  PRO L  64      27.335  13.717  54.641  1.00 32.02           C  
ATOM    492  CG  PRO L  64      27.343  13.149  53.209  1.00 33.97           C  
ATOM    493  C   PRO L  64      26.638  16.164  54.858  1.00 33.11           C  
ATOM    494  O   PRO L  64      26.845  16.884  53.883  1.00 31.38           O  
ATOM    495  N   ASP L  65      26.807  16.567  56.132  1.00 33.17           N  
ATOM    496  CA  ASP L  65      27.149  17.903  56.535  1.00 33.78           C  
ATOM    497  CB  ASP L  65      27.004  18.147  58.052  1.00 37.10           C  
ATOM    498  CG  ASP L  65      27.921  17.223  58.839  1.00 49.50           C  
ATOM    499  OD1 ASP L  65      28.788  16.553  58.220  1.00 52.97           O  
ATOM    500  OD2 ASP L  65      27.755  17.172  60.086  1.00 53.57           O1-
ATOM    501  C   ASP L  65      28.530  18.258  56.074  1.00 33.75           C  
ATOM    502  O   ASP L  65      28.903  19.430  56.059  1.00 33.36           O  
ATOM    503  N   ARG L  66      29.332  17.250  55.693  1.00 31.06           N  
ATOM    504  CA  ARG L  66      30.687  17.454  55.257  0.77 30.14           C  
ATOM    505  CB  ARG L  66      31.344  16.157  54.754  0.77 29.83           C  
ATOM    506  CG  ARG L  66      31.577  15.100  55.830  0.77 34.23           C  
ATOM    507  CD  ARG L  66      32.086  13.774  55.258  0.77 35.41           C  
ATOM    508  NE  ARG L  66      30.926  13.105  54.605  0.77 35.12           N  
ATOM    509  CZ  ARG L  66      31.117  12.163  53.637  0.77 38.72           C  
ATOM    510  NH1 ARG L  66      32.376  11.864  53.209  0.77 32.84           N1+
ATOM    511  NH2 ARG L  66      30.045  11.520  53.092  0.77 31.86           N  
ATOM    512  C   ARG L  66      30.680  18.384  54.079  1.00 29.75           C  
ATOM    513  O   ARG L  66      31.629  19.145  53.888  1.00 28.62           O  
ATOM    514  N   PHE L  67      29.626  18.314  53.238  1.00 27.28           N  
ATOM    515  CA  PHE L  67      29.549  19.128  52.053  1.00 26.35           C  
ATOM    516  CB  PHE L  67      28.662  18.512  50.955  1.00 26.61           C  
ATOM    517  CG  PHE L  67      29.295  17.246  50.486  1.00 27.48           C  
ATOM    518  CD1 PHE L  67      30.291  17.270  49.538  1.00 27.92           C  
ATOM    519  CD2 PHE L  67      28.885  16.031  50.986  1.00 28.17           C  
ATOM    520  CE1 PHE L  67      30.873  16.103  49.102  1.00 27.76           C  
ATOM    521  CE2 PHE L  67      29.465  14.862  50.553  1.00 29.65           C  
ATOM    522  CZ  PHE L  67      30.462  14.895  49.609  1.00 27.83           C  
ATOM    523  C   PHE L  67      28.947  20.467  52.379  1.00 27.82           C  
ATOM    524  O   PHE L  67      27.929  20.560  53.064  1.00 26.76           O  
ATOM    525  N   SER L  68      29.582  21.552  51.877  1.00 26.05           N  
ATOM    526  CA  SER L  68      29.096  22.892  52.079  1.00 26.12           C  
ATOM    527  CB  SER L  68      29.893  23.721  53.104  1.00 27.79           C  
ATOM    528  OG  SER L  68      29.684  23.253  54.426  1.00 32.13           O  
ATOM    529  C   SER L  68      29.255  23.638  50.793  1.00 27.00           C  
ATOM    530  O   SER L  68      30.123  23.324  49.980  1.00 26.72           O  
ATOM    531  N   GLY L  69      28.415  24.673  50.587  1.00 25.01           N  
ATOM    532  CA  GLY L  69      28.512  25.459  49.393  1.00 24.57           C  
ATOM    533  C   GLY L  69      28.443  26.897  49.794  1.00 26.73           C  
ATOM    534  O   GLY L  69      27.705  27.263  50.707  1.00 26.31           O  
ATOM    535  N   SER L  70      29.219  27.754  49.099  1.00 25.86           N  
ATOM    536  CA  SER L  70      29.230  29.153  49.409  1.00 26.32           C  
ATOM    537  CB  SER L  70      30.293  29.535  50.455  1.00 28.39           C  
ATOM    538  OG  SER L  70      31.592  29.254  49.954  1.00 31.43           O  
ATOM    539  C   SER L  70      29.549  29.905  48.155  1.00 28.38           C  
ATOM    540  O   SER L  70      29.913  29.316  47.137  1.00 26.52           O  
ATOM    541  N   GLY L  71      29.382  31.244  48.188  1.00 28.52           N  
ATOM    542  CA  GLY L  71      29.727  32.026  47.035  1.00 29.73           C  
ATOM    543  C   GLY L  71      28.711  33.102  46.844  1.00 32.86           C  
ATOM    544  O   GLY L  71      27.684  33.136  47.521  1.00 33.15           O  
ATOM    545  N   SER L  72      29.000  34.021  45.901  1.00 32.68           N  
ATOM    546  CA  SER L  72      28.099  35.091  45.599  1.00 33.75           C  
ATOM    547  CB  SER L  72      28.234  36.272  46.574  1.00 36.60           C  
ATOM    548  OG  SER L  72      27.317  37.296  46.226  1.00 40.77           O  
ATOM    549  C   SER L  72      28.449  35.596  44.234  1.00 35.97           C  
ATOM    550  O   SER L  72      29.593  35.483  43.796  1.00 35.52           O  
ATOM    551  N   GLY L  73      27.457  36.154  43.513  1.00 34.51           N  
ATOM    552  CA  GLY L  73      27.717  36.731  42.226  1.00 34.52           C  
ATOM    553  C   GLY L  73      28.332  35.715  41.305  1.00 34.70           C  
ATOM    554  O   GLY L  73      27.654  34.810  40.824  1.00 34.85           O  
ATOM    555  N   THR L  74      29.601  35.975  40.920  1.00 31.60           N  
ATOM    556  CA  THR L  74      30.427  35.193  40.030  1.00 30.69           C  
ATOM    557  CB  THR L  74      31.439  36.039  39.318  1.00 32.97           C  
ATOM    558  OG1 THR L  74      32.346  36.613  40.248  1.00 32.14           O  
ATOM    559  CG2 THR L  74      30.687  37.145  38.560  1.00 31.29           C  
ATOM    560  C   THR L  74      31.182  34.033  40.639  1.00 31.08           C  
ATOM    561  O   THR L  74      31.453  33.062  39.934  1.00 31.21           O  
ATOM    562  N   ASP L  75      31.605  34.107  41.923  0.93 30.18           N  
ATOM    563  CA  ASP L  75      32.495  33.088  42.436  0.93 30.13           C  
ATOM    564  CB  ASP L  75      33.703  33.662  43.198  0.93 33.22           C  
ATOM    565  CG  ASP L  75      34.628  34.335  42.198  0.93 42.29           C  
ATOM    566  OD1 ASP L  75      34.350  34.235  40.972  0.91 43.76           O  
ATOM    567  OD2 ASP L  75      35.629  34.953  42.645  0.91 48.34           O1-
ATOM    568  C   ASP L  75      31.803  32.172  43.398  0.93 29.21           C  
ATOM    569  O   ASP L  75      31.158  32.626  44.341  0.93 29.04           O  
ATOM    570  N   PHE L  76      31.943  30.840  43.195  1.00 26.05           N  
ATOM    571  CA  PHE L  76      31.306  29.924  44.101  1.00 24.68           C  
ATOM    572  CB  PHE L  76      30.065  29.210  43.536  1.00 23.95           C  
ATOM    573  CG  PHE L  76      29.151  30.240  42.969  1.00 24.55           C  
ATOM    574  CD1 PHE L  76      28.605  31.235  43.744  1.00 25.14           C  
ATOM    575  CD2 PHE L  76      28.881  30.239  41.626  1.00 24.96           C  
ATOM    576  CE1 PHE L  76      27.774  32.187  43.200  1.00 25.88           C  
ATOM    577  CE2 PHE L  76      28.050  31.186  41.082  1.00 26.23           C  
ATOM    578  CZ  PHE L  76      27.489  32.164  41.861  1.00 25.29           C  
ATOM    579  C   PHE L  76      32.280  28.840  44.450  1.00 25.90           C  
ATOM    580  O   PHE L  76      33.180  28.529  43.671  1.00 25.92           O  
ATOM    581  N   THR L  77      32.124  28.238  45.651  1.00 24.12           N  
ATOM    582  CA  THR L  77      33.020  27.190  46.047  1.00 23.91           C  
ATOM    583  CB  THR L  77      34.056  27.652  47.030  1.00 27.75           C  
ATOM    584  OG1 THR L  77      34.796  28.729  46.478  1.00 29.57           O  
ATOM    585  CG2 THR L  77      35.002  26.483  47.356  1.00 27.42           C  
ATOM    586  C   THR L  77      32.243  26.085  46.702  1.00 25.64           C  
ATOM    587  O   THR L  77      31.256  26.322  47.396  1.00 26.25           O  
ATOM    588  N   LEU L  78      32.681  24.831  46.464  1.00 23.54           N  
ATOM    589  CA  LEU L  78      32.119  23.669  47.089  1.00 23.69           C  
ATOM    590  CB  LEU L  78      31.764  22.547  46.097  1.00 23.50           C  
ATOM    591  CG  LEU L  78      31.168  21.294  46.768  1.00 25.61           C  
ATOM    592  CD1 LEU L  78      29.809  21.595  47.420  1.00 26.17           C  
ATOM    593  CD2 LEU L  78      31.122  20.106  45.793  1.00 26.44           C  
ATOM    594  C   LEU L  78      33.200  23.135  47.970  1.00 25.77           C  
ATOM    595  O   LEU L  78      34.325  22.938  47.514  1.00 25.04           O  
ATOM    596  N   LYS L  79      32.897  22.895  49.263  1.00 25.28           N  
ATOM    597  CA  LYS L  79      33.936  22.429  50.137  1.00 25.79           C  
ATOM    598  CB  LYS L  79      34.260  23.400  51.286  1.00 27.67           C  
ATOM    599  CG  LYS L  79      34.796  24.744  50.793  1.00 31.64           C  
ATOM    600  CD  LYS L  79      34.866  25.824  51.872  1.00 39.41           C  
ATOM    601  CE  LYS L  79      35.161  27.215  51.309  1.00 47.88           C  
ATOM    602  NZ  LYS L  79      36.433  27.205  50.554  1.00 57.61           N1+
ATOM    603  C   LYS L  79      33.521  21.140  50.766  1.00 27.06           C  
ATOM    604  O   LYS L  79      32.346  20.921  51.059  1.00 27.10           O  
ATOM    605  N   ILE L  80      34.506  20.238  50.957  1.00 25.91           N  
ATOM    606  CA  ILE L  80      34.288  18.993  51.632  1.00 26.47           C  
ATOM    607  CB  ILE L  80      34.695  17.803  50.813  1.00 27.91           C  
ATOM    608  CG1 ILE L  80      33.908  17.778  49.492  1.00 28.22           C  
ATOM    609  CG2 ILE L  80      34.482  16.541  51.665  1.00 29.09           C  
ATOM    610  CD1 ILE L  80      34.445  16.769  48.478  1.00 28.38           C  
ATOM    611  C   ILE L  80      35.180  19.059  52.835  1.00 29.16           C  
ATOM    612  O   ILE L  80      36.399  19.154  52.708  1.00 28.75           O  
ATOM    613  N   SER L  81      34.585  19.025  54.044  1.00 29.25           N  
ATOM    614  CA  SER L  81      35.346  19.186  55.252  1.00 30.37           C  
ATOM    615  CB  SER L  81      34.455  19.266  56.508  1.00 31.79           C  
ATOM    616  OG  SER L  81      33.774  18.038  56.712  1.00 33.46           O  
ATOM    617  C   SER L  81      36.317  18.061  55.430  1.00 32.67           C  
ATOM    618  O   SER L  81      37.503  18.299  55.652  1.00 32.98           O  
ATOM    619  N   ARG L  82      35.841  16.802  55.350  1.00 31.33           N  
ATOM    620  CA  ARG L  82      36.720  15.683  55.522  1.00 31.69           C  
ATOM    621  CB  ARG L  82      36.482  14.986  56.866  1.00 33.13           C  
ATOM    622  CG  ARG L  82      36.667  15.940  58.050  1.00 43.33           C  
ATOM    623  CD  ARG L  82      36.070  15.440  59.367  1.00 53.46           C  
ATOM    624  NE  ARG L  82      34.590  15.379  59.202  1.00 60.60           N  
ATOM    625  CZ  ARG L  82      34.012  14.248  58.701  1.00 68.55           C  
ATOM    626  NH1 ARG L  82      34.793  13.197  58.318  1.00 60.37           N1+
ATOM    627  NH2 ARG L  82      32.655  14.157  58.599  1.00 59.71           N  
ATOM    628  C   ARG L  82      36.382  14.723  54.427  1.00 32.37           C  
ATOM    629  O   ARG L  82      35.292  14.155  54.402  1.00 32.37           O  
ATOM    630  N   VAL L  83      37.329  14.498  53.498  1.00 29.47           N  
ATOM    631  CA  VAL L  83      37.060  13.672  52.358  1.00 28.66           C  
ATOM    632  CB  VAL L  83      38.084  13.832  51.270  1.00 29.48           C  
ATOM    633  CG1 VAL L  83      37.754  12.860  50.127  1.00 28.88           C  
ATOM    634  CG2 VAL L  83      38.114  15.310  50.842  1.00 29.36           C  
ATOM    635  C   VAL L  83      37.042  12.235  52.765  1.00 30.48           C  
ATOM    636  O   VAL L  83      37.873  11.782  53.553  1.00 30.80           O  
ATOM    637  N   GLU L  84      36.063  11.480  52.223  1.00 28.92           N  
ATOM    638  CA  GLU L  84      35.951  10.078  52.499  1.00 29.23           C  
ATOM    639  CB  GLU L  84      34.652   9.687  53.227  1.00 30.19           C  
ATOM    640  CG  GLU L  84      34.610  10.261  54.649  1.00 33.80           C  
ATOM    641  CD  GLU L  84      33.394   9.718  55.385  1.00 44.46           C  
ATOM    642  OE1 GLU L  84      32.867   8.657  54.958  1.00 40.79           O  
ATOM    643  OE2 GLU L  84      32.982  10.355  56.391  1.00 47.46           O1-
ATOM    644  C   GLU L  84      36.037   9.367  51.181  1.00 30.66           C  
ATOM    645  O   GLU L  84      35.965   9.985  50.121  1.00 28.89           O  
ATOM    646  N   ALA L  85      36.203   8.032  51.222  1.00 29.75           N  
ATOM    647  CA  ALA L  85      36.416   7.228  50.050  1.00 30.22           C  
ATOM    648  CB  ALA L  85      36.610   5.739  50.385  1.00 31.13           C  
ATOM    649  C   ALA L  85      35.252   7.338  49.108  1.00 31.17           C  
ATOM    650  O   ALA L  85      35.430   7.324  47.891  1.00 30.90           O  
ATOM    651  N   GLU L  86      34.030   7.452  49.654  1.00 30.20           N  
ATOM    652  CA  GLU L  86      32.793   7.489  48.917  1.00 30.12           C  
ATOM    653  CB  GLU L  86      31.579   7.634  49.842  1.00 31.91           C  
ATOM    654  CG  GLU L  86      31.418   6.483  50.828  1.00 40.46           C  
ATOM    655  CD  GLU L  86      30.395   6.923  51.861  1.00 58.99           C  
ATOM    656  OE1 GLU L  86      29.826   8.037  51.704  1.00 60.85           O  
ATOM    657  OE2 GLU L  86      30.173   6.148  52.829  1.00 59.65           O1-
ATOM    658  C   GLU L  86      32.743   8.694  48.023  1.00 30.51           C  
ATOM    659  O   GLU L  86      32.050   8.688  47.008  1.00 30.03           O  
ATOM    660  N   ASP L  87      33.449   9.767  48.412  1.00 27.28           N  
ATOM    661  CA  ASP L  87      33.436  11.058  47.780  1.00 26.04           C  
ATOM    662  CB  ASP L  87      34.208  12.107  48.599  1.00 26.80           C  
ATOM    663  CG  ASP L  87      33.444  12.322  49.901  1.00 30.60           C  
ATOM    664  OD1 ASP L  87      32.203  12.110  49.906  1.00 31.22           O  
ATOM    665  OD2 ASP L  87      34.094  12.692  50.914  1.00 30.28           O1-
ATOM    666  C   ASP L  87      34.003  11.039  46.386  1.00 26.06           C  
ATOM    667  O   ASP L  87      33.814  12.001  45.643  1.00 25.40           O  
ATOM    668  N   VAL L  88      34.762   9.998  45.995  1.00 24.03           N  
ATOM    669  CA  VAL L  88      35.380  10.013  44.693  1.00 23.14           C  
ATOM    670  CB  VAL L  88      36.264   8.829  44.421  1.00 25.40           C  
ATOM    671  CG1 VAL L  88      37.438   8.848  45.414  1.00 19.59           C  
ATOM    672  CG2 VAL L  88      35.409   7.552  44.478  1.00 18.44           C  
ATOM    673  C   VAL L  88      34.350  10.057  43.602  1.00 24.08           C  
ATOM    674  O   VAL L  88      33.287   9.441  43.692  1.00 24.24           O  
ATOM    675  N   GLY L  89      34.662  10.815  42.526  1.00 21.96           N  
ATOM    676  CA  GLY L  89      33.782  10.940  41.396  1.00 20.99           C  
ATOM    677  C   GLY L  89      34.020  12.286  40.778  1.00 21.66           C  
ATOM    678  O   GLY L  89      34.980  12.973  41.121  1.00 21.37           O  
ATOM    679  N   VAL L  90      33.136  12.691  39.839  1.00 18.98           N  
ATOM    680  CA  VAL L  90      33.284  13.960  39.178  1.00 18.30           C  
ATOM    681  CB  VAL L  90      33.120  13.869  37.689  1.00 20.06           C  
ATOM    682  CG1 VAL L  90      33.288  15.273  37.085  1.00 20.52           C  
ATOM    683  CG2 VAL L  90      34.125  12.834  37.157  1.00 19.96           C  
ATOM    684  C   VAL L  90      32.226  14.892  39.691  1.00 19.79           C  
ATOM    685  O   VAL L  90      31.052  14.533  39.757  1.00 20.12           O  
ATOM    686  N   TYR L  91      32.627  16.129  40.058  1.00 18.35           N  
ATOM    687  CA  TYR L  91      31.721  17.112  40.595  1.00 17.70           C  
ATOM    688  CB  TYR L  91      32.273  17.862  41.823  1.00 18.10           C  
ATOM    689  CG  TYR L  91      32.346  16.942  42.996  1.00 19.71           C  
ATOM    690  CD1 TYR L  91      33.381  16.047  43.137  1.00 20.61           C  
ATOM    691  CD2 TYR L  91      31.377  16.990  43.973  1.00 19.89           C  
ATOM    692  CE1 TYR L  91      33.440  15.211  44.229  1.00 21.60           C  
ATOM    693  CE2 TYR L  91      31.431  16.158  45.067  1.00 21.36           C  
ATOM    694  CZ  TYR L  91      32.466  15.265  45.196  1.00 23.00           C  
ATOM    695  OH  TYR L  91      32.526  14.411  46.318  1.00 23.33           O  
ATOM    696  C   TYR L  91      31.459  18.155  39.546  1.00 18.72           C  
ATOM    697  O   TYR L  91      32.380  18.593  38.858  1.00 18.59           O  
ATOM    698  N   TYR L  92      30.179  18.569  39.391  1.00 17.75           N  
ATOM    699  CA  TYR L  92      29.833  19.557  38.402  1.00 17.77           C  
ATOM    700  CB  TYR L  92      28.844  19.079  37.319  1.00 17.67           C  
ATOM    701  CG  TYR L  92      29.380  17.944  36.519  1.00 18.36           C  
ATOM    702  CD1 TYR L  92      30.142  18.168  35.396  1.00 18.75           C  
ATOM    703  CD2 TYR L  92      29.106  16.650  36.888  1.00 19.16           C  
ATOM    704  CE1 TYR L  92      30.625  17.116  34.654  1.00 19.30           C  
ATOM    705  CE2 TYR L  92      29.586  15.594  36.149  1.00 20.25           C  
ATOM    706  CZ  TYR L  92      30.346  15.827  35.030  1.00 21.95           C  
ATOM    707  OH  TYR L  92      30.838  14.746  34.270  1.00 25.78           O  
ATOM    708  C   TYR L  92      29.074  20.673  39.055  1.00 19.81           C  
ATOM    709  O   TYR L  92      28.255  20.444  39.944  1.00 19.63           O  
ATOM    710  N   CYS L  93      29.337  21.924  38.617  1.00 20.05           N  
ATOM    711  CA  CYS L  93      28.557  23.046  39.052  1.00 20.86           C  
ATOM    712  CB  CYS L  93      29.385  24.320  39.379  1.00 22.62           C  
ATOM    713  SG  CYS L  93      30.519  24.868  38.062  1.00 26.63           S  
ATOM    714  C   CYS L  93      27.610  23.325  37.924  1.00 21.35           C  
ATOM    715  O   CYS L  93      27.903  23.003  36.773  1.00 20.78           O  
ATOM    716  N   SER L  94      26.421  23.880  38.238  1.00 19.44           N  
ATOM    717  CA  SER L  94      25.424  24.142  37.236  1.00 19.44           C  
ATOM    718  CB  SER L  94      24.347  23.042  37.188  1.00 20.04           C  
ATOM    719  OG  SER L  94      23.367  23.342  36.208  1.00 23.92           O  
ATOM    720  C   SER L  94      24.735  25.422  37.593  1.00 20.75           C  
ATOM    721  O   SER L  94      24.554  25.732  38.768  1.00 21.02           O  
ATOM    722  N   GLN L  95      24.325  26.194  36.566  1.00 19.15           N  
ATOM    723  CA  GLN L  95      23.679  27.463  36.760  1.00 18.47           C  
ATOM    724  CB  GLN L  95      24.599  28.585  36.241  1.00 19.05           C  
ATOM    725  CG  GLN L  95      23.952  29.934  35.962  1.00 19.29           C  
ATOM    726  CD  GLN L  95      23.459  29.886  34.525  1.00 20.07           C  
ATOM    727  OE1 GLN L  95      22.439  30.480  34.190  1.00 19.02           O  
ATOM    728  NE2 GLN L  95      24.198  29.162  33.644  1.00 17.68           N  
ATOM    729  C   GLN L  95      22.388  27.453  35.988  1.00 19.54           C  
ATOM    730  O   GLN L  95      22.379  27.144  34.799  1.00 18.84           O  
ATOM    731  N   SER L  96      21.256  27.744  36.677  1.00 46.51           N  
ATOM    732  CA  SER L  96      19.920  27.842  36.129  1.00 48.57           C  
ATOM    733  CB  SER L  96      18.885  27.190  37.057  1.00 48.47           C  
ATOM    734  OG  SER L  96      19.244  25.839  37.304  1.00 47.27           O  
ATOM    735  C   SER L  96      19.455  29.256  35.898  1.00 49.74           C  
ATOM    736  O   SER L  96      18.361  29.466  35.376  1.00 51.47           O  
ATOM    737  N   THR L  97      20.230  30.271  36.304  1.00 50.60           N  
ATOM    738  CA  THR L  97      19.708  31.610  36.288  1.00 50.76           C  
ATOM    739  CB  THR L  97      20.694  32.588  36.835  1.00 50.82           C  
ATOM    740  OG1 THR L  97      21.072  32.178  38.140  1.00 52.32           O  
ATOM    741  CG2 THR L  97      20.034  33.976  36.893  1.00 50.34           C  
ATOM    742  C   THR L  97      19.336  32.025  34.899  1.00 51.28           C  
ATOM    743  O   THR L  97      18.267  32.588  34.672  1.00 51.42           O  
ATOM    744  N   HIS L  98      20.208  31.742  33.923  1.00 51.73           N  
ATOM    745  CA  HIS L  98      19.997  32.144  32.571  1.00 53.07           C  
ATOM    746  ND1 HIS L  98      22.828  34.602  32.972  1.00 62.80           N  
ATOM    747  CG  HIS L  98      21.545  34.124  32.815  1.00 61.06           C  
ATOM    748  CB  HIS L  98      21.195  32.916  31.996  1.00 56.45           C  
ATOM    749  NE2 HIS L  98      21.503  35.948  34.145  1.00 62.57           N  
ATOM    750  CD2 HIS L  98      20.748  34.959  33.537  1.00 61.14           C  
ATOM    751  CE1 HIS L  98      22.744  35.691  33.776  1.00 63.09           C  
ATOM    752  C   HIS L  98      19.834  30.912  31.743  1.00 51.32           C  
ATOM    753  O   HIS L  98      20.300  29.834  32.108  1.00 51.19           O  
ATOM    754  N   VAL L  99      19.130  31.045  30.602  1.00 50.67           N  
ATOM    755  CA  VAL L  99      18.966  29.933  29.716  1.00 49.70           C  
ATOM    756  CB  VAL L  99      17.547  29.694  29.278  1.00 49.74           C  
ATOM    757  CG1 VAL L  99      16.716  29.263  30.497  1.00 48.17           C  
ATOM    758  CG2 VAL L  99      17.023  30.972  28.606  1.00 48.77           C  
ATOM    759  C   VAL L  99      19.770  30.245  28.499  1.00 50.20           C  
ATOM    760  O   VAL L  99      19.881  31.401  28.088  1.00 51.24           O  
ATOM    761  N   PRO L 100      20.360  29.238  27.921  1.00 49.91           N  
ATOM    762  CA  PRO L 100      20.237  27.899  28.424  1.00 47.77           C  
ATOM    763  CD  PRO L 100      20.645  29.258  26.495  1.00 49.50           C  
ATOM    764  CB  PRO L 100      20.612  26.969  27.265  1.00 48.67           C  
ATOM    765  CG  PRO L 100      21.278  27.885  26.224  1.00 49.69           C  
ATOM    766  C   PRO L 100      21.058  27.681  29.652  1.00 45.30           C  
ATOM    767  O   PRO L 100      22.001  28.434  29.896  1.00 43.51           O  
ATOM    768  N   TRP L 101      20.705  26.653  30.445  1.00 43.76           N  
ATOM    769  CA  TRP L 101      21.439  26.367  31.639  1.00 42.69           C  
ATOM    770  CB  TRP L 101      20.764  25.317  32.536  1.00 43.54           C  
ATOM    771  CG  TRP L 101      19.417  25.706  33.097  1.00 46.34           C  
ATOM    772  CD2 TRP L 101      18.737  24.942  34.106  1.00 47.15           C  
ATOM    773  CD1 TRP L 101      18.596  26.753  32.786  1.00 47.34           C  
ATOM    774  NE1 TRP L 101      17.442  26.681  33.531  1.00 49.71           N  
ATOM    775  CE2 TRP L 101      17.518  25.573  34.352  1.00 49.30           C  
ATOM    776  CE3 TRP L 101      19.104  23.812  34.778  1.00 47.18           C  
ATOM    777  CZ2 TRP L 101      16.644  25.074  35.275  1.00 49.02           C  
ATOM    778  CZ3 TRP L 101      18.217  23.305  35.704  1.00 47.24           C  
ATOM    779  CH2 TRP L 101      17.010  23.927  35.945  1.00 48.09           C  
ATOM    780  C   TRP L 101      22.752  25.785  31.221  1.00 41.73           C  
ATOM    781  O   TRP L 101      22.819  25.011  30.267  1.00 41.71           O  
ATOM    782  N   THR L 102      23.843  26.153  31.923  1.00 18.72           N  
ATOM    783  CA  THR L 102      25.129  25.623  31.564  1.00 19.22           C  
ATOM    784  CB  THR L 102      26.041  26.680  31.016  1.00 21.16           C  
ATOM    785  OG1 THR L 102      26.181  27.736  31.955  1.00 21.34           O  
ATOM    786  CG2 THR L 102      25.450  27.215  29.700  1.00 19.88           C  
ATOM    787  C   THR L 102      25.800  24.998  32.752  1.00 20.61           C  
ATOM    788  O   THR L 102      25.570  25.382  33.897  1.00 20.18           O  
ATOM    789  N   PHE L 103      26.678  24.003  32.480  1.00 18.81           N  
ATOM    790  CA  PHE L 103      27.374  23.279  33.511  1.00 17.57           C  
ATOM    791  CB  PHE L 103      27.303  21.745  33.362  1.00 17.64           C  
ATOM    792  CG  PHE L 103      25.889  21.269  33.395  1.00 18.32           C  
ATOM    793  CD1 PHE L 103      25.273  20.958  34.584  1.00 19.00           C  
ATOM    794  CD2 PHE L 103      25.178  21.125  32.228  1.00 19.53           C  
ATOM    795  CE1 PHE L 103      23.972  20.514  34.609  1.00 20.25           C  
ATOM    796  CE2 PHE L 103      23.878  20.680  32.247  1.00 21.15           C  
ATOM    797  CZ  PHE L 103      23.269  20.374  33.440  1.00 20.43           C  
ATOM    798  C   PHE L 103      28.835  23.593  33.401  1.00 19.74           C  
ATOM    799  O   PHE L 103      29.324  24.013  32.353  1.00 19.91           O  
ATOM    800  N   GLY L 104      29.572  23.402  34.513  1.00 18.44           N  
ATOM    801  CA  GLY L 104      30.994  23.593  34.512  1.00 18.06           C  
ATOM    802  C   GLY L 104      31.578  22.361  33.890  1.00 19.90           C  
ATOM    803  O   GLY L 104      30.867  21.393  33.631  1.00 18.99           O  
ATOM    804  N   GLN L 105      32.906  22.379  33.656  0.90 18.86           N  
ATOM    805  CA  GLN L 105      33.670  21.344  33.008  0.90 19.41           C  
ATOM    806  CB  GLN L 105      35.148  21.736  32.839  1.00  0.00           C  
ATOM    807  CG  GLN L 105      35.374  23.021  32.042  1.00  0.00           C  
ATOM    808  CD  GLN L 105      36.876  23.264  31.968  1.00  0.00           C  
ATOM    809  OE1 GLN L 105      37.679  22.351  32.157  1.00  0.00           O  
ATOM    810  NE2 GLN L 105      37.270  24.534  31.682  1.00  0.00           N  
ATOM    811  C   GLN L 105      33.677  20.093  33.834  0.90 20.69           C  
ATOM    812  O   GLN L 105      33.760  18.990  33.295  0.90 20.73           O  
ATOM    813  N   GLY L 106      33.650  20.231  35.171  1.00 19.15           N  
ATOM    814  CA  GLY L 106      33.691  19.083  36.034  1.00 18.77           C  
ATOM    815  C   GLY L 106      35.046  19.011  36.672  1.00 21.09           C  
ATOM    816  O   GLY L 106      36.045  19.443  36.099  1.00 21.03           O  
ATOM    817  N   THR L 107      35.088  18.480  37.914  1.00 19.32           N  
ATOM    818  CA  THR L 107      36.311  18.277  38.648  1.00 19.70           C  
ATOM    819  CB  THR L 107      36.396  19.009  39.956  1.00 21.58           C  
ATOM    820  OG1 THR L 107      35.257  18.708  40.746  1.00 21.92           O  
ATOM    821  CG2 THR L 107      36.509  20.513  39.749  1.00 21.73           C  
ATOM    822  C   THR L 107      36.339  16.843  39.061  1.00 21.56           C  
ATOM    823  O   THR L 107      35.400  16.360  39.688  1.00 20.95           O  
ATOM    824  N   LYS L 108      37.432  16.123  38.755  1.00 21.20           N  
ATOM    825  CA  LYS L 108      37.462  14.754  39.174  1.00 21.39           C  
ATOM    826  CB  LYS L 108      38.140  13.810  38.162  1.00 23.40           C  
ATOM    827  CG  LYS L 108      37.899  12.325  38.452  1.00 27.88           C  
ATOM    828  CD  LYS L 108      38.245  11.406  37.278  1.00 33.74           C  
ATOM    829  CE  LYS L 108      37.933   9.928  37.532  1.00 40.06           C  
ATOM    830  NZ  LYS L 108      38.156   9.142  36.296  1.00 43.99           N1+
ATOM    831  C   LYS L 108      38.226  14.691  40.457  1.00 22.95           C  
ATOM    832  O   LYS L 108      39.385  15.097  40.529  1.00 23.64           O  
ATOM    833  N   VAL L 109      37.578  14.179  41.521  1.00 21.18           N  
ATOM    834  CA  VAL L 109      38.237  14.074  42.791  1.00 21.55           C  
ATOM    835  CB  VAL L 109      37.325  14.347  43.953  1.00 23.17           C  
ATOM    836  CG1 VAL L 109      38.088  14.068  45.259  1.00 20.16           C  
ATOM    837  CG2 VAL L 109      36.805  15.789  43.830  1.00 19.78           C  
ATOM    838  C   VAL L 109      38.735  12.671  42.916  1.00 23.48           C  
ATOM    839  O   VAL L 109      37.981  11.717  42.727  1.00 23.22           O  
ATOM    840  N   GLU L 110      40.042  12.518  43.220  1.00 23.31           N  
ATOM    841  CA  GLU L 110      40.626  11.217  43.385  1.00 24.54           C  
ATOM    842  CB  GLU L 110      41.744  10.877  42.389  1.00 26.08           C  
ATOM    843  CG  GLU L 110      41.266  10.647  40.959  1.00 32.53           C  
ATOM    844  CD  GLU L 110      42.485  10.252  40.140  1.00 43.46           C  
ATOM    845  OE1 GLU L 110      43.237   9.354  40.606  1.00 40.88           O  
ATOM    846  OE2 GLU L 110      42.686  10.842  39.045  1.00 39.04           O1-
ATOM    847  C   GLU L 110      41.267  11.164  44.734  1.00 26.30           C  
ATOM    848  O   GLU L 110      41.743  12.174  45.253  1.00 26.45           O  
ATOM    849  N   ILE L 111      41.300   9.957  45.332  1.00 25.70           N  
ATOM    850  CA  ILE L 111      41.867   9.791  46.638  1.00 26.54           C  
ATOM    851  CB  ILE L 111      41.200   8.715  47.444  1.00 28.53           C  
ATOM    852  CG1 ILE L 111      39.725   9.060  47.709  1.00 29.07           C  
ATOM    853  CG2 ILE L 111      42.019   8.512  48.727  1.00 29.13           C  
ATOM    854  CD1 ILE L 111      39.517  10.320  48.549  1.00 31.64           C  
ATOM    855  C   ILE L 111      43.297   9.395  46.479  1.00 28.50           C  
ATOM    856  O   ILE L 111      43.623   8.469  45.738  1.00 28.80           O  
ATOM    857  N   LYS L 112      44.194  10.116  47.175  1.00 27.90           N  
ATOM    858  CA  LYS L 112      45.589   9.805  47.120  1.00 28.95           C  
ATOM    859  CB  LYS L 112      46.483  11.013  47.446  1.00 30.75           C  
ATOM    860  CG  LYS L 112      47.980  10.725  47.338  1.00 36.04           C  
ATOM    861  CD  LYS L 112      48.458  10.479  45.906  1.00 40.50           C  
ATOM    862  CE  LYS L 112      49.966  10.242  45.805  1.00 44.05           C  
ATOM    863  NZ  LYS L 112      50.345   9.958  44.402  1.00 48.84           N1+
ATOM    864  C   LYS L 112      45.816   8.764  48.205  1.00 30.93           C  
ATOM    865  O   LYS L 112      45.816   9.158  49.401  1.00 31.13           O  
ATOM    866  OXT LYS L 112      45.983   7.564  47.857  1.00 51.13           O1-
TER     867      LYS L 112 
ATOM    868  N   GLU H 113       8.110   7.670  46.882  1.00 46.49           N1+
ATOM    869  CA  GLU H 113       9.357   8.342  46.450  1.00 46.11           C  
ATOM    870  CB  GLU H 113      10.557   7.392  46.606  1.00 47.82           C  
ATOM    871  CG  GLU H 113      10.895   7.054  48.061  1.00 56.26           C  
ATOM    872  CD  GLU H 113      11.562   8.267  48.696  1.00 67.72           C  
ATOM    873  OE1 GLU H 113      11.044   9.402  48.512  1.00 52.91           O  
ATOM    874  OE2 GLU H 113      12.600   8.071  49.382  1.00 67.98           O1-
ATOM    875  C   GLU H 113       9.260   8.757  45.017  1.00 44.26           C  
ATOM    876  O   GLU H 113       8.387   8.295  44.285  1.00 44.43           O  
ATOM    877  N   VAL H 114      10.152   9.670  44.586  1.00 40.98           N  
ATOM    878  CA  VAL H 114      10.122  10.128  43.226  1.00 38.28           C  
ATOM    879  CB  VAL H 114      10.650  11.526  43.074  1.00 39.43           C  
ATOM    880  CG1 VAL H 114      10.584  11.929  41.591  1.00 38.39           C  
ATOM    881  CG2 VAL H 114       9.851  12.448  44.011  1.00 39.85           C  
ATOM    882  C   VAL H 114      10.994   9.217  42.415  1.00 38.61           C  
ATOM    883  O   VAL H 114      12.107   8.882  42.822  1.00 38.30           O  
ATOM    884  N   GLN H 115      10.502   8.778  41.237  1.00 34.96           N  
ATOM    885  CA  GLN H 115      11.292   7.912  40.406  1.00 33.31           C  
ATOM    886  CB  GLN H 115      10.857   6.439  40.456  1.00 35.21           C  
ATOM    887  CG  GLN H 115      11.046   5.775  41.819  1.00 47.86           C  
ATOM    888  CD  GLN H 115      10.576   4.332  41.710  1.00 62.97           C  
ATOM    889  OE1 GLN H 115       9.969   3.932  40.718  1.00 62.91           O  
ATOM    890  NE2 GLN H 115      10.871   3.523  42.762  1.00 60.28           N  
ATOM    891  C   GLN H 115      11.119   8.324  38.976  1.00 32.09           C  
ATOM    892  O   GLN H 115      10.010   8.625  38.537  1.00 31.90           O  
ATOM    893  N   LEU H 116      12.225   8.350  38.203  0.90 28.30           N  
ATOM    894  CA  LEU H 116      12.109   8.664  36.808  0.90 27.33           C  
ATOM    895  CB  LEU H 116      12.818   9.959  36.365  1.00 26.60           C  
ATOM    896  CG  LEU H 116      12.208  11.244  36.959  1.00 28.61           C  
ATOM    897  CD1 LEU H 116      12.524  11.377  38.454  1.00 27.14           C  
ATOM    898  CD2 LEU H 116      12.597  12.490  36.151  1.00 30.06           C  
ATOM    899  C   LEU H 116      12.707   7.536  36.030  0.90 29.01           C  
ATOM    900  O   LEU H 116      13.726   6.970  36.424  0.90 28.41           O  
ATOM    901  N   VAL H 117      12.059   7.162  34.908  1.00 27.66           N  
ATOM    902  CA  VAL H 117      12.579   6.100  34.099  1.00 28.19           C  
ATOM    903  CB  VAL H 117      11.770   4.837  34.169  1.00 29.53           C  
ATOM    904  CG1 VAL H 117      10.345   5.117  33.660  1.00  0.00           C  
ATOM    905  CG2 VAL H 117      12.514   3.759  33.362  1.00  0.00           C  
ATOM    906  C   VAL H 117      12.578   6.545  32.673  1.00 29.26           C  
ATOM    907  O   VAL H 117      11.581   7.057  32.163  1.00 28.81           O  
ATOM    908  N   GLU H 118      13.709   6.322  31.979  1.00 27.37           N  
ATOM    909  CA  GLU H 118      13.847   6.741  30.617  1.00 27.08           C  
ATOM    910  CB  GLU H 118      15.180   7.459  30.399  1.00 26.94           C  
ATOM    911  CG  GLU H 118      15.208   8.772  31.176  1.00 32.21           C  
ATOM    912  CD  GLU H 118      16.641   9.042  31.585  1.00 37.81           C  
ATOM    913  OE1 GLU H 118      17.561   8.597  30.851  1.00 34.39           O  
ATOM    914  OE2 GLU H 118      16.833   9.686  32.651  1.00 28.82           O1-
ATOM    915  C   GLU H 118      13.789   5.522  29.747  1.00 30.05           C  
ATOM    916  O   GLU H 118      14.236   4.445  30.142  1.00 30.32           O  
ATOM    917  N   SER H 119      13.188   5.656  28.545  1.00 28.50           N  
ATOM    918  CA  SER H 119      13.099   4.538  27.645  1.00 29.30           C  
ATOM    919  CB  SER H 119      11.751   3.796  27.714  1.00 31.82           C  
ATOM    920  OG  SER H 119      11.568   3.228  29.002  1.00 37.33           O  
ATOM    921  C   SER H 119      13.232   5.048  26.241  1.00 31.70           C  
ATOM    922  O   SER H 119      12.929   6.207  25.962  1.00 30.18           O  
ATOM    923  N   GLY H 120      13.702   4.185  25.312  1.00 31.42           N  
ATOM    924  CA  GLY H 120      13.828   4.606  23.942  1.00 32.19           C  
ATOM    925  C   GLY H 120      14.824   3.731  23.234  1.00 33.28           C  
ATOM    926  O   GLY H 120      15.450   2.855  23.828  1.00 32.45           O  
ATOM    927  N   PRO H 121      14.968   3.959  21.950  1.00 33.00           N  
ATOM    928  CA  PRO H 121      15.895   3.179  21.172  1.00 32.96           C  
ATOM    929  CD  PRO H 121      13.840   4.412  21.151  1.00 34.29           C  
ATOM    930  CB  PRO H 121      15.528   3.420  19.710  1.00 34.52           C  
ATOM    931  CG  PRO H 121      14.032   3.774  19.764  1.00 37.30           C  
ATOM    932  C   PRO H 121      17.317   3.519  21.486  1.00 34.60           C  
ATOM    933  O   PRO H 121      17.646   4.698  21.599  1.00 35.53           O  
ATOM    934  N   GLY H 122      18.160   2.487  21.652  1.00 31.52           N  
ATOM    935  CA  GLY H 122      19.566   2.603  21.899  1.00 30.38           C  
ATOM    936  C   GLY H 122      20.295   3.031  20.661  1.00 31.06           C  
ATOM    937  O   GLY H 122      21.325   3.694  20.752  1.00 30.55           O  
ATOM    938  N   LEU H 123      19.830   2.597  19.470  1.00 29.30           N  
ATOM    939  CA  LEU H 123      20.558   2.911  18.268  1.00 28.98           C  
ATOM    940  CB  LEU H 123      21.150   1.663  17.585  1.00 28.32           C  
ATOM    941  CG  LEU H 123      21.941   1.951  16.295  1.00 31.08           C  
ATOM    942  CD1 LEU H 123      23.204   2.779  16.583  1.00 30.63           C  
ATOM    943  CD2 LEU H 123      22.253   0.655  15.531  1.00 31.02           C  
ATOM    944  C   LEU H 123      19.645   3.585  17.285  1.00 30.44           C  
ATOM    945  O   LEU H 123      18.473   3.234  17.165  1.00 30.38           O  
ATOM    946  N   VAL H 124      20.179   4.595  16.560  1.00 29.10           N  
ATOM    947  CA  VAL H 124      19.425   5.328  15.577  1.00 29.88           C  
ATOM    948  CB  VAL H 124      18.946   6.652  16.101  1.00 31.79           C  
ATOM    949  CG1 VAL H 124      18.164   7.380  14.999  1.00 27.90           C  
ATOM    950  CG2 VAL H 124      18.132   6.408  17.383  1.00 27.51           C  
ATOM    951  C   VAL H 124      20.357   5.617  14.431  1.00 31.56           C  
ATOM    952  O   VAL H 124      21.556   5.794  14.635  1.00 30.95           O  
ATOM    953  N   LYS H 125      19.840   5.660  13.182  1.00 31.63           N  
ATOM    954  CA  LYS H 125      20.705   5.960  12.070  1.00 32.37           C  
ATOM    955  CB  LYS H 125      20.312   5.325  10.722  1.00 34.13           C  
ATOM    956  CG  LYS H 125      20.654   3.836  10.632  1.00 36.60           C  
ATOM    957  CD  LYS H 125      20.268   3.188   9.299  1.00 41.47           C  
ATOM    958  CE  LYS H 125      18.804   2.761   9.201  1.00 45.19           C  
ATOM    959  NZ  LYS H 125      18.521   2.247   7.841  1.00 49.10           N1+
ATOM    960  C   LYS H 125      20.748   7.441  11.885  1.00 33.95           C  
ATOM    961  O   LYS H 125      19.873   8.170  12.348  1.00 33.70           O  
ATOM    962  N   PRO H 126      21.762   7.907  11.206  1.00 32.74           N  
ATOM    963  CA  PRO H 126      21.890   9.321  11.015  1.00 32.97           C  
ATOM    964  CD  PRO H 126      23.056   7.243  11.217  1.00 33.42           C  
ATOM    965  CB  PRO H 126      23.281   9.535  10.426  1.00 33.69           C  
ATOM    966  CG  PRO H 126      24.093   8.361  11.005  1.00 34.95           C  
ATOM    967  C   PRO H 126      20.775   9.872  10.188  1.00 35.40           C  
ATOM    968  O   PRO H 126      20.262   9.167   9.321  1.00 35.50           O  
ATOM    969  N   SER H 127      20.413  11.144  10.447  1.00 34.06           N  
ATOM    970  CA  SER H 127      19.369  11.860   9.770  1.00 34.89           C  
ATOM    971  CB  SER H 127      19.428  11.671   8.246  1.00 37.21           C  
ATOM    972  OG  SER H 127      20.651  12.189   7.749  1.00 41.64           O  
ATOM    973  C   SER H 127      18.014  11.410  10.232  1.00 36.17           C  
ATOM    974  O   SER H 127      17.005  11.977   9.819  1.00 36.30           O  
ATOM    975  N   GLU H 128      17.942  10.419  11.140  1.00 34.58           N  
ATOM    976  CA  GLU H 128      16.661   9.974  11.621  1.00 34.42           C  
ATOM    977  CB  GLU H 128      16.595   8.463  11.904  1.00 35.93           C  
ATOM    978  CG  GLU H 128      16.684   7.643  10.614  1.00 42.75           C  
ATOM    979  CD  GLU H 128      16.596   6.161  10.950  1.00 53.77           C  
ATOM    980  OE1 GLU H 128      17.270   5.725  11.919  1.00 49.92           O  
ATOM    981  OE2 GLU H 128      15.846   5.445  10.234  1.00 60.56           O1-
ATOM    982  C   GLU H 128      16.323  10.730  12.873  1.00 35.10           C  
ATOM    983  O   GLU H 128      17.118  11.537  13.351  1.00 33.54           O  
ATOM    984  N   THR H 129      15.108  10.508  13.423  1.00 33.76           N  
ATOM    985  CA  THR H 129      14.684  11.228  14.594  1.00 33.51           C  
ATOM    986  CB  THR H 129      13.250  11.667  14.537  1.00 36.81           C  
ATOM    987  OG1 THR H 129      13.032  12.493  13.404  1.00 36.93           O  
ATOM    988  CG2 THR H 129      12.917  12.441  15.824  1.00 35.31           C  
ATOM    989  C   THR H 129      14.804  10.349  15.805  1.00 34.87           C  
ATOM    990  O   THR H 129      14.433   9.177  15.785  1.00 34.84           O  
ATOM    991  N   LEU H 130      15.332  10.929  16.907  1.00 32.34           N  
ATOM    992  CA  LEU H 130      15.508  10.239  18.158  0.96 31.45           C  
ATOM    993  CB  LEU H 130      16.730  10.740  18.942  0.96 30.96           C  
ATOM    994  CG  LEU H 130      16.946  10.024  20.285  0.96 32.71           C  
ATOM    995  CD1 LEU H 130      17.449   8.586  20.096  0.96 33.96           C  
ATOM    996  CD2 LEU H 130      17.824  10.862  21.221  0.96 32.84           C  
ATOM    997  C   LEU H 130      14.310  10.544  19.011  1.00 32.77           C  
ATOM    998  O   LEU H 130      13.907  11.699  19.131  1.00 31.93           O  
ATOM    999  N   SER H 131      13.692   9.505  19.618  1.00 30.97           N  
ATOM   1000  CA  SER H 131      12.555   9.745  20.468  1.00 30.82           C  
ATOM   1001  CB  SER H 131      11.225   9.220  19.899  1.00 33.39           C  
ATOM   1002  OG  SER H 131      10.856   9.964  18.747  1.00 39.81           O  
ATOM   1003  C   SER H 131      12.780   9.049  21.778  1.00 30.97           C  
ATOM   1004  O   SER H 131      13.063   7.853  21.816  1.00 30.62           O  
ATOM   1005  N   LEU H 132      12.649   9.792  22.897  1.00 27.31           N  
ATOM   1006  CA  LEU H 132      12.844   9.218  24.200  1.00 26.00           C  
ATOM   1007  CB  LEU H 132      14.081   9.765  24.935  1.00 25.37           C  
ATOM   1008  CG  LEU H 132      15.424   9.382  24.283  1.00 27.08           C  
ATOM   1009  CD1 LEU H 132      16.607   9.967  25.068  1.00 26.95           C  
ATOM   1010  CD2 LEU H 132      15.547   7.860  24.101  1.00 27.43           C  
ATOM   1011  C   LEU H 132      11.654   9.544  25.052  1.00 27.78           C  
ATOM   1012  O   LEU H 132      10.970  10.541  24.824  1.00 27.70           O  
ATOM   1013  N   SER H 133      11.378   8.691  26.064  1.00 25.50           N  
ATOM   1014  CA  SER H 133      10.261   8.906  26.943  1.00 25.46           C  
ATOM   1015  CB  SER H 133       9.188   7.814  26.806  1.00 29.38           C  
ATOM   1016  OG  SER H 133       8.690   7.786  25.476  1.00  0.00           O  
ATOM   1017  C   SER H 133      10.762   8.858  28.358  1.00 26.81           C  
ATOM   1018  O   SER H 133      11.681   8.100  28.672  1.00 27.33           O  
ATOM   1019  N   CYS H 134      10.169   9.689  29.249  1.00 25.01           N  
ATOM   1020  CA  CYS H 134      10.535   9.732  30.642  1.00 25.05           C  
ATOM   1021  CB  CYS H 134      11.183  11.083  31.042  1.00 25.59           C  
ATOM   1022  SG  CYS H 134      11.676  11.207  32.792  1.00 27.68           S  
ATOM   1023  C   CYS H 134       9.270   9.548  31.433  1.00 26.24           C  
ATOM   1024  O   CYS H 134       8.376  10.396  31.405  1.00 25.77           O  
ATOM   1025  N   THR H 135       9.170   8.431  32.185  1.00 24.31           N  
ATOM   1026  CA  THR H 135       7.979   8.154  32.938  1.00 24.16           C  
ATOM   1027  CB  THR H 135       7.567   6.712  32.871  1.00 28.73           C  
ATOM   1028  OG1 THR H 135       7.381   6.328  31.516  1.00 31.24           O  
ATOM   1029  CG2 THR H 135       6.250   6.534  33.643  1.00 31.84           C  
ATOM   1030  C   THR H 135       8.268   8.508  34.363  1.00 25.46           C  
ATOM   1031  O   THR H 135       9.315   8.163  34.903  1.00 23.93           O  
ATOM   1032  N   VAL H 136       7.320   9.224  35.007  1.00 24.39           N  
ATOM   1033  CA  VAL H 136       7.531   9.718  36.336  1.00 25.03           C  
ATOM   1034  CB  VAL H 136       7.266  11.188  36.429  1.00 26.80           C  
ATOM   1035  CG1 VAL H 136       7.507  11.645  37.876  1.00 26.84           C  
ATOM   1036  CG2 VAL H 136       8.112  11.903  35.367  1.00 26.47           C  
ATOM   1037  C   VAL H 136       6.570   9.047  37.276  1.00 27.98           C  
ATOM   1038  O   VAL H 136       5.420   8.772  36.935  1.00 28.35           O  
ATOM   1039  N   SER H 137       7.058   8.749  38.501  0.86 27.29           N  
ATOM   1040  CA  SER H 137       6.226   8.160  39.511  0.86 28.87           C  
ATOM   1041  CB  SER H 137       6.488   6.661  39.736  0.86 31.57           C  
ATOM   1042  OG  SER H 137       6.140   5.915  38.579  0.77 42.24           O  
ATOM   1043  C   SER H 137       6.551   8.844  40.806  0.86 31.33           C  
ATOM   1044  O   SER H 137       7.692   9.243  41.033  0.86 30.99           O  
ATOM   1045  N   GLY H 138       5.494   8.984  41.625  1.00 40.51           N  
ATOM   1046  CA  GLY H 138       5.567   9.609  42.901  1.00 41.07           C  
ATOM   1047  C   GLY H 138       4.924  10.957  42.823  1.00 41.68           C  
ATOM   1048  O   GLY H 138       4.483  11.483  43.843  1.00 41.44           O  
ATOM   1049  N   ASP H 139       4.845  11.568  41.620  1.00 41.89           N  
ATOM   1050  CA  ASP H 139       4.233  12.870  41.576  1.00 42.08           C  
ATOM   1051  CB  ASP H 139       5.202  14.002  41.992  1.00 42.95           C  
ATOM   1052  CG  ASP H 139       6.378  14.063  41.023  1.00 43.55           C  
ATOM   1053  OD1 ASP H 139       6.430  13.220  40.091  1.00 42.44           O  
ATOM   1054  OD2 ASP H 139       7.251  14.953  41.213  1.00 43.84           O1-
ATOM   1055  C   ASP H 139       3.692  13.158  40.196  1.00 41.67           C  
ATOM   1056  O   ASP H 139       4.003  12.449  39.241  1.00 41.49           O  
ATOM   1057  N   SER H 140       2.829  14.198  40.082  1.00 41.26           N  
ATOM   1058  CA  SER H 140       2.229  14.596  38.828  1.00 40.76           C  
ATOM   1059  CB  SER H 140       0.859  15.275  39.000  1.00 41.03           C  
ATOM   1060  OG  SER H 140       0.332  15.652  37.739  1.00 41.20           O  
ATOM   1061  C   SER H 140       3.122  15.585  38.128  1.00 40.57           C  
ATOM   1062  O   SER H 140       3.767  16.419  38.757  1.00 40.29           O  
ATOM   1063  N   ILE H 141       3.155  15.514  36.781  1.00 39.99           N  
ATOM   1064  CA  ILE H 141       3.931  16.351  35.897  1.00 39.58           C  
ATOM   1065  CB  ILE H 141       4.053  15.785  34.513  1.00 39.90           C  
ATOM   1066  CG1 ILE H 141       2.683  15.629  33.842  1.00 39.97           C  
ATOM   1067  CG2 ILE H 141       4.840  14.470  34.635  1.00 39.57           C  
ATOM   1068  CD1 ILE H 141       2.789  15.207  32.377  1.00 40.63           C  
ATOM   1069  C   ILE H 141       3.404  17.761  35.874  1.00 39.02           C  
ATOM   1070  O   ILE H 141       4.120  18.706  35.527  1.00 38.88           O  
ATOM   1071  N   THR H 142       2.099  17.915  36.167  1.00 39.05           N  
ATOM   1072  CA  THR H 142       1.442  19.191  36.186  1.00 38.98           C  
ATOM   1073  CB  THR H 142      -0.025  19.083  36.500  1.00 39.76           C  
ATOM   1074  OG1 THR H 142      -0.211  18.509  37.783  1.00 40.62           O  
ATOM   1075  CG2 THR H 142      -0.705  18.208  35.431  1.00 39.01           C  
ATOM   1076  C   THR H 142       2.075  20.046  37.240  1.00 38.41           C  
ATOM   1077  O   THR H 142       2.046  21.272  37.160  1.00 37.86           O  
ATOM   1078  N   SER H 143       2.610  19.406  38.289  1.00 38.07           N  
ATOM   1079  CA  SER H 143       3.179  20.057  39.437  1.00 37.92           C  
ATOM   1080  CB  SER H 143       3.478  19.048  40.564  1.00 38.87           C  
ATOM   1081  OG  SER H 143       4.041  19.708  41.686  1.00 40.94           O  
ATOM   1082  C   SER H 143       4.448  20.814  39.173  1.00 36.89           C  
ATOM   1083  O   SER H 143       4.625  21.913  39.690  1.00 36.16           O  
ATOM   1084  N   GLY H 144       5.383  20.296  38.364  1.00 35.46           N  
ATOM   1085  CA  GLY H 144       6.626  21.015  38.340  1.00 33.26           C  
ATOM   1086  C   GLY H 144       7.147  21.144  36.954  1.00 32.17           C  
ATOM   1087  O   GLY H 144       6.432  21.176  35.956  1.00 31.24           O  
ATOM   1088  N   PHE H 145       8.474  21.259  36.900  1.00 23.87           N  
ATOM   1089  CA  PHE H 145       9.264  21.454  35.699  1.00 22.54           C  
ATOM   1090  CB  PHE H 145      10.264  22.620  35.819  1.00 23.13           C  
ATOM   1091  CG  PHE H 145       9.525  23.907  35.908  1.00 23.56           C  
ATOM   1092  CD1 PHE H 145       8.727  24.177  36.996  1.00 24.83           C  
ATOM   1093  CD2 PHE H 145       9.659  24.858  34.921  1.00 24.04           C  
ATOM   1094  CE1 PHE H 145       8.049  25.369  37.086  1.00 23.99           C  
ATOM   1095  CE2 PHE H 145       8.984  26.053  35.008  1.00 23.69           C  
ATOM   1096  CZ  PHE H 145       8.176  26.309  36.091  1.00 24.15           C  
ATOM   1097  C   PHE H 145      10.134  20.244  35.479  1.00 23.72           C  
ATOM   1098  O   PHE H 145      10.669  19.679  36.432  1.00 23.59           O  
ATOM   1099  N   TRP H 146      10.342  19.838  34.201  1.00 21.28           N  
ATOM   1100  CA  TRP H 146      11.097  18.648  33.916  1.00 21.48           C  
ATOM   1101  CB  TRP H 146      10.164  17.551  33.409  1.00 22.98           C  
ATOM   1102  CG  TRP H 146       9.068  17.359  34.428  1.00 22.59           C  
ATOM   1103  CD2 TRP H 146       8.958  16.269  35.351  1.00 22.11           C  
ATOM   1104  CD1 TRP H 146       7.996  18.166  34.663  1.00 23.10           C  
ATOM   1105  NE1 TRP H 146       7.225  17.651  35.673  1.00 23.48           N  
ATOM   1106  CE2 TRP H 146       7.806  16.483  36.109  1.00 23.30           C  
ATOM   1107  CE3 TRP H 146       9.745  15.173  35.542  1.00 21.58           C  
ATOM   1108  CZ2 TRP H 146       7.426  15.602  37.080  1.00 23.21           C  
ATOM   1109  CZ3 TRP H 146       9.371  14.297  36.535  1.00 22.57           C  
ATOM   1110  CH2 TRP H 146       8.233  14.506  37.290  1.00 22.72           C  
ATOM   1111  C   TRP H 146      12.137  18.985  32.887  1.00 22.43           C  
ATOM   1112  O   TRP H 146      11.885  19.750  31.957  1.00 22.70           O  
ATOM   1113  N   ASN H 147      13.350  18.405  33.024  1.00 21.08           N  
ATOM   1114  CA  ASN H 147      14.435  18.786  32.157  1.00 21.18           C  
ATOM   1115  CB  ASN H 147      15.612  19.438  32.907  1.00 22.66           C  
ATOM   1116  CG  ASN H 147      15.118  20.680  33.626  1.00 23.26           C  
ATOM   1117  OD1 ASN H 147      14.182  21.336  33.183  1.00 22.79           O  
ATOM   1118  ND2 ASN H 147      15.747  21.021  34.778  1.00 23.17           N  
ATOM   1119  C   ASN H 147      15.039  17.584  31.498  1.00 23.07           C  
ATOM   1120  O   ASN H 147      14.914  16.459  31.981  1.00 22.12           O  
ATOM   1121  N   TRP H 148      15.711  17.825  30.347  1.00 21.64           N  
ATOM   1122  CA  TRP H 148      16.428  16.810  29.631  1.00 21.30           C  
ATOM   1123  CB  TRP H 148      15.909  16.575  28.201  1.00 20.82           C  
ATOM   1124  CG  TRP H 148      14.555  15.910  28.149  1.00 21.72           C  
ATOM   1125  CD2 TRP H 148      14.371  14.488  28.169  1.00 21.12           C  
ATOM   1126  CD1 TRP H 148      13.308  16.461  28.091  1.00 22.84           C  
ATOM   1127  NE1 TRP H 148      12.357  15.468  28.076  1.00 23.07           N  
ATOM   1128  CE2 TRP H 148      12.998  14.248  28.123  1.00 24.02           C  
ATOM   1129  CE3 TRP H 148      15.274  13.467  28.225  1.00 22.07           C  
ATOM   1130  CZ2 TRP H 148      12.505  12.974  28.135  1.00 24.17           C  
ATOM   1131  CZ3 TRP H 148      14.775  12.183  28.231  1.00 22.91           C  
ATOM   1132  CH2 TRP H 148      13.417  11.943  28.187  1.00 24.12           C  
ATOM   1133  C   TRP H 148      17.853  17.270  29.529  1.00 22.28           C  
ATOM   1134  O   TRP H 148      18.119  18.441  29.253  1.00 21.44           O  
ATOM   1135  N   ILE H 149      18.809  16.351  29.776  1.00 19.86           N  
ATOM   1136  CA  ILE H 149      20.206  16.686  29.746  1.00 19.46           C  
ATOM   1137  CB  ILE H 149      20.742  16.917  31.125  1.00 20.43           C  
ATOM   1138  CG1 ILE H 149      19.989  18.112  31.733  1.00 21.32           C  
ATOM   1139  CG2 ILE H 149      22.266  17.114  31.051  1.00 20.44           C  
ATOM   1140  CD1 ILE H 149      20.126  18.235  33.246  1.00 22.62           C  
ATOM   1141  C   ILE H 149      20.933  15.546  29.107  1.00 21.72           C  
ATOM   1142  O   ILE H 149      20.497  14.400  29.194  1.00 21.73           O  
ATOM   1143  N   ARG H 150      22.058  15.827  28.416  1.00 20.22           N  
ATOM   1144  CA  ARG H 150      22.755  14.733  27.800  1.00 20.06           C  
ATOM   1145  CB  ARG H 150      22.540  14.612  26.279  1.00 20.40           C  
ATOM   1146  CG  ARG H 150      22.963  15.819  25.442  1.00 23.75           C  
ATOM   1147  CD  ARG H 150      22.697  15.602  23.949  1.00 26.53           C  
ATOM   1148  NE  ARG H 150      23.126  16.826  23.218  1.00 26.00           N  
ATOM   1149  CZ  ARG H 150      23.252  16.796  21.859  1.00 30.46           C  
ATOM   1150  NH1 ARG H 150      23.002  15.643  21.173  1.00 24.74           N1+
ATOM   1151  NH2 ARG H 150      23.633  17.918  21.185  1.00 26.41           N  
ATOM   1152  C   ARG H 150      24.218  14.831  28.095  1.00 20.84           C  
ATOM   1153  O   ARG H 150      24.726  15.893  28.449  1.00 20.56           O  
ATOM   1154  N   GLN H 151      24.925  13.682  28.000  1.00 19.87           N  
ATOM   1155  CA  GLN H 151      26.335  13.643  28.269  1.00 20.20           C  
ATOM   1156  CB  GLN H 151      26.624  13.009  29.647  1.00 20.33           C  
ATOM   1157  CG  GLN H 151      28.102  12.921  30.038  1.00 21.94           C  
ATOM   1158  CD  GLN H 151      28.185  12.333  31.445  1.00 25.95           C  
ATOM   1159  OE1 GLN H 151      27.486  11.378  31.782  1.00 25.51           O  
ATOM   1160  NE2 GLN H 151      29.061  12.930  32.299  1.00 24.24           N  
ATOM   1161  C   GLN H 151      26.978  12.790  27.210  1.00 22.32           C  
ATOM   1162  O   GLN H 151      26.731  11.589  27.146  1.00 21.87           O  
ATOM   1163  N   PRO H 152      27.818  13.363  26.382  1.00 22.74           N  
ATOM   1164  CA  PRO H 152      28.477  12.583  25.362  1.00 24.22           C  
ATOM   1165  CD  PRO H 152      27.629  14.744  25.968  1.00 25.58           C  
ATOM   1166  CB  PRO H 152      29.084  13.594  24.393  1.00 24.53           C  
ATOM   1167  CG  PRO H 152      28.162  14.820  24.526  1.00 26.44           C  
ATOM   1168  C   PRO H 152      29.475  11.702  26.038  1.00 27.51           C  
ATOM   1169  O   PRO H 152      29.889  12.033  27.149  1.00 27.20           O  
ATOM   1170  N   PRO H 153      29.879  10.620  25.439  1.00 27.77           N  
ATOM   1171  CA  PRO H 153      30.781   9.752  26.130  1.00 28.31           C  
ATOM   1172  CD  PRO H 153      29.041   9.900  24.495  1.00 28.89           C  
ATOM   1173  CB  PRO H 153      30.883   8.497  25.267  1.00 29.17           C  
ATOM   1174  CG  PRO H 153      29.502   8.433  24.582  1.00 31.65           C  
ATOM   1175  C   PRO H 153      32.075  10.429  26.448  1.00 30.37           C  
ATOM   1176  O   PRO H 153      32.671  11.040  25.562  1.00 30.72           O  
ATOM   1177  N   GLY H 154      32.506  10.330  27.721  1.00 29.70           N  
ATOM   1178  CA  GLY H 154      33.759  10.867  28.173  1.00 29.65           C  
ATOM   1179  C   GLY H 154      33.684  12.363  28.251  1.00 31.17           C  
ATOM   1180  O   GLY H 154      34.709  13.028  28.397  1.00 31.11           O  
ATOM   1181  N   LYS H 155      32.467  12.938  28.181  1.00 28.50           N  
ATOM   1182  CA  LYS H 155      32.352  14.373  28.164  1.00 28.22           C  
ATOM   1183  CB  LYS H 155      31.692  14.910  26.882  1.00 30.31           C  
ATOM   1184  CG  LYS H 155      32.615  14.949  25.661  1.00 37.12           C  
ATOM   1185  CD  LYS H 155      33.742  15.973  25.804  1.00 46.55           C  
ATOM   1186  CE  LYS H 155      34.592  16.153  24.546  1.00 54.99           C  
ATOM   1187  NZ  LYS H 155      35.480  17.328  24.705  1.00 58.61           N1+
ATOM   1188  C   LYS H 155      31.511  14.842  29.313  1.00 28.12           C  
ATOM   1189  O   LYS H 155      31.103  14.067  30.176  1.00 27.75           O  
ATOM   1190  N   GLY H 156      31.252  16.169  29.334  1.00 26.37           N  
ATOM   1191  CA  GLY H 156      30.511  16.818  30.377  1.00 25.37           C  
ATOM   1192  C   GLY H 156      29.047  16.785  30.061  1.00 26.28           C  
ATOM   1193  O   GLY H 156      28.590  16.020  29.213  1.00 25.68           O  
ATOM   1194  N   LEU H 157      28.274  17.644  30.758  1.00 23.61           N  
ATOM   1195  CA  LEU H 157      26.842  17.669  30.656  1.00 22.33           C  
ATOM   1196  CB  LEU H 157      26.173  17.772  32.038  1.00 21.70           C  
ATOM   1197  CG  LEU H 157      26.451  16.558  32.944  1.00 22.40           C  
ATOM   1198  CD1 LEU H 157      25.894  16.774  34.359  1.00 21.97           C  
ATOM   1199  CD2 LEU H 157      25.921  15.260  32.314  1.00 22.68           C  
ATOM   1200  C   LEU H 157      26.398  18.859  29.856  1.00 24.38           C  
ATOM   1201  O   LEU H 157      26.987  19.938  29.938  1.00 24.01           O  
ATOM   1202  N   GLU H 158      25.334  18.661  29.041  1.00 22.90           N  
ATOM   1203  CA  GLU H 158      24.748  19.692  28.230  1.00 23.32           C  
ATOM   1204  CB  GLU H 158      24.934  19.468  26.715  1.00 24.08           C  
ATOM   1205  CG  GLU H 158      24.277  20.555  25.856  1.00 29.46           C  
ATOM   1206  CD  GLU H 158      24.407  20.186  24.382  1.00 38.17           C  
ATOM   1207  OE1 GLU H 158      25.279  19.339  24.054  1.00 33.22           O  
ATOM   1208  OE2 GLU H 158      23.633  20.747  23.561  1.00 36.98           O1-
ATOM   1209  C   GLU H 158      23.265  19.681  28.470  1.00 24.19           C  
ATOM   1210  O   GLU H 158      22.619  18.637  28.413  1.00 23.91           O  
ATOM   1211  N   TRP H 159      22.690  20.869  28.740  1.00 22.18           N  
ATOM   1212  CA  TRP H 159      21.286  21.048  28.994  1.00 22.00           C  
ATOM   1213  CB  TRP H 159      21.062  22.363  29.751  1.00 22.17           C  
ATOM   1214  CG  TRP H 159      19.659  22.894  29.730  1.00 23.24           C  
ATOM   1215  CD2 TRP H 159      18.684  22.787  30.774  1.00 23.69           C  
ATOM   1216  CD1 TRP H 159      19.084  23.634  28.748  1.00 24.86           C  
ATOM   1217  NE1 TRP H 159      17.813  23.994  29.107  1.00 24.15           N  
ATOM   1218  CE2 TRP H 159      17.553  23.486  30.352  1.00 25.13           C  
ATOM   1219  CE3 TRP H 159      18.728  22.168  31.985  1.00 24.09           C  
ATOM   1220  CZ2 TRP H 159      16.443  23.584  31.133  1.00 25.50           C  
ATOM   1221  CZ3 TRP H 159      17.603  22.265  32.771  1.00 25.26           C  
ATOM   1222  CH2 TRP H 159      16.486  22.960  32.356  1.00 25.45           C  
ATOM   1223  C   TRP H 159      20.555  21.149  27.687  1.00 23.23           C  
ATOM   1224  O   TRP H 159      20.894  21.979  26.848  1.00 23.79           O  
ATOM   1225  N   ILE H 160      19.594  20.228  27.452  1.00 21.80           N  
ATOM   1226  CA  ILE H 160      18.765  20.205  26.273  1.00 22.08           C  
ATOM   1227  CB  ILE H 160      18.227  18.833  26.001  1.00 23.72           C  
ATOM   1228  CG1 ILE H 160      19.401  17.868  25.767  1.00 25.58           C  
ATOM   1229  CG2 ILE H 160      17.253  18.916  24.812  1.00 26.01           C  
ATOM   1230  CD1 ILE H 160      19.002  16.394  25.794  1.00 28.47           C  
ATOM   1231  C   ILE H 160      17.602  21.155  26.318  1.00 23.44           C  
ATOM   1232  O   ILE H 160      17.385  21.922  25.380  1.00 23.73           O  
ATOM   1233  N   GLY H 161      16.808  21.133  27.408  1.00 21.60           N  
ATOM   1234  CA  GLY H 161      15.637  21.967  27.439  1.00 21.50           C  
ATOM   1235  C   GLY H 161      14.777  21.566  28.600  1.00 22.53           C  
ATOM   1236  O   GLY H 161      15.064  20.599  29.305  1.00 21.29           O  
ATOM   1237  N   TYR H 162      13.689  22.333  28.837  1.00 21.05           N  
ATOM   1238  CA  TYR H 162      12.812  22.024  29.924  1.00 21.12           C  
ATOM   1239  CB  TYR H 162      13.060  22.842  31.208  1.00 21.78           C  
ATOM   1240  CG  TYR H 162      12.865  24.310  31.009  1.00 22.42           C  
ATOM   1241  CD1 TYR H 162      11.614  24.868  30.891  1.00 22.45           C  
ATOM   1242  CD2 TYR H 162      13.951  25.148  30.986  1.00 23.46           C  
ATOM   1243  CE1 TYR H 162      11.452  26.224  30.724  1.00 23.74           C  
ATOM   1244  CE2 TYR H 162      13.800  26.503  30.821  1.00 23.81           C  
ATOM   1245  CZ  TYR H 162      12.548  27.045  30.685  1.00 24.15           C  
ATOM   1246  OH  TYR H 162      12.389  28.437  30.516  1.00 24.44           O  
ATOM   1247  C   TYR H 162      11.403  22.274  29.525  1.00 23.34           C  
ATOM   1248  O   TYR H 162      11.116  23.003  28.578  1.00 23.48           O  
ATOM   1249  N   ILE H 163      10.483  21.635  30.266  1.00 21.61           N  
ATOM   1250  CA  ILE H 163       9.085  21.850  30.081  1.00 22.28           C  
ATOM   1251  CB  ILE H 163       8.342  20.609  29.714  1.00 23.57           C  
ATOM   1252  CG1 ILE H 163       6.887  20.944  29.347  1.00 23.85           C  
ATOM   1253  CG2 ILE H 163       8.522  19.614  30.869  1.00 23.34           C  
ATOM   1254  CD1 ILE H 163       6.171  19.836  28.583  1.00 27.87           C  
ATOM   1255  C   ILE H 163       8.596  22.349  31.399  1.00 24.84           C  
ATOM   1256  O   ILE H 163       8.994  21.846  32.449  1.00 24.45           O  
ATOM   1257  N   GLY H 164       7.748  23.395  31.364  1.00 24.21           N  
ATOM   1258  CA  GLY H 164       7.249  24.025  32.548  1.00 25.44           C  
ATOM   1259  C   GLY H 164       6.082  23.266  33.084  1.00 27.66           C  
ATOM   1260  O   GLY H 164       5.566  22.337  32.460  1.00 27.03           O  
ATOM   1261  N   PHE H 165       5.542  23.554  34.287  1.00 29.69           N  
ATOM   1262  CA  PHE H 165       4.356  22.823  34.723  1.00 30.66           C  
ATOM   1263  CB  PHE H 165       3.976  23.041  36.202  1.00 31.08           C  
ATOM   1264  CG  PHE H 165       3.763  24.490  36.472  1.00 32.90           C  
ATOM   1265  CD1 PHE H 165       4.835  25.278  36.816  1.00 33.71           C  
ATOM   1266  CD2 PHE H 165       2.512  25.057  36.394  1.00 33.19           C  
ATOM   1267  CE1 PHE H 165       4.667  26.616  37.078  1.00 33.96           C  
ATOM   1268  CE2 PHE H 165       2.341  26.398  36.654  1.00 34.67           C  
ATOM   1269  CZ  PHE H 165       3.418  27.177  36.997  1.00 34.60           C  
ATOM   1270  C   PHE H 165       3.205  23.237  33.853  1.00 30.02           C  
ATOM   1271  O   PHE H 165       2.242  22.498  33.677  1.00 31.49           O  
ATOM   1272  N   SER H 166       3.232  24.484  33.358  1.00 29.80           N  
ATOM   1273  CA  SER H 166       2.199  24.985  32.495  1.00 30.56           C  
ATOM   1274  CB  SER H 166       2.264  26.513  32.338  1.00 30.86           C  
ATOM   1275  OG  SER H 166       3.488  26.895  31.727  1.00 32.35           O  
ATOM   1276  C   SER H 166       2.307  24.379  31.119  1.00 30.82           C  
ATOM   1277  O   SER H 166       1.368  24.466  30.326  1.00 30.67           O  
ATOM   1278  N   GLY H 167       3.452  23.751  30.784  1.00 29.45           N  
ATOM   1279  CA  GLY H 167       3.573  23.182  29.470  1.00 28.89           C  
ATOM   1280  C   GLY H 167       4.405  24.081  28.588  1.00 27.65           C  
ATOM   1281  O   GLY H 167       4.616  23.772  27.416  1.00 28.74           O  
ATOM   1282  N   SER H 168       4.892  25.233  29.098  1.00 28.97           N  
ATOM   1283  CA  SER H 168       5.719  26.058  28.255  1.00 29.30           C  
ATOM   1284  CB  SER H 168       5.825  27.508  28.760  1.00 31.67           C  
ATOM   1285  OG  SER H 168       6.260  27.528  30.112  1.00 36.32           O  
ATOM   1286  C   SER H 168       7.085  25.442  28.204  1.00 30.44           C  
ATOM   1287  O   SER H 168       7.517  24.795  29.153  1.00 29.44           O  
ATOM   1288  N   THR H 169       7.817  25.618  27.082  1.00 28.42           N  
ATOM   1289  CA  THR H 169       9.087  24.954  27.017  1.00 27.72           C  
ATOM   1290  CB  THR H 169       9.038  23.708  26.176  1.00 30.51           C  
ATOM   1291  OG1 THR H 169      10.305  23.072  26.129  1.00 32.63           O  
ATOM   1292  CG2 THR H 169       8.530  24.065  24.776  1.00 28.63           C  
ATOM   1293  C   THR H 169      10.168  25.876  26.542  1.00 29.04           C  
ATOM   1294  O   THR H 169       9.925  26.873  25.863  1.00 28.94           O  
ATOM   1295  N   TYR H 170      11.410  25.564  26.963  1.00 27.13           N  
ATOM   1296  CA  TYR H 170      12.568  26.316  26.581  1.00 26.78           C  
ATOM   1297  CB  TYR H 170      13.222  27.070  27.750  1.00 29.24           C  
ATOM   1298  CG  TYR H 170      14.428  27.700  27.162  1.00 31.35           C  
ATOM   1299  CD1 TYR H 170      14.347  28.912  26.518  1.00 32.25           C  
ATOM   1300  CD2 TYR H 170      15.643  27.059  27.238  1.00 32.99           C  
ATOM   1301  CE1 TYR H 170      15.471  29.477  25.963  1.00 32.97           C  
ATOM   1302  CE2 TYR H 170      16.766  27.620  26.683  1.00 34.18           C  
ATOM   1303  CZ  TYR H 170      16.683  28.830  26.042  1.00 33.99           C  
ATOM   1304  OH  TYR H 170      17.838  29.405  25.472  1.00 37.15           O  
ATOM   1305  C   TYR H 170      13.573  25.336  26.055  1.00 28.30           C  
ATOM   1306  O   TYR H 170      13.781  24.278  26.647  1.00 27.19           O  
ATOM   1307  N   TYR H 171      14.241  25.667  24.928  1.00 26.53           N  
ATOM   1308  CA  TYR H 171      15.187  24.739  24.370  1.00 26.07           C  
ATOM   1309  CB  TYR H 171      14.832  24.232  22.957  1.00 26.43           C  
ATOM   1310  CG  TYR H 171      13.503  23.554  22.978  1.00 26.18           C  
ATOM   1311  CD1 TYR H 171      13.372  22.253  23.401  1.00 27.19           C  
ATOM   1312  CD2 TYR H 171      12.376  24.229  22.580  1.00 26.49           C  
ATOM   1313  CE1 TYR H 171      12.140  21.638  23.416  1.00 27.30           C  
ATOM   1314  CE2 TYR H 171      11.143  23.621  22.592  1.00 26.54           C  
ATOM   1315  CZ  TYR H 171      11.021  22.320  23.010  1.00 28.55           C  
ATOM   1316  OH  TYR H 171       9.757  21.693  23.026  1.00 26.88           O  
ATOM   1317  C   TYR H 171      16.513  25.426  24.230  1.00 28.01           C  
ATOM   1318  O   TYR H 171      16.592  26.645  24.095  1.00 28.36           O  
ATOM   1319  N   ASN H 172      17.604  24.637  24.289  1.00 26.40           N  
ATOM   1320  CA  ASN H 172      18.929  25.163  24.142  1.00 26.57           C  
ATOM   1321  CB  ASN H 172      20.005  24.120  24.503  1.00 25.23           C  
ATOM   1322  CG  ASN H 172      21.361  24.798  24.620  1.00 29.86           C  
ATOM   1323  OD1 ASN H 172      21.740  25.617  23.784  1.00 27.08           O  
ATOM   1324  ND2 ASN H 172      22.117  24.445  25.695  1.00 24.93           N  
ATOM   1325  C   ASN H 172      19.092  25.528  22.696  1.00 29.92           C  
ATOM   1326  O   ASN H 172      18.698  24.773  21.809  1.00 29.40           O  
ATOM   1327  N   PRO H 173      19.653  26.675  22.429  1.00 30.45           N  
ATOM   1328  CA  PRO H 173      19.824  27.102  21.063  1.00 32.05           C  
ATOM   1329  CD  PRO H 173      19.484  27.807  23.330  1.00 29.94           C  
ATOM   1330  CB  PRO H 173      20.173  28.586  21.132  1.00 33.80           C  
ATOM   1331  CG  PRO H 173      19.496  29.057  22.432  1.00 30.53           C  
ATOM   1332  C   PRO H 173      20.819  26.280  20.298  1.00 34.93           C  
ATOM   1333  O   PRO H 173      20.812  26.337  19.068  1.00 35.89           O  
ATOM   1334  N   SER H 174      21.686  25.521  20.993  0.90 33.84           N  
ATOM   1335  CA  SER H 174      22.718  24.749  20.355  0.90 35.32           C  
ATOM   1336  CB  SER H 174      23.589  23.986  21.366  0.90 35.59           C  
ATOM   1337  OG  SER H 174      24.229  24.891  22.251  0.83 35.21           O  
ATOM   1338  C   SER H 174      22.090  23.709  19.478  0.90 38.51           C  
ATOM   1339  O   SER H 174      22.663  23.316  18.464  0.90 38.87           O  
ATOM   1340  N   LEU H 175      20.901  23.224  19.871  1.00 37.42           N  
ATOM   1341  CA  LEU H 175      20.180  22.205  19.161  1.00 37.97           C  
ATOM   1342  CB  LEU H 175      19.089  21.527  19.999  1.00 37.04           C  
ATOM   1343  CG  LEU H 175      19.737  20.591  21.038  1.00 38.84           C  
ATOM   1344  CD1 LEU H 175      20.643  21.360  22.000  1.00 39.00           C  
ATOM   1345  CD2 LEU H 175      18.704  19.748  21.782  1.00 38.97           C  
ATOM   1346  C   LEU H 175      19.645  22.710  17.852  1.00 41.59           C  
ATOM   1347  O   LEU H 175      19.331  21.916  16.967  1.00 41.79           O  
ATOM   1348  N   LYS H 176      19.475  24.038  17.721  1.00 41.44           N  
ATOM   1349  CA  LYS H 176      19.027  24.664  16.505  0.89 42.52           C  
ATOM   1350  CB  LYS H 176      20.072  24.665  15.374  0.89 44.11           C  
ATOM   1351  CG  LYS H 176      21.192  25.674  15.640  0.89 51.45           C  
ATOM   1352  CD  LYS H 176      22.373  25.573  14.677  0.89 59.49           C  
ATOM   1353  CE  LYS H 176      23.452  26.628  14.923  1.00 55.53           C  
ATOM   1354  NZ  LYS H 176      24.571  26.432  13.976  1.00 58.51           N1+
ATOM   1355  C   LYS H 176      17.716  24.129  16.004  1.00 43.94           C  
ATOM   1356  O   LYS H 176      17.598  23.703  14.856  1.00 44.64           O  
ATOM   1357  N   SER H 177      16.693  24.160  16.881  1.00 41.09           N  
ATOM   1358  CA  SER H 177      15.319  23.869  16.562  1.00 40.75           C  
ATOM   1359  CB  SER H 177      14.792  24.769  15.435  1.00 43.95           C  
ATOM   1360  OG  SER H 177      14.891  26.129  15.829  1.00 49.95           O  
ATOM   1361  C   SER H 177      15.084  22.444  16.156  1.00 40.97           C  
ATOM   1362  O   SER H 177      14.052  22.142  15.555  1.00 41.61           O  
ATOM   1363  N   ARG H 178      16.033  21.536  16.437  1.00 36.95           N  
ATOM   1364  CA  ARG H 178      15.868  20.132  16.176  1.00 35.47           C  
ATOM   1365  CB  ARG H 178      17.196  19.358  16.134  1.00 34.19           C  
ATOM   1366  CG  ARG H 178      18.061  19.711  14.925  1.00 36.67           C  
ATOM   1367  CD  ARG H 178      19.263  18.782  14.750  1.00 38.42           C  
ATOM   1368  NE  ARG H 178      20.146  18.975  15.932  1.00 39.79           N  
ATOM   1369  CZ  ARG H 178      21.109  18.051  16.221  1.00 43.87           C  
ATOM   1370  NH1 ARG H 178      21.257  16.947  15.432  1.00 38.64           N1+
ATOM   1371  NH2 ARG H 178      21.924  18.235  17.299  1.00 40.44           N  
ATOM   1372  C   ARG H 178      15.006  19.477  17.225  1.00 35.44           C  
ATOM   1373  O   ARG H 178      14.397  18.437  16.971  1.00 34.78           O  
ATOM   1374  N   VAL H 179      14.971  20.053  18.446  1.00 32.89           N  
ATOM   1375  CA  VAL H 179      14.389  19.406  19.596  1.00 31.70           C  
ATOM   1376  CB  VAL H 179      15.209  19.644  20.832  1.00 33.38           C  
ATOM   1377  CG1 VAL H 179      15.261  21.161  21.082  1.00 35.40           C  
ATOM   1378  CG2 VAL H 179      14.609  18.852  22.004  1.00 35.37           C  
ATOM   1379  C   VAL H 179      12.985  19.835  19.919  1.00 32.95           C  
ATOM   1380  O   VAL H 179      12.578  20.969  19.670  1.00 33.35           O  
ATOM   1381  N   THR H 180      12.196  18.882  20.474  0.84 30.36           N  
ATOM   1382  CA  THR H 180      10.855  19.133  20.932  0.84 30.43           C  
ATOM   1383  CB  THR H 180       9.802  18.673  19.966  0.84 32.36           C  
ATOM   1384  OG1 THR H 180       9.951  19.332  18.717  1.00 35.98           O  
ATOM   1385  CG2 THR H 180       8.415  18.968  20.561  1.00 35.63           C  
ATOM   1386  C   THR H 180      10.641  18.347  22.198  0.84 30.92           C  
ATOM   1387  O   THR H 180      11.069  17.198  22.303  0.84 30.60           O  
ATOM   1388  N   ILE H 181       9.973  18.958  23.202  1.00 28.13           N  
ATOM   1389  CA  ILE H 181       9.652  18.277  24.429  1.00 27.54           C  
ATOM   1390  CB  ILE H 181      10.277  18.895  25.646  1.00 28.03           C  
ATOM   1391  CG1 ILE H 181      11.809  18.851  25.546  1.00 26.53           C  
ATOM   1392  CG2 ILE H 181       9.725  18.175  26.887  1.00 27.88           C  
ATOM   1393  CD1 ILE H 181      12.508  19.700  26.606  1.00 29.61           C  
ATOM   1394  C   ILE H 181       8.168  18.406  24.606  1.00 29.76           C  
ATOM   1395  O   ILE H 181       7.632  19.505  24.494  1.00 30.16           O  
ATOM   1396  N   SER H 182       7.465  17.284  24.886  1.00 28.09           N  
ATOM   1397  CA  SER H 182       6.034  17.318  25.056  1.00 28.95           C  
ATOM   1398  CB  SER H 182       5.249  16.648  23.914  1.00 33.24           C  
ATOM   1399  OG  SER H 182       5.423  17.365  22.703  1.00 37.67           O  
ATOM   1400  C   SER H 182       5.702  16.524  26.277  1.00 30.53           C  
ATOM   1401  O   SER H 182       6.538  15.781  26.789  1.00 30.19           O  
ATOM   1402  N   ARG H 183       4.463  16.676  26.795  1.00 28.92           N  
ATOM   1403  CA  ARG H 183       4.108  15.906  27.950  1.00 29.00           C  
ATOM   1404  CB  ARG H 183       4.021  16.701  29.266  1.00 29.49           C  
ATOM   1405  CG  ARG H 183       2.891  17.728  29.298  1.00 30.70           C  
ATOM   1406  CD  ARG H 183       2.754  18.437  30.647  1.00 32.22           C  
ATOM   1407  NE  ARG H 183       1.442  19.143  30.643  1.00 25.19           N  
ATOM   1408  CZ  ARG H 183       1.060  19.886  31.722  1.00 26.20           C  
ATOM   1409  NH1 ARG H 183       1.918  20.074  32.766  1.00 23.14           N1+
ATOM   1410  NH2 ARG H 183      -0.185  20.443  31.757  1.00 24.51           N  
ATOM   1411  C   ARG H 183       2.752  15.318  27.741  1.00 32.09           C  
ATOM   1412  O   ARG H 183       1.922  15.853  27.005  1.00 31.83           O  
ATOM   1413  N   ASP H 184       2.522  14.156  28.379  1.00 31.54           N  
ATOM   1414  CA  ASP H 184       1.248  13.506  28.354  1.00 33.44           C  
ATOM   1415  CB  ASP H 184       1.314  12.078  27.786  1.00 34.86           C  
ATOM   1416  CG  ASP H 184      -0.101  11.558  27.579  1.00 41.34           C  
ATOM   1417  OD1 ASP H 184      -0.952  11.764  28.485  1.00 41.86           O  
ATOM   1418  OD2 ASP H 184      -0.350  10.954  26.501  1.00 46.17           O1-
ATOM   1419  C   ASP H 184       0.848  13.424  29.792  1.00 37.01           C  
ATOM   1420  O   ASP H 184       1.454  12.696  30.575  1.00 36.41           O  
ATOM   1421  N   THR H 185      -0.169  14.206  30.187  1.00 37.73           N  
ATOM   1422  CA  THR H 185      -0.574  14.281  31.560  1.00 39.14           C  
ATOM   1423  CB  THR H 185      -1.617  15.342  31.778  1.00 45.55           C  
ATOM   1424  OG1 THR H 185      -1.149  16.584  31.277  1.00 46.36           O  
ATOM   1425  CG2 THR H 185      -1.874  15.482  33.287  1.00 46.08           C  
ATOM   1426  C   THR H 185      -1.151  12.977  32.019  1.00 41.57           C  
ATOM   1427  O   THR H 185      -0.840  12.510  33.113  1.00 42.25           O  
ATOM   1428  N   SER H 186      -2.001  12.340  31.191  1.00 39.82           N  
ATOM   1429  CA  SER H 186      -2.675  11.150  31.633  1.00 40.50           C  
ATOM   1430  CB  SER H 186      -3.697  10.611  30.617  1.00 43.84           C  
ATOM   1431  OG  SER H 186      -3.043  10.196  29.428  1.00 51.43           O  
ATOM   1432  C   SER H 186      -1.680  10.067  31.907  1.00 40.72           C  
ATOM   1433  O   SER H 186      -1.850   9.291  32.847  1.00 41.20           O  
ATOM   1434  N   LYS H 187      -0.654   9.960  31.044  1.00 37.16           N  
ATOM   1435  CA  LYS H 187       0.415   9.006  31.160  1.00 35.91           C  
ATOM   1436  CB  LYS H 187       1.180   8.784  29.846  1.00 37.76           C  
ATOM   1437  CG  LYS H 187       0.371   7.942  28.859  1.00 46.75           C  
ATOM   1438  CD  LYS H 187       0.961   7.892  27.451  1.00 54.54           C  
ATOM   1439  CE  LYS H 187       0.214   6.932  26.527  1.00 61.85           C  
ATOM   1440  NZ  LYS H 187       0.810   6.974  25.175  1.00 67.31           N1+
ATOM   1441  C   LYS H 187       1.388   9.395  32.238  1.00 35.28           C  
ATOM   1442  O   LYS H 187       2.097   8.545  32.774  1.00 34.06           O  
ATOM   1443  N   ASN H 188       1.466  10.695  32.577  1.00 32.53           N  
ATOM   1444  CA  ASN H 188       2.418  11.159  33.547  1.00 30.64           C  
ATOM   1445  CB  ASN H 188       2.301  10.422  34.895  1.00 30.59           C  
ATOM   1446  CG  ASN H 188       2.940  11.281  35.977  1.00 36.21           C  
ATOM   1447  OD1 ASN H 188       4.099  11.680  35.875  1.00 32.26           O  
ATOM   1448  ND2 ASN H 188       2.154  11.588  37.042  1.00 31.95           N  
ATOM   1449  C   ASN H 188       3.790  10.940  32.988  1.00 30.10           C  
ATOM   1450  O   ASN H 188       4.710  10.527  33.694  1.00 29.07           O  
ATOM   1451  N   GLN H 189       3.954  11.206  31.676  1.00 26.93           N  
ATOM   1452  CA  GLN H 189       5.254  11.064  31.095  1.00 26.01           C  
ATOM   1453  CB  GLN H 189       5.452   9.760  30.300  1.00 27.09           C  
ATOM   1454  CG  GLN H 189       4.594   9.636  29.043  1.00 29.88           C  
ATOM   1455  CD  GLN H 189       4.919   8.297  28.394  1.00 37.44           C  
ATOM   1456  OE1 GLN H 189       4.548   7.239  28.897  1.00 36.07           O  
ATOM   1457  NE2 GLN H 189       5.639   8.341  27.240  1.00 33.08           N  
ATOM   1458  C   GLN H 189       5.536  12.224  30.186  1.00 26.97           C  
ATOM   1459  O   GLN H 189       4.631  12.949  29.775  1.00 27.24           O  
ATOM   1460  N   TYR H 190       6.837  12.424  29.883  1.00 24.47           N  
ATOM   1461  CA  TYR H 190       7.328  13.463  29.015  1.00 24.49           C  
ATOM   1462  CB  TYR H 190       8.401  14.381  29.610  1.00 24.71           C  
ATOM   1463  CG  TYR H 190       7.764  15.357  30.498  1.00 26.03           C  
ATOM   1464  CD1 TYR H 190       7.191  16.462  29.936  1.00 26.95           C  
ATOM   1465  CD2 TYR H 190       7.724  15.183  31.852  1.00 27.46           C  
ATOM   1466  CE1 TYR H 190       6.578  17.409  30.705  1.00 28.48           C  
ATOM   1467  CE2 TYR H 190       7.108  16.135  32.623  1.00 28.16           C  
ATOM   1468  CZ  TYR H 190       6.536  17.249  32.059  1.00 28.07           C  
ATOM   1469  OH  TYR H 190       5.897  18.227  32.851  1.00  0.00           O  
ATOM   1470  C   TYR H 190       8.111  12.825  27.918  1.00 26.62           C  
ATOM   1471  O   TYR H 190       8.731  11.783  28.117  1.00 26.66           O  
ATOM   1472  N   SER H 191       8.135  13.473  26.733  1.00 25.06           N  
ATOM   1473  CA  SER H 191       8.862  12.921  25.627  0.90 25.54           C  
ATOM   1474  CB  SER H 191       7.959  12.519  24.450  0.90 27.70           C  
ATOM   1475  OG  SER H 191       7.071  11.486  24.845  0.83 39.00           O  
ATOM   1476  C   SER H 191       9.834  13.928  25.087  1.00 27.37           C  
ATOM   1477  O   SER H 191       9.616  15.137  25.159  1.00 27.72           O  
ATOM   1478  N   LEU H 192      10.959  13.420  24.538  1.00 24.82           N  
ATOM   1479  CA  LEU H 192      11.978  14.219  23.914  1.00 24.51           C  
ATOM   1480  CB  LEU H 192      13.374  14.013  24.534  1.00 23.08           C  
ATOM   1481  CG  LEU H 192      14.495  14.835  23.867  1.00 24.86           C  
ATOM   1482  CD1 LEU H 192      14.298  16.343  24.083  1.00 24.81           C  
ATOM   1483  CD2 LEU H 192      15.884  14.344  24.311  1.00 25.04           C  
ATOM   1484  C   LEU H 192      12.085  13.761  22.489  1.00 27.46           C  
ATOM   1485  O   LEU H 192      12.153  12.562  22.225  1.00 27.29           O  
ATOM   1486  N   LYS H 193      12.092  14.714  21.531  1.00 27.05           N  
ATOM   1487  CA  LYS H 193      12.223  14.388  20.134  1.00 28.88           C  
ATOM   1488  CB  LYS H 193      11.034  14.845  19.273  1.00 31.64           C  
ATOM   1489  CG  LYS H 193       9.731  14.079  19.488  1.00 39.14           C  
ATOM   1490  CD  LYS H 193       8.528  14.795  18.869  1.00 45.18           C  
ATOM   1491  CE  LYS H 193       8.808  15.327  17.462  1.00 52.72           C  
ATOM   1492  NZ  LYS H 193       7.668  16.141  16.977  1.00 57.79           N1+
ATOM   1493  C   LYS H 193      13.393  15.162  19.598  1.00 31.00           C  
ATOM   1494  O   LYS H 193      13.492  16.369  19.806  1.00 31.22           O  
ATOM   1495  N   LEU H 194      14.319  14.485  18.889  1.00 29.25           N  
ATOM   1496  CA  LEU H 194      15.454  15.163  18.323  1.00 29.21           C  
ATOM   1497  CB  LEU H 194      16.771  14.759  19.011  1.00 28.53           C  
ATOM   1498  CG  LEU H 194      18.025  15.496  18.509  1.00 30.31           C  
ATOM   1499  CD1 LEU H 194      17.958  17.000  18.817  1.00 30.65           C  
ATOM   1500  CD2 LEU H 194      19.298  14.845  19.069  1.00 30.79           C  
ATOM   1501  C   LEU H 194      15.541  14.740  16.886  1.00 31.95           C  
ATOM   1502  O   LEU H 194      15.735  13.562  16.597  1.00 31.21           O  
ATOM   1503  N   SER H 195      15.405  15.692  15.942  1.00 32.16           N  
ATOM   1504  CA  SER H 195      15.401  15.348  14.544  1.00 32.86           C  
ATOM   1505  CB  SER H 195      14.469  16.241  13.712  1.00 34.75           C  
ATOM   1506  OG  SER H 195      14.923  17.586  13.765  1.00 36.49           O  
ATOM   1507  C   SER H 195      16.776  15.469  13.952  1.00 34.59           C  
ATOM   1508  O   SER H 195      17.681  16.049  14.549  1.00 33.65           O  
ATOM   1509  N   SER H 196      16.947  14.889  12.741  1.00 33.38           N  
ATOM   1510  CA  SER H 196      18.146  14.974  11.944  1.00 33.76           C  
ATOM   1511  CB  SER H 196      18.305  16.342  11.252  1.00 36.01           C  
ATOM   1512  OG  SER H 196      19.495  16.375  10.480  1.00 41.62           O  
ATOM   1513  C   SER H 196      19.357  14.712  12.783  1.00 35.01           C  
ATOM   1514  O   SER H 196      20.270  15.534  12.842  1.00 35.13           O  
ATOM   1515  N   VAL H 197      19.415  13.531  13.424  1.00 32.69           N  
ATOM   1516  CA  VAL H 197      20.476  13.204  14.335  1.00 32.27           C  
ATOM   1517  CB  VAL H 197      20.157  11.991  15.163  1.00 32.91           C  
ATOM   1518  CG1 VAL H 197      21.307  11.749  16.136  1.00 32.42           C  
ATOM   1519  CG2 VAL H 197      18.805  12.175  15.857  1.00 32.71           C  
ATOM   1520  C   VAL H 197      21.745  12.912  13.581  1.00 34.83           C  
ATOM   1521  O   VAL H 197      21.728  12.438  12.445  1.00 35.26           O  
ATOM   1522  N   THR H 198      22.896  13.226  14.217  1.00 33.13           N  
ATOM   1523  CA  THR H 198      24.193  12.961  13.659  1.00 32.89           C  
ATOM   1524  CB  THR H 198      24.940  14.194  13.236  1.00 36.17           C  
ATOM   1525  OG1 THR H 198      25.212  15.017  14.361  1.00 36.40           O  
ATOM   1526  CG2 THR H 198      24.088  14.960  12.211  1.00 35.56           C  
ATOM   1527  C   THR H 198      24.996  12.306  14.741  1.00 34.08           C  
ATOM   1528  O   THR H 198      24.512  12.081  15.848  1.00 33.01           O  
ATOM   1529  N   ALA H 199      26.270  11.996  14.443  1.00 32.91           N  
ATOM   1530  CA  ALA H 199      27.154  11.327  15.358  1.00 32.06           C  
ATOM   1531  CB  ALA H 199      28.561  11.105  14.775  1.00 32.67           C  
ATOM   1532  C   ALA H 199      27.302  12.176  16.584  1.00 32.92           C  
ATOM   1533  O   ALA H 199      27.485  11.666  17.687  1.00 32.61           O  
ATOM   1534  N   ALA H 200      27.225  13.506  16.413  1.00 31.11           N  
ATOM   1535  CA  ALA H 200      27.407  14.461  17.470  1.00 30.48           C  
ATOM   1536  CB  ALA H 200      27.244  15.913  16.987  1.00 31.61           C  
ATOM   1537  C   ALA H 200      26.395  14.220  18.553  1.00 30.28           C  
ATOM   1538  O   ALA H 200      26.629  14.562  19.709  1.00 29.79           O  
ATOM   1539  N   ASP H 201      25.213  13.700  18.180  1.00 26.55           N  
ATOM   1540  CA  ASP H 201      24.100  13.410  19.046  1.00 25.10           C  
ATOM   1541  CB  ASP H 201      22.794  13.206  18.263  1.00 26.11           C  
ATOM   1542  CG  ASP H 201      22.424  14.562  17.673  1.00 29.89           C  
ATOM   1543  OD1 ASP H 201      22.503  15.575  18.418  1.00 28.94           O  
ATOM   1544  OD2 ASP H 201      22.076  14.607  16.462  1.00 32.17           O1-
ATOM   1545  C   ASP H 201      24.328  12.214  19.938  1.00 25.11           C  
ATOM   1546  O   ASP H 201      23.543  11.980  20.857  1.00 24.42           O  
ATOM   1547  N   THR H 202      25.340  11.366  19.663  1.00 22.45           N  
ATOM   1548  CA  THR H 202      25.534  10.199  20.485  1.00 21.55           C  
ATOM   1549  CB  THR H 202      26.670   9.335  20.021  1.00 23.28           C  
ATOM   1550  OG1 THR H 202      26.442   8.912  18.684  1.00 23.89           O  
ATOM   1551  CG2 THR H 202      26.781   8.116  20.952  1.00 22.54           C  
ATOM   1552  C   THR H 202      25.836  10.623  21.891  1.00 22.75           C  
ATOM   1553  O   THR H 202      26.750  11.412  22.130  1.00 22.88           O  
ATOM   1554  N   ALA H 203      25.058  10.104  22.870  1.00 20.78           N  
ATOM   1555  CA  ALA H 203      25.302  10.460  24.239  1.00 20.35           C  
ATOM   1556  CB  ALA H 203      25.118  11.961  24.518  1.00 22.19           C  
ATOM   1557  C   ALA H 203      24.327   9.740  25.119  1.00 20.93           C  
ATOM   1558  O   ALA H 203      23.407   9.073  24.645  1.00 20.77           O  
ATOM   1559  N   VAL H 204      24.552   9.831  26.448  1.00 19.00           N  
ATOM   1560  CA  VAL H 204      23.627   9.292  27.397  1.00 18.71           C  
ATOM   1561  CB  VAL H 204      24.260   8.951  28.715  1.00 20.33           C  
ATOM   1562  CG1 VAL H 204      23.164   8.466  29.679  1.00 22.25           C  
ATOM   1563  CG2 VAL H 204      25.373   7.918  28.475  1.00 20.00           C  
ATOM   1564  C   VAL H 204      22.645  10.397  27.638  1.00 20.48           C  
ATOM   1565  O   VAL H 204      23.041  11.541  27.854  1.00 20.56           O  
ATOM   1566  N   TYR H 205      21.334  10.090  27.615  1.00 19.11           N  
ATOM   1567  CA  TYR H 205      20.343  11.119  27.783  1.00 19.10           C  
ATOM   1568  CB  TYR H 205      19.234  11.091  26.712  1.00 18.85           C  
ATOM   1569  CG  TYR H 205      19.792  11.570  25.411  1.00 18.88           C  
ATOM   1570  CD1 TYR H 205      20.633  10.781  24.661  1.00 19.30           C  
ATOM   1571  CD2 TYR H 205      19.449  12.814  24.931  1.00 18.59           C  
ATOM   1572  CE1 TYR H 205      21.134  11.237  23.464  1.00 20.20           C  
ATOM   1573  CE2 TYR H 205      19.945  13.277  23.733  1.00 19.21           C  
ATOM   1574  CZ  TYR H 205      20.793  12.485  22.998  1.00 22.44           C  
ATOM   1575  OH  TYR H 205      21.308  12.950  21.768  1.00 22.56           O  
ATOM   1576  C   TYR H 205      19.680  10.916  29.108  1.00 21.06           C  
ATOM   1577  O   TYR H 205      19.306   9.795  29.452  1.00 20.98           O  
ATOM   1578  N   TYR H 206      19.526  12.008  29.895  1.00 18.95           N  
ATOM   1579  CA  TYR H 206      18.930  11.888  31.198  1.00 18.97           C  
ATOM   1580  CB  TYR H 206      19.808  12.354  32.379  1.00 18.74           C  
ATOM   1581  CG  TYR H 206      21.113  11.639  32.476  1.00 19.85           C  
ATOM   1582  CD1 TYR H 206      21.205  10.381  33.024  1.00 20.42           C  
ATOM   1583  CD2 TYR H 206      22.260  12.240  32.018  1.00 21.16           C  
ATOM   1584  CE1 TYR H 206      22.415   9.735  33.113  1.00 21.73           C  
ATOM   1585  CE2 TYR H 206      23.473  11.602  32.106  1.00 21.94           C  
ATOM   1586  CZ  TYR H 206      23.555  10.346  32.654  1.00 23.38           C  
ATOM   1587  OH  TYR H 206      24.798   9.686  32.747  1.00 25.93           O  
ATOM   1588  C   TYR H 206      17.759  12.821  31.297  1.00 21.85           C  
ATOM   1589  O   TYR H 206      17.764  13.915  30.733  1.00 21.47           O  
ATOM   1590  N   CYS H 207      16.704  12.388  32.021  0.93 20.99           N  
ATOM   1591  CA  CYS H 207      15.619  13.275  32.327  0.88 21.53           C  
ATOM   1592  CB  CYS H 207      14.198  12.748  31.986  0.88 23.11           C  
ATOM   1593  SG  CYS H 207      13.722  11.191  32.797  0.88 28.46           S  
ATOM   1594  C   CYS H 207      15.743  13.530  33.797  0.93 21.45           C  
ATOM   1595  O   CYS H 207      16.203  12.674  34.551  0.93 20.40           O  
ATOM   1596  N   ALA H 208      15.395  14.749  34.240  1.00 19.15           N  
ATOM   1597  CA  ALA H 208      15.529  15.063  35.632  1.00 18.77           C  
ATOM   1598  CB  ALA H 208      16.808  15.840  35.980  1.00 19.32           C  
ATOM   1599  C   ALA H 208      14.399  15.948  35.994  1.00 21.14           C  
ATOM   1600  O   ALA H 208      13.815  16.615  35.144  1.00 20.57           O  
ATOM   1601  N   SER H 209      14.057  15.987  37.291  1.00 19.83           N  
ATOM   1602  CA  SER H 209      12.920  16.782  37.608  1.00 20.68           C  
ATOM   1603  CB  SER H 209      11.621  15.977  37.655  1.00 22.73           C  
ATOM   1604  OG  SER H 209      11.684  14.992  38.676  1.00 29.51           O  
ATOM   1605  C   SER H 209      13.058  17.335  38.974  1.00 22.50           C  
ATOM   1606  O   SER H 209      13.875  16.878  39.764  1.00 21.40           O  
ATOM   1607  N   VAL H 210      12.257  18.373  39.269  1.00 21.40           N  
ATOM   1608  CA  VAL H 210      12.167  18.888  40.600  1.00 22.11           C  
ATOM   1609  CB  VAL H 210      12.904  20.164  40.821  1.00 23.04           C  
ATOM   1610  CG1 VAL H 210      14.391  19.853  40.758  1.00  0.00           C  
ATOM   1611  CG2 VAL H 210      12.431  21.194  39.780  1.00  0.00           C  
ATOM   1612  C   VAL H 210      10.755  19.250  40.853  1.00 24.41           C  
ATOM   1613  O   VAL H 210       9.937  19.252  39.937  1.00 23.78           O  
ATOM   1614  N   ASP H 211      10.604  19.604  42.097  1.00 25.36           N  
ATOM   1615  CA  ASP H 211       9.349  20.040  42.480  1.00 25.48           C  
ATOM   1616  CB  ASP H 211       8.694  19.099  43.500  1.00 25.46           C  
ATOM   1617  CG  ASP H 211       9.559  19.085  44.750  1.00 27.34           C  
ATOM   1618  OD1 ASP H 211      10.689  18.533  44.695  1.00 29.25           O  
ATOM   1619  OD2 ASP H 211       9.095  19.636  45.784  1.00 26.42           O1-
ATOM   1620  C   ASP H 211       9.525  21.361  43.136  1.00 26.27           C  
ATOM   1621  O   ASP H 211      10.421  21.559  43.957  1.00 25.77           O  
ATOM   1622  N   ASN H 212       8.682  22.315  42.725  1.00 25.93           N  
ATOM   1623  CA  ASN H 212       8.563  23.591  43.350  1.00 25.83           C  
ATOM   1624  CB  ASN H 212       7.939  23.471  44.747  1.00 26.99           C  
ATOM   1625  CG  ASN H 212       6.645  22.687  44.593  1.00 29.20           C  
ATOM   1626  OD1 ASN H 212       6.534  21.551  45.054  1.00 18.78           O  
ATOM   1627  ND2 ASN H 212       5.637  23.298  43.915  1.00 17.94           N  
ATOM   1628  C   ASN H 212       9.881  24.248  43.506  1.00 25.62           C  
ATOM   1629  O   ASN H 212      10.209  24.742  44.582  1.00 24.38           O  
ATOM   1630  N   SER H 213      10.694  24.282  42.447  1.00 24.92           N  
ATOM   1631  CA  SER H 213      11.908  24.984  42.687  1.00 24.59           C  
ATOM   1632  CB  SER H 213      12.849  24.261  43.672  1.00 15.30           C  
ATOM   1633  OG  SER H 213      13.305  23.039  43.110  1.00  0.00           O  
ATOM   1634  C   SER H 213      12.605  25.073  41.391  1.00 23.81           C  
ATOM   1635  O   SER H 213      12.027  24.863  40.330  1.00 24.17           O  
ATOM   1636  N   ALA H 214      13.862  25.508  41.452  1.00 22.63           N  
ATOM   1637  CA  ALA H 214      14.691  25.438  40.306  1.00 21.75           C  
ATOM   1638  CB  ALA H 214      15.200  26.812  39.846  1.00 29.17           C  
ATOM   1639  C   ALA H 214      15.839  24.685  40.847  1.00 22.11           C  
ATOM   1640  O   ALA H 214      16.747  25.223  41.465  1.00 21.98           O  
ATOM   1641  N   ALA H 215      15.826  23.382  40.630  1.00 21.02           N  
ATOM   1642  CA  ALA H 215      16.856  22.570  41.169  1.00 21.26           C  
ATOM   1643  CB  ALA H 215      16.527  22.025  42.571  1.00 21.32           C  
ATOM   1644  C   ALA H 215      16.777  21.438  40.235  1.00 21.30           C  
ATOM   1645  O   ALA H 215      15.988  21.493  39.300  1.00 21.77           O  
ATOM   1646  N   LEU H 216      17.622  20.421  40.393  1.00 21.58           N  
ATOM   1647  CA  LEU H 216      17.373  19.210  39.674  1.00 22.02           C  
ATOM   1648  CB  LEU H 216      18.395  18.868  38.586  1.00 22.82           C  
ATOM   1649  CG  LEU H 216      18.104  19.621  37.293  1.00 23.04           C  
ATOM   1650  CD1 LEU H 216      19.112  19.283  36.185  1.00 29.97           C  
ATOM   1651  CD2 LEU H 216      16.656  19.335  36.883  1.00 29.85           C  
ATOM   1652  C   LEU H 216      17.462  18.161  40.708  1.00 21.89           C  
ATOM   1653  O   LEU H 216      18.522  17.604  40.974  1.00 21.85           O  
ATOM   1654  N   ASP H 217      16.315  17.889  41.327  1.00 22.21           N  
ATOM   1655  CA  ASP H 217      16.234  17.010  42.437  1.00 23.38           C  
ATOM   1656  CB  ASP H 217      14.826  17.044  43.048  1.00 24.06           C  
ATOM   1657  CG  ASP H 217      14.431  18.425  43.535  1.00 24.79           C  
ATOM   1658  OD1 ASP H 217      15.230  19.060  44.269  1.00 24.39           O  
ATOM   1659  OD2 ASP H 217      13.296  18.851  43.193  1.00 23.91           O1-
ATOM   1660  C   ASP H 217      16.487  15.589  42.046  1.00 23.97           C  
ATOM   1661  O   ASP H 217      17.257  14.902  42.720  1.00 24.20           O  
ATOM   1662  N   TYR H 218      15.873  15.108  40.936  1.00 23.30           N  
ATOM   1663  CA  TYR H 218      15.883  13.678  40.786  1.00 23.37           C  
ATOM   1664  CB  TYR H 218      14.544  13.010  41.130  1.00 24.69           C  
ATOM   1665  CG  TYR H 218      14.335  13.192  42.593  1.00 30.57           C  
ATOM   1666  CD1 TYR H 218      13.755  14.338  43.085  1.00 28.33           C  
ATOM   1667  CD2 TYR H 218      14.728  12.211  43.473  1.00 32.35           C  
ATOM   1668  CE1 TYR H 218      13.567  14.500  44.438  1.00 35.32           C  
ATOM   1669  CE2 TYR H 218      14.543  12.369  44.827  1.00 34.53           C  
ATOM   1670  CZ  TYR H 218      13.958  13.513  45.309  1.00 39.80           C  
ATOM   1671  OH  TYR H 218      13.766  13.677  46.697  1.00 43.56           O  
ATOM   1672  C   TYR H 218      16.200  13.375  39.365  1.00 23.82           C  
ATOM   1673  O   TYR H 218      15.763  14.084  38.462  1.00 23.37           O  
ATOM   1674  N   TRP H 219      16.985  12.307  39.129  1.00 21.27           N  
ATOM   1675  CA  TRP H 219      17.374  12.020  37.780  1.00 20.97           C  
ATOM   1676  CB  TRP H 219      18.886  12.192  37.545  1.00 20.18           C  
ATOM   1677  CG  TRP H 219      19.384  13.612  37.673  1.00 19.83           C  
ATOM   1678  CD2 TRP H 219      20.138  14.320  36.672  1.00 19.42           C  
ATOM   1679  CD1 TRP H 219      19.281  14.454  38.742  1.00 21.27           C  
ATOM   1680  NE1 TRP H 219      19.906  15.645  38.466  1.00 20.82           N  
ATOM   1681  CE2 TRP H 219      20.444  15.576  37.199  1.00 21.15           C  
ATOM   1682  CE3 TRP H 219      20.547  13.954  35.421  1.00 19.13           C  
ATOM   1683  CZ2 TRP H 219      21.164  16.487  36.479  1.00 20.93           C  
ATOM   1684  CZ3 TRP H 219      21.271  14.878  34.698  1.00 20.33           C  
ATOM   1685  CH2 TRP H 219      21.573  16.120  35.217  1.00 21.31           C  
ATOM   1686  C   TRP H 219      17.059  10.594  37.473  1.00 23.10           C  
ATOM   1687  O   TRP H 219      16.965   9.746  38.359  1.00 23.57           O  
ATOM   1688  N   GLY H 220      16.863  10.301  36.174  1.00 21.36           N  
ATOM   1689  CA  GLY H 220      16.627   8.952  35.761  1.00 21.98           C  
ATOM   1690  C   GLY H 220      17.975   8.309  35.621  1.00 24.55           C  
ATOM   1691  O   GLY H 220      19.004   8.960  35.785  1.00 24.08           O  
ATOM   1692  N   GLN H 221      17.988   7.001  35.298  1.00 24.28           N  
ATOM   1693  CA  GLN H 221      19.177   6.203  35.160  1.00 25.63           C  
ATOM   1694  CB  GLN H 221      18.855   4.715  34.934  1.00 27.21           C  
ATOM   1695  CG  GLN H 221      20.090   3.816  34.834  0.75 42.56           C  
ATOM   1696  CD  GLN H 221      20.625   3.576  36.239  0.75 57.47           C  
ATOM   1697  OE1 GLN H 221      21.814   3.325  36.428  0.75 56.23           O  
ATOM   1698  NE2 GLN H 221      19.724   3.646  37.255  0.75 52.69           N  
ATOM   1699  C   GLN H 221      19.988   6.674  33.990  1.00 28.54           C  
ATOM   1700  O   GLN H 221      21.216   6.614  34.012  1.00 30.08           O  
ATOM   1701  N   GLY H 222      19.324   7.127  32.911  1.00 26.43           N  
ATOM   1702  CA  GLY H 222      20.038   7.582  31.751  1.00 26.30           C  
ATOM   1703  C   GLY H 222      19.941   6.520  30.700  1.00 27.74           C  
ATOM   1704  O   GLY H 222      19.961   5.328  31.003  1.00 27.78           O  
ATOM   1705  N   THR H 223      19.828   6.940  29.423  1.00 24.52           N  
ATOM   1706  CA  THR H 223      19.735   6.001  28.339  1.00 24.60           C  
ATOM   1707  CB  THR H 223      18.414   6.052  27.624  1.00 29.16           C  
ATOM   1708  OG1 THR H 223      17.353   5.750  28.517  1.00 30.86           O  
ATOM   1709  CG2 THR H 223      18.433   5.043  26.467  1.00 30.05           C  
ATOM   1710  C   THR H 223      20.778   6.356  27.326  1.00 24.06           C  
ATOM   1711  O   THR H 223      20.841   7.492  26.857  1.00 23.23           O  
ATOM   1712  N   LEU H 224      21.637   5.385  26.957  0.90 22.52           N  
ATOM   1713  CA  LEU H 224      22.641   5.678  25.976  0.90 22.28           C  
ATOM   1714  CB  LEU H 224      23.879   4.764  26.046  0.90 22.64           C  
ATOM   1715  CG  LEU H 224      24.932   5.085  24.968  1.00 27.85           C  
ATOM   1716  CD1 LEU H 224      25.398   6.546  25.062  1.00 28.75           C  
ATOM   1717  CD2 LEU H 224      26.113   4.100  25.021  1.00 29.05           C  
ATOM   1718  C   LEU H 224      22.038   5.550  24.615  0.90 23.96           C  
ATOM   1719  O   LEU H 224      21.335   4.587  24.315  0.90 23.55           O  
ATOM   1720  N   VAL H 225      22.298   6.549  23.750  1.00 22.91           N  
ATOM   1721  CA  VAL H 225      21.797   6.495  22.409  1.00 23.71           C  
ATOM   1722  CB  VAL H 225      20.851   7.613  22.075  1.00 25.19           C  
ATOM   1723  CG1 VAL H 225      20.445   7.485  20.597  1.00 26.91           C  
ATOM   1724  CG2 VAL H 225      19.661   7.565  23.048  1.00 26.11           C  
ATOM   1725  C   VAL H 225      22.976   6.635  21.502  1.00 26.00           C  
ATOM   1726  O   VAL H 225      23.744   7.590  21.611  1.00 25.62           O  
ATOM   1727  N   THR H 226      23.145   5.680  20.567  1.00 25.36           N  
ATOM   1728  CA  THR H 226      24.261   5.753  19.671  1.00 25.56           C  
ATOM   1729  CB  THR H 226      25.072   4.493  19.615  1.00 27.61           C  
ATOM   1730  OG1 THR H 226      25.576   4.180  20.905  1.00 28.03           O  
ATOM   1731  CG2 THR H 226      26.233   4.699  18.627  1.00 27.22           C  
ATOM   1732  C   THR H 226      23.727   5.997  18.300  1.00 27.53           C  
ATOM   1733  O   THR H 226      22.783   5.342  17.858  1.00 27.53           O  
ATOM   1734  N   VAL H 227      24.320   6.977  17.592  1.00 27.19           N  
ATOM   1735  CA  VAL H 227      23.873   7.257  16.263  1.00 28.83           C  
ATOM   1736  CB  VAL H 227      23.749   8.726  15.982  1.00 30.07           C  
ATOM   1737  CG1 VAL H 227      23.280   8.919  14.530  1.00 29.97           C  
ATOM   1738  CG2 VAL H 227      22.809   9.338  17.036  1.00 29.93           C  
ATOM   1739  C   VAL H 227      24.905   6.686  15.350  1.00 31.60           C  
ATOM   1740  O   VAL H 227      26.043   7.151  15.309  1.00 31.11           O  
ATOM   1741  N   SER H 228      24.526   5.638  14.596  1.00 31.56           N  
ATOM   1742  CA  SER H 228      25.470   5.022  13.713  1.00 32.77           C  
ATOM   1743  CB  SER H 228      26.261   3.884  14.379  1.00 33.47           C  
ATOM   1744  OG  SER H 228      27.180   3.317  13.458  1.00 35.62           O  
ATOM   1745  C   SER H 228      24.695   4.435  12.583  1.00 35.42           C  
ATOM   1746  O   SER H 228      23.511   4.133  12.726  1.00 35.96           O  
ATOM   1747  N   SER H 229      25.355   4.261  11.423  1.00 34.84           N  
ATOM   1748  CA  SER H 229      24.705   3.706  10.273  1.00 36.12           C  
ATOM   1749  CB  SER H 229      25.550   3.811   8.992  1.00 38.01           C  
ATOM   1750  OG  SER H 229      25.770   5.174   8.661  1.00 42.67           O  
ATOM   1751  C   SER H 229      24.472   2.228  10.542  1.00 38.25           C  
ATOM   1752  O   SER H 229      24.953   1.402   9.719  1.00 38.69           O  
ATOM   1753  OXT SER H 229      23.811   1.899  11.562  1.00 61.97           O1-
TER    1754      SER H 229 
CONECT  160  713
CONECT  713  160
CONECT 1022 1593
CONECT 1593 1022
END
