# Supplementary material for: Fully automated antibody structure prediction using BIOVIA tools: Validation study
Source: PLoS One. 2017 May 18;12(5):e0177923. doi: 10.1371/journal.pone.0177923 (PMC5436848; doi:10.1371/journal.pone.0177923)
Supplement: S2 Dataset — Predicted structures using the Top5 framework method, Chothia CDR definition with canonical filtering and generating 50 models. These were used in the comparison against predictions using no filtering. (ZIP) [file pone.0177923.s004.zip › 4LF3_AB_FV_FinalModel.pdb]

REMARK   Accelrys Discovery Studio PDB file
REMARK   Created:  2015-04-10T04:56:22Z
SSBOND   1 CYS L   23    CYS L   88                                     
SSBOND   2 CYS H  129    CYS H  203                                     
ATOM      1  N   ASP L   1      25.902  33.426  26.266  1.00 68.14           N1+
ATOM      2  CA  ASP L   1      25.916  32.145  26.997  1.00 66.15           C  
ATOM      3  CB  ASP L   1      26.441  31.015  26.092  1.00 71.80           C  
ATOM      4  CG  ASP L   1      25.954  29.685  26.650  1.00 76.21           C  
ATOM      5  OD1 ASP L   1      25.105  29.715  27.580  1.00 76.32           O  
ATOM      6  OD2 ASP L   1      26.404  28.623  26.142  1.00 77.09           O1-
ATOM      7  C   ASP L   1      26.837  32.329  28.155  1.00 62.68           C  
ATOM      8  O   ASP L   1      27.883  32.963  28.023  1.00 64.74           O  
ATOM      9  N   ILE L   2      26.461  31.783  29.327  1.00 55.61           N  
ATOM     10  CA  ILE L   2      27.239  31.963  30.517  1.00 50.93           C  
ATOM     11  CB  ILE L   2      26.494  31.609  31.777  1.00 50.18           C  
ATOM     12  CG1 ILE L   2      25.143  32.333  31.902  1.00 47.05           C  
ATOM     13  CG2 ILE L   2      27.446  31.889  32.953  1.00 48.71           C  
ATOM     14  CD1 ILE L   2      25.243  33.825  32.177  1.00 45.20           C  
ATOM     15  C   ILE L   2      28.325  30.940  30.478  1.00 51.43           C  
ATOM     16  O   ILE L   2      28.051  29.745  30.390  1.00 51.35           O  
ATOM     17  N   GLN L   3      29.598  31.374  30.553  1.00 49.79           N  
ATOM     18  CA  GLN L   3      30.642  30.392  30.571  1.00 50.54           C  
ATOM     19  CB  GLN L   3      31.969  30.845  29.934  1.00 57.17           C  
ATOM     20  CG  GLN L   3      31.945  30.923  28.403  1.00 69.12           C  
ATOM     21  CD  GLN L   3      31.408  32.277  27.959  1.00 80.67           C  
ATOM     22  OE1 GLN L   3      31.120  33.149  28.777  1.00 84.42           O  
ATOM     23  NE2 GLN L   3      31.281  32.463  26.618  1.00 84.57           N  
ATOM     24  C   GLN L   3      30.925  30.059  31.997  1.00 45.70           C  
ATOM     25  O   GLN L   3      31.068  30.944  32.838  1.00 46.25           O  
ATOM     26  N   MET L   4      31.006  28.751  32.306  1.00 41.79           N  
ATOM     27  CA  MET L   4      31.289  28.357  33.653  1.00 37.64           C  
ATOM     28  CB  MET L   4      30.317  27.300  34.204  1.00 39.20           C  
ATOM     29  CG  MET L   4      28.865  27.787  34.231  1.00 38.95           C  
ATOM     30  SD  MET L   4      28.575  29.274  35.240  1.00 41.22           S  
ATOM     31  CE  MET L   4      28.573  28.412  36.837  1.00 33.53           C  
ATOM     32  C   MET L   4      32.660  27.764  33.642  1.00 41.68           C  
ATOM     33  O   MET L   4      32.955  26.880  32.840  1.00 43.99           O  
ATOM     34  N   THR L   5      33.544  28.259  34.531  1.00 43.09           N  
ATOM     35  CA  THR L   5      34.877  27.736  34.580  1.00 40.54           C  
ATOM     36  CB  THR L   5      35.939  28.781  34.394  1.00 42.31           C  
ATOM     37  OG1 THR L   5      35.781  29.423  33.137  1.00 46.47           O  
ATOM     38  CG2 THR L   5      37.315  28.099  34.464  1.00 46.19           C  
ATOM     39  C   THR L   5      35.066  27.116  35.925  1.00 37.83           C  
ATOM     40  O   THR L   5      34.914  27.775  36.953  1.00 44.49           O  
ATOM     41  N   GLN L   6      35.407  25.812  35.943  1.00 34.82           N  
ATOM     42  CA  GLN L   6      35.569  25.121  37.186  1.00 34.26           C  
ATOM     43  CB  GLN L   6      34.702  23.849  37.269  1.00 31.52           C  
ATOM     44  CG  GLN L   6      34.714  23.146  38.626  1.00 31.01           C  
ATOM     45  CD  GLN L   6      33.755  21.967  38.533  1.00 33.75           C  
ATOM     46  OE1 GLN L   6      32.740  22.026  37.839  1.00 34.13           O  
ATOM     47  NE2 GLN L   6      34.087  20.856  39.242  1.00 33.19           N  
ATOM     48  C   GLN L   6      37.007  24.729  37.311  1.00 38.09           C  
ATOM     49  O   GLN L   6      37.660  24.391  36.325  1.00 42.00           O  
ATOM     50  N   SER L   7      37.554  24.808  38.541  1.00 40.43           N  
ATOM     51  CA  SER L   7      38.920  24.416  38.744  1.00 37.56           C  
ATOM     52  CB  SER L   7      39.917  25.581  38.613  1.00 38.41           C  
ATOM     53  OG  SER L   7      39.624  26.583  39.575  1.00 44.72           O  
ATOM     54  C   SER L   7      39.027  23.864  40.130  1.00 39.00           C  
ATOM     55  O   SER L   7      38.287  24.277  41.022  1.00 42.15           O  
ATOM     56  N   PRO L   8      39.925  22.938  40.360  1.00 36.99           N  
ATOM     57  CA  PRO L   8      40.814  22.399  39.360  1.00 37.33           C  
ATOM     58  CD  PRO L   8      40.437  22.734  41.705  1.00 36.81           C  
ATOM     59  CB  PRO L   8      42.004  21.816  40.123  1.00 35.49           C  
ATOM     60  CG  PRO L   8      41.487  21.625  41.557  1.00 35.54           C  
ATOM     61  C   PRO L   8      40.122  21.366  38.530  1.00 37.84           C  
ATOM     62  O   PRO L   8      39.001  20.992  38.856  1.00 36.62           O  
ATOM     63  N   SER L   9      40.758  20.925  37.426  1.00 39.52           N  
ATOM     64  CA  SER L   9      40.202  19.893  36.600  1.00 37.47           C  
ATOM     65  CB  SER L   9      40.992  19.695  35.295  1.00 37.97           C  
ATOM     66  OG  SER L   9      40.404  18.665  34.515  1.00 48.52           O  
ATOM     67  C   SER L   9      40.239  18.602  37.366  1.00 37.28           C  
ATOM     68  O   SER L   9      39.288  17.822  37.338  1.00 41.36           O  
ATOM     69  N   SER L  10      41.356  18.347  38.082  1.00 40.54           N  
ATOM     70  CA  SER L  10      41.484  17.137  38.844  1.00 40.07           C  
ATOM     71  CB  SER L  10      42.276  16.039  38.118  1.00 40.57           C  
ATOM     72  OG  SER L  10      43.605  16.482  37.881  1.00 48.14           O  
ATOM     73  C   SER L  10      42.224  17.466  40.102  1.00 40.63           C  
ATOM     74  O   SER L  10      42.964  18.448  40.162  1.00 43.38           O  
ATOM     75  N   LEU L  11      42.039  16.632  41.142  1.00 38.95           N  
ATOM     76  CA  LEU L  11      42.586  16.923  42.435  1.00 41.68           C  
ATOM     77  CB  LEU L  11      41.479  17.639  43.246  1.00 41.88           C  
ATOM     78  CG  LEU L  11      41.761  18.087  44.690  1.00 39.87           C  
ATOM     79  CD1 LEU L  11      42.028  16.896  45.619  1.00 37.43           C  
ATOM     80  CD2 LEU L  11      42.835  19.174  44.740  1.00 36.12           C  
ATOM     81  C   LEU L  11      42.909  15.608  43.094  1.00 45.20           C  
ATOM     82  O   LEU L  11      42.107  14.678  43.034  1.00 47.23           O  
ATOM     83  N   SER L  12      44.093  15.478  43.735  1.00 48.17           N  
ATOM     84  CA  SER L  12      44.400  14.240  44.404  1.00 47.62           C  
ATOM     85  CB  SER L  12      45.780  13.660  44.043  1.00 52.05           C  
ATOM     86  OG  SER L  12      45.817  13.287  42.673  1.00 60.90           O  
ATOM     87  C   SER L  12      44.392  14.524  45.873  1.00 44.61           C  
ATOM     88  O   SER L  12      45.015  15.480  46.330  1.00 50.89           O  
ATOM     89  N   ALA L  13      43.674  13.689  46.654  1.00 40.90           N  
ATOM     90  CA  ALA L  13      43.566  13.932  48.064  1.00 39.55           C  
ATOM     91  CB  ALA L  13      42.323  14.752  48.450  1.00 36.35           C  
ATOM     92  C   ALA L  13      43.449  12.620  48.765  1.00 42.54           C  
ATOM     93  O   ALA L  13      43.223  11.580  48.149  1.00 48.34           O  
ATOM     94  N   SER L  14      43.629  12.644  50.099  1.00 44.38           N  
ATOM     95  CA  SER L  14      43.519  11.451  50.879  1.00 44.93           C  
ATOM     96  CB  SER L  14      44.810  11.112  51.646  1.00 43.34           C  
ATOM     97  OG  SER L  14      45.276  12.254  52.347  1.00 46.77           O  
ATOM     98  C   SER L  14      42.389  11.647  51.835  1.00 43.00           C  
ATOM     99  O   SER L  14      42.011  12.775  52.150  1.00 40.60           O  
ATOM    100  N   VAL L  15      41.809  10.533  52.319  1.00 41.37           N  
ATOM    101  CA  VAL L  15      40.654  10.608  53.162  1.00 43.52           C  
ATOM    102  CB  VAL L  15      40.208   9.269  53.673  1.00 40.48           C  
ATOM    103  CG1 VAL L  15      39.026   9.473  54.633  1.00 41.22           C  
ATOM    104  CG2 VAL L  15      39.894   8.367  52.469  1.00 40.16           C  
ATOM    105  C   VAL L  15      40.970  11.455  54.351  1.00 45.04           C  
ATOM    106  O   VAL L  15      42.029  11.323  54.961  1.00 50.09           O  
ATOM    107  N   GLY L  16      40.029  12.354  54.706  1.00 44.46           N  
ATOM    108  CA  GLY L  16      40.179  13.197  55.858  1.00 43.92           C  
ATOM    109  C   GLY L  16      40.605  14.572  55.441  1.00 44.89           C  
ATOM    110  O   GLY L  16      40.503  15.515  56.224  1.00 47.08           O  
ATOM    111  N   ASP L  17      41.073  14.735  54.191  1.00 42.24           N  
ATOM    112  CA  ASP L  17      41.549  16.024  53.775  1.00 41.19           C  
ATOM    113  CB  ASP L  17      42.404  15.985  52.496  1.00 41.16           C  
ATOM    114  CG  ASP L  17      43.742  15.337  52.822  1.00 46.36           C  
ATOM    115  OD1 ASP L  17      44.102  15.291  54.029  1.00 49.92           O  
ATOM    116  OD2 ASP L  17      44.424  14.884  51.866  1.00 53.01           O1-
ATOM    117  C   ASP L  17      40.380  16.911  53.496  1.00 41.99           C  
ATOM    118  O   ASP L  17      39.254  16.450  53.321  1.00 47.49           O  
ATOM    119  N   ARG L  18      40.636  18.233  53.464  1.00 44.24           N  
ATOM    120  CA  ARG L  18      39.606  19.184  53.173  1.00 42.15           C  
ATOM    121  CB  ARG L  18      39.753  20.478  53.988  1.00 41.69           C  
ATOM    122  CG  ARG L  18      38.544  21.410  53.927  1.00 46.66           C  
ATOM    123  CD  ARG L  18      38.703  22.636  54.827  1.00 50.47           C  
ATOM    124  NE  ARG L  18      37.365  23.272  54.968  1.00 60.13           N  
ATOM    125  CZ  ARG L  18      36.493  22.791  55.901  1.00 67.25           C  
ATOM    126  NH1 ARG L  18      36.839  21.705  56.652  1.00 69.73           N1+
ATOM    127  NH2 ARG L  18      35.282  23.393  56.087  1.00 70.15           N  
ATOM    128  C   ARG L  18      39.779  19.520  51.724  1.00 42.39           C  
ATOM    129  O   ARG L  18      40.880  19.846  51.286  1.00 46.20           O  
ATOM    130  N   VAL L  19      38.692  19.429  50.930  1.00 42.24           N  
ATOM    131  CA  VAL L  19      38.829  19.686  49.526  1.00 40.05           C  
ATOM    132  CB  VAL L  19      38.372  18.544  48.663  1.00 41.45           C  
ATOM    133  CG1 VAL L  19      38.500  18.965  47.190  1.00 39.89           C  
ATOM    134  CG2 VAL L  19      39.192  17.292  49.021  1.00 36.33           C  
ATOM    135  C   VAL L  19      38.006  20.885  49.176  1.00 38.52           C  
ATOM    136  O   VAL L  19      36.942  21.113  49.752  1.00 39.30           O  
ATOM    137  N   THR L  20      38.506  21.709  48.230  1.00 40.23           N  
ATOM    138  CA  THR L  20      37.786  22.887  47.841  1.00 41.90           C  
ATOM    139  CB  THR L  20      38.434  24.142  48.344  1.00 43.17           C  
ATOM    140  OG1 THR L  20      38.548  24.096  49.759  1.00 49.32           O  
ATOM    141  CG2 THR L  20      37.577  25.347  47.924  1.00 48.16           C  
ATOM    142  C   THR L  20      37.764  22.967  46.344  1.00 41.72           C  
ATOM    143  O   THR L  20      38.809  22.957  45.694  1.00 45.12           O  
ATOM    144  N   ILE L  21      36.555  23.070  45.756  1.00 37.28           N  
ATOM    145  CA  ILE L  21      36.418  23.168  44.330  1.00 31.95           C  
ATOM    146  CB  ILE L  21      35.572  22.075  43.753  1.00 30.56           C  
ATOM    147  CG1 ILE L  21      36.204  20.712  44.080  1.00 27.46           C  
ATOM    148  CG2 ILE L  21      35.413  22.330  42.245  1.00 29.65           C  
ATOM    149  CD1 ILE L  21      35.256  19.536  43.870  1.00 26.86           C  
ATOM    150  C   ILE L  21      35.737  24.473  44.061  1.00 34.80           C  
ATOM    151  O   ILE L  21      34.787  24.836  44.752  1.00 39.54           O  
ATOM    152  N   THR L  22      36.220  25.223  43.049  1.00 36.39           N  
ATOM    153  CA  THR L  22      35.675  26.526  42.788  1.00 37.24           C  
ATOM    154  CB  THR L  22      36.717  27.605  42.833  1.00 38.80           C  
ATOM    155  OG1 THR L  22      37.709  27.355  41.849  1.00 45.04           O  
ATOM    156  CG2 THR L  22      37.359  27.626  44.230  1.00 38.69           C  
ATOM    157  C   THR L  22      35.065  26.558  41.420  1.00 37.92           C  
ATOM    158  O   THR L  22      35.496  25.853  40.508  1.00 39.20           O  
ATOM    159  N   CYS L  23      34.012  27.387  41.259  1.00 37.42           N  
ATOM    160  CA  CYS L  23      33.329  27.537  40.002  1.00 33.73           C  
ATOM    161  CB  CYS L  23      31.961  26.797  40.022  1.00 35.05           C  
ATOM    162  SG  CYS L  23      31.014  26.809  38.466  1.00 54.72           S  
ATOM    163  C   CYS L  23      33.129  29.015  39.792  1.00 34.67           C  
ATOM    164  O   CYS L  23      32.689  29.720  40.700  1.00 33.26           O  
ATOM    165  N   ARG L  24      33.479  29.544  38.594  1.00 36.03           N  
ATOM    166  CA  ARG L  24      33.290  30.958  38.378  1.00 37.09           C  
ATOM    167  CB  ARG L  24      34.574  31.770  38.140  1.00 41.30           C  
ATOM    168  CG  ARG L  24      35.304  31.423  36.846  1.00 54.48           C  
ATOM    169  CD  ARG L  24      36.516  32.318  36.589  1.00 65.66           C  
ATOM    170  NE  ARG L  24      37.580  31.882  37.529  1.00 58.27           N  
ATOM    171  CZ  ARG L  24      38.711  32.630  37.685  1.00 60.94           C  
ATOM    172  NH1 ARG L  24      38.869  33.798  36.998  1.00 61.17           N1+
ATOM    173  NH2 ARG L  24      39.683  32.203  38.541  1.00 62.57           N  
ATOM    174  C   ARG L  24      32.461  31.135  37.144  1.00 39.13           C  
ATOM    175  O   ARG L  24      32.569  30.360  36.195  1.00 42.90           O  
ATOM    176  N   ALA L  25      31.621  32.192  37.124  1.00 37.65           N  
ATOM    177  CA  ALA L  25      30.734  32.426  36.020  1.00 37.82           C  
ATOM    178  CB  ALA L  25      29.272  32.645  36.447  1.00 39.11           C  
ATOM    179  C   ALA L  25      31.171  33.665  35.296  1.00 40.44           C  
ATOM    180  O   ALA L  25      31.771  34.569  35.876  1.00 39.95           O  
ATOM    181  N   SER L  26      30.933  33.668  33.967  1.00 41.64           N  
ATOM    182  CA  SER L  26      31.267  34.745  33.076  1.00 40.57           C  
ATOM    183  CB  SER L  26      31.091  34.357  31.601  1.00 40.69           C  
ATOM    184  OG  SER L  26      31.963  33.284  31.283  1.00 38.10           O  
ATOM    185  C   SER L  26      30.338  35.883  33.338  1.00 42.51           C  
ATOM    186  O   SER L  26      30.669  37.038  33.073  1.00 43.92           O  
ATOM    187  N   GLN L  27      29.130  35.576  33.847  1.00 44.54           N  
ATOM    188  CA  GLN L  27      28.177  36.618  34.092  1.00 45.19           C  
ATOM    189  CB  GLN L  27      27.091  36.684  33.014  1.00 49.24           C  
ATOM    190  CG  GLN L  27      26.102  37.826  33.212  1.00 55.56           C  
ATOM    191  CD  GLN L  27      25.247  37.868  31.960  1.00 59.52           C  
ATOM    192  OE1 GLN L  27      25.740  38.148  30.868  1.00 58.18           O  
ATOM    193  NE2 GLN L  27      23.931  37.570  32.116  1.00 60.88           N  
ATOM    194  C   GLN L  27      27.518  36.341  35.409  1.00 47.63           C  
ATOM    195  O   GLN L  27      27.397  35.187  35.813  1.00 49.63           O  
ATOM    196  N   GLY L  28      27.071  37.408  36.111  1.00 44.94           N  
ATOM    197  CA  GLY L  28      26.498  37.292  37.428  1.00 40.98           C  
ATOM    198  C   GLY L  28      25.238  36.482  37.401  1.00 41.69           C  
ATOM    199  O   GLY L  28      24.213  36.891  36.860  1.00 43.51           O  
ATOM    200  N   ILE L  29      25.338  35.265  37.957  1.00 42.47           N  
ATOM    201  CA  ILE L  29      24.289  34.306  38.149  1.00 40.66           C  
ATOM    202  CB  ILE L  29      24.784  32.894  38.069  1.00 38.58           C  
ATOM    203  CG1 ILE L  29      25.847  32.604  39.136  1.00 36.35           C  
ATOM    204  CG2 ILE L  29      25.278  32.677  36.631  1.00 34.31           C  
ATOM    205  CD1 ILE L  29      26.298  31.145  39.134  1.00 38.74           C  
ATOM    206  C   ILE L  29      23.451  34.527  39.375  1.00 41.93           C  
ATOM    207  O   ILE L  29      22.333  34.021  39.438  1.00 44.89           O  
ATOM    208  N   ARG L  30      24.014  35.146  40.439  1.00 40.59           N  
ATOM    209  CA  ARG L  30      23.305  35.324  41.680  1.00 41.64           C  
ATOM    210  CB  ARG L  30      21.781  35.569  41.604  1.00 42.25           C  
ATOM    211  CG  ARG L  30      21.381  36.938  41.052  1.00 44.19           C  
ATOM    212  CD  ARG L  30      19.918  37.287  41.333  1.00 51.39           C  
ATOM    213  NE  ARG L  30      19.671  38.664  40.820  1.00 59.13           N  
ATOM    214  CZ  ARG L  30      19.178  38.845  39.561  1.00 62.06           C  
ATOM    215  NH1 ARG L  30      18.884  37.765  38.780  1.00 60.95           N1+
ATOM    216  NH2 ARG L  30      18.955  40.108  39.091  1.00 60.80           N  
ATOM    217  C   ARG L  30      23.553  34.074  42.451  1.00 44.88           C  
ATOM    218  O   ARG L  30      24.698  33.647  42.566  1.00 44.76           O  
ATOM    219  N   ASN L  31      22.498  33.478  43.046  1.00 44.80           N  
ATOM    220  CA  ASN L  31      22.710  32.250  43.756  1.00 45.16           C  
ATOM    221  CB  ASN L  31      22.143  32.291  45.184  1.00 51.88           C  
ATOM    222  CG  ASN L  31      20.639  32.497  45.086  1.00 58.26           C  
ATOM    223  OD1 ASN L  31      19.879  31.547  44.908  1.00 63.40           O  
ATOM    224  ND2 ASN L  31      20.191  33.775  45.209  1.00 61.13           N  
ATOM    225  C   ASN L  31      22.024  31.121  43.037  1.00 41.94           C  
ATOM    226  O   ASN L  31      21.608  30.151  43.670  1.00 40.00           O  
ATOM    227  N   ASP L  32      21.944  31.171  41.690  1.00 40.71           N  
ATOM    228  CA  ASP L  32      21.255  30.122  40.981  1.00 40.80           C  
ATOM    229  CB  ASP L  32      20.556  30.624  39.708  1.00 42.47           C  
ATOM    230  CG  ASP L  32      19.375  31.496  40.110  1.00 45.63           C  
ATOM    231  OD1 ASP L  32      18.875  31.328  41.254  1.00 50.04           O  
ATOM    232  OD2 ASP L  32      18.960  32.343  39.276  1.00 45.22           O1-
ATOM    233  C   ASP L  32      22.258  29.098  40.530  1.00 42.12           C  
ATOM    234  O   ASP L  32      22.317  28.779  39.344  1.00 42.39           O  
ATOM    235  N   LEU L  33      23.040  28.516  41.466  1.00 37.92           N  
ATOM    236  CA  LEU L  33      24.070  27.582  41.105  1.00 35.88           C  
ATOM    237  CB  LEU L  33      25.481  28.050  41.493  1.00 35.25           C  
ATOM    238  CG  LEU L  33      26.592  27.110  40.988  1.00 33.22           C  
ATOM    239  CD1 LEU L  33      26.904  27.366  39.504  1.00 34.97           C  
ATOM    240  CD2 LEU L  33      27.826  27.137  41.899  1.00 32.02           C  
ATOM    241  C   LEU L  33      23.856  26.328  41.907  1.00 35.07           C  
ATOM    242  O   LEU L  33      23.484  26.381  43.079  1.00 35.16           O  
ATOM    243  N   GLY L  34      24.111  25.152  41.296  1.00 34.51           N  
ATOM    244  CA  GLY L  34      23.934  23.928  42.027  1.00 34.14           C  
ATOM    245  C   GLY L  34      25.124  23.050  41.786  1.00 31.75           C  
ATOM    246  O   GLY L  34      25.776  23.137  40.748  1.00 32.87           O  
ATOM    247  N   TRP L  35      25.423  22.158  42.753  1.00 29.09           N  
ATOM    248  CA  TRP L  35      26.564  21.293  42.623  1.00 30.58           C  
ATOM    249  CB  TRP L  35      27.509  21.366  43.836  1.00 31.83           C  
ATOM    250  CG  TRP L  35      28.153  22.719  44.015  1.00 30.71           C  
ATOM    251  CD2 TRP L  35      29.393  23.112  43.406  1.00 32.52           C  
ATOM    252  CD1 TRP L  35      27.721  23.794  44.737  1.00 29.48           C  
ATOM    253  NE1 TRP L  35      28.612  24.832  44.616  1.00 29.82           N  
ATOM    254  CE2 TRP L  35      29.648  24.425  43.800  1.00 30.50           C  
ATOM    255  CE3 TRP L  35      30.248  22.431  42.586  1.00 31.47           C  
ATOM    256  CZ2 TRP L  35      30.768  25.081  43.376  1.00 29.76           C  
ATOM    257  CZ3 TRP L  35      31.377  23.097  42.162  1.00 29.35           C  
ATOM    258  CH2 TRP L  35      31.631  24.396  42.550  1.00 30.10           C  
ATOM    259  C   TRP L  35      26.075  19.881  42.504  1.00 31.98           C  
ATOM    260  O   TRP L  35      25.133  19.481  43.189  1.00 36.70           O  
ATOM    261  N   TYR L  36      26.717  19.088  41.616  1.00 30.90           N  
ATOM    262  CA  TYR L  36      26.298  17.727  41.412  1.00 29.84           C  
ATOM    263  CB  TYR L  36      25.719  17.438  40.014  1.00 30.34           C  
ATOM    264  CG  TYR L  36      24.499  18.267  39.815  1.00 32.98           C  
ATOM    265  CD1 TYR L  36      23.340  17.968  40.486  1.00 33.29           C  
ATOM    266  CD2 TYR L  36      24.513  19.358  38.980  1.00 30.43           C  
ATOM    267  CE1 TYR L  36      22.209  18.730  40.314  1.00 31.79           C  
ATOM    268  CE2 TYR L  36      23.383  20.122  38.803  1.00 31.03           C  
ATOM    269  CZ  TYR L  36      22.227  19.811  39.471  1.00 30.56           C  
ATOM    270  OH  TYR L  36      21.065  20.592  39.294  1.00 34.41           O  
ATOM    271  C   TYR L  36      27.478  16.814  41.555  1.00 31.72           C  
ATOM    272  O   TYR L  36      28.619  17.200  41.311  1.00 31.80           O  
ATOM    273  N   GLN L  37      27.207  15.562  41.984  1.00 33.23           N  
ATOM    274  CA  GLN L  37      28.210  14.549  42.150  1.00 34.48           C  
ATOM    275  CB  GLN L  37      28.206  13.935  43.562  1.00 32.91           C  
ATOM    276  CG  GLN L  37      29.234  12.820  43.774  1.00 34.86           C  
ATOM    277  CD  GLN L  37      28.959  12.175  45.127  1.00 38.81           C  
ATOM    278  OE1 GLN L  37      27.871  11.655  45.369  1.00 44.84           O  
ATOM    279  NE2 GLN L  37      29.971  12.207  46.036  1.00 39.12           N  
ATOM    280  C   GLN L  37      27.860  13.431  41.215  1.00 36.96           C  
ATOM    281  O   GLN L  37      26.696  13.052  41.101  1.00 40.19           O  
ATOM    282  N   GLN L  38      28.864  12.875  40.507  1.00 37.00           N  
ATOM    283  CA  GLN L  38      28.568  11.801  39.604  1.00 34.32           C  
ATOM    284  CB  GLN L  38      28.609  12.229  38.124  1.00 32.30           C  
ATOM    285  CG  GLN L  38      28.283  11.098  37.144  1.00 32.64           C  
ATOM    286  CD  GLN L  38      28.352  11.662  35.731  1.00 37.82           C  
ATOM    287  OE1 GLN L  38      29.137  12.564  35.444  1.00 42.91           O  
ATOM    288  NE2 GLN L  38      27.502  11.121  34.818  1.00 36.87           N  
ATOM    289  C   GLN L  38      29.605  10.741  39.794  1.00 36.19           C  
ATOM    290  O   GLN L  38      30.801  11.019  39.785  1.00 40.92           O  
ATOM    291  N   LYS L  39      29.157   9.485  39.979  1.00 37.29           N  
ATOM    292  CA  LYS L  39      30.066   8.387  40.125  1.00 37.47           C  
ATOM    293  CB  LYS L  39      29.620   7.365  41.182  1.00 38.22           C  
ATOM    294  CG  LYS L  39      29.580   7.965  42.588  1.00 43.45           C  
ATOM    295  CD  LYS L  39      28.818   7.121  43.608  1.00 51.39           C  
ATOM    296  CE  LYS L  39      28.785   7.743  45.004  1.00 57.38           C  
ATOM    297  NZ  LYS L  39      27.950   6.920  45.906  1.00 64.74           N1+
ATOM    298  C   LYS L  39      30.101   7.710  38.795  1.00 42.52           C  
ATOM    299  O   LYS L  39      29.218   7.913  37.962  1.00 42.17           O  
ATOM    300  N   PRO L  40      31.096   6.914  38.548  1.00 46.52           N  
ATOM    301  CA  PRO L  40      31.174   6.312  37.251  1.00 46.72           C  
ATOM    302  CD  PRO L  40      32.411   7.140  39.125  1.00 46.51           C  
ATOM    303  CB  PRO L  40      32.561   5.682  37.175  1.00 46.68           C  
ATOM    304  CG  PRO L  40      33.409   6.591  38.088  1.00 46.12           C  
ATOM    305  C   PRO L  40      30.029   5.396  36.969  1.00 47.34           C  
ATOM    306  O   PRO L  40      29.687   4.577  37.821  1.00 49.76           O  
ATOM    307  N   GLY L  41      29.416   5.533  35.776  1.00 47.42           N  
ATOM    308  CA  GLY L  41      28.362   4.655  35.356  1.00 51.10           C  
ATOM    309  C   GLY L  41      27.036   5.063  35.932  1.00 52.52           C  
ATOM    310  O   GLY L  41      26.040   4.376  35.710  1.00 55.11           O  
ATOM    311  N   LYS L  42      26.957   6.186  36.673  1.00 51.16           N  
ATOM    312  CA  LYS L  42      25.673   6.522  37.225  1.00 47.06           C  
ATOM    313  CB  LYS L  42      25.586   6.398  38.755  1.00 52.77           C  
ATOM    314  CG  LYS L  42      25.568   4.947  39.235  1.00 59.70           C  
ATOM    315  CD  LYS L  42      25.658   4.796  40.752  1.00 66.81           C  
ATOM    316  CE  LYS L  42      25.575   3.342  41.214  1.00 71.04           C  
ATOM    317  NZ  LYS L  42      25.596   3.282  42.691  1.00 72.50           N1+
ATOM    318  C   LYS L  42      25.306   7.929  36.864  1.00 43.56           C  
ATOM    319  O   LYS L  42      26.119   8.684  36.336  1.00 41.09           O  
ATOM    320  N   ALA L  43      24.028   8.292  37.114  1.00 42.36           N  
ATOM    321  CA  ALA L  43      23.516   9.607  36.822  1.00 38.39           C  
ATOM    322  CB  ALA L  43      21.985   9.670  36.685  1.00 37.68           C  
ATOM    323  C   ALA L  43      23.918  10.536  37.922  1.00 37.43           C  
ATOM    324  O   ALA L  43      24.198  10.110  39.042  1.00 39.37           O  
ATOM    325  N   PRO L  44      23.941  11.810  37.622  1.00 35.59           N  
ATOM    326  CA  PRO L  44      24.347  12.804  38.582  1.00 34.46           C  
ATOM    327  CD  PRO L  44      24.134  12.255  36.250  1.00 34.07           C  
ATOM    328  CB  PRO L  44      24.511  14.100  37.790  1.00 33.76           C  
ATOM    329  CG  PRO L  44      24.819  13.628  36.358  1.00 35.92           C  
ATOM    330  C   PRO L  44      23.358  12.934  39.698  1.00 34.43           C  
ATOM    331  O   PRO L  44      22.169  12.701  39.483  1.00 39.64           O  
ATOM    332  N   LYS L  45      23.837  13.300  40.905  1.00 35.56           N  
ATOM    333  CA  LYS L  45      22.985  13.489  42.043  1.00 36.68           C  
ATOM    334  CB  LYS L  45      23.315  12.527  43.196  1.00 40.02           C  
ATOM    335  CG  LYS L  45      22.420  12.693  44.424  1.00 61.65           C  
ATOM    336  CD  LYS L  45      22.588  11.578  45.457  1.00 71.88           C  
ATOM    337  CE  LYS L  45      23.870  11.690  46.284  1.00 76.07           C  
ATOM    338  NZ  LYS L  45      23.945  10.572  47.252  1.00 75.19           N1+
ATOM    339  C   LYS L  45      23.241  14.875  42.542  1.00 37.89           C  
ATOM    340  O   LYS L  45      24.386  15.321  42.565  1.00 39.50           O  
ATOM    341  N   ARG L  46      22.186  15.602  42.969  1.00 38.87           N  
ATOM    342  CA  ARG L  46      22.414  16.962  43.379  1.00 38.24           C  
ATOM    343  CB  ARG L  46      21.207  17.895  43.183  1.00 37.95           C  
ATOM    344  CG  ARG L  46      21.529  19.340  43.573  1.00 36.93           C  
ATOM    345  CD  ARG L  46      20.303  20.200  43.892  1.00 29.31           C  
ATOM    346  NE  ARG L  46      19.597  20.524  42.624  1.00 40.86           N  
ATOM    347  CZ  ARG L  46      18.372  21.126  42.677  1.00 38.01           C  
ATOM    348  NH1 ARG L  46      17.787  21.380  43.884  1.00 36.21           N1+
ATOM    349  NH2 ARG L  46      17.732  21.478  41.524  1.00 38.05           N  
ATOM    350  C   ARG L  46      22.764  17.011  44.839  1.00 38.14           C  
ATOM    351  O   ARG L  46      22.067  16.432  45.672  1.00 39.88           O  
ATOM    352  N   LEU L  47      23.953  17.577  45.158  1.00 36.43           N  
ATOM    353  CA  LEU L  47      24.394  17.822  46.504  1.00 36.47           C  
ATOM    354  CB  LEU L  47      25.924  17.850  46.604  1.00 36.94           C  
ATOM    355  CG  LEU L  47      26.576  16.518  46.192  1.00 36.39           C  
ATOM    356  CD1 LEU L  47      28.103  16.589  46.314  1.00 36.24           C  
ATOM    357  CD2 LEU L  47      25.976  15.334  46.960  1.00 33.93           C  
ATOM    358  C   LEU L  47      23.890  19.113  47.083  1.00 37.24           C  
ATOM    359  O   LEU L  47      23.329  19.142  48.179  1.00 38.16           O  
ATOM    360  N   ILE L  48      24.084  20.230  46.344  1.00 34.92           N  
ATOM    361  CA  ILE L  48      23.762  21.525  46.869  1.00 34.92           C  
ATOM    362  CB  ILE L  48      24.971  22.305  47.291  1.00 36.86           C  
ATOM    363  CG1 ILE L  48      25.694  21.587  48.440  1.00 34.21           C  
ATOM    364  CG2 ILE L  48      24.521  23.731  47.642  1.00 33.60           C  
ATOM    365  CD1 ILE L  48      27.062  22.179  48.768  1.00 42.57           C  
ATOM    366  C   ILE L  48      23.068  22.324  45.818  1.00 37.94           C  
ATOM    367  O   ILE L  48      23.378  22.229  44.632  1.00 39.01           O  
ATOM    368  N   TYR L  49      22.092  23.146  46.250  1.00 40.53           N  
ATOM    369  CA  TYR L  49      21.363  23.958  45.326  1.00 39.08           C  
ATOM    370  CB  TYR L  49      19.948  23.424  45.036  1.00 36.24           C  
ATOM    371  CG  TYR L  49      19.179  23.357  46.311  1.00 37.28           C  
ATOM    372  CD1 TYR L  49      18.501  24.453  46.776  1.00 38.49           C  
ATOM    373  CD2 TYR L  49      19.126  22.198  47.045  1.00 38.21           C  
ATOM    374  CE1 TYR L  49      17.785  24.395  47.948  1.00 40.84           C  
ATOM    375  CE2 TYR L  49      18.413  22.130  48.218  1.00 39.60           C  
ATOM    376  CZ  TYR L  49      17.738  23.232  48.675  1.00 41.79           C  
ATOM    377  OH  TYR L  49      17.003  23.170  49.877  1.00 44.39           O  
ATOM    378  C   TYR L  49      21.259  25.326  45.914  1.00 40.33           C  
ATOM    379  O   TYR L  49      21.472  25.517  47.110  1.00 42.06           O  
ATOM    380  N   ALA L  50      20.865  26.314  45.096  1.00 36.38           N  
ATOM    381  CA  ALA L  50      20.672  27.638  45.615  1.00 31.68           C  
ATOM    382  CB  ALA L  50      19.583  27.712  46.699  1.00 30.24           C  
ATOM    383  C   ALA L  50      21.965  28.079  46.210  1.00 31.65           C  
ATOM    384  O   ALA L  50      22.006  28.914  47.111  1.00 33.46           O  
ATOM    385  N   ALA L  51      23.053  27.475  45.712  1.00 31.77           N  
ATOM    386  CA  ALA L  51      24.415  27.747  46.044  1.00 32.75           C  
ATOM    387  CB  ALA L  51      24.762  29.244  45.946  1.00 30.74           C  
ATOM    388  C   ALA L  51      24.746  27.295  47.439  1.00 35.70           C  
ATOM    389  O   ALA L  51      25.767  26.643  47.640  1.00 35.42           O  
ATOM    390  N   SER L  52      23.906  27.649  48.437  1.00 38.98           N  
ATOM    391  CA  SER L  52      24.180  27.333  49.820  1.00 38.77           C  
ATOM    392  CB  SER L  52      23.875  28.516  50.754  1.00 38.77           C  
ATOM    393  OG  SER L  52      24.713  29.615  50.429  1.00 40.83           O  
ATOM    394  C   SER L  52      23.447  26.149  50.405  1.00 39.42           C  
ATOM    395  O   SER L  52      23.908  25.564  51.384  1.00 40.52           O  
ATOM    396  N   SER L  53      22.282  25.765  49.859  1.00 39.85           N  
ATOM    397  CA  SER L  53      21.421  24.870  50.580  1.00 38.07           C  
ATOM    398  CB  SER L  53      19.937  25.039  50.214  1.00 38.20           C  
ATOM    399  OG  SER L  53      19.490  26.330  50.604  1.00 36.70           O  
ATOM    400  C   SER L  53      21.817  23.448  50.318  1.00 38.97           C  
ATOM    401  O   SER L  53      22.214  23.094  49.210  1.00 39.71           O  
ATOM    402  N   LEU L  54      21.695  22.588  51.354  1.00 41.01           N  
ATOM    403  CA  LEU L  54      22.052  21.198  51.239  1.00 41.85           C  
ATOM    404  CB  LEU L  54      22.574  20.564  52.545  1.00 44.25           C  
ATOM    405  CG  LEU L  54      24.005  20.954  52.959  1.00 32.94           C  
ATOM    406  CD1 LEU L  54      25.048  20.336  52.019  1.00 32.43           C  
ATOM    407  CD2 LEU L  54      24.165  22.471  53.101  1.00 34.74           C  
ATOM    408  C   LEU L  54      20.836  20.406  50.868  1.00 46.08           C  
ATOM    409  O   LEU L  54      19.736  20.652  51.361  1.00 52.56           O  
ATOM    410  N   GLU L  55      21.018  19.418  49.968  1.00 50.96           N  
ATOM    411  CA  GLU L  55      19.941  18.558  49.575  1.00 52.06           C  
ATOM    412  CB  GLU L  55      20.226  17.723  48.319  1.00 52.10           C  
ATOM    413  CG  GLU L  55      20.008  18.501  47.027  1.00 54.80           C  
ATOM    414  CD  GLU L  55      18.507  18.535  46.775  1.00 54.56           C  
ATOM    415  OE1 GLU L  55      17.786  19.248  47.524  1.00 85.89           O  
ATOM    416  OE2 GLU L  55      18.060  17.837  45.828  1.00 54.58           O1-
ATOM    417  C   GLU L  55      19.681  17.608  50.687  1.00 55.57           C  
ATOM    418  O   GLU L  55      20.563  17.308  51.489  1.00 58.72           O  
ATOM    419  N   SER L  56      18.434  17.114  50.767  1.00 58.29           N  
ATOM    420  CA  SER L  56      18.102  16.213  51.824  1.00 59.70           C  
ATOM    421  CB  SER L  56      16.603  15.872  51.870  1.00 63.23           C  
ATOM    422  OG  SER L  56      16.331  14.976  52.936  1.00 56.36           O  
ATOM    423  C   SER L  56      18.868  14.947  51.613  1.00 57.12           C  
ATOM    424  O   SER L  56      18.983  14.459  50.491  1.00 57.09           O  
ATOM    425  N   GLY L  57      19.419  14.393  52.715  1.00 55.25           N  
ATOM    426  CA  GLY L  57      20.126  13.144  52.667  1.00 56.47           C  
ATOM    427  C   GLY L  57      21.584  13.362  52.389  1.00 57.88           C  
ATOM    428  O   GLY L  57      22.327  12.395  52.231  1.00 59.87           O  
ATOM    429  N   VAL L  58      22.040  14.629  52.324  1.00 52.85           N  
ATOM    430  CA  VAL L  58      23.428  14.879  52.042  1.00 48.44           C  
ATOM    431  CB  VAL L  58      23.648  16.096  51.186  1.00 48.28           C  
ATOM    432  CG1 VAL L  58      25.160  16.354  51.057  1.00 46.84           C  
ATOM    433  CG2 VAL L  58      22.930  15.885  49.843  1.00 48.44           C  
ATOM    434  C   VAL L  58      24.142  15.125  53.337  1.00 48.25           C  
ATOM    435  O   VAL L  58      23.626  15.800  54.227  1.00 48.13           O  
ATOM    436  N   PRO L  59      25.338  14.604  53.452  1.00 46.23           N  
ATOM    437  CA  PRO L  59      26.098  14.751  54.668  1.00 46.65           C  
ATOM    438  CD  PRO L  59      25.689  13.387  52.738  1.00 47.39           C  
ATOM    439  CB  PRO L  59      27.276  13.792  54.540  1.00 47.55           C  
ATOM    440  CG  PRO L  59      26.741  12.685  53.616  1.00 49.86           C  
ATOM    441  C   PRO L  59      26.498  16.177  54.895  1.00 48.49           C  
ATOM    442  O   PRO L  59      26.677  16.910  53.925  1.00 51.07           O  
ATOM    443  N   SER L  60      26.660  16.576  56.173  1.00 49.35           N  
ATOM    444  CA  SER L  60      26.956  17.929  56.563  1.00 47.82           C  
ATOM    445  CB  SER L  60      26.874  18.146  58.084  1.00 51.46           C  
ATOM    446  OG  SER L  60      27.893  17.405  58.737  1.00 62.37           O  
ATOM    447  C   SER L  60      28.338  18.314  56.137  1.00 48.16           C  
ATOM    448  O   SER L  60      28.694  19.491  56.170  1.00 46.98           O  
ATOM    449  N   ARG L  61      29.161  17.334  55.732  1.00 45.50           N  
ATOM    450  CA  ARG L  61      30.517  17.609  55.350  1.00 41.55           C  
ATOM    451  CB  ARG L  61      31.338  16.347  55.022  1.00 39.67           C  
ATOM    452  CG  ARG L  61      30.785  15.532  53.853  1.00 39.44           C  
ATOM    453  CD  ARG L  61      31.764  14.481  53.326  1.00 37.28           C  
ATOM    454  NE  ARG L  61      31.573  13.226  54.104  1.00 39.42           N  
ATOM    455  CZ  ARG L  61      30.591  12.351  53.745  1.00 41.94           C  
ATOM    456  NH1 ARG L  61      29.702  12.682  52.764  1.00 42.60           N1+
ATOM    457  NH2 ARG L  61      30.500  11.136  54.359  1.00 43.74           N  
ATOM    458  C   ARG L  61      30.519  18.485  54.132  1.00 44.48           C  
ATOM    459  O   ARG L  61      31.483  19.216  53.900  1.00 46.53           O  
ATOM    460  N   PHE L  62      29.460  18.393  53.296  1.00 42.01           N  
ATOM    461  CA  PHE L  62      29.393  19.156  52.079  1.00 39.99           C  
ATOM    462  CB  PHE L  62      28.554  18.482  50.979  1.00 38.72           C  
ATOM    463  CG  PHE L  62      29.255  17.251  50.516  1.00 39.49           C  
ATOM    464  CD1 PHE L  62      29.043  16.037  51.123  1.00 39.48           C  
ATOM    465  CD2 PHE L  62      30.131  17.310  49.464  1.00 40.57           C  
ATOM    466  CE1 PHE L  62      29.692  14.907  50.685  1.00 41.55           C  
ATOM    467  CE2 PHE L  62      30.782  16.185  49.022  1.00 40.82           C  
ATOM    468  CZ  PHE L  62      30.567  14.974  49.630  1.00 39.42           C  
ATOM    469  C   PHE L  62      28.756  20.488  52.341  1.00 41.33           C  
ATOM    470  O   PHE L  62      27.722  20.581  53.000  1.00 46.27           O  
ATOM    471  N   SER L  63      29.377  21.568  51.820  1.00 36.47           N  
ATOM    472  CA  SER L  63      28.830  22.884  51.996  1.00 37.97           C  
ATOM    473  CB  SER L  63      29.392  23.623  53.220  1.00 40.78           C  
ATOM    474  OG  SER L  63      30.775  23.884  53.035  1.00 44.06           O  
ATOM    475  C   SER L  63      29.193  23.697  50.791  1.00 38.61           C  
ATOM    476  O   SER L  63      30.171  23.406  50.106  1.00 41.57           O  
ATOM    477  N   GLY L  64      28.405  24.756  50.507  1.00 37.91           N  
ATOM    478  CA  GLY L  64      28.688  25.581  49.370  1.00 37.20           C  
ATOM    479  C   GLY L  64      28.515  27.004  49.787  1.00 41.46           C  
ATOM    480  O   GLY L  64      27.829  27.296  50.766  1.00 44.20           O  
ATOM    481  N   SER L  65      29.149  27.932  49.042  1.00 38.51           N  
ATOM    482  CA  SER L  65      29.040  29.323  49.370  1.00 39.16           C  
ATOM    483  CB  SER L  65      30.069  29.774  50.421  1.00 41.41           C  
ATOM    484  OG  SER L  65      31.388  29.585  49.929  1.00 50.81           O  
ATOM    485  C   SER L  65      29.292  30.118  48.125  1.00 38.99           C  
ATOM    486  O   SER L  65      29.675  29.572  47.092  1.00 41.14           O  
ATOM    487  N   GLY L  66      29.067  31.446  48.197  1.00 41.65           N  
ATOM    488  CA  GLY L  66      29.344  32.294  47.071  1.00 43.67           C  
ATOM    489  C   GLY L  66      28.075  32.778  46.443  1.00 44.96           C  
ATOM    490  O   GLY L  66      27.001  32.209  46.625  1.00 46.74           O  
ATOM    491  N   SER L  67      28.188  33.893  45.693  1.00 45.13           N  
ATOM    492  CA  SER L  67      27.081  34.466  44.990  1.00 46.91           C  
ATOM    493  CB  SER L  67      26.222  35.403  45.854  1.00 49.98           C  
ATOM    494  OG  SER L  67      27.002  36.503  46.295  1.00 59.18           O  
ATOM    495  C   SER L  67      27.663  35.285  43.889  1.00 46.21           C  
ATOM    496  O   SER L  67      28.841  35.634  43.924  1.00 50.38           O  
ATOM    497  N   GLY L  68      26.843  35.630  42.877  1.00 44.38           N  
ATOM    498  CA  GLY L  68      27.360  36.421  41.802  1.00 45.82           C  
ATOM    499  C   GLY L  68      28.179  35.554  40.892  1.00 49.78           C  
ATOM    500  O   GLY L  68      27.661  34.647  40.243  1.00 50.33           O  
ATOM    501  N   THR L  69      29.454  35.945  40.707  1.00 46.56           N  
ATOM    502  CA  THR L  69      30.436  35.297  39.874  1.00 42.08           C  
ATOM    503  CB  THR L  69      31.504  36.247  39.423  1.00 43.82           C  
ATOM    504  OG1 THR L  69      30.930  37.337  38.719  1.00 36.67           O  
ATOM    505  CG2 THR L  69      32.475  35.489  38.504  1.00 32.97           C  
ATOM    506  C   THR L  69      31.161  34.132  40.493  1.00 42.76           C  
ATOM    507  O   THR L  69      31.548  33.211  39.773  1.00 46.56           O  
ATOM    508  N   GLU L  70      31.431  34.150  41.817  1.00 43.18           N  
ATOM    509  CA  GLU L  70      32.311  33.132  42.337  1.00 43.01           C  
ATOM    510  CB  GLU L  70      33.565  33.703  43.018  1.00 47.95           C  
ATOM    511  CG  GLU L  70      34.563  34.323  42.038  1.00 57.96           C  
ATOM    512  CD  GLU L  70      35.300  33.186  41.343  1.00 70.10           C  
ATOM    513  OE1 GLU L  70      35.098  32.011  41.754  1.00 74.30           O  
ATOM    514  OE2 GLU L  70      36.071  33.479  40.393  1.00 70.75           O1-
ATOM    515  C   GLU L  70      31.623  32.250  43.328  1.00 40.50           C  
ATOM    516  O   GLU L  70      30.906  32.715  44.213  1.00 44.77           O  
ATOM    517  N   PHE L  71      31.859  30.925  43.204  1.00 36.50           N  
ATOM    518  CA  PHE L  71      31.240  29.974  44.081  1.00 35.09           C  
ATOM    519  CB  PHE L  71      30.108  29.184  43.402  1.00 32.82           C  
ATOM    520  CG  PHE L  71      29.054  30.154  42.988  1.00 33.97           C  
ATOM    521  CD1 PHE L  71      29.199  30.876  41.827  1.00 35.21           C  
ATOM    522  CD2 PHE L  71      27.920  30.332  43.747  1.00 34.56           C  
ATOM    523  CE1 PHE L  71      28.237  31.774  41.428  1.00 38.52           C  
ATOM    524  CE2 PHE L  71      26.954  31.230  43.353  1.00 38.16           C  
ATOM    525  CZ  PHE L  71      27.111  31.953  42.195  1.00 40.08           C  
ATOM    526  C   PHE L  71      32.271  28.965  44.495  1.00 36.05           C  
ATOM    527  O   PHE L  71      33.279  28.778  43.814  1.00 38.51           O  
ATOM    528  N   THR L  72      32.050  28.292  45.647  1.00 35.15           N  
ATOM    529  CA  THR L  72      32.993  27.308  46.094  1.00 36.13           C  
ATOM    530  CB  THR L  72      33.921  27.829  47.154  1.00 38.82           C  
ATOM    531  OG1 THR L  72      34.633  28.960  46.674  1.00 43.70           O  
ATOM    532  CG2 THR L  72      34.907  26.716  47.537  1.00 39.06           C  
ATOM    533  C   THR L  72      32.249  26.155  46.698  1.00 38.47           C  
ATOM    534  O   THR L  72      31.223  26.332  47.352  1.00 41.35           O  
ATOM    535  N   LEU L  73      32.763  24.928  46.479  1.00 37.31           N  
ATOM    536  CA  LEU L  73      32.205  23.736  47.051  1.00 37.87           C  
ATOM    537  CB  LEU L  73      31.954  22.636  46.007  1.00 37.19           C  
ATOM    538  CG  LEU L  73      31.419  21.317  46.596  1.00 34.89           C  
ATOM    539  CD1 LEU L  73      30.046  21.500  47.259  1.00 36.29           C  
ATOM    540  CD2 LEU L  73      31.423  20.202  45.541  1.00 38.26           C  
ATOM    541  C   LEU L  73      33.242  23.225  48.002  1.00 38.86           C  
ATOM    542  O   LEU L  73      34.421  23.170  47.660  1.00 44.27           O  
ATOM    543  N   THR L  74      32.842  22.847  49.234  1.00 38.32           N  
ATOM    544  CA  THR L  74      33.850  22.422  50.167  1.00 37.55           C  
ATOM    545  CB  THR L  74      34.071  23.412  51.275  1.00 38.95           C  
ATOM    546  OG1 THR L  74      34.432  24.677  50.739  1.00 41.87           O  
ATOM    547  CG2 THR L  74      35.197  22.886  52.180  1.00 34.80           C  
ATOM    548  C   THR L  74      33.458  21.127  50.814  1.00 38.90           C  
ATOM    549  O   THR L  74      32.303  20.918  51.179  1.00 41.95           O  
ATOM    550  N   ILE L  75      34.442  20.214  50.965  1.00 40.00           N  
ATOM    551  CA  ILE L  75      34.223  18.970  51.644  1.00 40.30           C  
ATOM    552  CB  ILE L  75      34.634  17.767  50.842  1.00 38.87           C  
ATOM    553  CG1 ILE L  75      33.854  17.708  49.519  1.00 35.66           C  
ATOM    554  CG2 ILE L  75      34.428  16.518  51.714  1.00 42.45           C  
ATOM    555  CD1 ILE L  75      34.396  16.664  48.543  1.00 37.35           C  
ATOM    556  C   ILE L  75      35.113  19.017  52.849  1.00 44.87           C  
ATOM    557  O   ILE L  75      36.336  19.016  52.726  1.00 47.13           O  
ATOM    558  N   SER L  76      34.511  19.033  54.052  1.00 47.89           N  
ATOM    559  CA  SER L  76      35.246  19.191  55.277  1.00 47.37           C  
ATOM    560  CB  SER L  76      34.336  19.079  56.511  1.00 46.69           C  
ATOM    561  OG  SER L  76      33.329  20.078  56.463  1.00 56.33           O  
ATOM    562  C   SER L  76      36.255  18.099  55.404  1.00 51.28           C  
ATOM    563  O   SER L  76      37.447  18.362  55.574  1.00 58.07           O  
ATOM    564  N   SER L  77      35.799  16.836  55.341  1.00 48.07           N  
ATOM    565  CA  SER L  77      36.718  15.744  55.462  1.00 49.42           C  
ATOM    566  CB  SER L  77      36.639  15.047  56.827  1.00 50.82           C  
ATOM    567  OG  SER L  77      37.571  13.980  56.891  1.00 60.66           O  
ATOM    568  C   SER L  77      36.336  14.739  54.422  1.00 47.58           C  
ATOM    569  O   SER L  77      35.258  14.150  54.473  1.00 46.02           O  
ATOM    570  N   VAL L  78      37.252  14.473  53.476  1.00 45.00           N  
ATOM    571  CA  VAL L  78      36.967  13.612  52.367  1.00 41.08           C  
ATOM    572  CB  VAL L  78      38.091  13.599  51.365  1.00 38.96           C  
ATOM    573  CG1 VAL L  78      37.739  12.656  50.207  1.00 36.09           C  
ATOM    574  CG2 VAL L  78      38.377  15.045  50.931  1.00 39.39           C  
ATOM    575  C   VAL L  78      36.772  12.216  52.881  1.00 42.21           C  
ATOM    576  O   VAL L  78      37.532  11.735  53.725  1.00 43.85           O  
ATOM    577  N   GLN L  79      35.722  11.533  52.374  1.00 42.97           N  
ATOM    578  CA  GLN L  79      35.406  10.190  52.776  1.00 42.87           C  
ATOM    579  CB  GLN L  79      33.961  10.026  53.269  1.00 44.10           C  
ATOM    580  CG  GLN L  79      33.651  10.859  54.515  1.00 46.87           C  
ATOM    581  CD  GLN L  79      34.506  10.324  55.653  1.00 55.24           C  
ATOM    582  OE1 GLN L  79      34.110   9.400  56.361  1.00 54.64           O  
ATOM    583  NE2 GLN L  79      35.719  10.912  55.831  1.00 57.75           N  
ATOM    584  C   GLN L  79      35.584   9.319  51.573  1.00 42.73           C  
ATOM    585  O   GLN L  79      35.645   9.801  50.443  1.00 42.92           O  
ATOM    586  N   PRO L  80      35.665   8.037  51.786  1.00 44.77           N  
ATOM    587  CA  PRO L  80      35.925   7.113  50.715  1.00 46.50           C  
ATOM    588  CD  PRO L  80      36.028   7.496  53.086  1.00 42.78           C  
ATOM    589  CB  PRO L  80      36.075   5.750  51.388  1.00 47.96           C  
ATOM    590  CG  PRO L  80      36.596   6.097  52.796  1.00 43.64           C  
ATOM    591  C   PRO L  80      34.900   7.161  49.624  1.00 47.79           C  
ATOM    592  O   PRO L  80      35.258   6.954  48.467  1.00 52.38           O  
ATOM    593  N   GLU L  81      33.626   7.408  49.965  1.00 46.57           N  
ATOM    594  CA  GLU L  81      32.569   7.458  48.995  1.00 45.03           C  
ATOM    595  CB  GLU L  81      31.157   7.414  49.609  1.00 46.45           C  
ATOM    596  CG  GLU L  81      30.836   8.565  50.563  1.00 54.85           C  
ATOM    597  CD  GLU L  81      31.174   8.115  51.975  1.00 61.75           C  
ATOM    598  OE1 GLU L  81      31.436   6.899  52.163  1.00 61.62           O  
ATOM    599  OE2 GLU L  81      31.160   8.980  52.890  1.00 64.56           O1-
ATOM    600  C   GLU L  81      32.669   8.703  48.169  1.00 45.39           C  
ATOM    601  O   GLU L  81      32.176   8.749  47.045  1.00 50.32           O  
ATOM    602  N   ASP L  82      33.294   9.753  48.729  1.00 45.29           N  
ATOM    603  CA  ASP L  82      33.365  11.071  48.163  1.00 43.35           C  
ATOM    604  CB  ASP L  82      34.003  12.080  49.134  1.00 43.44           C  
ATOM    605  CG  ASP L  82      33.047  12.255  50.306  1.00 43.15           C  
ATOM    606  OD1 ASP L  82      31.884  11.779  50.201  1.00 47.15           O  
ATOM    607  OD2 ASP L  82      33.466  12.863  51.325  1.00 48.40           O1-
ATOM    608  C   ASP L  82      34.120  11.112  46.868  1.00 43.19           C  
ATOM    609  O   ASP L  82      33.971  12.068  46.108  1.00 41.20           O  
ATOM    610  N   PHE L  83      35.000  10.132  46.589  1.00 42.21           N  
ATOM    611  CA  PHE L  83      35.739  10.222  45.359  1.00 40.95           C  
ATOM    612  CB  PHE L  83      36.869   9.185  45.258  1.00 38.83           C  
ATOM    613  CG  PHE L  83      37.851   9.539  46.323  1.00 27.09           C  
ATOM    614  CD1 PHE L  83      37.705   9.055  47.603  1.00 29.72           C  
ATOM    615  CD2 PHE L  83      38.914  10.367  46.051  1.00 25.53           C  
ATOM    616  CE1 PHE L  83      38.603   9.385  48.591  1.00 31.04           C  
ATOM    617  CE2 PHE L  83      39.817  10.703  47.034  1.00 28.04           C  
ATOM    618  CZ  PHE L  83      39.663  10.212  48.308  1.00 28.41           C  
ATOM    619  C   PHE L  83      34.800  10.031  44.204  1.00 40.88           C  
ATOM    620  O   PHE L  83      34.205   8.968  44.039  1.00 40.51           O  
ATOM    621  N   VAL L  84      34.660  11.091  43.375  1.00 36.54           N  
ATOM    622  CA  VAL L  84      33.804  11.125  42.216  1.00 35.49           C  
ATOM    623  CB  VAL L  84      32.332  11.185  42.527  1.00 36.21           C  
ATOM    624  CG1 VAL L  84      31.828   9.824  43.021  1.00 19.95           C  
ATOM    625  CG2 VAL L  84      32.132  12.294  43.571  1.00 27.68           C  
ATOM    626  C   VAL L  84      34.111  12.386  41.468  1.00 36.90           C  
ATOM    627  O   VAL L  84      35.061  13.098  41.784  1.00 39.73           O  
ATOM    628  N   THR L  85      33.306  12.680  40.426  1.00 35.11           N  
ATOM    629  CA  THR L  85      33.483  13.885  39.665  1.00 34.69           C  
ATOM    630  CB  THR L  85      33.313  13.691  38.187  1.00 33.32           C  
ATOM    631  OG1 THR L  85      34.251  12.741  37.705  1.00 41.13           O  
ATOM    632  CG2 THR L  85      33.522  15.043  37.484  1.00 30.66           C  
ATOM    633  C   THR L  85      32.405  14.832  40.099  1.00 35.28           C  
ATOM    634  O   THR L  85      31.285  14.410  40.375  1.00 36.85           O  
ATOM    635  N   TYR L  86      32.719  16.145  40.181  1.00 32.67           N  
ATOM    636  CA  TYR L  86      31.740  17.101  40.627  1.00 32.41           C  
ATOM    637  CB  TYR L  86      32.143  17.852  41.908  1.00 31.49           C  
ATOM    638  CG  TYR L  86      32.190  16.875  43.033  1.00 33.93           C  
ATOM    639  CD1 TYR L  86      33.304  16.096  43.243  1.00 35.12           C  
ATOM    640  CD2 TYR L  86      31.121  16.745  43.889  1.00 32.15           C  
ATOM    641  CE1 TYR L  86      33.346  15.196  44.284  1.00 32.29           C  
ATOM    642  CE2 TYR L  86      31.159  15.848  44.930  1.00 32.20           C  
ATOM    643  CZ  TYR L  86      32.273  15.070  45.132  1.00 35.23           C  
ATOM    644  OH  TYR L  86      32.313  14.148  46.199  1.00 38.32           O  
ATOM    645  C   TYR L  86      31.543  18.146  39.568  1.00 34.61           C  
ATOM    646  O   TYR L  86      32.499  18.593  38.934  1.00 37.24           O  
ATOM    647  N   TYR L  87      30.273  18.565  39.357  1.00 34.93           N  
ATOM    648  CA  TYR L  87      29.955  19.547  38.356  1.00 32.76           C  
ATOM    649  CB  TYR L  87      29.041  19.030  37.229  1.00 29.02           C  
ATOM    650  CG  TYR L  87      29.756  18.011  36.411  1.00 29.32           C  
ATOM    651  CD1 TYR L  87      30.613  18.398  35.408  1.00 31.00           C  
ATOM    652  CD2 TYR L  87      29.553  16.670  36.635  1.00 29.42           C  
ATOM    653  CE1 TYR L  87      31.266  17.461  34.643  1.00 34.48           C  
ATOM    654  CE2 TYR L  87      30.202  15.727  35.875  1.00 30.95           C  
ATOM    655  CZ  TYR L  87      31.061  16.123  34.877  1.00 32.81           C  
ATOM    656  OH  TYR L  87      31.730  15.160  34.093  1.00 36.85           O  
ATOM    657  C   TYR L  87      29.168  20.660  38.986  1.00 34.15           C  
ATOM    658  O   TYR L  87      28.377  20.441  39.900  1.00 36.63           O  
ATOM    659  N   CYS L  88      29.383  21.902  38.503  1.00 33.00           N  
ATOM    660  CA  CYS L  88      28.604  23.021  38.955  1.00 34.10           C  
ATOM    661  CB  CYS L  88      29.447  24.271  39.339  1.00 34.17           C  
ATOM    662  SG  CYS L  88      30.591  24.849  38.040  1.00 43.11           S  
ATOM    663  C   CYS L  88      27.676  23.363  37.823  1.00 36.30           C  
ATOM    664  O   CYS L  88      28.024  23.185  36.657  1.00 38.31           O  
ATOM    665  N   LEU L  89      26.443  23.819  38.139  1.00 33.59           N  
ATOM    666  CA  LEU L  89      25.485  24.106  37.106  1.00 28.97           C  
ATOM    667  CB  LEU L  89      24.342  23.073  37.042  1.00 31.33           C  
ATOM    668  CG  LEU L  89      23.263  23.381  35.984  1.00 32.39           C  
ATOM    669  CD1 LEU L  89      23.847  23.365  34.564  1.00 16.35           C  
ATOM    670  CD2 LEU L  89      22.048  22.449  36.138  1.00 15.14           C  
ATOM    671  C   LEU L  89      24.841  25.427  37.366  1.00 31.26           C  
ATOM    672  O   LEU L  89      24.471  25.742  38.496  1.00 36.92           O  
ATOM    673  N   GLN L  90      24.669  26.221  36.291  1.00 30.91           N  
ATOM    674  CA  GLN L  90      24.059  27.516  36.391  1.00 29.75           C  
ATOM    675  CB  GLN L  90      24.922  28.586  35.697  1.00 28.44           C  
ATOM    676  CG  GLN L  90      24.238  29.927  35.466  1.00 31.89           C  
ATOM    677  CD  GLN L  90      23.531  29.801  34.128  1.00 32.09           C  
ATOM    678  OE1 GLN L  90      22.531  30.468  33.874  1.00 37.21           O  
ATOM    679  NE2 GLN L  90      24.068  28.925  33.238  1.00 35.84           N  
ATOM    680  C   GLN L  90      22.701  27.453  35.745  1.00 32.82           C  
ATOM    681  O   GLN L  90      22.568  27.163  34.558  1.00 33.97           O  
ATOM    682  N   HIS L  91      21.624  27.767  36.493  1.00 39.53           N  
ATOM    683  CA  HIS L  91      20.337  27.730  35.847  1.00 41.71           C  
ATOM    684  ND1 HIS L  91      19.927  26.723  39.035  1.00 38.57           N  
ATOM    685  CG  HIS L  91      19.125  27.181  38.015  1.00 36.93           C  
ATOM    686  CB  HIS L  91      19.325  26.824  36.571  1.00 34.99           C  
ATOM    687  NE2 HIS L  91      18.381  28.015  39.975  1.00 39.56           N  
ATOM    688  CD2 HIS L  91      18.185  27.968  38.607  1.00 37.40           C  
ATOM    689  CE1 HIS L  91      19.440  27.252  40.186  1.00 37.46           C  
ATOM    690  C   HIS L  91      19.766  29.117  35.834  1.00 44.93           C  
ATOM    691  O   HIS L  91      18.548  29.296  35.850  1.00 44.48           O  
ATOM    692  N   ASN L  92      20.641  30.140  35.808  1.00 44.92           N  
ATOM    693  CA  ASN L  92      20.193  31.505  35.808  1.00 46.42           C  
ATOM    694  CB  ASN L  92      21.345  32.500  36.038  1.00 55.68           C  
ATOM    695  CG  ASN L  92      20.758  33.900  36.110  1.00 54.20           C  
ATOM    696  OD1 ASN L  92      20.293  34.446  35.109  1.00 48.88           O  
ATOM    697  ND2 ASN L  92      20.768  34.496  37.331  1.00 27.73           N  
ATOM    698  C   ASN L  92      19.541  31.860  34.508  1.00 45.92           C  
ATOM    699  O   ASN L  92      18.433  32.395  34.489  1.00 46.52           O  
ATOM    700  N   SER L  93      20.210  31.550  33.381  1.00 38.57           N  
ATOM    701  CA  SER L  93      19.691  31.928  32.100  1.00 40.88           C  
ATOM    702  CB  SER L  93      20.379  33.169  31.510  1.00 47.53           C  
ATOM    703  OG  SER L  93      20.161  34.294  32.347  1.00 32.05           O  
ATOM    704  C   SER L  93      19.954  30.810  31.144  1.00 39.41           C  
ATOM    705  O   SER L  93      20.772  29.929  31.404  1.00 39.12           O  
ATOM    706  N   ASN L  94      19.227  30.807  30.010  1.00 40.24           N  
ATOM    707  CA  ASN L  94      19.441  29.801  29.012  1.00 40.33           C  
ATOM    708  CB  ASN L  94      18.236  29.594  28.079  1.00 39.89           C  
ATOM    709  CG  ASN L  94      17.096  29.005  28.897  1.00 44.07           C  
ATOM    710  OD1 ASN L  94      17.321  28.277  29.863  1.00 20.60           O  
ATOM    711  ND2 ASN L  94      15.836  29.328  28.501  1.00 33.31           N  
ATOM    712  C   ASN L  94      20.577  30.277  28.169  1.00 46.84           C  
ATOM    713  O   ASN L  94      20.743  31.479  27.970  1.00 51.39           O  
ATOM    714  N   PRO L  95      21.378  29.377  27.664  1.00 46.59           N  
ATOM    715  CA  PRO L  95      21.202  27.976  27.940  1.00 40.44           C  
ATOM    716  CD  PRO L  95      21.919  29.596  26.332  1.00 41.29           C  
ATOM    717  CB  PRO L  95      21.909  27.222  26.816  1.00 27.13           C  
ATOM    718  CG  PRO L  95      21.912  28.219  25.650  1.00 43.41           C  
ATOM    719  C   PRO L  95      21.759  27.623  29.280  1.00 42.20           C  
ATOM    720  O   PRO L  95      22.534  28.402  29.833  1.00 44.22           O  
ATOM    721  N   LEU L  96      21.365  26.456  29.825  1.00 39.40           N  
ATOM    722  CA  LEU L  96      21.914  26.035  31.077  1.00 36.81           C  
ATOM    723  CB  LEU L  96      21.140  24.874  31.725  1.00 33.45           C  
ATOM    724  CG  LEU L  96      19.659  25.201  32.005  1.00 33.52           C  
ATOM    725  CD1 LEU L  96      18.994  24.100  32.847  1.00 32.75           C  
ATOM    726  CD2 LEU L  96      19.489  26.610  32.596  1.00 35.50           C  
ATOM    727  C   LEU L  96      23.300  25.566  30.772  1.00 35.27           C  
ATOM    728  O   LEU L  96      23.536  24.913  29.757  1.00 35.15           O  
ATOM    729  N   THR L  97      24.265  25.899  31.645  1.00 37.64           N  
ATOM    730  CA  THR L  97      25.632  25.552  31.399  1.00 37.03           C  
ATOM    731  CB  THR L  97      26.506  26.736  31.106  1.00 38.13           C  
ATOM    732  OG1 THR L  97      26.404  27.690  32.152  1.00 46.12           O  
ATOM    733  CG2 THR L  97      26.097  27.356  29.764  1.00 40.15           C  
ATOM    734  C   THR L  97      26.202  24.868  32.598  1.00 37.03           C  
ATOM    735  O   THR L  97      25.849  25.167  33.738  1.00 39.09           O  
ATOM    736  N   PHE L  98      27.123  23.917  32.347  1.00 37.83           N  
ATOM    737  CA  PHE L  98      27.768  23.170  33.393  1.00 36.32           C  
ATOM    738  CB  PHE L  98      27.727  21.637  33.225  1.00 35.10           C  
ATOM    739  CG  PHE L  98      26.366  21.081  33.486  1.00 36.16           C  
ATOM    740  CD1 PHE L  98      25.411  21.035  32.500  1.00 35.81           C  
ATOM    741  CD2 PHE L  98      26.053  20.573  34.725  1.00 37.51           C  
ATOM    742  CE1 PHE L  98      24.162  20.512  32.754  1.00 37.52           C  
ATOM    743  CE2 PHE L  98      24.807  20.049  34.983  1.00 37.19           C  
ATOM    744  CZ  PHE L  98      23.855  20.014  33.996  1.00 35.79           C  
ATOM    745  C   PHE L  98      29.223  23.496  33.363  1.00 37.56           C  
ATOM    746  O   PHE L  98      29.741  24.034  32.387  1.00 39.35           O  
ATOM    747  N   GLY L  99      29.917  23.193  34.476  1.00 38.24           N  
ATOM    748  CA  GLY L  99      31.334  23.396  34.531  1.00 35.78           C  
ATOM    749  C   GLY L  99      31.960  22.199  33.883  1.00 38.08           C  
ATOM    750  O   GLY L  99      31.294  21.199  33.623  1.00 39.33           O  
ATOM    751  N   GLY L 100      33.280  22.278  33.627  1.00 38.42           N  
ATOM    752  CA  GLY L 100      34.028  21.226  32.997  1.00 38.38           C  
ATOM    753  C   GLY L 100      34.011  20.019  33.878  1.00 35.68           C  
ATOM    754  O   GLY L 100      34.042  18.886  33.398  1.00 38.12           O  
ATOM    755  N   GLY L 101      34.012  20.236  35.206  1.00 33.85           N  
ATOM    756  CA  GLY L 101      33.958  19.137  36.124  1.00 33.99           C  
ATOM    757  C   GLY L 101      35.283  18.979  36.798  1.00 39.12           C  
ATOM    758  O   GLY L 101      36.328  19.337  36.256  1.00 40.93           O  
ATOM    759  N   THR L 102      35.252  18.448  38.038  1.00 36.53           N  
ATOM    760  CA  THR L 102      36.478  18.217  38.738  1.00 32.44           C  
ATOM    761  CB  THR L 102      36.718  19.160  39.888  1.00 33.22           C  
ATOM    762  OG1 THR L 102      38.069  19.081  40.298  1.00 36.53           O  
ATOM    763  CG2 THR L 102      35.815  18.806  41.073  1.00 30.03           C  
ATOM    764  C   THR L 102      36.457  16.805  39.241  1.00 32.70           C  
ATOM    765  O   THR L 102      35.508  16.364  39.889  1.00 31.84           O  
ATOM    766  N   LYS L 103      37.525  16.045  38.940  1.00 35.97           N  
ATOM    767  CA  LYS L 103      37.575  14.679  39.362  1.00 37.88           C  
ATOM    768  CB  LYS L 103      38.216  13.764  38.302  1.00 41.48           C  
ATOM    769  CG  LYS L 103      37.985  12.271  38.532  1.00 54.62           C  
ATOM    770  CD  LYS L 103      38.308  11.419  37.302  1.00 66.65           C  
ATOM    771  CE  LYS L 103      37.953   9.939  37.462  1.00 72.30           C  
ATOM    772  NZ  LYS L 103      36.487   9.752  37.369  1.00 73.99           N1+
ATOM    773  C   LYS L 103      38.415  14.634  40.597  1.00 39.67           C  
ATOM    774  O   LYS L 103      39.526  15.161  40.624  1.00 44.55           O  
ATOM    775  N   VAL L 104      37.886  14.011  41.671  1.00 37.14           N  
ATOM    776  CA  VAL L 104      38.627  13.914  42.895  1.00 36.29           C  
ATOM    777  CB  VAL L 104      37.797  14.250  44.102  1.00 37.09           C  
ATOM    778  CG1 VAL L 104      38.650  14.067  45.365  1.00 35.80           C  
ATOM    779  CG2 VAL L 104      37.256  15.679  43.934  1.00 37.26           C  
ATOM    780  C   VAL L 104      39.093  12.493  43.023  1.00 39.41           C  
ATOM    781  O   VAL L 104      38.287  11.571  43.148  1.00 37.83           O  
ATOM    782  N   GLU L 105      40.429  12.296  43.026  1.00 45.15           N  
ATOM    783  CA  GLU L 105      41.018  10.984  43.041  1.00 48.98           C  
ATOM    784  CB  GLU L 105      42.187  10.817  42.065  1.00 57.20           C  
ATOM    785  CG  GLU L 105      41.861  10.955  40.587  1.00 70.20           C  
ATOM    786  CD  GLU L 105      43.208  10.972  39.884  1.00 85.50           C  
ATOM    787  OE1 GLU L 105      44.127  10.252  40.355  1.00 88.58           O  
ATOM    788  OE2 GLU L 105      43.340  11.716  38.875  1.00 91.91           O1-
ATOM    789  C   GLU L 105      41.674  10.746  44.359  1.00 48.29           C  
ATOM    790  O   GLU L 105      42.006  11.678  45.089  1.00 51.25           O  
ATOM    791  N   ILE L 106      41.905   9.453  44.666  1.00 45.81           N  
ATOM    792  CA  ILE L 106      42.526   9.043  45.889  1.00 46.45           C  
ATOM    793  CB  ILE L 106      42.258   7.606  46.235  1.00 45.92           C  
ATOM    794  CG1 ILE L 106      40.752   7.338  46.375  1.00 46.88           C  
ATOM    795  CG2 ILE L 106      43.058   7.271  47.503  1.00 47.82           C  
ATOM    796  CD1 ILE L 106      40.408   5.852  46.426  1.00 50.50           C  
ATOM    797  C   ILE L 106      44.006   9.148  45.709  1.00 46.75           C  
ATOM    798  O   ILE L 106      44.559   8.679  44.716  1.00 49.53           O  
ATOM    799  N   LYS L 107      44.679   9.796  46.679  1.00 51.29           N  
ATOM    800  CA  LYS L 107      46.105   9.915  46.658  1.00 50.36           C  
ATOM    801  CB  LYS L 107      46.633  10.841  47.769  1.00 54.80           C  
ATOM    802  CG  LYS L 107      48.158  10.863  47.893  1.00 61.47           C  
ATOM    803  CD  LYS L 107      48.881  11.550  46.736  1.00 67.41           C  
ATOM    804  CE  LYS L 107      48.966  13.068  46.895  1.00 71.75           C  
ATOM    805  NZ  LYS L 107      49.825  13.635  45.835  1.00 73.90           N1+
ATOM    806  C   LYS L 107      46.647   8.522  46.943  1.00 49.55           C  
ATOM    807  O   LYS L 107      46.537   8.082  48.119  1.00 47.53           O  
ATOM    808  OXT LYS L 107      47.177   7.882  45.995  1.00 44.85           O1-
TER     809      LYS L 107 
ATOM    810  N   GLN H 108       9.652   6.622  45.122  1.00 66.91           N1+
ATOM    811  CA  GLN H 108       9.070   7.969  44.961  1.00 66.51           C  
ATOM    812  CB  GLN H 108       9.739   8.979  45.912  1.00 74.98           C  
ATOM    813  CG  GLN H 108       9.451   8.730  47.397  1.00 86.46           C  
ATOM    814  CD  GLN H 108      10.373   7.627  47.897  1.00 92.88           C  
ATOM    815  OE1 GLN H 108      11.559   7.605  47.574  1.00109.08           O  
ATOM    816  NE2 GLN H 108       9.820   6.690  48.712  1.00109.86           N  
ATOM    817  C   GLN H 108       9.229   8.446  43.554  1.00 62.74           C  
ATOM    818  O   GLN H 108       8.688   7.856  42.619  1.00 62.44           O  
ATOM    819  N   VAL H 109       9.992   9.537  43.368  1.00 58.33           N  
ATOM    820  CA  VAL H 109      10.158  10.089  42.056  1.00 51.92           C  
ATOM    821  CB  VAL H 109      10.799  11.446  42.078  1.00 45.62           C  
ATOM    822  CG1 VAL H 109      11.060  11.891  40.632  1.00 41.90           C  
ATOM    823  CG2 VAL H 109       9.903  12.406  42.875  1.00 44.68           C  
ATOM    824  C   VAL H 109      11.045   9.194  41.259  1.00 53.19           C  
ATOM    825  O   VAL H 109      12.120   8.804  41.714  1.00 54.94           O  
ATOM    826  N   GLN H 110      10.607   8.839  40.031  1.00 50.03           N  
ATOM    827  CA  GLN H 110      11.416   8.015  39.182  1.00 47.39           C  
ATOM    828  CB  GLN H 110      11.013   6.530  39.177  1.00 52.54           C  
ATOM    829  CG  GLN H 110      11.317   5.804  40.487  1.00 62.81           C  
ATOM    830  CD  GLN H 110      10.874   4.354  40.348  1.00 70.58           C  
ATOM    831  OE1 GLN H 110       9.909   4.050  39.646  1.00 75.17           O  
ATOM    832  NE2 GLN H 110      11.598   3.430  41.034  1.00 72.90           N  
ATOM    833  C   GLN H 110      11.280   8.490  37.767  1.00 44.82           C  
ATOM    834  O   GLN H 110      10.198   8.871  37.323  1.00 47.63           O  
ATOM    835  N   LEU H 111      12.410   8.495  37.031  1.00 44.53           N  
ATOM    836  CA  LEU H 111      12.424   8.851  35.638  1.00 39.48           C  
ATOM    837  CB  LEU H 111      13.245  10.116  35.316  1.00 36.78           C  
ATOM    838  CG  LEU H 111      12.655  11.445  35.831  1.00 35.68           C  
ATOM    839  CD1 LEU H 111      11.341  11.793  35.118  1.00 31.13           C  
ATOM    840  CD2 LEU H 111      12.523  11.465  37.356  1.00 33.55           C  
ATOM    841  C   LEU H 111      13.106   7.725  34.919  1.00 38.22           C  
ATOM    842  O   LEU H 111      14.152   7.251  35.360  1.00 39.10           O  
ATOM    843  N   VAL H 112      12.526   7.250  33.796  1.00 39.71           N  
ATOM    844  CA  VAL H 112      13.152   6.172  33.080  1.00 37.11           C  
ATOM    845  CB  VAL H 112      12.367   4.897  33.180  1.00 35.46           C  
ATOM    846  CG1 VAL H 112      13.042   3.814  32.324  1.00 33.69           C  
ATOM    847  CG2 VAL H 112      12.228   4.530  34.668  1.00 32.21           C  
ATOM    848  C   VAL H 112      13.216   6.537  31.625  1.00 39.33           C  
ATOM    849  O   VAL H 112      12.187   6.739  30.982  1.00 45.85           O  
ATOM    850  N   GLU H 113      14.436   6.618  31.056  1.00 36.97           N  
ATOM    851  CA  GLU H 113      14.545   6.930  29.658  1.00 36.77           C  
ATOM    852  CB  GLU H 113      15.617   7.992  29.331  1.00 35.31           C  
ATOM    853  CG  GLU H 113      16.940   7.817  30.072  1.00 35.42           C  
ATOM    854  CD  GLU H 113      16.835   8.522  31.420  1.00 39.78           C  
ATOM    855  OE1 GLU H 113      16.822   9.782  31.433  1.00 41.22           O  
ATOM    856  OE2 GLU H 113      16.772   7.807  32.455  1.00 36.26           O1-
ATOM    857  C   GLU H 113      14.764   5.665  28.884  1.00 40.34           C  
ATOM    858  O   GLU H 113      15.304   4.690  29.404  1.00 46.55           O  
ATOM    859  N   SER H 114      14.289   5.637  27.619  1.00 42.15           N  
ATOM    860  CA  SER H 114      14.442   4.470  26.795  1.00 40.23           C  
ATOM    861  CB  SER H 114      13.284   3.464  26.909  1.00 42.17           C  
ATOM    862  OG  SER H 114      13.238   2.905  28.213  1.00 52.32           O  
ATOM    863  C   SER H 114      14.457   4.912  25.363  1.00 41.59           C  
ATOM    864  O   SER H 114      14.213   6.079  25.056  1.00 40.97           O  
ATOM    865  N   GLY H 115      14.740   3.962  24.446  1.00 40.43           N  
ATOM    866  CA  GLY H 115      14.726   4.257  23.041  1.00 42.00           C  
ATOM    867  C   GLY H 115      16.117   4.448  22.509  1.00 44.41           C  
ATOM    868  O   GLY H 115      16.288   4.741  21.326  1.00 50.39           O  
ATOM    869  N   GLY H 116      17.154   4.281  23.349  1.00 44.58           N  
ATOM    870  CA  GLY H 116      18.492   4.466  22.859  1.00 42.61           C  
ATOM    871  C   GLY H 116      18.864   3.275  22.032  1.00 45.29           C  
ATOM    872  O   GLY H 116      18.214   2.233  22.100  1.00 49.95           O  
ATOM    873  N   GLY H 117      19.939   3.402  21.225  1.00 44.19           N  
ATOM    874  CA  GLY H 117      20.348   2.296  20.408  1.00 47.18           C  
ATOM    875  C   GLY H 117      21.349   2.779  19.402  1.00 50.36           C  
ATOM    876  O   GLY H 117      21.831   3.908  19.473  1.00 50.06           O  
ATOM    877  N   VAL H 118      21.690   1.905  18.431  1.00 48.94           N  
ATOM    878  CA  VAL H 118      22.657   2.236  17.422  1.00 45.44           C  
ATOM    879  CB  VAL H 118      23.459   1.047  16.973  1.00 44.70           C  
ATOM    880  CG1 VAL H 118      24.394   1.473  15.828  1.00 45.57           C  
ATOM    881  CG2 VAL H 118      24.192   0.467  18.194  1.00 51.30           C  
ATOM    882  C   VAL H 118      21.921   2.756  16.225  1.00 45.98           C  
ATOM    883  O   VAL H 118      20.931   2.168  15.790  1.00 50.87           O  
ATOM    884  N   VAL H 119      22.388   3.895  15.670  1.00 44.31           N  
ATOM    885  CA  VAL H 119      21.743   4.451  14.515  1.00 43.78           C  
ATOM    886  CB  VAL H 119      20.781   5.548  14.874  1.00 41.96           C  
ATOM    887  CG1 VAL H 119      21.576   6.725  15.458  1.00 40.66           C  
ATOM    888  CG2 VAL H 119      19.935   5.904  13.643  1.00 43.43           C  
ATOM    889  C   VAL H 119      22.803   5.021  13.614  1.00 45.91           C  
ATOM    890  O   VAL H 119      23.844   5.482  14.081  1.00 47.29           O  
ATOM    891  N   GLN H 120      22.560   4.992  12.286  1.00 47.02           N  
ATOM    892  CA  GLN H 120      23.506   5.485  11.318  1.00 49.29           C  
ATOM    893  CB  GLN H 120      23.300   4.931   9.897  1.00 51.11           C  
ATOM    894  CG  GLN H 120      23.460   3.417   9.762  1.00 57.49           C  
ATOM    895  CD  GLN H 120      23.319   3.081   8.283  1.00 60.49           C  
ATOM    896  OE1 GLN H 120      24.273   2.653   7.637  1.00 63.31           O  
ATOM    897  NE2 GLN H 120      22.098   3.286   7.722  1.00 63.52           N  
ATOM    898  C   GLN H 120      23.341   6.964  11.209  1.00 47.80           C  
ATOM    899  O   GLN H 120      22.283   7.511  11.515  1.00 48.75           O  
ATOM    900  N   PRO H 121      24.369   7.629  10.762  1.00 49.47           N  
ATOM    901  CA  PRO H 121      24.294   9.055  10.640  1.00 48.09           C  
ATOM    902  CD  PRO H 121      25.730   7.163  10.970  1.00 49.06           C  
ATOM    903  CB  PRO H 121      25.720   9.520  10.357  1.00 44.26           C  
ATOM    904  CG  PRO H 121      26.590   8.436  11.024  1.00 45.86           C  
ATOM    905  C   PRO H 121      23.291   9.449   9.604  1.00 47.70           C  
ATOM    906  O   PRO H 121      23.210   8.801   8.563  1.00 50.91           O  
ATOM    907  N   GLY H 122      22.515  10.514   9.879  1.00 50.14           N  
ATOM    908  CA  GLY H 122      21.540  10.998   8.949  1.00 48.72           C  
ATOM    909  C   GLY H 122      20.189  10.482   9.341  1.00 47.72           C  
ATOM    910  O   GLY H 122      19.175  11.107   9.032  1.00 48.22           O  
ATOM    911  N   ARG H 123      20.140   9.344  10.061  1.00 47.22           N  
ATOM    912  CA  ARG H 123      18.894   8.746  10.462  1.00 47.22           C  
ATOM    913  CB  ARG H 123      19.017   7.274  10.904  1.00 59.29           C  
ATOM    914  CG  ARG H 123      19.352   6.299   9.771  1.00 65.87           C  
ATOM    915  CD  ARG H 123      18.182   6.043   8.821  1.00 70.51           C  
ATOM    916  NE  ARG H 123      18.666   5.132   7.748  1.00 95.29           N  
ATOM    917  CZ  ARG H 123      18.465   3.784   7.820  1.00 98.31           C  
ATOM    918  NH1 ARG H 123      17.735   3.239   8.839  1.00 99.61           N1+
ATOM    919  NH2 ARG H 123      18.985   2.982   6.849  1.00 97.26           N  
ATOM    920  C   ARG H 123      18.348   9.510  11.630  1.00 47.53           C  
ATOM    921  O   ARG H 123      18.983  10.434  12.135  1.00 47.65           O  
ATOM    922  N   SER H 124      17.115   9.160  12.060  1.00 48.35           N  
ATOM    923  CA  SER H 124      16.489   9.832  13.166  1.00 47.43           C  
ATOM    924  CB  SER H 124      15.155  10.506  12.809  1.00 48.69           C  
ATOM    925  OG  SER H 124      15.368  11.569  11.895  1.00 55.12           O  
ATOM    926  C   SER H 124      16.174   8.833  14.240  1.00 48.22           C  
ATOM    927  O   SER H 124      16.119   7.627  13.999  1.00 50.77           O  
ATOM    928  N   LEU H 125      15.983   9.327  15.484  1.00 46.09           N  
ATOM    929  CA  LEU H 125      15.688   8.451  16.583  1.00 44.26           C  
ATOM    930  CB  LEU H 125      16.982   7.975  17.271  1.00 44.87           C  
ATOM    931  CG  LEU H 125      16.804   6.845  18.295  1.00 45.54           C  
ATOM    932  CD1 LEU H 125      16.271   5.569  17.631  1.00 46.29           C  
ATOM    933  CD2 LEU H 125      18.108   6.581  19.060  1.00 44.92           C  
ATOM    934  C   LEU H 125      14.851   9.229  17.566  1.00 44.98           C  
ATOM    935  O   LEU H 125      14.955  10.453  17.643  1.00 46.26           O  
ATOM    936  N   ARG H 126      13.969   8.546  18.330  1.00 41.89           N  
ATOM    937  CA  ARG H 126      13.146   9.260  19.272  1.00 44.56           C  
ATOM    938  CB  ARG H 126      11.650   9.219  18.927  1.00 46.69           C  
ATOM    939  CG  ARG H 126      10.802  10.139  19.806  1.00 49.95           C  
ATOM    940  CD  ARG H 126       9.304   9.894  19.652  1.00 53.69           C  
ATOM    941  NE  ARG H 126       9.011   8.604  20.335  1.00 60.81           N  
ATOM    942  CZ  ARG H 126       7.885   7.905  20.016  1.00 65.33           C  
ATOM    943  NH1 ARG H 126       7.029   8.392  19.072  1.00 63.13           N1+
ATOM    944  NH2 ARG H 126       7.616   6.717  20.632  1.00 65.88           N  
ATOM    945  C   ARG H 126      13.307   8.632  20.626  1.00 46.64           C  
ATOM    946  O   ARG H 126      13.194   7.416  20.774  1.00 46.07           O  
ATOM    947  N   LEU H 127      13.567   9.459  21.662  1.00 44.39           N  
ATOM    948  CA  LEU H 127      13.752   8.942  22.992  1.00 41.99           C  
ATOM    949  CB  LEU H 127      14.927   9.553  23.774  1.00 42.19           C  
ATOM    950  CG  LEU H 127      16.310   9.146  23.241  1.00 39.67           C  
ATOM    951  CD1 LEU H 127      16.537   9.696  21.830  1.00 40.31           C  
ATOM    952  CD2 LEU H 127      17.430   9.549  24.214  1.00 39.34           C  
ATOM    953  C   LEU H 127      12.536   9.222  23.806  1.00 42.68           C  
ATOM    954  O   LEU H 127      11.774  10.142  23.513  1.00 41.62           O  
ATOM    955  N   SER H 128      12.331   8.410  24.864  1.00 44.53           N  
ATOM    956  CA  SER H 128      11.199   8.588  25.724  1.00 42.92           C  
ATOM    957  CB  SER H 128      10.139   7.489  25.542  1.00 40.06           C  
ATOM    958  OG  SER H 128      10.705   6.215  25.806  1.00 48.85           O  
ATOM    959  C   SER H 128      11.663   8.551  27.154  1.00 43.19           C  
ATOM    960  O   SER H 128      12.650   7.895  27.486  1.00 45.85           O  
ATOM    961  N   CYS H 129      10.961   9.293  28.038  1.00 38.23           N  
ATOM    962  CA  CYS H 129      11.287   9.323  29.439  1.00 38.68           C  
ATOM    963  CB  CYS H 129      12.012  10.629  29.860  1.00 41.77           C  
ATOM    964  SG  CYS H 129      12.313  10.795  31.653  1.00 46.26           S  
ATOM    965  C   CYS H 129       9.995   9.205  30.195  1.00 41.05           C  
ATOM    966  O   CYS H 129       9.142  10.089  30.132  1.00 42.37           O  
ATOM    967  N   ALA H 130       9.823   8.098  30.946  1.00 39.93           N  
ATOM    968  CA  ALA H 130       8.595   7.881  31.661  1.00 40.16           C  
ATOM    969  CB  ALA H 130       8.204   6.399  31.777  1.00 40.28           C  
ATOM    970  C   ALA H 130       8.773   8.405  33.050  1.00 42.27           C  
ATOM    971  O   ALA H 130       9.782   8.142  33.701  1.00 43.06           O  
ATOM    972  N   ALA H 131       7.777   9.166  33.543  1.00 46.40           N  
ATOM    973  CA  ALA H 131       7.894   9.759  34.845  1.00 45.03           C  
ATOM    974  CB  ALA H 131       7.755  11.292  34.838  1.00 41.32           C  
ATOM    975  C   ALA H 131       6.814   9.232  35.730  1.00 46.78           C  
ATOM    976  O   ALA H 131       5.713   8.924  35.275  1.00 53.79           O  
ATOM    977  N   SER H 132       7.133   9.088  37.035  1.00 44.32           N  
ATOM    978  CA  SER H 132       6.165   8.622  37.983  1.00 45.14           C  
ATOM    979  CB  SER H 132       6.063   7.089  38.045  1.00 44.93           C  
ATOM    980  OG  SER H 132       7.285   6.538  38.511  1.00 49.15           O  
ATOM    981  C   SER H 132       6.588   9.091  39.339  1.00 49.41           C  
ATOM    982  O   SER H 132       7.737   9.478  39.546  1.00 51.54           O  
ATOM    983  N   GLY H 133       5.641   9.045  40.295  1.00 54.66           N  
ATOM    984  CA  GLY H 133       5.929   9.378  41.654  1.00 54.96           C  
ATOM    985  C   GLY H 133       5.634  10.819  41.905  1.00 56.11           C  
ATOM    986  O   GLY H 133       5.674  11.262  43.052  1.00 56.84           O  
ATOM    987  N   PHE H 134       5.329  11.602  40.853  1.00 56.36           N  
ATOM    988  CA  PHE H 134       5.069  12.990  41.101  1.00 56.75           C  
ATOM    989  CB  PHE H 134       6.337  13.865  41.089  1.00 56.14           C  
ATOM    990  CG  PHE H 134       6.961  13.804  39.736  1.00 55.07           C  
ATOM    991  CD1 PHE H 134       7.745  12.733  39.372  1.00 53.66           C  
ATOM    992  CD2 PHE H 134       6.778  14.827  38.836  1.00 54.92           C  
ATOM    993  CE1 PHE H 134       8.326  12.680  38.127  1.00 53.31           C  
ATOM    994  CE2 PHE H 134       7.357  14.779  37.589  1.00 53.39           C  
ATOM    995  CZ  PHE H 134       8.129  13.702  37.231  1.00 52.49           C  
ATOM    996  C   PHE H 134       4.120  13.506  40.063  1.00 56.31           C  
ATOM    997  O   PHE H 134       3.742  12.788  39.139  1.00 55.15           O  
ATOM    998  N   THR H 135       3.689  14.779  40.210  1.00 55.33           N  
ATOM    999  CA  THR H 135       2.783  15.340  39.250  1.00 56.75           C  
ATOM   1000  CB  THR H 135       1.922  16.448  39.793  1.00 59.39           C  
ATOM   1001  OG1 THR H 135       2.719  17.528  40.251  1.00 59.96           O  
ATOM   1002  CG2 THR H 135       1.074  15.889  40.947  1.00 60.42           C  
ATOM   1003  C   THR H 135       3.609  15.884  38.128  1.00 55.95           C  
ATOM   1004  O   THR H 135       4.179  16.971  38.202  1.00 54.96           O  
ATOM   1005  N   PHE H 136       3.627  15.129  37.022  1.00 56.51           N  
ATOM   1006  CA  PHE H 136       4.419  15.380  35.854  1.00 56.58           C  
ATOM   1007  CB  PHE H 136       4.158  14.293  34.797  1.00 56.29           C  
ATOM   1008  CG  PHE H 136       4.987  14.517  33.581  1.00 56.86           C  
ATOM   1009  CD1 PHE H 136       6.321  14.184  33.577  1.00 56.19           C  
ATOM   1010  CD2 PHE H 136       4.423  15.029  32.435  1.00 56.80           C  
ATOM   1011  CE1 PHE H 136       7.089  14.378  32.454  1.00 56.79           C  
ATOM   1012  CE2 PHE H 136       5.186  15.225  31.307  1.00 56.67           C  
ATOM   1013  CZ  PHE H 136       6.521  14.899  31.316  1.00 56.93           C  
ATOM   1014  C   PHE H 136       4.017  16.709  35.293  1.00 57.93           C  
ATOM   1015  O   PHE H 136       4.845  17.473  34.797  1.00 58.10           O  
ATOM   1016  N   SER H 137       2.714  17.014  35.366  1.00 58.34           N  
ATOM   1017  CA  SER H 137       2.183  18.207  34.779  1.00 58.26           C  
ATOM   1018  CB  SER H 137       0.654  18.296  34.917  1.00 58.04           C  
ATOM   1019  OG  SER H 137       0.036  17.236  34.203  1.00 59.73           O  
ATOM   1020  C   SER H 137       2.752  19.435  35.430  1.00 57.97           C  
ATOM   1021  O   SER H 137       2.829  20.490  34.811  1.00 57.82           O  
ATOM   1022  N   SER H 138       3.135  19.354  36.709  1.00 55.96           N  
ATOM   1023  CA  SER H 138       3.584  20.518  37.425  1.00 53.92           C  
ATOM   1024  CB  SER H 138       3.485  20.342  38.947  1.00 53.26           C  
ATOM   1025  OG  SER H 138       2.130  20.153  39.324  1.00 52.82           O  
ATOM   1026  C   SER H 138       5.004  20.917  37.132  1.00 53.31           C  
ATOM   1027  O   SER H 138       5.405  22.015  37.515  1.00 54.83           O  
ATOM   1028  N   TYR H 139       5.823  20.079  36.468  1.00 49.59           N  
ATOM   1029  CA  TYR H 139       7.209  20.469  36.419  1.00 47.60           C  
ATOM   1030  CB  TYR H 139       8.142  19.478  37.138  1.00 47.89           C  
ATOM   1031  CG  TYR H 139       7.821  19.425  38.594  1.00 49.64           C  
ATOM   1032  CD1 TYR H 139       6.747  18.694  39.047  1.00 50.42           C  
ATOM   1033  CD2 TYR H 139       8.609  20.087  39.507  1.00 50.66           C  
ATOM   1034  CE1 TYR H 139       6.457  18.636  40.389  1.00 51.96           C  
ATOM   1035  CE2 TYR H 139       8.323  20.033  40.851  1.00 51.56           C  
ATOM   1036  CZ  TYR H 139       7.245  19.306  41.293  1.00 52.94           C  
ATOM   1037  OH  TYR H 139       6.947  19.243  42.670  1.00 56.23           O  
ATOM   1038  C   TYR H 139       7.706  20.517  35.012  1.00 47.61           C  
ATOM   1039  O   TYR H 139       7.251  19.775  34.152  1.00 45.58           O  
ATOM   1040  N   GLY H 140       8.672  21.417  34.753  1.00 35.52           N  
ATOM   1041  CA  GLY H 140       9.350  21.553  33.494  1.00 35.59           C  
ATOM   1042  C   GLY H 140      10.291  20.385  33.391  1.00 38.27           C  
ATOM   1043  O   GLY H 140      10.748  19.871  34.409  1.00 41.42           O  
ATOM   1044  N   MET H 141      10.630  19.952  32.155  1.00 36.94           N  
ATOM   1045  CA  MET H 141      11.489  18.806  32.003  1.00 31.63           C  
ATOM   1046  CB  MET H 141      10.784  17.595  31.364  1.00 32.06           C  
ATOM   1047  CG  MET H 141       9.655  17.018  32.224  1.00 30.51           C  
ATOM   1048  SD  MET H 141      10.197  16.324  33.816  1.00 39.61           S  
ATOM   1049  CE  MET H 141      11.018  14.879  33.085  1.00 31.18           C  
ATOM   1050  C   MET H 141      12.660  19.170  31.133  1.00 34.94           C  
ATOM   1051  O   MET H 141      12.564  20.030  30.258  1.00 34.43           O  
ATOM   1052  N   HIS H 142      13.813  18.499  31.358  1.00 33.00           N  
ATOM   1053  CA  HIS H 142      15.015  18.819  30.632  1.00 30.97           C  
ATOM   1054  ND1 HIS H 142      16.259  21.930  31.733  1.00 31.44           N  
ATOM   1055  CG  HIS H 142      15.796  20.712  32.178  1.00 30.35           C  
ATOM   1056  CB  HIS H 142      16.121  19.398  31.532  1.00 28.55           C  
ATOM   1057  NE2 HIS H 142      15.044  22.338  33.548  1.00 32.16           N  
ATOM   1058  CD2 HIS H 142      15.052  20.979  33.285  1.00 31.44           C  
ATOM   1059  CE1 HIS H 142      15.780  22.868  32.589  1.00 32.28           C  
ATOM   1060  C   HIS H 142      15.623  17.572  30.064  1.00 33.73           C  
ATOM   1061  O   HIS H 142      15.341  16.461  30.507  1.00 33.38           O  
ATOM   1062  N   TRP H 143      16.475  17.750  29.033  1.00 33.46           N  
ATOM   1063  CA  TRP H 143      17.249  16.674  28.485  1.00 33.60           C  
ATOM   1064  CB  TRP H 143      16.972  16.369  27.002  1.00 34.60           C  
ATOM   1065  CG  TRP H 143      15.658  15.675  26.726  1.00 36.75           C  
ATOM   1066  CD2 TRP H 143      15.453  14.266  26.908  1.00 36.20           C  
ATOM   1067  CD1 TRP H 143      14.474  16.183  26.276  1.00 36.46           C  
ATOM   1068  NE1 TRP H 143      13.548  15.174  26.153  1.00 36.16           N  
ATOM   1069  CE2 TRP H 143      14.138  13.988  26.539  1.00 34.75           C  
ATOM   1070  CE3 TRP H 143      16.296  13.282  27.341  1.00 33.71           C  
ATOM   1071  CZ2 TRP H 143      13.643  12.715  26.599  1.00 34.88           C  
ATOM   1072  CZ3 TRP H 143      15.792  12.001  27.404  1.00 33.86           C  
ATOM   1073  CH2 TRP H 143      14.491  11.722  27.039  1.00 35.37           C  
ATOM   1074  C   TRP H 143      18.682  17.107  28.581  1.00 34.70           C  
ATOM   1075  O   TRP H 143      19.029  18.217  28.178  1.00 33.24           O  
ATOM   1076  N   VAL H 144      19.548  16.238  29.143  1.00 34.00           N  
ATOM   1077  CA  VAL H 144      20.951  16.533  29.267  1.00 34.59           C  
ATOM   1078  CB  VAL H 144      21.396  16.708  30.692  1.00 33.20           C  
ATOM   1079  CG1 VAL H 144      22.915  16.938  30.720  1.00 30.34           C  
ATOM   1080  CG2 VAL H 144      20.579  17.851  31.318  1.00 28.37           C  
ATOM   1081  C   VAL H 144      21.684  15.350  28.719  1.00 34.71           C  
ATOM   1082  O   VAL H 144      21.238  14.214  28.872  1.00 38.29           O  
ATOM   1083  N   ARG H 145      22.836  15.582  28.055  1.00 35.23           N  
ATOM   1084  CA  ARG H 145      23.548  14.475  27.476  1.00 35.44           C  
ATOM   1085  CB  ARG H 145      23.507  14.450  25.940  1.00 32.47           C  
ATOM   1086  CG  ARG H 145      24.117  15.692  25.293  1.00 34.19           C  
ATOM   1087  CD  ARG H 145      24.068  15.659  23.765  1.00 38.44           C  
ATOM   1088  NE  ARG H 145      24.700  16.916  23.280  1.00 41.78           N  
ATOM   1089  CZ  ARG H 145      24.706  17.211  21.947  1.00 47.14           C  
ATOM   1090  NH1 ARG H 145      24.118  16.365  21.055  1.00 45.04           N1+
ATOM   1091  NH2 ARG H 145      25.307  18.357  21.513  1.00 46.98           N  
ATOM   1092  C   ARG H 145      24.987  14.534  27.886  1.00 37.02           C  
ATOM   1093  O   ARG H 145      25.484  15.568  28.330  1.00 39.40           O  
ATOM   1094  N   GLN H 146      25.689  13.386  27.780  1.00 36.79           N  
ATOM   1095  CA  GLN H 146      27.077  13.343  28.146  1.00 36.58           C  
ATOM   1096  CB  GLN H 146      27.279  12.782  29.565  1.00 34.18           C  
ATOM   1097  CG  GLN H 146      28.722  12.826  30.071  1.00 36.89           C  
ATOM   1098  CD  GLN H 146      28.743  12.243  31.478  1.00 39.99           C  
ATOM   1099  OE1 GLN H 146      27.897  11.422  31.835  1.00 42.46           O  
ATOM   1100  NE2 GLN H 146      29.726  12.683  32.307  1.00 41.17           N  
ATOM   1101  C   GLN H 146      27.791  12.442  27.183  1.00 37.00           C  
ATOM   1102  O   GLN H 146      27.525  11.244  27.117  1.00 36.48           O  
ATOM   1103  N   ALA H 147      28.746  13.006  26.415  1.00 39.30           N  
ATOM   1104  CA  ALA H 147      29.491  12.239  25.455  1.00 42.82           C  
ATOM   1105  CB  ALA H 147      30.287  13.109  24.469  1.00 43.02           C  
ATOM   1106  C   ALA H 147      30.463  11.384  26.202  1.00 47.98           C  
ATOM   1107  O   ALA H 147      30.857  11.704  27.322  1.00 47.91           O  
ATOM   1108  N   PRO H 148      30.843  10.281  25.612  1.00 52.05           N  
ATOM   1109  CA  PRO H 148      31.750   9.366  26.247  1.00 54.53           C  
ATOM   1110  CD  PRO H 148      30.854  10.146  24.166  1.00 51.06           C  
ATOM   1111  CB  PRO H 148      32.085   8.326  25.183  1.00 51.23           C  
ATOM   1112  CG  PRO H 148      31.961   9.121  23.871  1.00 52.15           C  
ATOM   1113  C   PRO H 148      32.981  10.086  26.707  1.00 59.34           C  
ATOM   1114  O   PRO H 148      33.673  10.682  25.883  1.00 62.98           O  
ATOM   1115  N   GLY H 149      33.278  10.030  28.019  1.00 57.42           N  
ATOM   1116  CA  GLY H 149      34.483  10.613  28.533  1.00 57.20           C  
ATOM   1117  C   GLY H 149      34.406  12.108  28.500  1.00 56.36           C  
ATOM   1118  O   GLY H 149      35.435  12.782  28.506  1.00 57.78           O  
ATOM   1119  N   LYS H 150      33.188  12.678  28.477  1.00 54.73           N  
ATOM   1120  CA  LYS H 150      33.071  14.109  28.415  1.00 51.86           C  
ATOM   1121  CB  LYS H 150      32.362  14.615  27.146  1.00 55.95           C  
ATOM   1122  CG  LYS H 150      33.161  14.419  25.859  1.00 60.23           C  
ATOM   1123  CD  LYS H 150      34.477  15.197  25.828  1.00 70.40           C  
ATOM   1124  CE  LYS H 150      35.203  15.111  24.485  1.00 76.95           C  
ATOM   1125  NZ  LYS H 150      34.448  15.870  23.463  1.00 82.33           N1+
ATOM   1126  C   LYS H 150      32.228  14.569  29.561  1.00 45.47           C  
ATOM   1127  O   LYS H 150      31.799  13.776  30.397  1.00 45.61           O  
ATOM   1128  N   GLY H 151      31.990  15.895  29.629  1.00 41.54           N  
ATOM   1129  CA  GLY H 151      31.209  16.473  30.687  1.00 40.29           C  
ATOM   1130  C   GLY H 151      29.761  16.492  30.296  1.00 41.17           C  
ATOM   1131  O   GLY H 151      29.372  15.967  29.256  1.00 42.29           O  
ATOM   1132  N   LEU H 152      28.926  17.114  31.157  1.00 39.10           N  
ATOM   1133  CA  LEU H 152      27.507  17.202  30.964  1.00 37.14           C  
ATOM   1134  CB  LEU H 152      26.759  17.417  32.288  1.00 32.88           C  
ATOM   1135  CG  LEU H 152      26.999  16.285  33.303  1.00 32.55           C  
ATOM   1136  CD1 LEU H 152      26.243  16.524  34.617  1.00 30.30           C  
ATOM   1137  CD2 LEU H 152      26.666  14.923  32.690  1.00 31.90           C  
ATOM   1138  C   LEU H 152      27.198  18.376  30.080  1.00 41.78           C  
ATOM   1139  O   LEU H 152      27.811  19.434  30.210  1.00 43.96           O  
ATOM   1140  N   GLU H 153      26.230  18.209  29.147  1.00 40.29           N  
ATOM   1141  CA  GLU H 153      25.825  19.300  28.302  1.00 39.62           C  
ATOM   1142  CB  GLU H 153      26.313  19.191  26.846  1.00 40.39           C  
ATOM   1143  CG  GLU H 153      26.005  20.444  26.018  1.00 48.94           C  
ATOM   1144  CD  GLU H 153      26.533  20.253  24.600  1.00 56.62           C  
ATOM   1145  OE1 GLU H 153      26.158  19.233  23.962  1.00 59.89           O  
ATOM   1146  OE2 GLU H 153      27.313  21.124  24.135  1.00 59.68           O1-
ATOM   1147  C   GLU H 153      24.324  19.345  28.264  1.00 40.39           C  
ATOM   1148  O   GLU H 153      23.667  18.322  28.085  1.00 45.05           O  
ATOM   1149  N   TRP H 154      23.742  20.555  28.419  1.00 38.17           N  
ATOM   1150  CA  TRP H 154      22.310  20.713  28.432  1.00 36.54           C  
ATOM   1151  CB  TRP H 154      21.855  21.983  29.173  1.00 33.85           C  
ATOM   1152  CG  TRP H 154      20.369  22.238  29.156  1.00 35.22           C  
ATOM   1153  CD2 TRP H 154      19.733  23.181  28.278  1.00 34.66           C  
ATOM   1154  CD1 TRP H 154      19.383  21.702  29.930  1.00 32.33           C  
ATOM   1155  NE1 TRP H 154      18.169  22.252  29.590  1.00 35.99           N  
ATOM   1156  CE2 TRP H 154      18.372  23.165  28.576  1.00 36.25           C  
ATOM   1157  CE3 TRP H 154      20.244  23.996  27.309  1.00 35.84           C  
ATOM   1158  CZ2 TRP H 154      17.495  23.969  27.902  1.00 38.07           C  
ATOM   1159  CZ3 TRP H 154      19.359  24.802  26.630  1.00 38.84           C  
ATOM   1160  CH2 TRP H 154      18.011  24.787  26.923  1.00 38.75           C  
ATOM   1161  C   TRP H 154      21.796  20.786  27.023  1.00 38.08           C  
ATOM   1162  O   TRP H 154      22.278  21.583  26.221  1.00 38.27           O  
ATOM   1163  N   VAL H 155      20.887  19.849  26.664  1.00 36.40           N  
ATOM   1164  CA  VAL H 155      20.255  19.774  25.369  1.00 36.68           C  
ATOM   1165  CB  VAL H 155      19.851  18.369  25.030  1.00 35.80           C  
ATOM   1166  CG1 VAL H 155      19.157  18.381  23.663  1.00 41.19           C  
ATOM   1167  CG2 VAL H 155      21.091  17.467  25.080  1.00 36.63           C  
ATOM   1168  C   VAL H 155      19.022  20.618  25.174  1.00 38.13           C  
ATOM   1169  O   VAL H 155      18.955  21.421  24.244  1.00 37.44           O  
ATOM   1170  N   ALA H 156      17.999  20.465  26.051  1.00 36.07           N  
ATOM   1171  CA  ALA H 156      16.753  21.133  25.767  1.00 34.30           C  
ATOM   1172  CB  ALA H 156      15.970  20.485  24.610  1.00 30.72           C  
ATOM   1173  C   ALA H 156      15.856  21.105  26.971  1.00 37.33           C  
ATOM   1174  O   ALA H 156      16.091  20.369  27.929  1.00 40.56           O  
ATOM   1175  N   VAL H 157      14.801  21.951  26.960  1.00 39.31           N  
ATOM   1176  CA  VAL H 157      13.882  21.976  28.063  1.00 37.91           C  
ATOM   1177  CB  VAL H 157      14.238  22.985  29.114  1.00 37.53           C  
ATOM   1178  CG1 VAL H 157      14.179  24.390  28.490  1.00 10.77           C  
ATOM   1179  CG2 VAL H 157      13.289  22.808  30.312  1.00 11.82           C  
ATOM   1180  C   VAL H 157      12.516  22.341  27.573  1.00 40.73           C  
ATOM   1181  O   VAL H 157      12.362  23.069  26.592  1.00 42.75           O  
ATOM   1182  N   MET H 158      11.472  21.818  28.247  1.00 40.32           N  
ATOM   1183  CA  MET H 158      10.137  22.220  27.906  1.00 38.62           C  
ATOM   1184  CB  MET H 158       9.360  21.234  27.019  1.00 36.81           C  
ATOM   1185  CG  MET H 158       8.827  19.987  27.716  1.00 16.99           C  
ATOM   1186  SD  MET H 158       7.826  18.954  26.607  1.00 35.60           S  
ATOM   1187  CE  MET H 158       6.555  20.229  26.358  1.00 33.64           C  
ATOM   1188  C   MET H 158       9.377  22.457  29.173  1.00 37.77           C  
ATOM   1189  O   MET H 158       9.572  21.778  30.183  1.00 38.85           O  
ATOM   1190  N   TRP H 159       8.488  23.468  29.137  1.00 36.54           N  
ATOM   1191  CA  TRP H 159       7.690  23.853  30.260  1.00 37.40           C  
ATOM   1192  CB  TRP H 159       7.058  25.248  30.130  1.00 33.78           C  
ATOM   1193  CG  TRP H 159       8.025  26.401  30.217  1.00 52.74           C  
ATOM   1194  CD2 TRP H 159       7.615  27.764  30.392  1.00 20.00           C  
ATOM   1195  CD1 TRP H 159       9.390  26.407  30.190  1.00 20.00           C  
ATOM   1196  NE1 TRP H 159       9.855  27.691  30.342  1.00  0.00           N  
ATOM   1197  CE2 TRP H 159       8.774  28.535  30.470  1.00 20.00           C  
ATOM   1198  CE3 TRP H 159       6.374  28.325  30.495  1.00  0.00           C  
ATOM   1199  CZ2 TRP H 159       8.706  29.885  30.659  1.00  0.00           C  
ATOM   1200  CZ3 TRP H 159       6.309  29.690  30.667  1.00  0.00           C  
ATOM   1201  CH2 TRP H 159       7.455  30.454  30.750  1.00  0.00           C  
ATOM   1202  C   TRP H 159       6.565  22.884  30.399  1.00 37.89           C  
ATOM   1203  O   TRP H 159       6.305  22.063  29.523  1.00 41.08           O  
ATOM   1204  N   TYR H 160       5.842  23.057  31.527  1.00 27.01           N  
ATOM   1205  CA  TYR H 160       4.826  22.167  31.985  1.00 28.03           C  
ATOM   1206  CB  TYR H 160       4.202  22.544  33.354  1.00 26.76           C  
ATOM   1207  CG  TYR H 160       3.441  23.832  33.336  1.00 29.16           C  
ATOM   1208  CD1 TYR H 160       4.071  25.022  33.620  1.00 30.01           C  
ATOM   1209  CD2 TYR H 160       2.092  23.855  33.058  1.00 30.31           C  
ATOM   1210  CE1 TYR H 160       3.380  26.211  33.613  1.00 31.12           C  
ATOM   1211  CE2 TYR H 160       1.392  25.041  33.051  1.00 31.46           C  
ATOM   1212  CZ  TYR H 160       2.036  26.223  33.329  1.00 33.63           C  
ATOM   1213  OH  TYR H 160       1.321  27.439  33.323  1.00 34.10           O  
ATOM   1214  C   TYR H 160       3.768  22.015  30.977  1.00 29.42           C  
ATOM   1215  O   TYR H 160       3.292  20.902  30.785  1.00 29.30           O  
ATOM   1216  N   ASP H 161       3.369  23.136  30.366  1.00 28.40           N  
ATOM   1217  CA  ASP H 161       2.362  23.254  29.362  1.00 28.24           C  
ATOM   1218  CB  ASP H 161       1.948  24.720  29.161  1.00 25.88           C  
ATOM   1219  CG  ASP H 161       0.673  24.774  28.329  1.00 28.40           C  
ATOM   1220  OD1 ASP H 161      -0.041  23.738  28.263  1.00 28.62           O  
ATOM   1221  OD2 ASP H 161       0.402  25.859  27.748  1.00 30.02           O1-
ATOM   1222  C   ASP H 161       2.849  22.745  28.042  1.00 29.62           C  
ATOM   1223  O   ASP H 161       2.062  22.240  27.244  1.00 29.40           O  
ATOM   1224  N   GLY H 162       4.161  22.875  27.772  1.00 27.74           N  
ATOM   1225  CA  GLY H 162       4.685  22.504  26.493  1.00 27.66           C  
ATOM   1226  C   GLY H 162       4.772  23.769  25.679  1.00 29.38           C  
ATOM   1227  O   GLY H 162       5.102  23.720  24.496  1.00 29.78           O  
ATOM   1228  N   SER H 163       4.435  24.923  26.307  1.00 28.21           N  
ATOM   1229  CA  SER H 163       4.421  26.248  25.731  1.00 28.17           C  
ATOM   1230  CB  SER H 163       3.747  27.279  26.655  1.00 25.51           C  
ATOM   1231  OG  SER H 163       4.457  27.386  27.878  1.00 27.91           O  
ATOM   1232  C   SER H 163       5.798  26.772  25.389  1.00 29.19           C  
ATOM   1233  O   SER H 163       6.022  27.156  24.241  1.00 29.83           O  
ATOM   1234  N   ASN H 164       6.751  26.839  26.359  1.00 52.30           N  
ATOM   1235  CA  ASN H 164       8.071  27.300  26.022  1.00 50.20           C  
ATOM   1236  CB  ASN H 164       8.683  28.267  27.055  1.00 56.60           C  
ATOM   1237  CG  ASN H 164       8.084  29.654  26.847  1.00 64.10           C  
ATOM   1238  OD1 ASN H 164       7.713  30.027  25.734  1.00 68.63           O  
ATOM   1239  ND2 ASN H 164       8.002  30.456  27.940  1.00 66.15           N  
ATOM   1240  C   ASN H 164       9.011  26.147  25.887  1.00 47.66           C  
ATOM   1241  O   ASN H 164       9.079  25.274  26.752  1.00 46.22           O  
ATOM   1242  N   LYS H 165       9.764  26.129  24.768  1.00 44.11           N  
ATOM   1243  CA  LYS H 165      10.742  25.110  24.521  1.00 39.95           C  
ATOM   1244  CB  LYS H 165      10.357  24.179  23.359  1.00 37.33           C  
ATOM   1245  CG  LYS H 165       9.053  23.413  23.603  1.00 40.98           C  
ATOM   1246  CD  LYS H 165       8.496  22.734  22.349  1.00 42.55           C  
ATOM   1247  CE  LYS H 165       7.186  21.979  22.589  1.00 49.55           C  
ATOM   1248  NZ  LYS H 165       6.719  21.361  21.327  1.00 46.46           N1+
ATOM   1249  C   LYS H 165      12.007  25.818  24.134  1.00 42.46           C  
ATOM   1250  O   LYS H 165      11.971  26.787  23.378  1.00 47.56           O  
ATOM   1251  N   ASP H 166      13.164  25.372  24.671  1.00 41.93           N  
ATOM   1252  CA  ASP H 166      14.412  26.004  24.336  1.00 43.38           C  
ATOM   1253  CB  ASP H 166      14.989  26.863  25.477  1.00 45.62           C  
ATOM   1254  CG  ASP H 166      16.012  27.815  24.874  1.00 51.10           C  
ATOM   1255  OD1 ASP H 166      16.092  27.871  23.619  1.00 33.12           O  
ATOM   1256  OD2 ASP H 166      16.721  28.502  25.658  1.00 43.18           O1-
ATOM   1257  C   ASP H 166      15.398  24.919  24.024  1.00 43.33           C  
ATOM   1258  O   ASP H 166      15.308  23.816  24.561  1.00 42.94           O  
ATOM   1259  N   TYR H 167      16.367  25.200  23.127  1.00 41.65           N  
ATOM   1260  CA  TYR H 167      17.309  24.176  22.764  1.00 41.36           C  
ATOM   1261  CB  TYR H 167      17.116  23.633  21.334  1.00 40.48           C  
ATOM   1262  CG  TYR H 167      15.757  23.030  21.195  1.00 39.10           C  
ATOM   1263  CD1 TYR H 167      14.687  23.805  20.808  1.00 38.20           C  
ATOM   1264  CD2 TYR H 167      15.546  21.694  21.447  1.00 38.22           C  
ATOM   1265  CE1 TYR H 167      13.433  23.260  20.672  1.00 39.51           C  
ATOM   1266  CE2 TYR H 167      14.292  21.143  21.314  1.00 40.15           C  
ATOM   1267  CZ  TYR H 167      13.232  21.926  20.927  1.00 41.74           C  
ATOM   1268  OH  TYR H 167      11.943  21.366  20.788  1.00 46.90           O  
ATOM   1269  C   TYR H 167      18.693  24.752  22.787  1.00 43.07           C  
ATOM   1270  O   TYR H 167      18.881  25.964  22.693  1.00 43.95           O  
ATOM   1271  N   VAL H 168      19.705  23.874  22.936  1.00 42.10           N  
ATOM   1272  CA  VAL H 168      21.074  24.291  22.872  1.00 41.24           C  
ATOM   1273  CB  VAL H 168      22.040  23.268  23.409  1.00 39.73           C  
ATOM   1274  CG1 VAL H 168      21.956  21.995  22.553  1.00 20.44           C  
ATOM   1275  CG2 VAL H 168      23.443  23.895  23.475  1.00 19.53           C  
ATOM   1276  C   VAL H 168      21.344  24.538  21.420  1.00 45.29           C  
ATOM   1277  O   VAL H 168      20.704  23.948  20.550  1.00 47.96           O  
ATOM   1278  N   ASP H 169      22.310  25.425  21.122  1.00 50.97           N  
ATOM   1279  CA  ASP H 169      22.551  25.866  19.777  1.00 56.82           C  
ATOM   1280  CB  ASP H 169      23.732  26.853  19.686  1.00 65.33           C  
ATOM   1281  CG  ASP H 169      23.358  28.161  20.377  1.00 72.90           C  
ATOM   1282  OD1 ASP H 169      22.172  28.320  20.770  1.00 76.13           O  
ATOM   1283  OD2 ASP H 169      24.262  29.027  20.515  1.00 76.15           O1-
ATOM   1284  C   ASP H 169      22.879  24.709  18.877  1.00 54.36           C  
ATOM   1285  O   ASP H 169      22.427  24.669  17.734  1.00 54.52           O  
ATOM   1286  N   SER H 170      23.664  23.730  19.361  1.00 52.64           N  
ATOM   1287  CA  SER H 170      24.113  22.663  18.507  1.00 51.49           C  
ATOM   1288  CB  SER H 170      25.075  21.704  19.226  1.00 53.50           C  
ATOM   1289  OG  SER H 170      24.397  21.052  20.287  1.00 54.14           O  
ATOM   1290  C   SER H 170      22.967  21.852  17.972  1.00 50.61           C  
ATOM   1291  O   SER H 170      22.983  21.443  16.811  1.00 50.90           O  
ATOM   1292  N   VAL H 171      21.984  21.534  18.832  1.00 50.13           N  
ATOM   1293  CA  VAL H 171      20.828  20.744  18.491  1.00 49.67           C  
ATOM   1294  CB  VAL H 171      20.225  20.058  19.682  1.00 43.95           C  
ATOM   1295  CG1 VAL H 171      21.290  19.104  20.252  1.00 41.76           C  
ATOM   1296  CG2 VAL H 171      19.723  21.113  20.678  1.00 44.91           C  
ATOM   1297  C   VAL H 171      19.757  21.519  17.773  1.00 52.10           C  
ATOM   1298  O   VAL H 171      18.897  20.916  17.134  1.00 54.72           O  
ATOM   1299  N   LYS H 172      19.735  22.861  17.898  1.00 53.96           N  
ATOM   1300  CA  LYS H 172      18.644  23.625  17.350  1.00 56.64           C  
ATOM   1301  CB  LYS H 172      18.809  25.150  17.462  1.00 60.56           C  
ATOM   1302  CG  LYS H 172      18.549  25.691  18.866  1.00 65.65           C  
ATOM   1303  CD  LYS H 172      18.919  27.163  19.022  1.00 71.64           C  
ATOM   1304  CE  LYS H 172      18.549  27.737  20.389  1.00 73.22           C  
ATOM   1305  NZ  LYS H 172      17.080  27.713  20.566  1.00 72.30           N1+
ATOM   1306  C   LYS H 172      18.407  23.312  15.906  1.00 57.44           C  
ATOM   1307  O   LYS H 172      19.321  23.300  15.081  1.00 61.06           O  
ATOM   1308  N   GLY H 173      17.125  23.027  15.601  1.00 56.57           N  
ATOM   1309  CA  GLY H 173      16.638  22.765  14.280  1.00 53.69           C  
ATOM   1310  C   GLY H 173      16.530  21.286  14.087  1.00 53.49           C  
ATOM   1311  O   GLY H 173      15.594  20.804  13.452  1.00 56.41           O  
ATOM   1312  N   ARG H 174      17.539  20.538  14.573  1.00 49.80           N  
ATOM   1313  CA  ARG H 174      17.576  19.106  14.460  1.00 45.74           C  
ATOM   1314  CB  ARG H 174      18.994  18.538  14.578  1.00 47.19           C  
ATOM   1315  CG  ARG H 174      19.891  18.999  13.429  1.00 47.14           C  
ATOM   1316  CD  ARG H 174      21.228  18.268  13.372  1.00 47.55           C  
ATOM   1317  NE  ARG H 174      21.911  18.467  14.681  1.00 45.87           N  
ATOM   1318  CZ  ARG H 174      22.744  17.494  15.155  1.00 45.21           C  
ATOM   1319  NH1 ARG H 174      22.943  16.371  14.410  1.00 47.83           N1+
ATOM   1320  NH2 ARG H 174      23.371  17.640  16.358  1.00 44.44           N  
ATOM   1321  C   ARG H 174      16.714  18.394  15.462  1.00 45.62           C  
ATOM   1322  O   ARG H 174      16.097  17.379  15.142  1.00 47.63           O  
ATOM   1323  N   PHE H 175      16.664  18.906  16.709  1.00 44.45           N  
ATOM   1324  CA  PHE H 175      16.002  18.225  17.793  1.00 43.12           C  
ATOM   1325  CB  PHE H 175      16.819  18.285  19.095  1.00 42.25           C  
ATOM   1326  CG  PHE H 175      17.992  17.372  18.989  1.00 48.94           C  
ATOM   1327  CD1 PHE H 175      18.907  17.497  17.970  1.00 50.69           C  
ATOM   1328  CD2 PHE H 175      18.205  16.410  19.949  1.00 50.90           C  
ATOM   1329  CE1 PHE H 175      19.991  16.654  17.891  1.00 47.35           C  
ATOM   1330  CE2 PHE H 175      19.288  15.567  19.876  1.00 49.37           C  
ATOM   1331  CZ  PHE H 175      20.185  15.684  18.842  1.00 48.56           C  
ATOM   1332  C   PHE H 175      14.691  18.880  18.093  1.00 46.04           C  
ATOM   1333  O   PHE H 175      14.522  20.081  17.891  1.00 49.33           O  
ATOM   1334  N   THR H 176      13.716  18.071  18.562  1.00 46.45           N  
ATOM   1335  CA  THR H 176      12.435  18.589  18.955  1.00 43.58           C  
ATOM   1336  CB  THR H 176      11.331  18.246  17.995  1.00 44.14           C  
ATOM   1337  OG1 THR H 176      11.630  18.743  16.698  1.00 31.00           O  
ATOM   1338  CG2 THR H 176      10.019  18.866  18.504  1.00 24.47           C  
ATOM   1339  C   THR H 176      12.082  17.953  20.269  1.00 43.16           C  
ATOM   1340  O   THR H 176      12.231  16.746  20.449  1.00 41.26           O  
ATOM   1341  N   ILE H 177      11.581  18.762  21.223  1.00 42.97           N  
ATOM   1342  CA  ILE H 177      11.216  18.258  22.518  1.00 40.79           C  
ATOM   1343  CB  ILE H 177      11.823  19.034  23.651  1.00 38.86           C  
ATOM   1344  CG1 ILE H 177      11.563  18.332  24.993  1.00 38.08           C  
ATOM   1345  CG2 ILE H 177      11.295  20.475  23.587  1.00 36.77           C  
ATOM   1346  CD1 ILE H 177      12.359  18.929  26.151  1.00 34.86           C  
ATOM   1347  C   ILE H 177       9.728  18.365  22.649  1.00 42.16           C  
ATOM   1348  O   ILE H 177       9.125  19.338  22.198  1.00 44.16           O  
ATOM   1349  N   SER H 178       9.094  17.332  23.247  1.00 37.16           N  
ATOM   1350  CA  SER H 178       7.666  17.337  23.412  1.00 38.20           C  
ATOM   1351  CB  SER H 178       6.925  16.728  22.209  1.00 37.95           C  
ATOM   1352  OG  SER H 178       7.306  15.371  22.040  1.00 41.68           O  
ATOM   1353  C   SER H 178       7.319  16.511  24.614  1.00 43.05           C  
ATOM   1354  O   SER H 178       8.157  15.779  25.140  1.00 44.74           O  
ATOM   1355  N   ARG H 179       6.059  16.628  25.090  1.00 45.87           N  
ATOM   1356  CA  ARG H 179       5.633  15.894  26.248  1.00 43.52           C  
ATOM   1357  CB  ARG H 179       5.742  16.710  27.548  1.00 40.66           C  
ATOM   1358  CG  ARG H 179       4.889  17.984  27.546  1.00 36.94           C  
ATOM   1359  CD  ARG H 179       5.237  18.963  28.671  1.00 39.41           C  
ATOM   1360  NE  ARG H 179       4.999  18.277  29.972  1.00 39.11           N  
ATOM   1361  CZ  ARG H 179       5.743  18.615  31.065  1.00 37.69           C  
ATOM   1362  NH1 ARG H 179       6.720  19.563  30.965  1.00 35.73           N1+
ATOM   1363  NH2 ARG H 179       5.514  18.001  32.262  1.00 37.84           N  
ATOM   1364  C   ARG H 179       4.193  15.517  26.095  1.00 46.11           C  
ATOM   1365  O   ARG H 179       3.430  16.173  25.386  1.00 45.55           O  
ATOM   1366  N   ASP H 180       3.801  14.410  26.758  1.00 48.01           N  
ATOM   1367  CA  ASP H 180       2.444  13.944  26.756  1.00 46.50           C  
ATOM   1368  CB  ASP H 180       2.324  12.542  26.136  1.00 51.73           C  
ATOM   1369  CG  ASP H 180       0.856  12.197  25.952  1.00 55.14           C  
ATOM   1370  OD1 ASP H 180       0.051  12.518  26.864  1.00 57.23           O  
ATOM   1371  OD2 ASP H 180       0.514  11.610  24.891  1.00 70.30           O1-
ATOM   1372  C   ASP H 180       2.048  13.852  28.197  1.00 47.07           C  
ATOM   1373  O   ASP H 180       2.365  12.880  28.878  1.00 48.91           O  
ATOM   1374  N   ASN H 181       1.322  14.865  28.698  1.00 47.57           N  
ATOM   1375  CA  ASN H 181       0.969  14.925  30.086  1.00 49.04           C  
ATOM   1376  CB  ASN H 181       0.258  16.235  30.469  1.00 45.74           C  
ATOM   1377  CG  ASN H 181       1.308  17.341  30.462  1.00 48.26           C  
ATOM   1378  OD1 ASN H 181       2.505  17.075  30.565  1.00 49.21           O  
ATOM   1379  ND2 ASN H 181       0.858  18.620  30.352  1.00 57.36           N  
ATOM   1380  C   ASN H 181       0.087  13.772  30.455  1.00 53.02           C  
ATOM   1381  O   ASN H 181       0.164  13.272  31.575  1.00 57.22           O  
ATOM   1382  N   SER H 182      -0.796  13.321  29.545  1.00 52.06           N  
ATOM   1383  CA  SER H 182      -1.680  12.247  29.909  1.00 54.79           C  
ATOM   1384  CB  SER H 182      -2.737  11.933  28.835  1.00 54.72           C  
ATOM   1385  OG  SER H 182      -2.126  11.392  27.674  1.00 61.91           O  
ATOM   1386  C   SER H 182      -0.892  10.996  30.175  1.00 57.20           C  
ATOM   1387  O   SER H 182      -1.164  10.279  31.137  1.00 60.71           O  
ATOM   1388  N   LYS H 183       0.081  10.697  29.294  1.00 56.97           N  
ATOM   1389  CA  LYS H 183       0.966   9.564  29.369  1.00 59.61           C  
ATOM   1390  CB  LYS H 183       1.706   9.269  28.049  1.00 63.93           C  
ATOM   1391  CG  LYS H 183       0.804   8.725  26.937  1.00 69.93           C  
ATOM   1392  CD  LYS H 183       1.493   8.635  25.571  1.00 73.28           C  
ATOM   1393  CE  LYS H 183       0.651   7.935  24.500  1.00 76.35           C  
ATOM   1394  NZ  LYS H 183       1.423   7.821  23.242  1.00 76.78           N1+
ATOM   1395  C   LYS H 183       2.007   9.763  30.433  1.00 55.95           C  
ATOM   1396  O   LYS H 183       2.621   8.799  30.889  1.00 57.13           O  
ATOM   1397  N   ASN H 184       2.271  11.022  30.831  1.00 52.19           N  
ATOM   1398  CA  ASN H 184       3.322  11.305  31.770  1.00 48.94           C  
ATOM   1399  CB  ASN H 184       3.168  10.619  33.143  1.00 48.85           C  
ATOM   1400  CG  ASN H 184       2.134  11.383  33.962  1.00 54.83           C  
ATOM   1401  OD1 ASN H 184       1.549  12.359  33.499  1.00 58.67           O  
ATOM   1402  ND2 ASN H 184       1.916  10.945  35.229  1.00 52.55           N  
ATOM   1403  C   ASN H 184       4.625  10.873  31.172  1.00 46.46           C  
ATOM   1404  O   ASN H 184       5.456  10.260  31.839  1.00 47.86           O  
ATOM   1405  N   THR H 185       4.834  11.184  29.875  1.00 40.80           N  
ATOM   1406  CA  THR H 185       6.069  10.818  29.246  1.00 40.26           C  
ATOM   1407  CB  THR H 185       5.904   9.731  28.232  1.00 43.85           C  
ATOM   1408  OG1 THR H 185       5.306   8.595  28.838  1.00 50.79           O  
ATOM   1409  CG2 THR H 185       7.292   9.350  27.699  1.00 48.29           C  
ATOM   1410  C   THR H 185       6.634  12.016  28.538  1.00 41.08           C  
ATOM   1411  O   THR H 185       5.898  12.876  28.058  1.00 41.30           O  
ATOM   1412  N   LEU H 186       7.981  12.090  28.469  1.00 40.78           N  
ATOM   1413  CA  LEU H 186       8.693  13.167  27.833  1.00 40.18           C  
ATOM   1414  CB  LEU H 186       9.785  13.746  28.748  1.00 38.66           C  
ATOM   1415  CG  LEU H 186      10.606  14.900  28.145  1.00 37.82           C  
ATOM   1416  CD1 LEU H 186       9.733  16.129  27.855  1.00 39.64           C  
ATOM   1417  CD2 LEU H 186      11.821  15.223  29.031  1.00 39.53           C  
ATOM   1418  C   LEU H 186       9.363  12.590  26.619  1.00 40.35           C  
ATOM   1419  O   LEU H 186       9.835  11.455  26.658  1.00 43.83           O  
ATOM   1420  N   TYR H 187       9.420  13.353  25.500  1.00 36.85           N  
ATOM   1421  CA  TYR H 187       9.999  12.815  24.295  1.00 35.56           C  
ATOM   1422  CB  TYR H 187       9.004  12.616  23.135  1.00 35.40           C  
ATOM   1423  CG  TYR H 187       7.979  11.604  23.509  1.00 38.83           C  
ATOM   1424  CD1 TYR H 187       8.222  10.263  23.341  1.00 40.49           C  
ATOM   1425  CD2 TYR H 187       6.770  11.992  24.033  1.00 40.06           C  
ATOM   1426  CE1 TYR H 187       7.277   9.326  23.683  1.00 43.85           C  
ATOM   1427  CE2 TYR H 187       5.820  11.059  24.376  1.00 44.34           C  
ATOM   1428  CZ  TYR H 187       6.073   9.722  24.204  1.00 44.45           C  
ATOM   1429  OH  TYR H 187       5.100   8.763  24.556  1.00 46.95           O  
ATOM   1430  C   TYR H 187      11.046  13.741  23.746  1.00 36.04           C  
ATOM   1431  O   TYR H 187      11.044  14.943  24.001  1.00 35.90           O  
ATOM   1432  N   LEU H 188      12.003  13.153  22.991  1.00 35.50           N  
ATOM   1433  CA  LEU H 188      13.022  13.914  22.326  1.00 36.03           C  
ATOM   1434  CB  LEU H 188      14.388  13.838  23.028  1.00 34.60           C  
ATOM   1435  CG  LEU H 188      15.499  14.644  22.332  1.00 33.52           C  
ATOM   1436  CD1 LEU H 188      15.167  16.147  22.312  1.00 31.21           C  
ATOM   1437  CD2 LEU H 188      16.864  14.351  22.974  1.00 33.63           C  
ATOM   1438  C   LEU H 188      13.182  13.321  20.957  1.00 39.74           C  
ATOM   1439  O   LEU H 188      13.542  12.155  20.808  1.00 41.40           O  
ATOM   1440  N   GLN H 189      12.921  14.133  19.913  1.00 39.85           N  
ATOM   1441  CA  GLN H 189      13.031  13.681  18.555  1.00 41.31           C  
ATOM   1442  CB  GLN H 189      11.942  14.287  17.651  1.00 45.40           C  
ATOM   1443  CG  GLN H 189      12.012  13.851  16.187  1.00 48.76           C  
ATOM   1444  CD  GLN H 189      11.511  12.421  16.065  1.00 56.20           C  
ATOM   1445  OE1 GLN H 189      10.860  11.894  16.965  1.00 58.83           O  
ATOM   1446  NE2 GLN H 189      11.824  11.772  14.912  1.00 31.93           N  
ATOM   1447  C   GLN H 189      14.356  14.160  18.049  1.00 43.32           C  
ATOM   1448  O   GLN H 189      14.655  15.351  18.105  1.00 45.73           O  
ATOM   1449  N   MET H 190      15.196  13.234  17.543  1.00 40.57           N  
ATOM   1450  CA  MET H 190      16.490  13.638  17.073  1.00 37.68           C  
ATOM   1451  CB  MET H 190      17.645  12.884  17.747  1.00 38.66           C  
ATOM   1452  CG  MET H 190      17.723  13.121  19.255  1.00 37.66           C  
ATOM   1453  SD  MET H 190      19.042  12.177  20.068  1.00 43.93           S  
ATOM   1454  CE  MET H 190      18.310  10.573  19.645  1.00 81.90           C  
ATOM   1455  C   MET H 190      16.572  13.349  15.608  1.00 40.84           C  
ATOM   1456  O   MET H 190      16.351  12.220  15.171  1.00 44.87           O  
ATOM   1457  N   ASN H 191      16.923  14.376  14.808  1.00 43.84           N  
ATOM   1458  CA  ASN H 191      16.952  14.219  13.381  1.00 45.45           C  
ATOM   1459  CB  ASN H 191      16.059  15.233  12.648  1.00 45.79           C  
ATOM   1460  CG  ASN H 191      14.626  15.090  13.142  1.00 49.50           C  
ATOM   1461  OD1 ASN H 191      14.128  13.983  13.344  1.00 50.03           O  
ATOM   1462  ND2 ASN H 191      13.942  16.247  13.346  1.00 53.44           N  
ATOM   1463  C   ASN H 191      18.335  14.514  12.891  1.00 47.28           C  
ATOM   1464  O   ASN H 191      19.081  15.270  13.512  1.00 47.79           O  
ATOM   1465  N   ARG H 192      18.696  13.907  11.741  1.00 47.53           N  
ATOM   1466  CA  ARG H 192      19.958  14.137  11.099  1.00 46.77           C  
ATOM   1467  CB  ARG H 192      20.022  15.498  10.397  1.00 51.18           C  
ATOM   1468  CG  ARG H 192      19.142  15.514   9.146  1.00 34.78           C  
ATOM   1469  CD  ARG H 192      18.780  16.916   8.672  1.00 35.52           C  
ATOM   1470  NE  ARG H 192      17.898  17.489   9.724  1.00 39.29           N  
ATOM   1471  CZ  ARG H 192      17.921  18.825   9.991  1.00 40.23           C  
ATOM   1472  NH1 ARG H 192      18.734  19.644   9.263  1.00 34.90           N1+
ATOM   1473  NH2 ARG H 192      17.142  19.336  10.987  1.00 44.87           N  
ATOM   1474  C   ARG H 192      21.065  13.996  12.089  1.00 46.55           C  
ATOM   1475  O   ARG H 192      21.883  14.897  12.270  1.00 49.17           O  
ATOM   1476  N   LEU H 193      21.118  12.818  12.733  1.00 44.04           N  
ATOM   1477  CA  LEU H 193      22.084  12.516  13.746  1.00 42.81           C  
ATOM   1478  CB  LEU H 193      21.868  11.136  14.389  1.00 40.02           C  
ATOM   1479  CG  LEU H 193      20.603  11.054  15.260  1.00 38.70           C  
ATOM   1480  CD1 LEU H 193      20.433   9.658  15.879  1.00 39.07           C  
ATOM   1481  CD2 LEU H 193      20.607  12.169  16.317  1.00 37.22           C  
ATOM   1482  C   LEU H 193      23.457  12.519  13.161  1.00 47.74           C  
ATOM   1483  O   LEU H 193      23.679  12.086  12.033  1.00 49.30           O  
ATOM   1484  N   ARG H 194      24.422  13.026  13.954  1.00 51.23           N  
ATOM   1485  CA  ARG H 194      25.796  13.106  13.561  1.00 52.17           C  
ATOM   1486  CB  ARG H 194      26.348  14.541  13.545  1.00 52.10           C  
ATOM   1487  CG  ARG H 194      25.598  15.487  12.607  1.00 60.03           C  
ATOM   1488  CD  ARG H 194      26.153  16.912  12.628  1.00 67.62           C  
ATOM   1489  NE  ARG H 194      25.173  17.775  11.918  1.00 76.86           N  
ATOM   1490  CZ  ARG H 194      25.008  19.073  12.306  1.00 79.84           C  
ATOM   1491  NH1 ARG H 194      25.760  19.586  13.321  1.00 79.33           N1+
ATOM   1492  NH2 ARG H 194      24.080  19.857  11.684  1.00 80.17           N  
ATOM   1493  C   ARG H 194      26.567  12.374  14.613  1.00 54.41           C  
ATOM   1494  O   ARG H 194      26.018  11.961  15.632  1.00 56.27           O  
ATOM   1495  N   ALA H 195      27.879  12.200  14.377  1.00 56.06           N  
ATOM   1496  CA  ALA H 195      28.742  11.486  15.274  1.00 53.83           C  
ATOM   1497  CB  ALA H 195      30.185  11.379  14.754  1.00 51.57           C  
ATOM   1498  C   ALA H 195      28.787  12.197  16.590  1.00 53.90           C  
ATOM   1499  O   ALA H 195      28.860  11.565  17.643  1.00 55.06           O  
ATOM   1500  N   GLU H 196      28.723  13.540  16.560  1.00 51.59           N  
ATOM   1501  CA  GLU H 196      28.854  14.346  17.743  1.00 51.36           C  
ATOM   1502  CB  GLU H 196      28.683  15.855  17.490  1.00 56.26           C  
ATOM   1503  CG  GLU H 196      29.738  16.497  16.583  1.00 74.18           C  
ATOM   1504  CD  GLU H 196      29.152  16.683  15.190  1.00 80.90           C  
ATOM   1505  OE1 GLU H 196      28.030  17.251  15.098  1.00 81.22           O  
ATOM   1506  OE2 GLU H 196      29.813  16.269  14.202  1.00 83.30           O1-
ATOM   1507  C   GLU H 196      27.780  13.983  18.722  1.00 49.21           C  
ATOM   1508  O   GLU H 196      27.963  14.127  19.929  1.00 52.76           O  
ATOM   1509  N   ASP H 197      26.616  13.541  18.220  1.00 47.86           N  
ATOM   1510  CA  ASP H 197      25.449  13.234  19.003  1.00 41.90           C  
ATOM   1511  CB  ASP H 197      24.210  13.025  18.117  1.00 42.20           C  
ATOM   1512  CG  ASP H 197      23.911  14.370  17.461  1.00 46.59           C  
ATOM   1513  OD1 ASP H 197      24.162  15.420  18.113  1.00 49.54           O  
ATOM   1514  OD2 ASP H 197      23.445  14.365  16.290  1.00 46.74           O1-
ATOM   1515  C   ASP H 197      25.638  12.027  19.886  1.00 40.59           C  
ATOM   1516  O   ASP H 197      24.877  11.836  20.833  1.00 43.10           O  
ATOM   1517  N   THR H 198      26.608  11.143  19.584  1.00 37.34           N  
ATOM   1518  CA  THR H 198      26.783   9.956  20.381  1.00 39.02           C  
ATOM   1519  CB  THR H 198      27.989   9.155  19.976  1.00 40.34           C  
ATOM   1520  OG1 THR H 198      27.887   8.767  18.614  1.00 41.53           O  
ATOM   1521  CG2 THR H 198      28.091   7.907  20.869  1.00 38.81           C  
ATOM   1522  C   THR H 198      26.959  10.349  21.819  1.00 42.33           C  
ATOM   1523  O   THR H 198      27.884  11.081  22.165  1.00 46.49           O  
ATOM   1524  N   ALA H 199      26.052   9.870  22.702  1.00 39.92           N  
ATOM   1525  CA  ALA H 199      26.171  10.205  24.095  1.00 35.35           C  
ATOM   1526  CB  ALA H 199      26.103  11.720  24.364  1.00 32.73           C  
ATOM   1527  C   ALA H 199      25.046   9.567  24.856  1.00 36.67           C  
ATOM   1528  O   ALA H 199      24.124   8.994  24.277  1.00 39.58           O  
ATOM   1529  N   VAL H 200      25.126   9.627  26.204  1.00 36.19           N  
ATOM   1530  CA  VAL H 200      24.075   9.118  27.040  1.00 35.09           C  
ATOM   1531  CB  VAL H 200      24.553   8.642  28.382  1.00 32.81           C  
ATOM   1532  CG1 VAL H 200      23.334   8.202  29.209  1.00 29.31           C  
ATOM   1533  CG2 VAL H 200      25.595   7.531  28.166  1.00 28.84           C  
ATOM   1534  C   VAL H 200      23.139  10.261  27.275  1.00 38.82           C  
ATOM   1535  O   VAL H 200      23.575  11.378  27.544  1.00 42.68           O  
ATOM   1536  N   TYR H 201      21.817  10.015  27.190  1.00 40.19           N  
ATOM   1537  CA  TYR H 201      20.877  11.090  27.349  1.00 35.61           C  
ATOM   1538  CB  TYR H 201      19.863  11.201  26.195  1.00 33.82           C  
ATOM   1539  CG  TYR H 201      20.557  11.728  24.984  1.00 34.90           C  
ATOM   1540  CD1 TYR H 201      21.362  10.922  24.210  1.00 34.84           C  
ATOM   1541  CD2 TYR H 201      20.385  13.042  24.616  1.00 35.67           C  
ATOM   1542  CE1 TYR H 201      21.990  11.424  23.094  1.00 37.05           C  
ATOM   1543  CE2 TYR H 201      21.011  13.549  23.502  1.00 37.54           C  
ATOM   1544  CZ  TYR H 201      21.816  12.740  22.737  1.00 37.94           C  
ATOM   1545  OH  TYR H 201      22.460  13.255  21.590  1.00 46.30           O  
ATOM   1546  C   TYR H 201      20.104  10.894  28.618  1.00 35.95           C  
ATOM   1547  O   TYR H 201      19.577   9.815  28.886  1.00 36.87           O  
ATOM   1548  N   TYR H 202      20.015  11.967  29.435  1.00 34.48           N  
ATOM   1549  CA  TYR H 202      19.332  11.914  30.701  1.00 32.40           C  
ATOM   1550  CB  TYR H 202      20.170  12.414  31.897  1.00 30.11           C  
ATOM   1551  CG  TYR H 202      21.404  11.599  32.099  1.00 33.92           C  
ATOM   1552  CD1 TYR H 202      21.371  10.406  32.785  1.00 32.88           C  
ATOM   1553  CD2 TYR H 202      22.611  12.054  31.616  1.00 34.74           C  
ATOM   1554  CE1 TYR H 202      22.524   9.677  32.972  1.00 36.81           C  
ATOM   1555  CE2 TYR H 202      23.765  11.332  31.800  1.00 36.60           C  
ATOM   1556  CZ  TYR H 202      23.721  10.139  32.480  1.00 40.96           C  
ATOM   1557  OH  TYR H 202      24.907   9.399  32.669  1.00 46.71           O  
ATOM   1558  C   TYR H 202      18.184  12.882  30.648  1.00 34.62           C  
ATOM   1559  O   TYR H 202      18.254  13.910  29.978  1.00 37.10           O  
ATOM   1560  N   CYS H 203      17.073  12.551  31.341  1.00 35.89           N  
ATOM   1561  CA  CYS H 203      15.959  13.451  31.465  1.00 37.43           C  
ATOM   1562  CB  CYS H 203      14.593  12.808  31.104  1.00 33.35           C  
ATOM   1563  SG  CYS H 203      14.307  11.187  31.886  1.00 55.35           S  
ATOM   1564  C   CYS H 203      15.950  13.901  32.898  1.00 38.39           C  
ATOM   1565  O   CYS H 203      16.228  13.111  33.799  1.00 38.26           O  
ATOM   1566  N   ALA H 204      15.666  15.199  33.150  1.00 36.46           N  
ATOM   1567  CA  ALA H 204      15.708  15.683  34.507  1.00 36.22           C  
ATOM   1568  CB  ALA H 204      16.970  16.501  34.827  1.00 35.83           C  
ATOM   1569  C   ALA H 204      14.527  16.571  34.768  1.00 36.42           C  
ATOM   1570  O   ALA H 204      13.999  17.215  33.862  1.00 36.49           O  
ATOM   1571  N   ARG H 205      14.093  16.626  36.045  1.00 34.16           N  
ATOM   1572  CA  ARG H 205      12.944  17.390  36.455  1.00 34.54           C  
ATOM   1573  CB  ARG H 205      12.124  16.659  37.531  1.00 34.83           C  
ATOM   1574  CG  ARG H 205      10.893  17.419  38.008  1.00 36.63           C  
ATOM   1575  CD  ARG H 205      10.106  16.665  39.080  1.00 38.24           C  
ATOM   1576  NE  ARG H 205      10.893  16.718  40.343  1.00 48.79           N  
ATOM   1577  CZ  ARG H 205      10.342  16.284  41.513  1.00 47.56           C  
ATOM   1578  NH1 ARG H 205       9.062  15.810  41.526  1.00 47.94           N1+
ATOM   1579  NH2 ARG H 205      11.072  16.319  42.664  1.00 41.73           N  
ATOM   1580  C   ARG H 205      13.398  18.701  37.039  1.00 35.06           C  
ATOM   1581  O   ARG H 205      14.469  18.787  37.636  1.00 42.12           O  
ATOM   1582  N   GLU H 206      12.590  19.772  36.851  1.00 35.22           N  
ATOM   1583  CA  GLU H 206      12.891  21.073  37.395  1.00 35.42           C  
ATOM   1584  CB  GLU H 206      13.475  22.052  36.362  1.00 38.83           C  
ATOM   1585  CG  GLU H 206      13.797  23.428  36.949  1.00 52.90           C  
ATOM   1586  CD  GLU H 206      14.328  24.312  35.830  1.00 21.72           C  
ATOM   1587  OE1 GLU H 206      13.731  24.277  34.722  1.00 23.81           O  
ATOM   1588  OE2 GLU H 206      15.335  25.032  36.068  1.00 19.07           O1-
ATOM   1589  C   GLU H 206      11.604  21.697  37.859  1.00 36.49           C  
ATOM   1590  O   GLU H 206      10.549  21.524  37.252  1.00 35.87           O  
ATOM   1591  N   LYS H 207      11.682  22.369  39.018  1.00 16.20           N  
ATOM   1592  CA  LYS H 207      10.524  22.992  39.570  1.00 20.55           C  
ATOM   1593  CB  LYS H 207      10.319  22.695  41.062  1.00 25.39           C  
ATOM   1594  CG  LYS H 207       9.077  23.369  41.645  1.00 29.80           C  
ATOM   1595  CD  LYS H 207       8.671  22.805  43.006  1.00 54.60           C  
ATOM   1596  CE  LYS H 207       7.423  23.459  43.595  1.00 58.28           C  
ATOM   1597  NZ  LYS H 207       7.006  22.724  44.808  1.00 61.26           N1+
ATOM   1598  C   LYS H 207      10.729  24.456  39.448  1.00 22.25           C  
ATOM   1599  O   LYS H 207      11.849  24.948  39.570  1.00 23.04           O  
ATOM   1600  N   ASP H 208       9.640  25.185  39.146  1.00 21.71           N  
ATOM   1601  CA  ASP H 208       9.719  26.608  39.084  1.00 21.54           C  
ATOM   1602  CB  ASP H 208       9.384  27.205  37.706  1.00 25.56           C  
ATOM   1603  CG  ASP H 208       7.924  26.918  37.385  1.00 29.85           C  
ATOM   1604  OD1 ASP H 208       7.368  25.943  37.958  1.00 32.94           O  
ATOM   1605  OD2 ASP H 208       7.347  27.676  36.562  1.00 29.75           O1-
ATOM   1606  C   ASP H 208       8.713  27.119  40.062  1.00 22.09           C  
ATOM   1607  O   ASP H 208       7.875  26.367  40.560  1.00 23.28           O  
ATOM   1608  N   HIS H 209       8.799  28.419  40.395  1.00 19.99           N  
ATOM   1609  CA  HIS H 209       7.864  28.990  41.316  1.00 21.02           C  
ATOM   1610  ND1 HIS H 209       7.661  30.879  44.337  1.00 26.36           N  
ATOM   1611  CG  HIS H 209       7.460  29.656  43.739  1.00 23.49           C  
ATOM   1612  CB  HIS H 209       8.411  29.053  42.752  1.00 20.96           C  
ATOM   1613  NE2 HIS H 209       5.735  30.098  45.124  1.00 29.60           N  
ATOM   1614  CD2 HIS H 209       6.280  29.192  44.230  1.00 26.04           C  
ATOM   1615  CE1 HIS H 209       6.600  31.094  45.156  1.00 30.22           C  
ATOM   1616  C   HIS H 209       7.558  30.380  40.866  1.00 20.85           C  
ATOM   1617  O   HIS H 209       8.436  31.108  40.408  1.00 22.33           O  
ATOM   1618  N   TYR H 210       6.282  30.789  40.981  1.00 20.41           N  
ATOM   1619  CA  TYR H 210       5.922  32.110  40.562  1.00 22.65           C  
ATOM   1620  CB  TYR H 210       4.713  32.136  39.605  1.00 24.50           C  
ATOM   1621  CG  TYR H 210       4.411  33.562  39.296  1.00 24.52           C  
ATOM   1622  CD1 TYR H 210       5.162  34.257  38.374  1.00 27.11           C  
ATOM   1623  CD2 TYR H 210       3.370  34.202  39.929  1.00 24.84           C  
ATOM   1624  CE1 TYR H 210       4.879  35.575  38.093  1.00 26.79           C  
ATOM   1625  CE2 TYR H 210       3.084  35.518  39.652  1.00 26.12           C  
ATOM   1626  CZ  TYR H 210       3.841  36.206  38.734  1.00 26.76           C  
ATOM   1627  OH  TYR H 210       3.547  37.558  38.451  1.00 27.91           O  
ATOM   1628  C   TYR H 210       5.554  32.878  41.793  1.00 27.03           C  
ATOM   1629  O   TYR H 210       4.653  32.490  42.535  1.00 26.58           O  
ATOM   1630  N   ASP H 211       6.269  33.995  42.043  1.00 25.34           N  
ATOM   1631  CA  ASP H 211       6.012  34.809  43.196  1.00 30.78           C  
ATOM   1632  CB  ASP H 211       7.271  35.529  43.713  1.00 31.00           C  
ATOM   1633  CG  ASP H 211       6.983  36.094  45.098  1.00 28.46           C  
ATOM   1634  OD1 ASP H 211       5.961  35.677  45.708  1.00 30.07           O  
ATOM   1635  OD2 ASP H 211       7.778  36.951  45.566  1.00 33.91           O1-
ATOM   1636  C   ASP H 211       5.017  35.843  42.772  1.00 32.67           C  
ATOM   1637  O   ASP H 211       5.265  36.617  41.848  1.00 33.15           O  
ATOM   1638  N   ILE H 212       3.843  35.859  43.432  1.00 32.80           N  
ATOM   1639  CA  ILE H 212       2.773  36.742  43.064  1.00 35.17           C  
ATOM   1640  CB  ILE H 212       1.524  36.468  43.850  1.00 37.71           C  
ATOM   1641  CG1 ILE H 212       1.038  35.033  43.591  1.00 20.34           C  
ATOM   1642  CG2 ILE H 212       0.485  37.545  43.493  1.00 22.73           C  
ATOM   1643  CD1 ILE H 212      -0.041  34.568  44.570  1.00 27.99           C  
ATOM   1644  C   ILE H 212       3.136  38.175  43.301  1.00 36.69           C  
ATOM   1645  O   ILE H 212       2.961  39.018  42.420  1.00 37.92           O  
ATOM   1646  N   LEU H 213       3.668  38.498  44.495  1.00 38.57           N  
ATOM   1647  CA  LEU H 213       3.916  39.875  44.812  1.00 38.18           C  
ATOM   1648  CB  LEU H 213       4.465  40.056  46.240  1.00 40.15           C  
ATOM   1649  CG  LEU H 213       3.514  39.567  47.353  1.00 39.77           C  
ATOM   1650  CD1 LEU H 213       2.214  40.387  47.388  1.00 20.08           C  
ATOM   1651  CD2 LEU H 213       3.269  38.052  47.260  1.00 42.94           C  
ATOM   1652  C   LEU H 213       4.937  40.444  43.873  1.00 36.69           C  
ATOM   1653  O   LEU H 213       4.714  41.498  43.277  1.00 38.48           O  
ATOM   1654  N   THR H 214       6.091  39.755  43.739  1.00 36.69           N  
ATOM   1655  CA  THR H 214       7.182  40.185  42.904  1.00 38.75           C  
ATOM   1656  CB  THR H 214       8.439  39.405  43.162  1.00 37.02           C  
ATOM   1657  OG1 THR H 214       8.232  38.032  42.870  1.00 34.97           O  
ATOM   1658  CG2 THR H 214       8.835  39.577  44.637  1.00 11.53           C  
ATOM   1659  C   THR H 214       6.861  40.045  41.446  1.00 35.73           C  
ATOM   1660  O   THR H 214       7.086  40.967  40.663  1.00 37.44           O  
ATOM   1661  N   GLY H 215       6.298  38.888  41.046  1.00 35.74           N  
ATOM   1662  CA  GLY H 215       6.032  38.632  39.658  1.00 33.04           C  
ATOM   1663  C   GLY H 215       7.213  37.913  39.062  1.00 33.82           C  
ATOM   1664  O   GLY H 215       7.259  37.685  37.854  1.00 35.16           O  
ATOM   1665  N   TYR H 216       8.199  37.524  39.898  1.00 29.74           N  
ATOM   1666  CA  TYR H 216       9.387  36.869  39.412  1.00 28.55           C  
ATOM   1667  CB  TYR H 216      10.636  37.046  40.298  1.00 33.32           C  
ATOM   1668  CG  TYR H 216      10.962  38.495  40.427  1.00 31.13           C  
ATOM   1669  CD1 TYR H 216      11.141  39.275  39.310  1.00 34.88           C  
ATOM   1670  CD2 TYR H 216      11.144  39.062  41.670  1.00 35.24           C  
ATOM   1671  CE1 TYR H 216      11.454  40.608  39.430  1.00 34.95           C  
ATOM   1672  CE2 TYR H 216      11.460  40.395  41.795  1.00 37.35           C  
ATOM   1673  CZ  TYR H 216      11.612  41.172  40.673  1.00 35.62           C  
ATOM   1674  OH  TYR H 216      11.934  42.541  40.791  1.00 36.29           O  
ATOM   1675  C   TYR H 216       9.149  35.391  39.359  1.00 26.97           C  
ATOM   1676  O   TYR H 216       8.441  34.839  40.199  1.00 22.58           O  
ATOM   1677  N   ASN H 217       9.718  34.716  38.334  1.00 23.61           N  
ATOM   1678  CA  ASN H 217       9.584  33.290  38.243  1.00 22.62           C  
ATOM   1679  CB  ASN H 217       9.304  32.792  36.813  1.00 21.56           C  
ATOM   1680  CG  ASN H 217       8.642  31.422  36.898  1.00 22.74           C  
ATOM   1681  OD1 ASN H 217       7.511  31.293  37.364  1.00 41.29           O  
ATOM   1682  ND2 ASN H 217       9.353  30.369  36.415  1.00 32.36           N  
ATOM   1683  C   ASN H 217      10.898  32.715  38.696  1.00 20.86           C  
ATOM   1684  O   ASN H 217      11.957  33.109  38.205  1.00 20.42           O  
ATOM   1685  N   TYR H 218      10.862  31.742  39.635  1.00 20.75           N  
ATOM   1686  CA  TYR H 218      12.072  31.229  40.224  1.00 22.13           C  
ATOM   1687  CB  TYR H 218      12.020  31.091  41.761  1.00 27.14           C  
ATOM   1688  CG  TYR H 218      11.671  32.400  42.380  1.00 38.41           C  
ATOM   1689  CD1 TYR H 218      12.559  33.451  42.382  1.00 70.85           C  
ATOM   1690  CD2 TYR H 218      10.448  32.568  42.987  1.00 71.46           C  
ATOM   1691  CE1 TYR H 218      12.231  34.651  42.964  1.00 76.79           C  
ATOM   1692  CE2 TYR H 218      10.112  33.767  43.573  1.00 74.79           C  
ATOM   1693  CZ  TYR H 218      11.006  34.811  43.560  1.00 77.20           C  
ATOM   1694  OH  TYR H 218      10.673  36.044  44.158  1.00 78.70           O  
ATOM   1695  C   TYR H 218      12.282  29.828  39.744  1.00 19.76           C  
ATOM   1696  O   TYR H 218      11.333  29.056  39.618  1.00 20.31           O  
ATOM   1697  N   TYR H 219      13.554  29.472  39.458  1.00 17.86           N  
ATOM   1698  CA  TYR H 219      13.868  28.157  38.982  1.00 17.85           C  
ATOM   1699  CB  TYR H 219      14.583  28.166  37.622  1.00 18.84           C  
ATOM   1700  CG  TYR H 219      13.653  28.801  36.648  1.00 24.43           C  
ATOM   1701  CD1 TYR H 219      13.616  30.170  36.511  1.00 23.80           C  
ATOM   1702  CD2 TYR H 219      12.814  28.029  35.878  1.00 22.24           C  
ATOM   1703  CE1 TYR H 219      12.759  30.761  35.614  1.00 22.57           C  
ATOM   1704  CE2 TYR H 219      11.956  28.615  34.980  1.00 25.97           C  
ATOM   1705  CZ  TYR H 219      11.929  29.983  34.845  1.00 27.08           C  
ATOM   1706  OH  TYR H 219      11.046  30.583  33.922  1.00 27.01           O  
ATOM   1707  C   TYR H 219      14.798  27.507  39.969  1.00 17.59           C  
ATOM   1708  O   TYR H 219      15.795  28.095  40.386  1.00 16.03           O  
ATOM   1709  N   TYR H 220      14.419  26.295  40.421  1.00 19.21           N  
ATOM   1710  CA  TYR H 220      15.118  25.454  41.353  1.00 19.26           C  
ATOM   1711  CB  TYR H 220      14.147  24.529  42.088  1.00 20.99           C  
ATOM   1712  CG  TYR H 220      13.313  25.512  42.832  1.00 23.64           C  
ATOM   1713  CD1 TYR H 220      13.704  25.959  44.072  1.00 32.40           C  
ATOM   1714  CD2 TYR H 220      12.162  26.017  42.273  1.00 29.81           C  
ATOM   1715  CE1 TYR H 220      12.944  26.877  44.757  1.00 34.42           C  
ATOM   1716  CE2 TYR H 220      11.398  26.937  42.952  1.00 32.29           C  
ATOM   1717  CZ  TYR H 220      11.790  27.367  44.196  1.00 37.47           C  
ATOM   1718  OH  TYR H 220      11.009  28.310  44.895  1.00 38.62           O  
ATOM   1719  C   TYR H 220      16.259  24.687  40.743  1.00 17.75           C  
ATOM   1720  O   TYR H 220      17.247  24.405  41.415  1.00 18.88           O  
ATOM   1721  N   GLY H 221      16.162  24.274  39.467  1.00 18.49           N  
ATOM   1722  CA  GLY H 221      17.244  23.491  38.933  1.00 17.60           C  
ATOM   1723  C   GLY H 221      16.791  22.062  38.845  1.00 17.59           C  
ATOM   1724  O   GLY H 221      15.677  21.727  39.246  1.00 16.68           O  
ATOM   1725  N   LEU H 222      17.662  21.178  38.307  1.00 16.67           N  
ATOM   1726  CA  LEU H 222      17.305  19.801  38.071  1.00 17.60           C  
ATOM   1727  CB  LEU H 222      18.056  19.195  36.874  1.00 17.07           C  
ATOM   1728  CG  LEU H 222      17.689  19.840  35.525  1.00 19.28           C  
ATOM   1729  CD1 LEU H 222      18.016  21.340  35.502  1.00 18.34           C  
ATOM   1730  CD2 LEU H 222      18.336  19.083  34.354  1.00 19.43           C  
ATOM   1731  C   LEU H 222      17.641  18.967  39.268  1.00 18.88           C  
ATOM   1732  O   LEU H 222      18.802  18.637  39.511  1.00 19.47           O  
ATOM   1733  N   ASP H 223      16.616  18.654  40.084  1.00 20.49           N  
ATOM   1734  CA  ASP H 223      16.798  17.836  41.248  1.00 20.32           C  
ATOM   1735  CB  ASP H 223      15.745  18.075  42.340  1.00 21.37           C  
ATOM   1736  CG  ASP H 223      14.383  17.685  41.805  1.00 24.02           C  
ATOM   1737  OD1 ASP H 223      14.190  17.710  40.562  1.00 24.94           O  
ATOM   1738  OD2 ASP H 223      13.513  17.357  42.653  1.00 27.05           O1-
ATOM   1739  C   ASP H 223      16.847  16.364  40.948  1.00 22.27           C  
ATOM   1740  O   ASP H 223      17.644  15.647  41.549  1.00 27.59           O  
ATOM   1741  N   VAL H 224      16.009  15.866  40.011  1.00 35.66           N  
ATOM   1742  CA  VAL H 224      15.931  14.437  39.844  1.00 34.46           C  
ATOM   1743  CB  VAL H 224      14.529  13.940  40.084  1.00 38.51           C  
ATOM   1744  CG1 VAL H 224      13.651  14.276  38.867  1.00 26.95           C  
ATOM   1745  CG2 VAL H 224      14.573  12.460  40.469  1.00 23.89           C  
ATOM   1746  C   VAL H 224      16.347  14.069  38.444  1.00 35.77           C  
ATOM   1747  O   VAL H 224      15.972  14.737  37.479  1.00 40.07           O  
ATOM   1748  N   TRP H 225      17.134  12.975  38.299  1.00 37.31           N  
ATOM   1749  CA  TRP H 225      17.633  12.583  37.006  1.00 37.27           C  
ATOM   1750  CB  TRP H 225      19.167  12.697  36.921  1.00 34.92           C  
ATOM   1751  CG  TRP H 225      19.706  14.101  37.089  1.00 34.71           C  
ATOM   1752  CD2 TRP H 225      20.544  14.787  36.144  1.00 32.53           C  
ATOM   1753  CD1 TRP H 225      19.558  14.946  38.152  1.00 34.15           C  
ATOM   1754  NE1 TRP H 225      20.235  16.118  37.922  1.00 32.16           N  
ATOM   1755  CE2 TRP H 225      20.854  16.033  36.693  1.00 33.99           C  
ATOM   1756  CE3 TRP H 225      21.027  14.409  34.923  1.00 30.65           C  
ATOM   1757  CZ2 TRP H 225      21.648  16.922  36.027  1.00 35.26           C  
ATOM   1758  CZ3 TRP H 225      21.824  15.311  34.252  1.00 33.86           C  
ATOM   1759  CH2 TRP H 225      22.128  16.543  34.794  1.00 33.97           C  
ATOM   1760  C   TRP H 225      17.308  11.135  36.784  1.00 39.94           C  
ATOM   1761  O   TRP H 225      17.079  10.392  37.735  1.00 43.33           O  
ATOM   1762  N   GLY H 226      17.249  10.705  35.505  1.00 40.00           N  
ATOM   1763  CA  GLY H 226      17.000   9.326  35.177  1.00 41.81           C  
ATOM   1764  C   GLY H 226      18.323   8.638  34.999  1.00 44.79           C  
ATOM   1765  O   GLY H 226      19.374   9.268  35.078  1.00 45.47           O  
ATOM   1766  N   GLN H 227      18.286   7.308  34.758  1.00 48.01           N  
ATOM   1767  CA  GLN H 227      19.459   6.498  34.554  1.00 47.63           C  
ATOM   1768  CB  GLN H 227      19.164   4.987  34.549  1.00 53.41           C  
ATOM   1769  CG  GLN H 227      18.727   4.455  35.916  1.00 64.10           C  
ATOM   1770  CD  GLN H 227      19.914   4.581  36.861  1.00 70.99           C  
ATOM   1771  OE1 GLN H 227      19.920   5.411  37.767  1.00 73.57           O  
ATOM   1772  NE2 GLN H 227      20.957   3.738  36.642  1.00 67.95           N  
ATOM   1773  C   GLN H 227      20.104   6.849  33.246  1.00 42.11           C  
ATOM   1774  O   GLN H 227      21.329   6.836  33.136  1.00 44.71           O  
ATOM   1775  N   GLY H 228      19.298   7.136  32.203  1.00 42.56           N  
ATOM   1776  CA  GLY H 228      19.837   7.531  30.926  1.00 39.39           C  
ATOM   1777  C   GLY H 228      19.843   6.384  29.954  1.00 41.35           C  
ATOM   1778  O   GLY H 228      19.816   5.215  30.336  1.00 43.73           O  
ATOM   1779  N   THR H 229      19.858   6.718  28.642  1.00 40.84           N  
ATOM   1780  CA  THR H 229      19.924   5.741  27.586  1.00 41.75           C  
ATOM   1781  CB  THR H 229      18.687   5.647  26.739  1.00 42.89           C  
ATOM   1782  OG1 THR H 229      18.397   6.910  26.158  1.00 28.46           O  
ATOM   1783  CG2 THR H 229      17.509   5.154  27.592  1.00 26.58           C  
ATOM   1784  C   THR H 229      21.035   6.153  26.673  1.00 43.84           C  
ATOM   1785  O   THR H 229      21.250   7.341  26.443  1.00 45.35           O  
ATOM   1786  N   THR H 230      21.768   5.175  26.104  1.00 45.16           N  
ATOM   1787  CA  THR H 230      22.870   5.555  25.269  1.00 44.43           C  
ATOM   1788  CB  THR H 230      24.085   4.686  25.396  1.00 45.83           C  
ATOM   1789  OG1 THR H 230      23.754   3.336  25.117  1.00 24.49           O  
ATOM   1790  CG2 THR H 230      24.667   4.832  26.805  1.00 24.46           C  
ATOM   1791  C   THR H 230      22.473   5.515  23.837  1.00 43.77           C  
ATOM   1792  O   THR H 230      21.839   4.574  23.365  1.00 49.20           O  
ATOM   1793  N   VAL H 231      22.848   6.585  23.114  1.00 41.01           N  
ATOM   1794  CA  VAL H 231      22.595   6.680  21.713  1.00 40.64           C  
ATOM   1795  CB  VAL H 231      21.934   7.975  21.340  1.00 37.95           C  
ATOM   1796  CG1 VAL H 231      21.844   8.071  19.810  1.00 34.97           C  
ATOM   1797  CG2 VAL H 231      20.569   8.044  22.042  1.00 37.13           C  
ATOM   1798  C   VAL H 231      23.932   6.649  21.049  1.00 44.34           C  
ATOM   1799  O   VAL H 231      24.773   7.515  21.290  1.00 46.72           O  
ATOM   1800  N   THR H 232      24.171   5.638  20.191  1.00 47.03           N  
ATOM   1801  CA  THR H 232      25.434   5.567  19.518  1.00 45.72           C  
ATOM   1802  CB  THR H 232      26.117   4.238  19.683  1.00 44.05           C  
ATOM   1803  OG1 THR H 232      26.331   3.962  21.060  1.00 47.31           O  
ATOM   1804  CG2 THR H 232      27.460   4.273  18.937  1.00 40.99           C  
ATOM   1805  C   THR H 232      25.180   5.755  18.055  1.00 46.00           C  
ATOM   1806  O   THR H 232      24.467   4.969  17.431  1.00 49.16           O  
ATOM   1807  N   VAL H 233      25.761   6.816  17.463  1.00 42.61           N  
ATOM   1808  CA  VAL H 233      25.569   7.025  16.058  1.00 42.28           C  
ATOM   1809  CB  VAL H 233      25.340   8.467  15.681  1.00 39.42           C  
ATOM   1810  CG1 VAL H 233      23.978   8.914  16.233  1.00 38.73           C  
ATOM   1811  CG2 VAL H 233      26.491   9.322  16.228  1.00 36.51           C  
ATOM   1812  C   VAL H 233      26.798   6.537  15.356  1.00 50.32           C  
ATOM   1813  O   VAL H 233      27.890   7.075  15.529  1.00 50.03           O  
ATOM   1814  N   SER H 234      26.644   5.472  14.542  1.00 52.00           N  
ATOM   1815  CA  SER H 234      27.768   4.941  13.827  1.00 49.89           C  
ATOM   1816  CB  SER H 234      28.608   3.935  14.636  1.00 47.50           C  
ATOM   1817  OG  SER H 234      27.840   2.773  14.914  1.00 50.09           O  
ATOM   1818  C   SER H 234      27.238   4.208  12.639  1.00 51.11           C  
ATOM   1819  O   SER H 234      26.059   3.861  12.583  1.00 52.17           O  
ATOM   1820  N   SER H 235      28.109   3.956  11.643  1.00 53.08           N  
ATOM   1821  CA  SER H 235      27.671   3.255  10.474  1.00 58.42           C  
ATOM   1822  CB  SER H 235      28.563   3.507   9.248  1.00 56.45           C  
ATOM   1823  OG  SER H 235      29.879   3.043   9.506  1.00 58.38           O  
ATOM   1824  C   SER H 235      27.716   1.767  10.788  1.00 60.02           C  
ATOM   1825  O   SER H 235      28.832   1.273  11.094  1.00 64.70           O  
ATOM   1826  OXT SER H 235      26.646   1.104  10.725  1.00 36.55           O1-
TER    1827      SER H 235 
CONECT  162  662
CONECT  662  162
CONECT  964 1563
CONECT 1563  964
END
