# Supplementary material for: Fully automated antibody structure prediction using BIOVIA tools: Validation study
Source: PLoS One. 2017 May 18;12(5):e0177923. doi: 10.1371/journal.pone.0177923 (PMC5436848; doi:10.1371/journal.pone.0177923)
Supplement: S2 Dataset — Predicted structures using the Top5 framework method, Chothia CDR definition with canonical filtering and generating 50 models. These were used in the comparison against predictions using no filtering. (ZIP) [file pone.0177923.s004.zip › 4LIQ_LH_FV_FinalModel.pdb]

REMARK   Accelrys Discovery Studio PDB file
REMARK   Created:  2015-04-10T04:43:04Z
SSBOND   1 CYS L   23    CYS L   88                                     
SSBOND   2 CYS H  128    CYS H  201                                     
ATOM      1  N   ASP L   1      26.255  32.944  25.887  1.00 40.19           N1+
ATOM      2  CA  ASP L   1      26.090  31.863  26.884  1.00 39.30           C  
ATOM      3  CB  ASP L   1      26.574  30.521  26.312  1.00 40.24           C  
ATOM      4  CG  ASP L   1      25.618  30.107  25.204  1.00 43.05           C  
ATOM      5  OD1 ASP L   1      24.517  30.714  25.118  1.00 46.40           O  
ATOM      6  OD2 ASP L   1      25.975  29.181  24.429  1.00 45.68           O1-
ATOM      7  C   ASP L   1      26.901  32.168  28.095  1.00 38.15           C  
ATOM      8  O   ASP L   1      27.790  33.017  28.058  1.00 37.97           O  
ATOM      9  N   ILE L   2      26.597  31.475  29.209  1.00 39.11           N  
ATOM     10  CA  ILE L   2      27.324  31.674  30.424  1.00 38.55           C  
ATOM     11  CB  ILE L   2      26.477  31.575  31.663  1.00 38.21           C  
ATOM     12  CG1 ILE L   2      25.375  32.645  31.683  1.00 38.47           C  
ATOM     13  CG2 ILE L   2      27.418  31.657  32.877  1.00 37.95           C  
ATOM     14  CD1 ILE L   2      25.907  34.070  31.792  1.00 38.54           C  
ATOM     15  C   ILE L   2      28.297  30.548  30.509  1.00 37.94           C  
ATOM     16  O   ILE L   2      27.933  29.386  30.340  1.00 38.13           O  
ATOM     17  N   GLN L   3      29.580  30.869  30.752  0.94 37.39           N  
ATOM     18  CA  GLN L   3      30.541  29.816  30.859  0.94 37.42           C  
ATOM     19  CB  GLN L   3      31.906  30.129  30.219  0.94 38.02           C  
ATOM     20  CG  GLN L   3      31.885  30.186  28.688  0.94 40.81           C  
ATOM     21  CD  GLN L   3      31.508  31.590  28.236  0.94 44.12           C  
ATOM     22  OE1 GLN L   3      30.493  32.146  28.652  0.94 46.01           O  
ATOM     23  NE2 GLN L   3      32.359  32.186  27.361  0.94 45.85           N  
ATOM     24  C   GLN L   3      30.789  29.575  32.308  0.94 36.42           C  
ATOM     25  O   GLN L   3      31.001  30.509  33.080  0.94 36.22           O  
ATOM     26  N   MET L   4      30.742  28.296  32.719  1.00 37.39           N  
ATOM     27  CA  MET L   4      31.038  27.991  34.083  1.00 35.58           C  
ATOM     28  CB  MET L   4      30.005  27.058  34.741  1.00 34.92           C  
ATOM     29  CG  MET L   4      28.599  27.664  34.803  1.00 34.65           C  
ATOM     30  SD  MET L   4      28.450  29.143  35.850  1.00 35.36           S  
ATOM     31  CE  MET L   4      28.426  28.234  37.421  1.00 34.82           C  
ATOM     32  C   MET L   4      32.352  27.288  34.049  1.00 35.31           C  
ATOM     33  O   MET L   4      32.477  26.215  33.463  1.00 35.09           O  
ATOM     34  N   THR L   5      33.381  27.897  34.665  1.00 34.78           N  
ATOM     35  CA  THR L   5      34.675  27.290  34.646  1.00 34.80           C  
ATOM     36  CB  THR L   5      35.757  28.201  34.150  1.00 35.86           C  
ATOM     37  OG1 THR L   5      35.760  29.408  34.896  1.00 37.62           O  
ATOM     38  CG2 THR L   5      35.523  28.481  32.662  1.00 36.28           C  
ATOM     39  C   THR L   5      35.017  26.884  36.033  1.00 33.97           C  
ATOM     40  O   THR L   5      34.948  27.680  36.968  1.00 33.67           O  
ATOM     41  N   GLN L   6      35.399  25.607  36.208  1.00 33.64           N  
ATOM     42  CA  GLN L   6      35.733  25.206  37.536  1.00 33.79           C  
ATOM     43  CB  GLN L   6      34.791  24.145  38.142  1.00 33.69           C  
ATOM     44  CG  GLN L   6      34.688  22.823  37.387  1.00 33.05           C  
ATOM     45  CD  GLN L   6      33.652  21.977  38.114  1.00 32.03           C  
ATOM     46  OE1 GLN L   6      32.602  21.647  37.564  1.00 31.07           O  
ATOM     47  NE2 GLN L   6      33.948  21.622  39.392  1.00 32.15           N  
ATOM     48  C   GLN L   6      37.159  24.796  37.592  1.00 34.94           C  
ATOM     49  O   GLN L   6      37.744  24.357  36.603  1.00 35.62           O  
ATOM     50  N   SER L   7      37.770  25.007  38.772  1.00 35.63           N  
ATOM     51  CA  SER L   7      39.150  24.690  38.968  1.00 36.92           C  
ATOM     52  CB  SER L   7      40.048  25.938  39.045  1.00 38.74           C  
ATOM     53  OG  SER L   7      39.976  26.672  37.832  1.00 41.52           O  
ATOM     54  C   SER L   7      39.247  24.009  40.295  1.00 36.32           C  
ATOM     55  O   SER L   7      38.493  24.326  41.215  1.00 36.91           O  
ATOM     56  N   PRO L   8      40.138  23.063  40.437  1.00 36.37           N  
ATOM     57  CA  PRO L   8      40.979  22.600  39.364  1.00 36.31           C  
ATOM     58  CD  PRO L   8      40.729  22.802  41.739  1.00 36.52           C  
ATOM     59  CB  PRO L   8      42.235  22.027  40.023  1.00 36.83           C  
ATOM     60  CG  PRO L   8      41.809  21.743  41.471  1.00 36.40           C  
ATOM     61  C   PRO L   8      40.225  21.570  38.579  1.00 35.49           C  
ATOM     62  O   PRO L   8      39.134  21.186  38.997  1.00 35.10           O  
ATOM     63  N   SER L   9      40.774  21.132  37.429  0.94 35.46           N  
ATOM     64  CA  SER L   9      40.153  20.120  36.621  0.94 35.26           C  
ATOM     65  CB  SER L   9      40.864  19.913  35.274  0.94 36.78           C  
ATOM     66  OG  SER L   9      40.766  21.091  34.487  0.94 39.63           O  
ATOM     67  C   SER L   9      40.198  18.815  37.357  0.94 34.21           C  
ATOM     68  O   SER L   9      39.263  18.020  37.278  0.94 33.24           O  
ATOM     69  N   SER L  10      41.302  18.545  38.080  0.93 31.52           N  
ATOM     70  CA  SER L  10      41.400  17.316  38.814  0.93 31.42           C  
ATOM     71  CB  SER L  10      42.165  16.200  38.078  0.93 32.52           C  
ATOM     72  OG  SER L  10      41.433  15.766  36.942  0.93 35.18           O  
ATOM     73  C   SER L  10      42.162  17.598  40.065  0.93 31.17           C  
ATOM     74  O   SER L  10      42.919  18.565  40.144  0.93 31.16           O  
ATOM     75  N   LEU L  11      41.965  16.746  41.089  1.00 32.84           N  
ATOM     76  CA  LEU L  11      42.623  16.967  42.339  1.00 32.55           C  
ATOM     77  CB  LEU L  11      41.752  17.864  43.237  1.00 32.61           C  
ATOM     78  CG  LEU L  11      42.291  18.195  44.634  1.00 32.97           C  
ATOM     79  CD1 LEU L  11      43.715  18.767  44.589  1.00 34.43           C  
ATOM     80  CD2 LEU L  11      41.320  19.156  45.342  1.00 34.14           C  
ATOM     81  C   LEU L  11      42.842  15.632  42.983  1.00 31.88           C  
ATOM     82  O   LEU L  11      42.001  14.740  42.888  1.00 31.17           O  
ATOM     83  N   SER L  12      44.006  15.458  43.643  1.00 31.81           N  
ATOM     84  CA  SER L  12      44.287  14.215  44.298  1.00 31.89           C  
ATOM     85  CB  SER L  12      45.671  13.651  43.925  1.00 32.76           C  
ATOM     86  OG  SER L  12      45.808  12.321  44.397  1.00 35.50           O  
ATOM     87  C   SER L  12      44.266  14.516  45.763  1.00 31.81           C  
ATOM     88  O   SER L  12      44.926  15.447  46.221  1.00 32.43           O  
ATOM     89  N   ALA L  13      43.497  13.727  46.543  1.00 31.15           N  
ATOM     90  CA  ALA L  13      43.355  14.030  47.937  1.00 31.74           C  
ATOM     91  CB  ALA L  13      42.027  14.739  48.251  1.00 31.50           C  
ATOM     92  C   ALA L  13      43.362  12.756  48.717  1.00 31.95           C  
ATOM     93  O   ALA L  13      43.150  11.670  48.179  1.00 31.70           O  
ATOM     94  N   SER L  14      43.635  12.873  50.029  1.00 32.42           N  
ATOM     95  CA  SER L  14      43.657  11.734  50.894  1.00 33.08           C  
ATOM     96  CB  SER L  14      44.821  11.757  51.896  1.00 33.74           C  
ATOM     97  OG  SER L  14      46.059  11.746  51.203  1.00 34.62           O  
ATOM     98  C   SER L  14      42.401  11.764  51.696  1.00 33.19           C  
ATOM     99  O   SER L  14      41.742  12.793  51.813  1.00 32.66           O  
ATOM    100  N   VAL L  15      42.027  10.609  52.272  1.00 34.09           N  
ATOM    101  CA  VAL L  15      40.838  10.581  53.060  1.00 34.56           C  
ATOM    102  CB  VAL L  15      40.465   9.199  53.513  1.00 35.29           C  
ATOM    103  CG1 VAL L  15      39.211   9.292  54.397  1.00 35.91           C  
ATOM    104  CG2 VAL L  15      40.298   8.309  52.269  1.00 34.72           C  
ATOM    105  C   VAL L  15      41.093  11.408  54.279  1.00 35.36           C  
ATOM    106  O   VAL L  15      42.177  11.360  54.860  1.00 36.21           O  
ATOM    107  N   GLY L  16      40.089  12.214  54.680  1.00 34.96           N  
ATOM    108  CA  GLY L  16      40.190  13.021  55.861  1.00 35.99           C  
ATOM    109  C   GLY L  16      40.615  14.415  55.511  1.00 36.38           C  
ATOM    110  O   GLY L  16      40.552  15.309  56.354  1.00 37.11           O  
ATOM    111  N   ASP L  17      41.059  14.660  54.264  1.00 35.87           N  
ATOM    112  CA  ASP L  17      41.496  15.997  53.974  1.00 36.29           C  
ATOM    113  CB  ASP L  17      42.622  16.085  52.922  1.00 37.18           C  
ATOM    114  CG  ASP L  17      42.178  15.493  51.598  1.00 39.98           C  
ATOM    115  OD1 ASP L  17      40.968  15.181  51.449  1.00 42.01           O  
ATOM    116  OD2 ASP L  17      43.065  15.340  50.715  1.00 41.44           O1-
ATOM    117  C   ASP L  17      40.337  16.867  53.596  1.00 35.17           C  
ATOM    118  O   ASP L  17      39.234  16.387  53.336  1.00 34.63           O  
ATOM    119  N   ARG L  18      40.558  18.200  53.604  0.94 34.93           N  
ATOM    120  CA  ARG L  18      39.517  19.109  53.216  0.84 33.85           C  
ATOM    121  CB  ARG L  18      39.456  20.421  54.015  0.84 34.29           C  
ATOM    122  CG  ARG L  18      38.323  21.330  53.529  0.84 35.55           C  
ATOM    123  CD  ARG L  18      38.295  22.716  54.171  0.84 38.17           C  
ATOM    124  NE  ARG L  18      37.751  22.564  55.547  0.84 41.35           N  
ATOM    125  CZ  ARG L  18      37.338  23.668  56.233  0.84 43.54           C  
ATOM    126  NH1 ARG L  18      37.437  24.902  55.658  0.84 43.97           N1+
ATOM    127  NH2 ARG L  18      36.822  23.540  57.490  0.84 44.47           N  
ATOM    128  C   ARG L  18      39.776  19.482  51.794  0.94 33.01           C  
ATOM    129  O   ARG L  18      40.919  19.722  51.405  0.94 33.15           O  
ATOM    130  N   VAL L  19      38.709  19.529  50.973  1.00 31.46           N  
ATOM    131  CA  VAL L  19      38.894  19.838  49.588  1.00 31.03           C  
ATOM    132  CB  VAL L  19      38.532  18.688  48.690  1.00 31.08           C  
ATOM    133  CG1 VAL L  19      38.716  19.122  47.229  1.00 31.46           C  
ATOM    134  CG2 VAL L  19      39.379  17.468  49.087  1.00 32.24           C  
ATOM    135  C   VAL L  19      38.005  20.988  49.227  1.00 29.95           C  
ATOM    136  O   VAL L  19      36.873  21.091  49.700  1.00 28.77           O  
ATOM    137  N   THR L  20      38.519  21.903  48.379  1.00 29.79           N  
ATOM    138  CA  THR L  20      37.739  23.026  47.949  1.00 29.80           C  
ATOM    139  CB  THR L  20      38.299  24.343  48.407  1.00 30.65           C  
ATOM    140  OG1 THR L  20      38.379  24.374  49.825  1.00 31.95           O  
ATOM    141  CG2 THR L  20      37.385  25.475  47.907  1.00 30.64           C  
ATOM    142  C   THR L  20      37.744  23.032  46.452  1.00 29.47           C  
ATOM    143  O   THR L  20      38.792  22.910  45.818  1.00 30.00           O  
ATOM    144  N   ILE L  21      36.547  23.154  45.848  1.00 28.56           N  
ATOM    145  CA  ILE L  21      36.431  23.223  44.423  1.00 28.41           C  
ATOM    146  CB  ILE L  21      35.595  22.119  43.840  1.00 27.69           C  
ATOM    147  CG1 ILE L  21      36.256  20.755  44.108  1.00 28.54           C  
ATOM    148  CG2 ILE L  21      35.386  22.412  42.346  1.00 28.93           C  
ATOM    149  CD1 ILE L  21      35.340  19.565  43.827  1.00 27.69           C  
ATOM    150  C   ILE L  21      35.750  24.521  44.131  1.00 28.20           C  
ATOM    151  O   ILE L  21      34.750  24.863  44.757  1.00 27.86           O  
ATOM    152  N   THR L  22      36.283  25.287  43.165  1.00 29.02           N  
ATOM    153  CA  THR L  22      35.717  26.570  42.886  1.00 30.18           C  
ATOM    154  CB  THR L  22      36.738  27.663  42.975  1.00 31.81           C  
ATOM    155  OG1 THR L  22      36.147  28.927  42.718  1.00 33.29           O  
ATOM    156  CG2 THR L  22      37.859  27.361  41.973  1.00 31.74           C  
ATOM    157  C   THR L  22      35.135  26.546  41.508  1.00 30.72           C  
ATOM    158  O   THR L  22      35.527  25.746  40.662  1.00 30.12           O  
ATOM    159  N   CYS L  23      34.127  27.407  41.272  1.00 32.05           N  
ATOM    160  CA  CYS L  23      33.472  27.503  39.999  1.00 33.14           C  
ATOM    161  CB  CYS L  23      32.109  26.753  40.004  1.00 33.39           C  
ATOM    162  SG  CYS L  23      31.167  26.790  38.443  1.00 38.77           S  
ATOM    163  C   CYS L  23      33.262  28.967  39.751  1.00 33.61           C  
ATOM    164  O   CYS L  23      32.765  29.685  40.617  1.00 34.36           O  
ATOM    165  N   ARG L  24      33.673  29.474  38.569  1.00 33.97           N  
ATOM    166  CA  ARG L  24      33.480  30.877  38.334  1.00 34.49           C  
ATOM    167  CB  ARG L  24      34.784  31.673  38.182  1.00 35.85           C  
ATOM    168  CG  ARG L  24      35.687  31.204  37.047  1.00 37.73           C  
ATOM    169  CD  ARG L  24      37.072  31.847  37.106  1.00 40.33           C  
ATOM    170  NE  ARG L  24      37.737  31.361  38.349  1.00 62.47           N  
ATOM    171  CZ  ARG L  24      37.575  32.034  39.526  1.00 63.99           C  
ATOM    172  NH1 ARG L  24      36.807  33.163  39.569  1.00 63.93           N1+
ATOM    173  NH2 ARG L  24      38.177  31.574  40.662  1.00 64.01           N  
ATOM    174  C   ARG L  24      32.649  31.054  37.106  1.00 33.91           C  
ATOM    175  O   ARG L  24      32.888  30.431  36.072  1.00 33.66           O  
ATOM    176  N   ALA L  25      31.605  31.898  37.223  1.00 33.32           N  
ATOM    177  CA  ALA L  25      30.713  32.175  36.138  1.00 33.47           C  
ATOM    178  CB  ALA L  25      29.284  32.507  36.597  1.00 32.81           C  
ATOM    179  C   ALA L  25      31.231  33.348  35.367  1.00 34.87           C  
ATOM    180  O   ALA L  25      31.896  34.226  35.915  1.00 35.03           O  
ATOM    181  N   SER L  26      30.943  33.384  34.053  1.00 20.87           N  
ATOM    182  CA  SER L  26      31.407  34.461  33.223  1.00 23.23           C  
ATOM    183  CB  SER L  26      31.287  34.189  31.718  1.00 21.77           C  
ATOM    184  OG  SER L  26      31.774  35.316  31.004  1.00 19.91           O  
ATOM    185  C   SER L  26      30.605  35.700  33.483  1.00 25.24           C  
ATOM    186  O   SER L  26      31.092  36.813  33.279  1.00 28.30           O  
ATOM    187  N   GLU L  27      29.335  35.528  33.906  1.00 24.57           N  
ATOM    188  CA  GLU L  27      28.452  36.632  34.166  1.00 25.13           C  
ATOM    189  CB  GLU L  27      27.341  36.766  33.118  1.00 27.77           C  
ATOM    190  CG  GLU L  27      26.669  38.135  33.118  1.00 32.41           C  
ATOM    191  CD  GLU L  27      25.691  38.153  31.957  1.00 36.17           C  
ATOM    192  OE1 GLU L  27      25.412  37.056  31.401  1.00 43.75           O  
ATOM    193  OE2 GLU L  27      25.216  39.263  31.605  1.00 36.26           O1-
ATOM    194  C   GLU L  27      27.809  36.391  35.505  1.00 24.98           C  
ATOM    195  O   GLU L  27      27.900  35.290  36.043  1.00 23.72           O  
ATOM    196  N   ASP L  28      27.161  37.437  36.082  1.00 25.12           N  
ATOM    197  CA  ASP L  28      26.541  37.374  37.386  1.00 24.50           C  
ATOM    198  CB  ASP L  28      26.192  38.759  37.974  1.00 28.00           C  
ATOM    199  CG  ASP L  28      25.744  38.619  39.432  1.00 30.18           C  
ATOM    200  OD1 ASP L  28      25.555  37.467  39.906  1.00 32.25           O  
ATOM    201  OD2 ASP L  28      25.587  39.679  40.095  1.00 30.72           O1-
ATOM    202  C   ASP L  28      25.274  36.570  37.336  1.00 22.42           C  
ATOM    203  O   ASP L  28      24.275  36.977  36.744  1.00 23.84           O  
ATOM    204  N   VAL L  29      25.342  35.364  37.931  1.00 20.00           N  
ATOM    205  CA  VAL L  29      24.310  34.370  38.064  1.00 18.80           C  
ATOM    206  CB  VAL L  29      24.849  32.968  38.051  1.00 20.02           C  
ATOM    207  CG1 VAL L  29      25.474  32.713  36.671  1.00 20.17           C  
ATOM    208  CG2 VAL L  29      25.843  32.798  39.207  1.00 21.68           C  
ATOM    209  C   VAL L  29      23.392  34.533  39.246  1.00 18.75           C  
ATOM    210  O   VAL L  29      22.404  33.805  39.316  1.00 18.39           O  
ATOM    211  N   ASN L  30      23.740  35.359  40.262  1.00 19.58           N  
ATOM    212  CA  ASN L  30      22.916  35.474  41.442  1.00 20.65           C  
ATOM    213  CB  ASN L  30      21.382  35.428  41.238  1.00 25.88           C  
ATOM    214  CG  ASN L  30      20.883  36.683  40.525  1.00 33.59           C  
ATOM    215  OD1 ASN L  30      20.589  36.656  39.329  1.00 38.50           O  
ATOM    216  ND2 ASN L  30      20.767  37.808  41.282  1.00 32.65           N  
ATOM    217  C   ASN L  30      23.310  34.316  42.305  1.00 19.45           C  
ATOM    218  O   ASN L  30      24.498  34.042  42.477  1.00 18.97           O  
ATOM    219  N   THR L  31      22.325  33.634  42.924  1.00 20.24           N  
ATOM    220  CA  THR L  31      22.660  32.479  43.708  1.00 19.56           C  
ATOM    221  CB  THR L  31      22.151  32.613  45.120  1.00 20.64           C  
ATOM    222  OG1 THR L  31      22.628  33.826  45.682  1.00 20.44           O  
ATOM    223  CG2 THR L  31      22.675  31.450  45.982  1.00 22.39           C  
ATOM    224  C   THR L  31      21.987  31.287  43.068  1.00 19.68           C  
ATOM    225  O   THR L  31      21.586  30.338  43.740  1.00 22.88           O  
ATOM    226  N   TYR L  32      21.893  31.265  41.722  1.00 17.29           N  
ATOM    227  CA  TYR L  32      21.219  30.161  41.091  1.00 18.07           C  
ATOM    228  CB  TYR L  32      20.459  30.543  39.803  1.00 17.49           C  
ATOM    229  CG  TYR L  32      19.237  31.323  40.147  1.00 36.18           C  
ATOM    230  CD1 TYR L  32      18.058  30.673  40.428  1.00 41.49           C  
ATOM    231  CD2 TYR L  32      19.260  32.699  40.182  1.00 40.70           C  
ATOM    232  CE1 TYR L  32      16.923  31.384  40.744  1.00 44.63           C  
ATOM    233  CE2 TYR L  32      18.128  33.416  40.498  1.00 43.08           C  
ATOM    234  CZ  TYR L  32      16.954  32.758  40.781  1.00 45.84           C  
ATOM    235  OH  TYR L  32      15.789  33.485  41.107  1.00 48.65           O  
ATOM    236  C   TYR L  32      22.246  29.193  40.648  1.00 17.42           C  
ATOM    237  O   TYR L  32      22.508  29.046  39.455  1.00 15.90           O  
ATOM    238  N   VAL L  33      22.811  28.446  41.602  1.00 28.50           N  
ATOM    239  CA  VAL L  33      23.859  27.538  41.246  1.00 27.09           C  
ATOM    240  CB  VAL L  33      25.226  28.039  41.617  1.00 27.29           C  
ATOM    241  CG1 VAL L  33      26.248  26.912  41.390  1.00 16.04           C  
ATOM    242  CG2 VAL L  33      25.519  29.305  40.794  1.00 16.26           C  
ATOM    243  C   VAL L  33      23.627  26.271  42.000  1.00 26.59           C  
ATOM    244  O   VAL L  33      23.226  26.294  43.164  1.00 26.57           O  
ATOM    245  N   SER L  34      23.869  25.126  41.333  1.00 25.67           N  
ATOM    246  CA  SER L  34      23.714  23.858  41.975  1.00 24.88           C  
ATOM    247  CB  SER L  34      22.553  23.024  41.406  1.00 25.66           C  
ATOM    248  OG  SER L  34      21.317  23.679  41.651  1.00  0.00           O  
ATOM    249  C   SER L  34      24.977  23.074  41.768  1.00 24.36           C  
ATOM    250  O   SER L  34      25.697  23.274  40.791  1.00 25.01           O  
ATOM    251  N   TRP L  35      25.289  22.163  42.716  1.00 23.84           N  
ATOM    252  CA  TRP L  35      26.462  21.335  42.606  1.00 23.42           C  
ATOM    253  CB  TRP L  35      27.424  21.458  43.802  1.00 23.44           C  
ATOM    254  CG  TRP L  35      28.132  22.788  43.908  1.00 23.46           C  
ATOM    255  CD2 TRP L  35      29.406  23.073  43.308  1.00 23.75           C  
ATOM    256  CD1 TRP L  35      27.750  23.924  44.561  1.00 24.25           C  
ATOM    257  NE1 TRP L  35      28.708  24.898  44.407  1.00 24.78           N  
ATOM    258  CE2 TRP L  35      29.733  24.388  43.638  1.00 23.91           C  
ATOM    259  CE3 TRP L  35      30.238  22.300  42.547  1.00 23.73           C  
ATOM    260  CZ2 TRP L  35      30.900  24.953  43.208  1.00 24.53           C  
ATOM    261  CZ3 TRP L  35      31.413  22.873  42.115  1.00 24.36           C  
ATOM    262  CH2 TRP L  35      31.736  24.174  42.439  1.00 24.24           C  
ATOM    263  C   TRP L  35      26.015  19.907  42.558  1.00 23.54           C  
ATOM    264  O   TRP L  35      25.114  19.500  43.289  1.00 23.43           O  
ATOM    265  N   TYR L  36      26.662  19.101  41.691  1.00 23.55           N  
ATOM    266  CA  TYR L  36      26.286  17.722  41.524  1.00 23.82           C  
ATOM    267  CB  TYR L  36      25.769  17.383  40.115  1.00 24.46           C  
ATOM    268  CG  TYR L  36      24.553  18.188  39.813  1.00 24.58           C  
ATOM    269  CD1 TYR L  36      24.669  19.455  39.295  1.00 24.71           C  
ATOM    270  CD2 TYR L  36      23.296  17.683  40.034  1.00 24.89           C  
ATOM    271  CE1 TYR L  36      23.552  20.202  39.006  1.00 24.67           C  
ATOM    272  CE2 TYR L  36      22.176  18.429  39.747  1.00 25.41           C  
ATOM    273  CZ  TYR L  36      22.299  19.693  39.232  1.00 25.64           C  
ATOM    274  OH  TYR L  36      21.149  20.455  38.939  1.00 26.58           O  
ATOM    275  C   TYR L  36      27.496  16.855  41.699  1.00 24.47           C  
ATOM    276  O   TYR L  36      28.633  17.294  41.526  1.00 24.94           O  
ATOM    277  N   GLN L  37      27.258  15.579  42.076  1.00 24.93           N  
ATOM    278  CA  GLN L  37      28.306  14.606  42.203  1.00 25.74           C  
ATOM    279  CB  GLN L  37      28.377  13.961  43.598  1.00 25.92           C  
ATOM    280  CG  GLN L  37      29.516  12.950  43.755  1.00 27.37           C  
ATOM    281  CD  GLN L  37      29.449  12.385  45.166  1.00 28.50           C  
ATOM    282  OE1 GLN L  37      28.520  11.653  45.510  1.00 29.76           O  
ATOM    283  NE2 GLN L  37      30.454  12.730  46.013  1.00 29.54           N  
ATOM    284  C   GLN L  37      27.971  13.512  41.238  1.00 26.30           C  
ATOM    285  O   GLN L  37      26.809  13.127  41.109  1.00 26.97           O  
ATOM    286  N   GLN L  38      28.980  12.999  40.509  1.00 26.61           N  
ATOM    287  CA  GLN L  38      28.725  11.947  39.569  1.00 27.78           C  
ATOM    288  CB  GLN L  38      28.759  12.419  38.103  1.00 27.85           C  
ATOM    289  CG  GLN L  38      28.479  11.312  37.083  1.00 28.58           C  
ATOM    290  CD  GLN L  38      28.551  11.922  35.690  1.00 30.23           C  
ATOM    291  OE1 GLN L  38      29.203  12.944  35.478  1.00 31.04           O  
ATOM    292  NE2 GLN L  38      27.856  11.283  34.711  1.00 29.58           N  
ATOM    293  C   GLN L  38      29.772  10.893  39.726  1.00 28.69           C  
ATOM    294  O   GLN L  38      30.950  11.185  39.929  1.00 28.53           O  
ATOM    295  N   LYS L  39      29.346   9.620  39.638  1.00 30.25           N  
ATOM    296  CA  LYS L  39      30.244   8.508  39.736  1.00 31.89           C  
ATOM    297  CB  LYS L  39      29.851   7.520  40.845  1.00 32.11           C  
ATOM    298  CG  LYS L  39      29.857   8.177  42.226  1.00 32.93           C  
ATOM    299  CD  LYS L  39      29.193   7.349  43.326  1.00 33.07           C  
ATOM    300  CE  LYS L  39      29.089   8.099  44.653  1.00 34.29           C  
ATOM    301  NZ  LYS L  39      30.403   8.686  44.992  1.00 35.63           N1+
ATOM    302  C   LYS L  39      30.139   7.802  38.427  1.00 33.12           C  
ATOM    303  O   LYS L  39      29.157   7.970  37.704  1.00 33.17           O  
ATOM    304  N   PRO L  40      31.118   7.019  38.084  1.00 34.71           N  
ATOM    305  CA  PRO L  40      31.064   6.388  36.804  1.00 36.12           C  
ATOM    306  CD  PRO L  40      32.486   7.274  38.506  1.00 35.05           C  
ATOM    307  CB  PRO L  40      32.443   5.772  36.586  1.00 36.58           C  
ATOM    308  CG  PRO L  40      33.372   6.713  37.379  1.00 36.20           C  
ATOM    309  C   PRO L  40      29.913   5.451  36.664  1.00 37.01           C  
ATOM    310  O   PRO L  40      29.698   4.617  37.541  1.00 37.46           O  
ATOM    311  N   GLY L  41      29.161   5.578  35.554  1.00 37.94           N  
ATOM    312  CA  GLY L  41      28.082   4.678  35.280  1.00 38.94           C  
ATOM    313  C   GLY L  41      26.792   5.169  35.872  1.00 38.95           C  
ATOM    314  O   GLY L  41      25.736   4.597  35.597  1.00 39.80           O  
ATOM    315  N   LYS L  42      26.816   6.243  36.686  1.00 37.56           N  
ATOM    316  CA  LYS L  42      25.583   6.670  37.291  1.00 37.29           C  
ATOM    317  CB  LYS L  42      25.594   6.619  38.830  1.00 37.98           C  
ATOM    318  CG  LYS L  42      25.464   5.204  39.395  1.00 41.48           C  
ATOM    319  CD  LYS L  42      26.669   4.302  39.129  1.00 45.09           C  
ATOM    320  CE  LYS L  42      26.486   2.878  39.655  1.00 47.42           C  
ATOM    321  NZ  LYS L  42      26.333   2.900  41.125  1.00 49.36           N1+
ATOM    322  C   LYS L  42      25.276   8.078  36.892  1.00 35.57           C  
ATOM    323  O   LYS L  42      26.143   8.817  36.429  1.00 35.12           O  
ATOM    324  N   ALA L  43      23.992   8.467  37.046  1.00 34.52           N  
ATOM    325  CA  ALA L  43      23.561   9.801  36.743  1.00 33.58           C  
ATOM    326  CB  ALA L  43      22.035   9.960  36.631  1.00 34.00           C  
ATOM    327  C   ALA L  43      24.043  10.678  37.855  1.00 32.45           C  
ATOM    328  O   ALA L  43      24.383  10.207  38.938  1.00 32.44           O  
ATOM    329  N   PRO L  44      24.106  11.955  37.604  1.00 31.57           N  
ATOM    330  CA  PRO L  44      24.583  12.873  38.602  1.00 30.82           C  
ATOM    331  CD  PRO L  44      24.296  12.457  36.253  1.00 31.92           C  
ATOM    332  CB  PRO L  44      24.776  14.203  37.873  1.00 31.01           C  
ATOM    333  CG  PRO L  44      25.044  13.790  36.415  1.00 31.65           C  
ATOM    334  C   PRO L  44      23.630  12.970  39.757  1.00 30.69           C  
ATOM    335  O   PRO L  44      22.427  12.806  39.554  1.00 31.70           O  
ATOM    336  N   LYS L  45      24.148  13.216  40.982  0.82 29.95           N  
ATOM    337  CA  LYS L  45      23.275  13.382  42.109  0.82 29.90           C  
ATOM    338  CB  LYS L  45      23.565  12.470  43.315  0.82 30.28           C  
ATOM    339  CG  LYS L  45      24.885  12.772  44.019  0.82 32.04           C  
ATOM    340  CD  LYS L  45      24.941  12.249  45.457  0.90 33.48           C  
ATOM    341  CE  LYS L  45      24.937  10.726  45.587  0.90 36.23           C  
ATOM    342  NZ  LYS L  45      25.009  10.350  47.018  0.90 38.68           N1+
ATOM    343  C   LYS L  45      23.414  14.798  42.584  0.82 28.59           C  
ATOM    344  O   LYS L  45      24.504  15.367  42.557  0.82 28.30           O  
ATOM    345  N   LEU L  46      22.295  15.397  43.044  1.00 27.77           N  
ATOM    346  CA  LEU L  46      22.277  16.781  43.449  1.00 27.20           C  
ATOM    347  CB  LEU L  46      20.864  17.394  43.359  1.00 27.20           C  
ATOM    348  CG  LEU L  46      20.771  18.874  43.779  1.00 29.24           C  
ATOM    349  CD1 LEU L  46      21.598  19.783  42.856  1.00 28.35           C  
ATOM    350  CD2 LEU L  46      19.304  19.318  43.895  1.00 29.45           C  
ATOM    351  C   LEU L  46      22.734  16.909  44.876  1.00 26.83           C  
ATOM    352  O   LEU L  46      22.162  16.298  45.776  1.00 27.30           O  
ATOM    353  N   LEU L  47      23.888  17.585  45.083  1.00 26.44           N  
ATOM    354  CA  LEU L  47      24.427  17.886  46.385  1.00 26.83           C  
ATOM    355  CB  LEU L  47      25.958  18.025  46.359  1.00 26.97           C  
ATOM    356  CG  LEU L  47      26.685  16.740  45.926  1.00 27.59           C  
ATOM    357  CD1 LEU L  47      28.209  16.938  45.939  1.00 28.72           C  
ATOM    358  CD2 LEU L  47      26.234  15.532  46.761  1.00 27.86           C  
ATOM    359  C   LEU L  47      23.906  19.155  47.003  1.00 27.08           C  
ATOM    360  O   LEU L  47      23.466  19.170  48.151  1.00 27.39           O  
ATOM    361  N   ILE L  48      23.961  20.268  46.234  1.00 26.94           N  
ATOM    362  CA  ILE L  48      23.676  21.573  46.770  1.00 27.21           C  
ATOM    363  CB  ILE L  48      24.917  22.393  46.982  1.00 27.11           C  
ATOM    364  CG1 ILE L  48      25.862  21.731  48.000  1.00 27.87           C  
ATOM    365  CG2 ILE L  48      24.483  23.814  47.379  1.00 26.61           C  
ATOM    366  CD1 ILE L  48      25.296  21.660  49.417  1.00 28.49           C  
ATOM    367  C   ILE L  48      22.861  22.339  45.779  1.00 27.80           C  
ATOM    368  O   ILE L  48      23.091  22.242  44.574  1.00 27.89           O  
ATOM    369  N   TYR L  49      21.894  23.140  46.272  1.00 28.76           N  
ATOM    370  CA  TYR L  49      21.089  23.942  45.396  1.00 29.57           C  
ATOM    371  CB  TYR L  49      19.636  23.453  45.251  1.00 30.96           C  
ATOM    372  CG  TYR L  49      18.924  23.699  46.537  1.00 54.10           C  
ATOM    373  CD1 TYR L  49      19.006  22.788  47.566  1.00 54.87           C  
ATOM    374  CD2 TYR L  49      18.182  24.846  46.716  1.00 55.20           C  
ATOM    375  CE1 TYR L  49      18.351  23.020  48.752  1.00 56.81           C  
ATOM    376  CE2 TYR L  49      17.526  25.082  47.899  1.00 57.00           C  
ATOM    377  CZ  TYR L  49      17.611  24.166  48.920  1.00 57.58           C  
ATOM    378  OH  TYR L  49      16.939  24.405  50.137  1.00 58.02           O  
ATOM    379  C   TYR L  49      21.044  25.321  45.969  1.00 29.10           C  
ATOM    380  O   TYR L  49      21.319  25.533  47.151  1.00 28.61           O  
ATOM    381  N   ALA L  50      20.754  26.346  45.139  1.00 19.40           N  
ATOM    382  CA  ALA L  50      20.679  27.693  45.643  1.00 20.66           C  
ATOM    383  CB  ALA L  50      19.615  27.851  46.745  1.00 27.37           C  
ATOM    384  C   ALA L  50      22.008  28.118  46.193  1.00 21.08           C  
ATOM    385  O   ALA L  50      22.088  28.977  47.073  1.00 20.61           O  
ATOM    386  N   ALA L  51      23.088  27.513  45.675  1.00 21.69           N  
ATOM    387  CA  ALA L  51      24.449  27.866  45.964  1.00 21.38           C  
ATOM    388  CB  ALA L  51      24.743  29.360  45.772  1.00 19.12           C  
ATOM    389  C   ALA L  51      24.859  27.515  47.361  1.00 19.75           C  
ATOM    390  O   ALA L  51      26.054  27.360  47.606  1.00 24.23           O  
ATOM    391  N   SER L  52      23.929  27.300  48.313  1.00 18.49           N  
ATOM    392  CA  SER L  52      24.472  27.071  49.625  1.00 17.17           C  
ATOM    393  CB  SER L  52      24.546  28.364  50.452  1.00 24.50           C  
ATOM    394  OG  SER L  52      23.234  28.852  50.693  1.00 28.80           O  
ATOM    395  C   SER L  52      23.635  26.110  50.411  1.00 17.54           C  
ATOM    396  O   SER L  52      23.966  25.792  51.552  1.00 17.68           O  
ATOM    397  N   ASN L  53      22.556  25.566  49.831  1.00 28.78           N  
ATOM    398  CA  ASN L  53      21.708  24.755  50.653  1.00 28.86           C  
ATOM    399  CB  ASN L  53      20.212  25.043  50.452  1.00 29.38           C  
ATOM    400  CG  ASN L  53      19.934  26.439  50.992  1.00 22.25           C  
ATOM    401  OD1 ASN L  53      19.483  27.322  50.265  1.00  0.00           O  
ATOM    402  ND2 ASN L  53      20.217  26.644  52.306  1.00  0.00           N  
ATOM    403  C   ASN L  53      21.945  23.321  50.317  1.00 28.50           C  
ATOM    404  O   ASN L  53      21.951  22.935  49.150  1.00 28.63           O  
ATOM    405  N   ARG L  54      22.164  22.489  51.354  1.00 28.77           N  
ATOM    406  CA  ARG L  54      22.395  21.092  51.140  1.00 28.99           C  
ATOM    407  CB  ARG L  54      23.084  20.398  52.331  1.00 28.77           C  
ATOM    408  CG  ARG L  54      24.557  20.779  52.482  1.00 30.51           C  
ATOM    409  CD  ARG L  54      25.211  20.275  53.770  1.00 26.85           C  
ATOM    410  NE  ARG L  54      24.704  21.115  54.892  1.00 29.48           N  
ATOM    411  CZ  ARG L  54      23.564  20.764  55.553  1.00 31.16           C  
ATOM    412  NH1 ARG L  54      22.890  19.632  55.202  1.00 31.69           N1+
ATOM    413  NH2 ARG L  54      23.096  21.549  56.570  1.00 32.90           N  
ATOM    414  C   ARG L  54      21.079  20.423  50.930  1.00 28.85           C  
ATOM    415  O   ARG L  54      20.103  20.703  51.623  1.00 29.62           O  
ATOM    416  N   TYR L  55      21.051  19.493  49.960  1.00 28.62           N  
ATOM    417  CA  TYR L  55      19.888  18.755  49.568  1.00 28.77           C  
ATOM    418  CB  TYR L  55      20.060  18.119  48.175  1.00 29.19           C  
ATOM    419  CG  TYR L  55      18.775  17.531  47.704  1.00 29.88           C  
ATOM    420  CD1 TYR L  55      17.779  18.340  47.206  1.00 24.03           C  
ATOM    421  CD2 TYR L  55      18.575  16.170  47.731  1.00 24.80           C  
ATOM    422  CE1 TYR L  55      16.595  17.801  46.760  1.00 25.49           C  
ATOM    423  CE2 TYR L  55      17.393  15.626  47.286  1.00 25.55           C  
ATOM    424  CZ  TYR L  55      16.400  16.441  46.802  1.00 25.31           C  
ATOM    425  OH  TYR L  55      15.187  15.884  46.344  1.00 26.96           O  
ATOM    426  C   TYR L  55      19.684  17.685  50.591  1.00 28.97           C  
ATOM    427  O   TYR L  55      20.639  17.184  51.179  1.00 29.00           O  
ATOM    428  N   THR L  56      18.413  17.325  50.853  1.00 29.63           N  
ATOM    429  CA  THR L  56      18.122  16.374  51.885  1.00 30.33           C  
ATOM    430  CB  THR L  56      16.668  16.014  51.965  1.00 31.27           C  
ATOM    431  OG1 THR L  56      16.244  15.409  50.753  1.00 53.42           O  
ATOM    432  CG2 THR L  56      15.862  17.298  52.231  1.00 58.07           C  
ATOM    433  C   THR L  56      18.889  15.116  51.645  1.00 30.31           C  
ATOM    434  O   THR L  56      18.991  14.626  50.522  1.00 30.07           O  
ATOM    435  N   GLY L  57      19.475  14.582  52.736  1.00 30.75           N  
ATOM    436  CA  GLY L  57      20.186  13.338  52.700  1.00 31.12           C  
ATOM    437  C   GLY L  57      21.648  13.578  52.485  1.00 30.89           C  
ATOM    438  O   GLY L  57      22.450  12.658  52.637  1.00 31.86           O  
ATOM    439  N   VAL L  58      22.046  14.816  52.134  1.00 29.95           N  
ATOM    440  CA  VAL L  58      23.440  15.064  51.892  1.00 29.42           C  
ATOM    441  CB  VAL L  58      23.688  16.280  51.044  1.00 28.52           C  
ATOM    442  CG1 VAL L  58      25.206  16.502  50.921  1.00 28.44           C  
ATOM    443  CG2 VAL L  58      22.980  16.083  49.693  1.00 28.43           C  
ATOM    444  C   VAL L  58      24.130  15.277  53.206  1.00 29.88           C  
ATOM    445  O   VAL L  58      23.623  15.978  54.079  1.00 29.95           O  
ATOM    446  N   PRO L  59      25.300  14.704  53.354  1.00 30.68           N  
ATOM    447  CA  PRO L  59      26.038  14.810  54.587  1.00 31.55           C  
ATOM    448  CD  PRO L  59      25.680  13.525  52.598  1.00 30.98           C  
ATOM    449  CB  PRO L  59      27.136  13.744  54.523  1.00 31.63           C  
ATOM    450  CG  PRO L  59      27.116  13.243  53.066  1.00 31.85           C  
ATOM    451  C   PRO L  59      26.533  16.204  54.822  1.00 31.33           C  
ATOM    452  O   PRO L  59      26.765  16.935  53.862  1.00 30.25           O  
ATOM    453  N   SER L  60      26.711  16.575  56.104  1.00 32.21           N  
ATOM    454  CA  SER L  60      27.074  17.904  56.512  1.00 32.77           C  
ATOM    455  CB  SER L  60      27.023  18.092  58.037  1.00 33.70           C  
ATOM    456  OG  SER L  60      25.695  17.911  58.503  1.00 34.99           O  
ATOM    457  C   SER L  60      28.462  18.248  56.074  1.00 32.45           C  
ATOM    458  O   SER L  60      28.836  19.419  56.069  1.00 32.77           O  
ATOM    459  N   ARG L  61      29.276  17.247  55.703  1.00 32.05           N  
ATOM    460  CA  ARG L  61      30.626  17.536  55.315  1.00 31.96           C  
ATOM    461  CB  ARG L  61      31.526  16.291  55.162  1.00 32.07           C  
ATOM    462  CG  ARG L  61      31.060  15.218  54.179  1.00 32.74           C  
ATOM    463  CD  ARG L  61      31.993  14.003  54.187  1.00 33.35           C  
ATOM    464  NE  ARG L  61      31.407  12.952  53.310  1.00 33.43           N  
ATOM    465  CZ  ARG L  61      30.562  12.019  53.836  1.00 34.56           C  
ATOM    466  NH1 ARG L  61      30.213  12.075  55.155  1.00 35.10           N1+
ATOM    467  NH2 ARG L  61      30.072  11.021  53.044  1.00 34.12           N  
ATOM    468  C   ARG L  61      30.634  18.372  54.066  1.00 31.32           C  
ATOM    469  O   ARG L  61      31.590  19.110  53.832  1.00 31.38           O  
ATOM    470  N   PHE L  62      29.590  18.256  53.213  1.00 30.74           N  
ATOM    471  CA  PHE L  62      29.532  19.037  52.004  1.00 30.12           C  
ATOM    472  CB  PHE L  62      28.676  18.399  50.895  1.00 30.04           C  
ATOM    473  CG  PHE L  62      29.281  17.101  50.484  1.00 30.58           C  
ATOM    474  CD1 PHE L  62      30.397  17.076  49.684  1.00 31.20           C  
ATOM    475  CD2 PHE L  62      28.722  15.907  50.879  1.00 31.21           C  
ATOM    476  CE1 PHE L  62      30.955  15.880  49.297  1.00 31.96           C  
ATOM    477  CE2 PHE L  62      29.277  14.709  50.493  1.00 31.65           C  
ATOM    478  CZ  PHE L  62      30.397  14.692  49.701  1.00 31.62           C  
ATOM    479  C   PHE L  62      28.890  20.366  52.293  1.00 30.28           C  
ATOM    480  O   PHE L  62      27.900  20.452  53.017  1.00 30.67           O  
ATOM    481  N   SER L  63      29.448  21.455  51.722  1.00 29.90           N  
ATOM    482  CA  SER L  63      28.862  22.753  51.907  1.00 30.06           C  
ATOM    483  CB  SER L  63      29.406  23.513  53.131  1.00 30.84           C  
ATOM    484  OG  SER L  63      30.783  23.798  52.960  1.00 31.79           O  
ATOM    485  C   SER L  63      29.172  23.573  50.694  1.00 29.91           C  
ATOM    486  O   SER L  63      30.168  23.338  50.010  1.00 29.87           O  
ATOM    487  N   GLY L  64      28.309  24.568  50.398  1.00 29.72           N  
ATOM    488  CA  GLY L  64      28.523  25.403  49.252  1.00 29.86           C  
ATOM    489  C   GLY L  64      28.382  26.822  49.690  1.00 30.30           C  
ATOM    490  O   GLY L  64      27.684  27.123  50.658  1.00 29.96           O  
ATOM    491  N   SER L  65      29.059  27.741  48.974  0.94 30.96           N  
ATOM    492  CA  SER L  65      28.976  29.127  49.324  0.94 31.94           C  
ATOM    493  CB  SER L  65      30.024  29.557  50.368  0.94 33.63           C  
ATOM    494  OG  SER L  65      31.335  29.354  49.862  0.94 37.14           O  
ATOM    495  C   SER L  65      29.207  29.933  48.085  0.94 31.66           C  
ATOM    496  O   SER L  65      29.581  29.399  47.041  0.94 30.65           O  
ATOM    497  N   GLY L  66      28.974  31.258  48.175  1.00 32.29           N  
ATOM    498  CA  GLY L  66      29.242  32.120  47.059  1.00 32.96           C  
ATOM    499  C   GLY L  66      27.978  32.673  46.481  1.00 33.25           C  
ATOM    500  O   GLY L  66      26.877  32.181  46.727  1.00 32.94           O  
ATOM    501  N   SER L  67      28.135  33.770  45.713  0.94 34.27           N  
ATOM    502  CA  SER L  67      27.063  34.422  45.021  0.94 34.55           C  
ATOM    503  CB  SER L  67      26.301  35.452  45.872  0.94 35.39           C  
ATOM    504  OG  SER L  67      25.625  34.808  46.942  0.94 38.00           O  
ATOM    505  C   SER L  67      27.698  35.180  43.902  0.94 34.88           C  
ATOM    506  O   SER L  67      28.912  35.377  43.883  0.94 35.43           O  
ATOM    507  N   GLY L  68      26.888  35.636  42.930  1.00 34.61           N  
ATOM    508  CA  GLY L  68      27.448  36.388  41.851  1.00 35.27           C  
ATOM    509  C   GLY L  68      28.215  35.468  40.951  1.00 35.11           C  
ATOM    510  O   GLY L  68      27.650  34.579  40.320  1.00 34.65           O  
ATOM    511  N   THR L  69      29.504  35.795  40.744  1.00 35.52           N  
ATOM    512  CA  THR L  69      30.427  35.065  39.919  1.00 35.38           C  
ATOM    513  CB  THR L  69      31.494  35.958  39.376  1.00 36.70           C  
ATOM    514  OG1 THR L  69      30.916  37.023  38.639  1.00 37.27           O  
ATOM    515  CG2 THR L  69      32.395  35.124  38.459  1.00 37.46           C  
ATOM    516  C   THR L  69      31.142  33.918  40.586  1.00 35.10           C  
ATOM    517  O   THR L  69      31.481  32.940  39.920  1.00 35.07           O  
ATOM    518  N   ASP L  70      31.446  34.022  41.900  1.00 34.84           N  
ATOM    519  CA  ASP L  70      32.352  33.058  42.472  1.00 35.05           C  
ATOM    520  CB  ASP L  70      33.527  33.723  43.204  1.00 37.33           C  
ATOM    521  CG  ASP L  70      34.337  34.481  42.160  1.00 40.52           C  
ATOM    522  OD1 ASP L  70      34.714  33.860  41.131  1.00 43.94           O  
ATOM    523  OD2 ASP L  70      34.593  35.693  42.384  1.00 43.42           O1-
ATOM    524  C   ASP L  70      31.663  32.149  43.445  1.00 33.34           C  
ATOM    525  O   ASP L  70      31.092  32.597  44.438  1.00 33.77           O  
ATOM    526  N   PHE L  71      31.738  30.824  43.189  1.00 31.45           N  
ATOM    527  CA  PHE L  71      31.086  29.866  44.039  1.00 29.85           C  
ATOM    528  CB  PHE L  71      29.924  29.142  43.335  1.00 29.03           C  
ATOM    529  CG  PHE L  71      28.905  30.171  42.980  1.00 29.19           C  
ATOM    530  CD1 PHE L  71      29.043  30.921  41.834  1.00 29.74           C  
ATOM    531  CD2 PHE L  71      27.812  30.387  43.786  1.00 29.80           C  
ATOM    532  CE1 PHE L  71      28.108  31.873  41.500  1.00 30.34           C  
ATOM    533  CE2 PHE L  71      26.874  31.336  43.457  1.00 29.86           C  
ATOM    534  CZ  PHE L  71      27.020  32.082  42.312  1.00 29.98           C  
ATOM    535  C   PHE L  71      32.085  28.819  44.433  1.00 29.52           C  
ATOM    536  O   PHE L  71      33.035  28.551  43.699  1.00 30.44           O  
ATOM    537  N   THR L  72      31.908  28.206  45.627  1.00 28.65           N  
ATOM    538  CA  THR L  72      32.844  27.197  46.029  1.00 28.21           C  
ATOM    539  CB  THR L  72      33.889  27.718  46.975  1.00 28.92           C  
ATOM    540  OG1 THR L  72      35.006  26.848  47.002  1.00 30.39           O  
ATOM    541  CG2 THR L  72      33.279  27.818  48.379  1.00 29.28           C  
ATOM    542  C   THR L  72      32.103  26.076  46.704  1.00 27.60           C  
ATOM    543  O   THR L  72      31.090  26.286  47.371  1.00 27.61           O  
ATOM    544  N   LEU L  73      32.593  24.833  46.504  1.00 26.61           N  
ATOM    545  CA  LEU L  73      32.048  23.663  47.131  1.00 25.75           C  
ATOM    546  CB  LEU L  73      31.649  22.572  46.122  1.00 25.05           C  
ATOM    547  CG  LEU L  73      31.057  21.300  46.760  1.00 25.04           C  
ATOM    548  CD1 LEU L  73      29.707  21.579  47.439  1.00 25.47           C  
ATOM    549  CD2 LEU L  73      30.996  20.147  45.743  1.00 25.01           C  
ATOM    550  C   LEU L  73      33.145  23.104  47.981  1.00 26.40           C  
ATOM    551  O   LEU L  73      34.257  22.895  47.504  1.00 26.52           O  
ATOM    552  N   THR L  74      32.872  22.860  49.276  1.00 27.08           N  
ATOM    553  CA  THR L  74      33.910  22.327  50.111  1.00 28.21           C  
ATOM    554  CB  THR L  74      34.353  23.227  51.227  1.00 28.68           C  
ATOM    555  OG1 THR L  74      33.226  23.717  51.935  1.00 29.27           O  
ATOM    556  CG2 THR L  74      35.209  24.371  50.685  1.00 28.74           C  
ATOM    557  C   THR L  74      33.467  21.056  50.745  1.00 28.83           C  
ATOM    558  O   THR L  74      32.292  20.863  51.054  1.00 29.52           O  
ATOM    559  N   ILE L  75      34.437  20.137  50.918  1.00 29.23           N  
ATOM    560  CA  ILE L  75      34.215  18.899  51.601  1.00 29.93           C  
ATOM    561  CB  ILE L  75      34.608  17.707  50.778  1.00 29.88           C  
ATOM    562  CG1 ILE L  75      33.778  17.678  49.484  1.00 29.56           C  
ATOM    563  CG2 ILE L  75      34.447  16.443  51.639  1.00 30.23           C  
ATOM    564  CD1 ILE L  75      34.301  16.695  48.440  1.00 30.51           C  
ATOM    565  C   ILE L  75      35.115  18.967  52.795  1.00 31.00           C  
ATOM    566  O   ILE L  75      36.338  18.973  52.660  1.00 30.98           O  
ATOM    567  N   SER L  76      34.520  19.013  54.003  1.00 32.05           N  
ATOM    568  CA  SER L  76      35.266  19.200  55.216  1.00 33.56           C  
ATOM    569  CB  SER L  76      34.365  19.284  56.460  1.00 34.41           C  
ATOM    570  OG  SER L  76      33.688  18.053  56.665  1.00 35.53           O  
ATOM    571  C   SER L  76      36.237  18.081  55.430  1.00 34.64           C  
ATOM    572  O   SER L  76      37.422  18.329  55.646  1.00 35.84           O  
ATOM    573  N   SER L  77      35.761  16.818  55.404  1.00 34.44           N  
ATOM    574  CA  SER L  77      36.639  15.691  55.572  1.00 34.62           C  
ATOM    575  CB  SER L  77      36.485  14.960  56.915  1.00 35.63           C  
ATOM    576  OG  SER L  77      36.929  15.780  57.984  1.00 37.36           O  
ATOM    577  C   SER L  77      36.243  14.701  54.532  1.00 33.87           C  
ATOM    578  O   SER L  77      35.129  14.185  54.542  1.00 34.19           O  
ATOM    579  N   LEU L  78      37.179  14.372  53.632  1.00 33.22           N  
ATOM    580  CA  LEU L  78      36.881  13.527  52.518  1.00 32.41           C  
ATOM    581  CB  LEU L  78      38.031  13.589  51.494  1.00 32.97           C  
ATOM    582  CG  LEU L  78      37.716  13.062  50.086  1.00 33.50           C  
ATOM    583  CD1 LEU L  78      36.651  13.935  49.402  1.00 32.23           C  
ATOM    584  CD2 LEU L  78      38.997  12.960  49.245  1.00 32.85           C  
ATOM    585  C   LEU L  78      36.699  12.120  53.017  1.00 32.28           C  
ATOM    586  O   LEU L  78      37.405  11.673  53.919  1.00 32.61           O  
ATOM    587  N   GLN L  79      35.711  11.394  52.441  1.00 31.17           N  
ATOM    588  CA  GLN L  79      35.432  10.026  52.801  1.00 31.79           C  
ATOM    589  CB  GLN L  79      33.981   9.801  53.251  1.00 32.32           C  
ATOM    590  CG  GLN L  79      33.583  10.650  54.461  1.00 34.22           C  
ATOM    591  CD  GLN L  79      34.386  10.181  55.664  1.00 38.56           C  
ATOM    592  OE1 GLN L  79      34.475  10.872  56.677  1.00 41.14           O  
ATOM    593  NE2 GLN L  79      34.989   8.969  55.553  1.00 40.48           N  
ATOM    594  C   GLN L  79      35.642   9.211  51.556  1.00 31.32           C  
ATOM    595  O   GLN L  79      35.643   9.753  50.454  1.00 30.24           O  
ATOM    596  N   PRO L  80      35.813   7.921  51.682  1.00 32.13           N  
ATOM    597  CA  PRO L  80      36.090   7.108  50.527  1.00 32.08           C  
ATOM    598  CD  PRO L  80      36.366   7.345  52.896  1.00 32.84           C  
ATOM    599  CB  PRO L  80      36.426   5.723  51.077  1.00 32.79           C  
ATOM    600  CG  PRO L  80      37.035   6.028  52.458  1.00 32.90           C  
ATOM    601  C   PRO L  80      35.008   7.130  49.493  1.00 31.72           C  
ATOM    602  O   PRO L  80      35.307   6.942  48.314  1.00 31.69           O  
ATOM    603  N   GLU L  81      33.747   7.333  49.908  1.00 31.85           N  
ATOM    604  CA  GLU L  81      32.642   7.376  48.994  1.00 31.87           C  
ATOM    605  CB  GLU L  81      31.264   7.268  49.679  1.00 32.95           C  
ATOM    606  CG  GLU L  81      31.049   8.223  50.854  1.00 36.47           C  
ATOM    607  CD  GLU L  81      31.570   7.528  52.107  1.00 39.46           C  
ATOM    608  OE1 GLU L  81      32.330   6.533  51.965  1.00 40.57           O  
ATOM    609  OE2 GLU L  81      31.211   7.981  53.226  1.00 40.99           O1-
ATOM    610  C   GLU L  81      32.692   8.625  48.162  1.00 30.75           C  
ATOM    611  O   GLU L  81      32.119   8.668  47.078  1.00 30.93           O  
ATOM    612  N   ASP L  82      33.350   9.680  48.675  1.00 29.50           N  
ATOM    613  CA  ASP L  82      33.419  11.001  48.106  1.00 28.76           C  
ATOM    614  CB  ASP L  82      34.026  12.019  49.082  1.00 28.64           C  
ATOM    615  CG  ASP L  82      33.049  12.165  50.241  1.00 29.26           C  
ATOM    616  OD1 ASP L  82      31.887  11.698  50.102  1.00 29.39           O  
ATOM    617  OD2 ASP L  82      33.455  12.744  51.284  1.00 29.55           O1-
ATOM    618  C   ASP L  82      34.202  11.070  46.826  1.00 28.34           C  
ATOM    619  O   ASP L  82      34.055  12.034  46.077  1.00 28.50           O  
ATOM    620  N   PHE L  83      35.116  10.120  46.555  1.00 28.11           N  
ATOM    621  CA  PHE L  83      35.856  10.265  45.334  1.00 27.66           C  
ATOM    622  CB  PHE L  83      36.965   9.217  45.155  1.00 28.09           C  
ATOM    623  CG  PHE L  83      37.858   9.383  46.335  1.00 22.36           C  
ATOM    624  CD1 PHE L  83      38.792  10.388  46.374  1.00 24.44           C  
ATOM    625  CD2 PHE L  83      37.740   8.547  47.420  1.00 29.83           C  
ATOM    626  CE1 PHE L  83      39.607  10.546  47.468  1.00 24.40           C  
ATOM    627  CE2 PHE L  83      38.554   8.697  48.518  1.00 22.84           C  
ATOM    628  CZ  PHE L  83      39.492   9.698  48.544  1.00 23.05           C  
ATOM    629  C   PHE L  83      34.887  10.142  44.198  1.00 27.12           C  
ATOM    630  O   PHE L  83      34.162   9.154  44.088  1.00 27.55           O  
ATOM    631  N   ALA L  84      34.858  11.161  43.312  1.00 26.36           N  
ATOM    632  CA  ALA L  84      33.934  11.189  42.211  1.00 25.87           C  
ATOM    633  CB  ALA L  84      32.460  11.180  42.653  1.00 25.37           C  
ATOM    634  C   ALA L  84      34.173  12.475  41.477  1.00 25.63           C  
ATOM    635  O   ALA L  84      35.084  13.226  41.822  1.00 26.00           O  
ATOM    636  N   THR L  85      33.380  12.759  40.419  1.00 25.02           N  
ATOM    637  CA  THR L  85      33.568  14.000  39.723  1.00 24.96           C  
ATOM    638  CB  THR L  85      33.509  13.882  38.230  1.00 25.39           C  
ATOM    639  OG1 THR L  85      34.109  15.021  37.632  1.00 26.12           O  
ATOM    640  CG2 THR L  85      32.034  13.785  37.804  1.00 26.06           C  
ATOM    641  C   THR L  85      32.466  14.917  40.160  1.00 24.69           C  
ATOM    642  O   THR L  85      31.334  14.480  40.366  1.00 25.18           O  
ATOM    643  N   TYR L  86      32.777  16.219  40.331  1.00 24.27           N  
ATOM    644  CA  TYR L  86      31.811  17.173  40.808  1.00 24.31           C  
ATOM    645  CB  TYR L  86      32.262  17.919  42.075  1.00 23.98           C  
ATOM    646  CG  TYR L  86      32.375  16.940  43.192  1.00 23.93           C  
ATOM    647  CD1 TYR L  86      33.477  16.123  43.301  1.00 24.49           C  
ATOM    648  CD2 TYR L  86      31.381  16.850  44.139  1.00 24.10           C  
ATOM    649  CE1 TYR L  86      33.581  15.225  44.336  1.00 24.66           C  
ATOM    650  CE2 TYR L  86      31.481  15.954  45.177  1.00 23.43           C  
ATOM    651  CZ  TYR L  86      32.583  15.140  45.275  1.00 24.59           C  
ATOM    652  OH  TYR L  86      32.688  14.219  46.339  1.00 25.81           O  
ATOM    653  C   TYR L  86      31.616  18.228  39.758  1.00 24.84           C  
ATOM    654  O   TYR L  86      32.580  18.694  39.153  1.00 25.71           O  
ATOM    655  N   TYR L  87      30.345  18.635  39.526  0.94 24.74           N  
ATOM    656  CA  TYR L  87      30.032  19.632  38.532  0.94 25.42           C  
ATOM    657  CB  TYR L  87      29.115  19.146  37.389  0.94 25.57           C  
ATOM    658  CG  TYR L  87      29.769  18.101  36.551  1.00 25.76           C  
ATOM    659  CD1 TYR L  87      30.537  18.457  35.468  1.00 26.20           C  
ATOM    660  CD2 TYR L  87      29.609  16.767  36.837  1.00 26.36           C  
ATOM    661  CE1 TYR L  87      31.140  17.503  34.684  1.00 26.82           C  
ATOM    662  CE2 TYR L  87      30.208  15.807  36.055  1.00 27.46           C  
ATOM    663  CZ  TYR L  87      30.974  16.173  34.976  1.00 27.19           C  
ATOM    664  OH  TYR L  87      31.589  15.190  34.172  1.00 40.39           O  
ATOM    665  C   TYR L  87      29.233  20.735  39.166  0.94 25.45           C  
ATOM    666  O   TYR L  87      28.500  20.514  40.128  0.94 25.37           O  
ATOM    667  N   CYS L  88      29.373  21.968  38.628  1.00 26.31           N  
ATOM    668  CA  CYS L  88      28.599  23.104  39.044  1.00 27.50           C  
ATOM    669  CB  CYS L  88      29.451  24.362  39.374  1.00 28.48           C  
ATOM    670  SG  CYS L  88      30.613  24.853  38.054  1.00 34.36           S  
ATOM    671  C   CYS L  88      27.675  23.429  37.902  1.00 27.90           C  
ATOM    672  O   CYS L  88      27.968  23.104  36.752  1.00 28.22           O  
ATOM    673  N   GLN L  89      26.504  24.035  38.199  1.00 27.80           N  
ATOM    674  CA  GLN L  89      25.563  24.372  37.166  1.00 28.64           C  
ATOM    675  CB  GLN L  89      24.369  23.406  37.082  1.00 28.46           C  
ATOM    676  CG  GLN L  89      23.340  23.803  36.020  1.00 29.59           C  
ATOM    677  CD  GLN L  89      22.094  22.949  36.207  1.00 30.91           C  
ATOM    678  OE1 GLN L  89      22.054  22.057  37.052  1.00 32.44           O  
ATOM    679  NE2 GLN L  89      21.040  23.236  35.396  1.00 30.60           N  
ATOM    680  C   GLN L  89      24.961  25.701  37.488  1.00 29.12           C  
ATOM    681  O   GLN L  89      24.741  26.034  38.650  1.00 28.99           O  
ATOM    682  N   GLN L  90      24.670  26.483  36.431  1.00 29.78           N  
ATOM    683  CA  GLN L  90      24.068  27.781  36.532  1.00 30.48           C  
ATOM    684  CB  GLN L  90      24.874  28.822  35.728  1.00 31.41           C  
ATOM    685  CG  GLN L  90      24.156  30.138  35.444  1.00 32.25           C  
ATOM    686  CD  GLN L  90      23.577  30.030  34.041  1.00 33.65           C  
ATOM    687  OE1 GLN L  90      22.832  30.901  33.593  1.00 34.93           O  
ATOM    688  NE2 GLN L  90      23.942  28.938  33.319  1.00 33.59           N  
ATOM    689  C   GLN L  90      22.677  27.683  35.978  1.00 31.21           C  
ATOM    690  O   GLN L  90      22.478  27.305  34.826  1.00 31.57           O  
ATOM    691  N   SER L  91      21.662  27.966  36.828  1.00 36.76           N  
ATOM    692  CA  SER L  91      20.261  27.960  36.485  1.00 37.85           C  
ATOM    693  CB  SER L  91      19.403  27.389  37.620  1.00 35.26           C  
ATOM    694  OG  SER L  91      19.819  26.062  37.904  1.00 66.18           O  
ATOM    695  C   SER L  91      19.716  29.318  36.135  1.00 40.76           C  
ATOM    696  O   SER L  91      18.515  29.431  35.881  1.00 43.58           O  
ATOM    697  N   PHE L  92      20.520  30.400  36.182  1.00 43.07           N  
ATOM    698  CA  PHE L  92      19.925  31.691  35.954  1.00 45.59           C  
ATOM    699  CB  PHE L  92      20.893  32.863  36.191  1.00 51.67           C  
ATOM    700  CG  PHE L  92      20.058  34.097  36.215  1.00 57.15           C  
ATOM    701  CD1 PHE L  92      19.315  34.383  37.336  1.00 58.25           C  
ATOM    702  CD2 PHE L  92      20.020  34.966  35.148  1.00 63.28           C  
ATOM    703  CE1 PHE L  92      18.535  35.512  37.396  1.00 64.65           C  
ATOM    704  CE2 PHE L  92      19.240  36.097  35.205  1.00 68.80           C  
ATOM    705  CZ  PHE L  92      18.494  36.373  36.327  1.00 68.60           C  
ATOM    706  C   PHE L  92      19.407  31.798  34.548  1.00 45.87           C  
ATOM    707  O   PHE L  92      18.228  32.070  34.328  1.00 48.32           O  
ATOM    708  N   SER L  93      20.289  31.566  33.556  1.00 46.12           N  
ATOM    709  CA  SER L  93      19.916  31.621  32.172  1.00 48.59           C  
ATOM    710  CB  SER L  93      20.985  32.279  31.276  1.00 54.23           C  
ATOM    711  OG  SER L  93      20.517  32.411  29.941  1.00 54.80           O  
ATOM    712  C   SER L  93      19.761  30.191  31.765  1.00 48.78           C  
ATOM    713  O   SER L  93      19.589  29.328  32.625  1.00 53.11           O  
ATOM    714  N   TYR L  94      19.787  29.898  30.449  1.00 47.93           N  
ATOM    715  CA  TYR L  94      19.688  28.527  30.037  1.00 46.70           C  
ATOM    716  CB  TYR L  94      19.758  28.324  28.516  1.00 49.17           C  
ATOM    717  CG  TYR L  94      18.529  29.007  28.031  1.00 49.58           C  
ATOM    718  CD1 TYR L  94      18.551  30.359  27.795  1.00 51.43           C  
ATOM    719  CD2 TYR L  94      17.363  28.304  27.834  1.00 48.19           C  
ATOM    720  CE1 TYR L  94      17.421  31.007  27.360  1.00 50.07           C  
ATOM    721  CE2 TYR L  94      16.229  28.946  27.400  1.00 48.58           C  
ATOM    722  CZ  TYR L  94      16.262  30.299  27.160  1.00 49.06           C  
ATOM    723  OH  TYR L  94      15.097  30.959  26.713  1.00 49.31           O  
ATOM    724  C   TYR L  94      20.814  27.812  30.698  1.00 44.54           C  
ATOM    725  O   TYR L  94      21.927  28.323  30.804  1.00 44.38           O  
ATOM    726  N   PRO L  95      20.518  26.641  31.181  1.00 40.27           N  
ATOM    727  CA  PRO L  95      21.484  25.942  31.964  1.00 36.15           C  
ATOM    728  CD  PRO L  95      19.158  26.308  31.579  1.00 30.42           C  
ATOM    729  CB  PRO L  95      20.744  24.751  32.570  1.00 30.28           C  
ATOM    730  CG  PRO L  95      19.300  25.264  32.703  1.00 30.84           C  
ATOM    731  C   PRO L  95      22.747  25.581  31.271  1.00 35.32           C  
ATOM    732  O   PRO L  95      22.717  25.017  30.179  1.00 34.16           O  
ATOM    733  N   THR L  96      23.863  25.913  31.935  1.00 33.65           N  
ATOM    734  CA  THR L  96      25.201  25.530  31.589  1.00 33.55           C  
ATOM    735  CB  THR L  96      26.076  26.711  31.277  1.00 34.25           C  
ATOM    736  OG1 THR L  96      25.511  27.472  30.219  1.00 35.12           O  
ATOM    737  CG2 THR L  96      27.471  26.207  30.873  1.00 35.07           C  
ATOM    738  C   THR L  96      25.808  24.818  32.763  1.00 32.46           C  
ATOM    739  O   THR L  96      25.456  25.077  33.913  1.00 31.91           O  
ATOM    740  N   PHE L  97      26.759  23.901  32.482  1.00 32.12           N  
ATOM    741  CA  PHE L  97      27.414  23.131  33.505  1.00 31.34           C  
ATOM    742  CB  PHE L  97      27.293  21.608  33.317  1.00 31.53           C  
ATOM    743  CG  PHE L  97      25.885  21.163  33.488  1.00 31.88           C  
ATOM    744  CD1 PHE L  97      24.971  21.314  32.472  1.00 32.65           C  
ATOM    745  CD2 PHE L  97      25.484  20.569  34.658  1.00 31.56           C  
ATOM    746  CE1 PHE L  97      23.673  20.889  32.633  1.00 33.26           C  
ATOM    747  CE2 PHE L  97      24.187  20.143  34.822  1.00 31.46           C  
ATOM    748  CZ  PHE L  97      23.275  20.303  33.809  1.00 32.50           C  
ATOM    749  C   PHE L  97      28.885  23.374  33.390  1.00 31.44           C  
ATOM    750  O   PHE L  97      29.385  23.762  32.335  1.00 32.15           O  
ATOM    751  N   GLY L  98      29.615  23.142  34.499  1.00 30.93           N  
ATOM    752  CA  GLY L  98      31.043  23.274  34.493  1.00 31.32           C  
ATOM    753  C   GLY L  98      31.600  22.015  33.902  1.00 31.63           C  
ATOM    754  O   GLY L  98      30.871  21.049  33.690  1.00 31.58           O  
ATOM    755  N   GLN L  99      32.922  22.010  33.622  0.94 31.92           N  
ATOM    756  CA  GLN L  99      33.607  20.895  33.022  0.94 32.48           C  
ATOM    757  CB  GLN L  99      35.053  21.183  32.569  0.94 33.56           C  
ATOM    758  CG  GLN L  99      36.054  21.414  33.702  0.94 35.72           C  
ATOM    759  CD  GLN L  99      36.213  22.905  33.935  0.94 38.04           C  
ATOM    760  OE1 GLN L  99      35.244  23.662  33.911  0.94 40.64           O  
ATOM    761  NE2 GLN L  99      37.480  23.340  34.159  0.94 37.52           N  
ATOM    762  C   GLN L  99      33.671  19.754  33.987  0.94 31.51           C  
ATOM    763  O   GLN L  99      33.730  18.597  33.578  0.94 32.67           O  
ATOM    764  N   GLY L 100      33.728  20.044  35.299  1.00 30.04           N  
ATOM    765  CA  GLY L 100      33.782  18.988  36.270  1.00 29.13           C  
ATOM    766  C   GLY L 100      35.162  18.914  36.831  1.00 29.16           C  
ATOM    767  O   GLY L 100      36.144  19.252  36.171  1.00 29.76           O  
ATOM    768  N   THR L 101      35.247  18.486  38.106  1.00 28.48           N  
ATOM    769  CA  THR L 101      36.509  18.304  38.763  1.00 27.99           C  
ATOM    770  CB  THR L 101      36.715  19.222  39.935  1.00 27.58           C  
ATOM    771  OG1 THR L 101      36.659  20.575  39.509  1.00 27.73           O  
ATOM    772  CG2 THR L 101      38.084  18.926  40.572  1.00 27.13           C  
ATOM    773  C   THR L 101      36.503  16.904  39.291  1.00 27.77           C  
ATOM    774  O   THR L 101      35.591  16.506  40.015  1.00 27.41           O  
ATOM    775  N   LYS L 102      37.533  16.106  38.950  1.00 28.28           N  
ATOM    776  CA  LYS L 102      37.528  14.752  39.414  1.00 28.95           C  
ATOM    777  CB  LYS L 102      38.106  13.752  38.400  1.00 30.07           C  
ATOM    778  CG  LYS L 102      38.082  12.310  38.906  1.00 31.13           C  
ATOM    779  CD  LYS L 102      38.387  11.264  37.832  1.00 33.59           C  
ATOM    780  CE  LYS L 102      38.396   9.833  38.373  1.00 35.62           C  
ATOM    781  NZ  LYS L 102      38.691   8.876  37.285  1.00 37.13           N1+
ATOM    782  C   LYS L 102      38.370  14.667  40.649  1.00 29.03           C  
ATOM    783  O   LYS L 102      39.507  15.140  40.674  1.00 29.34           O  
ATOM    784  N   LEU L 103      37.806  14.064  41.719  1.00 28.67           N  
ATOM    785  CA  LEU L 103      38.550  13.862  42.933  1.00 29.41           C  
ATOM    786  CB  LEU L 103      37.745  13.890  44.242  1.00 29.14           C  
ATOM    787  CG  LEU L 103      37.284  15.260  44.739  1.00 45.82           C  
ATOM    788  CD1 LEU L 103      36.748  15.131  46.171  1.00 46.55           C  
ATOM    789  CD2 LEU L 103      38.389  16.319  44.614  1.00 46.11           C  
ATOM    790  C   LEU L 103      39.107  12.476  42.906  1.00 30.46           C  
ATOM    791  O   LEU L 103      38.369  11.493  42.848  1.00 30.12           O  
ATOM    792  N   GLU L 104      40.442  12.383  43.015  0.82 31.00           N  
ATOM    793  CA  GLU L 104      41.160  11.144  42.944  0.82 31.98           C  
ATOM    794  CB  GLU L 104      42.351  11.240  41.982  0.82 33.40           C  
ATOM    795  CG  GLU L 104      43.179   9.963  41.874  0.82 35.71           C  
ATOM    796  CD  GLU L 104      44.560  10.379  41.392  0.82 38.19           C  
ATOM    797  OE1 GLU L 104      44.662  11.450  40.740  0.82 39.30           O  
ATOM    798  OE2 GLU L 104      45.536   9.638  41.688  0.82 39.91           O1-
ATOM    799  C   GLU L 104      41.742  10.844  44.292  0.82 31.75           C  
ATOM    800  O   GLU L 104      41.884  11.729  45.133  0.82 31.28           O  
ATOM    801  N   ILE L 105      42.100   9.559  44.515  0.94 32.62           N  
ATOM    802  CA  ILE L 105      42.653   9.115  45.765  0.88 32.82           C  
ATOM    803  CB  ILE L 105      42.402   7.658  46.032  0.88 32.71           C  
ATOM    804  CG1 ILE L 105      40.898   7.346  46.048  0.88 33.80           C  
ATOM    805  CG2 ILE L 105      43.122   7.285  47.338  0.88 33.05           C  
ATOM    806  CD1 ILE L 105      40.595   5.849  45.982  0.88 34.06           C  
ATOM    807  C   ILE L 105      44.141   9.251  45.687  0.94 32.68           C  
ATOM    808  O   ILE L 105      44.777   8.725  44.775  0.94 31.85           O  
ATOM    809  N   LYS L 106      44.737   9.966  46.660  1.00 33.32           N  
ATOM    810  CA  LYS L 106      46.162  10.130  46.676  1.00 34.21           C  
ATOM    811  CB  LYS L 106      46.637  11.254  47.613  1.00 35.51           C  
ATOM    812  CG  LYS L 106      48.156  11.437  47.636  1.00 37.94           C  
ATOM    813  CD  LYS L 106      48.612  12.737  48.308  1.00 40.75           C  
ATOM    814  CE  LYS L 106      48.420  13.982  47.438  1.00 42.68           C  
ATOM    815  NZ  LYS L 106      48.876  15.188  48.167  1.00 43.91           N1+
ATOM    816  C   LYS L 106      46.749   8.826  47.191  1.00 33.82           C  
ATOM    817  O   LYS L 106      46.435   8.460  48.355  1.00 34.34           O  
ATOM    818  OXT LYS L 106      47.518   8.178  46.432  1.00  0.00           O1-
TER     819      LYS L 106 
ATOM    820  N   GLN H 107       7.479   7.911  45.478  1.00 43.92           N1+
ATOM    821  CA  GLN H 107       8.867   8.332  45.226  1.00 43.62           C  
ATOM    822  CB  GLN H 107       9.839   7.202  45.593  1.00 43.80           C  
ATOM    823  CG  GLN H 107       9.853   6.922  47.097  1.00 45.91           C  
ATOM    824  CD  GLN H 107      10.830   5.790  47.369  1.00 48.54           C  
ATOM    825  OE1 GLN H 107      10.587   4.644  47.002  1.00 50.25           O  
ATOM    826  NE2 GLN H 107      11.969   6.121  48.038  1.00 50.81           N  
ATOM    827  C   GLN H 107       9.007   8.698  43.790  1.00 42.84           C  
ATOM    828  O   GLN H 107       8.496   8.012  42.904  1.00 42.39           O  
ATOM    829  N   VAL H 108       9.698   9.821  43.528  1.00 42.09           N  
ATOM    830  CA  VAL H 108       9.814  10.296  42.186  1.00 41.43           C  
ATOM    831  CB  VAL H 108      10.362  11.691  42.108  1.00 41.50           C  
ATOM    832  CG1 VAL H 108      10.535  12.075  40.630  1.00 41.21           C  
ATOM    833  CG2 VAL H 108       9.426  12.630  42.885  1.00 41.21           C  
ATOM    834  C   VAL H 108      10.746   9.396  41.451  1.00 41.09           C  
ATOM    835  O   VAL H 108      11.822   9.059  41.945  1.00 40.61           O  
ATOM    836  N   GLN H 109      10.336   8.973  40.241  0.90 40.74           N  
ATOM    837  CA  GLN H 109      11.176   8.114  39.464  0.90 41.10           C  
ATOM    838  CB  GLN H 109      10.760   6.637  39.531  0.90 41.52           C  
ATOM    839  CG  GLN H 109      10.886   6.041  40.931  0.90 43.70           C  
ATOM    840  CD  GLN H 109      10.435   4.591  40.866  0.90 46.43           C  
ATOM    841  OE1 GLN H 109       9.941   4.126  39.840  0.90 48.97           O  
ATOM    842  NE2 GLN H 109      10.607   3.855  41.994  0.90 48.15           N  
ATOM    843  C   GLN H 109      11.055   8.521  38.033  0.90 40.35           C  
ATOM    844  O   GLN H 109       9.966   8.832  37.551  0.90 40.30           O  
ATOM    845  N   LEU H 110      12.200   8.549  37.328  1.00 40.43           N  
ATOM    846  CA  LEU H 110      12.219   8.840  35.928  1.00 39.42           C  
ATOM    847  CB  LEU H 110      13.106  10.045  35.570  1.00 38.87           C  
ATOM    848  CG  LEU H 110      12.626  11.381  36.170  1.00 38.82           C  
ATOM    849  CD1 LEU H 110      13.558  12.538  35.776  1.00 39.67           C  
ATOM    850  CD2 LEU H 110      11.159  11.661  35.812  1.00 39.98           C  
ATOM    851  C   LEU H 110      12.831   7.637  35.280  1.00 39.29           C  
ATOM    852  O   LEU H 110      13.965   7.279  35.592  1.00 39.00           O  
ATOM    853  N   VAL H 111      12.090   6.976  34.364  1.00 39.22           N  
ATOM    854  CA  VAL H 111      12.600   5.796  33.724  1.00 39.70           C  
ATOM    855  CB  VAL H 111      11.705   4.601  33.904  1.00 41.32           C  
ATOM    856  CG1 VAL H 111      12.277   3.421  33.102  1.00 33.49           C  
ATOM    857  CG2 VAL H 111      11.559   4.319  35.410  1.00 33.18           C  
ATOM    858  C   VAL H 111      12.680   6.071  32.253  1.00 39.18           C  
ATOM    859  O   VAL H 111      11.703   6.488  31.635  1.00 39.17           O  
ATOM    860  N   GLN H 112      13.860   5.811  31.651  1.00 38.08           N  
ATOM    861  CA  GLN H 112      14.057   6.100  30.258  1.00 37.56           C  
ATOM    862  CB  GLN H 112      15.339   6.899  29.960  1.00 37.10           C  
ATOM    863  CG  GLN H 112      15.345   8.298  30.578  1.00 36.52           C  
ATOM    864  CD  GLN H 112      16.649   8.987  30.196  1.00 36.33           C  
ATOM    865  OE1 GLN H 112      17.332   9.569  31.038  1.00 36.29           O  
ATOM    866  NE2 GLN H 112      16.999   8.931  28.883  1.00 36.43           N  
ATOM    867  C   GLN H 112      14.143   4.822  29.480  1.00 37.87           C  
ATOM    868  O   GLN H 112      14.250   3.732  30.039  1.00 37.96           O  
ATOM    869  N   SER H 113      14.082   4.951  28.139  1.00 38.38           N  
ATOM    870  CA  SER H 113      14.122   3.834  27.238  1.00 39.10           C  
ATOM    871  CB  SER H 113      13.680   4.188  25.808  1.00 39.77           C  
ATOM    872  OG  SER H 113      14.532   5.186  25.270  1.00 38.94           O  
ATOM    873  C   SER H 113      15.519   3.291  27.184  1.00 39.23           C  
ATOM    874  O   SER H 113      16.454   3.882  27.720  1.00 39.04           O  
ATOM    875  N   GLY H 114      15.681   2.123  26.524  1.00 40.00           N  
ATOM    876  CA  GLY H 114      16.932   1.413  26.485  1.00 39.89           C  
ATOM    877  C   GLY H 114      17.860   1.979  25.453  1.00 39.74           C  
ATOM    878  O   GLY H 114      17.504   2.860  24.671  1.00 39.71           O  
ATOM    879  N   ALA H 115      19.092   1.426  25.422  1.00 39.72           N  
ATOM    880  CA  ALA H 115      20.143   1.886  24.558  1.00 39.42           C  
ATOM    881  CB  ALA H 115      21.486   1.169  24.788  1.00 39.89           C  
ATOM    882  C   ALA H 115      19.756   1.679  23.133  1.00 40.03           C  
ATOM    883  O   ALA H 115      19.080   0.712  22.786  1.00 40.32           O  
ATOM    884  N   GLU H 116      20.179   2.618  22.262  1.00 40.10           N  
ATOM    885  CA  GLU H 116      19.847   2.500  20.876  1.00 41.27           C  
ATOM    886  CB  GLU H 116      18.726   3.456  20.436  1.00 42.08           C  
ATOM    887  CG  GLU H 116      17.399   3.129  21.125  1.00 44.51           C  
ATOM    888  CD  GLU H 116      16.294   3.964  20.500  1.00 47.23           C  
ATOM    889  OE1 GLU H 116      16.097   3.850  19.261  1.00 49.38           O  
ATOM    890  OE2 GLU H 116      15.626   4.720  21.254  1.00 47.76           O1-
ATOM    891  C   GLU H 116      21.063   2.773  20.053  1.00 41.13           C  
ATOM    892  O   GLU H 116      21.979   3.480  20.471  1.00 40.26           O  
ATOM    893  N   VAL H 117      21.112   2.157  18.855  1.00 41.53           N  
ATOM    894  CA  VAL H 117      22.196   2.377  17.941  1.00 41.71           C  
ATOM    895  CB  VAL H 117      22.964   1.131  17.615  1.00 42.66           C  
ATOM    896  CG1 VAL H 117      24.040   1.473  16.570  1.00 43.56           C  
ATOM    897  CG2 VAL H 117      23.530   0.551  18.921  1.00 43.33           C  
ATOM    898  C   VAL H 117      21.570   2.867  16.676  1.00 41.90           C  
ATOM    899  O   VAL H 117      20.586   2.299  16.202  1.00 42.46           O  
ATOM    900  N   LYS H 118      22.123   3.949  16.094  1.00 41.75           N  
ATOM    901  CA  LYS H 118      21.531   4.491  14.905  1.00 42.49           C  
ATOM    902  CB  LYS H 118      20.795   5.820  15.150  1.00 42.33           C  
ATOM    903  CG  LYS H 118      19.580   5.704  16.074  1.00 42.19           C  
ATOM    904  CD  LYS H 118      18.476   4.799  15.527  1.00 43.55           C  
ATOM    905  CE  LYS H 118      17.243   4.731  16.427  1.00 43.94           C  
ATOM    906  NZ  LYS H 118      16.223   3.849  15.818  1.00 46.29           N1+
ATOM    907  C   LYS H 118      22.611   4.780  13.912  1.00 42.74           C  
ATOM    908  O   LYS H 118      23.769   4.996  14.271  1.00 41.95           O  
ATOM    909  N   LYS H 119      22.248   4.770  12.613  1.00 43.71           N  
ATOM    910  CA  LYS H 119      23.180   5.091  11.569  1.00 44.81           C  
ATOM    911  CB  LYS H 119      22.807   4.525  10.187  1.00 46.13           C  
ATOM    912  CG  LYS H 119      23.019   3.018  10.052  1.00 48.86           C  
ATOM    913  CD  LYS H 119      22.443   2.448   8.755  1.00 51.19           C  
ATOM    914  CE  LYS H 119      22.901   1.020   8.451  1.00 52.62           C  
ATOM    915  NZ  LYS H 119      22.160   0.059   9.297  1.00 54.43           N1+
ATOM    916  C   LYS H 119      23.190   6.577  11.437  1.00 44.56           C  
ATOM    917  O   LYS H 119      22.242   7.253  11.829  1.00 43.91           O  
ATOM    918  N   PRO H 120      24.245   7.116  10.900  1.00 45.34           N  
ATOM    919  CA  PRO H 120      24.286   8.538  10.757  1.00 45.80           C  
ATOM    920  CD  PRO H 120      25.570   6.553  11.104  1.00 45.73           C  
ATOM    921  CB  PRO H 120      25.727   8.878  10.391  1.00 46.49           C  
ATOM    922  CG  PRO H 120      26.533   7.755  11.072  1.00 46.67           C  
ATOM    923  C   PRO H 120      23.251   9.000   9.785  1.00 46.63           C  
ATOM    924  O   PRO H 120      23.024   8.325   8.782  1.00 47.56           O  
ATOM    925  N   GLY H 121      22.610  10.148  10.077  1.00 46.56           N  
ATOM    926  CA  GLY H 121      21.597  10.697   9.225  1.00 47.35           C  
ATOM    927  C   GLY H 121      20.253  10.303   9.759  1.00 47.05           C  
ATOM    928  O   GLY H 121      19.243  10.926   9.436  1.00 47.22           O  
ATOM    929  N   ALA H 122      20.208   9.264  10.612  1.00 46.56           N  
ATOM    930  CA  ALA H 122      18.971   8.774  11.156  1.00 46.70           C  
ATOM    931  CB  ALA H 122      19.047   7.317  11.641  1.00 46.54           C  
ATOM    932  C   ALA H 122      18.575   9.622  12.323  1.00 45.68           C  
ATOM    933  O   ALA H 122      19.268  10.570  12.687  1.00 44.96           O  
ATOM    934  N   SER H 123      17.394   9.320  12.904  1.00 45.45           N  
ATOM    935  CA  SER H 123      16.916  10.034  14.051  0.90 44.60           C  
ATOM    936  CB  SER H 123      15.571  10.744  13.822  0.90 45.30           C  
ATOM    937  OG  SER H 123      15.709  11.757  12.836  0.90 47.08           O  
ATOM    938  C   SER H 123      16.691   9.037  15.146  1.00 43.86           C  
ATOM    939  O   SER H 123      16.556   7.839  14.901  1.00 44.02           O  
ATOM    940  N   VAL H 124      16.685   9.513  16.408  1.00 42.52           N  
ATOM    941  CA  VAL H 124      16.433   8.636  17.514  1.00 42.04           C  
ATOM    942  CB  VAL H 124      17.667   8.309  18.307  1.00 41.35           C  
ATOM    943  CG1 VAL H 124      18.260   9.615  18.862  1.00 40.85           C  
ATOM    944  CG2 VAL H 124      17.300   7.283  19.392  1.00 41.29           C  
ATOM    945  C   VAL H 124      15.466   9.327  18.418  1.00 41.78           C  
ATOM    946  O   VAL H 124      15.464  10.554  18.518  1.00 41.15           O  
ATOM    947  N   LYS H 125      14.598   8.540  19.085  1.00 42.40           N  
ATOM    948  CA  LYS H 125      13.613   9.082  19.973  1.00 42.31           C  
ATOM    949  CB  LYS H 125      12.192   8.768  19.478  1.00 43.16           C  
ATOM    950  CG  LYS H 125      11.086   9.637  20.071  1.00 44.32           C  
ATOM    951  CD  LYS H 125       9.762   9.476  19.322  1.00 45.43           C  
ATOM    952  CE  LYS H 125       8.620  10.325  19.879  1.00 46.14           C  
ATOM    953  NZ  LYS H 125       8.645  11.666  19.256  1.00 48.12           N1+
ATOM    954  C   LYS H 125      13.801   8.389  21.289  1.00 41.69           C  
ATOM    955  O   LYS H 125      13.723   7.164  21.365  1.00 42.85           O  
ATOM    956  N   VAL H 126      14.053   9.160  22.369  1.00 40.16           N  
ATOM    957  CA  VAL H 126      14.268   8.576  23.665  1.00 39.77           C  
ATOM    958  CB  VAL H 126      15.503   9.093  24.346  1.00 39.09           C  
ATOM    959  CG1 VAL H 126      15.609   8.449  25.737  1.00 39.57           C  
ATOM    960  CG2 VAL H 126      16.717   8.822  23.441  1.00 39.17           C  
ATOM    961  C   VAL H 126      13.101   8.952  24.521  1.00 39.55           C  
ATOM    962  O   VAL H 126      12.578  10.061  24.418  1.00 39.49           O  
ATOM    963  N   SER H 127      12.661   8.030  25.402  1.00 39.96           N  
ATOM    964  CA  SER H 127      11.509   8.297  26.217  1.00 40.21           C  
ATOM    965  CB  SER H 127      10.439   7.198  26.136  1.00 41.44           C  
ATOM    966  OG  SER H 127      10.942   5.986  26.679  1.00 42.19           O  
ATOM    967  C   SER H 127      11.923   8.402  27.655  1.00 39.59           C  
ATOM    968  O   SER H 127      12.963   7.893  28.062  1.00 38.37           O  
ATOM    969  N   CYS H 128      11.105   9.126  28.450  1.00 40.06           N  
ATOM    970  CA  CYS H 128      11.341   9.295  29.858  1.00 39.68           C  
ATOM    971  CB  CYS H 128      12.007  10.656  30.174  1.00 39.26           C  
ATOM    972  SG  CYS H 128      12.336  10.947  31.939  1.00 39.90           S  
ATOM    973  C   CYS H 128       9.994   9.245  30.518  1.00 40.42           C  
ATOM    974  O   CYS H 128       9.170  10.136  30.324  1.00 40.59           O  
ATOM    975  N   LYS H 129       9.732   8.194  31.327  1.00 41.14           N  
ATOM    976  CA  LYS H 129       8.443   8.080  31.949  1.00 42.46           C  
ATOM    977  CB  LYS H 129       7.872   6.657  31.969  1.00 44.13           C  
ATOM    978  CG  LYS H 129       6.471   6.627  32.572  1.00 47.85           C  
ATOM    979  CD  LYS H 129       5.689   5.358  32.261  1.00 51.22           C  
ATOM    980  CE  LYS H 129       4.266   5.392  32.817  1.00 52.58           C  
ATOM    981  NZ  LYS H 129       3.538   4.177  32.401  1.00 53.77           N1+
ATOM    982  C   LYS H 129       8.552   8.541  33.366  1.00 42.22           C  
ATOM    983  O   LYS H 129       9.410   8.088  34.120  1.00 41.33           O  
ATOM    984  N   ALA H 130       7.644   9.449  33.767  1.00 42.82           N  
ATOM    985  CA  ALA H 130       7.705  10.025  35.076  1.00 43.40           C  
ATOM    986  CB  ALA H 130       7.470  11.545  35.082  1.00 43.56           C  
ATOM    987  C   ALA H 130       6.655   9.411  35.932  1.00 44.90           C  
ATOM    988  O   ALA H 130       5.571   9.070  35.465  1.00 46.24           O  
ATOM    989  N   SER H 131       6.988   9.234  37.227  1.00 44.91           N  
ATOM    990  CA  SER H 131       6.041   8.654  38.122  1.00 46.04           C  
ATOM    991  CB  SER H 131       6.177   7.123  38.175  1.00 46.56           C  
ATOM    992  OG  SER H 131       5.223   6.568  39.063  1.00 47.52           O  
ATOM    993  C   SER H 131       6.322   9.198  39.491  1.00 45.77           C  
ATOM    994  O   SER H 131       7.432   9.644  39.781  1.00 44.47           O  
ATOM    995  N   GLY H 132       5.304   9.158  40.376  1.00 69.01           N  
ATOM    996  CA  GLY H 132       5.498   9.483  41.760  1.00 69.73           C  
ATOM    997  C   GLY H 132       5.224  10.924  42.022  1.00 63.37           C  
ATOM    998  O   GLY H 132       5.065  11.322  43.175  1.00 65.16           O  
ATOM    999  N   TYR H 133       5.172  11.758  40.973  1.00 60.57           N  
ATOM   1000  CA  TYR H 133       4.905  13.134  41.245  1.00 65.20           C  
ATOM   1001  CB  TYR H 133       6.182  13.995  41.301  1.00 63.31           C  
ATOM   1002  CG  TYR H 133       6.840  14.022  39.962  1.00 59.93           C  
ATOM   1003  CD1 TYR H 133       6.474  14.971  39.038  1.00 62.83           C  
ATOM   1004  CD2 TYR H 133       7.822  13.117  39.627  1.00 58.85           C  
ATOM   1005  CE1 TYR H 133       7.073  15.022  37.802  1.00 61.66           C  
ATOM   1006  CE2 TYR H 133       8.425  13.161  38.391  1.00 56.79           C  
ATOM   1007  CZ  TYR H 133       8.052  14.118  37.478  1.00 57.36           C  
ATOM   1008  OH  TYR H 133       8.666  14.170  36.209  1.00 54.23           O  
ATOM   1009  C   TYR H 133       4.019  13.658  40.168  1.00 64.75           C  
ATOM   1010  O   TYR H 133       3.872  13.041  39.115  1.00 68.25           O  
ATOM   1011  N   THR H 134       3.375  14.812  40.431  1.00 63.43           N  
ATOM   1012  CA  THR H 134       2.534  15.392  39.429  1.00 68.17           C  
ATOM   1013  CB  THR H 134       1.825  16.634  39.894  1.00 73.90           C  
ATOM   1014  OG1 THR H 134       2.770  17.608  40.311  1.00 85.73           O  
ATOM   1015  CG2 THR H 134       0.897  16.275  41.059  1.00 68.16           C  
ATOM   1016  C   THR H 134       3.423  15.771  38.288  1.00 65.92           C  
ATOM   1017  O   THR H 134       4.248  16.675  38.396  1.00 68.79           O  
ATOM   1018  N   PHE H 135       3.226  15.094  37.143  1.00 66.00           N  
ATOM   1019  CA  PHE H 135       4.017  15.229  35.949  1.00 60.10           C  
ATOM   1020  CB  PHE H 135       3.539  14.270  34.840  1.00 60.59           C  
ATOM   1021  CG  PHE H 135       4.501  14.297  33.699  1.00 59.36           C  
ATOM   1022  CD1 PHE H 135       5.671  13.574  33.762  1.00 53.87           C  
ATOM   1023  CD2 PHE H 135       4.237  15.022  32.559  1.00 64.37           C  
ATOM   1024  CE1 PHE H 135       6.568  13.582  32.718  1.00 56.70           C  
ATOM   1025  CE2 PHE H 135       5.131  15.036  31.512  1.00 62.61           C  
ATOM   1026  CZ  PHE H 135       6.300  14.318  31.590  1.00 58.27           C  
ATOM   1027  C   PHE H 135       3.892  16.627  35.428  1.00 61.33           C  
ATOM   1028  O   PHE H 135       4.867  17.244  35.000  1.00 64.47           O  
ATOM   1029  N   THR H 136       2.662  17.154  35.484  1.00 61.44           N  
ATOM   1030  CA  THR H 136       2.249  18.422  34.972  1.00 63.90           C  
ATOM   1031  CB  THR H 136       0.781  18.600  35.191  1.00 62.22           C  
ATOM   1032  OG1 THR H 136       0.046  17.611  34.486  1.00 73.35           O  
ATOM   1033  CG2 THR H 136       0.377  20.001  34.740  1.00 56.70           C  
ATOM   1034  C   THR H 136       2.938  19.563  35.664  1.00 66.34           C  
ATOM   1035  O   THR H 136       3.137  20.618  35.064  1.00 72.93           O  
ATOM   1036  N   SER H 137       3.263  19.402  36.962  1.00 60.55           N  
ATOM   1037  CA  SER H 137       3.781  20.464  37.786  1.00 60.02           C  
ATOM   1038  CB  SER H 137       3.718  20.137  39.287  1.00 67.08           C  
ATOM   1039  OG  SER H 137       2.368  20.123  39.727  1.00  0.00           O  
ATOM   1040  C   SER H 137       5.204  20.915  37.510  1.00 58.72           C  
ATOM   1041  O   SER H 137       5.529  22.045  37.876  1.00 61.25           O  
ATOM   1042  N   TYR H 138       6.100  20.112  36.881  1.00 49.08           N  
ATOM   1043  CA  TYR H 138       7.485  20.559  36.866  1.00 52.33           C  
ATOM   1044  CB  TYR H 138       8.390  19.643  37.703  1.00 53.30           C  
ATOM   1045  CG  TYR H 138       7.771  19.443  39.049  1.00 51.03           C  
ATOM   1046  CD1 TYR H 138       6.878  18.415  39.249  1.00 52.71           C  
ATOM   1047  CD2 TYR H 138       8.073  20.263  40.111  1.00 51.46           C  
ATOM   1048  CE1 TYR H 138       6.300  18.205  40.480  1.00 58.34           C  
ATOM   1049  CE2 TYR H 138       7.499  20.063  41.347  1.00 52.55           C  
ATOM   1050  CZ  TYR H 138       6.610  19.030  41.534  1.00 58.98           C  
ATOM   1051  OH  TYR H 138       6.017  18.814  42.797  1.00 56.58           O  
ATOM   1052  C   TYR H 138       8.089  20.536  35.483  1.00 54.48           C  
ATOM   1053  O   TYR H 138       7.581  19.820  34.620  1.00 51.18           O  
ATOM   1054  N   ASP H 139       9.184  21.330  35.230  1.00 38.36           N  
ATOM   1055  CA  ASP H 139       9.781  21.277  33.931  1.00 37.70           C  
ATOM   1056  CB  ASP H 139      10.618  22.527  33.568  1.00 37.57           C  
ATOM   1057  CG  ASP H 139      11.753  22.740  34.565  1.00 27.67           C  
ATOM   1058  OD1 ASP H 139      12.505  21.772  34.848  1.00  0.00           O  
ATOM   1059  OD2 ASP H 139      11.896  23.899  35.040  1.00  0.00           O1-
ATOM   1060  C   ASP H 139      10.629  20.045  33.839  1.00 37.05           C  
ATOM   1061  O   ASP H 139      11.211  19.594  34.826  1.00 36.80           O  
ATOM   1062  N   ILE H 140      10.690  19.454  32.630  1.00 36.91           N  
ATOM   1063  CA  ILE H 140      11.467  18.272  32.397  1.00 36.01           C  
ATOM   1064  CB  ILE H 140      10.651  17.121  31.874  1.00 36.74           C  
ATOM   1065  CG1 ILE H 140       9.657  16.619  32.946  1.00 74.13           C  
ATOM   1066  CG2 ILE H 140      11.626  16.035  31.388  1.00 74.58           C  
ATOM   1067  CD1 ILE H 140       8.557  17.613  33.329  1.00 35.05           C  
ATOM   1068  C   ILE H 140      12.492  18.644  31.377  1.00 35.27           C  
ATOM   1069  O   ILE H 140      12.167  19.157  30.309  1.00 34.72           O  
ATOM   1070  N   SER H 141      13.777  18.392  31.684  1.00 33.40           N  
ATOM   1071  CA  SER H 141      14.807  18.814  30.784  1.00 33.13           C  
ATOM   1072  CB  SER H 141      15.759  19.833  31.428  1.00 33.05           C  
ATOM   1073  OG  SER H 141      16.231  19.332  32.668  1.00 69.64           O  
ATOM   1074  C   SER H 141      15.592  17.640  30.304  1.00 32.85           C  
ATOM   1075  O   SER H 141      15.525  16.553  30.874  1.00 32.86           O  
ATOM   1076  N   TRP H 142      16.323  17.829  29.184  1.00 33.02           N  
ATOM   1077  CA  TRP H 142      17.138  16.772  28.653  1.00 32.98           C  
ATOM   1078  CB  TRP H 142      16.751  16.358  27.221  1.00 34.77           C  
ATOM   1079  CG  TRP H 142      15.411  15.660  27.147  1.00 36.20           C  
ATOM   1080  CD2 TRP H 142      15.239  14.233  27.171  1.00 36.08           C  
ATOM   1081  CD1 TRP H 142      14.161  16.198  27.059  1.00 37.32           C  
ATOM   1082  NE1 TRP H 142      13.219  15.197  27.036  1.00 38.18           N  
ATOM   1083  CE2 TRP H 142      13.869  13.981  27.102  1.00 36.98           C  
ATOM   1084  CE3 TRP H 142      16.147  13.216  27.246  1.00 36.98           C  
ATOM   1085  CZ2 TRP H 142      13.384  12.704  27.111  1.00 37.68           C  
ATOM   1086  CZ3 TRP H 142      15.656  11.930  27.247  1.00 37.80           C  
ATOM   1087  CH2 TRP H 142      14.301  11.679  27.182  1.00 37.98           C  
ATOM   1088  C   TRP H 142      18.553  17.273  28.637  1.00 32.66           C  
ATOM   1089  O   TRP H 142      18.815  18.411  28.253  1.00 32.94           O  
ATOM   1090  N   VAL H 143      19.501  16.420  29.087  1.00 31.82           N  
ATOM   1091  CA  VAL H 143      20.895  16.765  29.135  1.00 32.01           C  
ATOM   1092  CB  VAL H 143      21.370  17.062  30.528  1.00 31.98           C  
ATOM   1093  CG1 VAL H 143      22.868  17.407  30.486  1.00 32.55           C  
ATOM   1094  CG2 VAL H 143      20.493  18.179  31.111  1.00 31.35           C  
ATOM   1095  C   VAL H 143      21.659  15.572  28.652  1.00 32.11           C  
ATOM   1096  O   VAL H 143      21.239  14.438  28.872  1.00 32.95           O  
ATOM   1097  N   ARG H 144      22.808  15.788  27.971  1.00 31.65           N  
ATOM   1098  CA  ARG H 144      23.540  14.641  27.510  1.00 31.42           C  
ATOM   1099  CB  ARG H 144      23.503  14.411  25.989  1.00 31.87           C  
ATOM   1100  CG  ARG H 144      24.145  15.521  25.157  1.00 32.25           C  
ATOM   1101  CD  ARG H 144      24.096  15.234  23.655  1.00 33.34           C  
ATOM   1102  NE  ARG H 144      24.776  16.357  22.951  1.00 34.22           N  
ATOM   1103  CZ  ARG H 144      25.065  16.246  21.622  1.00 35.01           C  
ATOM   1104  NH1 ARG H 144      24.705  15.125  20.930  1.00 34.96           N1+
ATOM   1105  NH2 ARG H 144      25.714  17.261  20.979  1.00 36.73           N  
ATOM   1106  C   ARG H 144      24.973  14.783  27.901  1.00 31.15           C  
ATOM   1107  O   ARG H 144      25.455  15.875  28.201  1.00 30.54           O  
ATOM   1108  N   GLN H 145      25.686  13.642  27.946  1.00 30.93           N  
ATOM   1109  CA  GLN H 145      27.076  13.673  28.285  1.00 31.37           C  
ATOM   1110  CB  GLN H 145      27.349  13.174  29.713  1.00 30.73           C  
ATOM   1111  CG  GLN H 145      28.799  13.344  30.167  1.00 31.17           C  
ATOM   1112  CD  GLN H 145      28.868  12.975  31.641  1.00 30.98           C  
ATOM   1113  OE1 GLN H 145      28.085  12.163  32.132  1.00 31.17           O  
ATOM   1114  NE2 GLN H 145      29.827  13.599  32.375  1.00 31.43           N  
ATOM   1115  C   GLN H 145      27.791  12.771  27.326  1.00 32.79           C  
ATOM   1116  O   GLN H 145      27.503  11.578  27.249  1.00 31.89           O  
ATOM   1117  N   ALA H 146      28.740  13.331  26.548  1.00 34.80           N  
ATOM   1118  CA  ALA H 146      29.475  12.540  25.599  1.00 36.97           C  
ATOM   1119  CB  ALA H 146      30.015  13.358  24.413  1.00 37.67           C  
ATOM   1120  C   ALA H 146      30.641  11.925  26.295  1.00 38.84           C  
ATOM   1121  O   ALA H 146      31.161  12.486  27.259  1.00 39.08           O  
ATOM   1122  N   PRO H 147      31.052  10.769  25.837  1.00 41.09           N  
ATOM   1123  CA  PRO H 147      32.198  10.122  26.407  1.00 42.51           C  
ATOM   1124  CD  PRO H 147      30.807  10.338  24.471  1.00 41.37           C  
ATOM   1125  CB  PRO H 147      32.448   8.898  25.534  1.00 42.93           C  
ATOM   1126  CG  PRO H 147      31.958   9.363  24.149  1.00 42.48           C  
ATOM   1127  C   PRO H 147      33.315  11.106  26.284  1.00 44.09           C  
ATOM   1128  O   PRO H 147      33.540  11.623  25.191  1.00 44.65           O  
ATOM   1129  N   GLY H 148      34.037  11.380  27.378  1.00 45.73           N  
ATOM   1130  CA  GLY H 148      35.140  12.286  27.286  1.00 47.33           C  
ATOM   1131  C   GLY H 148      34.725  13.652  27.752  1.00 47.77           C  
ATOM   1132  O   GLY H 148      35.561  14.444  28.190  1.00 48.84           O  
ATOM   1133  N   GLN H 149      33.414  13.956  27.737  1.00 47.28           N  
ATOM   1134  CA  GLN H 149      33.077  15.322  28.001  1.00 46.99           C  
ATOM   1135  CB  GLN H 149      32.482  16.016  26.762  1.00 47.23           C  
ATOM   1136  CG  GLN H 149      32.477  17.542  26.830  1.00 49.49           C  
ATOM   1137  CD  GLN H 149      32.112  18.055  25.445  1.00 52.70           C  
ATOM   1138  OE1 GLN H 149      30.969  17.946  25.005  1.00 55.77           O  
ATOM   1139  NE2 GLN H 149      33.119  18.619  24.728  1.00 53.82           N  
ATOM   1140  C   GLN H 149      32.116  15.442  29.146  1.00 45.47           C  
ATOM   1141  O   GLN H 149      31.750  14.472  29.811  1.00 46.17           O  
ATOM   1142  N   GLY H 150      31.721  16.696  29.433  1.00 43.32           N  
ATOM   1143  CA  GLY H 150      30.839  16.980  30.521  1.00 41.80           C  
ATOM   1144  C   GLY H 150      29.441  17.057  29.999  1.00 40.06           C  
ATOM   1145  O   GLY H 150      29.112  16.569  28.919  1.00 40.40           O  
ATOM   1146  N   LEU H 151      28.577  17.700  30.796  1.00 37.97           N  
ATOM   1147  CA  LEU H 151      27.177  17.787  30.534  1.00 36.27           C  
ATOM   1148  CB  LEU H 151      26.402  17.997  31.846  1.00 35.59           C  
ATOM   1149  CG  LEU H 151      26.623  16.837  32.837  1.00 35.17           C  
ATOM   1150  CD1 LEU H 151      25.989  17.124  34.206  1.00 35.56           C  
ATOM   1151  CD2 LEU H 151      26.135  15.505  32.243  1.00 34.54           C  
ATOM   1152  C   LEU H 151      26.867  18.909  29.600  1.00 36.00           C  
ATOM   1153  O   LEU H 151      27.473  19.980  29.644  1.00 36.15           O  
ATOM   1154  N   GLU H 152      25.886  18.661  28.714  0.94 35.48           N  
ATOM   1155  CA  GLU H 152      25.428  19.647  27.784  0.94 36.20           C  
ATOM   1156  CB  GLU H 152      25.804  19.296  26.333  0.94 37.37           C  
ATOM   1157  CG  GLU H 152      25.587  20.421  25.321  0.94 39.77           C  
ATOM   1158  CD  GLU H 152      26.173  19.952  23.996  0.94 41.94           C  
ATOM   1159  OE1 GLU H 152      25.912  18.780  23.616  0.94 43.82           O  
ATOM   1160  OE2 GLU H 152      26.900  20.755  23.352  0.94 46.11           O1-
ATOM   1161  C   GLU H 152      23.930  19.660  27.903  0.94 34.85           C  
ATOM   1162  O   GLU H 152      23.286  18.616  27.820  0.94 34.23           O  
ATOM   1163  N   TRP H 153      23.329  20.852  28.098  1.00 34.17           N  
ATOM   1164  CA  TRP H 153      21.906  20.959  28.318  1.00 33.74           C  
ATOM   1165  CB  TRP H 153      21.557  22.130  29.252  1.00 33.69           C  
ATOM   1166  CG  TRP H 153      20.086  22.345  29.503  1.00 33.23           C  
ATOM   1167  CD2 TRP H 153      19.297  23.341  28.837  1.00 33.06           C  
ATOM   1168  CD1 TRP H 153      19.254  21.713  30.379  1.00 33.02           C  
ATOM   1169  NE1 TRP H 153      17.995  22.256  30.303  1.00 32.44           N  
ATOM   1170  CE2 TRP H 153      18.007  23.259  29.357  1.00 33.01           C  
ATOM   1171  CE3 TRP H 153      19.621  24.253  27.873  1.00 33.95           C  
ATOM   1172  CZ2 TRP H 153      17.016  24.093  28.921  1.00 33.55           C  
ATOM   1173  CZ3 TRP H 153      18.616  25.084  27.433  1.00 34.48           C  
ATOM   1174  CH2 TRP H 153      17.339  25.009  27.946  1.00 34.30           C  
ATOM   1175  C   TRP H 153      21.227  21.191  27.003  1.00 34.17           C  
ATOM   1176  O   TRP H 153      21.577  22.120  26.282  1.00 35.29           O  
ATOM   1177  N   MET H 154      20.331  20.255  26.615  1.00 34.05           N  
ATOM   1178  CA  MET H 154      19.556  20.292  25.400  1.00 34.95           C  
ATOM   1179  CB  MET H 154      19.145  18.879  24.963  1.00 34.73           C  
ATOM   1180  CG  MET H 154      20.381  18.023  24.661  1.00 35.20           C  
ATOM   1181  SD  MET H 154      20.062  16.295  24.202  1.00 38.11           S  
ATOM   1182  CE  MET H 154      19.524  16.654  22.506  1.00 37.89           C  
ATOM   1183  C   MET H 154      18.338  21.190  25.398  1.00 35.05           C  
ATOM   1184  O   MET H 154      18.116  21.911  24.425  1.00 35.41           O  
ATOM   1185  N   GLY H 155      17.507  21.186  26.473  1.00 34.95           N  
ATOM   1186  CA  GLY H 155      16.283  21.960  26.425  1.00 35.35           C  
ATOM   1187  C   GLY H 155      15.314  21.443  27.460  1.00 34.98           C  
ATOM   1188  O   GLY H 155      15.635  20.528  28.216  1.00 33.82           O  
ATOM   1189  N   VAL H 156      14.083  22.026  27.518  1.00 35.37           N  
ATOM   1190  CA  VAL H 156      13.111  21.629  28.515  1.00 35.19           C  
ATOM   1191  CB  VAL H 156      13.200  22.489  29.747  1.00 27.37           C  
ATOM   1192  CG1 VAL H 156      12.155  22.053  30.790  1.00  0.00           C  
ATOM   1193  CG2 VAL H 156      14.647  22.431  30.264  1.00  0.00           C  
ATOM   1194  C   VAL H 156      11.710  21.757  27.941  1.00 36.03           C  
ATOM   1195  O   VAL H 156      11.516  22.419  26.922  1.00 36.53           O  
ATOM   1196  N   ILE H 157      10.706  21.088  28.582  1.00 35.97           N  
ATOM   1197  CA  ILE H 157       9.296  21.134  28.223  1.00 36.99           C  
ATOM   1198  CB  ILE H 157       8.823  19.891  27.528  1.00 36.71           C  
ATOM   1199  CG1 ILE H 157       7.414  20.099  26.950  1.00 37.50           C  
ATOM   1200  CG2 ILE H 157       8.936  18.714  28.513  1.00 36.47           C  
ATOM   1201  CD1 ILE H 157       6.991  19.009  25.966  1.00 38.36           C  
ATOM   1202  C   ILE H 157       8.447  21.302  29.481  1.00 37.70           C  
ATOM   1203  O   ILE H 157       8.899  20.932  30.563  1.00 37.21           O  
ATOM   1204  N   TRP H 158       7.189  21.844  29.361  1.00 38.68           N  
ATOM   1205  CA  TRP H 158       6.313  22.180  30.490  1.00 39.84           C  
ATOM   1206  CB  TRP H 158       6.337  23.696  30.758  1.00 41.03           C  
ATOM   1207  CG  TRP H 158       7.710  24.251  31.072  1.00 21.89           C  
ATOM   1208  CD2 TRP H 158       8.048  24.999  32.250  1.00 23.89           C  
ATOM   1209  CD1 TRP H 158       8.836  24.221  30.301  1.00 35.48           C  
ATOM   1210  NE1 TRP H 158       9.857  24.891  30.929  1.00  0.00           N  
ATOM   1211  CE2 TRP H 158       9.386  25.381  32.128  1.00 24.43           C  
ATOM   1212  CE3 TRP H 158       7.304  25.350  33.339  1.00  0.00           C  
ATOM   1213  CZ2 TRP H 158      10.001  26.121  33.096  1.00  0.00           C  
ATOM   1214  CZ3 TRP H 158       7.931  26.088  34.318  1.00  0.00           C  
ATOM   1215  CH2 TRP H 158       9.253  26.465  34.199  1.00  0.00           C  
ATOM   1216  C   TRP H 158       4.829  21.830  30.211  1.00 40.56           C  
ATOM   1217  O   TRP H 158       4.520  21.242  29.182  1.00 40.60           O  
ATOM   1218  N   THR H 159       4.210  22.028  31.358  1.00 39.23           N  
ATOM   1219  CA  THR H 159       2.908  21.622  31.570  1.00 42.09           C  
ATOM   1220  CB  THR H 159       2.305  22.245  32.792  1.00 49.78           C  
ATOM   1221  OG1 THR H 159       0.920  21.948  32.844  1.00  0.00           O  
ATOM   1222  CG2 THR H 159       2.527  23.767  32.773  1.00  0.00           C  
ATOM   1223  C   THR H 159       2.147  22.121  30.405  1.00 43.74           C  
ATOM   1224  O   THR H 159       1.346  21.387  29.840  1.00 45.88           O  
ATOM   1225  N   ASP H 160       2.407  23.370  29.989  1.00 44.86           N  
ATOM   1226  CA  ASP H 160       1.657  23.921  28.905  1.00 45.43           C  
ATOM   1227  CB  ASP H 160       1.717  25.463  28.787  1.00 32.57           C  
ATOM   1228  CG  ASP H 160       3.133  25.978  28.603  1.00 33.57           C  
ATOM   1229  OD1 ASP H 160       4.057  25.148  28.397  1.00 36.04           O  
ATOM   1230  OD2 ASP H 160       3.304  27.225  28.673  1.00 33.10           O1-
ATOM   1231  C   ASP H 160       1.974  23.208  27.621  1.00 45.54           C  
ATOM   1232  O   ASP H 160       1.126  23.133  26.732  1.00 45.34           O  
ATOM   1233  N   GLY H 161       3.192  22.646  27.493  1.00 43.38           N  
ATOM   1234  CA  GLY H 161       3.543  21.857  26.346  1.00 41.20           C  
ATOM   1235  C   GLY H 161       4.566  22.575  25.546  1.00 40.38           C  
ATOM   1236  O   GLY H 161       5.036  22.092  24.521  1.00 42.66           O  
ATOM   1237  N   GLY H 162       4.938  23.766  26.020  1.00 47.76           N  
ATOM   1238  CA  GLY H 162       5.870  24.618  25.345  1.00 47.79           C  
ATOM   1239  C   GLY H 162       7.228  24.075  25.625  1.00 46.46           C  
ATOM   1240  O   GLY H 162       7.482  23.517  26.693  1.00 46.09           O  
ATOM   1241  N   THR H 163       8.151  24.240  24.662  1.00 45.90           N  
ATOM   1242  CA  THR H 163       9.470  23.715  24.850  1.00 44.51           C  
ATOM   1243  CB  THR H 163       9.739  22.505  24.010  1.00 44.65           C  
ATOM   1244  OG1 THR H 163       9.641  22.840  22.634  1.00 81.06           O  
ATOM   1245  CG2 THR H 163       8.709  21.421  24.367  1.00 76.33           C  
ATOM   1246  C   THR H 163      10.467  24.750  24.451  1.00 44.41           C  
ATOM   1247  O   THR H 163      10.217  25.569  23.567  1.00 44.95           O  
ATOM   1248  N   ASN H 164      11.632  24.739  25.127  1.00 43.49           N  
ATOM   1249  CA  ASN H 164      12.703  25.635  24.788  1.00 43.68           C  
ATOM   1250  CB  ASN H 164      13.063  26.633  25.898  1.00 44.15           C  
ATOM   1251  CG  ASN H 164      11.954  27.666  25.967  1.00 46.56           C  
ATOM   1252  OD1 ASN H 164      11.672  28.356  24.988  1.00 82.30           O  
ATOM   1253  ND2 ASN H 164      11.298  27.770  27.153  1.00 81.19           N  
ATOM   1254  C   ASN H 164      13.914  24.795  24.565  1.00 42.77           C  
ATOM   1255  O   ASN H 164      14.142  23.818  25.274  1.00 41.28           O  
ATOM   1256  N   TYR H 165      14.739  25.156  23.567  1.00 42.85           N  
ATOM   1257  CA  TYR H 165      15.875  24.321  23.310  1.00 42.39           C  
ATOM   1258  CB  TYR H 165      15.834  23.568  21.968  1.00 43.05           C  
ATOM   1259  CG  TYR H 165      14.563  22.797  21.849  1.00 42.96           C  
ATOM   1260  CD1 TYR H 165      14.355  21.606  22.507  1.00 44.47           C  
ATOM   1261  CD2 TYR H 165      13.553  23.299  21.067  1.00 42.74           C  
ATOM   1262  CE1 TYR H 165      13.163  20.928  22.367  1.00 45.31           C  
ATOM   1263  CE2 TYR H 165      12.365  22.629  20.922  1.00 42.95           C  
ATOM   1264  CZ  TYR H 165      12.166  21.440  21.571  1.00 43.92           C  
ATOM   1265  OH  TYR H 165      10.939  20.762  21.414  1.00 43.84           O  
ATOM   1266  C   TYR H 165      17.094  25.181  23.246  1.00 42.70           C  
ATOM   1267  O   TYR H 165      17.018  26.383  22.996  1.00 43.40           O  
ATOM   1268  N   ALA H 166      18.266  24.565  23.500  1.00 42.17           N  
ATOM   1269  CA  ALA H 166      19.504  25.267  23.380  1.00 43.12           C  
ATOM   1270  CB  ALA H 166      20.723  24.442  23.825  1.00 42.49           C  
ATOM   1271  C   ALA H 166      19.672  25.596  21.930  1.00 44.90           C  
ATOM   1272  O   ALA H 166      19.263  24.842  21.050  1.00 44.54           O  
ATOM   1273  N   GLN H 167      20.310  26.747  21.659  1.00 46.85           N  
ATOM   1274  CA  GLN H 167      20.484  27.266  20.335  1.00 49.65           C  
ATOM   1275  CB  GLN H 167      21.235  28.606  20.341  1.00 50.91           C  
ATOM   1276  CG  GLN H 167      21.639  29.093  18.950  1.00 53.51           C  
ATOM   1277  CD  GLN H 167      20.401  29.547  18.193  1.00 54.55           C  
ATOM   1278  OE1 GLN H 167      19.344  29.777  18.776  1.00 57.62           O  
ATOM   1279  NE2 GLN H 167      20.544  29.688  16.848  1.00 78.63           N  
ATOM   1280  C   GLN H 167      21.281  26.317  19.503  1.00 50.26           C  
ATOM   1281  O   GLN H 167      21.036  26.175  18.308  1.00 50.86           O  
ATOM   1282  N   LYS H 168      22.258  25.633  20.112  1.00 50.48           N  
ATOM   1283  CA  LYS H 168      23.138  24.805  19.346  1.00 51.59           C  
ATOM   1284  CB  LYS H 168      24.170  24.095  20.233  1.00 50.89           C  
ATOM   1285  CG  LYS H 168      25.208  23.297  19.450  1.00 51.77           C  
ATOM   1286  CD  LYS H 168      26.423  22.914  20.295  1.00 51.41           C  
ATOM   1287  CE  LYS H 168      27.409  21.989  19.582  1.00 52.54           C  
ATOM   1288  NZ  LYS H 168      26.840  20.627  19.485  1.00 52.69           N1+
ATOM   1289  C   LYS H 168      22.358  23.762  18.602  1.00 51.63           C  
ATOM   1290  O   LYS H 168      22.609  23.525  17.423  1.00 52.37           O  
ATOM   1291  N   LEU H 169      21.390  23.098  19.262  1.00 51.34           N  
ATOM   1292  CA  LEU H 169      20.651  22.076  18.570  1.00 51.37           C  
ATOM   1293  CB  LEU H 169      19.661  21.333  19.488  1.00 50.04           C  
ATOM   1294  CG  LEU H 169      20.332  20.539  20.624  1.00 48.64           C  
ATOM   1295  CD1 LEU H 169      21.065  21.470  21.605  1.00 48.13           C  
ATOM   1296  CD2 LEU H 169      19.328  19.605  21.320  1.00 48.51           C  
ATOM   1297  C   LEU H 169      19.862  22.701  17.462  1.00 52.33           C  
ATOM   1298  O   LEU H 169      19.967  22.281  16.306  1.00 52.31           O  
ATOM   1299  N   GLN H 170      19.079  23.752  17.801  1.00 53.21           N  
ATOM   1300  CA  GLN H 170      18.287  24.442  16.822  1.00 54.01           C  
ATOM   1301  CB  GLN H 170      19.062  24.820  15.543  1.00 55.38           C  
ATOM   1302  CG  GLN H 170      20.124  25.899  15.740  1.00 57.25           C  
ATOM   1303  CD  GLN H 170      20.923  25.996  14.450  1.00 59.07           C  
ATOM   1304  OE1 GLN H 170      22.133  25.773  14.441  1.00 88.99           O  
ATOM   1305  NE2 GLN H 170      20.231  26.328  13.329  1.00 87.74           N  
ATOM   1306  C   GLN H 170      17.154  23.569  16.400  1.00 53.99           C  
ATOM   1307  O   GLN H 170      16.350  23.101  17.194  1.00 54.36           O  
ATOM   1308  N   GLY H 171      17.040  23.375  15.085  1.00 53.63           N  
ATOM   1309  CA  GLY H 171      15.998  22.590  14.494  1.00 53.58           C  
ATOM   1310  C   GLY H 171      16.116  21.146  14.886  1.00 52.50           C  
ATOM   1311  O   GLY H 171      15.118  20.432  14.936  1.00 53.71           O  
ATOM   1312  N   ARG H 172      17.347  20.680  15.160  1.00 50.33           N  
ATOM   1313  CA  ARG H 172      17.656  19.285  15.333  1.00 49.12           C  
ATOM   1314  CB  ARG H 172      19.132  19.077  15.708  1.00 48.80           C  
ATOM   1315  CG  ARG H 172      20.114  19.666  14.694  1.00 49.35           C  
ATOM   1316  CD  ARG H 172      21.576  19.504  15.111  1.00 48.06           C  
ATOM   1317  NE  ARG H 172      21.947  18.086  14.855  1.00 46.55           N  
ATOM   1318  CZ  ARG H 172      22.862  17.451  15.643  1.00 45.13           C  
ATOM   1319  NH1 ARG H 172      23.444  18.096  16.696  1.00 44.71           N1+
ATOM   1320  NH2 ARG H 172      23.189  16.153  15.376  1.00 45.02           N  
ATOM   1321  C   ARG H 172      16.853  18.612  16.412  1.00 47.72           C  
ATOM   1322  O   ARG H 172      16.364  17.503  16.198  1.00 47.45           O  
ATOM   1323  N   VAL H 173      16.685  19.238  17.593  1.00 46.39           N  
ATOM   1324  CA  VAL H 173      16.047  18.536  18.675  1.00 45.03           C  
ATOM   1325  CB  VAL H 173      16.700  18.803  19.998  1.00 44.12           C  
ATOM   1326  CG1 VAL H 173      16.453  20.271  20.375  1.00 45.03           C  
ATOM   1327  CG2 VAL H 173      16.170  17.792  21.023  1.00 43.58           C  
ATOM   1328  C   VAL H 173      14.602  18.913  18.804  1.00 44.85           C  
ATOM   1329  O   VAL H 173      14.217  20.058  18.577  1.00 45.55           O  
ATOM   1330  N   THR H 174      13.757  17.913  19.152  1.00 43.71           N  
ATOM   1331  CA  THR H 174      12.359  18.138  19.390  1.00 43.55           C  
ATOM   1332  CB  THR H 174      11.475  17.575  18.316  1.00 44.50           C  
ATOM   1333  OG1 THR H 174      11.796  18.155  17.062  1.00 46.02           O  
ATOM   1334  CG2 THR H 174      10.008  17.868  18.677  1.00 45.33           C  
ATOM   1335  C   THR H 174      12.005  17.436  20.667  1.00 42.24           C  
ATOM   1336  O   THR H 174      12.355  16.273  20.866  1.00 41.72           O  
ATOM   1337  N   MET H 175      11.291  18.131  21.573  1.00 41.64           N  
ATOM   1338  CA  MET H 175      10.923  17.535  22.820  1.00 40.91           C  
ATOM   1339  CB  MET H 175      11.475  18.307  24.025  1.00 39.79           C  
ATOM   1340  CG  MET H 175      13.001  18.380  24.018  1.00 65.50           C  
ATOM   1341  SD  MET H 175      13.707  19.532  25.231  1.00 62.61           S  
ATOM   1342  CE  MET H 175      15.421  19.214  24.725  1.00 60.77           C  
ATOM   1343  C   MET H 175       9.434  17.604  22.901  1.00 41.97           C  
ATOM   1344  O   MET H 175       8.846  18.653  22.638  1.00 42.70           O  
ATOM   1345  N   THR H 176       8.783  16.477  23.260  1.00 42.23           N  
ATOM   1346  CA  THR H 176       7.351  16.451  23.367  1.00 43.61           C  
ATOM   1347  CB  THR H 176       6.674  15.732  22.238  1.00 44.78           C  
ATOM   1348  OG1 THR H 176       7.100  14.379  22.194  1.00 46.29           O  
ATOM   1349  CG2 THR H 176       7.016  16.445  20.920  1.00 44.68           C  
ATOM   1350  C   THR H 176       6.992  15.728  24.630  1.00 43.62           C  
ATOM   1351  O   THR H 176       7.842  15.110  25.266  1.00 42.89           O  
ATOM   1352  N   THR H 177       5.715  15.831  25.056  1.00 44.62           N  
ATOM   1353  CA  THR H 177       5.294  15.152  26.250  1.00 45.12           C  
ATOM   1354  CB  THR H 177       5.393  15.999  27.481  1.00 44.69           C  
ATOM   1355  OG1 THR H 177       5.100  15.220  28.631  1.00  0.00           O  
ATOM   1356  CG2 THR H 177       4.413  17.178  27.360  1.00  0.00           C  
ATOM   1357  C   THR H 177       3.861  14.742  26.105  1.00 46.78           C  
ATOM   1358  O   THR H 177       3.046  15.502  25.582  1.00 47.90           O  
ATOM   1359  N   ASP H 178       3.527  13.520  26.581  1.00 47.12           N  
ATOM   1360  CA  ASP H 178       2.173  13.040  26.533  1.00 48.52           C  
ATOM   1361  CB  ASP H 178       2.052  11.601  26.000  1.00 48.79           C  
ATOM   1362  CG  ASP H 178       0.575  11.270  25.814  1.00 50.95           C  
ATOM   1363  OD1 ASP H 178      -0.281  12.098  26.226  1.00 52.91           O  
ATOM   1364  OD2 ASP H 178       0.285  10.182  25.253  1.00 53.36           O1-
ATOM   1365  C   ASP H 178       1.644  13.055  27.935  1.00 49.01           C  
ATOM   1366  O   ASP H 178       2.167  12.388  28.824  1.00 48.27           O  
ATOM   1367  N   THR H 179       0.577  13.838  28.167  0.94 50.13           N  
ATOM   1368  CA  THR H 179       0.011  14.005  29.474  0.94 50.95           C  
ATOM   1369  CB  THR H 179      -1.054  15.061  29.511  0.94 52.32           C  
ATOM   1370  OG1 THR H 179      -2.130  14.702  28.657  1.00103.49           O  
ATOM   1371  CG2 THR H 179      -0.442  16.397  29.058  1.00 95.31           C  
ATOM   1372  C   THR H 179      -0.595  12.726  29.959  0.94 51.01           C  
ATOM   1373  O   THR H 179      -0.496  12.402  31.141  0.94 51.17           O  
ATOM   1374  N   SER H 180      -1.253  11.961  29.069  1.00 51.34           N  
ATOM   1375  CA  SER H 180      -1.939  10.776  29.509  1.00 51.97           C  
ATOM   1376  CB  SER H 180      -2.702  10.070  28.375  1.00 53.24           C  
ATOM   1377  OG  SER H 180      -1.794   9.573  27.403  1.00 47.46           O  
ATOM   1378  C   SER H 180      -0.967   9.790  30.089  1.00 50.59           C  
ATOM   1379  O   SER H 180      -1.230   9.208  31.141  1.00 51.40           O  
ATOM   1380  N   THR H 181       0.149   9.547  29.374  1.00 48.59           N  
ATOM   1381  CA  THR H 181       1.198   8.631  29.736  1.00 47.57           C  
ATOM   1382  CB  THR H 181       2.006   8.160  28.562  1.00 47.66           C  
ATOM   1383  OG1 THR H 181       2.652   9.253  27.929  1.00 46.66           O  
ATOM   1384  CG2 THR H 181       1.060   7.457  27.573  1.00 49.21           C  
ATOM   1385  C   THR H 181       2.129   9.200  30.767  1.00 45.90           C  
ATOM   1386  O   THR H 181       2.818   8.448  31.457  1.00 44.99           O  
ATOM   1387  N   SER H 182       2.204  10.538  30.890  1.00 44.81           N  
ATOM   1388  CA  SER H 182       3.145  11.114  31.809  1.00 43.84           C  
ATOM   1389  CB  SER H 182       2.964  10.574  33.235  1.00 44.18           C  
ATOM   1390  OG  SER H 182       3.907  11.166  34.112  1.00 46.41           O  
ATOM   1391  C   SER H 182       4.521  10.769  31.333  1.00 42.50           C  
ATOM   1392  O   SER H 182       5.413  10.473  32.128  1.00 42.19           O  
ATOM   1393  N   THR H 183       4.729  10.795  29.998  1.00 41.78           N  
ATOM   1394  CA  THR H 183       6.034  10.483  29.502  1.00 40.81           C  
ATOM   1395  CB  THR H 183       6.068   9.204  28.720  1.00 41.59           C  
ATOM   1396  OG1 THR H 183       7.341   8.596  28.837  1.00 41.66           O  
ATOM   1397  CG2 THR H 183       5.796   9.522  27.241  1.00 42.19           C  
ATOM   1398  C   THR H 183       6.474  11.617  28.613  1.00 40.18           C  
ATOM   1399  O   THR H 183       5.656  12.281  27.974  1.00 40.44           O  
ATOM   1400  N   ALA H 184       7.799  11.883  28.577  1.00 39.08           N  
ATOM   1401  CA  ALA H 184       8.352  12.932  27.762  1.00 38.50           C  
ATOM   1402  CB  ALA H 184       9.209  13.936  28.550  1.00 37.60           C  
ATOM   1403  C   ALA H 184       9.253  12.276  26.764  1.00 38.58           C  
ATOM   1404  O   ALA H 184       9.848  11.238  27.046  1.00 38.23           O  
ATOM   1405  N   TYR H 185       9.361  12.865  25.553  1.00 39.24           N  
ATOM   1406  CA  TYR H 185      10.180  12.269  24.536  1.00 39.55           C  
ATOM   1407  CB  TYR H 185       9.416  11.798  23.282  1.00 41.04           C  
ATOM   1408  CG  TYR H 185       8.386  10.777  23.631  1.00 42.07           C  
ATOM   1409  CD1 TYR H 185       8.741   9.476  23.895  1.00 42.66           C  
ATOM   1410  CD2 TYR H 185       7.058  11.122  23.701  1.00 43.20           C  
ATOM   1411  CE1 TYR H 185       7.790   8.537  24.214  1.00 43.99           C  
ATOM   1412  CE2 TYR H 185       6.101  10.187  24.017  1.00 44.73           C  
ATOM   1413  CZ  TYR H 185       6.465   8.889  24.274  1.00 44.78           C  
ATOM   1414  OH  TYR H 185       5.487   7.926  24.600  1.00 47.21           O  
ATOM   1415  C   TYR H 185      11.138  13.299  24.023  1.00 39.40           C  
ATOM   1416  O   TYR H 185      10.865  14.499  24.048  1.00 39.33           O  
ATOM   1417  N   MET H 186      12.319  12.837  23.564  1.00 39.24           N  
ATOM   1418  CA  MET H 186      13.278  13.713  22.962  1.00 39.21           C  
ATOM   1419  CB  MET H 186      14.531  13.907  23.835  1.00 39.32           C  
ATOM   1420  CG  MET H 186      15.588  14.843  23.248  1.00 40.95           C  
ATOM   1421  SD  MET H 186      16.557  14.134  21.883  1.00 43.78           S  
ATOM   1422  CE  MET H 186      17.444  12.940  22.923  1.00 43.37           C  
ATOM   1423  C   MET H 186      13.685  13.066  21.674  1.00 39.65           C  
ATOM   1424  O   MET H 186      14.150  11.928  21.663  1.00 39.24           O  
ATOM   1425  N   GLU H 187      13.508  13.782  20.542  1.00 40.33           N  
ATOM   1426  CA  GLU H 187      13.871  13.231  19.267  1.00 41.84           C  
ATOM   1427  CB  GLU H 187      12.708  13.199  18.262  1.00 43.25           C  
ATOM   1428  CG  GLU H 187      13.069  12.537  16.930  1.00 45.78           C  
ATOM   1429  CD  GLU H 187      11.818  12.492  16.065  1.00 48.87           C  
ATOM   1430  OE1 GLU H 187      10.701  12.659  16.626  1.00 51.97           O  
ATOM   1431  OE2 GLU H 187      11.958  12.285  14.831  1.00 52.99           O1-
ATOM   1432  C   GLU H 187      14.959  14.084  18.691  1.00 41.89           C  
ATOM   1433  O   GLU H 187      14.841  15.308  18.636  1.00 42.17           O  
ATOM   1434  N   LEU H 188      16.065  13.444  18.258  1.00 41.71           N  
ATOM   1435  CA  LEU H 188      17.164  14.171  17.686  1.00 41.77           C  
ATOM   1436  CB  LEU H 188      18.480  13.954  18.456  1.00 40.88           C  
ATOM   1437  CG  LEU H 188      19.693  14.719  17.893  1.00 40.92           C  
ATOM   1438  CD1 LEU H 188      19.488  16.239  17.987  1.00 40.76           C  
ATOM   1439  CD2 LEU H 188      20.994  14.260  18.571  1.00 40.79           C  
ATOM   1440  C   LEU H 188      17.338  13.652  16.289  1.00 42.87           C  
ATOM   1441  O   LEU H 188      17.383  12.440  16.071  1.00 42.61           O  
ATOM   1442  N   ARG H 189      17.451  14.560  15.294  1.00 43.70           N  
ATOM   1443  CA  ARG H 189      17.531  14.100  13.934  1.00 44.70           C  
ATOM   1444  CB  ARG H 189      16.474  14.712  12.999  1.00 46.13           C  
ATOM   1445  CG  ARG H 189      16.575  16.229  12.841  1.00  0.00           C  
ATOM   1446  CD  ARG H 189      15.513  16.804  11.899  1.00  0.00           C  
ATOM   1447  NE  ARG H 189      15.783  18.261  11.745  1.00  0.00           N  
ATOM   1448  CZ  ARG H 189      15.201  18.949  10.720  1.00  0.00           C  
ATOM   1449  NH1 ARG H 189      14.357  18.305   9.862  1.00  0.00           N1+
ATOM   1450  NH2 ARG H 189      15.466  20.276  10.549  1.00  0.00           N  
ATOM   1451  C   ARG H 189      18.871  14.458  13.363  1.00 44.89           C  
ATOM   1452  O   ARG H 189      19.667  15.146  13.998  1.00 44.34           O  
ATOM   1453  N   SER H 190      19.146  13.969  12.137  1.00 45.26           N  
ATOM   1454  CA  SER H 190      20.386  14.244  11.464  1.00 45.73           C  
ATOM   1455  CB  SER H 190      20.528  15.727  11.069  1.00 46.70           C  
ATOM   1456  OG  SER H 190      21.764  15.941  10.405  1.00 48.32           O  
ATOM   1457  C   SER H 190      21.521  13.885  12.369  1.00 44.28           C  
ATOM   1458  O   SER H 190      22.425  14.685  12.603  1.00 44.11           O  
ATOM   1459  N   LEU H 191      21.509  12.639  12.882  1.00 43.39           N  
ATOM   1460  CA  LEU H 191      22.493  12.186  13.821  1.00 42.19           C  
ATOM   1461  CB  LEU H 191      22.213  10.774  14.362  1.00 41.24           C  
ATOM   1462  CG  LEU H 191      20.948  10.683  15.240  1.00 39.91           C  
ATOM   1463  CD1 LEU H 191      20.723   9.251  15.745  1.00 39.98           C  
ATOM   1464  CD2 LEU H 191      20.996  11.702  16.386  1.00 39.47           C  
ATOM   1465  C   LEU H 191      23.855  12.160  13.200  1.00 43.04           C  
ATOM   1466  O   LEU H 191      24.029  11.805  12.036  1.00 43.33           O  
ATOM   1467  N   ARG H 192      24.861  12.553  14.011  1.00 43.05           N  
ATOM   1468  CA  ARG H 192      26.244  12.587  13.629  0.90 44.37           C  
ATOM   1469  CB  ARG H 192      26.841  14.000  13.603  0.90 44.83           C  
ATOM   1470  CG  ARG H 192      26.239  14.899  12.527  0.90 46.35           C  
ATOM   1471  CD  ARG H 192      26.843  16.304  12.512  0.90 48.21           C  
ATOM   1472  NE  ARG H 192      26.403  16.989  13.759  0.90 49.10           N  
ATOM   1473  CZ  ARG H 192      27.222  17.892  14.369  0.90 50.38           C  
ATOM   1474  NH1 ARG H 192      28.458  18.146  13.853  0.90 52.31           N1+
ATOM   1475  NH2 ARG H 192      26.808  18.537  15.500  0.90 50.21           N  
ATOM   1476  C   ARG H 192      26.993  11.840  14.687  1.00 43.77           C  
ATOM   1477  O   ARG H 192      26.449  11.524  15.742  1.00 42.40           O  
ATOM   1478  N   SER H 193      28.283  11.553  14.427  1.00 44.51           N  
ATOM   1479  CA  SER H 193      29.095  10.773  15.321  1.00 44.10           C  
ATOM   1480  CB  SER H 193      30.522  10.562  14.785  1.00 45.38           C  
ATOM   1481  OG  SER H 193      31.274   9.785  15.705  1.00 47.58           O  
ATOM   1482  C   SER H 193      29.208  11.447  16.653  1.00 42.47           C  
ATOM   1483  O   SER H 193      29.246  10.780  17.685  1.00 41.61           O  
ATOM   1484  N   ASP H 194      29.229  12.792  16.663  1.00 41.98           N  
ATOM   1485  CA  ASP H 194      29.413  13.571  17.858  1.00 41.70           C  
ATOM   1486  CB  ASP H 194      29.525  15.077  17.571  1.00 43.08           C  
ATOM   1487  CG  ASP H 194      30.827  15.291  16.813  1.00 46.82           C  
ATOM   1488  OD1 ASP H 194      31.484  14.271  16.479  1.00  0.00           O  
ATOM   1489  OD2 ASP H 194      31.180  16.474  16.553  1.00  0.00           O1-
ATOM   1490  C   ASP H 194      28.258  13.354  18.788  1.00 39.91           C  
ATOM   1491  O   ASP H 194      28.370  13.597  19.988  1.00 39.63           O  
ATOM   1492  N   ASP H 195      27.103  12.936  18.239  1.00 38.73           N  
ATOM   1493  CA  ASP H 195      25.879  12.709  18.959  1.00 37.38           C  
ATOM   1494  CB  ASP H 195      24.688  12.465  18.023  1.00 37.51           C  
ATOM   1495  CG  ASP H 195      24.409  13.775  17.299  1.00 38.49           C  
ATOM   1496  OD1 ASP H 195      24.718  14.853  17.875  1.00 37.96           O  
ATOM   1497  OD2 ASP H 195      23.890  13.710  16.154  1.00 39.25           O1-
ATOM   1498  C   ASP H 195      25.983  11.529  19.884  1.00 35.90           C  
ATOM   1499  O   ASP H 195      25.149  11.377  20.775  1.00 35.06           O  
ATOM   1500  N   THR H 196      26.948  10.613  19.667  1.00 35.91           N  
ATOM   1501  CA  THR H 196      27.042   9.479  20.547  1.00 35.52           C  
ATOM   1502  CB  THR H 196      28.217   8.595  20.245  1.00 35.93           C  
ATOM   1503  OG1 THR H 196      28.131   8.111  18.912  1.00 36.05           O  
ATOM   1504  CG2 THR H 196      28.230   7.422  21.237  1.00 35.85           C  
ATOM   1505  C   THR H 196      27.202   9.988  21.947  1.00 34.88           C  
ATOM   1506  O   THR H 196      28.121  10.753  22.238  1.00 35.50           O  
ATOM   1507  N   ALA H 197      26.287   9.586  22.856  1.00 33.83           N  
ATOM   1508  CA  ALA H 197      26.394  10.063  24.204  1.00 33.18           C  
ATOM   1509  CB  ALA H 197      26.178  11.581  24.333  1.00 33.04           C  
ATOM   1510  C   ALA H 197      25.342   9.406  25.036  1.00 32.37           C  
ATOM   1511  O   ALA H 197      24.529   8.626  24.542  1.00 32.68           O  
ATOM   1512  N   VAL H 198      25.378   9.689  26.354  1.00 31.71           N  
ATOM   1513  CA  VAL H 198      24.377   9.214  27.258  1.00 30.98           C  
ATOM   1514  CB  VAL H 198      24.916   8.912  28.626  1.00 31.04           C  
ATOM   1515  CG1 VAL H 198      23.754   8.475  29.532  1.00 30.30           C  
ATOM   1516  CG2 VAL H 198      26.034   7.866  28.492  1.00 32.05           C  
ATOM   1517  C   VAL H 198      23.419  10.352  27.393  1.00 30.74           C  
ATOM   1518  O   VAL H 198      23.829  11.492  27.610  1.00 30.80           O  
ATOM   1519  N   TYR H 199      22.107  10.075  27.259  1.00 30.38           N  
ATOM   1520  CA  TYR H 199      21.136  11.129  27.332  1.00 30.18           C  
ATOM   1521  CB  TYR H 199      20.137  11.156  26.159  1.00 30.06           C  
ATOM   1522  CG  TYR H 199      20.855  11.548  24.911  1.00 29.49           C  
ATOM   1523  CD1 TYR H 199      21.060  12.872  24.618  1.00 29.80           C  
ATOM   1524  CD2 TYR H 199      21.334  10.607  24.031  1.00 30.17           C  
ATOM   1525  CE1 TYR H 199      21.718  13.254  23.473  1.00 29.90           C  
ATOM   1526  CE2 TYR H 199      21.994  10.984  22.883  1.00 30.67           C  
ATOM   1527  CZ  TYR H 199      22.189  12.311  22.598  1.00 30.76           C  
ATOM   1528  OH  TYR H 199      22.863  12.702  21.422  1.00 31.39           O  
ATOM   1529  C   TYR H 199      20.336  10.937  28.579  1.00 30.30           C  
ATOM   1530  O   TYR H 199      19.903   9.828  28.886  1.00 30.71           O  
ATOM   1531  N   TYR H 200      20.128  12.037  29.338  1.00 30.38           N  
ATOM   1532  CA  TYR H 200      19.391  11.930  30.565  1.00 30.55           C  
ATOM   1533  CB  TYR H 200      20.132  12.389  31.838  1.00 30.39           C  
ATOM   1534  CG  TYR H 200      21.442  11.709  32.027  1.00 30.50           C  
ATOM   1535  CD1 TYR H 200      21.530  10.397  32.427  1.00 30.69           C  
ATOM   1536  CD2 TYR H 200      22.604  12.402  31.791  1.00 30.44           C  
ATOM   1537  CE1 TYR H 200      22.755   9.794  32.598  1.00 31.29           C  
ATOM   1538  CE2 TYR H 200      23.831  11.805  31.962  1.00 31.39           C  
ATOM   1539  CZ  TYR H 200      23.909  10.498  32.369  1.00 31.39           C  
ATOM   1540  OH  TYR H 200      25.164   9.880  32.546  1.00 28.59           O  
ATOM   1541  C   TYR H 200      18.244  12.886  30.520  1.00 30.87           C  
ATOM   1542  O   TYR H 200      18.301  13.933  29.877  1.00 31.36           O  
ATOM   1543  N   CYS H 201      17.146  12.513  31.203  0.90 31.05           N  
ATOM   1544  CA  CYS H 201      16.050  13.409  31.415  0.90 31.49           C  
ATOM   1545  CB  CYS H 201      14.657  12.790  31.140  0.90 33.44           C  
ATOM   1546  SG  CYS H 201      14.348  11.254  32.064  0.90 37.80           S  
ATOM   1547  C   CYS H 201      16.150  13.783  32.864  0.90 30.70           C  
ATOM   1548  O   CYS H 201      16.635  13.002  33.684  0.90 30.16           O  
ATOM   1549  N   ALA H 202      15.750  15.021  33.217  1.00 30.18           N  
ATOM   1550  CA  ALA H 202      15.837  15.410  34.596  1.00 30.12           C  
ATOM   1551  CB  ALA H 202      17.145  16.140  34.945  1.00 29.97           C  
ATOM   1552  C   ALA H 202      14.714  16.352  34.885  1.00 30.49           C  
ATOM   1553  O   ALA H 202      14.325  17.160  34.044  1.00 31.00           O  
ATOM   1554  N   ARG H 203      14.164  16.263  36.110  1.00 30.45           N  
ATOM   1555  CA  ARG H 203      13.102  17.133  36.517  1.00 30.74           C  
ATOM   1556  CB  ARG H 203      12.112  16.452  37.482  1.00 31.06           C  
ATOM   1557  CG  ARG H 203      10.948  17.325  37.950  1.00 31.62           C  
ATOM   1558  CD  ARG H 203      10.071  16.648  39.007  1.00 32.16           C  
ATOM   1559  NE  ARG H 203      10.588  17.043  40.347  1.00 24.47           N  
ATOM   1560  CZ  ARG H 203       9.903  16.697  41.478  1.00 25.84           C  
ATOM   1561  NH1 ARG H 203       8.770  15.944  41.385  1.00 26.28           N1+
ATOM   1562  NH2 ARG H 203      10.340  17.110  42.700  1.00 26.66           N  
ATOM   1563  C   ARG H 203      13.759  18.256  37.246  1.00 30.74           C  
ATOM   1564  O   ARG H 203      14.714  18.043  37.991  1.00 30.78           O  
ATOM   1565  N   ASP H 204      13.293  19.497  37.013  0.90 31.24           N  
ATOM   1566  CA  ASP H 204      13.874  20.600  37.712  0.90 31.23           C  
ATOM   1567  CB  ASP H 204      14.415  21.725  36.814  0.88 24.01           C  
ATOM   1568  CG  ASP H 204      15.778  21.294  36.303  1.00 44.61           C  
ATOM   1569  OD1 ASP H 204      16.325  20.304  36.858  1.00  0.00           O  
ATOM   1570  OD2 ASP H 204      16.295  21.944  35.356  1.00  0.00           O1-
ATOM   1571  C   ASP H 204      12.853  21.203  38.610  0.90 31.80           C  
ATOM   1572  O   ASP H 204      11.696  21.375  38.239  0.90 31.70           O  
ATOM   1573  N   GLN H 205      13.222  21.423  39.882  1.00 33.12           N  
ATOM   1574  CA  GLN H 205      12.315  22.041  40.800  1.00 34.14           C  
ATOM   1575  CB  GLN H 205      12.786  21.902  42.260  1.00 23.81           C  
ATOM   1576  CG  GLN H 205      12.992  20.448  42.706  1.00  2.00           C  
ATOM   1577  CD  GLN H 205      11.660  19.818  43.084  1.00  0.00           C  
ATOM   1578  OE1 GLN H 205      10.647  20.004  42.414  1.00  0.00           O  
ATOM   1579  NE2 GLN H 205      11.673  19.036  44.198  1.00  0.00           N  
ATOM   1580  C   GLN H 205      12.225  23.488  40.441  1.00 33.69           C  
ATOM   1581  O   GLN H 205      11.156  24.096  40.508  1.00 34.75           O  
ATOM   1582  N   ARG H 206      13.377  24.068  40.052  1.00 33.80           N  
ATOM   1583  CA  ARG H 206      13.498  25.469  39.784  1.00 34.17           C  
ATOM   1584  CB  ARG H 206      12.713  26.321  40.804  1.00 35.83           C  
ATOM   1585  CG  ARG H 206      12.953  25.885  42.252  1.00 50.93           C  
ATOM   1586  CD  ARG H 206      12.138  26.624  43.314  1.00 56.73           C  
ATOM   1587  NE  ARG H 206      12.243  25.808  44.559  1.00 69.22           N  
ATOM   1588  CZ  ARG H 206      11.986  26.343  45.783  1.00 71.01           C  
ATOM   1589  NH1 ARG H 206      11.688  27.670  45.906  1.00 66.35           N1+
ATOM   1590  NH2 ARG H 206      12.023  25.549  46.893  1.00 71.28           N  
ATOM   1591  C   ARG H 206      14.960  25.778  39.829  1.00 34.69           C  
ATOM   1592  O   ARG H 206      15.607  26.031  38.815  1.00 35.74           O  
ATOM   1593  N   LEU H 207      15.494  25.817  41.052  1.00 33.01           N  
ATOM   1594  CA  LEU H 207      16.863  26.092  41.346  1.00 33.61           C  
ATOM   1595  CB  LEU H 207      17.091  26.372  42.836  1.00 35.73           C  
ATOM   1596  CG  LEU H 207      16.521  27.735  43.266  1.00 26.04           C  
ATOM   1597  CD1 LEU H 207      17.344  28.886  42.668  1.00 27.33           C  
ATOM   1598  CD2 LEU H 207      15.025  27.862  42.943  1.00 24.35           C  
ATOM   1599  C   LEU H 207      17.766  24.966  40.930  1.00 34.95           C  
ATOM   1600  O   LEU H 207      18.891  25.224  40.500  1.00 37.06           O  
ATOM   1601  N   TYR H 208      17.310  23.698  41.061  1.00 34.14           N  
ATOM   1602  CA  TYR H 208      18.192  22.573  40.875  1.00 34.46           C  
ATOM   1603  CB  TYR H 208      18.671  22.076  42.256  1.00 34.63           C  
ATOM   1604  CG  TYR H 208      17.460  22.003  43.147  1.00 35.79           C  
ATOM   1605  CD1 TYR H 208      16.691  20.867  43.240  1.00 35.77           C  
ATOM   1606  CD2 TYR H 208      17.071  23.097  43.891  1.00 38.32           C  
ATOM   1607  CE1 TYR H 208      15.582  20.830  44.058  1.00 37.08           C  
ATOM   1608  CE2 TYR H 208      15.967  23.073  44.713  1.00 40.16           C  
ATOM   1609  CZ  TYR H 208      15.213  21.931  44.797  1.00 39.52           C  
ATOM   1610  OH  TYR H 208      14.074  21.895  45.631  1.00 42.96           O  
ATOM   1611  C   TYR H 208      17.542  21.422  40.149  1.00 34.64           C  
ATOM   1612  O   TYR H 208      16.322  21.356  40.017  1.00 35.12           O  
ATOM   1613  N   PHE H 209      18.385  20.495  39.625  1.00 34.17           N  
ATOM   1614  CA  PHE H 209      17.937  19.268  39.016  1.00 34.28           C  
ATOM   1615  CB  PHE H 209      18.975  18.573  38.104  1.00 33.04           C  
ATOM   1616  CG  PHE H 209      19.104  19.144  36.734  1.00 34.25           C  
ATOM   1617  CD1 PHE H 209      18.251  18.739  35.744  1.00 35.76           C  
ATOM   1618  CD2 PHE H 209      20.097  20.030  36.407  1.00 34.60           C  
ATOM   1619  CE1 PHE H 209      18.357  19.236  34.469  1.00 35.73           C  
ATOM   1620  CE2 PHE H 209      20.207  20.528  35.134  1.00 33.71           C  
ATOM   1621  CZ  PHE H 209      19.336  20.142  34.153  1.00 35.09           C  
ATOM   1622  C   PHE H 209      17.847  18.300  40.139  1.00 35.44           C  
ATOM   1623  O   PHE H 209      18.821  17.614  40.445  1.00 37.14           O  
ATOM   1624  N   ASP H 210      16.673  18.203  40.775  1.00 34.38           N  
ATOM   1625  CA  ASP H 210      16.551  17.326  41.894  1.00 35.62           C  
ATOM   1626  CB  ASP H 210      15.304  17.594  42.754  1.00 37.46           C  
ATOM   1627  CG  ASP H 210      14.040  17.405  41.938  1.00 39.72           C  
ATOM   1628  OD1 ASP H 210      14.099  17.508  40.685  1.00 39.98           O  
ATOM   1629  OD2 ASP H 210      12.985  17.162  42.575  1.00 40.85           O1-
ATOM   1630  C   ASP H 210      16.559  15.914  41.444  1.00 35.23           C  
ATOM   1631  O   ASP H 210      17.003  15.023  42.168  1.00 36.32           O  
ATOM   1632  N   VAL H 211      16.071  15.662  40.221  1.00 32.83           N  
ATOM   1633  CA  VAL H 211      15.923  14.244  39.902  1.00 33.02           C  
ATOM   1634  CB  VAL H 211      14.506  13.760  39.981  1.00 33.81           C  
ATOM   1635  CG1 VAL H 211      13.948  14.064  41.378  1.00 74.54           C  
ATOM   1636  CG2 VAL H 211      13.714  14.378  38.822  1.00 74.44           C  
ATOM   1637  C   VAL H 211      16.367  13.937  38.503  1.00 32.84           C  
ATOM   1638  O   VAL H 211      16.184  14.749  37.600  1.00 32.78           O  
ATOM   1639  N   TRP H 212      16.931  12.721  38.284  1.00 32.40           N  
ATOM   1640  CA  TRP H 212      17.446  12.366  36.985  1.00 31.79           C  
ATOM   1641  CB  TRP H 212      18.986  12.356  36.952  1.00 32.00           C  
ATOM   1642  CG  TRP H 212      19.625  13.701  37.208  1.00 31.35           C  
ATOM   1643  CD2 TRP H 212      20.364  14.450  36.232  1.00 31.03           C  
ATOM   1644  CD1 TRP H 212      19.667  14.424  38.364  1.00 31.98           C  
ATOM   1645  NE1 TRP H 212      20.376  15.584  38.167  1.00 31.58           N  
ATOM   1646  CE2 TRP H 212      20.814  15.612  36.860  1.00 31.37           C  
ATOM   1647  CE3 TRP H 212      20.649  14.191  34.923  1.00 31.50           C  
ATOM   1648  CZ2 TRP H 212      21.558  16.536  36.183  1.00 31.31           C  
ATOM   1649  CZ3 TRP H 212      21.396  15.127  34.242  1.00 31.75           C  
ATOM   1650  CH2 TRP H 212      21.841  16.276  34.861  1.00 31.61           C  
ATOM   1651  C   TRP H 212      17.017  10.975  36.612  1.00 31.77           C  
ATOM   1652  O   TRP H 212      16.693  10.147  37.463  1.00 32.42           O  
ATOM   1653  N   GLY H 213      17.001  10.694  35.291  1.00 31.65           N  
ATOM   1654  CA  GLY H 213      16.686   9.387  34.783  1.00 31.78           C  
ATOM   1655  C   GLY H 213      17.950   8.577  34.840  1.00 31.83           C  
ATOM   1656  O   GLY H 213      19.014   9.089  35.184  1.00 31.61           O  
ATOM   1657  N   GLN H 214      17.849   7.277  34.495  1.00 32.17           N  
ATOM   1658  CA  GLN H 214      18.952   6.355  34.516  1.00 32.79           C  
ATOM   1659  CB  GLN H 214      18.549   4.882  34.302  1.00 34.03           C  
ATOM   1660  CG  GLN H 214      17.989   4.561  32.913  1.00 35.22           C  
ATOM   1661  CD  GLN H 214      16.487   4.809  32.915  1.00 36.82           C  
ATOM   1662  OE1 GLN H 214      16.020   5.910  33.202  1.00 37.38           O  
ATOM   1663  NE2 GLN H 214      15.704   3.746  32.590  1.00 36.39           N  
ATOM   1664  C   GLN H 214      19.944   6.700  33.446  1.00 32.50           C  
ATOM   1665  O   GLN H 214      21.137   6.439  33.588  1.00 33.46           O  
ATOM   1666  N   GLY H 215      19.465   7.258  32.318  1.00 31.86           N  
ATOM   1667  CA  GLY H 215      20.322   7.580  31.211  1.00 31.53           C  
ATOM   1668  C   GLY H 215      20.070   6.573  30.131  1.00 31.94           C  
ATOM   1669  O   GLY H 215      19.750   5.415  30.403  1.00 31.85           O  
ATOM   1670  N   THR H 216      20.184   7.014  28.861  1.00 32.09           N  
ATOM   1671  CA  THR H 216      20.032   6.135  27.734  1.00 32.52           C  
ATOM   1672  CB  THR H 216      18.837   6.454  26.878  1.00 32.46           C  
ATOM   1673  OG1 THR H 216      17.647   6.367  27.645  1.00 33.14           O  
ATOM   1674  CG2 THR H 216      18.781   5.462  25.704  1.00 32.72           C  
ATOM   1675  C   THR H 216      21.248   6.320  26.882  1.00 32.86           C  
ATOM   1676  O   THR H 216      21.586   7.440  26.502  1.00 32.38           O  
ATOM   1677  N   THR H 217      21.943   5.214  26.548  1.00 33.44           N  
ATOM   1678  CA  THR H 217      23.135   5.335  25.759  1.00 33.86           C  
ATOM   1679  CB  THR H 217      24.134   4.246  26.028  1.00 34.51           C  
ATOM   1680  OG1 THR H 217      24.500   4.240  27.400  1.00 35.18           O  
ATOM   1681  CG2 THR H 217      25.378   4.485  25.155  1.00 35.71           C  
ATOM   1682  C   THR H 217      22.756   5.248  24.317  1.00 34.14           C  
ATOM   1683  O   THR H 217      22.073   4.319  23.896  1.00 35.17           O  
ATOM   1684  N   VAL H 218      23.188   6.242  23.515  1.00 33.85           N  
ATOM   1685  CA  VAL H 218      22.901   6.216  22.112  1.00 34.37           C  
ATOM   1686  CB  VAL H 218      22.147   7.426  21.641  1.00 34.80           C  
ATOM   1687  CG1 VAL H 218      22.019   7.363  20.112  1.00 35.25           C  
ATOM   1688  CG2 VAL H 218      20.793   7.472  22.370  1.00 34.31           C  
ATOM   1689  C   VAL H 218      24.215   6.190  21.398  1.00 34.67           C  
ATOM   1690  O   VAL H 218      25.117   6.975  21.694  1.00 34.71           O  
ATOM   1691  N   THR H 219      24.356   5.259  20.434  1.00 34.68           N  
ATOM   1692  CA  THR H 219      25.581   5.162  19.697  1.00 34.97           C  
ATOM   1693  CB  THR H 219      26.209   3.800  19.775  1.00 35.57           C  
ATOM   1694  OG1 THR H 219      26.469   3.458  21.129  1.00 35.31           O  
ATOM   1695  CG2 THR H 219      27.520   3.811  18.970  1.00 36.41           C  
ATOM   1696  C   THR H 219      25.252   5.402  18.259  1.00 35.14           C  
ATOM   1697  O   THR H 219      24.387   4.739  17.690  1.00 35.45           O  
ATOM   1698  N   VAL H 220      25.927   6.377  17.625  1.00 36.34           N  
ATOM   1699  CA  VAL H 220      25.660   6.570  16.233  1.00 37.05           C  
ATOM   1700  CB  VAL H 220      25.384   7.986  15.841  1.00 38.09           C  
ATOM   1701  CG1 VAL H 220      24.023   8.400  16.420  1.00 38.21           C  
ATOM   1702  CG2 VAL H 220      26.537   8.856  16.349  1.00 38.06           C  
ATOM   1703  C   VAL H 220      26.858   6.109  15.472  1.00 37.49           C  
ATOM   1704  O   VAL H 220      27.966   6.611  15.653  1.00 37.49           O  
ATOM   1705  N   SER H 221      26.651   5.107  14.594  1.00 37.73           N  
ATOM   1706  CA  SER H 221      27.730   4.593  13.805  1.00 38.30           C  
ATOM   1707  CB  SER H 221      28.634   3.611  14.566  1.00 37.21           C  
ATOM   1708  OG  SER H 221      29.673   3.147  13.716  1.00 35.01           O  
ATOM   1709  C   SER H 221      27.132   3.838  12.661  1.00 39.25           C  
ATOM   1710  O   SER H 221      25.956   3.484  12.684  1.00 39.25           O  
ATOM   1711  N   SER H 222      27.939   3.584  11.614  0.94 40.32           N  
ATOM   1712  CA  SER H 222      27.448   2.846  10.489  0.88 41.12           C  
ATOM   1713  CB  SER H 222      27.862   3.445   9.134  0.88 42.51           C  
ATOM   1714  OG  SER H 222      29.270   3.371   8.977  0.88 44.55           O  
ATOM   1715  C   SER H 222      28.053   1.448  10.571  0.94 40.80           C  
ATOM   1716  O   SER H 222      27.283   0.456  10.463  0.94 41.33           O  
ATOM   1717  OXT SER H 222      29.300   1.356  10.735  1.00  0.00           O1-
TER    1718      SER H 222 
CONECT  162  670
CONECT  670  162
CONECT  972 1546
CONECT 1546  972
END
