# Supplementary material for: Fully automated antibody structure prediction using BIOVIA tools: Validation study
Source: PLoS One. 2017 May 18;12(5):e0177923. doi: 10.1371/journal.pone.0177923 (PMC5436848; doi:10.1371/journal.pone.0177923)
Supplement: S2 Dataset — Predicted structures using the Top5 framework method, Chothia CDR definition with canonical filtering and generating 50 models. These were used in the comparison against predictions using no filtering. (ZIP) [file pone.0177923.s004.zip › 4LKX_BA_FV_FinalModel.pdb]

REMARK   Accelrys Discovery Studio PDB file
REMARK   Created:  2015-04-10T04:45:26Z
SSBOND   1 CYS L   23    CYS L   93                                     
SSBOND   2 CYS H  134    CYS H  208                                     
ATOM      1  N   ASP L   1      26.495  32.001  25.612  1.00 35.03           N1+
ATOM      2  CA  ASP L   1      25.865  31.445  26.828  1.00 31.44           C  
ATOM      3  CB  ASP L   1      25.669  29.930  26.677  1.00 30.51           C  
ATOM      4  CG  ASP L   1      24.619  29.687  25.599  1.00 36.34           C  
ATOM      5  OD1 ASP L   1      24.023  30.688  25.119  1.00 36.46           O  
ATOM      6  OD2 ASP L   1      24.396  28.498  25.245  1.00 38.93           O1-
ATOM      7  C   ASP L   1      26.758  31.695  27.996  1.00 32.28           C  
ATOM      8  O   ASP L   1      27.881  32.170  27.840  1.00 32.68           O  
ATOM      9  N   ILE L   2      26.273  31.384  29.211  1.00 26.30           N  
ATOM     10  CA  ILE L   2      27.066  31.608  30.379  1.00 24.69           C  
ATOM     11  CB  ILE L   2      26.279  31.587  31.657  1.00 25.71           C  
ATOM     12  CG1 ILE L   2      25.237  32.722  31.664  1.00 26.51           C  
ATOM     13  CG2 ILE L   2      27.278  31.664  32.825  1.00 26.75           C  
ATOM     14  CD1 ILE L   2      24.124  32.544  30.634  1.00  0.00           C  
ATOM     15  C   ILE L   2      28.078  30.513  30.438  1.00 25.79           C  
ATOM     16  O   ILE L   2      27.751  29.333  30.310  1.00 25.89           O  
ATOM     17  N   VAL L   3      29.360  30.887  30.617  1.00 23.76           N  
ATOM     18  CA  VAL L   3      30.379  29.885  30.670  1.00 24.00           C  
ATOM     19  CB  VAL L   3      31.667  30.297  30.019  1.00 26.77           C  
ATOM     20  CG1 VAL L   3      32.706  29.182  30.228  1.00 25.93           C  
ATOM     21  CG2 VAL L   3      31.389  30.620  28.542  1.00 28.89           C  
ATOM     22  C   VAL L   3      30.669  29.627  32.110  1.00 26.47           C  
ATOM     23  O   VAL L   3      30.893  30.553  32.888  1.00 24.72           O  
ATOM     24  N   MET L   4      30.659  28.338  32.496  1.00 24.30           N  
ATOM     25  CA  MET L   4      30.946  27.987  33.854  1.00 21.80           C  
ATOM     26  CB  MET L   4      29.951  26.967  34.439  1.00 21.61           C  
ATOM     27  CG  MET L   4      28.508  27.484  34.486  1.00 22.34           C  
ATOM     28  SD  MET L   4      28.218  28.864  35.633  1.00 25.01           S  
ATOM     29  CE  MET L   4      28.116  27.820  37.113  1.00 26.93           C  
ATOM     30  C   MET L   4      32.301  27.355  33.841  1.00 24.40           C  
ATOM     31  O   MET L   4      32.524  26.365  33.145  1.00 24.02           O  
ATOM     32  N   THR L   5      33.244  27.924  34.619  1.00 22.71           N  
ATOM     33  CA  THR L   5      34.592  27.431  34.639  1.00 24.28           C  
ATOM     34  CB  THR L   5      35.606  28.526  34.472  1.00 29.63           C  
ATOM     35  OG1 THR L   5      35.410  29.199  33.236  1.00 32.34           O  
ATOM     36  CG2 THR L   5      37.016  27.920  34.534  1.00 32.98           C  
ATOM     37  C   THR L   5      34.849  26.822  35.978  1.00 24.63           C  
ATOM     38  O   THR L   5      34.677  27.470  37.009  1.00 26.24           O  
ATOM     39  N   GLN L   6      35.287  25.546  35.994  1.00 22.24           N  
ATOM     40  CA  GLN L   6      35.569  24.910  37.249  1.00 23.17           C  
ATOM     41  CB  GLN L   6      34.865  23.557  37.460  1.00 23.60           C  
ATOM     42  CG  GLN L   6      33.355  23.661  37.667  1.00 26.44           C  
ATOM     43  CD  GLN L   6      32.809  22.258  37.892  1.00 24.32           C  
ATOM     44  OE1 GLN L   6      31.760  21.897  37.357  1.00 22.51           O  
ATOM     45  NE2 GLN L   6      33.527  21.444  38.714  1.00 24.69           N  
ATOM     46  C   GLN L   6      37.037  24.630  37.326  1.00 25.39           C  
ATOM     47  O   GLN L   6      37.684  24.324  36.326  1.00 26.49           O  
ATOM     48  N   THR L   7      37.607  24.770  38.538  1.00 23.19           N  
ATOM     49  CA  THR L   7      38.988  24.440  38.748  0.88 24.69           C  
ATOM     50  CB  THR L   7      39.908  25.626  38.727  0.88 29.19           C  
ATOM     51  OG1 THR L   7      39.546  26.547  39.745  1.00 47.49           O  
ATOM     52  CG2 THR L   7      39.824  26.299  37.346  1.00 51.24           C  
ATOM     53  C   THR L   7      39.074  23.833  40.112  1.00 25.42           C  
ATOM     54  O   THR L   7      38.288  24.198  40.986  1.00 27.63           O  
ATOM     55  N   PRO L   8      39.984  22.922  40.362  1.00 25.21           N  
ATOM     56  CA  PRO L   8      40.925  22.400  39.402  1.00 25.62           C  
ATOM     57  CD  PRO L   8      40.379  22.635  41.730  1.00 25.15           C  
ATOM     58  CB  PRO L   8      42.078  21.823  40.224  1.00 26.16           C  
ATOM     59  CG  PRO L   8      41.460  21.552  41.607  1.00 27.10           C  
ATOM     60  C   PRO L   8      40.248  21.348  38.582  1.00 28.83           C  
ATOM     61  O   PRO L   8      39.150  20.934  38.948  1.00 25.91           O  
ATOM     62  N   LEU L   9      40.872  20.929  37.460  1.00 26.09           N  
ATOM     63  CA  LEU L   9      40.332  19.889  36.631  1.00 26.21           C  
ATOM     64  CB  LEU L   9      41.147  19.662  35.347  1.00 27.68           C  
ATOM     65  CG  LEU L   9      40.560  18.558  34.448  1.00 39.71           C  
ATOM     66  CD1 LEU L   9      39.168  18.941  33.934  1.00 38.72           C  
ATOM     67  CD2 LEU L   9      41.534  18.175  33.320  1.00 37.85           C  
ATOM     68  C   LEU L   9      40.346  18.606  37.401  1.00 24.99           C  
ATOM     69  O   LEU L   9      39.372  17.854  37.385  1.00 23.75           O  
ATOM     70  N   SER L  10      41.465  18.317  38.099  1.00 23.32           N  
ATOM     71  CA  SER L  10      41.545  17.108  38.872  1.00 24.13           C  
ATOM     72  CB  SER L  10      42.522  16.057  38.309  1.00 29.12           C  
ATOM     73  OG  SER L  10      42.043  15.538  37.078  1.00 40.41           O  
ATOM     74  C   SER L  10      42.062  17.474  40.222  1.00 26.20           C  
ATOM     75  O   SER L  10      42.899  18.367  40.354  1.00 26.43           O  
ATOM     76  N   LEU L  11      41.556  16.808  41.279  1.00 23.86           N  
ATOM     77  CA  LEU L  11      42.100  17.109  42.567  1.00 25.51           C  
ATOM     78  CB  LEU L  11      41.219  18.038  43.442  1.00 30.30           C  
ATOM     79  CG  LEU L  11      39.925  17.454  44.043  1.00 30.54           C  
ATOM     80  CD1 LEU L  11      40.209  16.461  45.175  1.00 30.53           C  
ATOM     81  CD2 LEU L  11      38.987  18.576  44.509  1.00 30.03           C  
ATOM     82  C   LEU L  11      42.379  15.818  43.264  1.00 26.60           C  
ATOM     83  O   LEU L  11      41.534  14.930  43.341  1.00 26.28           O  
ATOM     84  N   SER L  12      43.614  15.663  43.768  1.00 24.06           N  
ATOM     85  CA  SER L  12      43.944  14.458  44.466  1.00 24.52           C  
ATOM     86  CB  SER L  12      45.291  13.856  44.026  1.00 29.05           C  
ATOM     87  OG  SER L  12      45.557  12.657  44.736  1.00 41.08           O  
ATOM     88  C   SER L  12      44.026  14.850  45.906  1.00 26.61           C  
ATOM     89  O   SER L  12      44.704  15.815  46.253  1.00 28.22           O  
ATOM     90  N   VAL L  13      43.312  14.118  46.787  1.00 23.88           N  
ATOM     91  CA  VAL L  13      43.283  14.506  48.171  0.92 24.69           C  
ATOM     92  CB  VAL L  13      41.980  15.153  48.547  0.92 26.91           C  
ATOM     93  CG1 VAL L  13      41.951  15.381  50.065  0.92 28.78           C  
ATOM     94  CG2 VAL L  13      41.814  16.439  47.721  0.92 27.47           C  
ATOM     95  C   VAL L  13      43.438  13.287  49.026  1.00 26.65           C  
ATOM     96  O   VAL L  13      42.951  12.209  48.691  1.00 26.42           O  
ATOM     97  N   THR L  14      44.133  13.436  50.172  1.00 25.88           N  
ATOM     98  CA  THR L  14      44.295  12.329  51.068  1.00 25.83           C  
ATOM     99  CB  THR L  14      45.462  12.475  51.999  1.00 32.50           C  
ATOM    100  OG1 THR L  14      46.669  12.594  51.261  1.00 33.29           O  
ATOM    101  CG2 THR L  14      45.512  11.238  52.911  1.00 36.65           C  
ATOM    102  C   THR L  14      43.051  12.247  51.889  1.00 27.12           C  
ATOM    103  O   THR L  14      42.372  13.247  52.123  1.00 26.66           O  
ATOM    104  N   PRO L  15      42.736  11.067  52.330  1.00 25.62           N  
ATOM    105  CA  PRO L  15      41.529  10.912  53.085  1.00 27.23           C  
ATOM    106  CD  PRO L  15      43.052   9.875  51.560  1.00  0.00           C  
ATOM    107  CB  PRO L  15      41.291   9.408  53.176  1.00 31.61           C  
ATOM    108  CG  PRO L  15      41.928   8.873  51.879  1.00 34.02           C  
ATOM    109  C   PRO L  15      41.592  11.628  54.390  1.00 28.52           C  
ATOM    110  O   PRO L  15      42.633  11.597  55.045  1.00 31.09           O  
ATOM    111  N   GLY L  16      40.480  12.283  54.778  1.00 28.84           N  
ATOM    112  CA  GLY L  16      40.406  12.984  56.026  1.00 28.77           C  
ATOM    113  C   GLY L  16      40.746  14.429  55.817  1.00 31.34           C  
ATOM    114  O   GLY L  16      40.501  15.253  56.696  1.00 33.03           O  
ATOM    115  N   GLN L  17      41.322  14.780  54.649  1.00 26.97           N  
ATOM    116  CA  GLN L  17      41.689  16.146  54.403  1.00 25.63           C  
ATOM    117  CB  GLN L  17      42.937  16.293  53.515  1.00 25.93           C  
ATOM    118  CG  GLN L  17      44.215  15.790  54.190  1.00 32.43           C  
ATOM    119  CD  GLN L  17      44.512  16.725  55.350  1.00 36.46           C  
ATOM    120  OE1 GLN L  17      44.671  17.930  55.161  1.00 35.66           O  
ATOM    121  NE2 GLN L  17      44.581  16.162  56.587  1.00 37.17           N  
ATOM    122  C   GLN L  17      40.546  16.839  53.727  1.00 28.36           C  
ATOM    123  O   GLN L  17      39.663  16.212  53.144  1.00 26.75           O  
ATOM    124  N   PRO L  18      40.536  18.141  53.840  1.00 26.13           N  
ATOM    125  CA  PRO L  18      39.504  18.933  53.223  1.00 25.80           C  
ATOM    126  CD  PRO L  18      41.077  18.784  55.023  1.00 27.43           C  
ATOM    127  CB  PRO L  18      39.449  20.248  54.005  1.00 28.66           C  
ATOM    128  CG  PRO L  18      40.752  20.270  54.824  1.00 31.63           C  
ATOM    129  C   PRO L  18      39.756  19.122  51.760  1.00 27.84           C  
ATOM    130  O   PRO L  18      40.890  18.941  51.318  1.00 26.29           O  
ATOM    131  N   ALA L  19      38.706  19.470  50.988  1.00 25.08           N  
ATOM    132  CA  ALA L  19      38.873  19.711  49.587  1.00 23.06           C  
ATOM    133  CB  ALA L  19      38.384  18.551  48.706  1.00 24.67           C  
ATOM    134  C   ALA L  19      38.039  20.904  49.234  1.00 24.34           C  
ATOM    135  O   ALA L  19      37.012  21.159  49.864  1.00 26.60           O  
ATOM    136  N   SER L  20      38.479  21.692  48.228  1.00 23.49           N  
ATOM    137  CA  SER L  20      37.682  22.811  47.814  1.00 25.16           C  
ATOM    138  CB  SER L  20      38.196  24.181  48.289  1.00 29.69           C  
ATOM    139  OG  SER L  20      39.350  24.547  47.548  1.00 38.29           O  
ATOM    140  C   SER L  20      37.706  22.842  46.317  1.00 27.48           C  
ATOM    141  O   SER L  20      38.748  22.625  45.700  1.00 26.36           O  
ATOM    142  N   ILE L  21      36.541  23.116  45.696  1.00 24.61           N  
ATOM    143  CA  ILE L  21      36.451  23.176  44.264  1.00 23.40           C  
ATOM    144  CB  ILE L  21      35.504  22.163  43.681  1.00 28.09           C  
ATOM    145  CG1 ILE L  21      35.873  20.734  44.100  1.00 31.35           C  
ATOM    146  CG2 ILE L  21      35.500  22.351  42.156  1.00 26.72           C  
ATOM    147  CD1 ILE L  21      34.754  19.726  43.826  1.00 33.54           C  
ATOM    148  C   ILE L  21      35.853  24.508  43.938  1.00 23.62           C  
ATOM    149  O   ILE L  21      34.961  24.974  44.646  1.00 24.38           O  
ATOM    150  N   SER L  22      36.320  25.164  42.854  1.00 21.54           N  
ATOM    151  CA  SER L  22      35.776  26.459  42.553  1.00 22.33           C  
ATOM    152  CB  SER L  22      36.820  27.575  42.383  1.00 27.63           C  
ATOM    153  OG  SER L  22      37.446  27.472  41.114  1.00 33.04           O  
ATOM    154  C   SER L  22      35.029  26.397  41.258  1.00 24.75           C  
ATOM    155  O   SER L  22      35.340  25.606  40.372  1.00 23.34           O  
ATOM    156  N   CYS L  23      33.980  27.240  41.149  1.00 23.78           N  
ATOM    157  CA  CYS L  23      33.199  27.360  39.950  1.00 23.86           C  
ATOM    158  CB  CYS L  23      31.814  26.666  40.046  1.00 26.52           C  
ATOM    159  SG  CYS L  23      30.804  26.809  38.534  1.00 34.27           S  
ATOM    160  C   CYS L  23      32.997  28.831  39.732  1.00 26.28           C  
ATOM    161  O   CYS L  23      32.528  29.538  40.621  1.00 28.58           O  
ATOM    162  N   ARG L  24      33.372  29.338  38.537  1.00 24.60           N  
ATOM    163  CA  ARG L  24      33.215  30.742  38.262  1.00 26.25           C  
ATOM    164  CB  ARG L  24      34.536  31.465  37.945  1.00 29.71           C  
ATOM    165  CG  ARG L  24      35.526  31.477  39.110  1.00 38.48           C  
ATOM    166  CD  ARG L  24      35.217  32.525  40.178  1.00 43.92           C  
ATOM    167  NE  ARG L  24      36.371  32.539  41.116  1.00  0.00           N  
ATOM    168  CZ  ARG L  24      37.459  33.307  40.817  1.00  0.00           C  
ATOM    169  NH1 ARG L  24      37.456  34.082  39.693  1.00  0.00           N1+
ATOM    170  NH2 ARG L  24      38.554  33.289  41.629  1.00  0.00           N  
ATOM    171  C   ARG L  24      32.337  30.885  37.058  1.00 25.49           C  
ATOM    172  O   ARG L  24      32.431  30.106  36.111  1.00 26.04           O  
ATOM    173  N   SER L  25      31.465  31.912  37.068  1.00 24.12           N  
ATOM    174  CA  SER L  25      30.514  32.122  36.015  0.91 23.67           C  
ATOM    175  CB  SER L  25      29.091  32.288  36.572  0.84 26.15           C  
ATOM    176  OG  SER L  25      28.162  32.510  35.526  0.84 30.14           O  
ATOM    177  C   SER L  25      30.871  33.382  35.282  1.00 28.61           C  
ATOM    178  O   SER L  25      31.409  34.324  35.860  1.00 27.87           O  
ATOM    179  N   SER L  26      30.707  33.371  33.934  1.00 40.11           N  
ATOM    180  CA  SER L  26      31.158  34.409  33.031  1.00 41.80           C  
ATOM    181  CB  SER L  26      30.929  34.054  31.548  1.00 42.38           C  
ATOM    182  OG  SER L  26      29.541  33.951  31.269  1.00 41.19           O  
ATOM    183  C   SER L  26      30.430  35.668  33.315  1.00 42.67           C  
ATOM    184  O   SER L  26      30.938  36.760  33.054  1.00 39.86           O  
ATOM    185  N   GLN L  27      29.205  35.538  33.843  1.00 41.27           N  
ATOM    186  CA  GLN L  27      28.441  36.706  34.134  1.00 38.26           C  
ATOM    187  CB  GLN L  27      27.450  37.057  33.018  1.00 37.75           C  
ATOM    188  CG  GLN L  27      26.780  38.410  33.222  1.00 39.89           C  
ATOM    189  CD  GLN L  27      26.071  38.776  31.927  1.00 42.44           C  
ATOM    190  OE1 GLN L  27      24.843  38.815  31.862  1.00 44.46           O  
ATOM    191  NE2 GLN L  27      26.868  39.052  30.859  1.00 41.47           N  
ATOM    192  C   GLN L  27      27.684  36.409  35.388  1.00 37.10           C  
ATOM    193  O   GLN L  27      27.740  35.290  35.894  1.00 36.58           O  
ATOM    194  N   SER L  28      26.976  37.420  35.932  1.00 39.46           N  
ATOM    195  CA  SER L  28      26.276  37.263  37.173  1.00 38.00           C  
ATOM    196  CB  SER L  28      25.735  38.586  37.738  1.00 37.60           C  
ATOM    197  OG  SER L  28      25.064  38.349  38.965  1.00 43.90           O  
ATOM    198  C   SER L  28      25.119  36.329  37.005  1.00 36.94           C  
ATOM    199  O   SER L  28      24.346  36.417  36.055  1.00 38.69           O  
ATOM    200  N   ILE L  29      25.053  35.355  37.931  1.00 35.45           N  
ATOM    201  CA  ILE L  29      24.071  34.324  38.091  1.00 36.14           C  
ATOM    202  CB  ILE L  29      24.565  33.204  38.957  1.00 37.74           C  
ATOM    203  CG1 ILE L  29      25.833  32.575  38.365  1.00 37.46           C  
ATOM    204  CG2 ILE L  29      23.417  32.193  39.105  1.00 44.30           C  
ATOM    205  CD1 ILE L  29      25.602  31.879  37.026  1.00 43.22           C  
ATOM    206  C   ILE L  29      22.815  34.830  38.722  1.00 37.47           C  
ATOM    207  O   ILE L  29      21.742  34.278  38.493  1.00 34.26           O  
ATOM    208  N   VAL L  30      22.934  35.832  39.610  1.00 39.66           N  
ATOM    209  CA  VAL L  30      21.830  36.250  40.426  1.00 41.96           C  
ATOM    210  CB  VAL L  30      22.235  37.174  41.532  1.00 41.44           C  
ATOM    211  CG1 VAL L  30      22.464  38.582  40.956  1.00 43.55           C  
ATOM    212  CG2 VAL L  30      21.167  37.097  42.626  1.00 38.93           C  
ATOM    213  C   VAL L  30      20.758  36.940  39.635  1.00 43.08           C  
ATOM    214  O   VAL L  30      21.015  37.651  38.665  1.00 49.76           O  
ATOM    215  N   HIS L  31      19.495  36.706  40.048  1.00 42.17           N  
ATOM    216  CA  HIS L  31      18.354  37.336  39.448  1.00 43.44           C  
ATOM    217  ND1 HIS L  31      16.741  35.962  36.884  1.00 36.92           N  
ATOM    218  CG  HIS L  31      17.102  35.543  38.146  1.00 40.39           C  
ATOM    219  CB  HIS L  31      17.103  36.445  39.341  1.00 42.71           C  
ATOM    220  NE2 HIS L  31      17.253  33.805  36.716  1.00 37.52           N  
ATOM    221  CD2 HIS L  31      17.412  34.225  38.026  1.00 38.94           C  
ATOM    222  CE1 HIS L  31      16.848  34.884  36.069  1.00 36.00           C  
ATOM    223  C   HIS L  31      17.952  38.508  40.285  1.00 44.07           C  
ATOM    224  O   HIS L  31      18.368  38.650  41.433  1.00 47.73           O  
ATOM    225  N   SER L  32      17.119  39.391  39.702  1.00 44.07           N  
ATOM    226  CA  SER L  32      16.628  40.543  40.399  1.00 44.40           C  
ATOM    227  CB  SER L  32      15.767  41.460  39.510  1.00 42.93           C  
ATOM    228  OG  SER L  32      16.537  41.966  38.430  1.00 35.69           O  
ATOM    229  C   SER L  32      15.765  40.056  41.520  1.00 45.58           C  
ATOM    230  O   SER L  32      15.700  40.673  42.583  1.00 44.10           O  
ATOM    231  N   ASN L  33      15.095  38.907  41.307  1.00 46.69           N  
ATOM    232  CA  ASN L  33      14.235  38.327  42.297  1.00 46.56           C  
ATOM    233  CB  ASN L  33      13.339  37.179  41.775  1.00 46.67           C  
ATOM    234  CG  ASN L  33      14.156  36.122  41.050  1.00 49.10           C  
ATOM    235  OD1 ASN L  33      15.018  35.466  41.628  1.00 48.91           O  
ATOM    236  ND2 ASN L  33      13.862  35.947  39.733  1.00 46.78           N  
ATOM    237  C   ASN L  33      15.051  37.921  43.489  1.00 45.58           C  
ATOM    238  O   ASN L  33      14.519  37.776  44.588  1.00 50.24           O  
ATOM    239  N   GLY L  34      16.371  37.710  43.312  1.00 44.42           N  
ATOM    240  CA  GLY L  34      17.178  37.432  44.471  1.00 44.00           C  
ATOM    241  C   GLY L  34      17.613  36.005  44.483  1.00 43.87           C  
ATOM    242  O   GLY L  34      18.348  35.584  45.377  1.00 44.57           O  
ATOM    243  N   ASN L  35      17.181  35.209  43.492  1.00 43.17           N  
ATOM    244  CA  ASN L  35      17.602  33.845  43.531  1.00 42.10           C  
ATOM    245  CB  ASN L  35      16.478  32.840  43.221  1.00 41.39           C  
ATOM    246  CG  ASN L  35      15.598  32.672  44.455  1.00 43.35           C  
ATOM    247  OD1 ASN L  35      16.068  32.765  45.588  1.00 42.66           O  
ATOM    248  ND2 ASN L  35      14.288  32.394  44.226  1.00 41.98           N  
ATOM    249  C   ASN L  35      18.695  33.602  42.532  1.00 41.63           C  
ATOM    250  O   ASN L  35      18.637  34.059  41.390  1.00 44.72           O  
ATOM    251  N   THR L  36      19.749  32.881  42.975  1.00 39.11           N  
ATOM    252  CA  THR L  36      20.806  32.445  42.103  1.00 36.04           C  
ATOM    253  CB  THR L  36      22.210  32.698  42.595  1.00 35.14           C  
ATOM    254  OG1 THR L  36      22.412  32.092  43.862  1.00 37.46           O  
ATOM    255  CG2 THR L  36      22.494  34.201  42.670  1.00 21.01           C  
ATOM    256  C   THR L  36      20.664  30.958  42.037  1.00 34.83           C  
ATOM    257  O   THR L  36      20.786  30.268  43.049  1.00 34.95           O  
ATOM    258  N   TYR L  37      20.417  30.404  40.836  1.00 32.80           N  
ATOM    259  CA  TYR L  37      20.218  28.983  40.802  1.00 31.65           C  
ATOM    260  CB  TYR L  37      19.211  28.518  39.733  1.00 31.51           C  
ATOM    261  CG  TYR L  37      17.888  29.143  40.017  1.00 33.00           C  
ATOM    262  CD1 TYR L  37      17.106  28.707  41.063  1.00 31.63           C  
ATOM    263  CD2 TYR L  37      17.425  30.161  39.214  1.00 32.61           C  
ATOM    264  CE1 TYR L  37      15.884  29.289  41.311  1.00 33.79           C  
ATOM    265  CE2 TYR L  37      16.205  30.744  39.458  1.00 33.20           C  
ATOM    266  CZ  TYR L  37      15.432  30.311  40.509  1.00 35.35           C  
ATOM    267  OH  TYR L  37      14.179  30.911  40.760  1.00 35.18           O  
ATOM    268  C   TYR L  37      21.523  28.349  40.460  1.00 29.31           C  
ATOM    269  O   TYR L  37      21.816  28.054  39.302  1.00 27.42           O  
ATOM    270  N   LEU L  38      22.336  28.090  41.499  1.00 20.20           N  
ATOM    271  CA  LEU L  38      23.629  27.492  41.288  1.00 20.58           C  
ATOM    272  CB  LEU L  38      24.785  28.349  41.845  1.00 21.29           C  
ATOM    273  CG  LEU L  38      26.208  27.777  41.653  1.00 23.85           C  
ATOM    274  CD1 LEU L  38      26.483  26.575  42.571  1.00 22.82           C  
ATOM    275  CD2 LEU L  38      26.489  27.472  40.174  1.00 23.29           C  
ATOM    276  C   LEU L  38      23.618  26.187  42.018  1.00 21.61           C  
ATOM    277  O   LEU L  38      23.412  26.157  43.231  1.00 22.01           O  
ATOM    278  N   GLU L  39      23.849  25.069  41.294  1.00 18.45           N  
ATOM    279  CA  GLU L  39      23.830  23.787  41.940  1.00 17.66           C  
ATOM    280  CB  GLU L  39      22.722  22.820  41.476  1.00 18.83           C  
ATOM    281  CG  GLU L  39      21.362  23.013  42.159  1.00 21.20           C  
ATOM    282  CD  GLU L  39      20.488  23.951  41.342  1.00  0.00           C  
ATOM    283  OE1 GLU L  39      20.994  24.521  40.338  1.00  0.00           O  
ATOM    284  OE2 GLU L  39      19.293  24.101  41.709  1.00  0.00           O1-
ATOM    285  C   GLU L  39      25.130  23.055  41.768  1.00 17.93           C  
ATOM    286  O   GLU L  39      25.941  23.365  40.895  1.00 19.23           O  
ATOM    287  N   TRP L  40      25.366  22.068  42.663  1.00 17.32           N  
ATOM    288  CA  TRP L  40      26.532  21.224  42.617  1.00 17.92           C  
ATOM    289  CB  TRP L  40      27.415  21.328  43.872  1.00 18.50           C  
ATOM    290  CG  TRP L  40      28.141  22.642  44.004  1.00 19.84           C  
ATOM    291  CD2 TRP L  40      29.409  22.909  43.386  1.00 18.73           C  
ATOM    292  CD1 TRP L  40      27.788  23.779  44.671  1.00 21.44           C  
ATOM    293  NE1 TRP L  40      28.760  24.738  44.511  1.00 20.59           N  
ATOM    294  CE2 TRP L  40      29.765  24.216  43.720  1.00 20.37           C  
ATOM    295  CE3 TRP L  40      30.213  22.128  42.603  1.00 19.64           C  
ATOM    296  CZ2 TRP L  40      30.933  24.764  43.267  1.00 21.77           C  
ATOM    297  CZ3 TRP L  40      31.391  22.682  42.154  1.00 20.71           C  
ATOM    298  CH2 TRP L  40      31.742  23.975  42.480  1.00 20.95           C  
ATOM    299  C   TRP L  40      26.060  19.803  42.552  1.00 19.36           C  
ATOM    300  O   TRP L  40      25.116  19.429  43.249  1.00 19.48           O  
ATOM    301  N   TYR L  41      26.712  18.970  41.710  1.00 17.43           N  
ATOM    302  CA  TYR L  41      26.313  17.593  41.581  1.00 18.61           C  
ATOM    303  CB  TYR L  41      25.725  17.186  40.213  1.00 20.68           C  
ATOM    304  CG  TYR L  41      24.639  18.110  39.795  1.00 23.57           C  
ATOM    305  CD1 TYR L  41      23.455  18.193  40.484  1.00 26.81           C  
ATOM    306  CD2 TYR L  41      24.831  18.926  38.708  1.00 25.51           C  
ATOM    307  CE1 TYR L  41      22.469  19.061  40.082  1.00 18.70           C  
ATOM    308  CE2 TYR L  41      23.849  19.793  38.301  1.00 18.94           C  
ATOM    309  CZ  TYR L  41      22.665  19.861  38.986  1.00 18.01           C  
ATOM    310  OH  TYR L  41      21.658  20.753  38.567  1.00  0.00           O  
ATOM    311  C   TYR L  41      27.530  16.730  41.689  1.00 18.96           C  
ATOM    312  O   TYR L  41      28.650  17.169  41.431  1.00 19.05           O  
ATOM    313  N   LEU L  42      27.321  15.460  42.096  1.00 17.72           N  
ATOM    314  CA  LEU L  42      28.381  14.495  42.165  1.00 17.19           C  
ATOM    315  CB  LEU L  42      28.600  13.928  43.577  1.00 20.24           C  
ATOM    316  CG  LEU L  42      29.575  12.736  43.622  1.00 22.61           C  
ATOM    317  CD1 LEU L  42      30.976  13.120  43.119  1.00 21.88           C  
ATOM    318  CD2 LEU L  42      29.601  12.100  45.021  1.00 25.33           C  
ATOM    319  C   LEU L  42      28.001  13.342  41.297  1.00 20.01           C  
ATOM    320  O   LEU L  42      26.899  12.805  41.409  1.00 20.07           O  
ATOM    321  N   GLN L  43      28.909  12.937  40.389  1.00 18.83           N  
ATOM    322  CA  GLN L  43      28.617  11.801  39.568  1.00 17.84           C  
ATOM    323  CB  GLN L  43      28.692  12.103  38.059  1.00 17.90           C  
ATOM    324  CG  GLN L  43      28.260  10.930  37.173  1.00 21.89           C  
ATOM    325  CD  GLN L  43      28.371  11.350  35.711  1.00 25.16           C  
ATOM    326  OE1 GLN L  43      28.924  12.399  35.389  1.00 22.58           O  
ATOM    327  NE2 GLN L  43      27.828  10.505  34.793  1.00 23.09           N  
ATOM    328  C   GLN L  43      29.639  10.756  39.890  1.00 20.53           C  
ATOM    329  O   GLN L  43      30.821  10.909  39.582  1.00 19.92           O  
ATOM    330  N   LYS L  44      29.192   9.664  40.540  1.00 21.85           N  
ATOM    331  CA  LYS L  44      30.045   8.561  40.879  1.00 23.58           C  
ATOM    332  CB  LYS L  44      29.461   7.645  41.966  1.00 24.65           C  
ATOM    333  CG  LYS L  44      29.442   8.245  43.371  1.00 30.09           C  
ATOM    334  CD  LYS L  44      28.517   7.484  44.324  1.00 38.60           C  
ATOM    335  CE  LYS L  44      28.797   7.749  45.802  1.00  0.00           C  
ATOM    336  NZ  LYS L  44      29.993   6.985  46.220  1.00  0.00           N1+
ATOM    337  C   LYS L  44      30.183   7.740  39.644  1.00 28.39           C  
ATOM    338  O   LYS L  44      29.381   7.858  38.718  1.00 27.33           O  
ATOM    339  N   PRO L  45      31.180   6.907  39.585  1.00 28.60           N  
ATOM    340  CA  PRO L  45      31.341   6.136  38.393  1.00 30.70           C  
ATOM    341  CD  PRO L  45      32.453   7.178  40.233  1.00 29.86           C  
ATOM    342  CB  PRO L  45      32.713   5.481  38.502  1.00 33.23           C  
ATOM    343  CG  PRO L  45      33.512   6.489  39.353  1.00 34.06           C  
ATOM    344  C   PRO L  45      30.188   5.206  38.188  1.00 32.51           C  
ATOM    345  O   PRO L  45      29.763   4.554  39.139  1.00 35.17           O  
ATOM    346  N   GLY L  46      29.660   5.157  36.951  1.00 31.48           N  
ATOM    347  CA  GLY L  46      28.606   4.254  36.598  1.00 35.40           C  
ATOM    348  C   GLY L  46      27.284   4.734  37.121  1.00 37.43           C  
ATOM    349  O   GLY L  46      26.305   3.990  37.082  1.00 35.32           O  
ATOM    350  N   GLN L  47      27.195   5.984  37.618  1.00 30.89           N  
ATOM    351  CA  GLN L  47      25.922   6.416  38.135  1.00 28.69           C  
ATOM    352  CB  GLN L  47      25.897   6.675  39.648  1.00 32.57           C  
ATOM    353  CG  GLN L  47      26.015   5.418  40.508  1.00 43.94           C  
ATOM    354  CD  GLN L  47      25.930   5.871  41.955  1.00 54.62           C  
ATOM    355  OE1 GLN L  47      25.665   5.079  42.857  1.00 56.81           O  
ATOM    356  NE2 GLN L  47      26.142   7.195  42.186  1.00 57.18           N  
ATOM    357  C   GLN L  47      25.537   7.711  37.495  1.00 25.87           C  
ATOM    358  O   GLN L  47      26.337   8.342  36.807  1.00 26.17           O  
ATOM    359  N   SER L  48      24.262   8.121  37.690  1.00 22.38           N  
ATOM    360  CA  SER L  48      23.796   9.372  37.168  0.90 25.59           C  
ATOM    361  CB  SER L  48      22.267   9.498  37.076  0.82 29.41           C  
ATOM    362  OG  SER L  48      21.754   8.574  36.130  0.82 36.10           O  
ATOM    363  C   SER L  48      24.247  10.420  38.127  1.00 25.40           C  
ATOM    364  O   SER L  48      24.596  10.111  39.264  1.00 24.05           O  
ATOM    365  N   PRO L  49      24.254  11.654  37.710  1.00 22.66           N  
ATOM    366  CA  PRO L  49      24.656  12.700  38.596  1.00 21.65           C  
ATOM    367  CD  PRO L  49      24.455  12.010  36.318  1.00 21.76           C  
ATOM    368  CB  PRO L  49      24.879  13.937  37.720  1.00 22.32           C  
ATOM    369  CG  PRO L  49      24.348  13.540  36.330  1.00 23.66           C  
ATOM    370  C   PRO L  49      23.616  12.844  39.664  1.00 23.20           C  
ATOM    371  O   PRO L  49      22.433  12.682  39.372  1.00 26.01           O  
ATOM    372  N   GLN L  50      24.056  13.138  40.905  1.00 20.79           N  
ATOM    373  CA  GLN L  50      23.184  13.265  42.036  1.00 20.24           C  
ATOM    374  CB  GLN L  50      23.587  12.338  43.198  1.00 25.44           C  
ATOM    375  CG  GLN L  50      22.684  12.431  44.431  1.00 34.52           C  
ATOM    376  CD  GLN L  50      23.301  11.556  45.518  1.00 45.94           C  
ATOM    377  OE1 GLN L  50      24.401  11.827  45.998  1.00  0.00           O  
ATOM    378  NE2 GLN L  50      22.581  10.474  45.912  1.00  0.00           N  
ATOM    379  C   GLN L  50      23.343  14.664  42.539  1.00 21.05           C  
ATOM    380  O   GLN L  50      24.429  15.231  42.475  1.00 20.73           O  
ATOM    381  N   LEU L  51      22.263  15.258  43.082  1.00 18.39           N  
ATOM    382  CA  LEU L  51      22.377  16.634  43.483  1.00 19.54           C  
ATOM    383  CB  LEU L  51      21.067  17.424  43.324  1.00 20.06           C  
ATOM    384  CG  LEU L  51      21.159  18.885  43.798  1.00 22.07           C  
ATOM    385  CD1 LEU L  51      22.141  19.703  42.939  1.00  0.00           C  
ATOM    386  CD2 LEU L  51      19.765  19.521  43.894  1.00  0.00           C  
ATOM    387  C   LEU L  51      22.827  16.754  44.909  1.00 22.40           C  
ATOM    388  O   LEU L  51      22.261  16.115  45.791  1.00 23.13           O  
ATOM    389  N   LEU L  52      23.975  17.441  45.132  1.00 21.35           N  
ATOM    390  CA  LEU L  52      24.519  17.775  46.427  1.00 21.91           C  
ATOM    391  CB  LEU L  52      26.048  17.919  46.394  1.00 23.80           C  
ATOM    392  CG  LEU L  52      26.774  16.602  46.073  1.00 28.18           C  
ATOM    393  CD1 LEU L  52      28.293  16.803  46.052  1.00 29.13           C  
ATOM    394  CD2 LEU L  52      26.352  15.481  47.037  1.00 29.65           C  
ATOM    395  C   LEU L  52      23.983  19.050  47.013  1.00 22.90           C  
ATOM    396  O   LEU L  52      23.560  19.086  48.168  1.00 23.15           O  
ATOM    397  N   ILE L  53      24.003  20.147  46.221  1.00 21.38           N  
ATOM    398  CA  ILE L  53      23.657  21.434  46.763  1.00 21.84           C  
ATOM    399  CB  ILE L  53      24.854  22.240  47.172  1.00 22.73           C  
ATOM    400  CG1 ILE L  53      25.577  21.531  48.329  1.00 25.67           C  
ATOM    401  CG2 ILE L  53      24.398  23.669  47.506  1.00 24.50           C  
ATOM    402  CD1 ILE L  53      26.938  22.129  48.665  1.00 30.67           C  
ATOM    403  C   ILE L  53      22.900  22.224  45.742  1.00 21.77           C  
ATOM    404  O   ILE L  53      23.127  22.086  44.540  1.00 20.64           O  
ATOM    405  N   TYR L  54      21.956  23.068  46.216  1.00 20.85           N  
ATOM    406  CA  TYR L  54      21.181  23.917  45.358  1.00 20.30           C  
ATOM    407  CB  TYR L  54      19.768  23.389  45.054  1.00 21.43           C  
ATOM    408  CG  TYR L  54      19.052  23.142  46.338  1.00 24.03           C  
ATOM    409  CD1 TYR L  54      18.446  24.165  47.028  1.00 23.75           C  
ATOM    410  CD2 TYR L  54      18.980  21.867  46.848  1.00 26.38           C  
ATOM    411  CE1 TYR L  54      17.789  23.921  48.214  1.00 26.60           C  
ATOM    412  CE2 TYR L  54      18.327  21.615  48.030  1.00 27.43           C  
ATOM    413  CZ  TYR L  54      17.726  22.642  48.713  1.00 29.20           C  
ATOM    414  OH  TYR L  54      17.056  22.376  49.926  1.00 30.48           O  
ATOM    415  C   TYR L  54      21.060  25.254  46.012  1.00 22.76           C  
ATOM    416  O   TYR L  54      21.346  25.402  47.202  1.00 21.36           O  
ATOM    417  N   LYS L  55      20.822  26.254  45.169  1.00 40.84           N  
ATOM    418  CA  LYS L  55      20.786  27.593  45.652  1.00 39.46           C  
ATOM    419  CB  LYS L  55      19.647  27.862  46.652  1.00 38.28           C  
ATOM    420  CG  LYS L  55      18.253  27.862  46.021  1.00 38.39           C  
ATOM    421  CD  LYS L  55      17.119  27.886  47.049  1.00 39.22           C  
ATOM    422  CE  LYS L  55      17.038  29.197  47.839  1.00 39.95           C  
ATOM    423  NZ  LYS L  55      15.932  29.139  48.825  1.00 35.71           N1+
ATOM    424  C   LYS L  55      22.081  27.945  46.322  1.00 38.61           C  
ATOM    425  O   LYS L  55      22.098  28.614  47.351  1.00 41.36           O  
ATOM    426  N   VAL L  56      23.200  27.459  45.765  1.00 36.64           N  
ATOM    427  CA  VAL L  56      24.533  27.807  46.177  1.00 34.47           C  
ATOM    428  CB  VAL L  56      24.754  29.290  46.210  1.00 32.24           C  
ATOM    429  CG1 VAL L  56      26.184  29.555  46.705  1.00 25.14           C  
ATOM    430  CG2 VAL L  56      24.455  29.871  44.817  1.00 29.59           C  
ATOM    431  C   VAL L  56      24.886  27.273  47.537  1.00 34.20           C  
ATOM    432  O   VAL L  56      26.046  26.928  47.764  1.00 36.53           O  
ATOM    433  N   SER L  57      23.913  27.088  48.456  1.00 34.64           N  
ATOM    434  CA  SER L  57      24.369  26.706  49.760  1.00 36.40           C  
ATOM    435  CB  SER L  57      24.573  27.916  50.689  1.00 37.66           C  
ATOM    436  OG  SER L  57      23.337  28.579  50.907  1.00 37.73           O  
ATOM    437  C   SER L  57      23.404  25.784  50.450  1.00 36.88           C  
ATOM    438  O   SER L  57      23.703  25.332  51.553  1.00 38.80           O  
ATOM    439  N   ASN L  58      22.233  25.458  49.859  1.00 23.93           N  
ATOM    440  CA  ASN L  58      21.365  24.551  50.558  1.00 23.15           C  
ATOM    441  CB  ASN L  58      19.874  24.687  50.196  1.00 24.94           C  
ATOM    442  CG  ASN L  58      19.309  25.928  50.872  1.00 30.38           C  
ATOM    443  OD1 ASN L  58      19.606  27.056  50.482  1.00  0.00           O  
ATOM    444  ND2 ASN L  58      18.461  25.715  51.915  1.00  0.00           N  
ATOM    445  C   ASN L  58      21.766  23.144  50.252  1.00 25.04           C  
ATOM    446  O   ASN L  58      22.167  22.824  49.136  1.00 22.85           O  
ATOM    447  N   ARG L  59      21.646  22.259  51.260  1.00 24.24           N  
ATOM    448  CA  ARG L  59      22.021  20.882  51.111  1.00 25.71           C  
ATOM    449  CB  ARG L  59      22.587  20.288  52.414  1.00 27.39           C  
ATOM    450  CG  ARG L  59      23.842  21.022  52.900  1.00 33.50           C  
ATOM    451  CD  ARG L  59      24.259  20.666  54.330  1.00  0.00           C  
ATOM    452  NE  ARG L  59      25.476  21.461  54.660  1.00  0.00           N  
ATOM    453  CZ  ARG L  59      25.358  22.741  55.124  1.00  0.00           C  
ATOM    454  NH1 ARG L  59      24.128  23.315  55.265  1.00  0.00           N1+
ATOM    455  NH2 ARG L  59      26.477  23.452  55.453  1.00  0.00           N  
ATOM    456  C   ARG L  59      20.790  20.104  50.740  1.00 28.32           C  
ATOM    457  O   ARG L  59      19.713  20.330  51.287  1.00 27.85           O  
ATOM    458  N   PHE L  60      20.922  19.166  49.777  1.00 27.03           N  
ATOM    459  CA  PHE L  60      19.805  18.367  49.354  1.00 28.69           C  
ATOM    460  CB  PHE L  60      20.036  17.641  48.019  1.00 28.35           C  
ATOM    461  CG  PHE L  60      18.695  17.189  47.560  1.00 26.83           C  
ATOM    462  CD1 PHE L  60      17.845  18.094  46.968  1.00  0.00           C  
ATOM    463  CD2 PHE L  60      18.281  15.886  47.711  1.00  0.00           C  
ATOM    464  CE1 PHE L  60      16.599  17.711  46.534  1.00  0.00           C  
ATOM    465  CE2 PHE L  60      17.034  15.498  47.277  1.00  0.00           C  
ATOM    466  CZ  PHE L  60      16.191  16.409  46.689  1.00  0.00           C  
ATOM    467  C   PHE L  60      19.562  17.337  50.405  1.00 32.56           C  
ATOM    468  O   PHE L  60      20.458  16.986  51.173  1.00 29.37           O  
ATOM    469  N   SER L  61      18.314  16.834  50.479  1.00 31.84           N  
ATOM    470  CA  SER L  61      18.006  15.886  51.509  1.00 33.79           C  
ATOM    471  CB  SER L  61      16.539  15.420  51.512  1.00 39.42           C  
ATOM    472  OG  SER L  61      15.682  16.504  51.840  1.00 51.87           O  
ATOM    473  C   SER L  61      18.860  14.673  51.327  1.00 35.11           C  
ATOM    474  O   SER L  61      19.008  14.153  50.223  1.00 35.24           O  
ATOM    475  N   GLY L  62      19.452  14.191  52.438  1.00 33.93           N  
ATOM    476  CA  GLY L  62      20.220  12.981  52.406  1.00 32.69           C  
ATOM    477  C   GLY L  62      21.681  13.260  52.206  1.00 32.82           C  
ATOM    478  O   GLY L  62      22.498  12.347  52.321  1.00 36.49           O  
ATOM    479  N   VAL L  63      22.064  14.515  51.907  1.00 28.97           N  
ATOM    480  CA  VAL L  63      23.461  14.782  51.682  1.00 29.20           C  
ATOM    481  CB  VAL L  63      23.708  15.989  50.824  1.00 29.92           C  
ATOM    482  CG1 VAL L  63      25.226  16.186  50.669  1.00 26.41           C  
ATOM    483  CG2 VAL L  63      22.971  15.803  49.487  1.00 28.10           C  
ATOM    484  C   VAL L  63      24.140  15.018  53.001  1.00 31.78           C  
ATOM    485  O   VAL L  63      23.581  15.647  53.899  1.00 31.34           O  
ATOM    486  N   PRO L  64      25.350  14.532  53.136  1.00 31.51           N  
ATOM    487  CA  PRO L  64      26.058  14.713  54.378  1.00 33.44           C  
ATOM    488  CD  PRO L  64      25.720  13.282  52.489  1.00 34.11           C  
ATOM    489  CB  PRO L  64      27.227  13.737  54.342  1.00 33.40           C  
ATOM    490  CG  PRO L  64      26.716  12.599  53.443  1.00 35.90           C  
ATOM    491  C   PRO L  64      26.459  16.141  54.590  1.00 34.96           C  
ATOM    492  O   PRO L  64      26.718  16.849  53.618  1.00 30.55           O  
ATOM    493  N   ASP L  65      26.540  16.564  55.867  1.00 35.20           N  
ATOM    494  CA  ASP L  65      26.839  17.908  56.273  1.00 36.74           C  
ATOM    495  CB  ASP L  65      26.492  18.219  57.746  1.00 44.76           C  
ATOM    496  CG  ASP L  65      27.249  17.310  58.700  1.00 56.64           C  
ATOM    497  OD1 ASP L  65      28.047  16.460  58.224  1.00 67.80           O  
ATOM    498  OD2 ASP L  65      27.031  17.456  59.932  1.00 62.05           O1-
ATOM    499  C   ASP L  65      28.258  18.285  55.963  1.00 34.06           C  
ATOM    500  O   ASP L  65      28.608  19.462  56.015  1.00 36.42           O  
ATOM    501  N   ARG L  66      29.130  17.304  55.669  1.00 30.12           N  
ATOM    502  CA  ARG L  66      30.503  17.623  55.382  0.77 28.96           C  
ATOM    503  CB  ARG L  66      31.447  16.409  55.277  0.77 29.80           C  
ATOM    504  CG  ARG L  66      31.123  15.393  54.190  0.77 33.77           C  
ATOM    505  CD  ARG L  66      32.118  14.233  54.173  0.77 32.99           C  
ATOM    506  NE  ARG L  66      31.822  13.408  52.970  0.77 31.20           N  
ATOM    507  CZ  ARG L  66      30.998  12.327  53.066  0.77 35.86           C  
ATOM    508  NH1 ARG L  66      30.434  12.001  54.262  0.77 30.25           N1+
ATOM    509  NH2 ARG L  66      30.743  11.562  51.968  0.77 28.95           N  
ATOM    510  C   ARG L  66      30.585  18.465  54.138  1.00 28.88           C  
ATOM    511  O   ARG L  66      31.584  19.153  53.923  1.00 29.98           O  
ATOM    512  N   PHE L  67      29.566  18.396  53.254  1.00 26.97           N  
ATOM    513  CA  PHE L  67      29.551  19.179  52.042  1.00 25.58           C  
ATOM    514  CB  PHE L  67      28.666  18.556  50.949  1.00 24.24           C  
ATOM    515  CG  PHE L  67      29.263  17.248  50.573  1.00 24.26           C  
ATOM    516  CD1 PHE L  67      30.287  17.190  49.657  1.00 25.92           C  
ATOM    517  CD2 PHE L  67      28.802  16.079  51.129  1.00 26.49           C  
ATOM    518  CE1 PHE L  67      30.840  15.983  49.302  1.00 25.57           C  
ATOM    519  CE2 PHE L  67      29.352  14.868  50.779  1.00 27.90           C  
ATOM    520  CZ  PHE L  67      30.374  14.819  49.863  1.00 25.32           C  
ATOM    521  C   PHE L  67      28.972  20.537  52.332  1.00 29.10           C  
ATOM    522  O   PHE L  67      27.957  20.653  53.017  1.00 29.55           O  
ATOM    523  N   SER L  68      29.614  21.608  51.809  1.00 26.20           N  
ATOM    524  CA  SER L  68      29.117  22.944  52.012  1.00 26.51           C  
ATOM    525  CB  SER L  68      29.871  23.732  53.095  1.00 29.19           C  
ATOM    526  OG  SER L  68      29.694  23.125  54.365  1.00 23.95           O  
ATOM    527  C   SER L  68      29.301  23.718  50.741  1.00 26.84           C  
ATOM    528  O   SER L  68      30.242  23.484  49.984  1.00 28.54           O  
ATOM    529  N   GLY L  69      28.400  24.691  50.487  1.00 24.33           N  
ATOM    530  CA  GLY L  69      28.512  25.495  49.303  1.00 23.32           C  
ATOM    531  C   GLY L  69      28.469  26.930  49.723  1.00 26.32           C  
ATOM    532  O   GLY L  69      27.763  27.292  50.664  1.00 27.07           O  
ATOM    533  N   SER L  70      29.224  27.795  49.014  1.00 24.30           N  
ATOM    534  CA  SER L  70      29.242  29.185  49.370  1.00 26.25           C  
ATOM    535  CB  SER L  70      30.370  29.535  50.352  1.00 28.34           C  
ATOM    536  OG  SER L  70      31.631  29.276  49.752  1.00 33.34           O  
ATOM    537  C   SER L  70      29.476  29.984  48.126  1.00 29.43           C  
ATOM    538  O   SER L  70      29.678  29.432  47.045  1.00 26.11           O  
ATOM    539  N   GLY L  71      29.452  31.327  48.260  1.00 28.85           N  
ATOM    540  CA  GLY L  71      29.711  32.179  47.131  1.00 28.14           C  
ATOM    541  C   GLY L  71      28.476  32.922  46.723  1.00 31.49           C  
ATOM    542  O   GLY L  71      27.370  32.661  47.194  1.00 32.80           O  
ATOM    543  N   SER L  72      28.671  33.926  45.845  1.00 30.71           N  
ATOM    544  CA  SER L  72      27.591  34.714  45.339  1.00 33.29           C  
ATOM    545  CB  SER L  72      27.173  35.857  46.276  1.00 36.99           C  
ATOM    546  OG  SER L  72      28.241  36.784  46.411  1.00 43.57           O  
ATOM    547  C   SER L  72      28.071  35.337  44.071  1.00 36.39           C  
ATOM    548  O   SER L  72      29.257  35.280  43.750  1.00 33.75           O  
ATOM    549  N   GLY L  73      27.143  35.934  43.301  1.00 35.59           N  
ATOM    550  CA  GLY L  73      27.542  36.593  42.096  1.00 36.24           C  
ATOM    551  C   GLY L  73      28.107  35.577  41.152  1.00 33.90           C  
ATOM    552  O   GLY L  73      27.404  34.680  40.691  1.00 32.39           O  
ATOM    553  N   THR L  74      29.362  35.822  40.726  1.00 31.38           N  
ATOM    554  CA  THR L  74      30.130  34.998  39.832  1.00 29.64           C  
ATOM    555  CB  THR L  74      31.035  35.804  38.948  1.00 33.30           C  
ATOM    556  OG1 THR L  74      31.971  36.533  39.728  1.00 34.44           O  
ATOM    557  CG2 THR L  74      30.165  36.763  38.115  1.00 31.00           C  
ATOM    558  C   THR L  74      30.942  33.887  40.462  1.00 28.00           C  
ATOM    559  O   THR L  74      31.248  32.914  39.777  1.00 30.05           O  
ATOM    560  N   ASP L  75      31.387  33.993  41.735  0.93 26.42           N  
ATOM    561  CA  ASP L  75      32.293  32.972  42.215  0.93 26.50           C  
ATOM    562  CB  ASP L  75      33.637  33.539  42.718  0.93 32.45           C  
ATOM    563  CG  ASP L  75      33.396  34.571  43.810  0.93 42.27           C  
ATOM    564  OD1 ASP L  75      32.219  34.967  44.019  0.93 47.57           O  
ATOM    565  OD2 ASP L  75      34.402  34.990  44.443  0.93 53.17           O1-
ATOM    566  C   ASP L  75      31.679  32.096  43.273  0.93 26.57           C  
ATOM    567  O   ASP L  75      31.116  32.583  44.251  0.93 26.75           O  
ATOM    568  N   PHE L  76      31.794  30.753  43.100  1.00 23.02           N  
ATOM    569  CA  PHE L  76      31.183  29.836  44.029  1.00 22.28           C  
ATOM    570  CB  PHE L  76      29.988  29.063  43.442  1.00 22.44           C  
ATOM    571  CG  PHE L  76      29.042  30.046  42.841  1.00 23.78           C  
ATOM    572  CD1 PHE L  76      28.293  30.889  43.626  1.00 26.23           C  
ATOM    573  CD2 PHE L  76      28.935  30.151  41.476  1.00 24.46           C  
ATOM    574  CE1 PHE L  76      27.432  31.797  43.057  1.00 26.62           C  
ATOM    575  CE2 PHE L  76      28.074  31.057  40.902  1.00 25.65           C  
ATOM    576  CZ  PHE L  76      27.314  31.883  41.692  1.00 26.97           C  
ATOM    577  C   PHE L  76      32.186  28.786  44.407  1.00 23.50           C  
ATOM    578  O   PHE L  76      33.121  28.518  43.654  1.00 24.14           O  
ATOM    579  N   THR L  77      32.021  28.173  45.604  1.00 21.49           N  
ATOM    580  CA  THR L  77      32.940  27.150  46.019  1.00 21.43           C  
ATOM    581  CB  THR L  77      33.962  27.639  47.003  1.00 27.15           C  
ATOM    582  OG1 THR L  77      34.694  28.723  46.450  1.00 29.54           O  
ATOM    583  CG2 THR L  77      34.917  26.482  47.340  1.00 28.72           C  
ATOM    584  C   THR L  77      32.196  26.029  46.684  1.00 22.66           C  
ATOM    585  O   THR L  77      31.206  26.243  47.384  1.00 24.85           O  
ATOM    586  N   LEU L  78      32.671  24.784  46.455  1.00 20.61           N  
ATOM    587  CA  LEU L  78      32.136  23.612  47.093  1.00 21.06           C  
ATOM    588  CB  LEU L  78      31.815  22.466  46.114  1.00 19.67           C  
ATOM    589  CG  LEU L  78      31.269  21.192  46.793  1.00 22.28           C  
ATOM    590  CD1 LEU L  78      29.903  21.433  47.456  1.00 24.34           C  
ATOM    591  CD2 LEU L  78      31.256  20.005  45.817  1.00 25.65           C  
ATOM    592  C   LEU L  78      33.219  23.120  48.001  1.00 23.25           C  
ATOM    593  O   LEU L  78      34.349  22.909  47.565  1.00 24.15           O  
ATOM    594  N   LYS L  79      32.905  22.930  49.299  1.00 21.89           N  
ATOM    595  CA  LYS L  79      33.906  22.505  50.238  1.00 21.50           C  
ATOM    596  CB  LYS L  79      34.002  23.405  51.485  1.00 26.36           C  
ATOM    597  CG  LYS L  79      34.402  24.867  51.254  1.00 34.68           C  
ATOM    598  CD  LYS L  79      35.840  25.085  50.780  1.00 45.21           C  
ATOM    599  CE  LYS L  79      36.197  26.569  50.655  1.00 55.22           C  
ATOM    600  NZ  LYS L  79      37.493  26.736  49.963  1.00 66.13           N1+
ATOM    601  C   LYS L  79      33.517  21.167  50.785  1.00 22.87           C  
ATOM    602  O   LYS L  79      32.343  20.896  51.037  1.00 25.33           O  
ATOM    603  N   ILE L  80      34.521  20.284  50.966  1.00 22.78           N  
ATOM    604  CA  ILE L  80      34.311  19.017  51.603  1.00 25.27           C  
ATOM    605  CB  ILE L  80      34.749  17.850  50.758  1.00 25.69           C  
ATOM    606  CG1 ILE L  80      33.880  17.764  49.492  1.00 26.96           C  
ATOM    607  CG2 ILE L  80      34.703  16.575  51.615  1.00 25.30           C  
ATOM    608  CD1 ILE L  80      34.392  16.772  48.448  1.00 28.56           C  
ATOM    609  C   ILE L  80      35.158  19.075  52.838  1.00 29.27           C  
ATOM    610  O   ILE L  80      36.376  19.224  52.766  1.00 28.71           O  
ATOM    611  N   SER L  81      34.520  18.978  54.020  1.00 29.56           N  
ATOM    612  CA  SER L  81      35.214  19.117  55.270  1.00 31.95           C  
ATOM    613  CB  SER L  81      34.273  18.963  56.472  1.00 34.58           C  
ATOM    614  OG  SER L  81      35.018  19.022  57.677  1.00 27.12           O  
ATOM    615  C   SER L  81      36.263  18.062  55.411  1.00 35.93           C  
ATOM    616  O   SER L  81      37.439  18.366  55.604  1.00 36.39           O  
ATOM    617  N   ARG L  82      35.849  16.785  55.344  1.00 32.33           N  
ATOM    618  CA  ARG L  82      36.776  15.698  55.460  1.00 32.23           C  
ATOM    619  CB  ARG L  82      36.682  14.976  56.815  1.00 34.52           C  
ATOM    620  CG  ARG L  82      35.273  14.476  57.134  1.00 45.59           C  
ATOM    621  CD  ARG L  82      34.344  15.590  57.627  1.00 57.12           C  
ATOM    622  NE  ARG L  82      32.975  15.020  57.769  1.00 66.65           N  
ATOM    623  CZ  ARG L  82      32.611  14.388  58.921  1.00 75.83           C  
ATOM    624  NH1 ARG L  82      33.513  14.261  59.936  1.00 73.73           N1+
ATOM    625  NH2 ARG L  82      31.347  13.891  59.055  1.00 70.75           N  
ATOM    626  C   ARG L  82      36.422  14.732  54.380  1.00 32.06           C  
ATOM    627  O   ARG L  82      35.316  14.197  54.357  1.00 33.17           O  
ATOM    628  N   VAL L  83      37.375  14.473  53.466  1.00 27.57           N  
ATOM    629  CA  VAL L  83      37.137  13.636  52.326  1.00 25.91           C  
ATOM    630  CB  VAL L  83      38.195  13.784  51.267  1.00 26.89           C  
ATOM    631  CG1 VAL L  83      37.946  12.753  50.154  1.00 26.72           C  
ATOM    632  CG2 VAL L  83      38.195  15.244  50.777  1.00 25.30           C  
ATOM    633  C   VAL L  83      37.098  12.198  52.733  1.00 27.14           C  
ATOM    634  O   VAL L  83      37.903  11.733  53.540  1.00 28.95           O  
ATOM    635  N   GLU L  84      36.126  11.461  52.155  1.00 25.62           N  
ATOM    636  CA  GLU L  84      35.959  10.058  52.389  1.00 25.58           C  
ATOM    637  CB  GLU L  84      34.567   9.708  52.943  1.00 27.48           C  
ATOM    638  CG  GLU L  84      34.345  10.278  54.346  1.00 30.96           C  
ATOM    639  CD  GLU L  84      32.941   9.921  54.802  1.00 43.27           C  
ATOM    640  OE1 GLU L  84      32.117   9.509  53.942  1.00 42.50           O  
ATOM    641  OE2 GLU L  84      32.672  10.057  56.025  1.00 45.08           O1-
ATOM    642  C   GLU L  84      36.137   9.386  51.059  1.00 26.24           C  
ATOM    643  O   GLU L  84      36.058  10.024  50.011  1.00 26.29           O  
ATOM    644  N   ALA L  85      36.387   8.065  51.071  1.00 26.10           N  
ATOM    645  CA  ALA L  85      36.680   7.331  49.870  1.00 25.37           C  
ATOM    646  CB  ALA L  85      36.959   5.843  50.138  1.00 27.16           C  
ATOM    647  C   ALA L  85      35.529   7.406  48.910  1.00 25.38           C  
ATOM    648  O   ALA L  85      35.722   7.512  47.700  1.00 24.68           O  
ATOM    649  N   GLU L  86      34.299   7.368  49.446  1.00 26.20           N  
ATOM    650  CA  GLU L  86      33.072   7.336  48.699  1.00 28.12           C  
ATOM    651  CB  GLU L  86      31.847   7.220  49.618  1.00 30.77           C  
ATOM    652  CG  GLU L  86      31.811   5.913  50.414  1.00 40.65           C  
ATOM    653  CD  GLU L  86      30.582   5.948  51.312  1.00 60.11           C  
ATOM    654  OE1 GLU L  86      29.467   5.680  50.788  1.00 67.15           O  
ATOM    655  OE2 GLU L  86      30.735   6.255  52.522  1.00 67.00           O1-
ATOM    656  C   GLU L  86      32.918   8.588  47.883  1.00 27.68           C  
ATOM    657  O   GLU L  86      32.192   8.600  46.891  1.00 28.83           O  
ATOM    658  N   ASP L  87      33.567   9.683  48.308  1.00 22.83           N  
ATOM    659  CA  ASP L  87      33.478  10.991  47.715  1.00 21.40           C  
ATOM    660  CB  ASP L  87      34.205  12.067  48.535  1.00 23.72           C  
ATOM    661  CG  ASP L  87      33.412  12.266  49.813  1.00 28.76           C  
ATOM    662  OD1 ASP L  87      32.182  12.003  49.783  1.00 28.47           O  
ATOM    663  OD2 ASP L  87      34.020  12.673  50.837  1.00 28.84           O1-
ATOM    664  C   ASP L  87      34.044  11.032  46.324  1.00 21.58           C  
ATOM    665  O   ASP L  87      33.806  11.997  45.602  1.00 22.45           O  
ATOM    666  N   VAL L  88      34.859  10.041  45.923  1.00 20.21           N  
ATOM    667  CA  VAL L  88      35.496  10.092  44.635  1.00 18.69           C  
ATOM    668  CB  VAL L  88      36.387   8.915  44.378  1.00 20.77           C  
ATOM    669  CG1 VAL L  88      37.010   9.064  42.986  1.00 19.59           C  
ATOM    670  CG2 VAL L  88      37.418   8.818  45.510  1.00 18.44           C  
ATOM    671  C   VAL L  88      34.470  10.128  43.543  1.00 20.15           C  
ATOM    672  O   VAL L  88      33.391   9.549  43.649  1.00 22.96           O  
ATOM    673  N   GLY L  89      34.794  10.847  42.445  1.00 19.66           N  
ATOM    674  CA  GLY L  89      33.892  10.946  41.328  1.00 18.99           C  
ATOM    675  C   GLY L  89      34.119  12.275  40.677  1.00 21.86           C  
ATOM    676  O   GLY L  89      35.138  12.924  40.910  1.00 22.00           O  
ATOM    677  N   VAL L  90      33.168  12.708  39.820  1.00 17.38           N  
ATOM    678  CA  VAL L  90      33.314  13.979  39.172  1.00 17.52           C  
ATOM    679  CB  VAL L  90      33.181  13.906  37.680  1.00 20.40           C  
ATOM    680  CG1 VAL L  90      33.334  15.321  37.097  1.00 21.95           C  
ATOM    681  CG2 VAL L  90      34.223  12.906  37.152  1.00 21.03           C  
ATOM    682  C   VAL L  90      32.243  14.897  39.686  1.00 18.11           C  
ATOM    683  O   VAL L  90      31.065  14.544  39.711  1.00 18.34           O  
ATOM    684  N   TYR L  91      32.647  16.113  40.109  1.00 16.89           N  
ATOM    685  CA  TYR L  91      31.738  17.093  40.640  1.00 16.79           C  
ATOM    686  CB  TYR L  91      32.270  17.828  41.886  1.00 17.64           C  
ATOM    687  CG  TYR L  91      32.304  16.884  43.043  1.00 19.36           C  
ATOM    688  CD1 TYR L  91      33.324  15.970  43.187  1.00 19.18           C  
ATOM    689  CD2 TYR L  91      31.311  16.925  43.996  1.00 19.79           C  
ATOM    690  CE1 TYR L  91      33.345  15.110  44.262  1.00 19.26           C  
ATOM    691  CE2 TYR L  91      31.326  16.071  45.073  1.00 19.77           C  
ATOM    692  CZ  TYR L  91      32.345  15.160  45.205  1.00 21.58           C  
ATOM    693  OH  TYR L  91      32.359  14.284  46.310  1.00 20.66           O  
ATOM    694  C   TYR L  91      31.487  18.126  39.583  1.00 17.89           C  
ATOM    695  O   TYR L  91      32.413  18.566  38.902  1.00 18.87           O  
ATOM    696  N   TYR L  92      30.209  18.527  39.405  1.00 16.26           N  
ATOM    697  CA  TYR L  92      29.878  19.501  38.400  1.00 17.08           C  
ATOM    698  CB  TYR L  92      28.935  18.972  37.298  1.00 17.73           C  
ATOM    699  CG  TYR L  92      29.583  17.904  36.481  1.00 17.00           C  
ATOM    700  CD1 TYR L  92      30.393  18.218  35.413  1.00 18.79           C  
ATOM    701  CD2 TYR L  92      29.355  16.578  36.767  1.00 19.15           C  
ATOM    702  CE1 TYR L  92      30.980  17.228  34.659  1.00 20.32           C  
ATOM    703  CE2 TYR L  92      29.939  15.583  36.018  1.00 21.46           C  
ATOM    704  CZ  TYR L  92      30.751  15.906  34.961  1.00 24.05           C  
ATOM    705  OH  TYR L  92      31.347  14.884  34.192  1.00 25.59           O  
ATOM    706  C   TYR L  92      29.097  20.616  39.033  1.00 18.80           C  
ATOM    707  O   TYR L  92      28.334  20.399  39.972  1.00 19.90           O  
ATOM    708  N   CYS L  93      29.291  21.856  38.529  1.00 17.53           N  
ATOM    709  CA  CYS L  93      28.484  22.969  38.948  1.00 19.68           C  
ATOM    710  CB  CYS L  93      29.269  24.263  39.294  1.00 22.31           C  
ATOM    711  SG  CYS L  93      30.346  24.897  37.971  1.00 27.59           S  
ATOM    712  C   CYS L  93      27.544  23.227  37.801  1.00 19.62           C  
ATOM    713  O   CYS L  93      27.840  22.866  36.661  1.00 19.70           O  
ATOM    714  N   PHE L  94      26.360  23.812  38.087  1.00 17.67           N  
ATOM    715  CA  PHE L  94      25.333  24.022  37.097  1.00 17.49           C  
ATOM    716  CB  PHE L  94      24.290  22.894  37.198  1.00 18.59           C  
ATOM    717  CG  PHE L  94      23.081  23.185  36.385  1.00 20.14           C  
ATOM    718  CD1 PHE L  94      23.059  22.954  35.029  1.00 20.40           C  
ATOM    719  CD2 PHE L  94      21.951  23.671  37.002  1.00 21.59           C  
ATOM    720  CE1 PHE L  94      21.925  23.220  34.298  1.00  0.00           C  
ATOM    721  CE2 PHE L  94      20.817  23.937  36.274  1.00 22.98           C  
ATOM    722  CZ  PHE L  94      20.804  23.713  34.920  1.00  0.00           C  
ATOM    723  C   PHE L  94      24.647  25.322  37.400  1.00 20.54           C  
ATOM    724  O   PHE L  94      24.448  25.659  38.566  1.00 20.61           O  
ATOM    725  N   GLN L  95      24.256  26.080  36.348  1.00 19.11           N  
ATOM    726  CA  GLN L  95      23.610  27.358  36.510  1.00 18.73           C  
ATOM    727  CB  GLN L  95      24.517  28.480  35.964  1.00 19.48           C  
ATOM    728  CG  GLN L  95      23.867  29.839  35.734  1.00 20.68           C  
ATOM    729  CD  GLN L  95      23.322  29.822  34.315  1.00 22.99           C  
ATOM    730  OE1 GLN L  95      22.124  29.661  34.093  1.00 21.79           O  
ATOM    731  NE2 GLN L  95      24.235  29.974  33.319  1.00 19.92           N  
ATOM    732  C   GLN L  95      22.295  27.352  35.769  1.00 21.82           C  
ATOM    733  O   GLN L  95      22.236  27.054  34.578  1.00 19.79           O  
ATOM    734  N   GLY L  96      21.231  27.405  36.597  1.00 35.68           N  
ATOM    735  CA  GLY L  96      19.827  27.418  36.301  1.00 36.06           C  
ATOM    736  C   GLY L  96      19.306  28.757  35.898  1.00 37.50           C  
ATOM    737  O   GLY L  96      18.273  28.842  35.242  1.00 37.53           O  
ATOM    738  N   SER L  97      19.951  29.843  36.355  1.00 38.67           N  
ATOM    739  CA  SER L  97      19.386  31.155  36.222  1.00 41.81           C  
ATOM    740  CB  SER L  97      20.297  32.253  36.794  1.00 41.80           C  
ATOM    741  OG  SER L  97      20.461  32.059  38.190  1.00 44.41           O  
ATOM    742  C   SER L  97      19.077  31.521  34.806  1.00 43.32           C  
ATOM    743  O   SER L  97      17.969  31.978  34.525  1.00 43.31           O  
ATOM    744  N   HIS L  98      20.020  31.330  33.863  1.00 43.05           N  
ATOM    745  CA  HIS L  98      19.720  31.823  32.549  1.00 44.63           C  
ATOM    746  ND1 HIS L  98      21.303  34.335  34.101  1.00 57.22           N  
ATOM    747  CG  HIS L  98      20.598  34.144  32.934  1.00 53.43           C  
ATOM    748  CB  HIS L  98      20.695  32.913  32.082  1.00 47.60           C  
ATOM    749  NE2 HIS L  98      20.041  36.144  33.818  1.00 57.91           N  
ATOM    750  CD2 HIS L  98      19.833  35.256  32.776  1.00 55.23           C  
ATOM    751  CE1 HIS L  98      20.932  35.546  34.589  1.00 60.04           C  
ATOM    752  C   HIS L  98      19.734  30.728  31.533  1.00 44.66           C  
ATOM    753  O   HIS L  98      20.418  29.716  31.680  1.00 45.75           O  
ATOM    754  N   VAL L  99      18.936  30.918  30.461  1.00 45.26           N  
ATOM    755  CA  VAL L  99      18.869  29.960  29.399  1.00 45.68           C  
ATOM    756  CB  VAL L  99      17.601  30.034  28.591  1.00 48.60           C  
ATOM    757  CG1 VAL L  99      16.417  29.658  29.493  1.00 46.35           C  
ATOM    758  CG2 VAL L  99      17.490  31.438  27.972  1.00 49.69           C  
ATOM    759  C   VAL L  99      19.986  30.256  28.457  1.00 44.69           C  
ATOM    760  O   VAL L  99      20.308  31.418  28.210  1.00 46.06           O  
ATOM    761  N   PRO L 100      20.608  29.233  27.934  1.00 40.79           N  
ATOM    762  CA  PRO L 100      20.280  27.890  28.338  1.00 36.90           C  
ATOM    763  CD  PRO L 100      20.980  29.293  26.530  1.00 39.50           C  
ATOM    764  CB  PRO L 100      20.689  26.980  27.182  1.00 36.16           C  
ATOM    765  CG  PRO L 100      20.661  27.906  25.957  1.00 37.99           C  
ATOM    766  C   PRO L 100      21.026  27.572  29.594  1.00 35.32           C  
ATOM    767  O   PRO L 100      22.019  28.242  29.871  1.00 35.01           O  
ATOM    768  N   PRO L 101      20.600  26.597  30.345  1.00 33.31           N  
ATOM    769  CA  PRO L 101      21.350  26.261  31.521  1.00 32.90           C  
ATOM    770  CD  PRO L 101      19.178  26.343  30.511  1.00 33.26           C  
ATOM    771  CB  PRO L 101      20.437  25.361  32.348  1.00 32.22           C  
ATOM    772  CG  PRO L 101      19.022  25.824  31.950  1.00 32.48           C  
ATOM    773  C   PRO L 101      22.624  25.625  31.065  1.00 32.05           C  
ATOM    774  O   PRO L 101      22.608  24.905  30.070  1.00 31.73           O  
ATOM    775  N   THR L 102      23.738  25.887  31.769  1.00 18.37           N  
ATOM    776  CA  THR L 102      25.021  25.365  31.419  1.00 18.62           C  
ATOM    777  CB  THR L 102      25.944  26.437  30.917  1.00 21.90           C  
ATOM    778  OG1 THR L 102      26.088  27.453  31.900  1.00 21.90           O  
ATOM    779  CG2 THR L 102      25.369  27.034  29.621  1.00 20.09           C  
ATOM    780  C   THR L 102      25.669  24.741  32.614  1.00 21.03           C  
ATOM    781  O   THR L 102      25.419  25.129  33.756  1.00 19.05           O  
ATOM    782  N   PHE L 103      26.554  23.753  32.353  1.00 18.72           N  
ATOM    783  CA  PHE L 103      27.254  23.052  33.391  1.00 18.39           C  
ATOM    784  CB  PHE L 103      27.187  21.514  33.290  1.00 17.60           C  
ATOM    785  CG  PHE L 103      25.814  21.001  33.558  1.00 18.45           C  
ATOM    786  CD1 PHE L 103      24.870  20.954  32.558  1.00 19.98           C  
ATOM    787  CD2 PHE L 103      25.479  20.540  34.812  1.00 18.69           C  
ATOM    788  CE1 PHE L 103      23.606  20.471  32.808  1.00 20.55           C  
ATOM    789  CE2 PHE L 103      24.217  20.054  35.068  1.00 21.96           C  
ATOM    790  CZ  PHE L 103      23.278  20.021  34.065  1.00 21.35           C  
ATOM    791  C   PHE L 103      28.713  23.363  33.263  1.00 20.70           C  
ATOM    792  O   PHE L 103      29.198  23.728  32.192  1.00 21.35           O  
ATOM    793  N   GLY L 104      29.446  23.231  34.386  1.00 18.70           N  
ATOM    794  CA  GLY L 104      30.870  23.409  34.382  1.00 18.49           C  
ATOM    795  C   GLY L 104      31.455  22.163  33.787  1.00 22.13           C  
ATOM    796  O   GLY L 104      30.756  21.172  33.581  1.00 19.54           O  
ATOM    797  N   GLY L 105      32.772  22.198  33.502  1.00 20.97           N  
ATOM    798  CA  GLY L 105      33.530  21.138  32.885  1.00 21.90           C  
ATOM    799  C   GLY L 105      33.606  19.931  33.773  1.00 23.71           C  
ATOM    800  O   GLY L 105      33.750  18.810  33.288  1.00 23.44           O  
ATOM    801  N   GLY L 106      33.597  20.130  35.103  1.00 19.15           N  
ATOM    802  CA  GLY L 106      33.678  19.010  35.998  1.00 19.19           C  
ATOM    803  C   GLY L 106      35.038  18.986  36.620  1.00 22.55           C  
ATOM    804  O   GLY L 106      36.021  19.430  36.025  1.00 23.26           O  
ATOM    805  N   THR L 107      35.108  18.481  37.870  1.00 19.58           N  
ATOM    806  CA  THR L 107      36.346  18.337  38.582  1.00 19.99           C  
ATOM    807  CB  THR L 107      36.443  19.225  39.790  1.00 22.48           C  
ATOM    808  OG1 THR L 107      36.307  20.588  39.412  1.00 23.03           O  
ATOM    809  CG2 THR L 107      37.803  18.999  40.474  1.00 22.41           C  
ATOM    810  C   THR L 107      36.376  16.927  39.080  1.00 20.45           C  
ATOM    811  O   THR L 107      35.438  16.481  39.735  1.00 18.84           O  
ATOM    812  N   LYS L 108      37.462  16.179  38.799  1.00 19.86           N  
ATOM    813  CA  LYS L 108      37.481  14.812  39.234  1.00 19.01           C  
ATOM    814  CB  LYS L 108      38.107  13.852  38.209  1.00 21.90           C  
ATOM    815  CG  LYS L 108      38.061  12.387  38.643  1.00 27.04           C  
ATOM    816  CD  LYS L 108      38.356  11.402  37.512  1.00 37.56           C  
ATOM    817  CE  LYS L 108      38.308   9.939  37.953  1.00 48.73           C  
ATOM    818  NZ  LYS L 108      38.506   9.053  36.786  1.00 59.50           N1+
ATOM    819  C   LYS L 108      38.272  14.722  40.498  1.00 21.87           C  
ATOM    820  O   LYS L 108      39.416  15.167  40.574  1.00 23.15           O  
ATOM    821  N   VAL L 109      37.652  14.121  41.535  1.00 18.97           N  
ATOM    822  CA  VAL L 109      38.275  13.973  42.817  1.00 18.63           C  
ATOM    823  CB  VAL L 109      37.294  14.115  43.946  1.00 21.58           C  
ATOM    824  CG1 VAL L 109      37.990  13.753  45.270  1.00 18.36           C  
ATOM    825  CG2 VAL L 109      36.721  15.542  43.910  1.00 18.49           C  
ATOM    826  C   VAL L 109      38.853  12.594  42.892  1.00 22.31           C  
ATOM    827  O   VAL L 109      38.150  11.606  42.688  1.00 21.72           O  
ATOM    828  N   GLU L 110      40.169  12.500  43.172  1.00 20.89           N  
ATOM    829  CA  GLU L 110      40.814  11.227  43.324  1.00 22.16           C  
ATOM    830  CB  GLU L 110      42.053  10.986  42.447  1.00 27.35           C  
ATOM    831  CG  GLU L 110      41.774  10.615  40.993  1.00 39.61           C  
ATOM    832  CD  GLU L 110      43.079  10.075  40.414  1.00 51.81           C  
ATOM    833  OE1 GLU L 110      43.967  10.896  40.065  1.00 49.80           O  
ATOM    834  OE2 GLU L 110      43.203   8.825  40.320  1.00 53.71           O1-
ATOM    835  C   GLU L 110      41.344  11.160  44.715  1.00 25.38           C  
ATOM    836  O   GLU L 110      41.684  12.178  45.314  1.00 26.37           O  
ATOM    837  N   ILE L 111      41.439   9.935  45.262  1.00 21.67           N  
ATOM    838  CA  ILE L 111      41.935   9.776  46.595  1.00 23.09           C  
ATOM    839  CB  ILE L 111      41.196   8.724  47.360  1.00 26.09           C  
ATOM    840  CG1 ILE L 111      39.732   9.157  47.495  1.00 26.02           C  
ATOM    841  CG2 ILE L 111      41.903   8.487  48.706  1.00 27.49           C  
ATOM    842  CD1 ILE L 111      38.820   8.041  47.977  1.00 30.12           C  
ATOM    843  C   ILE L 111      43.369   9.380  46.506  1.00 25.35           C  
ATOM    844  O   ILE L 111      43.730   8.449  45.785  1.00 26.25           O  
ATOM    845  N   LYS L 112      44.233  10.110  47.237  1.00 24.97           N  
ATOM    846  CA  LYS L 112      45.639   9.833  47.203  1.00 25.94           C  
ATOM    847  CB  LYS L 112      46.511  11.096  47.338  1.00 29.96           C  
ATOM    848  CG  LYS L 112      48.013  10.802  47.304  1.00 37.02           C  
ATOM    849  CD  LYS L 112      48.891  12.043  47.129  1.00 41.09           C  
ATOM    850  CE  LYS L 112      49.113  12.445  45.669  1.00 45.65           C  
ATOM    851  NZ  LYS L 112      50.005  13.621  45.599  1.00 55.66           N1+
ATOM    852  C   LYS L 112      45.995   8.909  48.364  1.00 28.74           C  
ATOM    853  O   LYS L 112      45.137   8.714  49.266  1.00 32.23           O  
ATOM    854  OXT LYS L 112      47.143   8.387  48.366  1.00  0.00           O1-
TER     855      LYS L 112 
ATOM    856  N   GLN H 113       8.122   9.922  47.006  1.00 40.39           N1+
ATOM    857  CA  GLN H 113       9.317   9.540  46.222  1.00 46.62           C  
ATOM    858  CB  GLN H 113       9.715   8.079  46.498  1.00 56.71           C  
ATOM    859  CG  GLN H 113      10.920   7.606  45.678  1.00 72.62           C  
ATOM    860  CD  GLN H 113      12.195   8.110  46.336  1.00 91.91           C  
ATOM    861  OE1 GLN H 113      12.853   7.380  47.073  1.00 88.47           O  
ATOM    862  NE2 GLN H 113      12.559   9.393  46.066  1.00 86.77           N  
ATOM    863  C   GLN H 113       9.045   9.657  44.767  1.00 40.18           C  
ATOM    864  O   GLN H 113       8.269   8.884  44.206  1.00 36.98           O  
ATOM    865  N   VAL H 114       9.671  10.648  44.110  1.00 35.93           N  
ATOM    866  CA  VAL H 114       9.459  10.752  42.707  1.00 32.49           C  
ATOM    867  CB  VAL H 114       9.346  12.171  42.233  1.00 35.71           C  
ATOM    868  CG1 VAL H 114      10.715  12.854  42.323  1.00 36.68           C  
ATOM    869  CG2 VAL H 114       8.726  12.179  40.825  1.00 35.68           C  
ATOM    870  C   VAL H 114      10.624  10.078  42.052  1.00 34.04           C  
ATOM    871  O   VAL H 114      11.780  10.330  42.397  1.00 34.28           O  
ATOM    872  N   GLN H 115      10.334   9.158  41.108  1.00 30.54           N  
ATOM    873  CA  GLN H 115      11.381   8.459  40.423  1.00 29.13           C  
ATOM    874  CB  GLN H 115      11.460   6.958  40.739  1.00 33.33           C  
ATOM    875  CG  GLN H 115      11.962   6.649  42.147  1.00 51.01           C  
ATOM    876  CD  GLN H 115      11.980   5.138  42.295  1.00 67.97           C  
ATOM    877  OE1 GLN H 115      10.932   4.495  42.323  1.00 72.96           O  
ATOM    878  NE2 GLN H 115      13.202   4.546  42.385  1.00 70.20           N  
ATOM    879  C   GLN H 115      11.131   8.582  38.957  1.00 30.15           C  
ATOM    880  O   GLN H 115       9.986   8.647  38.513  1.00 31.21           O  
ATOM    881  N   LEU H 116      12.219   8.634  38.165  1.00 26.83           N  
ATOM    882  CA  LEU H 116      12.084   8.760  36.744  1.00 25.51           C  
ATOM    883  CB  LEU H 116      12.657  10.071  36.176  1.00 26.62           C  
ATOM    884  CG  LEU H 116      11.919  11.337  36.649  1.00 30.48           C  
ATOM    885  CD1 LEU H 116      12.087  11.556  38.161  1.00 33.15           C  
ATOM    886  CD2 LEU H 116      12.336  12.566  35.831  1.00 32.48           C  
ATOM    887  C   LEU H 116      12.829   7.643  36.087  1.00 27.97           C  
ATOM    888  O   LEU H 116      13.893   7.236  36.551  1.00 28.98           O  
ATOM    889  N   GLN H 117      12.268   7.087  34.992  1.00 26.74           N  
ATOM    890  CA  GLN H 117      13.015   6.079  34.300  1.00 29.49           C  
ATOM    891  CB  GLN H 117      12.580   4.632  34.567  1.00 34.07           C  
ATOM    892  CG  GLN H 117      13.533   3.638  33.902  1.00 48.05           C  
ATOM    893  CD  GLN H 117      13.163   2.239  34.354  1.00 65.27           C  
ATOM    894  OE1 GLN H 117      12.237   2.047  35.142  1.00 72.93           O  
ATOM    895  NE2 GLN H 117      13.914   1.230  33.841  1.00 67.85           N  
ATOM    896  C   GLN H 117      12.913   6.328  32.828  1.00 29.20           C  
ATOM    897  O   GLN H 117      11.840   6.629  32.305  1.00 28.15           O  
ATOM    898  N   GLU H 118      14.059   6.210  32.125  1.00 26.66           N  
ATOM    899  CA  GLU H 118      14.104   6.448  30.711  1.00 27.77           C  
ATOM    900  CB  GLU H 118      15.414   7.086  30.212  1.00 26.77           C  
ATOM    901  CG  GLU H 118      15.684   8.496  30.737  1.00 34.04           C  
ATOM    902  CD  GLU H 118      16.604   8.400  31.945  1.00 39.82           C  
ATOM    903  OE1 GLU H 118      16.613   7.333  32.613  1.00 34.56           O  
ATOM    904  OE2 GLU H 118      17.323   9.398  32.211  1.00 42.62           O1-
ATOM    905  C   GLU H 118      13.981   5.146  29.982  1.00 30.72           C  
ATOM    906  O   GLU H 118      14.333   4.086  30.498  1.00 30.98           O  
ATOM    907  N   SER H 119      13.444   5.210  28.747  1.00 27.84           N  
ATOM    908  CA  SER H 119      13.323   4.047  27.914  1.00 27.42           C  
ATOM    909  CB  SER H 119      11.997   3.292  28.112  1.00 30.56           C  
ATOM    910  OG  SER H 119      10.899   4.148  27.839  1.00 38.03           O  
ATOM    911  C   SER H 119      13.394   4.506  26.485  1.00 29.81           C  
ATOM    912  O   SER H 119      13.103   5.662  26.176  1.00 27.24           O  
ATOM    913  N   GLY H 120      13.806   3.604  25.568  1.00 31.56           N  
ATOM    914  CA  GLY H 120      13.879   3.963  24.176  1.00 30.78           C  
ATOM    915  C   GLY H 120      14.943   3.129  23.523  1.00 32.17           C  
ATOM    916  O   GLY H 120      15.692   2.413  24.182  1.00 31.06           O  
ATOM    917  N   PRO H 121      15.017   3.228  22.219  1.00 32.45           N  
ATOM    918  CA  PRO H 121      15.988   2.456  21.491  1.00 30.69           C  
ATOM    919  CD  PRO H 121      13.815   3.457  21.433  1.00 34.98           C  
ATOM    920  CB  PRO H 121      15.562   2.517  20.026  1.00 31.39           C  
ATOM    921  CG  PRO H 121      14.037   2.711  20.107  1.00 35.74           C  
ATOM    922  C   PRO H 121      17.395   2.906  21.739  1.00 34.00           C  
ATOM    923  O   PRO H 121      17.658   4.107  21.732  1.00 35.10           O  
ATOM    924  N   GLY H 122      18.295   1.932  21.982  1.00 30.03           N  
ATOM    925  CA  GLY H 122      19.697   2.117  22.223  1.00 26.82           C  
ATOM    926  C   GLY H 122      20.424   2.491  20.969  1.00 27.63           C  
ATOM    927  O   GLY H 122      21.450   3.165  21.024  1.00 28.53           O  
ATOM    928  N   LEU H 123      19.963   1.992  19.807  1.00 24.07           N  
ATOM    929  CA  LEU H 123      20.696   2.214  18.592  1.00 24.69           C  
ATOM    930  CB  LEU H 123      21.122   0.884  17.939  1.00 25.62           C  
ATOM    931  CG  LEU H 123      21.920   1.018  16.629  1.00 29.03           C  
ATOM    932  CD1 LEU H 123      23.295   1.660  16.877  1.00 28.03           C  
ATOM    933  CD2 LEU H 123      22.016  -0.327  15.888  1.00 30.75           C  
ATOM    934  C   LEU H 123      19.822   2.942  17.612  1.00 27.44           C  
ATOM    935  O   LEU H 123      18.662   2.580  17.420  1.00 27.94           O  
ATOM    936  N   VAL H 124      20.363   3.999  16.965  1.00 24.77           N  
ATOM    937  CA  VAL H 124      19.620   4.735  15.976  1.00 23.96           C  
ATOM    938  CB  VAL H 124      19.173   6.088  16.450  1.00 26.52           C  
ATOM    939  CG1 VAL H 124      18.420   6.779  15.302  1.00 27.09           C  
ATOM    940  CG2 VAL H 124      18.319   5.914  17.715  1.00 29.32           C  
ATOM    941  C   VAL H 124      20.519   4.951  14.792  1.00 26.02           C  
ATOM    942  O   VAL H 124      21.721   5.166  14.942  1.00 24.83           O  
ATOM    943  N   LYS H 125      19.944   4.895  13.571  1.00 25.94           N  
ATOM    944  CA  LYS H 125      20.706   5.066  12.365  1.00 26.02           C  
ATOM    945  CB  LYS H 125      20.003   4.527  11.107  1.00 30.68           C  
ATOM    946  CG  LYS H 125      19.801   3.010  11.091  1.00 33.48           C  
ATOM    947  CD  LYS H 125      21.101   2.212  11.167  1.00 40.51           C  
ATOM    948  CE  LYS H 125      20.938   0.757  10.734  1.00 43.33           C  
ATOM    949  NZ  LYS H 125      20.861   0.686   9.256  1.00 42.32           N1+
ATOM    950  C   LYS H 125      20.909   6.530  12.146  1.00 27.04           C  
ATOM    951  O   LYS H 125      20.112   7.360  12.577  1.00 27.93           O  
ATOM    952  N   PRO H 126      21.967   6.866  11.461  1.00 27.06           N  
ATOM    953  CA  PRO H 126      22.227   8.252  11.214  1.00 28.72           C  
ATOM    954  CD  PRO H 126      23.191   6.082  11.527  1.00 29.61           C  
ATOM    955  CB  PRO H 126      23.644   8.310  10.648  1.00 31.77           C  
ATOM    956  CG  PRO H 126      24.334   7.087  11.291  1.00 33.20           C  
ATOM    957  C   PRO H 126      21.161   8.821  10.338  1.00 31.51           C  
ATOM    958  O   PRO H 126      20.616   8.091   9.509  1.00 30.29           O  
ATOM    959  N   SER H 127      20.862  10.122  10.517  1.00 27.39           N  
ATOM    960  CA  SER H 127      19.859  10.829   9.770  1.00 28.18           C  
ATOM    961  CB  SER H 127      19.964  10.567   8.263  0.91 34.17           C  
ATOM    962  OG  SER H 127      18.947  11.285   7.581  0.91 41.39           O  
ATOM    963  C   SER H 127      18.485  10.421  10.206  1.00 29.46           C  
ATOM    964  O   SER H 127      17.494  10.930   9.685  1.00 30.46           O  
ATOM    965  N   GLU H 128      18.367   9.525  11.200  1.00 27.64           N  
ATOM    966  CA  GLU H 128      17.063   9.141  11.664  1.00 28.72           C  
ATOM    967  CB  GLU H 128      16.927   7.651  11.997  1.00 30.10           C  
ATOM    968  CG  GLU H 128      16.940   6.781  10.743  1.00 37.09           C  
ATOM    969  CD  GLU H 128      16.658   5.355  11.174  1.00 47.35           C  
ATOM    970  OE1 GLU H 128      16.711   5.094  12.405  1.00 64.54           O  
ATOM    971  OE2 GLU H 128      16.381   4.509  10.283  1.00 42.93           O1-
ATOM    972  C   GLU H 128      16.755   9.927  12.895  1.00 30.43           C  
ATOM    973  O   GLU H 128      17.513  10.817  13.283  1.00 29.03           O  
ATOM    974  N   THR H 129      15.600   9.640  13.526  1.00 29.64           N  
ATOM    975  CA  THR H 129      15.195  10.376  14.687  1.00 29.13           C  
ATOM    976  CB  THR H 129      13.757  10.808  14.615  1.00 32.47           C  
ATOM    977  OG1 THR H 129      13.547  11.607  13.459  1.00 37.69           O  
ATOM    978  CG2 THR H 129      13.390  11.603  15.881  1.00 35.69           C  
ATOM    979  C   THR H 129      15.352   9.508  15.902  1.00 30.55           C  
ATOM    980  O   THR H 129      15.078   8.309  15.882  1.00 30.14           O  
ATOM    981  N   LEU H 130      15.823  10.124  17.004  1.00 27.56           N  
ATOM    982  CA  LEU H 130      16.018   9.475  18.267  0.96 28.09           C  
ATOM    983  CB  LEU H 130      17.324   9.984  18.921  0.96 28.96           C  
ATOM    984  CG  LEU H 130      17.697   9.454  20.318  0.96 36.49           C  
ATOM    985  CD1 LEU H 130      19.119   9.915  20.693  0.96 40.61           C  
ATOM    986  CD2 LEU H 130      16.686   9.890  21.387  0.96 35.71           C  
ATOM    987  C   LEU H 130      14.825   9.826  19.101  1.00 29.03           C  
ATOM    988  O   LEU H 130      14.469  11.000  19.205  1.00 29.07           O  
ATOM    989  N   SER H 131      14.149   8.808  19.685  1.00 28.72           N  
ATOM    990  CA  SER H 131      12.995   9.077  20.500  1.00 28.61           C  
ATOM    991  CB  SER H 131      11.669   8.566  19.909  0.91 32.92           C  
ATOM    992  OG  SER H 131      11.339   9.287  18.730  0.91 44.18           O  
ATOM    993  C   SER H 131      13.179   8.393  21.817  1.00 29.28           C  
ATOM    994  O   SER H 131      13.496   7.205  21.874  1.00 31.43           O  
ATOM    995  N   LEU H 132      12.977   9.140  22.922  1.00 23.21           N  
ATOM    996  CA  LEU H 132      13.128   8.579  24.233  1.00 23.56           C  
ATOM    997  CB  LEU H 132      14.355   9.105  24.992  1.00 24.50           C  
ATOM    998  CG  LEU H 132      15.702   8.647  24.402  1.00 29.54           C  
ATOM    999  CD1 LEU H 132      16.881   9.209  25.210  1.00 29.63           C  
ATOM   1000  CD2 LEU H 132      15.772   7.116  24.283  1.00 30.88           C  
ATOM   1001  C   LEU H 132      11.923   8.926  25.044  1.00 24.96           C  
ATOM   1002  O   LEU H 132      11.240   9.914  24.779  1.00 25.17           O  
ATOM   1003  N   THR H 133      11.629   8.087  26.058  1.00 22.53           N  
ATOM   1004  CA  THR H 133      10.499   8.321  26.905  1.00 23.07           C  
ATOM   1005  CB  THR H 133       9.459   7.246  26.787  1.00 28.12           C  
ATOM   1006  OG1 THR H 133       8.998   7.156  25.446  1.00 29.34           O  
ATOM   1007  CG2 THR H 133       8.291   7.576  27.729  1.00 30.11           C  
ATOM   1008  C   THR H 133      10.976   8.337  28.325  1.00 24.51           C  
ATOM   1009  O   THR H 133      11.882   7.594  28.699  1.00 26.68           O  
ATOM   1010  N   CYS H 134      10.393   9.226  29.155  1.00 22.07           N  
ATOM   1011  CA  CYS H 134      10.732   9.234  30.550  1.00 22.92           C  
ATOM   1012  CB  CYS H 134      11.395  10.553  31.014  1.00 26.54           C  
ATOM   1013  SG  CYS H 134      11.894  10.574  32.769  1.00 28.84           S  
ATOM   1014  C   CYS H 134       9.436   9.026  31.269  1.00 24.84           C  
ATOM   1015  O   CYS H 134       8.479   9.770  31.060  1.00 24.64           O  
ATOM   1016  N   THR H 135       9.364   7.983  32.121  1.00 23.70           N  
ATOM   1017  CA  THR H 135       8.138   7.713  32.812  1.00 23.86           C  
ATOM   1018  CB  THR H 135       7.732   6.267  32.797  1.00 29.84           C  
ATOM   1019  OG1 THR H 135       7.596   5.811  31.458  1.00 30.39           O  
ATOM   1020  CG2 THR H 135       6.386   6.132  33.532  1.00 32.29           C  
ATOM   1021  C   THR H 135       8.337   8.140  34.228  1.00 25.23           C  
ATOM   1022  O   THR H 135       9.331   7.793  34.865  1.00 26.50           O  
ATOM   1023  N   VAL H 136       7.377   8.928  34.748  1.00 24.12           N  
ATOM   1024  CA  VAL H 136       7.504   9.468  36.067  1.00 24.25           C  
ATOM   1025  CB  VAL H 136       7.160  10.931  36.127  1.00 26.33           C  
ATOM   1026  CG1 VAL H 136       7.258  11.422  37.582  1.00 25.70           C  
ATOM   1027  CG2 VAL H 136       8.075  11.684  35.146  1.00 26.51           C  
ATOM   1028  C   VAL H 136       6.553   8.749  36.961  1.00 28.18           C  
ATOM   1029  O   VAL H 136       5.410   8.475  36.593  1.00 29.72           O  
ATOM   1030  N   SER H 137       7.026   8.404  38.173  0.86 28.79           N  
ATOM   1031  CA  SER H 137       6.177   7.747  39.116  0.86 32.14           C  
ATOM   1032  CB  SER H 137       6.560   6.275  39.353  0.86 36.93           C  
ATOM   1033  OG  SER H 137       7.887   6.192  39.850  0.65 47.92           O  
ATOM   1034  C   SER H 137       6.302   8.463  40.422  0.86 32.98           C  
ATOM   1035  O   SER H 137       7.351   9.021  40.747  0.86 33.57           O  
ATOM   1036  N   GLY H 138       5.205   8.426  41.201  1.00 54.02           N  
ATOM   1037  CA  GLY H 138       5.187   8.957  42.526  1.00 55.66           C  
ATOM   1038  C   GLY H 138       4.764  10.386  42.479  1.00 56.02           C  
ATOM   1039  O   GLY H 138       4.418  10.957  43.514  1.00 57.51           O  
ATOM   1040  N   TYR H 139       4.788  11.006  41.282  1.00 54.60           N  
ATOM   1041  CA  TYR H 139       4.437  12.393  41.204  1.00 54.08           C  
ATOM   1042  CB  TYR H 139       5.686  13.289  41.303  1.00 54.96           C  
ATOM   1043  CG  TYR H 139       5.300  14.709  41.535  1.00 55.71           C  
ATOM   1044  CD1 TYR H 139       5.029  15.154  42.810  1.00 57.13           C  
ATOM   1045  CD2 TYR H 139       5.229  15.599  40.488  1.00 54.85           C  
ATOM   1046  CE1 TYR H 139       4.682  16.464  43.039  1.00 58.29           C  
ATOM   1047  CE2 TYR H 139       4.882  16.911  40.710  1.00 55.89           C  
ATOM   1048  CZ  TYR H 139       4.607  17.344  41.985  1.00 57.66           C  
ATOM   1049  OH  TYR H 139       4.252  18.689  42.214  1.00 61.53           O  
ATOM   1050  C   TYR H 139       3.783  12.642  39.873  1.00 53.99           C  
ATOM   1051  O   TYR H 139       4.006  11.916  38.905  1.00 53.16           O  
ATOM   1052  N   SER H 140       2.955  13.701  39.783  1.00 58.07           N  
ATOM   1053  CA  SER H 140       2.307  13.999  38.538  1.00 58.34           C  
ATOM   1054  CB  SER H 140       0.843  14.440  38.699  1.00 63.29           C  
ATOM   1055  OG  SER H 140       0.282  14.743  37.431  1.00 65.18           O  
ATOM   1056  C   SER H 140       3.051  15.126  37.880  1.00 56.71           C  
ATOM   1057  O   SER H 140       3.370  16.136  38.505  1.00 56.00           O  
ATOM   1058  N   ILE H 141       3.328  14.969  36.570  1.00 55.13           N  
ATOM   1059  CA  ILE H 141       4.060  15.905  35.767  1.00 53.47           C  
ATOM   1060  CB  ILE H 141       4.384  15.387  34.388  1.00 49.95           C  
ATOM   1061  CG1 ILE H 141       3.115  15.073  33.590  1.00 50.12           C  
ATOM   1062  CG2 ILE H 141       5.328  14.182  34.530  1.00 48.73           C  
ATOM   1063  CD1 ILE H 141       3.400  14.702  32.137  1.00 50.24           C  
ATOM   1064  C   ILE H 141       3.319  17.206  35.664  1.00 55.11           C  
ATOM   1065  O   ILE H 141       3.924  18.239  35.390  1.00 54.07           O  
ATOM   1066  N   THR H 142       1.977  17.170  35.743  1.00 54.19           N  
ATOM   1067  CA  THR H 142       1.141  18.342  35.689  1.00 55.48           C  
ATOM   1068  CB  THR H 142      -0.291  18.012  35.380  1.00 57.13           C  
ATOM   1069  OG1 THR H 142      -0.829  17.156  36.375  1.00 57.20           O  
ATOM   1070  CG2 THR H 142      -0.346  17.326  34.004  1.00 58.62           C  
ATOM   1071  C   THR H 142       1.199  19.143  36.968  1.00 56.54           C  
ATOM   1072  O   THR H 142       0.896  20.334  36.969  1.00 57.92           O  
ATOM   1073  N   SER H 143       1.533  18.508  38.110  1.00 57.73           N  
ATOM   1074  CA  SER H 143       1.479  19.169  39.395  1.00 59.00           C  
ATOM   1075  CB  SER H 143       1.807  18.228  40.565  1.00 60.80           C  
ATOM   1076  OG  SER H 143       0.795  17.242  40.695  1.00 64.47           O  
ATOM   1077  C   SER H 143       2.403  20.355  39.505  1.00 57.23           C  
ATOM   1078  O   SER H 143       1.959  21.439  39.886  1.00 58.98           O  
ATOM   1079  N   ASP H 144       3.713  20.179  39.217  1.00 53.10           N  
ATOM   1080  CA  ASP H 144       4.668  21.258  39.314  1.00 51.13           C  
ATOM   1081  CB  ASP H 144       4.945  21.694  40.770  1.00 52.36           C  
ATOM   1082  CG  ASP H 144       5.608  23.071  40.803  1.00 52.53           C  
ATOM   1083  OD1 ASP H 144       5.899  23.638  39.717  1.00 50.58           O  
ATOM   1084  OD2 ASP H 144       5.824  23.574  41.939  1.00 54.22           O1-
ATOM   1085  C   ASP H 144       5.949  20.714  38.730  1.00 48.18           C  
ATOM   1086  O   ASP H 144       5.954  19.603  38.202  1.00 47.85           O  
ATOM   1087  N   TYR H 145       7.062  21.488  38.770  1.00 43.26           N  
ATOM   1088  CA  TYR H 145       8.343  20.989  38.331  1.00 41.29           C  
ATOM   1089  CB  TYR H 145       8.641  19.520  38.692  1.00 43.79           C  
ATOM   1090  CG  TYR H 145       8.673  19.369  40.173  1.00 44.21           C  
ATOM   1091  CD1 TYR H 145       7.522  19.087  40.870  1.00 48.05           C  
ATOM   1092  CD2 TYR H 145       9.848  19.512  40.873  1.00 44.90           C  
ATOM   1093  CE1 TYR H 145       7.541  18.940  42.237  1.00 50.28           C  
ATOM   1094  CE2 TYR H 145       9.875  19.366  42.240  1.00 46.69           C  
ATOM   1095  CZ  TYR H 145       8.719  19.080  42.923  1.00 49.24           C  
ATOM   1096  OH  TYR H 145       8.742  18.927  44.324  1.00 52.89           O  
ATOM   1097  C   TYR H 145       8.529  21.107  36.844  1.00 40.37           C  
ATOM   1098  O   TYR H 145       7.569  21.222  36.080  1.00 41.65           O  
ATOM   1099  N   ALA H 146       9.820  21.133  36.430  1.00 19.82           N  
ATOM   1100  CA  ALA H 146      10.253  21.278  35.071  1.00 20.39           C  
ATOM   1101  CB  ALA H 146      11.316  22.374  34.882  1.00 21.59           C  
ATOM   1102  C   ALA H 146      10.868  19.942  34.744  1.00 21.78           C  
ATOM   1103  O   ALA H 146      11.674  19.427  35.518  1.00 21.06           O  
ATOM   1104  N   TRP H 147      10.494  19.331  33.596  1.00 18.49           N  
ATOM   1105  CA  TRP H 147      10.979  18.015  33.262  1.00 18.32           C  
ATOM   1106  CB  TRP H 147       9.843  17.108  32.759  1.00 20.17           C  
ATOM   1107  CG  TRP H 147       8.704  17.064  33.757  1.00 19.51           C  
ATOM   1108  CD2 TRP H 147       8.703  16.330  34.995  1.00 20.62           C  
ATOM   1109  CD1 TRP H 147       7.528  17.755  33.723  1.00 19.92           C  
ATOM   1110  NE1 TRP H 147       6.799  17.504  34.859  1.00 20.61           N  
ATOM   1111  CE2 TRP H 147       7.508  16.630  35.652  1.00 21.68           C  
ATOM   1112  CE3 TRP H 147       9.623  15.485  35.548  1.00 22.77           C  
ATOM   1113  CZ2 TRP H 147       7.219  16.093  36.874  1.00 23.66           C  
ATOM   1114  CZ3 TRP H 147       9.319  14.934  36.775  1.00 23.08           C  
ATOM   1115  CH2 TRP H 147       8.141  15.232  37.429  1.00 22.50           C  
ATOM   1116  C   TRP H 147      12.002  18.198  32.176  1.00 20.11           C  
ATOM   1117  O   TRP H 147      11.675  18.597  31.060  1.00 20.04           O  
ATOM   1118  N   ASN H 148      13.273  17.850  32.477  1.00 16.93           N  
ATOM   1119  CA  ASN H 148      14.385  18.191  31.627  1.00 17.25           C  
ATOM   1120  CB  ASN H 148      15.537  18.851  32.411  1.00 18.93           C  
ATOM   1121  CG  ASN H 148      15.058  20.172  32.988  1.00 19.75           C  
ATOM   1122  OD1 ASN H 148      15.076  21.203  32.317  1.00 19.43           O  
ATOM   1123  ND2 ASN H 148      14.605  20.138  34.273  1.00 20.75           N  
ATOM   1124  C   ASN H 148      15.001  16.997  30.966  1.00 20.84           C  
ATOM   1125  O   ASN H 148      14.815  15.848  31.371  1.00 20.68           O  
ATOM   1126  N   TRP H 149      15.737  17.274  29.869  1.00 18.33           N  
ATOM   1127  CA  TRP H 149      16.531  16.279  29.215  1.00 20.59           C  
ATOM   1128  CB  TRP H 149      16.096  15.974  27.772  1.00 21.73           C  
ATOM   1129  CG  TRP H 149      14.809  15.195  27.701  1.00 22.00           C  
ATOM   1130  CD2 TRP H 149      14.741  13.769  27.866  1.00 22.08           C  
ATOM   1131  CD1 TRP H 149      13.529  15.625  27.507  1.00 24.30           C  
ATOM   1132  NE1 TRP H 149      12.667  14.556  27.541  1.00 24.30           N  
ATOM   1133  CE2 TRP H 149      13.400  13.407  27.759  1.00 24.66           C  
ATOM   1134  CE3 TRP H 149      15.718  12.840  28.084  1.00 23.68           C  
ATOM   1135  CZ2 TRP H 149      13.012  12.104  27.874  1.00 25.73           C  
ATOM   1136  CZ3 TRP H 149      15.324  11.527  28.199  1.00 25.38           C  
ATOM   1137  CH2 TRP H 149      13.997  11.166  28.096  1.00 24.89           C  
ATOM   1138  C   TRP H 149      17.934  16.809  29.184  1.00 20.22           C  
ATOM   1139  O   TRP H 149      18.159  17.976  28.864  1.00 19.73           O  
ATOM   1140  N   ILE H 150      18.909  15.953  29.554  1.00 17.19           N  
ATOM   1141  CA  ILE H 150      20.300  16.319  29.605  1.00 17.54           C  
ATOM   1142  CB  ILE H 150      20.767  16.511  31.017  1.00 19.51           C  
ATOM   1143  CG1 ILE H 150      19.909  17.595  31.690  1.00 22.26           C  
ATOM   1144  CG2 ILE H 150      22.271  16.833  30.998  1.00 20.45           C  
ATOM   1145  CD1 ILE H 150      20.028  17.625  33.211  1.00 22.23           C  
ATOM   1146  C   ILE H 150      21.070  15.175  29.012  1.00 19.26           C  
ATOM   1147  O   ILE H 150      20.657  14.025  29.148  1.00 21.99           O  
ATOM   1148  N   ARG H 151      22.201  15.447  28.322  1.00 17.27           N  
ATOM   1149  CA  ARG H 151      22.934  14.346  27.750  1.00 17.71           C  
ATOM   1150  CB  ARG H 151      22.822  14.247  26.218  1.00 18.76           C  
ATOM   1151  CG  ARG H 151      23.345  15.487  25.493  1.00 20.53           C  
ATOM   1152  CD  ARG H 151      23.575  15.297  23.991  1.00 22.49           C  
ATOM   1153  NE  ARG H 151      22.296  15.552  23.269  1.00 21.36           N  
ATOM   1154  CZ  ARG H 151      22.262  16.416  22.212  1.00 28.56           C  
ATOM   1155  NH1 ARG H 151      23.338  17.214  21.947  1.00 23.36           N1+
ATOM   1156  NH2 ARG H 151      21.160  16.464  21.408  1.00 22.68           N  
ATOM   1157  C   ARG H 151      24.388  14.489  28.073  1.00 19.92           C  
ATOM   1158  O   ARG H 151      24.883  15.591  28.309  1.00 19.76           O  
ATOM   1159  N   GLN H 152      25.107  13.346  28.119  1.00 17.94           N  
ATOM   1160  CA  GLN H 152      26.516  13.380  28.384  1.00 17.16           C  
ATOM   1161  CB  GLN H 152      26.872  12.858  29.791  1.00 18.44           C  
ATOM   1162  CG  GLN H 152      28.326  13.104  30.206  1.00 19.62           C  
ATOM   1163  CD  GLN H 152      28.500  12.624  31.642  1.00 24.97           C  
ATOM   1164  OE1 GLN H 152      27.761  11.765  32.120  1.00 24.46           O  
ATOM   1165  NE2 GLN H 152      29.505  13.198  32.357  1.00 25.06           N  
ATOM   1166  C   GLN H 152      27.206  12.513  27.368  1.00 20.36           C  
ATOM   1167  O   GLN H 152      26.917  11.323  27.255  1.00 18.93           O  
ATOM   1168  N   PRO H 153      28.121  13.075  26.619  1.00 21.97           N  
ATOM   1169  CA  PRO H 153      28.821  12.286  25.633  1.00 24.61           C  
ATOM   1170  CD  PRO H 153      27.942  14.447  26.170  1.00 22.89           C  
ATOM   1171  CB  PRO H 153      29.457  13.282  24.666  1.00 23.38           C  
ATOM   1172  CG  PRO H 153      28.520  14.501  24.745  1.00 26.03           C  
ATOM   1173  C   PRO H 153      29.800  11.375  26.304  1.00 32.86           C  
ATOM   1174  O   PRO H 153      30.173  11.655  27.442  1.00 30.10           O  
ATOM   1175  N   PRO H 154      30.235  10.323  25.660  1.00 35.36           N  
ATOM   1176  CA  PRO H 154      31.122   9.409  26.315  1.00 36.86           C  
ATOM   1177  CD  PRO H 154      29.444   9.668  24.631  1.00 34.89           C  
ATOM   1178  CB  PRO H 154      31.280   8.234  25.356  1.00 38.99           C  
ATOM   1179  CG  PRO H 154      29.930   8.207  24.611  1.00 39.77           C  
ATOM   1180  C   PRO H 154      32.396  10.052  26.751  1.00 37.69           C  
ATOM   1181  O   PRO H 154      33.092  10.629  25.917  1.00 45.61           O  
ATOM   1182  N   GLY H 155      32.716   9.938  28.057  1.00 36.49           N  
ATOM   1183  CA  GLY H 155      33.923  10.468  28.611  1.00 34.65           C  
ATOM   1184  C   GLY H 155      33.864  11.967  28.603  1.00 38.55           C  
ATOM   1185  O   GLY H 155      34.897  12.625  28.724  1.00 34.50           O  
ATOM   1186  N   LYS H 156      32.656  12.557  28.487  1.00 35.00           N  
ATOM   1187  CA  LYS H 156      32.601  13.990  28.359  1.00 33.55           C  
ATOM   1188  CB  LYS H 156      31.999  14.479  27.029  1.00 36.21           C  
ATOM   1189  CG  LYS H 156      32.638  13.898  25.763  1.00 42.36           C  
ATOM   1190  CD  LYS H 156      34.127  14.191  25.580  1.00 45.64           C  
ATOM   1191  CE  LYS H 156      34.701  13.565  24.304  1.00 56.97           C  
ATOM   1192  NZ  LYS H 156      36.173  13.702  24.284  1.00 61.65           N1+
ATOM   1193  C   LYS H 156      31.712  14.563  29.414  1.00 30.70           C  
ATOM   1194  O   LYS H 156      31.284  13.885  30.348  1.00 31.94           O  
ATOM   1195  N   GLY H 157      31.430  15.874  29.252  1.00 25.94           N  
ATOM   1196  CA  GLY H 157      30.655  16.658  30.168  1.00 22.22           C  
ATOM   1197  C   GLY H 157      29.199  16.562  29.828  1.00 21.80           C  
ATOM   1198  O   GLY H 157      28.768  15.731  29.030  1.00 21.26           O  
ATOM   1199  N   LEU H 158      28.405  17.458  30.447  1.00 20.75           N  
ATOM   1200  CA  LEU H 158      26.973  17.455  30.379  1.00 19.15           C  
ATOM   1201  CB  LEU H 158      26.355  17.624  31.777  1.00 19.86           C  
ATOM   1202  CG  LEU H 158      26.741  16.505  32.760  1.00 22.93           C  
ATOM   1203  CD1 LEU H 158      26.213  16.790  34.174  1.00 21.75           C  
ATOM   1204  CD2 LEU H 158      26.279  15.133  32.245  1.00 22.48           C  
ATOM   1205  C   LEU H 158      26.482  18.611  29.561  1.00 21.85           C  
ATOM   1206  O   LEU H 158      27.062  19.696  29.576  1.00 22.75           O  
ATOM   1207  N   GLU H 159      25.381  18.386  28.811  1.00 20.01           N  
ATOM   1208  CA  GLU H 159      24.768  19.428  28.033  1.00 19.98           C  
ATOM   1209  CB  GLU H 159      24.909  19.236  26.513  1.00 22.02           C  
ATOM   1210  CG  GLU H 159      24.292  20.373  25.692  1.00 26.72           C  
ATOM   1211  CD  GLU H 159      24.448  20.038  24.214  1.00 35.58           C  
ATOM   1212  OE1 GLU H 159      23.557  19.334  23.671  1.00 34.00           O  
ATOM   1213  OE2 GLU H 159      25.459  20.478  23.607  1.00 30.82           O1-
ATOM   1214  C   GLU H 159      23.292  19.396  28.320  1.00 20.37           C  
ATOM   1215  O   GLU H 159      22.676  18.331  28.288  1.00 20.60           O  
ATOM   1216  N   TRP H 160      22.681  20.571  28.604  1.00 18.19           N  
ATOM   1217  CA  TRP H 160      21.265  20.648  28.880  1.00 17.62           C  
ATOM   1218  CB  TRP H 160      20.889  21.842  29.777  1.00 17.26           C  
ATOM   1219  CG  TRP H 160      19.409  22.019  30.015  1.00 17.81           C  
ATOM   1220  CD2 TRP H 160      18.616  23.039  29.388  1.00 17.68           C  
ATOM   1221  CD1 TRP H 160      18.567  21.330  30.838  1.00 20.12           C  
ATOM   1222  NE1 TRP H 160      17.297  21.853  30.757  1.00 20.13           N  
ATOM   1223  CE2 TRP H 160      17.315  22.907  29.868  1.00 20.61           C  
ATOM   1224  CE3 TRP H 160      18.946  24.006  28.481  1.00 19.13           C  
ATOM   1225  CZ2 TRP H 160      16.321  23.745  29.452  1.00 20.25           C  
ATOM   1226  CZ3 TRP H 160      17.942  24.851  28.063  1.00 19.98           C  
ATOM   1227  CH2 TRP H 160      16.654  24.723  28.541  1.00 20.30           C  
ATOM   1228  C   TRP H 160      20.535  20.804  27.575  1.00 19.64           C  
ATOM   1229  O   TRP H 160      20.823  21.719  26.808  1.00 20.42           O  
ATOM   1230  N   ILE H 161      19.640  19.843  27.250  1.00 18.49           N  
ATOM   1231  CA  ILE H 161      18.849  19.849  26.043  1.00 17.91           C  
ATOM   1232  CB  ILE H 161      18.372  18.477  25.666  1.00 18.94           C  
ATOM   1233  CG1 ILE H 161      19.576  17.546  25.443  1.00 25.56           C  
ATOM   1234  CG2 ILE H 161      17.468  18.605  24.427  1.00 26.40           C  
ATOM   1235  CD1 ILE H 161      19.196  16.073  25.307  1.00 29.12           C  
ATOM   1236  C   ILE H 161      17.638  20.746  26.090  1.00 19.88           C  
ATOM   1237  O   ILE H 161      17.418  21.542  25.178  1.00 20.53           O  
ATOM   1238  N   GLY H 162      16.805  20.643  27.152  1.00 19.50           N  
ATOM   1239  CA  GLY H 162      15.590  21.423  27.192  1.00 19.68           C  
ATOM   1240  C   GLY H 162      14.682  20.883  28.259  1.00 20.58           C  
ATOM   1241  O   GLY H 162      15.029  19.953  28.986  1.00 18.80           O  
ATOM   1242  N   SER H 163      13.475  21.482  28.390  1.00 18.92           N  
ATOM   1243  CA  SER H 163      12.553  21.009  29.381  1.00 18.75           C  
ATOM   1244  CB  SER H 163      12.752  21.652  30.765  1.00 20.41           C  
ATOM   1245  OG  SER H 163      12.508  23.050  30.699  1.00  0.00           O  
ATOM   1246  C   SER H 163      11.156  21.330  28.959  1.00 20.50           C  
ATOM   1247  O   SER H 163      10.922  22.172  28.093  1.00 20.04           O  
ATOM   1248  N   ILE H 164      10.198  20.586  29.546  1.00 18.73           N  
ATOM   1249  CA  ILE H 164       8.800  20.871  29.421  1.00 18.09           C  
ATOM   1250  CB  ILE H 164       8.003  19.804  28.724  1.00 20.49           C  
ATOM   1251  CG1 ILE H 164       6.555  20.279  28.521  1.00 21.67           C  
ATOM   1252  CG2 ILE H 164       8.143  18.485  29.500  1.00 19.56           C  
ATOM   1253  CD1 ILE H 164       5.761  19.415  27.543  1.00 23.97           C  
ATOM   1254  C   ILE H 164       8.331  20.993  30.838  1.00 19.96           C  
ATOM   1255  O   ILE H 164       8.595  20.117  31.660  1.00 19.80           O  
ATOM   1256  N   SER H 165       7.641  22.100  31.170  1.00 18.23           N  
ATOM   1257  CA  SER H 165       7.257  22.339  32.534  1.00 21.18           C  
ATOM   1258  CB  SER H 165       7.112  23.830  32.877  1.00 21.46           C  
ATOM   1259  OG  SER H 165       6.013  24.379  32.166  1.00 32.19           O  
ATOM   1260  C   SER H 165       5.940  21.693  32.812  1.00 22.88           C  
ATOM   1261  O   SER H 165       5.333  21.060  31.951  1.00 23.23           O  
ATOM   1262  N   TYR H 166       5.440  21.886  34.043  1.00 26.05           N  
ATOM   1263  CA  TYR H 166       4.178  21.332  34.436  1.00 27.60           C  
ATOM   1264  CB  TYR H 166       3.852  21.512  35.935  1.00 28.45           C  
ATOM   1265  CG  TYR H 166       3.654  22.952  36.274  1.00 31.80           C  
ATOM   1266  CD1 TYR H 166       2.424  23.543  36.101  1.00 32.14           C  
ATOM   1267  CD2 TYR H 166       4.686  23.712  36.777  1.00 33.79           C  
ATOM   1268  CE1 TYR H 166       2.229  24.867  36.417  1.00 36.14           C  
ATOM   1269  CE2 TYR H 166       4.500  25.038  37.095  1.00 36.04           C  
ATOM   1270  CZ  TYR H 166       3.266  25.617  36.914  1.00 37.99           C  
ATOM   1271  OH  TYR H 166       3.068  26.976  37.238  1.00 42.47           O  
ATOM   1272  C   TYR H 166       3.082  21.937  33.606  1.00 28.74           C  
ATOM   1273  O   TYR H 166       2.070  21.289  33.344  1.00 28.02           O  
ATOM   1274  N   SER H 167       3.228  23.224  33.229  1.00 29.89           N  
ATOM   1275  CA  SER H 167       2.242  23.933  32.454  1.00 31.56           C  
ATOM   1276  CB  SER H 167       2.423  25.461  32.527  1.00 30.72           C  
ATOM   1277  OG  SER H 167       3.673  25.842  31.974  1.00 34.14           O  
ATOM   1278  C   SER H 167       2.260  23.511  31.009  1.00 33.36           C  
ATOM   1279  O   SER H 167       1.309  23.776  30.275  1.00 32.23           O  
ATOM   1280  N   GLY H 168       3.335  22.840  30.548  1.00 30.64           N  
ATOM   1281  CA  GLY H 168       3.365  22.433  29.172  1.00 30.86           C  
ATOM   1282  C   GLY H 168       4.207  23.392  28.405  1.00 30.82           C  
ATOM   1283  O   GLY H 168       4.336  23.273  27.188  1.00 31.78           O  
ATOM   1284  N   ILE H 169       4.807  24.372  29.101  1.00 23.48           N  
ATOM   1285  CA  ILE H 169       5.630  25.327  28.405  1.00 23.44           C  
ATOM   1286  CB  ILE H 169       5.760  26.634  29.147  1.00 26.78           C  
ATOM   1287  CG1 ILE H 169       6.235  27.786  28.237  1.00  0.00           C  
ATOM   1288  CG2 ILE H 169       6.674  26.394  30.359  1.00  0.00           C  
ATOM   1289  CD1 ILE H 169       7.657  27.645  27.700  1.00 39.79           C  
ATOM   1290  C   ILE H 169       6.988  24.711  28.223  1.00 26.81           C  
ATOM   1291  O   ILE H 169       7.485  24.022  29.114  1.00 24.48           O  
ATOM   1292  N   THR H 170       7.617  24.907  27.041  1.00 22.31           N  
ATOM   1293  CA  THR H 170       8.890  24.280  26.806  1.00 23.33           C  
ATOM   1294  CB  THR H 170       8.894  23.348  25.629  1.00 26.91           C  
ATOM   1295  OG1 THR H 170       8.607  24.063  24.435  1.00 27.91           O  
ATOM   1296  CG2 THR H 170       7.842  22.252  25.855  1.00 25.62           C  
ATOM   1297  C   THR H 170       9.949  25.301  26.522  1.00 23.83           C  
ATOM   1298  O   THR H 170       9.663  26.446  26.173  1.00 23.64           O  
ATOM   1299  N   GLY H 171      11.221  24.879  26.692  1.00 22.11           N  
ATOM   1300  CA  GLY H 171      12.375  25.691  26.413  1.00 22.07           C  
ATOM   1301  C   GLY H 171      13.440  24.757  25.918  1.00 23.62           C  
ATOM   1302  O   GLY H 171      13.620  23.673  26.472  1.00 22.77           O  
ATOM   1303  N   TYR H 172      14.194  25.160  24.868  1.00 22.56           N  
ATOM   1304  CA  TYR H 172      15.179  24.268  24.315  1.00 23.02           C  
ATOM   1305  CB  TYR H 172      14.850  23.784  22.889  1.00 24.65           C  
ATOM   1306  CG  TYR H 172      13.506  23.138  22.840  1.00 26.10           C  
ATOM   1307  CD1 TYR H 172      13.277  21.906  23.406  1.00 31.30           C  
ATOM   1308  CD2 TYR H 172      12.471  23.767  22.184  1.00 27.78           C  
ATOM   1309  CE1 TYR H 172      12.030  21.327  23.337  1.00 29.54           C  
ATOM   1310  CE2 TYR H 172      11.224  23.194  22.110  1.00 31.54           C  
ATOM   1311  CZ  TYR H 172      11.001  21.970  22.690  1.00 33.82           C  
ATOM   1312  OH  TYR H 172       9.724  21.372  22.619  1.00 32.86           O  
ATOM   1313  C   TYR H 172      16.478  25.003  24.157  1.00 23.55           C  
ATOM   1314  O   TYR H 172      16.507  26.230  24.074  1.00 23.94           O  
ATOM   1315  N   ASN H 173      17.598  24.247  24.113  1.00 21.48           N  
ATOM   1316  CA  ASN H 173      18.903  24.822  23.925  1.00 22.53           C  
ATOM   1317  CB  ASN H 173      20.039  23.837  24.261  1.00 21.44           C  
ATOM   1318  CG  ASN H 173      21.358  24.591  24.368  1.00 27.57           C  
ATOM   1319  OD1 ASN H 173      21.605  25.554  23.644  1.00 24.53           O  
ATOM   1320  ND2 ASN H 173      22.235  24.136  25.303  1.00 22.52           N  
ATOM   1321  C   ASN H 173      19.009  25.191  22.472  1.00 26.10           C  
ATOM   1322  O   ASN H 173      18.591  24.434  21.599  1.00 25.95           O  
ATOM   1323  N   PRO H 174      19.555  26.341  22.180  1.00 26.37           N  
ATOM   1324  CA  PRO H 174      19.662  26.779  20.812  1.00 27.16           C  
ATOM   1325  CD  PRO H 174      19.464  27.460  23.104  1.00 24.02           C  
ATOM   1326  CB  PRO H 174      20.033  28.257  20.878  1.00 30.70           C  
ATOM   1327  CG  PRO H 174      19.445  28.722  22.222  1.00 26.19           C  
ATOM   1328  C   PRO H 174      20.624  25.952  20.023  1.00 30.22           C  
ATOM   1329  O   PRO H 174      20.583  26.007  18.795  1.00 33.00           O  
ATOM   1330  N   SER H 175      21.503  25.197  20.704  1.00 29.26           N  
ATOM   1331  CA  SER H 175      22.504  24.401  20.050  1.00 31.40           C  
ATOM   1332  CB  SER H 175      23.402  23.651  21.046  1.00 34.11           C  
ATOM   1333  OG  SER H 175      24.046  24.567  21.916  1.00 33.92           O  
ATOM   1334  C   SER H 175      21.821  23.343  19.241  1.00 34.81           C  
ATOM   1335  O   SER H 175      22.354  22.888  18.230  1.00 34.90           O  
ATOM   1336  N   LEU H 176      20.625  22.922  19.689  1.00 31.60           N  
ATOM   1337  CA  LEU H 176      19.843  21.887  19.072  1.00 32.42           C  
ATOM   1338  CB  LEU H 176      18.647  21.451  19.931  1.00 30.76           C  
ATOM   1339  CG  LEU H 176      19.081  20.647  21.174  1.00 34.46           C  
ATOM   1340  CD1 LEU H 176      19.657  19.286  20.770  1.00 36.92           C  
ATOM   1341  CD2 LEU H 176      20.062  21.430  22.053  1.00 34.97           C  
ATOM   1342  C   LEU H 176      19.368  22.319  17.719  1.00 37.24           C  
ATOM   1343  O   LEU H 176      19.132  21.477  16.854  1.00 39.36           O  
ATOM   1344  N   LYS H 177      19.164  23.637  17.528  1.00 38.43           N  
ATOM   1345  CA  LYS H 177      18.826  24.203  16.252  0.89 41.70           C  
ATOM   1346  CB  LYS H 177      19.971  24.079  15.230  0.89 49.24           C  
ATOM   1347  CG  LYS H 177      19.884  25.030  14.035  0.89 58.21           C  
ATOM   1348  CD  LYS H 177      20.289  26.471  14.361  0.89 65.61           C  
ATOM   1349  CE  LYS H 177      20.506  27.337  13.115  1.00 64.15           C  
ATOM   1350  NZ  LYS H 177      21.162  28.614  13.482  1.00 71.71           N1+
ATOM   1351  C   LYS H 177      17.602  23.571  15.647  1.00 44.12           C  
ATOM   1352  O   LYS H 177      17.647  23.090  14.516  1.00 48.54           O  
ATOM   1353  N   SER H 178      16.487  23.565  16.403  1.00 39.10           N  
ATOM   1354  CA  SER H 178      15.167  23.135  16.005  1.00 40.12           C  
ATOM   1355  CB  SER H 178      14.600  23.889  14.785  1.00 50.56           C  
ATOM   1356  OG  SER H 178      15.271  23.494  13.599  1.00 58.62           O  
ATOM   1357  C   SER H 178      15.082  21.664  15.715  1.00 38.92           C  
ATOM   1358  O   SER H 178      14.080  21.204  15.167  1.00 42.26           O  
ATOM   1359  N   ARG H 179      16.123  20.888  16.057  1.00 31.72           N  
ATOM   1360  CA  ARG H 179      16.101  19.463  15.882  1.00 29.75           C  
ATOM   1361  CB  ARG H 179      17.495  18.824  15.896  1.00 29.62           C  
ATOM   1362  CG  ARG H 179      18.319  19.220  14.671  1.00 32.56           C  
ATOM   1363  CD  ARG H 179      19.562  18.358  14.463  1.00 32.73           C  
ATOM   1364  NE  ARG H 179      20.437  18.553  15.649  1.00 26.71           N  
ATOM   1365  CZ  ARG H 179      21.256  17.544  16.062  1.00 28.59           C  
ATOM   1366  NH1 ARG H 179      21.249  16.346  15.405  1.00 22.15           N1+
ATOM   1367  NH2 ARG H 179      22.085  17.738  17.129  1.00 24.30           N  
ATOM   1368  C   ARG H 179      15.268  18.807  16.947  1.00 30.06           C  
ATOM   1369  O   ARG H 179      14.753  17.707  16.746  1.00 31.19           O  
ATOM   1370  N   VAL H 180      15.141  19.454  18.127  1.00 25.84           N  
ATOM   1371  CA  VAL H 180      14.535  18.787  19.248  1.00 25.12           C  
ATOM   1372  CB  VAL H 180      15.297  18.989  20.525  1.00 26.55           C  
ATOM   1373  CG1 VAL H 180      15.232  20.480  20.901  1.00 26.72           C  
ATOM   1374  CG2 VAL H 180      14.728  18.046  21.599  1.00 26.38           C  
ATOM   1375  C   VAL H 180      13.118  19.205  19.518  1.00 27.77           C  
ATOM   1376  O   VAL H 180      12.708  20.338  19.264  1.00 27.55           O  
ATOM   1377  N   THR H 181      12.319  18.238  20.027  0.84 24.17           N  
ATOM   1378  CA  THR H 181      10.965  18.487  20.438  0.84 24.71           C  
ATOM   1379  CB  THR H 181       9.939  18.038  19.436  0.76 30.50           C  
ATOM   1380  OG1 THR H 181       8.645  18.470  19.833  1.00  0.00           O  
ATOM   1381  CG2 THR H 181       9.981  16.505  19.323  1.00  0.00           C  
ATOM   1382  C   THR H 181      10.725  17.728  21.713  0.84 25.90           C  
ATOM   1383  O   THR H 181      11.096  16.561  21.833  0.84 26.79           O  
ATOM   1384  N   ILE H 182      10.106  18.388  22.714  1.00 24.02           N  
ATOM   1385  CA  ILE H 182       9.807  17.730  23.954  1.00 22.70           C  
ATOM   1386  CB  ILE H 182      10.456  18.362  25.153  1.00 22.99           C  
ATOM   1387  CG1 ILE H 182      11.989  18.290  25.038  1.00 22.43           C  
ATOM   1388  CG2 ILE H 182       9.916  17.664  26.410  1.00 23.03           C  
ATOM   1389  CD1 ILE H 182      12.712  19.131  26.091  1.00 24.86           C  
ATOM   1390  C   ILE H 182       8.329  17.821  24.122  1.00 24.79           C  
ATOM   1391  O   ILE H 182       7.742  18.896  24.000  1.00 23.93           O  
ATOM   1392  N   SER H 183       7.689  16.672  24.406  1.00 22.21           N  
ATOM   1393  CA  SER H 183       6.262  16.625  24.492  1.00 24.12           C  
ATOM   1394  CB  SER H 183       5.644  15.935  23.264  1.00 28.90           C  
ATOM   1395  OG  SER H 183       4.232  15.900  23.370  1.00  0.00           O  
ATOM   1396  C   SER H 183       5.901  15.839  25.708  1.00 25.62           C  
ATOM   1397  O   SER H 183       6.771  15.302  26.393  1.00 25.06           O  
ATOM   1398  N   ARG H 184       4.593  15.792  26.028  1.00 24.84           N  
ATOM   1399  CA  ARG H 184       4.160  15.086  27.198  1.00 24.27           C  
ATOM   1400  CB  ARG H 184       3.999  16.009  28.422  1.00 24.19           C  
ATOM   1401  CG  ARG H 184       3.072  17.198  28.152  1.00 27.85           C  
ATOM   1402  CD  ARG H 184       3.051  18.244  29.270  1.00 28.16           C  
ATOM   1403  NE  ARG H 184       1.806  18.076  30.073  1.00 24.44           N  
ATOM   1404  CZ  ARG H 184       0.784  18.967  29.896  1.00 27.62           C  
ATOM   1405  NH1 ARG H 184       0.917  19.979  28.991  1.00 28.91           N1+
ATOM   1406  NH2 ARG H 184      -0.363  18.869  30.628  1.00 26.82           N  
ATOM   1407  C   ARG H 184       2.838  14.447  26.934  1.00 28.06           C  
ATOM   1408  O   ARG H 184       2.064  14.887  26.084  1.00 27.60           O  
ATOM   1409  N   ASP H 185       2.583  13.338  27.655  1.00 27.71           N  
ATOM   1410  CA  ASP H 185       1.322  12.667  27.604  1.00 30.97           C  
ATOM   1411  CB  ASP H 185       1.422  11.229  27.065  1.00 33.09           C  
ATOM   1412  CG  ASP H 185       0.016  10.703  26.808  1.00 40.95           C  
ATOM   1413  OD1 ASP H 185      -0.884  10.960  27.653  1.00 41.10           O  
ATOM   1414  OD2 ASP H 185      -0.179  10.043  25.752  1.00 44.70           O1-
ATOM   1415  C   ASP H 185       0.878  12.601  29.033  1.00 33.14           C  
ATOM   1416  O   ASP H 185       1.370  11.784  29.807  1.00 32.35           O  
ATOM   1417  N   THR H 186      -0.067  13.477  29.423  1.00 33.02           N  
ATOM   1418  CA  THR H 186      -0.500  13.564  30.788  1.00 35.34           C  
ATOM   1419  CB  THR H 186      -1.434  14.715  31.042  1.00 40.59           C  
ATOM   1420  OG1 THR H 186      -2.604  14.592  30.244  1.00 41.02           O  
ATOM   1421  CG2 THR H 186      -0.702  16.027  30.721  1.00 39.82           C  
ATOM   1422  C   THR H 186      -1.196  12.302  31.191  1.00 39.13           C  
ATOM   1423  O   THR H 186      -1.102  11.881  32.342  1.00 40.32           O  
ATOM   1424  N   SER H 187      -1.926  11.664  30.262  1.00 35.58           N  
ATOM   1425  CA  SER H 187      -2.659  10.479  30.604  1.00 37.43           C  
ATOM   1426  CB  SER H 187      -3.353   9.858  29.382  1.00 40.58           C  
ATOM   1427  OG  SER H 187      -4.203  10.813  28.767  1.00 45.25           O  
ATOM   1428  C   SER H 187      -1.691   9.452  31.111  1.00 37.85           C  
ATOM   1429  O   SER H 187      -1.953   8.770  32.101  1.00 39.81           O  
ATOM   1430  N   LYS H 188      -0.569   9.288  30.383  1.00 33.95           N  
ATOM   1431  CA  LYS H 188       0.503   8.367  30.657  1.00 33.71           C  
ATOM   1432  CB  LYS H 188       1.338   8.043  29.409  1.00 35.58           C  
ATOM   1433  CG  LYS H 188       0.531   7.241  28.385  1.00 45.07           C  
ATOM   1434  CD  LYS H 188       1.179   7.140  27.005  1.00 54.69           C  
ATOM   1435  CE  LYS H 188       0.341   6.347  25.999  1.00 62.33           C  
ATOM   1436  NZ  LYS H 188       0.164   4.955  26.467  1.00 65.44           N1+
ATOM   1437  C   LYS H 188       1.419   8.822  31.769  1.00 33.20           C  
ATOM   1438  O   LYS H 188       2.093   8.002  32.390  1.00 32.11           O  
ATOM   1439  N   ASN H 189       1.499  10.140  32.043  1.00 29.69           N  
ATOM   1440  CA  ASN H 189       2.409  10.648  33.037  1.00 27.69           C  
ATOM   1441  CB  ASN H 189       2.245   9.957  34.405  1.00 29.29           C  
ATOM   1442  CG  ASN H 189       2.780  10.882  35.486  1.00 34.98           C  
ATOM   1443  OD1 ASN H 189       2.588  12.095  35.433  1.00 30.63           O  
ATOM   1444  ND2 ASN H 189       3.472  10.298  36.501  1.00 30.64           N  
ATOM   1445  C   ASN H 189       3.812  10.443  32.546  1.00 27.99           C  
ATOM   1446  O   ASN H 189       4.719  10.082  33.297  1.00 27.08           O  
ATOM   1447  N   GLN H 190       4.025  10.666  31.236  1.00 26.39           N  
ATOM   1448  CA  GLN H 190       5.352  10.544  30.722  1.00 24.28           C  
ATOM   1449  CB  GLN H 190       5.599   9.219  29.974  1.00 25.49           C  
ATOM   1450  CG  GLN H 190       4.752   9.002  28.723  1.00 29.85           C  
ATOM   1451  CD  GLN H 190       4.924   7.544  28.310  1.00 36.82           C  
ATOM   1452  OE1 GLN H 190       4.567   6.632  29.055  1.00 35.07           O  
ATOM   1453  NE2 GLN H 190       5.485   7.309  27.095  1.00 35.65           N  
ATOM   1454  C   GLN H 190       5.654  11.714  29.835  1.00 25.09           C  
ATOM   1455  O   GLN H 190       4.750  12.400  29.358  1.00 24.25           O  
ATOM   1456  N   PHE H 191       6.958  12.017  29.648  1.00 22.09           N  
ATOM   1457  CA  PHE H 191       7.324  13.063  28.736  1.00 21.83           C  
ATOM   1458  CB  PHE H 191       7.826  14.374  29.383  1.00 21.41           C  
ATOM   1459  CG  PHE H 191       9.032  14.149  30.218  1.00 21.80           C  
ATOM   1460  CD1 PHE H 191       8.908  13.642  31.490  1.00 23.90           C  
ATOM   1461  CD2 PHE H 191      10.279  14.471  29.737  1.00 22.97           C  
ATOM   1462  CE1 PHE H 191      10.020  13.443  32.270  1.00 24.98           C  
ATOM   1463  CE2 PHE H 191      11.394  14.274  30.514  1.00 24.85           C  
ATOM   1464  CZ  PHE H 191      11.264  13.757  31.780  1.00 24.30           C  
ATOM   1465  C   PHE H 191       8.316  12.500  27.765  1.00 23.69           C  
ATOM   1466  O   PHE H 191       8.984  11.506  28.055  1.00 24.88           O  
ATOM   1467  N   SER H 192       8.420  13.113  26.564  1.00 22.74           N  
ATOM   1468  CA  SER H 192       9.207  12.515  25.520  0.90 22.76           C  
ATOM   1469  CB  SER H 192       8.374  12.098  24.294  0.90 25.31           C  
ATOM   1470  OG  SER H 192       7.423  11.103  24.640  0.75 40.22           O  
ATOM   1471  C   SER H 192      10.227  13.462  24.983  1.00 24.72           C  
ATOM   1472  O   SER H 192      10.116  14.683  25.097  1.00 26.22           O  
ATOM   1473  N   LEU H 193      11.275  12.869  24.378  1.00 22.77           N  
ATOM   1474  CA  LEU H 193      12.324  13.601  23.735  1.00 22.69           C  
ATOM   1475  CB  LEU H 193      13.701  13.381  24.391  1.00 22.37           C  
ATOM   1476  CG  LEU H 193      14.871  14.025  23.619  1.00 24.74           C  
ATOM   1477  CD1 LEU H 193      14.749  15.556  23.565  1.00 26.05           C  
ATOM   1478  CD2 LEU H 193      16.224  13.549  24.169  1.00 24.80           C  
ATOM   1479  C   LEU H 193      12.440  13.094  22.333  1.00 24.91           C  
ATOM   1480  O   LEU H 193      12.482  11.885  22.109  1.00 24.73           O  
ATOM   1481  N   LYS H 194      12.467  14.014  21.346  1.00 23.05           N  
ATOM   1482  CA  LYS H 194      12.663  13.599  19.987  1.00 25.76           C  
ATOM   1483  CB  LYS H 194      11.399  13.671  19.121  1.00 29.99           C  
ATOM   1484  CG  LYS H 194      10.409  12.579  19.520  1.00 40.19           C  
ATOM   1485  CD  LYS H 194       9.024  12.702  18.893  1.00 50.19           C  
ATOM   1486  CE  LYS H 194       8.103  11.561  19.321  1.00 64.31           C  
ATOM   1487  NZ  LYS H 194       6.766  11.738  18.726  1.00 74.13           N1+
ATOM   1488  C   LYS H 194      13.712  14.484  19.394  1.00 27.32           C  
ATOM   1489  O   LYS H 194      13.648  15.707  19.501  1.00 27.16           O  
ATOM   1490  N   LEU H 195      14.726  13.856  18.766  1.00 23.10           N  
ATOM   1491  CA  LEU H 195      15.821  14.561  18.170  1.00 23.29           C  
ATOM   1492  CB  LEU H 195      17.138  14.242  18.890  1.00 25.65           C  
ATOM   1493  CG  LEU H 195      18.349  15.051  18.411  1.00 27.55           C  
ATOM   1494  CD1 LEU H 195      18.192  16.540  18.752  1.00 28.59           C  
ATOM   1495  CD2 LEU H 195      19.651  14.453  18.962  1.00 29.55           C  
ATOM   1496  C   LEU H 195      15.936  14.058  16.762  1.00 27.07           C  
ATOM   1497  O   LEU H 195      16.190  12.877  16.541  1.00 27.28           O  
ATOM   1498  N   SER H 196      15.747  14.943  15.763  1.00 27.73           N  
ATOM   1499  CA  SER H 196      15.795  14.507  14.393  1.00 29.23           C  
ATOM   1500  CB  SER H 196      14.820  15.271  13.482  1.00 31.84           C  
ATOM   1501  OG  SER H 196      15.190  16.641  13.426  1.00 36.49           O  
ATOM   1502  C   SER H 196      17.170  14.693  13.820  1.00 30.56           C  
ATOM   1503  O   SER H 196      18.031  15.353  14.400  1.00 30.29           O  
ATOM   1504  N   SER H 197      17.390  14.082  12.637  1.00 30.25           N  
ATOM   1505  CA  SER H 197      18.603  14.214  11.876  1.00 30.46           C  
ATOM   1506  CB  SER H 197      18.746  15.602  11.225  1.00 36.13           C  
ATOM   1507  OG  SER H 197      17.677  15.824  10.314  1.00 42.48           O  
ATOM   1508  C   SER H 197      19.802  13.970  12.738  1.00 30.80           C  
ATOM   1509  O   SER H 197      20.712  14.795  12.786  1.00 31.00           O  
ATOM   1510  N   VAL H 198      19.847  12.810  13.422  1.00 27.31           N  
ATOM   1511  CA  VAL H 198      20.942  12.519  14.304  1.00 25.70           C  
ATOM   1512  CB  VAL H 198      20.664  11.402  15.271  1.00 26.02           C  
ATOM   1513  CG1 VAL H 198      19.526  11.849  16.202  1.00 26.13           C  
ATOM   1514  CG2 VAL H 198      20.365  10.114  14.484  1.00 26.56           C  
ATOM   1515  C   VAL H 198      22.175  12.145  13.540  1.00 28.81           C  
ATOM   1516  O   VAL H 198      22.122  11.661  12.411  1.00 29.31           O  
ATOM   1517  N   THR H 199      23.340  12.417  14.168  1.00 27.13           N  
ATOM   1518  CA  THR H 199      24.625  12.070  13.633  1.00 27.03           C  
ATOM   1519  CB  THR H 199      25.446  13.248  13.194  1.00 33.66           C  
ATOM   1520  OG1 THR H 199      25.754  14.080  14.303  1.00 32.75           O  
ATOM   1521  CG2 THR H 199      24.648  14.040  12.143  1.00 33.12           C  
ATOM   1522  C   THR H 199      25.372  11.403  14.751  1.00 28.22           C  
ATOM   1523  O   THR H 199      24.844  11.215  15.845  1.00 26.49           O  
ATOM   1524  N   ALA H 200      26.640  11.041  14.495  1.00 27.83           N  
ATOM   1525  CA  ALA H 200      27.492  10.376  15.445  1.00 28.55           C  
ATOM   1526  CB  ALA H 200      28.890  10.076  14.880  1.00 31.08           C  
ATOM   1527  C   ALA H 200      27.664  11.269  16.636  1.00 28.79           C  
ATOM   1528  O   ALA H 200      27.863  10.800  17.755  1.00 30.86           O  
ATOM   1529  N   ALA H 201      27.605  12.594  16.413  1.00 27.45           N  
ATOM   1530  CA  ALA H 201      27.806  13.581  17.437  1.00 29.63           C  
ATOM   1531  CB  ALA H 201      27.656  15.019  16.906  1.00 32.60           C  
ATOM   1532  C   ALA H 201      26.798  13.392  18.531  1.00 28.99           C  
ATOM   1533  O   ALA H 201      27.073  13.718  19.682  1.00 29.42           O  
ATOM   1534  N   ASP H 202      25.587  12.917  18.184  1.00 23.77           N  
ATOM   1535  CA  ASP H 202      24.479  12.698  19.080  1.00 22.22           C  
ATOM   1536  CB  ASP H 202      23.142  12.544  18.345  1.00 23.13           C  
ATOM   1537  CG  ASP H 202      22.807  13.928  17.812  1.00 27.36           C  
ATOM   1538  OD1 ASP H 202      22.931  14.908  18.596  1.00 27.20           O  
ATOM   1539  OD2 ASP H 202      22.443  14.026  16.610  1.00 27.80           O1-
ATOM   1540  C   ASP H 202      24.676  11.522  19.999  1.00 22.47           C  
ATOM   1541  O   ASP H 202      23.879  11.325  20.916  1.00 22.37           O  
ATOM   1542  N   THR H 203      25.664  10.645  19.739  1.00 20.82           N  
ATOM   1543  CA  THR H 203      25.845   9.522  20.620  1.00 20.29           C  
ATOM   1544  CB  THR H 203      26.980   8.625  20.220  1.00 23.98           C  
ATOM   1545  OG1 THR H 203      26.758   8.099  18.919  1.00 23.35           O  
ATOM   1546  CG2 THR H 203      27.103   7.484  21.242  1.00 21.77           C  
ATOM   1547  C   THR H 203      26.141  10.041  21.993  1.00 21.55           C  
ATOM   1548  O   THR H 203      27.027  10.875  22.174  1.00 22.89           O  
ATOM   1549  N   ALA H 204      25.383   9.562  23.006  1.00 18.99           N  
ATOM   1550  CA  ALA H 204      25.604  10.016  24.349  1.00 19.33           C  
ATOM   1551  CB  ALA H 204      25.347  11.521  24.534  1.00 19.69           C  
ATOM   1552  C   ALA H 204      24.653   9.300  25.254  1.00 20.35           C  
ATOM   1553  O   ALA H 204      23.765   8.579  24.802  1.00 20.31           O  
ATOM   1554  N   VAL H 205      24.855   9.451  26.581  1.00 18.32           N  
ATOM   1555  CA  VAL H 205      23.913   8.897  27.503  1.00 17.27           C  
ATOM   1556  CB  VAL H 205      24.496   8.468  28.820  1.00 21.96           C  
ATOM   1557  CG1 VAL H 205      24.855   9.710  29.649  1.00 21.53           C  
ATOM   1558  CG2 VAL H 205      23.496   7.511  29.492  1.00 21.92           C  
ATOM   1559  C   VAL H 205      22.912   9.984  27.734  1.00 19.94           C  
ATOM   1560  O   VAL H 205      23.273  11.144  27.932  1.00 19.82           O  
ATOM   1561  N   TYR H 206      21.612   9.636  27.703  1.00 17.90           N  
ATOM   1562  CA  TYR H 206      20.584  10.628  27.822  1.00 18.57           C  
ATOM   1563  CB  TYR H 206      19.488  10.498  26.748  1.00 18.32           C  
ATOM   1564  CG  TYR H 206      20.036  10.978  25.445  1.00 19.16           C  
ATOM   1565  CD1 TYR H 206      20.933  10.227  24.720  1.00 19.33           C  
ATOM   1566  CD2 TYR H 206      19.625  12.191  24.940  1.00 19.48           C  
ATOM   1567  CE1 TYR H 206      21.421  10.687  23.517  1.00 19.85           C  
ATOM   1568  CE2 TYR H 206      20.108  12.656  23.740  1.00 20.34           C  
ATOM   1569  CZ  TYR H 206      21.009  11.905  23.029  1.00 21.49           C  
ATOM   1570  OH  TYR H 206      21.502  12.387  21.798  1.00 20.16           O  
ATOM   1571  C   TYR H 206      19.925  10.468  29.155  1.00 20.86           C  
ATOM   1572  O   TYR H 206      19.589   9.355  29.557  1.00 22.53           O  
ATOM   1573  N   TYR H 207      19.735  11.593  29.884  1.00 17.14           N  
ATOM   1574  CA  TYR H 207      19.120  11.504  31.179  1.00 17.60           C  
ATOM   1575  CB  TYR H 207      19.928  12.093  32.358  1.00 18.25           C  
ATOM   1576  CG  TYR H 207      21.341  11.619  32.438  1.00 19.12           C  
ATOM   1577  CD1 TYR H 207      21.681  10.358  32.869  1.00 20.58           C  
ATOM   1578  CD2 TYR H 207      22.345  12.477  32.069  1.00 20.48           C  
ATOM   1579  CE1 TYR H 207      23.001   9.971  32.935  1.00 21.89           C  
ATOM   1580  CE2 TYR H 207      23.663  12.097  32.133  1.00 21.19           C  
ATOM   1581  CZ  TYR H 207      23.997  10.841  32.571  1.00 23.87           C  
ATOM   1582  OH  TYR H 207      25.348  10.444  32.642  1.00 26.11           O  
ATOM   1583  C   TYR H 207      17.912  12.392  31.191  1.00 21.07           C  
ATOM   1584  O   TYR H 207      17.897  13.451  30.564  1.00 20.67           O  
ATOM   1585  N   CYS H 208      16.850  11.958  31.906  0.93 20.35           N  
ATOM   1586  CA  CYS H 208      15.729  12.819  32.144  0.88 20.68           C  
ATOM   1587  CB  CYS H 208      14.328  12.204  31.873  0.88 22.98           C  
ATOM   1588  SG  CYS H 208      13.940  10.663  32.759  0.88 28.29           S  
ATOM   1589  C   CYS H 208      15.864  13.222  33.582  0.93 21.68           C  
ATOM   1590  O   CYS H 208      16.353  12.453  34.412  0.93 21.82           O  
ATOM   1591  N   ALA H 209      15.500  14.477  33.910  1.00 19.70           N  
ATOM   1592  CA  ALA H 209      15.647  14.915  35.267  1.00 19.33           C  
ATOM   1593  CB  ALA H 209      16.981  15.638  35.539  1.00 18.79           C  
ATOM   1594  C   ALA H 209      14.557  15.893  35.545  1.00 20.83           C  
ATOM   1595  O   ALA H 209      14.135  16.647  34.670  1.00 22.75           O  
ATOM   1596  N   ARG H 210      14.062  15.899  36.793  1.00 19.06           N  
ATOM   1597  CA  ARG H 210      13.035  16.820  37.173  1.00 17.73           C  
ATOM   1598  CB  ARG H 210      11.820  16.116  37.800  1.00 22.58           C  
ATOM   1599  CG  ARG H 210      10.963  17.054  38.644  1.00 27.59           C  
ATOM   1600  CD  ARG H 210      11.043  16.739  40.139  1.00  0.00           C  
ATOM   1601  NE  ARG H 210       9.954  15.773  40.452  1.00  0.00           N  
ATOM   1602  CZ  ARG H 210       9.592  15.561  41.751  1.00 35.07           C  
ATOM   1603  NH1 ARG H 210      10.370  16.045  42.762  1.00  0.00           N1+
ATOM   1604  NH2 ARG H 210       8.446  14.879  42.038  1.00  0.00           N  
ATOM   1605  C   ARG H 210      13.604  17.753  38.199  1.00 20.78           C  
ATOM   1606  O   ARG H 210      14.274  17.312  39.136  1.00 20.93           O  
ATOM   1607  N   MET H 211      13.376  19.074  38.025  1.00 18.42           N  
ATOM   1608  CA  MET H 211      13.809  20.050  38.986  1.00 20.61           C  
ATOM   1609  CB  MET H 211      14.941  20.971  38.491  1.00 20.27           C  
ATOM   1610  CG  MET H 211      14.563  21.904  37.341  1.00 26.24           C  
ATOM   1611  SD  MET H 211      15.922  22.988  36.806  1.00  0.00           S  
ATOM   1612  CE  MET H 211      14.985  23.825  35.497  1.00  0.00           C  
ATOM   1613  C   MET H 211      12.618  20.893  39.308  1.00 23.26           C  
ATOM   1614  O   MET H 211      11.833  21.258  38.431  1.00 22.92           O  
ATOM   1615  N   GLY H 212      12.589  21.437  40.543  1.00 35.19           N  
ATOM   1616  CA  GLY H 212      11.591  22.411  40.881  1.00 32.04           C  
ATOM   1617  C   GLY H 212      12.002  23.639  40.111  1.00 33.87           C  
ATOM   1618  O   GLY H 212      12.662  23.564  39.072  1.00 35.36           O  
ATOM   1619  N   TYR H 213      11.607  24.838  40.554  1.00 37.50           N  
ATOM   1620  CA  TYR H 213      12.051  25.916  39.728  1.00 40.47           C  
ATOM   1621  CB  TYR H 213      11.375  27.265  40.055  1.00 42.27           C  
ATOM   1622  CG  TYR H 213      11.476  27.505  41.521  1.00  0.00           C  
ATOM   1623  CD1 TYR H 213      10.496  27.027  42.359  1.00  0.00           C  
ATOM   1624  CD2 TYR H 213      12.538  28.195  42.060  1.00  0.00           C  
ATOM   1625  CE1 TYR H 213      10.572  27.237  43.715  1.00  0.00           C  
ATOM   1626  CE2 TYR H 213      12.619  28.409  43.414  1.00  0.00           C  
ATOM   1627  CZ  TYR H 213      11.635  27.928  44.244  1.00  0.00           C  
ATOM   1628  OH  TYR H 213      11.717  28.145  45.637  1.00  0.00           O  
ATOM   1629  C   TYR H 213      13.545  26.023  39.829  1.00 42.42           C  
ATOM   1630  O   TYR H 213      14.112  26.285  40.888  1.00 44.18           O  
ATOM   1631  N   ASP H 214      14.199  25.792  38.670  1.00 42.87           N  
ATOM   1632  CA  ASP H 214      15.614  25.858  38.430  1.00 41.05           C  
ATOM   1633  CB  ASP H 214      16.160  27.295  38.416  1.00  0.00           C  
ATOM   1634  CG  ASP H 214      15.743  27.932  37.098  1.00  0.00           C  
ATOM   1635  OD1 ASP H 214      15.296  27.179  36.191  1.00  0.00           O  
ATOM   1636  OD2 ASP H 214      15.873  29.179  36.977  1.00  0.00           O1-
ATOM   1637  C   ASP H 214      16.485  25.025  39.343  1.00 38.22           C  
ATOM   1638  O   ASP H 214      17.487  25.540  39.832  1.00 38.18           O  
ATOM   1639  N   GLY H 215      16.185  23.728  39.606  1.00 35.64           N  
ATOM   1640  CA  GLY H 215      17.190  23.004  40.354  1.00 33.51           C  
ATOM   1641  C   GLY H 215      17.113  21.552  40.067  1.00 33.60           C  
ATOM   1642  O   GLY H 215      16.308  20.871  40.700  1.00 33.82           O  
ATOM   1643  N   LEU H 216      17.961  21.049  39.125  1.00 34.71           N  
ATOM   1644  CA  LEU H 216      18.062  19.828  38.332  1.00 34.31           C  
ATOM   1645  CB  LEU H 216      19.298  19.810  37.417  1.00 36.91           C  
ATOM   1646  CG  LEU H 216      19.272  20.887  36.323  1.00 36.32           C  
ATOM   1647  CD1 LEU H 216      20.533  20.807  35.449  1.00 38.93           C  
ATOM   1648  CD2 LEU H 216      17.973  20.827  35.504  1.00 30.28           C  
ATOM   1649  C   LEU H 216      18.178  18.623  39.176  1.00 34.37           C  
ATOM   1650  O   LEU H 216      18.748  17.609  38.786  1.00 37.84           O  
ATOM   1651  N   ALA H 217      17.728  18.764  40.406  1.00 32.97           N  
ATOM   1652  CA  ALA H 217      17.891  17.862  41.474  1.00 28.73           C  
ATOM   1653  CB  ALA H 217      17.115  18.279  42.738  1.00 28.40           C  
ATOM   1654  C   ALA H 217      17.445  16.526  41.128  1.00 28.69           C  
ATOM   1655  O   ALA H 217      18.098  15.553  41.503  1.00 30.67           O  
ATOM   1656  N   TYR H 218      16.357  16.350  40.390  1.00 19.95           N  
ATOM   1657  CA  TYR H 218      16.263  14.857  40.501  1.00 22.10           C  
ATOM   1658  CB  TYR H 218      14.855  14.353  40.859  0.92 25.54           C  
ATOM   1659  CG  TYR H 218      14.504  14.817  42.228  1.00 31.52           C  
ATOM   1660  CD1 TYR H 218      14.094  16.113  42.432  1.00 34.35           C  
ATOM   1661  CD2 TYR H 218      14.567  13.959  43.302  1.00 34.57           C  
ATOM   1662  CE1 TYR H 218      13.762  16.552  43.691  1.00 37.21           C  
ATOM   1663  CE2 TYR H 218      14.235  14.393  44.564  1.00 37.24           C  
ATOM   1664  CZ  TYR H 218      13.831  15.692  44.760  1.00 43.40           C  
ATOM   1665  OH  TYR H 218      13.488  16.139  46.054  1.00 48.06           O  
ATOM   1666  C   TYR H 218      16.596  14.172  39.155  1.00 23.82           C  
ATOM   1667  O   TYR H 218      16.236  14.708  38.111  1.00 22.57           O  
ATOM   1668  N   TRP H 219      17.201  12.930  39.112  1.00 21.30           N  
ATOM   1669  CA  TRP H 219      17.646  12.367  37.836  1.00 22.16           C  
ATOM   1670  CB  TRP H 219      19.185  12.418  37.711  1.00 22.63           C  
ATOM   1671  CG  TRP H 219      19.804  13.800  37.787  1.00 22.15           C  
ATOM   1672  CD2 TRP H 219      20.564  14.417  36.735  1.00 20.76           C  
ATOM   1673  CD1 TRP H 219      19.829  14.674  38.837  1.00 23.98           C  
ATOM   1674  NE1 TRP H 219      20.541  15.801  38.501  1.00 22.10           N  
ATOM   1675  CE2 TRP H 219      21.003  15.654  37.210  1.00 20.98           C  
ATOM   1676  CE3 TRP H 219      20.876  13.983  35.478  1.00 20.60           C  
ATOM   1677  CZ2 TRP H 219      21.761  16.481  36.432  1.00 20.37           C  
ATOM   1678  CZ3 TRP H 219      21.638  14.823  34.694  1.00 23.40           C  
ATOM   1679  CH2 TRP H 219      22.070  16.046  35.163  1.00 22.28           C  
ATOM   1680  C   TRP H 219      17.275  10.905  37.645  1.00 25.01           C  
ATOM   1681  O   TRP H 219      17.157  10.142  38.603  1.00 23.76           O  
ATOM   1682  N   GLY H 220      17.115  10.474  36.362  1.00 21.57           N  
ATOM   1683  CA  GLY H 220      16.808   9.111  35.993  1.00 22.51           C  
ATOM   1684  C   GLY H 220      18.101   8.349  35.873  1.00 24.91           C  
ATOM   1685  O   GLY H 220      19.180   8.896  36.083  1.00 24.55           O  
ATOM   1686  N   GLN H 221      17.998   7.051  35.510  1.00 24.25           N  
ATOM   1687  CA  GLN H 221      19.068   6.089  35.389  1.00 24.95           C  
ATOM   1688  CB  GLN H 221      18.522   4.706  34.992  1.00 27.92           C  
ATOM   1689  CG  GLN H 221      17.269   4.274  35.760  0.80 40.77           C  
ATOM   1690  CD  GLN H 221      17.615   4.040  37.218  0.80 55.36           C  
ATOM   1691  OE1 GLN H 221      17.263   4.836  38.088  0.80 54.95           O  
ATOM   1692  NE2 GLN H 221      18.310   2.909  37.500  0.80 49.86           N  
ATOM   1693  C   GLN H 221      19.997   6.464  34.266  1.00 28.98           C  
ATOM   1694  O   GLN H 221      21.208   6.275  34.354  1.00 29.84           O  
ATOM   1695  N   GLY H 222      19.446   6.964  33.145  1.00 23.83           N  
ATOM   1696  CA  GLY H 222      20.264   7.302  32.010  1.00 24.92           C  
ATOM   1697  C   GLY H 222      20.171   6.178  31.019  1.00 28.70           C  
ATOM   1698  O   GLY H 222      20.156   5.007  31.392  1.00 28.37           O  
ATOM   1699  N   THR H 223      20.103   6.521  29.713  1.00 24.56           N  
ATOM   1700  CA  THR H 223      20.023   5.538  28.664  1.00 24.66           C  
ATOM   1701  CB  THR H 223      18.676   5.508  27.994  1.00 31.35           C  
ATOM   1702  OG1 THR H 223      17.670   5.165  28.935  1.00 37.67           O  
ATOM   1703  CG2 THR H 223      18.691   4.483  26.851  1.00 33.94           C  
ATOM   1704  C   THR H 223      21.036   5.886  27.615  1.00 22.96           C  
ATOM   1705  O   THR H 223      21.075   7.012  27.120  1.00 23.10           O  
ATOM   1706  N   LEU H 224      21.891   4.913  27.242  1.00 21.12           N  
ATOM   1707  CA  LEU H 224      22.885   5.188  26.244  1.00 20.74           C  
ATOM   1708  CB  LEU H 224      24.092   4.233  26.316  1.00 22.63           C  
ATOM   1709  CG  LEU H 224      25.167   4.510  25.253  1.00 28.74           C  
ATOM   1710  CD1 LEU H 224      25.807   5.890  25.459  1.00 29.33           C  
ATOM   1711  CD2 LEU H 224      26.203   3.375  25.202  1.00 32.24           C  
ATOM   1712  C   LEU H 224      22.264   5.044  24.889  1.00 24.00           C  
ATOM   1713  O   LEU H 224      21.535   4.089  24.619  1.00 24.83           O  
ATOM   1714  N   VAL H 225      22.526   6.018  23.997  1.00 19.90           N  
ATOM   1715  CA  VAL H 225      22.031   5.916  22.653  1.00 20.40           C  
ATOM   1716  CB  VAL H 225      21.087   7.019  22.275  1.00 24.44           C  
ATOM   1717  CG1 VAL H 225      20.705   6.859  20.792  1.00 26.22           C  
ATOM   1718  CG2 VAL H 225      19.885   6.970  23.233  1.00 24.54           C  
ATOM   1719  C   VAL H 225      23.213   6.012  21.744  1.00 22.28           C  
ATOM   1720  O   VAL H 225      23.974   6.978  21.796  1.00 23.68           O  
ATOM   1721  N   THR H 226      23.391   5.003  20.869  1.00 20.76           N  
ATOM   1722  CA  THR H 226      24.509   5.034  19.974  1.00 19.81           C  
ATOM   1723  CB  THR H 226      25.282   3.746  19.939  1.00 23.75           C  
ATOM   1724  OG1 THR H 226      25.750   3.419  21.240  1.00 24.17           O  
ATOM   1725  CG2 THR H 226      26.473   3.907  18.980  1.00 23.49           C  
ATOM   1726  C   THR H 226      23.974   5.272  18.600  1.00 23.40           C  
ATOM   1727  O   THR H 226      23.025   4.620  18.168  1.00 23.97           O  
ATOM   1728  N   VAL H 227      24.567   6.243  17.880  1.00 21.67           N  
ATOM   1729  CA  VAL H 227      24.108   6.493  16.546  1.00 22.67           C  
ATOM   1730  CB  VAL H 227      24.030   7.951  16.208  1.00 24.61           C  
ATOM   1731  CG1 VAL H 227      23.647   8.096  14.727  1.00 24.83           C  
ATOM   1732  CG2 VAL H 227      23.029   8.611  17.169  1.00 23.80           C  
ATOM   1733  C   VAL H 227      25.091   5.856  15.622  1.00 24.61           C  
ATOM   1734  O   VAL H 227      26.243   6.280  15.535  1.00 25.05           O  
ATOM   1735  N   SER H 228      24.657   4.795  14.913  1.00 23.88           N  
ATOM   1736  CA  SER H 228      25.549   4.138  14.004  1.00 24.70           C  
ATOM   1737  CB  SER H 228      26.520   3.164  14.692  1.00 25.84           C  
ATOM   1738  OG  SER H 228      25.805   2.066  15.242  1.00 27.99           O  
ATOM   1739  C   SER H 228      24.726   3.334  13.051  1.00 26.28           C  
ATOM   1740  O   SER H 228      23.559   3.041  13.308  1.00 26.43           O  
ATOM   1741  N   SER H 229      25.326   2.955  11.905  1.00 26.75           N  
ATOM   1742  CA  SER H 229      24.617   2.161  10.947  1.00 29.11           C  
ATOM   1743  CB  SER H 229      25.117   2.351   9.506  1.00 32.09           C  
ATOM   1744  OG  SER H 229      24.830   3.670   9.068  1.00 39.36           O  
ATOM   1745  C   SER H 229      24.829   0.704  11.331  1.00 31.71           C  
ATOM   1746  O   SER H 229      24.380  -0.187  10.559  1.00 32.16           O  
ATOM   1747  OXT SER H 229      25.445   0.463  12.402  1.00  0.00           O1-
TER    1748      SER H 229 
CONECT  159  711
CONECT  711  159
CONECT 1013 1588
CONECT 1588 1013
END
