# Supplementary material for: Fully automated antibody structure prediction using BIOVIA tools: Validation study
Source: PLoS One. 2017 May 18;12(5):e0177923. doi: 10.1371/journal.pone.0177923 (PMC5436848; doi:10.1371/journal.pone.0177923)
Supplement: S2 Dataset — Predicted structures using the Top5 framework method, Chothia CDR definition with canonical filtering and generating 50 models. These were used in the comparison against predictions using no filtering. (ZIP) [file pone.0177923.s004.zip › 4LLV_LH_FV_FinalModel.pdb]

REMARK   Accelrys Discovery Studio PDB file
REMARK   Created:  2015-04-10T04:47:36Z
SSBOND   1 CYS L   23    CYS L   89                                     
SSBOND   2 CYS H  129    CYS H  203                                     
ATOM      1  N   GLU L   1      25.610  32.883  26.482  1.00 50.15           N1+
ATOM      2  CA  GLU L   1      25.843  31.606  27.191  1.00 49.63           C  
ATOM      3  CB  GLU L   1      26.331  30.529  26.205  1.00 50.20           C  
ATOM      4  CG  GLU L   1      26.575  29.166  26.853  1.00 51.98           C  
ATOM      5  CD  GLU L   1      27.040  28.204  25.769  1.00 54.13           C  
ATOM      6  OE1 GLU L   1      27.001  28.594  24.572  1.00 55.58           O  
ATOM      7  OE2 GLU L   1      27.436  27.063  26.127  1.00 56.00           O1-
ATOM      8  C   GLU L   1      26.870  31.797  28.255  1.00 48.72           C  
ATOM      9  O   GLU L   1      27.999  32.202  27.983  1.00 49.22           O  
ATOM     10  N   ILE L   2      26.486  31.506  29.513  1.00 47.03           N  
ATOM     11  CA  ILE L   2      27.367  31.684  30.626  1.00 45.82           C  
ATOM     12  CB  ILE L   2      26.649  31.692  31.945  1.00 45.72           C  
ATOM     13  CG1 ILE L   2      25.660  32.866  32.009  1.00 45.75           C  
ATOM     14  CG2 ILE L   2      27.700  31.703  33.065  1.00 45.24           C  
ATOM     15  CD1 ILE L   2      24.702  32.790  33.197  1.00 45.43           C  
ATOM     16  C   ILE L   2      28.311  30.532  30.658  1.00 45.26           C  
ATOM     17  O   ILE L   2      27.899  29.372  30.643  1.00 45.22           O  
ATOM     18  N   VAL L   3      29.622  30.833  30.708  1.00 43.98           N  
ATOM     19  CA  VAL L   3      30.591  29.781  30.752  1.00 42.88           C  
ATOM     20  CB  VAL L   3      31.842  30.098  29.980  1.00 43.53           C  
ATOM     21  CG1 VAL L   3      32.833  28.935  30.146  1.00 42.75           C  
ATOM     22  CG2 VAL L   3      31.463  30.394  28.519  1.00 43.56           C  
ATOM     23  C   VAL L   3      30.987  29.619  32.184  1.00 42.30           C  
ATOM     24  O   VAL L   3      31.322  30.589  32.862  1.00 41.87           O  
ATOM     25  N   LEU L   4      30.934  28.373  32.689  1.00 41.46           N  
ATOM     26  CA  LEU L   4      31.324  28.118  34.046  1.00 40.83           C  
ATOM     27  CB  LEU L   4      30.331  27.226  34.810  1.00 40.54           C  
ATOM     28  CG  LEU L   4      28.944  27.868  35.016  1.00 40.49           C  
ATOM     29  CD1 LEU L   4      28.001  26.932  35.788  1.00 39.81           C  
ATOM     30  CD2 LEU L   4      29.063  29.253  35.672  1.00 39.40           C  
ATOM     31  C   LEU L   4      32.629  27.396  33.981  1.00 40.30           C  
ATOM     32  O   LEU L   4      32.764  26.408  33.262  1.00 40.21           O  
ATOM     33  N   THR L   5      33.639  27.880  34.728  1.00 40.15           N  
ATOM     34  CA  THR L   5      34.917  27.234  34.675  1.00 40.09           C  
ATOM     35  CB  THR L   5      36.026  28.163  34.273  1.00 40.62           C  
ATOM     36  OG1 THR L   5      35.745  28.742  33.006  1.00 41.10           O  
ATOM     37  CG2 THR L   5      37.337  27.363  34.195  1.00 39.90           C  
ATOM     38  C   THR L   5      35.206  26.696  36.040  1.00 40.23           C  
ATOM     39  O   THR L   5      35.086  27.405  37.040  1.00 40.83           O  
ATOM     40  N   GLN L   6      35.599  25.410  36.113  1.00 40.11           N  
ATOM     41  CA  GLN L   6      35.840  24.805  37.390  1.00 40.15           C  
ATOM     42  CB  GLN L   6      35.127  23.454  37.567  1.00 40.20           C  
ATOM     43  CG  GLN L   6      33.601  23.568  37.595  1.00 39.88           C  
ATOM     44  CD  GLN L   6      33.020  22.167  37.736  1.00 39.01           C  
ATOM     45  OE1 GLN L   6      32.279  21.701  36.872  1.00 38.44           O  
ATOM     46  NE2 GLN L   6      33.360  21.476  38.857  1.00 39.47           N  
ATOM     47  C   GLN L   6      37.304  24.553  37.544  1.00 40.44           C  
ATOM     48  O   GLN L   6      37.983  24.156  36.600  1.00 40.58           O  
ATOM     49  N   SER L   7      37.835  24.804  38.757  1.00 41.12           N  
ATOM     50  CA  SER L   7      39.222  24.539  39.002  1.00 41.53           C  
ATOM     51  CB  SER L   7      40.103  25.799  39.045  1.00 42.05           C  
ATOM     52  OG  SER L   7      39.784  26.590  40.180  1.00 44.01           O  
ATOM     53  C   SER L   7      39.312  23.891  40.344  1.00 41.56           C  
ATOM     54  O   SER L   7      38.479  24.142  41.215  1.00 41.84           O  
ATOM     55  N   PRO L   8      40.278  23.034  40.538  1.00 41.32           N  
ATOM     56  CA  PRO L   8      41.207  22.644  39.510  1.00 41.33           C  
ATOM     57  CD  PRO L   8      40.813  22.815  41.871  1.00 41.76           C  
ATOM     58  CB  PRO L   8      42.449  22.124  40.236  1.00 41.28           C  
ATOM     59  CG  PRO L   8      41.962  21.818  41.662  1.00 41.32           C  
ATOM     60  C   PRO L   8      40.547  21.602  38.664  1.00 41.24           C  
ATOM     61  O   PRO L   8      39.460  21.152  39.025  1.00 41.37           O  
ATOM     62  N   GLY L   9      41.154  21.230  37.519  1.00 41.42           N  
ATOM     63  CA  GLY L   9      40.573  20.211  36.691  1.00 41.52           C  
ATOM     64  C   GLY L   9      40.579  18.911  37.437  1.00 41.86           C  
ATOM     65  O   GLY L   9      39.579  18.195  37.464  1.00 41.40           O  
ATOM     66  N   THR L  10      41.724  18.570  38.061  1.00 41.80           N  
ATOM     67  CA  THR L  10      41.812  17.343  38.800  1.00 41.96           C  
ATOM     68  CB  THR L  10      42.606  16.279  38.101  1.00 42.08           C  
ATOM     69  OG1 THR L  10      42.027  15.974  36.841  1.00 42.30           O  
ATOM     70  CG2 THR L  10      42.628  15.027  38.993  1.00 42.24           C  
ATOM     71  C   THR L  10      42.525  17.641  40.079  1.00 42.12           C  
ATOM     72  O   THR L  10      43.347  18.555  40.143  1.00 42.13           O  
ATOM     73  N   GLN L  11      42.208  16.892  41.153  1.00 41.77           N  
ATOM     74  CA  GLN L  11      42.912  17.115  42.380  1.00 41.79           C  
ATOM     75  CB  GLN L  11      42.233  18.141  43.301  1.00 42.04           C  
ATOM     76  CG  GLN L  11      40.855  17.709  43.791  1.00 42.23           C  
ATOM     77  CD  GLN L  11      40.281  18.863  44.594  1.00 43.25           C  
ATOM     78  OE1 GLN L  11      40.877  19.936  44.685  1.00 43.39           O  
ATOM     79  NE2 GLN L  11      39.084  18.639  45.197  1.00 41.45           N  
ATOM     80  C   GLN L  11      43.015  15.810  43.103  1.00 41.77           C  
ATOM     81  O   GLN L  11      42.045  15.059  43.197  1.00 41.75           O  
ATOM     82  N   SER L  12      44.213  15.508  43.639  1.00 41.74           N  
ATOM     83  CA  SER L  12      44.406  14.267  44.330  1.00 41.45           C  
ATOM     84  CB  SER L  12      45.703  13.540  43.930  1.00 41.16           C  
ATOM     85  OG  SER L  12      46.831  14.335  44.263  1.00 40.75           O  
ATOM     86  C   SER L  12      44.486  14.569  45.794  1.00 41.39           C  
ATOM     87  O   SER L  12      45.233  15.453  46.212  1.00 41.53           O  
ATOM     88  N   LEU L  13      43.692  13.844  46.608  1.00 40.94           N  
ATOM     89  CA  LEU L  13      43.680  14.064  48.025  1.00 41.14           C  
ATOM     90  CB  LEU L  13      42.524  14.966  48.486  1.00 40.87           C  
ATOM     91  CG  LEU L  13      42.634  16.410  47.963  1.00 40.99           C  
ATOM     92  CD1 LEU L  13      41.461  17.272  48.448  1.00 40.42           C  
ATOM     93  CD2 LEU L  13      43.998  17.024  48.314  1.00 40.15           C  
ATOM     94  C   LEU L  13      43.512  12.743  48.708  1.00 41.62           C  
ATOM     95  O   LEU L  13      43.117  11.757  48.087  1.00 41.25           O  
ATOM     96  N   SER L  14      43.856  12.684  50.009  1.00 42.00           N  
ATOM     97  CA  SER L  14      43.693  11.476  50.767  1.00 42.46           C  
ATOM     98  CB  SER L  14      44.813  11.240  51.797  1.00 42.75           C  
ATOM     99  OG  SER L  14      44.877  12.324  52.711  1.00 44.01           O  
ATOM    100  C   SER L  14      42.384  11.547  51.489  1.00 42.31           C  
ATOM    101  O   SER L  14      41.774  12.608  51.601  1.00 41.89           O  
ATOM    102  N   PRO L  15      41.932  10.426  51.980  1.00 42.44           N  
ATOM    103  CA  PRO L  15      40.682  10.420  52.682  1.00 42.70           C  
ATOM    104  CD  PRO L  15      42.190   9.157  51.318  1.00 42.77           C  
ATOM    105  CB  PRO L  15      40.294   8.952  52.832  1.00 42.89           C  
ATOM    106  CG  PRO L  15      40.960   8.281  51.615  1.00 43.15           C  
ATOM    107  C   PRO L  15      40.813  11.159  53.969  1.00 42.61           C  
ATOM    108  O   PRO L  15      41.855  11.054  54.614  1.00 42.30           O  
ATOM    109  N   GLY L  16      39.769  11.916  54.358  1.00 42.72           N  
ATOM    110  CA  GLY L  16      39.804  12.621  55.604  1.00 43.13           C  
ATOM    111  C   GLY L  16      40.275  14.027  55.381  1.00 43.41           C  
ATOM    112  O   GLY L  16      40.143  14.868  56.268  1.00 44.10           O  
ATOM    113  N   GLU L  17      40.838  14.332  54.195  1.00 43.51           N  
ATOM    114  CA  GLU L  17      41.302  15.674  53.964  1.00 43.90           C  
ATOM    115  CB  GLU L  17      42.422  15.803  52.913  1.00 44.59           C  
ATOM    116  CG  GLU L  17      43.775  15.269  53.391  1.00 46.34           C  
ATOM    117  CD  GLU L  17      44.824  15.618  52.346  1.00 47.48           C  
ATOM    118  OE1 GLU L  17      44.948  16.824  52.001  1.00 48.43           O  
ATOM    119  OE2 GLU L  17      45.521  14.680  51.879  1.00 49.04           O1-
ATOM    120  C   GLU L  17      40.155  16.513  53.504  1.00 43.82           C  
ATOM    121  O   GLU L  17      39.117  16.002  53.089  1.00 43.51           O  
ATOM    122  N   ARG L  18      40.315  17.848  53.612  1.00 43.67           N  
ATOM    123  CA  ARG L  18      39.294  18.762  53.190  1.00 44.04           C  
ATOM    124  CB  ARG L  18      39.284  20.080  53.984  1.00 44.76           C  
ATOM    125  CG  ARG L  18      38.196  21.057  53.533  1.00 46.63           C  
ATOM    126  CD  ARG L  18      38.118  22.329  54.380  1.00 49.10           C  
ATOM    127  NE  ARG L  18      37.616  21.932  55.724  1.00 51.24           N  
ATOM    128  CZ  ARG L  18      37.066  22.869  56.551  1.00 55.78           C  
ATOM    129  NH1 ARG L  18      36.987  24.173  56.156  1.00 56.06           N1+
ATOM    130  NH2 ARG L  18      36.586  22.499  57.774  1.00 56.38           N  
ATOM    131  C   ARG L  18      39.521  19.096  51.750  1.00 43.46           C  
ATOM    132  O   ARG L  18      40.661  19.208  51.301  1.00 43.48           O  
ATOM    133  N   ALA L  19      38.428  19.257  50.980  1.00 42.59           N  
ATOM    134  CA  ALA L  19      38.576  19.592  49.595  1.00 42.08           C  
ATOM    135  CB  ALA L  19      38.060  18.494  48.650  1.00 42.11           C  
ATOM    136  C   ALA L  19      37.769  20.821  49.326  1.00 41.68           C  
ATOM    137  O   ALA L  19      36.652  20.965  49.822  1.00 42.22           O  
ATOM    138  N   THR L  20      38.340  21.757  48.541  1.00 41.41           N  
ATOM    139  CA  THR L  20      37.624  22.944  48.178  1.00 41.16           C  
ATOM    140  CB  THR L  20      38.259  24.208  48.678  1.00 41.51           C  
ATOM    141  OG1 THR L  20      39.547  24.369  48.104  1.00 41.25           O  
ATOM    142  CG2 THR L  20      38.364  24.140  50.211  1.00 41.50           C  
ATOM    143  C   THR L  20      37.634  23.011  46.683  1.00 41.23           C  
ATOM    144  O   THR L  20      38.697  22.996  46.063  1.00 41.15           O  
ATOM    145  N   LEU L  21      36.439  23.090  46.061  1.00 40.74           N  
ATOM    146  CA  LEU L  21      36.363  23.134  44.627  1.00 40.94           C  
ATOM    147  CB  LEU L  21      35.434  22.066  44.021  1.00 40.90           C  
ATOM    148  CG  LEU L  21      35.941  20.623  44.202  1.00 40.93           C  
ATOM    149  CD1 LEU L  21      36.045  20.247  45.688  1.00 40.22           C  
ATOM    150  CD2 LEU L  21      35.084  19.633  43.400  1.00 41.01           C  
ATOM    151  C   LEU L  21      35.813  24.465  44.220  1.00 40.89           C  
ATOM    152  O   LEU L  21      34.934  25.014  44.882  1.00 41.36           O  
ATOM    153  N   SER L  22      36.316  25.017  43.097  1.00 41.10           N  
ATOM    154  CA  SER L  22      35.864  26.313  42.672  1.00 41.39           C  
ATOM    155  CB  SER L  22      36.996  27.329  42.440  1.00 41.87           C  
ATOM    156  OG  SER L  22      37.607  27.684  43.670  1.00 42.54           O  
ATOM    157  C   SER L  22      35.135  26.209  41.369  1.00 41.30           C  
ATOM    158  O   SER L  22      35.413  25.349  40.537  1.00 41.46           O  
ATOM    159  N   CYS L  23      34.133  27.094  41.189  1.00 41.24           N  
ATOM    160  CA  CYS L  23      33.395  27.214  39.961  1.00 41.76           C  
ATOM    161  CB  CYS L  23      31.996  26.549  40.023  1.00 41.79           C  
ATOM    162  SG  CYS L  23      31.037  26.692  38.479  1.00 42.29           S  
ATOM    163  C   CYS L  23      33.230  28.687  39.727  1.00 41.89           C  
ATOM    164  O   CYS L  23      32.630  29.383  40.544  1.00 42.47           O  
ATOM    165  N   ARG L  24      33.774  29.218  38.607  1.00 42.46           N  
ATOM    166  CA  ARG L  24      33.636  30.634  38.389  1.00 43.11           C  
ATOM    167  CB  ARG L  24      34.957  31.415  38.262  1.00 43.64           C  
ATOM    168  CG  ARG L  24      35.841  31.001  37.091  1.00 43.96           C  
ATOM    169  CD  ARG L  24      37.073  31.894  36.929  1.00 45.99           C  
ATOM    170  NE  ARG L  24      37.925  31.737  38.142  1.00 47.95           N  
ATOM    171  CZ  ARG L  24      37.892  32.673  39.137  1.00 48.66           C  
ATOM    172  NH1 ARG L  24      37.082  33.764  39.019  1.00 49.01           N1+
ATOM    173  NH2 ARG L  24      38.681  32.523  40.242  1.00 49.31           N  
ATOM    174  C   ARG L  24      32.841  30.862  37.142  1.00 42.80           C  
ATOM    175  O   ARG L  24      32.958  30.123  36.167  1.00 42.83           O  
ATOM    176  N   ALA L  25      32.000  31.916  37.150  1.00 42.94           N  
ATOM    177  CA  ALA L  25      31.137  32.180  36.035  1.00 42.85           C  
ATOM    178  CB  ALA L  25      29.674  32.436  36.434  1.00 42.59           C  
ATOM    179  C   ALA L  25      31.617  33.401  35.320  1.00 43.41           C  
ATOM    180  O   ALA L  25      32.120  34.344  35.930  1.00 42.99           O  
ATOM    181  N   SER L  26      31.436  33.423  33.981  1.00 27.33           N  
ATOM    182  CA  SER L  26      31.854  34.510  33.136  1.00 31.41           C  
ATOM    183  CB  SER L  26      31.658  34.217  31.635  1.00 28.63           C  
ATOM    184  OG  SER L  26      30.282  34.041  31.331  1.00 34.52           O  
ATOM    185  C   SER L  26      31.072  35.740  33.480  1.00 36.46           C  
ATOM    186  O   SER L  26      31.578  36.854  33.345  1.00 39.28           O  
ATOM    187  N   GLN L  27      29.805  35.574  33.914  1.00 33.55           N  
ATOM    188  CA  GLN L  27      29.015  36.710  34.293  1.00 34.78           C  
ATOM    189  CB  GLN L  27      27.970  37.138  33.254  1.00 38.07           C  
ATOM    190  CG  GLN L  27      28.577  37.655  31.955  1.00 42.70           C  
ATOM    191  CD  GLN L  27      27.430  38.186  31.111  1.00 48.06           C  
ATOM    192  OE1 GLN L  27      26.951  39.297  31.326  1.00 52.48           O  
ATOM    193  NE2 GLN L  27      26.966  37.369  30.129  1.00 37.20           N  
ATOM    194  C   GLN L  27      28.254  36.336  35.522  1.00 35.26           C  
ATOM    195  O   GLN L  27      28.181  35.166  35.891  1.00 36.27           O  
ATOM    196  N   SER L  28      27.643  37.341  36.180  1.00 36.11           N  
ATOM    197  CA  SER L  28      26.952  37.093  37.407  1.00 37.72           C  
ATOM    198  CB  SER L  28      26.327  38.352  38.035  1.00 38.51           C  
ATOM    199  OG  SER L  28      25.268  38.824  37.216  1.00 42.94           O  
ATOM    200  C   SER L  28      25.849  36.122  37.141  1.00 36.68           C  
ATOM    201  O   SER L  28      25.228  36.129  36.079  1.00 35.39           O  
ATOM    202  N   VAL L  29      25.595  35.245  38.132  1.00 35.47           N  
ATOM    203  CA  VAL L  29      24.572  34.249  38.021  1.00 37.68           C  
ATOM    204  CB  VAL L  29      24.948  32.942  38.663  1.00 39.28           C  
ATOM    205  CG1 VAL L  29      23.751  31.978  38.587  1.00 42.58           C  
ATOM    206  CG2 VAL L  29      26.222  32.414  37.980  1.00 34.46           C  
ATOM    207  C   VAL L  29      23.386  34.784  38.746  1.00 37.46           C  
ATOM    208  O   VAL L  29      23.455  35.075  39.939  1.00 34.47           O  
ATOM    209  N   GLY L  30      22.250  34.900  38.035  1.00 38.93           N  
ATOM    210  CA  GLY L  30      21.089  35.503  38.615  1.00 37.36           C  
ATOM    211  C   GLY L  30      20.582  34.693  39.767  1.00 38.90           C  
ATOM    212  O   GLY L  30      20.457  33.472  39.701  1.00 42.23           O  
ATOM    213  N   ASN L  31      20.274  35.407  40.866  1.00 37.48           N  
ATOM    214  CA  ASN L  31      19.663  34.866  42.045  1.00 36.56           C  
ATOM    215  CB  ASN L  31      18.242  34.339  41.784  1.00 39.78           C  
ATOM    216  CG  ASN L  31      17.372  35.515  41.360  1.00 56.75           C  
ATOM    217  OD1 ASN L  31      17.322  36.544  42.031  1.00 48.65           O  
ATOM    218  ND2 ASN L  31      16.674  35.363  40.203  1.00 54.00           N  
ATOM    219  C   ASN L  31      20.479  33.745  42.602  1.00 37.23           C  
ATOM    220  O   ASN L  31      19.950  32.896  43.315  1.00 36.77           O  
ATOM    221  N   ASN L  32      21.793  33.726  42.316  1.00 39.12           N  
ATOM    222  CA  ASN L  32      22.667  32.721  42.860  1.00 37.28           C  
ATOM    223  CB  ASN L  32      22.867  32.850  44.379  1.00 39.59           C  
ATOM    224  CG  ASN L  32      23.643  34.132  44.649  1.00 40.91           C  
ATOM    225  OD1 ASN L  32      24.743  34.330  44.139  1.00 43.10           O  
ATOM    226  ND2 ASN L  32      23.046  35.037  45.470  1.00 28.92           N  
ATOM    227  C   ASN L  32      22.110  31.363  42.590  1.00 35.41           C  
ATOM    228  O   ASN L  32      22.198  30.469  43.433  1.00 31.45           O  
ATOM    229  N   LYS L  33      21.534  31.154  41.394  1.00 33.49           N  
ATOM    230  CA  LYS L  33      21.023  29.845  41.139  1.00 33.40           C  
ATOM    231  CB  LYS L  33      19.800  29.840  40.217  1.00 34.14           C  
ATOM    232  CG  LYS L  33      18.574  30.322  40.989  1.00 40.17           C  
ATOM    233  CD  LYS L  33      17.375  30.696  40.130  1.00 56.68           C  
ATOM    234  CE  LYS L  33      16.183  31.153  40.970  1.00 58.95           C  
ATOM    235  NZ  LYS L  33      15.141  31.718  40.091  1.00 63.86           N1+
ATOM    236  C   LYS L  33      22.131  29.025  40.566  1.00 36.17           C  
ATOM    237  O   LYS L  33      22.289  28.908  39.353  1.00 38.37           O  
ATOM    238  N   LEU L  34      22.929  28.428  41.474  1.00 41.69           N  
ATOM    239  CA  LEU L  34      24.052  27.611  41.100  1.00 41.30           C  
ATOM    240  CB  LEU L  34      25.407  28.219  41.499  1.00 41.41           C  
ATOM    241  CG  LEU L  34      26.614  27.422  40.973  1.00 42.07           C  
ATOM    242  CD1 LEU L  34      26.827  27.654  39.469  1.00 42.25           C  
ATOM    243  CD2 LEU L  34      27.870  27.676  41.814  1.00 42.50           C  
ATOM    244  C   LEU L  34      23.936  26.330  41.869  1.00 40.84           C  
ATOM    245  O   LEU L  34      23.738  26.349  43.083  1.00 41.15           O  
ATOM    246  N   ALA L  35      24.081  25.176  41.186  1.00 40.31           N  
ATOM    247  CA  ALA L  35      23.954  23.913  41.864  1.00 39.66           C  
ATOM    248  CB  ALA L  35      22.837  23.020  41.297  1.00 39.93           C  
ATOM    249  C   ALA L  35      25.236  23.146  41.727  1.00 39.26           C  
ATOM    250  O   ALA L  35      26.056  23.423  40.853  1.00 39.55           O  
ATOM    251  N   TRP L  36      25.452  22.177  42.642  1.00 38.77           N  
ATOM    252  CA  TRP L  36      26.623  21.341  42.604  1.00 38.23           C  
ATOM    253  CB  TRP L  36      27.514  21.478  43.849  1.00 38.01           C  
ATOM    254  CG  TRP L  36      28.228  22.803  43.951  1.00 37.45           C  
ATOM    255  CD2 TRP L  36      29.509  23.063  43.358  1.00 36.65           C  
ATOM    256  CD1 TRP L  36      27.848  23.956  44.575  1.00 37.35           C  
ATOM    257  NE1 TRP L  36      28.815  24.919  44.409  1.00 36.93           N  
ATOM    258  CE2 TRP L  36      29.842  24.382  43.662  1.00 36.93           C  
ATOM    259  CE3 TRP L  36      30.339  22.266  42.623  1.00 36.27           C  
ATOM    260  CZ2 TRP L  36      31.017  24.928  43.229  1.00 36.97           C  
ATOM    261  CZ3 TRP L  36      31.522  22.819  42.188  1.00 37.13           C  
ATOM    262  CH2 TRP L  36      31.854  24.125  42.486  1.00 37.43           C  
ATOM    263  C   TRP L  36      26.165  19.915  42.550  1.00 38.65           C  
ATOM    264  O   TRP L  36      25.216  19.533  43.235  1.00 38.84           O  
ATOM    265  N   TYR L  37      26.841  19.084  41.729  1.00 38.82           N  
ATOM    266  CA  TYR L  37      26.444  17.708  41.595  1.00 39.13           C  
ATOM    267  CB  TYR L  37      25.898  17.349  40.199  1.00 38.99           C  
ATOM    268  CG  TYR L  37      24.656  18.125  39.917  1.00 38.29           C  
ATOM    269  CD1 TYR L  37      24.730  19.394  39.391  1.00 38.31           C  
ATOM    270  CD2 TYR L  37      23.418  17.579  40.165  1.00 37.91           C  
ATOM    271  CE1 TYR L  37      23.588  20.113  39.121  1.00 38.15           C  
ATOM    272  CE2 TYR L  37      22.272  18.292  39.899  1.00 37.97           C  
ATOM    273  CZ  TYR L  37      22.355  19.559  39.377  1.00 38.17           C  
ATOM    274  OH  TYR L  37      21.178  20.289  39.104  1.00 37.60           O  
ATOM    275  C   TYR L  37      27.646  16.834  41.775  1.00 39.63           C  
ATOM    276  O   TYR L  37      28.778  17.235  41.500  1.00 40.34           O  
ATOM    277  N   GLN L  38      27.415  15.597  42.263  1.00 39.97           N  
ATOM    278  CA  GLN L  38      28.475  14.643  42.412  1.00 40.52           C  
ATOM    279  CB  GLN L  38      28.581  14.069  43.835  1.00 41.06           C  
ATOM    280  CG  GLN L  38      29.709  13.050  44.004  1.00 41.19           C  
ATOM    281  CD  GLN L  38      29.642  12.509  45.424  1.00 41.89           C  
ATOM    282  OE1 GLN L  38      28.647  11.907  45.823  1.00 41.75           O  
ATOM    283  NE2 GLN L  38      30.728  12.728  46.212  1.00 41.35           N  
ATOM    284  C   GLN L  38      28.137  13.498  41.511  1.00 41.02           C  
ATOM    285  O   GLN L  38      26.998  13.029  41.493  1.00 41.24           O  
ATOM    286  N   GLN L  39      29.117  13.032  40.713  1.00 41.23           N  
ATOM    287  CA  GLN L  39      28.850  11.918  39.854  1.00 41.59           C  
ATOM    288  CB  GLN L  39      28.852  12.283  38.358  1.00 41.62           C  
ATOM    289  CG  GLN L  39      28.463  11.116  37.448  1.00 41.68           C  
ATOM    290  CD  GLN L  39      28.499  11.603  36.003  1.00 41.21           C  
ATOM    291  OE1 GLN L  39      29.482  12.185  35.556  1.00 41.50           O  
ATOM    292  NE2 GLN L  39      27.391  11.355  35.254  1.00 40.54           N  
ATOM    293  C   GLN L  39      29.926  10.906  40.079  1.00 42.84           C  
ATOM    294  O   GLN L  39      31.111  11.185  39.895  1.00 42.83           O  
ATOM    295  N   ARG L  40      29.522   9.694  40.504  1.00 43.97           N  
ATOM    296  CA  ARG L  40      30.440   8.618  40.732  1.00 45.07           C  
ATOM    297  CB  ARG L  40      30.000   7.705  41.883  1.00 45.67           C  
ATOM    298  CG  ARG L  40      29.934   8.490  43.191  1.00 47.13           C  
ATOM    299  CD  ARG L  40      29.451   7.690  44.397  1.00 49.00           C  
ATOM    300  NE  ARG L  40      29.452   8.634  45.547  1.00 50.27           N  
ATOM    301  CZ  ARG L  40      28.695   8.376  46.651  1.00 51.55           C  
ATOM    302  NH1 ARG L  40      27.952   7.233  46.715  1.00 52.44           N1+
ATOM    303  NH2 ARG L  40      28.691   9.260  47.692  1.00 51.93           N  
ATOM    304  C   ARG L  40      30.505   7.840  39.463  1.00 45.63           C  
ATOM    305  O   ARG L  40      29.649   7.995  38.592  1.00 45.23           O  
ATOM    306  N   PRO L  41      31.500   7.013  39.307  1.00 46.33           N  
ATOM    307  CA  PRO L  41      31.613   6.311  38.064  1.00 46.68           C  
ATOM    308  CD  PRO L  41      32.797   7.241  39.925  1.00 46.72           C  
ATOM    309  CB  PRO L  41      32.989   5.649  38.088  1.00 46.59           C  
ATOM    310  CG  PRO L  41      33.823   6.601  38.970  1.00 46.89           C  
ATOM    311  C   PRO L  41      30.463   5.393  37.795  1.00 46.94           C  
ATOM    312  O   PRO L  41      30.077   4.633  38.681  1.00 47.32           O  
ATOM    313  N   GLY L  42      29.905   5.463  36.568  1.00 47.52           N  
ATOM    314  CA  GLY L  42      28.852   4.587  36.143  1.00 47.98           C  
ATOM    315  C   GLY L  42      27.553   4.955  36.791  1.00 48.09           C  
ATOM    316  O   GLY L  42      26.620   4.153  36.794  1.00 48.42           O  
ATOM    317  N   GLN L  43      27.435   6.171  37.360  1.00 47.59           N  
ATOM    318  CA  GLN L  43      26.193   6.499  38.003  1.00 47.15           C  
ATOM    319  CB  GLN L  43      26.302   6.625  39.534  1.00 47.46           C  
ATOM    320  CG  GLN L  43      26.618   5.310  40.248  1.00 48.97           C  
ATOM    321  CD  GLN L  43      26.690   5.600  41.741  1.00 49.80           C  
ATOM    322  OE1 GLN L  43      26.678   6.755  42.161  1.00 50.31           O  
ATOM    323  NE2 GLN L  43      26.772   4.523  42.568  1.00 51.22           N  
ATOM    324  C   GLN L  43      25.712   7.824  37.501  1.00 46.37           C  
ATOM    325  O   GLN L  43      26.449   8.566  36.853  1.00 45.75           O  
ATOM    326  N   ALA L  44      24.426   8.131  37.765  1.00 45.47           N  
ATOM    327  CA  ALA L  44      23.855   9.399  37.402  1.00 44.86           C  
ATOM    328  CB  ALA L  44      22.317   9.412  37.398  1.00 44.89           C  
ATOM    329  C   ALA L  44      24.319  10.388  38.427  1.00 44.36           C  
ATOM    330  O   ALA L  44      24.716  10.010  39.528  1.00 44.55           O  
ATOM    331  N   PRO L  45      24.287  11.651  38.091  1.00 43.97           N  
ATOM    332  CA  PRO L  45      24.735  12.663  39.011  1.00 44.07           C  
ATOM    333  CD  PRO L  45      24.445  12.066  36.706  1.00 44.09           C  
ATOM    334  CB  PRO L  45      24.842  13.949  38.193  1.00 43.89           C  
ATOM    335  CG  PRO L  45      25.117  13.448  36.764  1.00 43.99           C  
ATOM    336  C   PRO L  45      23.808  12.778  40.178  1.00 43.97           C  
ATOM    337  O   PRO L  45      22.644  12.396  40.060  1.00 44.09           O  
ATOM    338  N   ARG L  46      24.319  13.275  41.321  1.00 43.52           N  
ATOM    339  CA  ARG L  46      23.511  13.436  42.496  1.00 43.62           C  
ATOM    340  CB  ARG L  46      24.002  12.578  43.673  1.00 44.20           C  
ATOM    341  CG  ARG L  46      23.053  12.578  44.865  1.00 46.73           C  
ATOM    342  CD  ARG L  46      23.540  11.737  46.043  1.00 49.93           C  
ATOM    343  NE  ARG L  46      22.501  11.856  47.104  1.00 52.12           N  
ATOM    344  CZ  ARG L  46      22.702  11.304  48.334  1.00 52.54           C  
ATOM    345  NH1 ARG L  46      23.860  10.635  48.603  1.00 53.28           N1+
ATOM    346  NH2 ARG L  46      21.742  11.424  49.297  1.00 53.17           N  
ATOM    347  C   ARG L  46      23.607  14.878  42.902  1.00 42.86           C  
ATOM    348  O   ARG L  46      24.669  15.489  42.795  1.00 42.90           O  
ATOM    349  N   LEU L  47      22.490  15.459  43.391  1.00 42.10           N  
ATOM    350  CA  LEU L  47      22.443  16.858  43.727  1.00 41.46           C  
ATOM    351  CB  LEU L  47      21.021  17.435  43.608  1.00 41.24           C  
ATOM    352  CG  LEU L  47      20.908  18.928  43.956  1.00 41.06           C  
ATOM    353  CD1 LEU L  47      21.707  19.801  42.979  1.00 40.28           C  
ATOM    354  CD2 LEU L  47      19.433  19.349  44.063  1.00 41.23           C  
ATOM    355  C   LEU L  47      22.903  17.075  45.136  1.00 41.39           C  
ATOM    356  O   LEU L  47      22.323  16.533  46.077  1.00 41.61           O  
ATOM    357  N   LEU L  48      24.059  17.757  45.293  1.00 41.04           N  
ATOM    358  CA  LEU L  48      24.607  18.150  46.569  1.00 40.91           C  
ATOM    359  CB  LEU L  48      26.127  18.340  46.489  1.00 40.97           C  
ATOM    360  CG  LEU L  48      26.884  17.059  46.102  1.00 41.33           C  
ATOM    361  CD1 LEU L  48      28.397  17.311  46.037  1.00 41.22           C  
ATOM    362  CD2 LEU L  48      26.521  15.889  47.032  1.00 40.53           C  
ATOM    363  C   LEU L  48      24.050  19.437  47.110  1.00 40.89           C  
ATOM    364  O   LEU L  48      23.635  19.511  48.267  1.00 40.90           O  
ATOM    365  N   ILE L  49      24.049  20.502  46.275  1.00 40.55           N  
ATOM    366  CA  ILE L  49      23.695  21.814  46.751  1.00 40.67           C  
ATOM    367  CB  ILE L  49      24.902  22.665  47.045  1.00 40.97           C  
ATOM    368  CG1 ILE L  49      25.769  22.031  48.147  1.00 41.37           C  
ATOM    369  CG2 ILE L  49      24.418  24.083  47.393  1.00 40.75           C  
ATOM    370  CD1 ILE L  49      25.070  21.925  49.500  1.00 41.01           C  
ATOM    371  C   ILE L  49      22.924  22.528  45.681  1.00 40.80           C  
ATOM    372  O   ILE L  49      23.116  22.274  44.493  1.00 40.86           O  
ATOM    373  N   TYR L  50      21.997  23.424  46.090  1.00 40.96           N  
ATOM    374  CA  TYR L  50      21.297  24.243  45.144  1.00 41.11           C  
ATOM    375  CB  TYR L  50      19.914  23.706  44.719  1.00 41.42           C  
ATOM    376  CG  TYR L  50      18.974  23.696  45.873  1.00 41.66           C  
ATOM    377  CD1 TYR L  50      18.227  24.809  46.183  1.00 41.81           C  
ATOM    378  CD2 TYR L  50      18.831  22.563  46.639  1.00 42.12           C  
ATOM    379  CE1 TYR L  50      17.354  24.794  47.244  1.00 41.82           C  
ATOM    380  CE2 TYR L  50      17.961  22.541  47.701  1.00 42.49           C  
ATOM    381  CZ  TYR L  50      17.223  23.658  48.006  1.00 42.35           C  
ATOM    382  OH  TYR L  50      16.327  23.637  49.097  1.00 43.26           O  
ATOM    383  C   TYR L  50      21.142  25.602  45.756  1.00 40.68           C  
ATOM    384  O   TYR L  50      21.253  25.761  46.970  1.00 40.63           O  
ATOM    385  N   GLY L  51      20.947  26.629  44.906  1.00 30.39           N  
ATOM    386  CA  GLY L  51      20.777  27.951  45.427  1.00 30.50           C  
ATOM    387  C   GLY L  51      22.089  28.374  46.006  1.00 29.61           C  
ATOM    388  O   GLY L  51      22.153  29.238  46.877  1.00 29.92           O  
ATOM    389  N   ALA L  52      23.170  27.723  45.545  1.00 30.34           N  
ATOM    390  CA  ALA L  52      24.530  28.014  45.900  1.00 30.43           C  
ATOM    391  CB  ALA L  52      24.859  29.511  45.779  1.00 29.70           C  
ATOM    392  C   ALA L  52      24.863  27.578  47.301  1.00 30.47           C  
ATOM    393  O   ALA L  52      26.011  27.219  47.561  1.00 30.98           O  
ATOM    394  N   SER L  53      23.886  27.501  48.232  1.00 32.27           N  
ATOM    395  CA  SER L  53      24.300  27.166  49.569  1.00 33.43           C  
ATOM    396  CB  SER L  53      24.430  28.402  50.477  1.00 35.21           C  
ATOM    397  OG  SER L  53      23.159  29.004  50.664  1.00 33.74           O  
ATOM    398  C   SER L  53      23.301  26.260  50.222  1.00 33.78           C  
ATOM    399  O   SER L  53      23.554  25.765  51.320  1.00 34.00           O  
ATOM    400  N   SER L  54      22.148  26.000  49.573  1.00 43.07           N  
ATOM    401  CA  SER L  54      21.177  25.165  50.230  1.00 43.60           C  
ATOM    402  CB  SER L  54      19.741  25.391  49.729  1.00 43.89           C  
ATOM    403  OG  SER L  54      19.332  26.720  50.016  1.00 44.07           O  
ATOM    404  C   SER L  54      21.507  23.723  50.001  1.00 44.41           C  
ATOM    405  O   SER L  54      21.961  23.341  48.925  1.00 44.46           O  
ATOM    406  N   ARG L  55      21.254  22.878  51.024  1.00 45.32           N  
ATOM    407  CA  ARG L  55      21.529  21.469  50.927  1.00 46.55           C  
ATOM    408  CB  ARG L  55      22.456  20.954  52.047  1.00 46.93           C  
ATOM    409  CG  ARG L  55      22.766  19.457  51.952  1.00 47.50           C  
ATOM    410  CD  ARG L  55      23.314  18.834  53.242  1.00 48.35           C  
ATOM    411  NE  ARG L  55      24.602  19.502  53.577  1.00 48.83           N  
ATOM    412  CZ  ARG L  55      24.613  20.585  54.407  1.00 50.54           C  
ATOM    413  NH1 ARG L  55      23.445  21.049  54.939  1.00 50.89           N1+
ATOM    414  NH2 ARG L  55      25.794  21.194  54.717  1.00 50.91           N  
ATOM    415  C   ARG L  55      20.231  20.732  51.081  1.00 47.62           C  
ATOM    416  O   ARG L  55      19.481  20.979  52.025  1.00 47.90           O  
ATOM    417  N   PRO L  56      19.939  19.826  50.182  1.00 48.47           N  
ATOM    418  CA  PRO L  56      18.730  19.052  50.286  1.00 49.27           C  
ATOM    419  CD  PRO L  56      20.361  19.985  48.800  1.00 48.47           C  
ATOM    420  CB  PRO L  56      18.527  18.398  48.923  1.00 49.35           C  
ATOM    421  CG  PRO L  56      19.247  19.349  47.953  1.00 49.41           C  
ATOM    422  C   PRO L  56      18.886  18.059  51.391  1.00 50.02           C  
ATOM    423  O   PRO L  56      20.015  17.678  51.692  1.00 50.07           O  
ATOM    424  N   SER L  57      17.775  17.619  52.010  1.00 51.10           N  
ATOM    425  CA  SER L  57      17.906  16.675  53.078  1.00 51.74           C  
ATOM    426  CB  SER L  57      16.585  16.396  53.816  1.00 52.22           C  
ATOM    427  OG  SER L  57      16.111  17.585  54.431  1.00 53.40           O  
ATOM    428  C   SER L  57      18.369  15.394  52.473  1.00 51.73           C  
ATOM    429  O   SER L  57      18.046  15.078  51.329  1.00 52.04           O  
ATOM    430  N   GLY L  58      19.151  14.621  53.246  1.00 51.30           N  
ATOM    431  CA  GLY L  58      19.644  13.365  52.768  1.00 50.85           C  
ATOM    432  C   GLY L  58      21.067  13.537  52.341  1.00 50.32           C  
ATOM    433  O   GLY L  58      21.801  12.557  52.228  1.00 50.74           O  
ATOM    434  N   VAL L  59      21.500  14.790  52.094  1.00 49.35           N  
ATOM    435  CA  VAL L  59      22.863  15.007  51.700  1.00 48.56           C  
ATOM    436  CB  VAL L  59      23.044  16.202  50.806  1.00 48.34           C  
ATOM    437  CG1 VAL L  59      24.543  16.378  50.509  1.00 47.68           C  
ATOM    438  CG2 VAL L  59      22.181  16.004  49.550  1.00 48.08           C  
ATOM    439  C   VAL L  59      23.645  15.234  52.955  1.00 48.37           C  
ATOM    440  O   VAL L  59      23.214  15.970  53.839  1.00 48.14           O  
ATOM    441  N   ALA L  60      24.837  14.614  53.050  1.00 47.98           N  
ATOM    442  CA  ALA L  60      25.627  14.691  54.248  1.00 47.71           C  
ATOM    443  CB  ALA L  60      26.905  13.836  54.199  1.00 47.84           C  
ATOM    444  C   ALA L  60      26.033  16.112  54.498  1.00 47.75           C  
ATOM    445  O   ALA L  60      26.187  16.911  53.576  1.00 47.58           O  
ATOM    446  N   ASP L  61      26.219  16.442  55.791  1.00 47.65           N  
ATOM    447  CA  ASP L  61      26.552  17.751  56.286  1.00 47.65           C  
ATOM    448  CB  ASP L  61      26.576  17.847  57.823  1.00 48.08           C  
ATOM    449  CG  ASP L  61      25.164  17.686  58.364  1.00 49.45           C  
ATOM    450  OD1 ASP L  61      24.523  16.649  58.048  1.00 50.34           O  
ATOM    451  OD2 ASP L  61      24.703  18.603  59.094  1.00 49.69           O1-
ATOM    452  C   ASP L  61      27.920  18.146  55.831  1.00 47.21           C  
ATOM    453  O   ASP L  61      28.242  19.332  55.791  1.00 47.00           O  
ATOM    454  N   ARG L  62      28.777  17.165  55.503  1.00 46.53           N  
ATOM    455  CA  ARG L  62      30.137  17.459  55.145  1.00 46.30           C  
ATOM    456  CB  ARG L  62      31.023  16.222  54.907  1.00 46.61           C  
ATOM    457  CG  ARG L  62      30.580  15.280  53.788  1.00 47.08           C  
ATOM    458  CD  ARG L  62      31.532  14.092  53.633  1.00 47.41           C  
ATOM    459  NE  ARG L  62      31.022  13.230  52.528  1.00 47.17           N  
ATOM    460  CZ  ARG L  62      30.199  12.179  52.808  1.00 47.34           C  
ATOM    461  NH1 ARG L  62      29.836  11.923  54.098  1.00 47.42           N1+
ATOM    462  NH2 ARG L  62      29.742  11.384  51.796  1.00 47.22           N  
ATOM    463  C   ARG L  62      30.178  18.323  53.920  1.00 45.56           C  
ATOM    464  O   ARG L  62      31.156  19.044  53.719  1.00 45.88           O  
ATOM    465  N   PHE L  63      29.156  18.241  53.042  1.00 44.91           N  
ATOM    466  CA  PHE L  63      29.159  19.057  51.857  1.00 44.35           C  
ATOM    467  CB  PHE L  63      28.356  18.453  50.690  1.00 44.29           C  
ATOM    468  CG  PHE L  63      29.005  17.180  50.265  1.00 43.90           C  
ATOM    469  CD1 PHE L  63      30.004  17.183  49.320  1.00 44.08           C  
ATOM    470  CD2 PHE L  63      28.617  15.978  50.812  1.00 43.71           C  
ATOM    471  CE1 PHE L  63      30.604  16.012  48.925  1.00 44.07           C  
ATOM    472  CE2 PHE L  63      29.213  14.802  50.421  1.00 43.70           C  
ATOM    473  CZ  PHE L  63      30.207  14.817  49.475  1.00 43.96           C  
ATOM    474  C   PHE L  63      28.536  20.394  52.163  1.00 44.18           C  
ATOM    475  O   PHE L  63      27.476  20.470  52.782  1.00 44.25           O  
ATOM    476  N   SER L  64      29.200  21.492  51.728  1.00 43.76           N  
ATOM    477  CA  SER L  64      28.689  22.823  51.938  1.00 44.11           C  
ATOM    478  CB  SER L  64      29.360  23.577  53.101  1.00 44.22           C  
ATOM    479  OG  SER L  64      29.072  22.953  54.342  1.00 45.00           O  
ATOM    480  C   SER L  64      29.001  23.632  50.714  1.00 43.86           C  
ATOM    481  O   SER L  64      29.997  23.388  50.036  1.00 43.88           O  
ATOM    482  N   GLY L  65      28.154  24.643  50.417  1.00 43.83           N  
ATOM    483  CA  GLY L  65      28.371  25.470  49.261  1.00 43.69           C  
ATOM    484  C   GLY L  65      28.315  26.901  49.694  1.00 43.73           C  
ATOM    485  O   GLY L  65      27.636  27.243  50.660  1.00 43.37           O  
ATOM    486  N   SER L  66      29.040  27.782  48.972  1.00 43.81           N  
ATOM    487  CA  SER L  66      29.056  29.172  49.331  1.00 44.07           C  
ATOM    488  CB  SER L  66      30.104  29.503  50.408  1.00 44.17           C  
ATOM    489  OG  SER L  66      31.407  29.206  49.925  1.00 45.33           O  
ATOM    490  C   SER L  66      29.401  29.975  48.115  1.00 44.07           C  
ATOM    491  O   SER L  66      29.679  29.427  47.048  1.00 43.59           O  
ATOM    492  N   GLY L  67      29.382  31.318  48.255  1.00 43.69           N  
ATOM    493  CA  GLY L  67      29.742  32.189  47.168  1.00 44.00           C  
ATOM    494  C   GLY L  67      28.519  32.804  46.565  1.00 44.17           C  
ATOM    495  O   GLY L  67      27.393  32.376  46.812  1.00 44.43           O  
ATOM    496  N   SER L  68      28.737  33.868  45.764  1.00 44.42           N  
ATOM    497  CA  SER L  68      27.674  34.554  45.091  1.00 44.76           C  
ATOM    498  CB  SER L  68      27.029  35.666  45.936  1.00 45.13           C  
ATOM    499  OG  SER L  68      27.982  36.680  46.217  1.00 46.02           O  
ATOM    500  C   SER L  68      28.266  35.206  43.883  1.00 44.63           C  
ATOM    501  O   SER L  68      29.485  35.257  43.724  1.00 45.13           O  
ATOM    502  N   GLY L  69      27.401  35.716  42.985  1.00 44.16           N  
ATOM    503  CA  GLY L  69      27.882  36.391  41.818  1.00 44.30           C  
ATOM    504  C   GLY L  69      28.562  35.404  40.922  1.00 44.13           C  
ATOM    505  O   GLY L  69      27.944  34.468  40.417  1.00 43.90           O  
ATOM    506  N   THR L  70      29.830  35.709  40.587  1.00 44.41           N  
ATOM    507  CA  THR L  70      30.697  34.928  39.747  1.00 44.58           C  
ATOM    508  CB  THR L  70      31.709  35.766  39.025  1.00 44.95           C  
ATOM    509  OG1 THR L  70      32.596  36.378  39.949  1.00 44.79           O  
ATOM    510  CG2 THR L  70      30.957  36.839  38.218  1.00 44.79           C  
ATOM    511  C   THR L  70      31.458  33.832  40.449  1.00 44.85           C  
ATOM    512  O   THR L  70      31.875  32.881  39.792  1.00 45.60           O  
ATOM    513  N   ASP L  71      31.734  33.950  41.768  1.00 44.85           N  
ATOM    514  CA  ASP L  71      32.638  33.004  42.381  1.00 45.01           C  
ATOM    515  CB  ASP L  71      33.778  33.716  43.138  1.00 45.51           C  
ATOM    516  CG  ASP L  71      34.950  32.764  43.339  1.00 45.92           C  
ATOM    517  OD1 ASP L  71      34.885  31.617  42.825  1.00 47.64           O  
ATOM    518  OD2 ASP L  71      35.936  33.180  44.005  1.00 47.99           O1-
ATOM    519  C   ASP L  71      31.920  32.110  43.356  1.00 44.12           C  
ATOM    520  O   ASP L  71      31.312  32.586  44.314  1.00 44.28           O  
ATOM    521  N   PHE L  72      31.997  30.772  43.147  1.00 43.41           N  
ATOM    522  CA  PHE L  72      31.319  29.843  44.015  1.00 42.77           C  
ATOM    523  CB  PHE L  72      30.146  29.108  43.341  1.00 42.70           C  
ATOM    524  CG  PHE L  72      29.139  30.116  42.907  1.00 42.09           C  
ATOM    525  CD1 PHE L  72      28.141  30.534  43.757  1.00 41.91           C  
ATOM    526  CD2 PHE L  72      29.194  30.651  41.640  1.00 41.71           C  
ATOM    527  CE1 PHE L  72      27.216  31.466  43.350  1.00 42.17           C  
ATOM    528  CE2 PHE L  72      28.270  31.583  41.228  1.00 42.04           C  
ATOM    529  CZ  PHE L  72      27.274  31.990  42.082  1.00 41.70           C  
ATOM    530  C   PHE L  72      32.287  28.778  44.443  1.00 42.57           C  
ATOM    531  O   PHE L  72      33.257  28.490  43.741  1.00 42.58           O  
ATOM    532  N   THR L  73      32.053  28.169  45.629  1.00 42.42           N  
ATOM    533  CA  THR L  73      32.948  27.151  46.100  1.00 42.27           C  
ATOM    534  CB  THR L  73      33.908  27.658  47.139  1.00 42.73           C  
ATOM    535  OG1 THR L  73      34.677  28.728  46.612  1.00 44.04           O  
ATOM    536  CG2 THR L  73      34.830  26.506  47.569  1.00 42.27           C  
ATOM    537  C   THR L  73      32.168  26.041  46.740  1.00 42.09           C  
ATOM    538  O   THR L  73      31.180  26.267  47.438  1.00 42.23           O  
ATOM    539  N   LEU L  74      32.609  24.791  46.497  1.00 42.32           N  
ATOM    540  CA  LEU L  74      32.039  23.645  47.141  1.00 42.40           C  
ATOM    541  CB  LEU L  74      31.704  22.500  46.174  1.00 42.49           C  
ATOM    542  CG  LEU L  74      31.106  21.264  46.870  1.00 42.45           C  
ATOM    543  CD1 LEU L  74      29.769  21.586  47.561  1.00 41.44           C  
ATOM    544  CD2 LEU L  74      31.003  20.082  45.894  1.00 42.14           C  
ATOM    545  C   LEU L  74      33.095  23.150  48.073  1.00 42.61           C  
ATOM    546  O   LEU L  74      34.252  22.999  47.682  1.00 42.42           O  
ATOM    547  N   THR L  75      32.723  22.899  49.343  1.00 43.05           N  
ATOM    548  CA  THR L  75      33.684  22.462  50.314  1.00 43.53           C  
ATOM    549  CB  THR L  75      33.757  23.371  51.510  1.00 43.71           C  
ATOM    550  OG1 THR L  75      34.134  24.680  51.114  1.00 43.83           O  
ATOM    551  CG2 THR L  75      34.771  22.800  52.515  1.00 43.93           C  
ATOM    552  C   THR L  75      33.277  21.119  50.829  1.00 43.87           C  
ATOM    553  O   THR L  75      32.115  20.895  51.170  1.00 44.03           O  
ATOM    554  N   ILE L  76      34.243  20.178  50.879  1.00 44.27           N  
ATOM    555  CA  ILE L  76      33.999  18.876  51.426  1.00 44.60           C  
ATOM    556  CB  ILE L  76      34.402  17.774  50.490  1.00 44.63           C  
ATOM    557  CG1 ILE L  76      33.658  17.915  49.152  1.00 44.38           C  
ATOM    558  CG2 ILE L  76      34.137  16.430  51.185  1.00 44.46           C  
ATOM    559  CD1 ILE L  76      34.214  17.018  48.049  1.00 43.41           C  
ATOM    560  C   ILE L  76      34.882  18.797  52.636  1.00 45.29           C  
ATOM    561  O   ILE L  76      36.105  18.718  52.521  1.00 45.01           O  
ATOM    562  N   SER L  77      34.269  18.800  53.836  1.00 45.84           N  
ATOM    563  CA  SER L  77      34.997  18.864  55.074  1.00 46.51           C  
ATOM    564  CB  SER L  77      34.066  18.915  56.299  1.00 46.37           C  
ATOM    565  OG  SER L  77      33.279  17.736  56.369  1.00 46.86           O  
ATOM    566  C   SER L  77      35.903  17.685  55.238  1.00 47.14           C  
ATOM    567  O   SER L  77      37.090  17.856  55.516  1.00 47.53           O  
ATOM    568  N   ARG L  78      35.378  16.451  55.100  1.00 47.30           N  
ATOM    569  CA  ARG L  78      36.245  15.314  55.240  1.00 48.17           C  
ATOM    570  CB  ARG L  78      36.096  14.574  56.580  1.00 48.81           C  
ATOM    571  CG  ARG L  78      36.611  15.376  57.773  1.00 47.21           C  
ATOM    572  CD  ARG L  78      36.623  14.587  59.082  1.00 48.76           C  
ATOM    573  NE  ARG L  78      35.209  14.266  59.426  1.00 50.36           N  
ATOM    574  CZ  ARG L  78      34.934  13.444  60.480  1.00 45.51           C  
ATOM    575  NH1 ARG L  78      35.954  12.918  61.219  1.00 45.61           N1+
ATOM    576  NH2 ARG L  78      33.639  13.149  60.796  1.00 45.78           N  
ATOM    577  C   ARG L  78      35.892  14.346  54.161  1.00 47.76           C  
ATOM    578  O   ARG L  78      34.758  13.880  54.074  1.00 48.56           O  
ATOM    579  N   LEU L  79      36.878  13.997  53.317  1.00 47.52           N  
ATOM    580  CA  LEU L  79      36.626  13.117  52.217  1.00 47.27           C  
ATOM    581  CB  LEU L  79      37.781  13.053  51.202  1.00 47.00           C  
ATOM    582  CG  LEU L  79      38.008  14.356  50.415  1.00 46.21           C  
ATOM    583  CD1 LEU L  79      39.173  14.216  49.422  1.00 45.62           C  
ATOM    584  CD2 LEU L  79      36.719  14.815  49.721  1.00 45.26           C  
ATOM    585  C   LEU L  79      36.413  11.722  52.705  1.00 47.55           C  
ATOM    586  O   LEU L  79      37.167  11.207  53.527  1.00 47.67           O  
ATOM    587  N   GLU L  80      35.355  11.078  52.174  1.00 47.37           N  
ATOM    588  CA  GLU L  80      35.053   9.701  52.439  1.00 47.63           C  
ATOM    589  CB  GLU L  80      33.556   9.444  52.693  1.00 48.28           C  
ATOM    590  CG  GLU L  80      32.991  10.205  53.896  1.00 49.18           C  
ATOM    591  CD  GLU L  80      33.521   9.586  55.182  1.00 50.04           C  
ATOM    592  OE1 GLU L  80      33.192   8.399  55.449  1.00 51.08           O  
ATOM    593  OE2 GLU L  80      34.259  10.293  55.915  1.00 50.56           O1-
ATOM    594  C   GLU L  80      35.430   8.998  51.167  1.00 47.25           C  
ATOM    595  O   GLU L  80      35.620   9.652  50.144  1.00 46.70           O  
ATOM    596  N   PRO L  81      35.561   7.700  51.175  1.00 46.99           N  
ATOM    597  CA  PRO L  81      35.971   7.007  49.981  1.00 46.72           C  
ATOM    598  CD  PRO L  81      35.922   6.972  52.380  1.00 47.18           C  
ATOM    599  CB  PRO L  81      36.196   5.560  50.412  1.00 46.99           C  
ATOM    600  CG  PRO L  81      36.615   5.686  51.890  1.00 47.36           C  
ATOM    601  C   PRO L  81      35.024   7.179  48.833  1.00 46.08           C  
ATOM    602  O   PRO L  81      35.470   7.164  47.687  1.00 45.57           O  
ATOM    603  N   GLU L  82      33.720   7.332  49.117  1.00 45.66           N  
ATOM    604  CA  GLU L  82      32.700   7.490  48.118  1.00 45.56           C  
ATOM    605  CB  GLU L  82      31.280   7.322  48.688  1.00 46.47           C  
ATOM    606  CG  GLU L  82      31.026   8.091  49.985  1.00 48.24           C  
ATOM    607  CD  GLU L  82      31.437   7.189  51.142  1.00 50.32           C  
ATOM    608  OE1 GLU L  82      32.148   6.181  50.886  1.00 51.36           O  
ATOM    609  OE2 GLU L  82      31.043   7.493  52.298  1.00 50.76           O1-
ATOM    610  C   GLU L  82      32.826   8.823  47.437  1.00 45.01           C  
ATOM    611  O   GLU L  82      32.416   8.978  46.288  1.00 44.86           O  
ATOM    612  N   ASP L  83      33.394   9.818  48.141  1.00 44.43           N  
ATOM    613  CA  ASP L  83      33.528  11.177  47.689  1.00 43.91           C  
ATOM    614  CB  ASP L  83      34.122  12.108  48.759  1.00 43.64           C  
ATOM    615  CG  ASP L  83      33.061  12.297  49.830  1.00 44.29           C  
ATOM    616  OD1 ASP L  83      31.882  11.945  49.557  1.00 44.92           O  
ATOM    617  OD2 ASP L  83      33.409  12.798  50.933  1.00 45.44           O1-
ATOM    618  C   ASP L  83      34.410  11.266  46.481  1.00 43.23           C  
ATOM    619  O   ASP L  83      34.367  12.264  45.766  1.00 43.45           O  
ATOM    620  N   PHE L  84      35.288  10.274  46.245  1.00 42.53           N  
ATOM    621  CA  PHE L  84      36.125  10.391  45.087  1.00 42.00           C  
ATOM    622  CB  PHE L  84      37.246   9.338  45.041  1.00 42.11           C  
ATOM    623  CG  PHE L  84      38.113   9.617  46.219  1.00 42.39           C  
ATOM    624  CD1 PHE L  84      37.833   9.047  47.440  1.00 42.65           C  
ATOM    625  CD2 PHE L  84      39.196  10.458  46.109  1.00 41.69           C  
ATOM    626  CE1 PHE L  84      38.626   9.303  48.533  1.00 43.24           C  
ATOM    627  CE2 PHE L  84      39.993  10.718  47.199  1.00 42.51           C  
ATOM    628  CZ  PHE L  84      39.709  10.140  48.412  1.00 43.00           C  
ATOM    629  C   PHE L  84      35.258  10.232  43.881  1.00 42.12           C  
ATOM    630  O   PHE L  84      34.739   9.150  43.607  1.00 42.22           O  
ATOM    631  N   ALA L  85      35.088  11.333  43.118  1.00 41.12           N  
ATOM    632  CA  ALA L  85      34.225  11.314  41.972  1.00 40.68           C  
ATOM    633  CB  ALA L  85      32.737  11.170  42.332  1.00 41.28           C  
ATOM    634  C   ALA L  85      34.381  12.628  41.268  1.00 40.22           C  
ATOM    635  O   ALA L  85      35.222  13.449  41.633  1.00 39.91           O  
ATOM    636  N   VAL L  86      33.591  12.839  40.197  1.00 39.17           N  
ATOM    637  CA  VAL L  86      33.653  14.079  39.477  1.00 38.81           C  
ATOM    638  CB  VAL L  86      33.426  13.920  38.003  1.00 38.70           C  
ATOM    639  CG1 VAL L  86      33.457  15.308  37.341  1.00 38.65           C  
ATOM    640  CG2 VAL L  86      34.481  12.945  37.455  1.00 37.94           C  
ATOM    641  C   VAL L  86      32.573  14.975  40.010  1.00 38.57           C  
ATOM    642  O   VAL L  86      31.490  14.510  40.362  1.00 39.23           O  
ATOM    643  N   TYR L  87      32.852  16.295  40.094  1.00 37.92           N  
ATOM    644  CA  TYR L  87      31.876  17.223  40.600  1.00 37.63           C  
ATOM    645  CB  TYR L  87      32.341  17.992  41.850  1.00 37.68           C  
ATOM    646  CG  TYR L  87      32.493  17.030  42.976  1.00 38.09           C  
ATOM    647  CD1 TYR L  87      33.639  16.280  43.116  1.00 37.80           C  
ATOM    648  CD2 TYR L  87      31.488  16.885  43.904  1.00 37.76           C  
ATOM    649  CE1 TYR L  87      33.776  15.396  44.160  1.00 37.69           C  
ATOM    650  CE2 TYR L  87      31.621  16.004  44.949  1.00 37.52           C  
ATOM    651  CZ  TYR L  87      32.764  15.255  45.079  1.00 37.49           C  
ATOM    652  OH  TYR L  87      32.897  14.350  46.154  1.00 37.59           O  
ATOM    653  C   TYR L  87      31.607  18.256  39.546  1.00 37.72           C  
ATOM    654  O   TYR L  87      32.532  18.787  38.933  1.00 37.86           O  
ATOM    655  N   TYR L  88      30.315  18.576  39.318  1.00 37.44           N  
ATOM    656  CA  TYR L  88      29.964  19.546  38.319  1.00 37.57           C  
ATOM    657  CB  TYR L  88      29.048  19.012  37.199  1.00 37.34           C  
ATOM    658  CG  TYR L  88      29.734  17.933  36.434  1.00 37.69           C  
ATOM    659  CD1 TYR L  88      29.627  16.619  36.831  1.00 37.64           C  
ATOM    660  CD2 TYR L  88      30.475  18.231  35.314  1.00 37.85           C  
ATOM    661  CE1 TYR L  88      30.255  15.619  36.125  1.00 37.29           C  
ATOM    662  CE2 TYR L  88      31.105  17.236  34.606  1.00 37.78           C  
ATOM    663  CZ  TYR L  88      30.992  15.928  35.008  1.00 37.68           C  
ATOM    664  OH  TYR L  88      31.637  14.904  34.282  1.00 38.46           O  
ATOM    665  C   TYR L  88      29.162  20.631  38.971  1.00 37.45           C  
ATOM    666  O   TYR L  88      28.425  20.389  39.925  1.00 37.99           O  
ATOM    667  N   CYS L  89      29.325  21.875  38.473  1.00 37.70           N  
ATOM    668  CA  CYS L  89      28.538  22.990  38.913  1.00 38.13           C  
ATOM    669  CB  CYS L  89      29.368  24.244  39.289  1.00 38.74           C  
ATOM    670  SG  CYS L  89      30.504  24.789  37.975  1.00 40.18           S  
ATOM    671  C   CYS L  89      27.629  23.332  37.769  1.00 38.07           C  
ATOM    672  O   CYS L  89      27.977  23.107  36.611  1.00 38.40           O  
ATOM    673  N   GLN L  90      26.419  23.848  38.076  1.00 37.84           N  
ATOM    674  CA  GLN L  90      25.448  24.183  37.068  1.00 37.58           C  
ATOM    675  CB  GLN L  90      24.259  23.209  37.024  1.00 38.01           C  
ATOM    676  CG  GLN L  90      23.186  23.590  36.001  1.00 37.76           C  
ATOM    677  CD  GLN L  90      21.925  22.795  36.314  1.00 37.89           C  
ATOM    678  OE1 GLN L  90      21.823  22.156  37.361  1.00 38.20           O  
ATOM    679  NE2 GLN L  90      20.926  22.846  35.392  1.00 36.81           N  
ATOM    680  C   GLN L  90      24.837  25.501  37.420  1.00 37.70           C  
ATOM    681  O   GLN L  90      24.623  25.802  38.593  1.00 37.83           O  
ATOM    682  N   GLN L  91      24.525  26.309  36.386  1.00 37.67           N  
ATOM    683  CA  GLN L  91      23.916  27.601  36.533  1.00 37.61           C  
ATOM    684  CB  GLN L  91      24.810  28.678  35.891  1.00 37.56           C  
ATOM    685  CG  GLN L  91      24.142  30.015  35.599  1.00 38.28           C  
ATOM    686  CD  GLN L  91      23.476  29.899  34.232  1.00 38.68           C  
ATOM    687  OE1 GLN L  91      22.285  30.167  34.085  1.00 38.25           O  
ATOM    688  NE2 GLN L  91      24.262  29.484  33.204  1.00 37.62           N  
ATOM    689  C   GLN L  91      22.590  27.580  35.818  1.00 37.56           C  
ATOM    690  O   GLN L  91      22.523  27.338  34.616  1.00 37.40           O  
ATOM    691  N   TYR L  92      21.506  27.825  36.586  1.00 38.66           N  
ATOM    692  CA  TYR L  92      20.222  27.939  35.970  1.00 37.32           C  
ATOM    693  CB  TYR L  92      19.254  26.815  36.400  1.00 34.25           C  
ATOM    694  CG  TYR L  92      19.066  26.815  37.882  1.00 41.02           C  
ATOM    695  CD1 TYR L  92      19.929  26.141  38.716  1.00 46.15           C  
ATOM    696  CD2 TYR L  92      18.016  27.492  38.451  1.00 45.40           C  
ATOM    697  CE1 TYR L  92      19.744  26.146  40.081  1.00 51.56           C  
ATOM    698  CE2 TYR L  92      17.824  27.502  39.813  1.00 44.95           C  
ATOM    699  CZ  TYR L  92      18.690  26.825  40.636  1.00 47.62           C  
ATOM    700  OH  TYR L  92      18.495  26.833  42.034  1.00 53.14           O  
ATOM    701  C   TYR L  92      19.655  29.290  36.308  1.00 40.20           C  
ATOM    702  O   TYR L  92      18.460  29.434  36.566  1.00 40.88           O  
ATOM    703  N   GLY L  93      20.523  30.322  36.285  1.00 40.77           N  
ATOM    704  CA  GLY L  93      20.164  31.688  36.537  1.00 49.11           C  
ATOM    705  C   GLY L  93      19.341  32.189  35.401  1.00 48.82           C  
ATOM    706  O   GLY L  93      18.465  33.031  35.586  1.00 48.00           O  
ATOM    707  N   GLN L  94      19.652  31.721  34.177  1.00 49.30           N  
ATOM    708  CA  GLN L  94      18.945  32.193  33.028  1.00 51.76           C  
ATOM    709  CB  GLN L  94      19.784  33.142  32.149  1.00 50.86           C  
ATOM    710  CG  GLN L  94      21.075  32.540  31.597  1.00 26.54           C  
ATOM    711  CD  GLN L  94      21.777  33.642  30.814  1.00 27.75           C  
ATOM    712  OE1 GLN L  94      21.354  34.010  29.720  1.00 28.90           O  
ATOM    713  NE2 GLN L  94      22.878  34.195  31.390  1.00 31.73           N  
ATOM    714  C   GLN L  94      18.458  31.026  32.230  1.00 50.16           C  
ATOM    715  O   GLN L  94      18.688  29.868  32.575  1.00 53.71           O  
ATOM    716  N   SER L  95      17.763  31.335  31.121  1.00 49.64           N  
ATOM    717  CA  SER L  95      17.093  30.379  30.292  1.00 47.70           C  
ATOM    718  CB  SER L  95      16.444  31.060  29.072  1.00 47.83           C  
ATOM    719  OG  SER L  95      15.789  30.111  28.245  1.00 53.71           O  
ATOM    720  C   SER L  95      18.059  29.350  29.799  1.00 45.76           C  
ATOM    721  O   SER L  95      17.736  28.164  29.779  1.00 51.16           O  
ATOM    722  N   LEU L  96      19.274  29.756  29.388  1.00 45.66           N  
ATOM    723  CA  LEU L  96      20.189  28.761  28.905  1.00 44.61           C  
ATOM    724  CB  LEU L  96      21.170  29.306  27.853  1.00 43.14           C  
ATOM    725  CG  LEU L  96      22.180  28.267  27.334  1.00 45.09           C  
ATOM    726  CD1 LEU L  96      21.476  27.091  26.637  1.00 19.18           C  
ATOM    727  CD2 LEU L  96      23.247  28.929  26.451  1.00 20.41           C  
ATOM    728  C   LEU L  96      20.993  28.271  30.062  1.00 45.36           C  
ATOM    729  O   LEU L  96      21.874  28.971  30.554  1.00 48.70           O  
ATOM    730  N   SER L  97      20.702  27.038  30.525  1.00 41.37           N  
ATOM    731  CA  SER L  97      21.428  26.479  31.632  1.00 40.02           C  
ATOM    732  CB  SER L  97      20.679  25.338  32.342  1.00 40.49           C  
ATOM    733  OG  SER L  97      21.455  24.839  33.421  1.00 17.03           O  
ATOM    734  C   SER L  97      22.707  25.916  31.100  1.00 38.99           C  
ATOM    735  O   SER L  97      22.761  25.421  29.974  1.00 43.13           O  
ATOM    736  N   THR L  98      23.781  25.978  31.907  1.00 38.42           N  
ATOM    737  CA  THR L  98      25.048  25.478  31.450  1.00 38.54           C  
ATOM    738  CB  THR L  98      25.955  26.567  30.959  1.00 38.70           C  
ATOM    739  OG1 THR L  98      26.216  27.492  32.005  1.00 37.80           O  
ATOM    740  CG2 THR L  98      25.276  27.281  29.779  1.00 38.67           C  
ATOM    741  C   THR L  98      25.744  24.821  32.603  1.00 38.75           C  
ATOM    742  O   THR L  98      25.481  25.136  33.763  1.00 38.53           O  
ATOM    743  N   PHE L  99      26.673  23.887  32.303  1.00 39.05           N  
ATOM    744  CA  PHE L  99      27.397  23.188  33.331  1.00 39.00           C  
ATOM    745  CB  PHE L  99      27.339  21.650  33.238  1.00 38.53           C  
ATOM    746  CG  PHE L  99      25.996  21.128  33.619  1.00 38.79           C  
ATOM    747  CD1 PHE L  99      24.995  21.009  32.686  1.00 38.42           C  
ATOM    748  CD2 PHE L  99      25.746  20.742  34.916  1.00 39.32           C  
ATOM    749  CE1 PHE L  99      23.761  20.518  33.043  1.00 38.56           C  
ATOM    750  CE2 PHE L  99      24.514  20.251  35.277  1.00 39.30           C  
ATOM    751  CZ  PHE L  99      23.517  20.139  34.340  1.00 38.85           C  
ATOM    752  C   PHE L  99      28.854  23.495  33.194  1.00 39.00           C  
ATOM    753  O   PHE L  99      29.324  23.933  32.145  1.00 39.05           O  
ATOM    754  N   GLY L 100      29.607  23.286  34.293  1.00 39.19           N  
ATOM    755  CA  GLY L 100      31.032  23.445  34.266  1.00 39.54           C  
ATOM    756  C   GLY L 100      31.583  22.188  33.656  1.00 39.62           C  
ATOM    757  O   GLY L 100      30.852  21.223  33.442  1.00 39.77           O  
ATOM    758  N   GLN L 101      32.895  22.184  33.345  1.00 40.41           N  
ATOM    759  CA  GLN L 101      33.570  21.067  32.740  1.00 40.73           C  
ATOM    760  CB  GLN L 101      34.989  21.375  32.227  1.00 41.79           C  
ATOM    761  CG  GLN L 101      36.016  21.644  33.325  1.00 44.28           C  
ATOM    762  CD  GLN L 101      35.983  23.115  33.704  1.00 46.95           C  
ATOM    763  OE1 GLN L 101      34.952  23.779  33.626  1.00 49.25           O  
ATOM    764  NE2 GLN L 101      37.161  23.640  34.123  1.00 48.09           N  
ATOM    765  C   GLN L 101      33.695  19.940  33.722  1.00 40.96           C  
ATOM    766  O   GLN L 101      33.738  18.775  33.331  1.00 41.02           O  
ATOM    767  N   GLY L 102      33.824  20.253  35.025  1.00 40.90           N  
ATOM    768  CA  GLY L 102      33.905  19.215  36.015  1.00 40.85           C  
ATOM    769  C   GLY L 102      35.277  19.164  36.617  1.00 40.92           C  
ATOM    770  O   GLY L 102      36.287  19.401  35.955  1.00 41.20           O  
ATOM    771  N   THR L 103      35.319  18.850  37.929  1.00 40.95           N  
ATOM    772  CA  THR L 103      36.546  18.683  38.653  1.00 41.09           C  
ATOM    773  CB  THR L 103      36.679  19.592  39.840  1.00 41.09           C  
ATOM    774  OG1 THR L 103      36.649  20.950  39.425  1.00 41.80           O  
ATOM    775  CG2 THR L 103      38.007  19.279  40.549  1.00 41.26           C  
ATOM    776  C   THR L 103      36.552  17.279  39.168  1.00 41.19           C  
ATOM    777  O   THR L 103      35.586  16.825  39.777  1.00 41.15           O  
ATOM    778  N   LYS L 104      37.660  16.550  38.937  1.00 41.45           N  
ATOM    779  CA  LYS L 104      37.731  15.178  39.348  1.00 42.23           C  
ATOM    780  CB  LYS L 104      38.409  14.289  38.290  1.00 42.67           C  
ATOM    781  CG  LYS L 104      38.492  12.802  38.640  1.00 43.56           C  
ATOM    782  CD  LYS L 104      38.807  11.935  37.416  1.00 44.65           C  
ATOM    783  CE  LYS L 104      38.903  10.434  37.702  1.00 45.80           C  
ATOM    784  NZ  LYS L 104      40.260  10.097  38.183  1.00 44.46           N1+
ATOM    785  C   LYS L 104      38.542  15.098  40.600  1.00 42.48           C  
ATOM    786  O   LYS L 104      39.672  15.580  40.657  1.00 42.89           O  
ATOM    787  N   VAL L 105      37.966  14.479  41.650  1.00 42.52           N  
ATOM    788  CA  VAL L 105      38.673  14.328  42.888  1.00 42.70           C  
ATOM    789  CB  VAL L 105      37.807  14.587  44.089  1.00 42.66           C  
ATOM    790  CG1 VAL L 105      38.628  14.336  45.365  1.00 42.54           C  
ATOM    791  CG2 VAL L 105      37.236  16.011  43.978  1.00 42.21           C  
ATOM    792  C   VAL L 105      39.110  12.898  42.949  1.00 43.29           C  
ATOM    793  O   VAL L 105      38.282  11.989  43.018  1.00 43.15           O  
ATOM    794  N   GLU L 106      40.437  12.666  42.938  1.00 43.79           N  
ATOM    795  CA  GLU L 106      40.961  11.330  42.919  1.00 44.59           C  
ATOM    796  CB  GLU L 106      41.777  11.025  41.644  1.00 44.68           C  
ATOM    797  CG  GLU L 106      42.899  12.030  41.355  1.00 46.41           C  
ATOM    798  CD  GLU L 106      43.600  11.614  40.065  1.00 47.51           C  
ATOM    799  OE1 GLU L 106      42.894  11.156  39.127  1.00 48.25           O  
ATOM    800  OE2 GLU L 106      44.851  11.748  39.999  1.00 48.39           O1-
ATOM    801  C   GLU L 106      41.827  11.117  44.122  1.00 44.82           C  
ATOM    802  O   GLU L 106      42.221  12.061  44.807  1.00 44.46           O  
ATOM    803  N   VAL L 107      42.118   9.835  44.422  1.00 45.64           N  
ATOM    804  CA  VAL L 107      42.882   9.479  45.583  1.00 45.96           C  
ATOM    805  CB  VAL L 107      42.771   8.025  45.932  1.00 45.78           C  
ATOM    806  CG1 VAL L 107      43.646   7.746  47.166  1.00 46.16           C  
ATOM    807  CG2 VAL L 107      41.286   7.676  46.122  1.00 45.72           C  
ATOM    808  C   VAL L 107      44.330   9.776  45.352  1.00 46.28           C  
ATOM    809  O   VAL L 107      44.863   9.571  44.262  1.00 46.17           O  
ATOM    810  N   LYS L 108      45.005  10.280  46.404  1.00 46.66           N  
ATOM    811  CA  LYS L 108      46.405  10.581  46.332  1.00 47.35           C  
ATOM    812  CB  LYS L 108      46.901  11.408  47.533  1.00 47.53           C  
ATOM    813  CG  LYS L 108      46.354  12.837  47.581  1.00 52.29           C  
ATOM    814  CD  LYS L 108      46.493  13.500  48.955  1.00 53.71           C  
ATOM    815  CE  LYS L 108      47.937  13.728  49.406  1.00 53.94           C  
ATOM    816  NZ  LYS L 108      47.954  14.352  50.748  1.00 53.33           N1+
ATOM    817  C   LYS L 108      47.130   9.244  46.381  1.00 47.87           C  
ATOM    818  O   LYS L 108      46.965   8.527  47.404  1.00 48.17           O  
ATOM    819  OXT LYS L 108      47.855   8.922  45.402  1.00  0.00           O1-
TER     820      LYS L 108 
ATOM    821  N   VAL H 109      10.596   9.871  44.231  1.00 55.54           N1+
ATOM    822  CA  VAL H 109      10.218   9.972  42.805  1.00 55.43           C  
ATOM    823  CB  VAL H 109      10.181  11.411  42.375  1.00 55.59           C  
ATOM    824  CG1 VAL H 109       9.882  11.476  40.868  1.00 55.41           C  
ATOM    825  CG2 VAL H 109       9.146  12.147  43.241  1.00 55.95           C  
ATOM    826  C   VAL H 109      11.211   9.237  41.971  1.00 55.03           C  
ATOM    827  O   VAL H 109      12.408   9.515  42.020  1.00 55.36           O  
ATOM    828  N   GLN H 110      10.732   8.258  41.185  1.00 54.22           N  
ATOM    829  CA  GLN H 110      11.649   7.499  40.392  1.00 53.64           C  
ATOM    830  CB  GLN H 110      11.501   5.981  40.568  1.00 54.08           C  
ATOM    831  CG  GLN H 110      11.824   5.511  41.986  1.00 55.10           C  
ATOM    832  CD  GLN H 110      11.639   4.003  42.023  1.00 54.52           C  
ATOM    833  OE1 GLN H 110      12.052   3.297  41.108  1.00 54.96           O  
ATOM    834  NE2 GLN H 110      10.989   3.497  43.107  1.00 55.00           N  
ATOM    835  C   GLN H 110      11.403   7.806  38.952  1.00 52.53           C  
ATOM    836  O   GLN H 110      10.267   8.005  38.524  1.00 52.75           O  
ATOM    837  N   LEU H 111      12.500   7.882  38.176  1.00 51.17           N  
ATOM    838  CA  LEU H 111      12.401   8.111  36.763  1.00 49.59           C  
ATOM    839  CB  LEU H 111      13.150   9.373  36.303  1.00 49.15           C  
ATOM    840  CG  LEU H 111      12.550  10.676  36.864  1.00 48.24           C  
ATOM    841  CD1 LEU H 111      13.325  11.910  36.379  1.00 47.51           C  
ATOM    842  CD2 LEU H 111      11.043  10.762  36.565  1.00 47.46           C  
ATOM    843  C   LEU H 111      13.047   6.939  36.095  1.00 49.11           C  
ATOM    844  O   LEU H 111      14.171   6.568  36.436  1.00 48.58           O  
ATOM    845  N   VAL H 112      12.348   6.311  35.125  1.00 48.55           N  
ATOM    846  CA  VAL H 112      12.903   5.175  34.443  1.00 48.64           C  
ATOM    847  CB  VAL H 112      12.084   3.927  34.599  1.00 48.88           C  
ATOM    848  CG1 VAL H 112      12.722   2.804  33.769  1.00 49.07           C  
ATOM    849  CG2 VAL H 112      11.973   3.604  36.098  1.00 49.30           C  
ATOM    850  C   VAL H 112      12.941   5.493  32.980  1.00 48.13           C  
ATOM    851  O   VAL H 112      11.964   5.982  32.417  1.00 48.58           O  
ATOM    852  N   GLN H 113      14.075   5.178  32.321  1.00 47.67           N  
ATOM    853  CA  GLN H 113      14.266   5.522  30.941  1.00 47.46           C  
ATOM    854  CB  GLN H 113      15.632   6.187  30.696  1.00 47.26           C  
ATOM    855  CG  GLN H 113      15.789   7.497  31.473  1.00 47.78           C  
ATOM    856  CD  GLN H 113      17.190   8.050  31.249  1.00 47.46           C  
ATOM    857  OE1 GLN H 113      17.777   8.653  32.145  1.00 47.60           O  
ATOM    858  NE2 GLN H 113      17.743   7.848  30.024  1.00 46.03           N  
ATOM    859  C   GLN H 113      14.213   4.288  30.093  1.00 47.73           C  
ATOM    860  O   GLN H 113      14.278   3.164  30.589  1.00 48.51           O  
ATOM    861  N   SER H 114      14.075   4.494  28.767  1.00 47.67           N  
ATOM    862  CA  SER H 114      14.029   3.420  27.817  1.00 47.84           C  
ATOM    863  CB  SER H 114      13.561   3.861  26.419  1.00 47.80           C  
ATOM    864  OG  SER H 114      14.446   4.840  25.896  1.00 48.03           O  
ATOM    865  C   SER H 114      15.411   2.854  27.699  1.00 47.65           C  
ATOM    866  O   SER H 114      16.372   3.429  28.207  1.00 47.33           O  
ATOM    867  N   GLY H 115      15.536   1.698  27.018  1.00 47.41           N  
ATOM    868  CA  GLY H 115      16.784   0.990  26.930  1.00 47.39           C  
ATOM    869  C   GLY H 115      17.680   1.598  25.899  1.00 47.39           C  
ATOM    870  O   GLY H 115      17.308   2.517  25.172  1.00 47.32           O  
ATOM    871  N   ALA H 116      18.908   1.044  25.808  1.00 47.85           N  
ATOM    872  CA  ALA H 116      19.929   1.533  24.926  1.00 48.30           C  
ATOM    873  CB  ALA H 116      21.287   0.833  25.110  1.00 48.07           C  
ATOM    874  C   ALA H 116      19.506   1.347  23.505  1.00 48.98           C  
ATOM    875  O   ALA H 116      18.728   0.451  23.182  1.00 48.73           O  
ATOM    876  N   GLU H 117      20.000   2.233  22.615  1.00 49.39           N  
ATOM    877  CA  GLU H 117      19.653   2.139  21.228  1.00 50.50           C  
ATOM    878  CB  GLU H 117      18.579   3.142  20.780  1.00 51.29           C  
ATOM    879  CG  GLU H 117      17.158   2.690  21.104  1.00 53.16           C  
ATOM    880  CD  GLU H 117      16.221   3.864  20.870  1.00 53.81           C  
ATOM    881  OE1 GLU H 117      16.329   4.858  21.635  1.00 53.55           O  
ATOM    882  OE2 GLU H 117      15.389   3.783  19.928  1.00 55.24           O1-
ATOM    883  C   GLU H 117      20.860   2.393  20.385  1.00 50.35           C  
ATOM    884  O   GLU H 117      21.772   3.126  20.768  1.00 50.53           O  
ATOM    885  N   VAL H 118      20.890   1.751  19.202  1.00 50.31           N  
ATOM    886  CA  VAL H 118      21.949   1.948  18.259  1.00 49.99           C  
ATOM    887  CB  VAL H 118      22.615   0.665  17.854  1.00 50.10           C  
ATOM    888  CG1 VAL H 118      23.649   0.967  16.758  1.00 52.30           C  
ATOM    889  CG2 VAL H 118      23.210   0.008  19.111  1.00 51.44           C  
ATOM    890  C   VAL H 118      21.303   2.529  17.040  1.00 49.82           C  
ATOM    891  O   VAL H 118      20.361   1.950  16.500  1.00 49.68           O  
ATOM    892  N   LYS H 119      21.796   3.693  16.565  1.00 49.76           N  
ATOM    893  CA  LYS H 119      21.158   4.326  15.443  1.00 50.05           C  
ATOM    894  CB  LYS H 119      20.490   5.666  15.798  1.00 50.19           C  
ATOM    895  CG  LYS H 119      19.271   5.556  16.718  1.00 50.96           C  
ATOM    896  CD  LYS H 119      18.077   4.831  16.096  1.00 52.02           C  
ATOM    897  CE  LYS H 119      16.822   4.881  16.971  1.00 52.67           C  
ATOM    898  NZ  LYS H 119      15.698   4.192  16.300  1.00 52.80           N1+
ATOM    899  C   LYS H 119      22.172   4.632  14.382  1.00 49.97           C  
ATOM    900  O   LYS H 119      23.364   4.773  14.649  1.00 50.16           O  
ATOM    901  N   ARG H 120      21.691   4.718  13.125  1.00 50.28           N  
ATOM    902  CA  ARG H 120      22.502   5.048  11.987  1.00 50.41           C  
ATOM    903  CB  ARG H 120      21.952   4.475  10.670  1.00 50.70           C  
ATOM    904  CG  ARG H 120      21.975   2.948  10.586  1.00 42.85           C  
ATOM    905  CD  ARG H 120      23.314   2.387  10.102  1.00 26.97           C  
ATOM    906  NE  ARG H 120      23.175   0.908  10.002  1.00 29.29           N  
ATOM    907  CZ  ARG H 120      23.473   0.118  11.074  1.00 30.54           C  
ATOM    908  NH1 ARG H 120      23.898   0.682  12.242  1.00 25.10           N1+
ATOM    909  NH2 ARG H 120      23.356  -1.238  10.979  1.00 32.18           N  
ATOM    910  C   ARG H 120      22.478   6.538  11.837  1.00 50.36           C  
ATOM    911  O   ARG H 120      21.487   7.194  12.150  1.00 50.59           O  
ATOM    912  N   PRO H 121      23.553   7.089  11.351  1.00 50.31           N  
ATOM    913  CA  PRO H 121      23.663   8.507  11.163  1.00 50.39           C  
ATOM    914  CD  PRO H 121      24.517   6.345  10.558  1.00 50.75           C  
ATOM    915  CB  PRO H 121      25.010   8.718  10.474  1.00 50.78           C  
ATOM    916  CG  PRO H 121      25.212   7.407   9.691  1.00 51.13           C  
ATOM    917  C   PRO H 121      22.531   9.004  10.318  1.00 50.30           C  
ATOM    918  O   PRO H 121      22.184   8.346   9.337  1.00 50.24           O  
ATOM    919  N   GLY H 122      21.945  10.162  10.687  1.00 50.42           N  
ATOM    920  CA  GLY H 122      20.899  10.767   9.911  1.00 50.25           C  
ATOM    921  C   GLY H 122      19.569  10.305  10.419  1.00 50.49           C  
ATOM    922  O   GLY H 122      18.529  10.838  10.036  1.00 50.56           O  
ATOM    923  N   SER H 123      19.573   9.303  11.315  1.00 50.18           N  
ATOM    924  CA  SER H 123      18.363   8.750  11.844  1.00 50.36           C  
ATOM    925  CB  SER H 123      18.579   7.320  12.365  1.00 50.20           C  
ATOM    926  OG  SER H 123      17.373   6.795  12.885  1.00 48.45           O  
ATOM    927  C   SER H 123      17.916   9.606  12.992  1.00 50.39           C  
ATOM    928  O   SER H 123      18.588  10.566  13.365  1.00 50.42           O  
ATOM    929  N   SER H 124      16.733   9.291  13.565  1.00 50.63           N  
ATOM    930  CA  SER H 124      16.226  10.034  14.685  1.00 50.74           C  
ATOM    931  CB  SER H 124      14.882  10.726  14.402  1.00 51.07           C  
ATOM    932  OG  SER H 124      13.886   9.765  14.090  1.00 54.67           O  
ATOM    933  C   SER H 124      16.015   9.069  15.813  1.00 50.59           C  
ATOM    934  O   SER H 124      15.750   7.888  15.587  1.00 50.87           O  
ATOM    935  N   VAL H 125      16.153   9.548  17.070  1.00 49.84           N  
ATOM    936  CA  VAL H 125      15.990   8.678  18.201  1.00 49.47           C  
ATOM    937  CB  VAL H 125      17.273   8.446  18.948  1.00 49.89           C  
ATOM    938  CG1 VAL H 125      17.763   9.791  19.511  1.00 44.84           C  
ATOM    939  CG2 VAL H 125      17.034   7.374  20.023  1.00 45.04           C  
ATOM    940  C   VAL H 125      15.022   9.303  19.157  1.00 49.42           C  
ATOM    941  O   VAL H 125      14.948  10.526  19.278  1.00 49.12           O  
ATOM    942  N   THR H 126      14.227   8.462  19.849  1.00 48.91           N  
ATOM    943  CA  THR H 126      13.296   8.968  20.813  1.00 48.72           C  
ATOM    944  CB  THR H 126      11.864   8.737  20.430  1.00 48.61           C  
ATOM    945  OG1 THR H 126      11.591   9.348  19.178  1.00 49.02           O  
ATOM    946  CG2 THR H 126      10.958   9.339  21.519  1.00 48.35           C  
ATOM    947  C   THR H 126      13.544   8.237  22.095  1.00 48.81           C  
ATOM    948  O   THR H 126      13.461   7.010  22.141  1.00 48.98           O  
ATOM    949  N   VAL H 127      13.850   8.980  23.177  1.00 48.40           N  
ATOM    950  CA  VAL H 127      14.098   8.358  24.446  1.00 48.14           C  
ATOM    951  CB  VAL H 127      15.360   8.840  25.104  1.00 48.21           C  
ATOM    952  CG1 VAL H 127      15.481   8.185  26.489  1.00 47.74           C  
ATOM    953  CG2 VAL H 127      16.542   8.541  24.166  1.00 47.98           C  
ATOM    954  C   VAL H 127      12.961   8.717  25.350  1.00 48.29           C  
ATOM    955  O   VAL H 127      12.495   9.856  25.354  1.00 48.23           O  
ATOM    956  N   SER H 128      12.493   7.740  26.155  1.00 48.36           N  
ATOM    957  CA  SER H 128      11.362   7.957  27.014  1.00 48.36           C  
ATOM    958  CB  SER H 128      10.340   6.808  26.982  1.00 48.33           C  
ATOM    959  OG  SER H 128       9.818   6.638  25.675  1.00 51.01           O  
ATOM    960  C   SER H 128      11.838   8.015  28.431  1.00 48.42           C  
ATOM    961  O   SER H 128      12.856   7.424  28.785  1.00 48.18           O  
ATOM    962  N   CYS H 129      11.106   8.770  29.278  1.00 48.60           N  
ATOM    963  CA  CYS H 129      11.424   8.868  30.675  1.00 49.04           C  
ATOM    964  CB  CYS H 129      12.152  10.188  31.017  1.00 49.43           C  
ATOM    965  SG  CYS H 129      12.566  10.383  32.779  1.00 49.63           S  
ATOM    966  C   CYS H 129      10.122   8.828  31.420  1.00 49.39           C  
ATOM    967  O   CYS H 129       9.320   9.757  31.327  1.00 49.35           O  
ATOM    968  N   LYS H 130       9.873   7.750  32.196  1.00 50.00           N  
ATOM    969  CA  LYS H 130       8.613   7.659  32.883  1.00 50.78           C  
ATOM    970  CB  LYS H 130       7.949   6.272  32.821  1.00 51.41           C  
ATOM    971  CG  LYS H 130       6.517   6.286  33.364  1.00 48.20           C  
ATOM    972  CD  LYS H 130       5.715   5.028  33.033  1.00 49.99           C  
ATOM    973  CE  LYS H 130       4.248   5.105  33.466  1.00 50.89           C  
ATOM    974  NZ  LYS H 130       4.149   5.098  34.941  1.00 51.89           N1+
ATOM    975  C   LYS H 130       8.819   7.990  34.325  1.00 51.11           C  
ATOM    976  O   LYS H 130       9.781   7.550  34.950  1.00 51.06           O  
ATOM    977  N   ALA H 131       7.889   8.779  34.896  1.00 51.66           N  
ATOM    978  CA  ALA H 131       8.026   9.193  36.260  1.00 52.54           C  
ATOM    979  CB  ALA H 131       7.833  10.708  36.457  1.00 51.83           C  
ATOM    980  C   ALA H 131       6.992   8.506  37.089  1.00 53.35           C  
ATOM    981  O   ALA H 131       5.851   8.328  36.664  1.00 53.16           O  
ATOM    982  N   SER H 132       7.396   8.075  38.304  1.00 54.40           N  
ATOM    983  CA  SER H 132       6.485   7.448  39.217  1.00 55.69           C  
ATOM    984  CB  SER H 132       6.845   5.989  39.552  1.00 55.61           C  
ATOM    985  OG  SER H 132       6.743   5.168  38.398  1.00 56.80           O  
ATOM    986  C   SER H 132       6.592   8.198  40.506  1.00 56.46           C  
ATOM    987  O   SER H 132       7.692   8.406  41.019  1.00 56.70           O  
ATOM    988  N   GLY H 133       5.455   8.647  41.074  1.00 55.79           N  
ATOM    989  CA  GLY H 133       5.486   9.336  42.337  1.00 56.59           C  
ATOM    990  C   GLY H 133       5.527  10.813  42.094  1.00 57.25           C  
ATOM    991  O   GLY H 133       6.136  11.286  41.137  1.00 57.98           O  
ATOM    992  N   GLY H 134       4.871  11.593  42.977  1.00 57.66           N  
ATOM    993  CA  GLY H 134       4.913  13.022  42.858  1.00 57.49           C  
ATOM    994  C   GLY H 134       3.952  13.451  41.795  1.00 57.20           C  
ATOM    995  O   GLY H 134       3.254  12.631  41.196  1.00 57.61           O  
ATOM    996  N   SER H 135       3.909  14.777  41.535  1.00 56.61           N  
ATOM    997  CA  SER H 135       3.029  15.305  40.535  1.00 55.81           C  
ATOM    998  CB  SER H 135       2.233  16.540  41.003  1.00 56.23           C  
ATOM    999  OG  SER H 135       3.111  17.570  41.426  1.00 57.07           O  
ATOM   1000  C   SER H 135       3.851  15.651  39.331  1.00 54.62           C  
ATOM   1001  O   SER H 135       4.824  16.399  39.389  1.00 55.08           O  
ATOM   1002  N   PHE H 136       3.466  15.047  38.197  1.00 52.85           N  
ATOM   1003  CA  PHE H 136       4.128  15.115  36.926  1.00 51.25           C  
ATOM   1004  CB  PHE H 136       3.564  14.032  35.985  1.00 50.83           C  
ATOM   1005  CG  PHE H 136       4.221  14.107  34.649  1.00 50.02           C  
ATOM   1006  CD1 PHE H 136       5.473  13.577  34.440  1.00 49.20           C  
ATOM   1007  CD2 PHE H 136       3.559  14.693  33.595  1.00 49.48           C  
ATOM   1008  CE1 PHE H 136       6.061  13.649  33.199  1.00 49.41           C  
ATOM   1009  CE2 PHE H 136       4.142  14.767  32.353  1.00 49.61           C  
ATOM   1010  CZ  PHE H 136       5.396  14.245  32.153  1.00 49.21           C  
ATOM   1011  C   PHE H 136       4.021  16.445  36.226  1.00 50.51           C  
ATOM   1012  O   PHE H 136       5.012  16.950  35.701  1.00 50.09           O  
ATOM   1013  N   SER H 137       2.815  17.040  36.184  1.00 49.56           N  
ATOM   1014  CA  SER H 137       2.571  18.198  35.358  1.00 49.31           C  
ATOM   1015  CB  SER H 137       1.070  18.507  35.215  1.00 49.85           C  
ATOM   1016  OG  SER H 137       0.422  17.450  34.523  1.00 51.52           O  
ATOM   1017  C   SER H 137       3.245  19.451  35.841  1.00 48.16           C  
ATOM   1018  O   SER H 137       3.688  20.271  35.040  1.00 48.33           O  
ATOM   1019  N   THR H 138       3.304  19.630  37.166  1.00 46.73           N  
ATOM   1020  CA  THR H 138       3.746  20.813  37.853  1.00 45.79           C  
ATOM   1021  CB  THR H 138       3.233  20.836  39.265  1.00 46.09           C  
ATOM   1022  OG1 THR H 138       1.827  20.636  39.263  1.00 46.14           O  
ATOM   1023  CG2 THR H 138       3.520  22.214  39.874  1.00 46.63           C  
ATOM   1024  C   THR H 138       5.248  21.001  37.887  1.00 44.94           C  
ATOM   1025  O   THR H 138       5.718  22.078  38.257  1.00 44.79           O  
ATOM   1026  N   TYR H 139       6.068  19.969  37.596  1.00 43.96           N  
ATOM   1027  CA  TYR H 139       7.482  20.182  37.797  1.00 43.27           C  
ATOM   1028  CB  TYR H 139       8.111  19.160  38.757  1.00 44.39           C  
ATOM   1029  CG  TYR H 139       7.422  19.299  40.073  1.00 46.34           C  
ATOM   1030  CD1 TYR H 139       6.287  18.572  40.349  1.00 47.57           C  
ATOM   1031  CD2 TYR H 139       7.906  20.161  41.031  1.00 47.97           C  
ATOM   1032  CE1 TYR H 139       5.651  18.698  41.562  1.00 48.72           C  
ATOM   1033  CE2 TYR H 139       7.272  20.290  42.244  1.00 48.45           C  
ATOM   1034  CZ  TYR H 139       6.143  19.556  42.515  1.00 48.86           C  
ATOM   1035  OH  TYR H 139       5.491  19.684  43.759  1.00 48.90           O  
ATOM   1036  C   TYR H 139       8.236  20.095  36.495  1.00 42.20           C  
ATOM   1037  O   TYR H 139       7.835  19.378  35.581  1.00 42.09           O  
ATOM   1038  N   ALA H 140       9.357  20.853  36.383  1.00 44.79           N  
ATOM   1039  CA  ALA H 140      10.145  20.922  35.180  1.00 43.98           C  
ATOM   1040  CB  ALA H 140      11.112  22.119  35.152  1.00 43.72           C  
ATOM   1041  C   ALA H 140      10.962  19.681  34.993  1.00 43.90           C  
ATOM   1042  O   ALA H 140      11.650  19.221  35.903  1.00 43.65           O  
ATOM   1043  N   LEU H 141      10.929  19.126  33.763  1.00 43.49           N  
ATOM   1044  CA  LEU H 141      11.682  17.941  33.463  1.00 43.63           C  
ATOM   1045  CB  LEU H 141      10.782  16.784  32.977  1.00 44.10           C  
ATOM   1046  CG  LEU H 141      11.485  15.431  32.733  1.00 40.63           C  
ATOM   1047  CD1 LEU H 141      10.451  14.331  32.468  1.00 40.95           C  
ATOM   1048  CD2 LEU H 141      12.507  15.495  31.591  1.00 40.33           C  
ATOM   1049  C   LEU H 141      12.671  18.315  32.400  1.00 43.19           C  
ATOM   1050  O   LEU H 141      12.301  18.849  31.357  1.00 43.38           O  
ATOM   1051  N   SER H 142      13.968  18.031  32.633  1.00 42.67           N  
ATOM   1052  CA  SER H 142      14.966  18.424  31.676  1.00 42.30           C  
ATOM   1053  CB  SER H 142      16.020  19.386  32.252  1.00 42.56           C  
ATOM   1054  OG  SER H 142      15.409  20.610  32.628  1.00 42.48           O  
ATOM   1055  C   SER H 142      15.698  17.215  31.195  1.00 42.29           C  
ATOM   1056  O   SER H 142      15.662  16.153  31.817  1.00 42.21           O  
ATOM   1057  N   TRP H 143      16.358  17.352  30.026  1.00 42.48           N  
ATOM   1058  CA  TRP H 143      17.159  16.289  29.497  1.00 42.55           C  
ATOM   1059  CB  TRP H 143      16.778  15.871  28.067  1.00 42.70           C  
ATOM   1060  CG  TRP H 143      15.452  15.152  27.994  1.00 42.91           C  
ATOM   1061  CD2 TRP H 143      15.297  13.735  28.174  1.00 42.81           C  
ATOM   1062  CD1 TRP H 143      14.202  15.651  27.772  1.00 43.09           C  
ATOM   1063  NE1 TRP H 143      13.277  14.634  27.805  1.00 42.81           N  
ATOM   1064  CE2 TRP H 143      13.937  13.449  28.053  1.00 42.96           C  
ATOM   1065  CE3 TRP H 143      16.213  12.753  28.426  1.00 42.96           C  
ATOM   1066  CZ2 TRP H 143      13.470  12.171  28.183  1.00 43.50           C  
ATOM   1067  CZ3 TRP H 143      15.738  11.466  28.552  1.00 43.55           C  
ATOM   1068  CH2 TRP H 143      14.394  11.181  28.432  1.00 43.67           C  
ATOM   1069  C   TRP H 143      18.575  16.774  29.491  1.00 42.55           C  
ATOM   1070  O   TRP H 143      18.847  17.916  29.125  1.00 42.92           O  
ATOM   1071  N   VAL H 144      19.511  15.910  29.937  1.00 42.46           N  
ATOM   1072  CA  VAL H 144      20.905  16.256  29.986  1.00 42.59           C  
ATOM   1073  CB  VAL H 144      21.399  16.482  31.388  1.00 42.55           C  
ATOM   1074  CG1 VAL H 144      22.909  16.771  31.348  1.00 42.13           C  
ATOM   1075  CG2 VAL H 144      20.561  17.605  32.025  1.00 41.53           C  
ATOM   1076  C   VAL H 144      21.663  15.088  29.429  1.00 42.83           C  
ATOM   1077  O   VAL H 144      21.308  13.940  29.690  1.00 43.60           O  
ATOM   1078  N   ARG H 145      22.743  15.345  28.654  1.00 42.83           N  
ATOM   1079  CA  ARG H 145      23.445  14.232  28.068  1.00 42.85           C  
ATOM   1080  CB  ARG H 145      23.377  14.173  26.529  1.00 43.18           C  
ATOM   1081  CG  ARG H 145      24.038  15.347  25.799  1.00 43.50           C  
ATOM   1082  CD  ARG H 145      23.945  15.219  24.274  1.00 43.99           C  
ATOM   1083  NE  ARG H 145      24.670  16.366  23.658  1.00 44.27           N  
ATOM   1084  CZ  ARG H 145      24.836  16.416  22.304  1.00 44.98           C  
ATOM   1085  NH1 ARG H 145      24.315  15.430  21.516  1.00 45.09           N1+
ATOM   1086  NH2 ARG H 145      25.525  17.449  21.735  1.00 44.95           N  
ATOM   1087  C   ARG H 145      24.896  14.298  28.421  1.00 42.91           C  
ATOM   1088  O   ARG H 145      25.405  15.335  28.842  1.00 42.81           O  
ATOM   1089  N   GLN H 146      25.592  13.148  28.285  1.00 42.86           N  
ATOM   1090  CA  GLN H 146      26.994  13.098  28.580  1.00 43.23           C  
ATOM   1091  CB  GLN H 146      27.261  12.608  30.017  1.00 42.80           C  
ATOM   1092  CG  GLN H 146      28.735  12.589  30.426  1.00 42.98           C  
ATOM   1093  CD  GLN H 146      28.800  12.258  31.912  1.00 42.61           C  
ATOM   1094  OE1 GLN H 146      28.090  11.379  32.399  1.00 42.04           O  
ATOM   1095  NE2 GLN H 146      29.665  12.996  32.657  1.00 42.08           N  
ATOM   1096  C   GLN H 146      27.651  12.149  27.617  1.00 43.68           C  
ATOM   1097  O   GLN H 146      27.325  10.964  27.573  1.00 43.51           O  
ATOM   1098  N   ALA H 147      28.609  12.659  26.817  1.00 44.23           N  
ATOM   1099  CA  ALA H 147      29.337  11.854  25.876  1.00 44.78           C  
ATOM   1100  CB  ALA H 147      30.081  12.659  24.797  1.00 44.53           C  
ATOM   1101  C   ALA H 147      30.352  11.093  26.659  1.00 45.86           C  
ATOM   1102  O   ALA H 147      30.663  11.444  27.797  1.00 45.88           O  
ATOM   1103  N   PRO H 148      30.883  10.047  26.094  1.00 46.37           N  
ATOM   1104  CA  PRO H 148      31.815   9.266  26.842  1.00 47.10           C  
ATOM   1105  CD  PRO H 148      30.174   9.253  25.103  1.00 47.12           C  
ATOM   1106  CB  PRO H 148      32.079   8.019  26.003  1.00 46.96           C  
ATOM   1107  CG  PRO H 148      30.754   7.831  25.235  1.00 47.28           C  
ATOM   1108  C   PRO H 148      33.023  10.053  27.233  1.00 47.01           C  
ATOM   1109  O   PRO H 148      33.666  10.648  26.372  1.00 47.58           O  
ATOM   1110  N   GLY H 149      33.336  10.060  28.542  1.00 47.54           N  
ATOM   1111  CA  GLY H 149      34.511  10.711  29.037  1.00 47.73           C  
ATOM   1112  C   GLY H 149      34.347  12.200  29.000  1.00 48.01           C  
ATOM   1113  O   GLY H 149      35.330  12.927  29.139  1.00 48.12           O  
ATOM   1114  N   ARG H 150      33.112  12.716  28.833  1.00 47.56           N  
ATOM   1115  CA  ARG H 150      33.014  14.148  28.783  1.00 47.20           C  
ATOM   1116  CB  ARG H 150      32.480  14.736  27.463  1.00 48.30           C  
ATOM   1117  CG  ARG H 150      31.019  14.409  27.169  1.00 50.34           C  
ATOM   1118  CD  ARG H 150      30.420  15.297  26.074  1.00 51.83           C  
ATOM   1119  NE  ARG H 150      28.946  15.322  26.293  1.00 52.78           N  
ATOM   1120  CZ  ARG H 150      28.143  16.162  25.578  1.00 40.12           C  
ATOM   1121  NH1 ARG H 150      28.673  16.945  24.593  1.00 40.07           N1+
ATOM   1122  NH2 ARG H 150      26.808  16.222  25.853  1.00 43.46           N  
ATOM   1123  C   ARG H 150      32.081  14.596  29.867  1.00 46.39           C  
ATOM   1124  O   ARG H 150      31.614  13.793  30.674  1.00 45.69           O  
ATOM   1125  N   GLY H 151      31.818  15.919  29.924  1.00 45.62           N  
ATOM   1126  CA  GLY H 151      31.013  16.501  30.962  1.00 44.91           C  
ATOM   1127  C   GLY H 151      29.551  16.466  30.623  1.00 44.58           C  
ATOM   1128  O   GLY H 151      29.143  16.052  29.540  1.00 44.45           O  
ATOM   1129  N   LEU H 152      28.725  16.926  31.590  1.00 44.13           N  
ATOM   1130  CA  LEU H 152      27.297  16.989  31.476  1.00 43.50           C  
ATOM   1131  CB  LEU H 152      26.592  17.232  32.822  1.00 43.55           C  
ATOM   1132  CG  LEU H 152      26.779  16.102  33.850  1.00 43.23           C  
ATOM   1133  CD1 LEU H 152      26.049  16.425  35.162  1.00 42.00           C  
ATOM   1134  CD2 LEU H 152      26.368  14.740  33.269  1.00 42.47           C  
ATOM   1135  C   LEU H 152      26.948  18.153  30.607  1.00 43.76           C  
ATOM   1136  O   LEU H 152      27.618  19.184  30.638  1.00 43.22           O  
ATOM   1137  N   GLU H 153      25.880  18.007  29.797  1.00 43.49           N  
ATOM   1138  CA  GLU H 153      25.454  19.083  28.950  1.00 43.87           C  
ATOM   1139  CB  GLU H 153      25.833  18.861  27.476  1.00 44.62           C  
ATOM   1140  CG  GLU H 153      25.585  20.074  26.580  1.00 47.39           C  
ATOM   1141  CD  GLU H 153      26.142  19.747  25.203  1.00 48.67           C  
ATOM   1142  OE1 GLU H 153      25.997  18.573  24.773  1.00 50.19           O  
ATOM   1143  OE2 GLU H 153      26.720  20.664  24.562  1.00 50.88           O1-
ATOM   1144  C   GLU H 153      23.956  19.160  29.043  1.00 42.99           C  
ATOM   1145  O   GLU H 153      23.276  18.141  28.944  1.00 43.58           O  
ATOM   1146  N   TRP H 154      23.400  20.379  29.219  1.00 42.51           N  
ATOM   1147  CA  TRP H 154      21.975  20.528  29.369  1.00 42.13           C  
ATOM   1148  CB  TRP H 154      21.590  21.670  30.327  1.00 42.03           C  
ATOM   1149  CG  TRP H 154      20.107  21.894  30.504  1.00 41.53           C  
ATOM   1150  CD2 TRP H 154      19.353  22.888  29.793  1.00 41.22           C  
ATOM   1151  CD1 TRP H 154      19.228  21.266  31.338  1.00 42.08           C  
ATOM   1152  NE1 TRP H 154      17.973  21.808  31.191  1.00 42.09           N  
ATOM   1153  CE2 TRP H 154      18.037  22.807  30.243  1.00 41.52           C  
ATOM   1154  CE3 TRP H 154      19.728  23.797  28.844  1.00 41.97           C  
ATOM   1155  CZ2 TRP H 154      17.070  23.639  29.749  1.00 41.69           C  
ATOM   1156  CZ3 TRP H 154      18.751  24.631  28.346  1.00 42.09           C  
ATOM   1157  CH2 TRP H 154      17.447  24.553  28.791  1.00 41.87           C  
ATOM   1158  C   TRP H 154      21.382  20.843  28.029  1.00 41.81           C  
ATOM   1159  O   TRP H 154      21.706  21.859  27.420  1.00 41.68           O  
ATOM   1160  N   MET H 155      20.584  19.897  27.490  1.00 40.98           N  
ATOM   1161  CA  MET H 155      19.912  20.012  26.222  1.00 40.98           C  
ATOM   1162  CB  MET H 155      19.517  18.632  25.680  1.00 40.68           C  
ATOM   1163  CG  MET H 155      20.744  17.751  25.429  1.00 40.75           C  
ATOM   1164  SD  MET H 155      20.381  16.047  24.917  1.00 41.02           S  
ATOM   1165  CE  MET H 155      19.781  16.498  23.264  1.00 40.75           C  
ATOM   1166  C   MET H 155      18.682  20.886  26.219  1.00 40.79           C  
ATOM   1167  O   MET H 155      18.516  21.715  25.324  1.00 40.75           O  
ATOM   1168  N   GLY H 156      17.784  20.735  27.219  1.00 41.14           N  
ATOM   1169  CA  GLY H 156      16.544  21.473  27.203  1.00 41.06           C  
ATOM   1170  C   GLY H 156      15.579  20.815  28.153  1.00 41.07           C  
ATOM   1171  O   GLY H 156      15.905  19.806  28.776  1.00 40.85           O  
ATOM   1172  N   GLY H 157      14.348  21.366  28.283  1.00 41.38           N  
ATOM   1173  CA  GLY H 157      13.409  20.781  29.203  1.00 41.60           C  
ATOM   1174  C   GLY H 157      12.016  21.244  28.890  1.00 42.11           C  
ATOM   1175  O   GLY H 157      11.814  22.090  28.020  1.00 41.70           O  
ATOM   1176  N   VAL H 158      11.006  20.668  29.590  1.00 42.43           N  
ATOM   1177  CA  VAL H 158       9.640  21.076  29.386  1.00 42.75           C  
ATOM   1178  CB  VAL H 158       8.794  20.152  28.559  1.00 42.85           C  
ATOM   1179  CG1 VAL H 158       9.429  19.953  27.185  1.00 42.42           C  
ATOM   1180  CG2 VAL H 158       8.550  18.862  29.352  1.00 42.71           C  
ATOM   1181  C   VAL H 158       8.920  21.077  30.697  1.00 43.51           C  
ATOM   1182  O   VAL H 158       9.232  20.304  31.603  1.00 43.38           O  
ATOM   1183  N   ILE H 159       7.924  21.977  30.816  1.00 44.00           N  
ATOM   1184  CA  ILE H 159       7.043  21.969  31.947  1.00 44.62           C  
ATOM   1185  CB  ILE H 159       6.788  23.324  32.546  1.00 44.49           C  
ATOM   1186  CG1 ILE H 159       8.087  23.967  33.066  1.00 44.87           C  
ATOM   1187  CG2 ILE H 159       5.724  23.147  33.641  1.00 44.40           C  
ATOM   1188  CD1 ILE H 159       9.045  24.423  31.965  1.00 44.00           C  
ATOM   1189  C   ILE H 159       5.745  21.497  31.367  1.00 44.89           C  
ATOM   1190  O   ILE H 159       5.065  22.227  30.650  1.00 45.33           O  
ATOM   1191  N   PRO H 160       5.340  20.298  31.701  1.00 44.52           N  
ATOM   1192  CA  PRO H 160       4.186  19.685  31.091  1.00 45.57           C  
ATOM   1193  CD  PRO H 160       6.261  19.309  32.236  1.00 44.60           C  
ATOM   1194  CB  PRO H 160       4.155  18.253  31.617  1.00 45.23           C  
ATOM   1195  CG  PRO H 160       5.638  17.944  31.898  1.00 45.44           C  
ATOM   1196  C   PRO H 160       2.865  20.388  31.182  1.00 46.97           C  
ATOM   1197  O   PRO H 160       2.146  20.398  30.185  1.00 47.10           O  
ATOM   1198  N   LEU H 161       2.512  20.995  32.328  1.00 48.05           N  
ATOM   1199  CA  LEU H 161       1.194  21.558  32.421  1.00 49.56           C  
ATOM   1200  CB  LEU H 161       0.913  22.137  33.820  1.00 50.30           C  
ATOM   1201  CG  LEU H 161      -0.491  22.745  33.979  1.00 51.31           C  
ATOM   1202  CD1 LEU H 161      -1.592  21.686  33.787  1.00 51.72           C  
ATOM   1203  CD2 LEU H 161      -0.614  23.486  35.320  1.00 51.30           C  
ATOM   1204  C   LEU H 161       1.038  22.650  31.407  1.00 50.32           C  
ATOM   1205  O   LEU H 161       0.055  22.691  30.670  1.00 50.99           O  
ATOM   1206  N   LEU H 162       2.019  23.568  31.363  1.00 50.61           N  
ATOM   1207  CA  LEU H 162       2.064  24.697  30.475  1.00 51.49           C  
ATOM   1208  CB  LEU H 162       3.064  25.779  30.914  1.00 52.05           C  
ATOM   1209  CG  LEU H 162       2.667  26.457  32.241  1.00 49.67           C  
ATOM   1210  CD1 LEU H 162       3.632  27.597  32.599  1.00 49.71           C  
ATOM   1211  CD2 LEU H 162       1.197  26.907  32.223  1.00 49.87           C  
ATOM   1212  C   LEU H 162       2.409  24.279  29.079  1.00 51.52           C  
ATOM   1213  O   LEU H 162       2.118  25.008  28.133  1.00 51.81           O  
ATOM   1214  N   THR H 163       3.079  23.118  28.919  1.00 51.51           N  
ATOM   1215  CA  THR H 163       3.607  22.665  27.660  1.00 51.17           C  
ATOM   1216  CB  THR H 163       2.607  22.286  26.582  1.00 51.52           C  
ATOM   1217  OG1 THR H 163       1.812  23.386  26.173  1.00 52.25           O  
ATOM   1218  CG2 THR H 163       1.717  21.147  27.106  1.00 50.67           C  
ATOM   1219  C   THR H 163       4.545  23.710  27.156  1.00 50.69           C  
ATOM   1220  O   THR H 163       4.542  24.057  25.976  1.00 50.95           O  
ATOM   1221  N   ILE H 164       5.395  24.235  28.067  1.00 48.54           N  
ATOM   1222  CA  ILE H 164       6.344  25.222  27.651  1.00 47.80           C  
ATOM   1223  CB  ILE H 164       6.447  26.429  28.545  1.00 48.23           C  
ATOM   1224  CG1 ILE H 164       6.816  26.029  29.979  1.00 48.81           C  
ATOM   1225  CG2 ILE H 164       5.165  27.258  28.417  1.00 48.26           C  
ATOM   1226  CD1 ILE H 164       7.153  27.227  30.865  1.00 49.25           C  
ATOM   1227  C   ILE H 164       7.679  24.568  27.615  1.00 47.04           C  
ATOM   1228  O   ILE H 164       8.117  23.941  28.579  1.00 46.91           O  
ATOM   1229  N   THR H 165       8.359  24.692  26.461  1.00 46.18           N  
ATOM   1230  CA  THR H 165       9.621  24.038  26.331  1.00 45.44           C  
ATOM   1231  CB  THR H 165       9.732  23.211  25.086  1.00 45.43           C  
ATOM   1232  OG1 THR H 165       8.665  22.282  25.010  1.00 45.79           O  
ATOM   1233  CG2 THR H 165      11.041  22.428  25.175  1.00 44.92           C  
ATOM   1234  C   THR H 165      10.693  25.080  26.272  1.00 45.20           C  
ATOM   1235  O   THR H 165      10.436  26.240  25.950  1.00 44.95           O  
ATOM   1236  N   ASN H 166      11.928  24.679  26.638  1.00 44.42           N  
ATOM   1237  CA  ASN H 166      13.071  25.547  26.590  1.00 44.25           C  
ATOM   1238  CB  ASN H 166      13.506  26.022  27.988  1.00 43.98           C  
ATOM   1239  CG  ASN H 166      14.628  27.040  27.849  1.00 43.42           C  
ATOM   1240  OD1 ASN H 166      15.119  27.300  26.752  1.00 43.30           O  
ATOM   1241  ND2 ASN H 166      15.059  27.626  28.997  1.00 41.63           N  
ATOM   1242  C   ASN H 166      14.199  24.736  26.024  1.00 44.30           C  
ATOM   1243  O   ASN H 166      14.592  23.728  26.608  1.00 44.53           O  
ATOM   1244  N   TYR H 167      14.780  25.172  24.886  1.00 44.48           N  
ATOM   1245  CA  TYR H 167      15.823  24.382  24.291  1.00 44.79           C  
ATOM   1246  CB  TYR H 167      15.572  23.975  22.825  1.00 44.77           C  
ATOM   1247  CG  TYR H 167      14.330  23.156  22.697  1.00 44.55           C  
ATOM   1248  CD1 TYR H 167      14.320  21.825  23.041  1.00 45.89           C  
ATOM   1249  CD2 TYR H 167      13.168  23.728  22.235  1.00 45.19           C  
ATOM   1250  CE1 TYR H 167      13.173  21.076  22.916  1.00 45.89           C  
ATOM   1251  CE2 TYR H 167      12.017  22.986  22.106  1.00 45.52           C  
ATOM   1252  CZ  TYR H 167      12.019  21.655  22.445  1.00 45.78           C  
ATOM   1253  OH  TYR H 167      10.842  20.890  22.313  1.00 45.78           O  
ATOM   1254  C   TYR H 167      17.081  25.195  24.244  1.00 44.89           C  
ATOM   1255  O   TYR H 167      17.047  26.415  24.091  1.00 45.17           O  
ATOM   1256  N   ALA H 168      18.240  24.522  24.408  1.00 45.14           N  
ATOM   1257  CA  ALA H 168      19.497  25.204  24.299  1.00 45.44           C  
ATOM   1258  CB  ALA H 168      20.690  24.385  24.824  1.00 44.93           C  
ATOM   1259  C   ALA H 168      19.712  25.467  22.840  1.00 45.81           C  
ATOM   1260  O   ALA H 168      19.362  24.650  21.991  1.00 46.31           O  
ATOM   1261  N   PRO H 169      20.292  26.590  22.531  1.00 46.43           N  
ATOM   1262  CA  PRO H 169      20.488  27.018  21.170  1.00 46.85           C  
ATOM   1263  CD  PRO H 169      21.144  27.303  23.466  1.00 46.48           C  
ATOM   1264  CB  PRO H 169      21.273  28.324  21.270  1.00 46.74           C  
ATOM   1265  CG  PRO H 169      22.063  28.161  22.580  1.00 46.81           C  
ATOM   1266  C   PRO H 169      21.207  26.009  20.322  1.00 47.38           C  
ATOM   1267  O   PRO H 169      20.907  25.929  19.132  1.00 47.30           O  
ATOM   1268  N   ARG H 170      22.150  25.228  20.884  1.00 48.20           N  
ATOM   1269  CA  ARG H 170      22.891  24.323  20.049  1.00 49.12           C  
ATOM   1270  CB  ARG H 170      23.899  23.435  20.802  1.00 50.07           C  
ATOM   1271  CG  ARG H 170      25.206  24.111  21.212  1.00 52.00           C  
ATOM   1272  CD  ARG H 170      26.264  23.103  21.672  1.00 53.43           C  
ATOM   1273  NE  ARG H 170      26.736  22.354  20.470  1.00 53.19           N  
ATOM   1274  CZ  ARG H 170      26.103  21.214  20.066  1.00 54.36           C  
ATOM   1275  NH1 ARG H 170      25.023  20.748  20.759  1.00 55.57           N1+
ATOM   1276  NH2 ARG H 170      26.550  20.535  18.969  1.00 54.40           N  
ATOM   1277  C   ARG H 170      21.950  23.356  19.406  1.00 49.06           C  
ATOM   1278  O   ARG H 170      22.083  23.040  18.225  1.00 48.86           O  
ATOM   1279  N   PHE H 171      21.005  22.835  20.204  1.00 48.82           N  
ATOM   1280  CA  PHE H 171      20.048  21.834  19.825  1.00 49.22           C  
ATOM   1281  CB  PHE H 171      19.461  21.100  21.038  1.00 49.02           C  
ATOM   1282  CG  PHE H 171      20.643  20.477  21.694  1.00 49.22           C  
ATOM   1283  CD1 PHE H 171      21.165  19.297  21.220  1.00 49.15           C  
ATOM   1284  CD2 PHE H 171      21.252  21.097  22.761  1.00 50.05           C  
ATOM   1285  CE1 PHE H 171      22.264  18.732  21.821  1.00 49.31           C  
ATOM   1286  CE2 PHE H 171      22.350  20.536  23.366  1.00 50.08           C  
ATOM   1287  CZ  PHE H 171      22.858  19.349  22.896  1.00 49.69           C  
ATOM   1288  C   PHE H 171      18.922  22.363  18.993  1.00 49.58           C  
ATOM   1289  O   PHE H 171      18.301  21.594  18.262  1.00 49.09           O  
ATOM   1290  N   GLN H 172      18.593  23.665  19.127  1.00 49.80           N  
ATOM   1291  CA  GLN H 172      17.456  24.273  18.484  0.80 50.29           C  
ATOM   1292  CB  GLN H 172      17.538  25.811  18.456  0.80 50.46           C  
ATOM   1293  CG  GLN H 172      17.470  26.492  19.821  0.80 51.12           C  
ATOM   1294  CD  GLN H 172      16.044  26.981  20.036  0.80 51.56           C  
ATOM   1295  OE1 GLN H 172      15.796  27.847  20.871  0.80 51.04           O  
ATOM   1296  NE2 GLN H 172      15.083  26.423  19.254  0.80 51.68           N  
ATOM   1297  C   GLN H 172      17.369  23.852  17.049  1.00 50.49           C  
ATOM   1298  O   GLN H 172      18.310  24.026  16.274  1.00 51.19           O  
ATOM   1299  N   GLY H 173      16.200  23.283  16.680  1.00 50.57           N  
ATOM   1300  CA  GLY H 173      15.891  22.859  15.344  1.00 50.62           C  
ATOM   1301  C   GLY H 173      15.934  21.362  15.265  1.00 50.76           C  
ATOM   1302  O   GLY H 173      15.142  20.754  14.546  1.00 50.92           O  
ATOM   1303  N   ARG H 174      16.919  20.740  15.939  1.00 50.55           N  
ATOM   1304  CA  ARG H 174      17.096  19.314  15.992  1.00 50.75           C  
ATOM   1305  CB  ARG H 174      18.553  18.890  16.234  1.00 51.37           C  
ATOM   1306  CG  ARG H 174      19.477  19.305  15.086  1.00 52.67           C  
ATOM   1307  CD  ARG H 174      20.757  18.474  14.987  1.00 52.91           C  
ATOM   1308  NE  ARG H 174      21.526  18.651  16.249  1.00 52.58           N  
ATOM   1309  CZ  ARG H 174      22.215  17.593  16.765  1.00 52.74           C  
ATOM   1310  NH1 ARG H 174      22.153  16.378  16.147  1.00 51.87           N1+
ATOM   1311  NH2 ARG H 174      22.972  17.747  17.890  1.00 52.78           N  
ATOM   1312  C   ARG H 174      16.235  18.622  17.018  1.00 50.02           C  
ATOM   1313  O   ARG H 174      15.926  17.441  16.863  1.00 50.56           O  
ATOM   1314  N   ILE H 175      15.838  19.324  18.102  1.00 49.46           N  
ATOM   1315  CA  ILE H 175      15.276  18.648  19.243  1.00 49.00           C  
ATOM   1316  CB  ILE H 175      16.018  19.012  20.498  1.00 49.39           C  
ATOM   1317  CG1 ILE H 175      15.667  18.077  21.663  1.00 49.43           C  
ATOM   1318  CG2 ILE H 175      15.744  20.499  20.782  1.00 49.51           C  
ATOM   1319  CD1 ILE H 175      16.591  18.264  22.867  1.00 50.98           C  
ATOM   1320  C   ILE H 175      13.830  18.973  19.480  1.00 48.67           C  
ATOM   1321  O   ILE H 175      13.352  20.061  19.163  1.00 48.73           O  
ATOM   1322  N   THR H 176      13.084  17.975  20.013  1.00 48.33           N  
ATOM   1323  CA  THR H 176      11.707  18.156  20.381  1.00 48.18           C  
ATOM   1324  CB  THR H 176      10.753  17.534  19.400  1.00 48.01           C  
ATOM   1325  OG1 THR H 176      10.967  18.076  18.105  1.00 48.49           O  
ATOM   1326  CG2 THR H 176       9.311  17.817  19.854  1.00 48.14           C  
ATOM   1327  C   THR H 176      11.503  17.471  21.704  1.00 47.83           C  
ATOM   1328  O   THR H 176      11.819  16.291  21.851  1.00 47.86           O  
ATOM   1329  N   ILE H 177      10.966  18.193  22.711  1.00 47.85           N  
ATOM   1330  CA  ILE H 177      10.726  17.576  23.986  1.00 47.80           C  
ATOM   1331  CB  ILE H 177      11.402  18.263  25.137  1.00 47.73           C  
ATOM   1332  CG1 ILE H 177      12.927  18.276  24.951  1.00 41.73           C  
ATOM   1333  CG2 ILE H 177      10.960  17.553  26.428  1.00 41.62           C  
ATOM   1334  CD1 ILE H 177      13.646  19.208  25.925  1.00 41.44           C  
ATOM   1335  C   ILE H 177       9.251  17.651  24.230  1.00 48.44           C  
ATOM   1336  O   ILE H 177       8.654  18.724  24.147  1.00 48.55           O  
ATOM   1337  N   THR H 178       8.622  16.497  24.533  1.00 48.77           N  
ATOM   1338  CA  THR H 178       7.203  16.484  24.749  1.00 49.50           C  
ATOM   1339  CB  THR H 178       6.434  15.817  23.646  1.00 49.49           C  
ATOM   1340  OG1 THR H 178       6.839  14.462  23.522  1.00 50.02           O  
ATOM   1341  CG2 THR H 178       6.687  16.570  22.330  1.00 49.08           C  
ATOM   1342  C   THR H 178       6.912  15.713  25.998  1.00 49.89           C  
ATOM   1343  O   THR H 178       7.764  14.981  26.500  1.00 49.71           O  
ATOM   1344  N   ALA H 179       5.691  15.884  26.548  1.00 50.22           N  
ATOM   1345  CA  ALA H 179       5.318  15.167  27.734  1.00 50.78           C  
ATOM   1346  CB  ALA H 179       5.364  16.035  29.003  1.00 50.79           C  
ATOM   1347  C   ALA H 179       3.906  14.685  27.571  1.00 51.54           C  
ATOM   1348  O   ALA H 179       3.056  15.393  27.032  1.00 52.09           O  
ATOM   1349  N   ASP H 180       3.630  13.445  28.035  1.00 52.15           N  
ATOM   1350  CA  ASP H 180       2.310  12.876  27.987  1.00 52.87           C  
ATOM   1351  CB  ASP H 180       2.283  11.463  27.370  1.00 53.33           C  
ATOM   1352  CG  ASP H 180       0.842  11.000  27.170  1.00 54.02           C  
ATOM   1353  OD1 ASP H 180      -0.044  11.406  27.969  1.00 54.28           O  
ATOM   1354  OD2 ASP H 180       0.609  10.228  26.202  1.00 54.53           O1-
ATOM   1355  C   ASP H 180       1.849  12.771  29.410  1.00 53.15           C  
ATOM   1356  O   ASP H 180       2.368  11.974  30.188  1.00 53.25           O  
ATOM   1357  N   ARG H 181       0.843  13.586  29.774  1.00 53.67           N  
ATOM   1358  CA  ARG H 181       0.347  13.696  31.118  1.00 54.26           C  
ATOM   1359  CB  ARG H 181      -0.722  14.790  31.246  1.00 54.84           C  
ATOM   1360  CG  ARG H 181      -0.162  16.198  31.038  1.00 56.31           C  
ATOM   1361  CD  ARG H 181      -1.227  17.294  31.104  1.00 57.25           C  
ATOM   1362  NE  ARG H 181      -1.782  17.308  32.486  1.00 58.44           N  
ATOM   1363  CZ  ARG H 181      -2.845  18.113  32.778  1.00 59.36           C  
ATOM   1364  NH1 ARG H 181      -3.407  18.880  31.798  1.00 59.18           N1+
ATOM   1365  NH2 ARG H 181      -3.345  18.159  34.047  1.00 59.66           N  
ATOM   1366  C   ARG H 181      -0.269  12.410  31.574  1.00 54.17           C  
ATOM   1367  O   ARG H 181      -0.162  12.040  32.742  1.00 54.43           O  
ATOM   1368  N   SER H 182      -0.960  11.705  30.669  1.00 54.22           N  
ATOM   1369  CA  SER H 182      -1.640  10.494  31.028  1.00 54.31           C  
ATOM   1370  CB  SER H 182      -2.311   9.859  29.802  1.00 54.44           C  
ATOM   1371  OG  SER H 182      -2.730   8.543  30.108  1.00 55.42           O  
ATOM   1372  C   SER H 182      -0.656   9.496  31.559  1.00 54.15           C  
ATOM   1373  O   SER H 182      -0.858   8.904  32.619  1.00 54.23           O  
ATOM   1374  N   THR H 183       0.420   9.279  30.785  1.00 53.83           N  
ATOM   1375  CA  THR H 183       1.491   8.347  31.002  1.00 53.45           C  
ATOM   1376  CB  THR H 183       2.283   8.128  29.748  1.00 53.79           C  
ATOM   1377  OG1 THR H 183       3.232   7.095  29.942  1.00 53.45           O  
ATOM   1378  CG2 THR H 183       3.005   9.432  29.377  1.00 53.75           C  
ATOM   1379  C   THR H 183       2.456   8.790  32.070  1.00 53.18           C  
ATOM   1380  O   THR H 183       3.129   7.957  32.677  1.00 53.17           O  
ATOM   1381  N   SER H 184       2.572  10.110  32.320  1.00 52.39           N  
ATOM   1382  CA  SER H 184       3.589  10.604  33.208  1.00 51.94           C  
ATOM   1383  CB  SER H 184       3.554   9.966  34.608  1.00 52.26           C  
ATOM   1384  OG  SER H 184       2.382  10.368  35.302  1.00 52.76           O  
ATOM   1385  C   SER H 184       4.918  10.300  32.585  1.00 51.35           C  
ATOM   1386  O   SER H 184       5.889   9.990  33.274  1.00 51.34           O  
ATOM   1387  N   THR H 185       4.990  10.397  31.240  1.00 50.62           N  
ATOM   1388  CA  THR H 185       6.221  10.112  30.560  1.00 50.19           C  
ATOM   1389  CB  THR H 185       6.118   8.944  29.626  1.00 50.17           C  
ATOM   1390  OG1 THR H 185       5.735   7.781  30.344  1.00 45.02           O  
ATOM   1391  CG2 THR H 185       7.483   8.726  28.952  1.00 44.40           C  
ATOM   1392  C   THR H 185       6.636  11.303  29.750  1.00 49.79           C  
ATOM   1393  O   THR H 185       5.808  11.981  29.142  1.00 49.64           O  
ATOM   1394  N   ALA H 186       7.958  11.581  29.726  1.00 49.39           N  
ATOM   1395  CA  ALA H 186       8.508  12.676  28.974  1.00 49.18           C  
ATOM   1396  CB  ALA H 186       9.439  13.590  29.791  1.00 49.07           C  
ATOM   1397  C   ALA H 186       9.319  12.077  27.868  1.00 49.23           C  
ATOM   1398  O   ALA H 186       9.848  10.976  28.012  1.00 49.18           O  
ATOM   1399  N   TYR H 187       9.417  12.783  26.719  1.00 49.41           N  
ATOM   1400  CA  TYR H 187      10.123  12.227  25.599  1.00 49.92           C  
ATOM   1401  CB  TYR H 187       9.219  11.908  24.394  1.00 50.03           C  
ATOM   1402  CG  TYR H 187       8.171  10.934  24.805  1.00 50.73           C  
ATOM   1403  CD1 TYR H 187       8.399   9.579  24.736  1.00 50.99           C  
ATOM   1404  CD2 TYR H 187       6.954  11.381  25.265  1.00 50.70           C  
ATOM   1405  CE1 TYR H 187       7.424   8.686  25.112  1.00 51.65           C  
ATOM   1406  CE2 TYR H 187       5.978  10.491  25.642  1.00 51.23           C  
ATOM   1407  CZ  TYR H 187       6.211   9.139  25.567  1.00 51.58           C  
ATOM   1408  OH  TYR H 187       5.211   8.222  25.953  1.00 52.55           O  
ATOM   1409  C   TYR H 187      11.113  13.221  25.081  1.00 49.91           C  
ATOM   1410  O   TYR H 187      10.912  14.432  25.167  1.00 50.15           O  
ATOM   1411  N   LEU H 188      12.234  12.702  24.538  1.00 49.91           N  
ATOM   1412  CA  LEU H 188      13.238  13.514  23.917  1.00 50.03           C  
ATOM   1413  CB  LEU H 188      14.609  13.409  24.607  1.00 50.20           C  
ATOM   1414  CG  LEU H 188      15.727  14.196  23.901  1.00 49.93           C  
ATOM   1415  CD1 LEU H 188      15.423  15.701  23.875  1.00 49.18           C  
ATOM   1416  CD2 LEU H 188      17.101  13.875  24.512  1.00 50.33           C  
ATOM   1417  C   LEU H 188      13.415  12.996  22.527  1.00 50.35           C  
ATOM   1418  O   LEU H 188      13.732  11.822  22.337  1.00 50.62           O  
ATOM   1419  N   GLU H 189      13.205  13.852  21.509  1.00 50.78           N  
ATOM   1420  CA  GLU H 189      13.400  13.398  20.163  1.00 51.40           C  
ATOM   1421  CB  GLU H 189      12.174  13.611  19.256  1.00 52.44           C  
ATOM   1422  CG  GLU H 189      12.297  12.925  17.894  1.00 57.29           C  
ATOM   1423  CD  GLU H 189      10.994  13.139  17.137  1.00 58.93           C  
ATOM   1424  OE1 GLU H 189      10.666  14.318  16.839  1.00 59.12           O  
ATOM   1425  OE2 GLU H 189      10.306  12.125  16.850  1.00 59.22           O1-
ATOM   1426  C   GLU H 189      14.540  14.181  19.596  1.00 51.22           C  
ATOM   1427  O   GLU H 189      14.514  15.411  19.573  1.00 51.22           O  
ATOM   1428  N   LEU H 190      15.593  13.476  19.142  1.00 51.15           N  
ATOM   1429  CA  LEU H 190      16.729  14.143  18.578  1.00 51.31           C  
ATOM   1430  CB  LEU H 190      18.030  13.829  19.339  1.00 51.28           C  
ATOM   1431  CG  LEU H 190      19.274  14.573  18.825  1.00 52.06           C  
ATOM   1432  CD1 LEU H 190      19.100  16.096  18.911  1.00 52.07           C  
ATOM   1433  CD2 LEU H 190      20.530  14.109  19.574  1.00 52.09           C  
ATOM   1434  C   LEU H 190      16.843  13.670  17.160  1.00 51.74           C  
ATOM   1435  O   LEU H 190      16.780  12.470  16.893  1.00 51.90           O  
ATOM   1436  N   ASN H 191      17.023  14.609  16.207  1.00 51.95           N  
ATOM   1437  CA  ASN H 191      17.015  14.240  14.817  1.00 52.41           C  
ATOM   1438  CB  ASN H 191      15.987  15.036  13.995  1.00 53.09           C  
ATOM   1439  CG  ASN H 191      14.602  14.698  14.529  1.00 54.10           C  
ATOM   1440  OD1 ASN H 191      14.218  13.532  14.607  1.00 55.42           O  
ATOM   1441  ND2 ASN H 191      13.831  15.746  14.919  1.00 54.11           N  
ATOM   1442  C   ASN H 191      18.360  14.503  14.208  1.00 52.15           C  
ATOM   1443  O   ASN H 191      19.232  15.115  14.819  1.00 52.36           O  
ATOM   1444  N   SER H 192      18.552  14.009  12.966  1.00 52.07           N  
ATOM   1445  CA  SER H 192      19.773  14.201  12.233  1.00 52.14           C  
ATOM   1446  CB  SER H 192      19.979  15.656  11.770  1.00 52.48           C  
ATOM   1447  OG  SER H 192      21.200  15.780  11.055  1.00 54.29           O  
ATOM   1448  C   SER H 192      20.930  13.811  13.095  1.00 51.59           C  
ATOM   1449  O   SER H 192      21.846  14.600  13.318  1.00 51.59           O  
ATOM   1450  N   LEU H 193      20.925  12.556  13.585  1.00 51.63           N  
ATOM   1451  CA  LEU H 193      21.954  12.071  14.464  1.00 51.61           C  
ATOM   1452  CB  LEU H 193      21.691  10.648  14.985  1.00 51.88           C  
ATOM   1453  CG  LEU H 193      20.524  10.549  15.984  1.00 51.68           C  
ATOM   1454  CD1 LEU H 193      20.316   9.102  16.457  1.00 51.76           C  
ATOM   1455  CD2 LEU H 193      20.728  11.520  17.158  1.00 51.70           C  
ATOM   1456  C   LEU H 193      23.278  12.042  13.770  1.00 51.89           C  
ATOM   1457  O   LEU H 193      23.378  11.764  12.575  1.00 52.01           O  
ATOM   1458  N   ARG H 194      24.337  12.350  14.544  1.00 51.97           N  
ATOM   1459  CA  ARG H 194      25.690  12.364  14.069  1.00 52.80           C  
ATOM   1460  CB  ARG H 194      26.289  13.778  14.051  1.00 53.66           C  
ATOM   1461  CG  ARG H 194      25.466  14.755  13.208  1.00 55.66           C  
ATOM   1462  CD  ARG H 194      25.888  16.218  13.357  1.00 58.11           C  
ATOM   1463  NE  ARG H 194      24.909  17.036  12.587  1.00 60.56           N  
ATOM   1464  CZ  ARG H 194      24.708  18.349  12.905  1.00 55.86           C  
ATOM   1465  NH1 ARG H 194      25.430  18.932  13.905  1.00 41.76           N1+
ATOM   1466  NH2 ARG H 194      23.771  19.074  12.226  1.00 43.30           N  
ATOM   1467  C   ARG H 194      26.473  11.556  15.060  1.00 52.85           C  
ATOM   1468  O   ARG H 194      25.992  11.290  16.160  1.00 52.47           O  
ATOM   1469  N   PRO H 195      27.661  11.147  14.718  1.00 53.11           N  
ATOM   1470  CA  PRO H 195      28.432  10.353  15.635  1.00 52.97           C  
ATOM   1471  CD  PRO H 195      27.983  10.838  13.333  1.00 53.61           C  
ATOM   1472  CB  PRO H 195      29.634   9.859  14.834  1.00 53.46           C  
ATOM   1473  CG  PRO H 195      29.083   9.764  13.399  1.00 53.68           C  
ATOM   1474  C   PRO H 195      28.767  11.085  16.897  1.00 52.49           C  
ATOM   1475  O   PRO H 195      29.006  10.434  17.914  1.00 52.44           O  
ATOM   1476  N   GLU H 196      28.803  12.429  16.857  1.00 51.87           N  
ATOM   1477  CA  GLU H 196      29.113  13.201  18.027  1.00 51.58           C  
ATOM   1478  CB  GLU H 196      29.387  14.699  17.773  1.00 52.71           C  
ATOM   1479  CG  GLU H 196      28.327  15.447  16.969  1.00 54.92           C  
ATOM   1480  CD  GLU H 196      28.886  15.656  15.568  1.00 56.43           C  
ATOM   1481  OE1 GLU H 196      29.490  14.698  15.015  1.00 57.05           O  
ATOM   1482  OE2 GLU H 196      28.716  16.785  15.035  1.00 58.02           O1-
ATOM   1483  C   GLU H 196      28.008  13.054  19.028  1.00 50.60           C  
ATOM   1484  O   GLU H 196      28.210  13.282  20.218  1.00 50.40           O  
ATOM   1485  N   ASP H 197      26.798  12.709  18.552  1.00 49.03           N  
ATOM   1486  CA  ASP H 197      25.610  12.535  19.343  1.00 48.21           C  
ATOM   1487  CB  ASP H 197      24.342  12.386  18.485  1.00 48.30           C  
ATOM   1488  CG  ASP H 197      24.033  13.755  17.888  1.00 48.78           C  
ATOM   1489  OD1 ASP H 197      24.324  14.775  18.568  1.00 47.55           O  
ATOM   1490  OD2 ASP H 197      23.506  13.798  16.745  1.00 49.36           O1-
ATOM   1491  C   ASP H 197      25.724  11.340  20.244  1.00 47.47           C  
ATOM   1492  O   ASP H 197      24.899  11.167  21.139  1.00 47.23           O  
ATOM   1493  N   THR H 198      26.686  10.429  19.995  1.00 46.86           N  
ATOM   1494  CA  THR H 198      26.807   9.278  20.849  1.00 46.32           C  
ATOM   1495  CB  THR H 198      27.949   8.379  20.470  1.00 46.42           C  
ATOM   1496  OG1 THR H 198      27.789   7.920  19.136  1.00 46.59           O  
ATOM   1497  CG2 THR H 198      27.985   7.188  21.442  1.00 45.71           C  
ATOM   1498  C   THR H 198      27.032   9.748  22.252  1.00 46.06           C  
ATOM   1499  O   THR H 198      27.991  10.465  22.539  1.00 46.01           O  
ATOM   1500  N   ALA H 199      26.128   9.356  23.175  1.00 45.65           N  
ATOM   1501  CA  ALA H 199      26.277   9.772  24.540  1.00 45.19           C  
ATOM   1502  CB  ALA H 199      26.141  11.292  24.731  1.00 45.15           C  
ATOM   1503  C   ALA H 199      25.194   9.133  25.349  1.00 44.73           C  
ATOM   1504  O   ALA H 199      24.277   8.511  24.812  1.00 44.88           O  
ATOM   1505  N   VAL H 200      25.311   9.244  26.687  1.00 44.71           N  
ATOM   1506  CA  VAL H 200      24.292   8.752  27.563  1.00 44.33           C  
ATOM   1507  CB  VAL H 200      24.819   8.321  28.899  1.00 44.62           C  
ATOM   1508  CG1 VAL H 200      23.633   7.898  29.783  1.00 44.20           C  
ATOM   1509  CG2 VAL H 200      25.867   7.215  28.680  1.00 44.50           C  
ATOM   1510  C   VAL H 200      23.362   9.905  27.782  1.00 44.28           C  
ATOM   1511  O   VAL H 200      23.805  11.017  28.063  1.00 44.59           O  
ATOM   1512  N   TYR H 201      22.039   9.673  27.660  1.00 44.05           N  
ATOM   1513  CA  TYR H 201      21.107  10.753  27.819  1.00 43.81           C  
ATOM   1514  CB  TYR H 201      20.095  10.865  26.664  1.00 43.43           C  
ATOM   1515  CG  TYR H 201      20.815  11.321  25.438  1.00 42.92           C  
ATOM   1516  CD1 TYR H 201      21.590  10.455  24.701  1.00 42.56           C  
ATOM   1517  CD2 TYR H 201      20.700  12.628  25.017  1.00 41.92           C  
ATOM   1518  CE1 TYR H 201      22.244  10.886  23.570  1.00 42.24           C  
ATOM   1519  CE2 TYR H 201      21.353  13.066  23.888  1.00 41.76           C  
ATOM   1520  CZ  TYR H 201      22.128  12.194  23.161  1.00 42.19           C  
ATOM   1521  OH  TYR H 201      22.796  12.642  22.002  1.00 42.48           O  
ATOM   1522  C   TYR H 201      20.333  10.519  29.077  1.00 43.95           C  
ATOM   1523  O   TYR H 201      19.713   9.471  29.253  1.00 44.10           O  
ATOM   1524  N   TYR H 202      20.337  11.519  29.984  1.00 44.01           N  
ATOM   1525  CA  TYR H 202      19.675  11.385  31.252  1.00 44.26           C  
ATOM   1526  CB  TYR H 202      20.512  11.838  32.467  1.00 44.02           C  
ATOM   1527  CG  TYR H 202      21.729  11.001  32.672  1.00 43.52           C  
ATOM   1528  CD1 TYR H 202      22.911  11.313  32.038  1.00 44.12           C  
ATOM   1529  CD2 TYR H 202      21.694   9.916  33.517  1.00 43.82           C  
ATOM   1530  CE1 TYR H 202      24.037  10.549  32.236  1.00 44.32           C  
ATOM   1531  CE2 TYR H 202      22.817   9.148  33.720  1.00 44.43           C  
ATOM   1532  CZ  TYR H 202      23.990   9.464  33.078  1.00 44.47           C  
ATOM   1533  OH  TYR H 202      25.145   8.679  33.283  1.00 45.15           O  
ATOM   1534  C   TYR H 202      18.507  12.323  31.281  1.00 44.28           C  
ATOM   1535  O   TYR H 202      18.559  13.416  30.722  1.00 44.49           O  
ATOM   1536  N   CYS H 203      17.398  11.889  31.915  1.00 45.20           N  
ATOM   1537  CA  CYS H 203      16.287  12.771  32.134  1.00 46.14           C  
ATOM   1538  CB  CYS H 203      14.901  12.132  31.878  1.00 46.76           C  
ATOM   1539  SG  CYS H 203      14.590  10.619  32.836  1.00 49.17           S  
ATOM   1540  C   CYS H 203      16.381  13.168  33.575  1.00 46.36           C  
ATOM   1541  O   CYS H 203      16.690  12.339  34.431  1.00 46.22           O  
ATOM   1542  N   ALA H 204      16.162  14.465  33.885  1.00 46.27           N  
ATOM   1543  CA  ALA H 204      16.297  14.889  35.251  1.00 46.69           C  
ATOM   1544  CB  ALA H 204      17.605  15.652  35.526  1.00 46.32           C  
ATOM   1545  C   ALA H 204      15.165  15.807  35.588  1.00 46.85           C  
ATOM   1546  O   ALA H 204      14.769  16.647  34.783  1.00 47.52           O  
ATOM   1547  N   ARG H 205      14.628  15.678  36.819  1.00 47.05           N  
ATOM   1548  CA  ARG H 205      13.517  16.492  37.222  1.00 47.25           C  
ATOM   1549  CB  ARG H 205      12.282  15.674  37.637  1.00 47.69           C  
ATOM   1550  CG  ARG H 205      10.998  16.502  37.710  1.00 49.73           C  
ATOM   1551  CD  ARG H 205       9.873  15.812  38.481  1.00 52.10           C  
ATOM   1552  NE  ARG H 205      10.104  16.110  39.922  1.00 53.85           N  
ATOM   1553  CZ  ARG H 205       9.180  15.753  40.861  1.00 55.48           C  
ATOM   1554  NH1 ARG H 205       8.057  15.071  40.495  1.00 55.92           N1+
ATOM   1555  NH2 ARG H 205       9.384  16.085  42.170  1.00 55.64           N  
ATOM   1556  C   ARG H 205      13.940  17.296  38.415  1.00 46.83           C  
ATOM   1557  O   ARG H 205      14.726  16.840  39.245  1.00 46.66           O  
ATOM   1558  N   GLU H 206      13.413  18.533  38.524  1.00 46.64           N  
ATOM   1559  CA  GLU H 206      13.760  19.416  39.601  1.00 46.65           C  
ATOM   1560  CB  GLU H 206      13.230  20.849  39.415  1.00 46.59           C  
ATOM   1561  CG  GLU H 206      11.707  20.930  39.284  1.00 46.60           C  
ATOM   1562  CD  GLU H 206      11.328  22.397  39.138  1.00 46.56           C  
ATOM   1563  OE1 GLU H 206      12.068  23.253  39.689  1.00 45.74           O  
ATOM   1564  OE2 GLU H 206      10.296  22.685  38.475  1.00 46.06           O1-
ATOM   1565  C   GLU H 206      13.198  18.872  40.877  1.00 46.81           C  
ATOM   1566  O   GLU H 206      12.185  18.174  40.879  1.00 46.54           O  
ATOM   1567  N   GLY H 207      13.865  19.172  42.016  1.00 41.92           N  
ATOM   1568  CA  GLY H 207      13.435  18.673  43.297  1.00 43.28           C  
ATOM   1569  C   GLY H 207      12.441  19.618  43.900  1.00 44.56           C  
ATOM   1570  O   GLY H 207      12.046  20.609  43.288  1.00 44.04           O  
ATOM   1571  N   THR H 208      11.999  19.304  45.137  1.00 45.80           N  
ATOM   1572  CA  THR H 208      11.059  20.128  45.847  1.00 47.67           C  
ATOM   1573  CB  THR H 208       9.676  19.545  45.916  1.00 47.69           C  
ATOM   1574  OG1 THR H 208       9.693  18.296  46.591  1.00 48.92           O  
ATOM   1575  CG2 THR H 208       9.146  19.368  44.483  1.00 47.86           C  
ATOM   1576  C   THR H 208      11.556  20.286  47.253  1.00 48.99           C  
ATOM   1577  O   THR H 208      12.211  19.397  47.794  1.00 48.46           O  
ATOM   1578  N   THR H 209      11.249  21.439  47.883  1.00 50.75           N  
ATOM   1579  CA  THR H 209      11.711  21.718  49.214  1.00 53.08           C  
ATOM   1580  CB  THR H 209      11.684  23.180  49.546  1.00 53.07           C  
ATOM   1581  OG1 THR H 209      10.347  23.657  49.517  1.00 53.98           O  
ATOM   1582  CG2 THR H 209      12.536  23.943  48.518  1.00 53.39           C  
ATOM   1583  C   THR H 209      10.829  21.029  50.208  1.00 54.53           C  
ATOM   1584  O   THR H 209       9.650  20.787  49.959  1.00 54.95           O  
ATOM   1585  N   GLY H 210      11.412  20.665  51.369  1.00 56.17           N  
ATOM   1586  CA  GLY H 210      10.658  20.076  52.438  1.00 57.86           C  
ATOM   1587  C   GLY H 210      10.376  18.648  52.107  1.00 59.14           C  
ATOM   1588  O   GLY H 210      10.716  18.162  51.029  1.00 59.67           O  
ATOM   1589  N   TRP H 211       9.721  17.938  53.048  1.00 60.36           N  
ATOM   1590  CA  TRP H 211       9.370  16.565  52.829  1.00 61.15           C  
ATOM   1591  CB  TRP H 211       9.092  15.763  54.112  1.00 61.67           C  
ATOM   1592  CG  TRP H 211      10.302  15.531  54.980  1.00 64.49           C  
ATOM   1593  CD2 TRP H 211      10.385  14.507  55.984  1.00 65.38           C  
ATOM   1594  CD1 TRP H 211      11.498  16.187  55.000  1.00 65.05           C  
ATOM   1595  NE1 TRP H 211      12.318  15.639  55.957  1.00 65.27           N  
ATOM   1596  CE2 TRP H 211      11.647  14.601  56.568  1.00 65.55           C  
ATOM   1597  CE3 TRP H 211       9.483  13.562  56.381  1.00 65.85           C  
ATOM   1598  CZ2 TRP H 211      12.028  13.749  57.566  1.00 65.93           C  
ATOM   1599  CZ3 TRP H 211       9.868  12.706  57.388  1.00 66.29           C  
ATOM   1600  CH2 TRP H 211      11.116  12.799  57.968  1.00 66.16           C  
ATOM   1601  C   TRP H 211       8.112  16.557  52.030  1.00 61.44           C  
ATOM   1602  O   TRP H 211       7.389  17.549  51.970  1.00 61.17           O  
ATOM   1603  N   GLY H 212       7.839  15.424  51.357  1.00 61.69           N  
ATOM   1604  CA  GLY H 212       6.645  15.331  50.574  1.00 61.71           C  
ATOM   1605  C   GLY H 212       7.001  15.766  49.191  1.00 61.82           C  
ATOM   1606  O   GLY H 212       8.008  16.433  48.974  1.00 61.83           O  
ATOM   1607  N   TRP H 213       6.190  15.332  48.216  1.00 61.97           N  
ATOM   1608  CA  TRP H 213       6.326  15.606  46.815  1.00 61.74           C  
ATOM   1609  CB  TRP H 213       5.577  14.569  45.975  1.00 62.75           C  
ATOM   1610  CG  TRP H 213       6.176  13.205  46.196  1.00 64.30           C  
ATOM   1611  CD2 TRP H 213       5.812  12.346  47.286  1.00 65.64           C  
ATOM   1612  CD1 TRP H 213       7.156  12.561  45.503  1.00 65.17           C  
ATOM   1613  NE1 TRP H 213       7.428  11.350  46.093  1.00 65.92           N  
ATOM   1614  CE2 TRP H 213       6.608  11.205  47.192  1.00 66.16           C  
ATOM   1615  CE3 TRP H 213       4.897  12.498  48.285  1.00 65.01           C  
ATOM   1616  CZ2 TRP H 213       6.497  10.194  48.105  1.00 65.47           C  
ATOM   1617  CZ3 TRP H 213       4.783  11.475  49.200  1.00 65.21           C  
ATOM   1618  CH2 TRP H 213       5.568  10.344  49.111  1.00 65.40           C  
ATOM   1619  C   TRP H 213       5.859  16.988  46.432  1.00 60.77           C  
ATOM   1620  O   TRP H 213       6.253  17.508  45.391  1.00 61.22           O  
ATOM   1621  N   LEU H 214       4.939  17.564  47.230  1.00 59.16           N  
ATOM   1622  CA  LEU H 214       4.219  18.802  47.033  1.00 57.46           C  
ATOM   1623  CB  LEU H 214       2.983  18.917  47.936  1.00 57.72           C  
ATOM   1624  CG  LEU H 214       1.892  17.897  47.569  1.00 58.00           C  
ATOM   1625  CD1 LEU H 214       0.634  18.087  48.429  1.00 58.02           C  
ATOM   1626  CD2 LEU H 214       1.595  17.920  46.060  1.00 57.06           C  
ATOM   1627  C   LEU H 214       5.012  20.078  47.163  1.00 55.94           C  
ATOM   1628  O   LEU H 214       4.530  21.123  46.726  1.00 56.33           O  
ATOM   1629  N   GLY H 215       6.200  20.068  47.795  1.00 53.81           N  
ATOM   1630  CA  GLY H 215       6.906  21.289  48.103  1.00 51.43           C  
ATOM   1631  C   GLY H 215       7.175  22.126  46.885  1.00 49.65           C  
ATOM   1632  O   GLY H 215       6.893  21.736  45.753  1.00 49.00           O  
ATOM   1633  N   LYS H 216       7.709  23.351  47.122  1.00 47.88           N  
ATOM   1634  CA  LYS H 216       7.975  24.281  46.058  1.00 47.32           C  
ATOM   1635  CB  LYS H 216       8.137  25.745  46.501  1.00 47.71           C  
ATOM   1636  CG  LYS H 216       9.411  26.048  47.283  1.00 49.91           C  
ATOM   1637  CD  LYS H 216       9.674  27.549  47.400  1.00 51.25           C  
ATOM   1638  CE  LYS H 216      10.944  27.893  48.176  1.00 52.68           C  
ATOM   1639  NZ  LYS H 216      11.198  29.347  48.101  1.00 53.85           N1+
ATOM   1640  C   LYS H 216       9.204  23.862  45.309  1.00 45.82           C  
ATOM   1641  O   LYS H 216      10.121  23.247  45.852  1.00 45.80           O  
ATOM   1642  N   PRO H 217       9.200  24.179  44.036  1.00 44.60           N  
ATOM   1643  CA  PRO H 217      10.280  23.776  43.169  1.00 43.59           C  
ATOM   1644  CD  PRO H 217       7.938  24.264  43.317  1.00 44.56           C  
ATOM   1645  CB  PRO H 217       9.759  23.938  41.744  1.00 43.10           C  
ATOM   1646  CG  PRO H 217       8.236  23.777  41.890  1.00 44.42           C  
ATOM   1647  C   PRO H 217      11.581  24.483  43.393  1.00 42.57           C  
ATOM   1648  O   PRO H 217      11.582  25.706  43.522  1.00 42.55           O  
ATOM   1649  N   ILE H 218      12.683  23.709  43.492  1.00 41.48           N  
ATOM   1650  CA  ILE H 218      14.029  24.193  43.622  1.00 41.08           C  
ATOM   1651  CB  ILE H 218      14.928  23.202  44.309  1.00 42.03           C  
ATOM   1652  CG1 ILE H 218      15.054  21.894  43.515  1.00 41.63           C  
ATOM   1653  CG2 ILE H 218      14.375  23.003  45.731  1.00 41.78           C  
ATOM   1654  CD1 ILE H 218      16.107  20.944  44.090  1.00 42.83           C  
ATOM   1655  C   ILE H 218      14.611  24.621  42.301  1.00 40.09           C  
ATOM   1656  O   ILE H 218      15.324  25.615  42.216  1.00 40.56           O  
ATOM   1657  N   GLY H 219      14.362  23.853  41.224  1.00 39.05           N  
ATOM   1658  CA  GLY H 219      14.902  24.181  39.932  1.00 38.40           C  
ATOM   1659  C   GLY H 219      16.052  23.257  39.656  1.00 38.11           C  
ATOM   1660  O   GLY H 219      16.195  22.753  38.543  1.00 37.53           O  
ATOM   1661  N   ALA H 220      16.879  22.976  40.685  1.00 37.79           N  
ATOM   1662  CA  ALA H 220      18.014  22.103  40.532  1.00 37.76           C  
ATOM   1663  CB  ALA H 220      18.946  22.082  41.755  1.00 37.33           C  
ATOM   1664  C   ALA H 220      17.482  20.718  40.335  1.00 37.63           C  
ATOM   1665  O   ALA H 220      16.344  20.432  40.703  1.00 37.66           O  
ATOM   1666  N   PHE H 221      18.293  19.821  39.734  1.00 36.83           N  
ATOM   1667  CA  PHE H 221      17.811  18.507  39.397  1.00 36.86           C  
ATOM   1668  CB  PHE H 221      18.476  17.950  38.130  1.00 35.99           C  
ATOM   1669  CG  PHE H 221      18.136  18.856  36.998  1.00 36.77           C  
ATOM   1670  CD1 PHE H 221      18.866  20.002  36.778  1.00 36.56           C  
ATOM   1671  CD2 PHE H 221      17.095  18.559  36.151  1.00 35.95           C  
ATOM   1672  CE1 PHE H 221      18.558  20.843  35.734  1.00 36.83           C  
ATOM   1673  CE2 PHE H 221      16.782  19.398  35.107  1.00 36.92           C  
ATOM   1674  CZ  PHE H 221      17.515  20.540  34.893  1.00 35.50           C  
ATOM   1675  C   PHE H 221      18.094  17.527  40.498  1.00 37.55           C  
ATOM   1676  O   PHE H 221      19.200  16.996  40.612  1.00 38.04           O  
ATOM   1677  N   ALA H 222      17.084  17.297  41.361  1.00 37.86           N  
ATOM   1678  CA  ALA H 222      17.125  16.335  42.427  1.00 38.16           C  
ATOM   1679  CB  ALA H 222      15.991  16.541  43.448  1.00 38.34           C  
ATOM   1680  C   ALA H 222      17.018  14.922  41.929  1.00 38.90           C  
ATOM   1681  O   ALA H 222      17.694  14.029  42.442  1.00 39.06           O  
ATOM   1682  N   HIS H 223      16.155  14.678  40.917  1.00 43.09           N  
ATOM   1683  CA  HIS H 223      15.862  13.317  40.541  1.00 43.09           C  
ATOM   1684  ND1 HIS H 223      13.796  12.323  42.919  1.00 44.35           N  
ATOM   1685  CG  HIS H 223      13.731  13.224  41.881  1.00 43.85           C  
ATOM   1686  CB  HIS H 223      14.357  13.010  40.535  1.00 43.41           C  
ATOM   1687  NE2 HIS H 223      12.638  14.068  43.665  1.00 44.37           N  
ATOM   1688  CD2 HIS H 223      13.020  14.285  42.354  1.00 43.70           C  
ATOM   1689  CE1 HIS H 223      13.126  12.877  43.962  1.00 43.94           C  
ATOM   1690  C   HIS H 223      16.393  13.035  39.170  1.00 43.09           C  
ATOM   1691  O   HIS H 223      16.258  13.849  38.259  1.00 43.17           O  
ATOM   1692  N   TRP H 224      17.002  11.841  38.993  1.00 42.56           N  
ATOM   1693  CA  TRP H 224      17.618  11.519  37.737  1.00 42.49           C  
ATOM   1694  CB  TRP H 224      19.153  11.513  37.830  1.00 42.21           C  
ATOM   1695  CG  TRP H 224      19.754  12.854  38.173  1.00 41.74           C  
ATOM   1696  CD2 TRP H 224      20.450  13.698  37.242  1.00 41.88           C  
ATOM   1697  CD1 TRP H 224      19.785  13.500  39.375  1.00 42.04           C  
ATOM   1698  NE1 TRP H 224      20.448  14.697  39.250  1.00 41.67           N  
ATOM   1699  CE2 TRP H 224      20.865  14.830  37.942  1.00 41.63           C  
ATOM   1700  CE3 TRP H 224      20.724  13.540  35.913  1.00 42.17           C  
ATOM   1701  CZ2 TRP H 224      21.562  15.826  37.318  1.00 42.12           C  
ATOM   1702  CZ3 TRP H 224      21.425  14.548  35.287  1.00 41.84           C  
ATOM   1703  CH2 TRP H 224      21.835  15.670  35.978  1.00 41.85           C  
ATOM   1704  C   TRP H 224      17.222  10.138  37.312  1.00 42.63           C  
ATOM   1705  O   TRP H 224      16.901   9.280  38.133  1.00 42.92           O  
ATOM   1706  N   GLY H 225      17.226   9.904  35.984  1.00 42.97           N  
ATOM   1707  CA  GLY H 225      16.929   8.607  35.446  1.00 43.49           C  
ATOM   1708  C   GLY H 225      18.218   7.842  35.395  1.00 43.58           C  
ATOM   1709  O   GLY H 225      19.285   8.373  35.694  1.00 43.85           O  
ATOM   1710  N   GLN H 226      18.134   6.559  35.000  1.00 43.84           N  
ATOM   1711  CA  GLN H 226      19.251   5.660  34.902  1.00 44.15           C  
ATOM   1712  CB  GLN H 226      18.802   4.232  34.580  1.00 44.36           C  
ATOM   1713  CG  GLN H 226      18.174   4.127  33.191  1.00 44.90           C  
ATOM   1714  CD  GLN H 226      17.459   2.798  33.125  1.00 46.05           C  
ATOM   1715  OE1 GLN H 226      16.807   2.401  34.087  1.00 47.95           O  
ATOM   1716  NE2 GLN H 226      17.580   2.089  31.971  1.00 46.13           N  
ATOM   1717  C   GLN H 226      20.160   6.094  33.794  1.00 44.29           C  
ATOM   1718  O   GLN H 226      21.372   5.898  33.867  1.00 44.45           O  
ATOM   1719  N   GLY H 227      19.594   6.660  32.712  1.00 44.33           N  
ATOM   1720  CA  GLY H 227      20.386   7.087  31.591  1.00 44.36           C  
ATOM   1721  C   GLY H 227      20.159   6.132  30.457  1.00 44.58           C  
ATOM   1722  O   GLY H 227      19.931   4.943  30.668  1.00 44.65           O  
ATOM   1723  N   THR H 228      20.203   6.650  29.209  1.00 44.39           N  
ATOM   1724  CA  THR H 228      20.019   5.814  28.054  1.00 45.07           C  
ATOM   1725  CB  THR H 228      18.767   6.122  27.284  1.00 44.96           C  
ATOM   1726  OG1 THR H 228      17.625   5.943  28.110  1.00 45.82           O  
ATOM   1727  CG2 THR H 228      18.692   5.188  26.064  1.00 44.70           C  
ATOM   1728  C   THR H 228      21.169   6.041  27.123  1.00 45.33           C  
ATOM   1729  O   THR H 228      21.448   7.171  26.729  1.00 45.25           O  
ATOM   1730  N   LEU H 229      21.851   4.954  26.719  1.00 45.70           N  
ATOM   1731  CA  LEU H 229      22.989   5.086  25.855  1.00 46.06           C  
ATOM   1732  CB  LEU H 229      24.015   3.952  26.037  1.00 46.32           C  
ATOM   1733  CG  LEU H 229      25.247   4.052  25.117  1.00 46.69           C  
ATOM   1734  CD1 LEU H 229      26.050   5.335  25.384  1.00 46.54           C  
ATOM   1735  CD2 LEU H 229      26.112   2.784  25.206  1.00 47.17           C  
ATOM   1736  C   LEU H 229      22.524   5.048  24.438  1.00 46.32           C  
ATOM   1737  O   LEU H 229      21.883   4.094  24.000  1.00 46.86           O  
ATOM   1738  N   VAL H 230      22.828   6.120  23.684  1.00 46.47           N  
ATOM   1739  CA  VAL H 230      22.485   6.144  22.296  1.00 46.84           C  
ATOM   1740  CB  VAL H 230      21.757   7.390  21.884  1.00 46.72           C  
ATOM   1741  CG1 VAL H 230      21.527   7.342  20.364  1.00 42.16           C  
ATOM   1742  CG2 VAL H 230      20.461   7.493  22.704  1.00 41.74           C  
ATOM   1743  C   VAL H 230      23.778   6.127  21.552  1.00 47.65           C  
ATOM   1744  O   VAL H 230      24.603   7.027  21.702  1.00 47.77           O  
ATOM   1745  N   THR H 231      23.987   5.095  20.715  1.00 48.09           N  
ATOM   1746  CA  THR H 231      25.220   5.018  19.992  1.00 48.74           C  
ATOM   1747  CB  THR H 231      25.898   3.684  20.116  1.00 48.97           C  
ATOM   1748  OG1 THR H 231      26.173   3.396  21.480  1.00 49.70           O  
ATOM   1749  CG2 THR H 231      27.205   3.711  19.303  1.00 49.40           C  
ATOM   1750  C   THR H 231      24.914   5.222  18.546  1.00 49.44           C  
ATOM   1751  O   THR H 231      24.005   4.601  17.999  1.00 49.84           O  
ATOM   1752  N   VAL H 232      25.664   6.128  17.891  1.00 50.08           N  
ATOM   1753  CA  VAL H 232      25.452   6.336  16.490  1.00 50.78           C  
ATOM   1754  CB  VAL H 232      25.375   7.780  16.090  1.00 51.09           C  
ATOM   1755  CG1 VAL H 232      25.269   7.851  14.557  1.00 50.72           C  
ATOM   1756  CG2 VAL H 232      24.194   8.436  16.825  1.00 50.74           C  
ATOM   1757  C   VAL H 232      26.626   5.748  15.787  1.00 51.48           C  
ATOM   1758  O   VAL H 232      27.768   6.148  16.014  1.00 51.35           O  
ATOM   1759  N   SER H 233      26.365   4.763  14.910  1.00 51.76           N  
ATOM   1760  CA  SER H 233      27.436   4.146  14.189  1.00 52.83           C  
ATOM   1761  CB  SER H 233      27.669   2.676  14.582  1.00 53.03           C  
ATOM   1762  OG  SER H 233      26.520   1.895  14.290  1.00 50.24           O  
ATOM   1763  C   SER H 233      27.051   4.175  12.716  1.00 52.94           C  
ATOM   1764  O   SER H 233      26.035   3.522  12.352  1.00 53.16           O  
ATOM   1765  OXT SER H 233      27.768   4.854  11.934  1.00  0.00           O1-
TER    1766      SER H 233 
CONECT  162  670
CONECT  670  162
CONECT  965 1539
CONECT 1539  965
END
