# Supplementary material for: Fully automated antibody structure prediction using BIOVIA tools: Validation study
Source: PLoS One. 2017 May 18;12(5):e0177923. doi: 10.1371/journal.pone.0177923 (PMC5436848; doi:10.1371/journal.pone.0177923)
Supplement: S2 Dataset — Predicted structures using the Top5 framework method, Chothia CDR definition with canonical filtering and generating 50 models. These were used in the comparison against predictions using no filtering. (ZIP) [file pone.0177923.s004.zip › 4LLW_BA_FV_FinalModel.pdb]

REMARK   Accelrys Discovery Studio PDB file
REMARK   Created:  2015-04-10T04:56:06Z
SSBOND   1 CYS L   23    CYS L   88                                     
SSBOND   2 CYS H  129    CYS H  203                                     
ATOM      1  N   ASP L   1      26.222  33.151  25.924  1.00 50.10           N1+
ATOM      2  CA  ASP L   1      25.684  32.430  27.097  1.00 50.33           C  
ATOM      3  CB  ASP L   1      25.591  30.920  26.815  1.00 51.18           C  
ATOM      4  CG  ASP L   1      24.457  30.672  25.833  1.00 52.10           C  
ATOM      5  OD1 ASP L   1      23.407  31.357  25.959  1.00 51.76           O  
ATOM      6  OD2 ASP L   1      24.627  29.798  24.943  1.00 52.74           O1-
ATOM      7  C   ASP L   1      26.586  32.609  28.264  1.00 49.87           C  
ATOM      8  O   ASP L   1      27.585  33.323  28.186  1.00 50.13           O  
ATOM      9  N   ILE L   2      26.245  31.956  29.389  1.00 48.91           N  
ATOM     10  CA  ILE L   2      27.068  32.072  30.549  1.00 47.70           C  
ATOM     11  CB  ILE L   2      26.303  32.187  31.835  1.00 47.43           C  
ATOM     12  CG1 ILE L   2      25.536  33.518  31.875  1.00 48.05           C  
ATOM     13  CG2 ILE L   2      27.287  31.998  33.001  1.00 47.76           C  
ATOM     14  CD1 ILE L   2      24.578  33.640  33.055  1.00 49.75           C  
ATOM     15  C   ILE L   2      27.905  30.846  30.613  1.00 46.42           C  
ATOM     16  O   ILE L   2      27.412  29.723  30.518  1.00 47.18           O  
ATOM     17  N   GLN L   3      29.225  31.053  30.748  1.00 44.51           N  
ATOM     18  CA  GLN L   3      30.137  29.956  30.805  1.00 44.23           C  
ATOM     19  CB  GLN L   3      31.460  30.244  30.078  1.00 45.94           C  
ATOM     20  CG  GLN L   3      31.294  30.497  28.579  1.00 48.53           C  
ATOM     21  CD  GLN L   3      32.645  30.922  28.023  0.80 53.78           C  
ATOM     22  OE1 GLN L   3      32.804  31.109  26.819  1.00 61.17           O  
ATOM     23  NE2 GLN L   3      33.652  31.077  28.925  0.80 52.91           N  
ATOM     24  C   GLN L   3      30.478  29.749  32.242  1.00 41.24           C  
ATOM     25  O   GLN L   3      30.621  30.704  33.001  1.00 38.14           O  
ATOM     26  N   MET L   4      30.591  28.474  32.656  1.00 40.48           N  
ATOM     27  CA  MET L   4      30.958  28.177  34.008  1.00 38.89           C  
ATOM     28  CB  MET L   4      30.012  27.170  34.687  1.00 38.19           C  
ATOM     29  CG  MET L   4      28.560  27.649  34.770  1.00 38.92           C  
ATOM     30  SD  MET L   4      28.287  29.119  35.806  1.00 39.08           S  
ATOM     31  CE  MET L   4      28.536  28.258  37.384  1.00 39.45           C  
ATOM     32  C   MET L   4      32.306  27.529  33.927  1.00 37.73           C  
ATOM     33  O   MET L   4      32.473  26.516  33.249  1.00 37.20           O  
ATOM     34  N   THR L   5      33.311  28.100  34.621  1.00 36.31           N  
ATOM     35  CA  THR L   5      34.635  27.547  34.562  1.00 35.70           C  
ATOM     36  CB  THR L   5      35.686  28.573  34.250  1.00 36.09           C  
ATOM     37  OG1 THR L   5      35.398  29.197  33.008  1.00 36.76           O  
ATOM     38  CG2 THR L   5      37.057  27.880  34.183  1.00 37.25           C  
ATOM     39  C   THR L   5      34.943  26.963  35.901  1.00 34.73           C  
ATOM     40  O   THR L   5      34.881  27.647  36.922  1.00 35.14           O  
ATOM     41  N   GLN L   6      35.309  25.667  35.923  1.00 32.42           N  
ATOM     42  CA  GLN L   6      35.527  25.004  37.173  1.00 33.02           C  
ATOM     43  CB  GLN L   6      34.706  23.707  37.259  1.00 33.38           C  
ATOM     44  CG  GLN L   6      34.539  23.149  38.668  1.00 33.31           C  
ATOM     45  CD  GLN L   6      33.467  22.068  38.604  1.00 33.36           C  
ATOM     46  OE1 GLN L   6      32.691  22.000  37.652  1.00 33.46           O  
ATOM     47  NE2 GLN L   6      33.412  21.203  39.650  1.00 32.44           N  
ATOM     48  C   GLN L   6      36.989  24.695  37.308  1.00 32.17           C  
ATOM     49  O   GLN L   6      37.677  24.427  36.323  1.00 29.95           O  
ATOM     50  N   SER L   7      37.511  24.771  38.549  1.00 32.24           N  
ATOM     51  CA  SER L   7      38.901  24.499  38.793  1.00 33.09           C  
ATOM     52  CB  SER L   7      39.733  25.788  38.882  1.00 33.08           C  
ATOM     53  OG  SER L   7      41.089  25.496  39.176  1.00 32.68           O  
ATOM     54  C   SER L   7      38.991  23.819  40.123  1.00 33.30           C  
ATOM     55  O   SER L   7      38.225  24.144  41.030  1.00 33.89           O  
ATOM     56  N   PRO L   8      39.887  22.881  40.301  1.00 33.25           N  
ATOM     57  CA  PRO L   8      40.776  22.412  39.271  1.00 33.06           C  
ATOM     58  CD  PRO L   8      40.413  22.616  41.630  1.00 33.37           C  
ATOM     59  CB  PRO L   8      41.996  21.831  39.989  1.00 33.16           C  
ATOM     60  CG  PRO L   8      41.497  21.548  41.415  1.00 32.96           C  
ATOM     61  C   PRO L   8      40.073  21.386  38.441  1.00 33.60           C  
ATOM     62  O   PRO L   8      39.001  20.928  38.837  1.00 35.19           O  
ATOM     63  N   SER L   9      40.662  21.022  37.287  1.00 33.98           N  
ATOM     64  CA  SER L   9      40.091  20.022  36.438  1.00 34.80           C  
ATOM     65  CB  SER L   9      40.893  19.809  35.146  1.00 37.15           C  
ATOM     66  OG  SER L   9      40.904  21.000  34.374  1.00 39.72           O  
ATOM     67  C   SER L   9      40.096  18.721  37.180  1.00 33.97           C  
ATOM     68  O   SER L   9      39.156  17.938  37.063  1.00 33.16           O  
ATOM     69  N   SER L  10      41.169  18.441  37.949  1.00 33.78           N  
ATOM     70  CA  SER L  10      41.200  17.223  38.711  1.00 34.17           C  
ATOM     71  CB  SER L  10      41.737  16.011  37.931  1.00 34.82           C  
ATOM     72  OG  SER L  10      43.093  16.223  37.569  1.00 34.56           O  
ATOM     73  C   SER L  10      42.099  17.434  39.889  1.00 34.24           C  
ATOM     74  O   SER L  10      42.941  18.330  39.879  1.00 33.78           O  
ATOM     75  N   LEU L  11      41.914  16.631  40.962  1.00 33.38           N  
ATOM     76  CA  LEU L  11      42.785  16.764  42.099  1.00 33.68           C  
ATOM     77  CB  LEU L  11      42.401  17.913  43.056  1.00 34.33           C  
ATOM     78  CG  LEU L  11      41.005  17.814  43.709  1.00 34.92           C  
ATOM     79  CD1 LEU L  11      40.929  16.704  44.769  1.00 37.03           C  
ATOM     80  CD2 LEU L  11      40.561  19.181  44.252  1.00 34.89           C  
ATOM     81  C   LEU L  11      42.813  15.477  42.872  1.00 34.27           C  
ATOM     82  O   LEU L  11      41.888  14.668  42.796  1.00 32.51           O  
ATOM     83  N   SER L  12      43.910  15.253  43.627  1.00 35.55           N  
ATOM     84  CA  SER L  12      44.015  14.092  44.465  1.00 34.94           C  
ATOM     85  CB  SER L  12      45.223  13.191  44.154  1.00 34.77           C  
ATOM     86  OG  SER L  12      45.065  12.568  42.888  1.00 38.93           O  
ATOM     87  C   SER L  12      44.205  14.589  45.865  1.00 33.95           C  
ATOM     88  O   SER L  12      44.986  15.509  46.101  1.00 34.59           O  
ATOM     89  N   ALA L  13      43.480  13.993  46.836  1.00 32.91           N  
ATOM     90  CA  ALA L  13      43.613  14.420  48.201  1.00 34.32           C  
ATOM     91  CB  ALA L  13      42.539  15.434  48.628  1.00 34.93           C  
ATOM     92  C   ALA L  13      43.462  13.220  49.084  1.00 33.17           C  
ATOM     93  O   ALA L  13      42.762  12.266  48.749  1.00 33.64           O  
ATOM     94  N   SER L  14      44.125  13.241  50.259  1.00 33.48           N  
ATOM     95  CA  SER L  14      44.069  12.120  51.154  1.00 33.51           C  
ATOM     96  CB  SER L  14      45.206  12.092  52.189  1.00 33.54           C  
ATOM     97  OG  SER L  14      46.454  11.913  51.535  1.00 33.37           O  
ATOM     98  C   SER L  14      42.780  12.160  51.904  1.00 33.06           C  
ATOM     99  O   SER L  14      42.113  13.191  51.977  1.00 33.50           O  
ATOM    100  N   VAL L  15      42.394  11.009  52.489  1.00 33.22           N  
ATOM    101  CA  VAL L  15      41.167  10.975  53.221  1.00 33.78           C  
ATOM    102  CB  VAL L  15      40.738   9.594  53.634  1.00 35.30           C  
ATOM    103  CG1 VAL L  15      40.387   8.786  52.373  1.00 34.58           C  
ATOM    104  CG2 VAL L  15      41.863   8.956  54.457  1.00 35.20           C  
ATOM    105  C   VAL L  15      41.338  11.818  54.441  1.00 35.01           C  
ATOM    106  O   VAL L  15      42.383  11.799  55.090  1.00 34.25           O  
ATOM    107  N   GLY L  16      40.297  12.610  54.764  1.00 35.41           N  
ATOM    108  CA  GLY L  16      40.334  13.449  55.925  1.00 35.69           C  
ATOM    109  C   GLY L  16      40.756  14.836  55.533  1.00 36.32           C  
ATOM    110  O   GLY L  16      40.697  15.754  56.350  1.00 36.88           O  
ATOM    111  N   ASP L  17      41.187  15.034  54.272  1.00 36.01           N  
ATOM    112  CA  ASP L  17      41.628  16.339  53.862  1.00 36.80           C  
ATOM    113  CB  ASP L  17      42.474  16.341  52.572  1.00 36.71           C  
ATOM    114  CG  ASP L  17      43.855  15.756  52.848  1.00 38.83           C  
ATOM    115  OD1 ASP L  17      44.141  15.428  54.029  1.00 39.86           O  
ATOM    116  OD2 ASP L  17      44.646  15.642  51.874  1.00 39.38           O1-
ATOM    117  C   ASP L  17      40.434  17.195  53.582  1.00 36.74           C  
ATOM    118  O   ASP L  17      39.318  16.709  53.410  1.00 37.02           O  
ATOM    119  N   ARG L  18      40.655  18.525  53.545  1.00 37.12           N  
ATOM    120  CA  ARG L  18      39.603  19.435  53.205  1.00 38.58           C  
ATOM    121  CB  ARG L  18      39.646  20.743  54.014  1.00 38.98           C  
ATOM    122  CG  ARG L  18      38.618  21.782  53.564  1.00 41.82           C  
ATOM    123  CD  ARG L  18      38.227  22.758  54.674  1.00 44.40           C  
ATOM    124  NE  ARG L  18      37.328  22.005  55.594  1.00 46.23           N  
ATOM    125  CZ  ARG L  18      36.821  22.601  56.712  1.00 47.78           C  
ATOM    126  NH1 ARG L  18      37.180  23.876  57.038  1.00 46.97           N1+
ATOM    127  NH2 ARG L  18      35.952  21.915  57.510  1.00 46.96           N  
ATOM    128  C   ARG L  18      39.799  19.744  51.757  1.00 37.82           C  
ATOM    129  O   ARG L  18      40.884  20.148  51.342  1.00 39.32           O  
ATOM    130  N   VAL L  19      38.747  19.530  50.941  1.00 36.76           N  
ATOM    131  CA  VAL L  19      38.874  19.740  49.528  1.00 35.75           C  
ATOM    132  CB  VAL L  19      38.435  18.549  48.725  1.00 36.06           C  
ATOM    133  CG1 VAL L  19      38.520  18.892  47.228  1.00 36.60           C  
ATOM    134  CG2 VAL L  19      39.288  17.341  49.142  1.00 36.21           C  
ATOM    135  C   VAL L  19      37.995  20.885  49.145  1.00 34.42           C  
ATOM    136  O   VAL L  19      36.868  21.005  49.622  1.00 32.62           O  
ATOM    137  N   THR L  20      38.510  21.775  48.272  1.00 34.53           N  
ATOM    138  CA  THR L  20      37.735  22.902  47.849  1.00 34.82           C  
ATOM    139  CB  THR L  20      38.293  24.206  48.345  1.00 35.95           C  
ATOM    140  OG1 THR L  20      38.336  24.212  49.766  1.00 38.65           O  
ATOM    141  CG2 THR L  20      37.407  25.356  47.843  1.00 36.99           C  
ATOM    142  C   THR L  20      37.741  22.931  46.351  1.00 34.12           C  
ATOM    143  O   THR L  20      38.795  22.881  45.718  1.00 32.59           O  
ATOM    144  N   ILE L  21      36.540  23.011  45.746  1.00 33.90           N  
ATOM    145  CA  ILE L  21      36.391  23.065  44.322  1.00 33.45           C  
ATOM    146  CB  ILE L  21      35.498  21.977  43.803  1.00 34.34           C  
ATOM    147  CG1 ILE L  21      36.125  20.604  44.099  1.00 35.12           C  
ATOM    148  CG2 ILE L  21      35.222  22.236  42.314  1.00 34.95           C  
ATOM    149  CD1 ILE L  21      35.155  19.435  43.941  1.00 35.92           C  
ATOM    150  C   ILE L  21      35.738  24.379  44.034  1.00 32.50           C  
ATOM    151  O   ILE L  21      34.807  24.777  44.731  1.00 32.36           O  
ATOM    152  N   THR L  22      36.221  25.098  43.000  1.00 32.73           N  
ATOM    153  CA  THR L  22      35.687  26.403  42.726  1.00 33.25           C  
ATOM    154  CB  THR L  22      36.732  27.480  42.743  1.00 32.26           C  
ATOM    155  OG1 THR L  22      37.683  27.261  41.711  1.00 34.62           O  
ATOM    156  CG2 THR L  22      37.433  27.452  44.110  1.00 31.06           C  
ATOM    157  C   THR L  22      35.066  26.411  41.366  1.00 33.57           C  
ATOM    158  O   THR L  22      35.447  25.647  40.483  1.00 33.61           O  
ATOM    159  N   CYS L  23      34.053  27.283  41.186  1.00 34.61           N  
ATOM    160  CA  CYS L  23      33.363  27.413  39.935  1.00 35.85           C  
ATOM    161  CB  CYS L  23      31.991  26.687  39.974  1.00 38.83           C  
ATOM    162  SG  CYS L  23      31.031  26.729  38.428  1.00 40.69           S  
ATOM    163  C   CYS L  23      33.174  28.889  39.701  1.00 36.39           C  
ATOM    164  O   CYS L  23      32.679  29.605  40.570  1.00 37.66           O  
ATOM    165  N   LYS L  24      33.585  29.385  38.512  1.00 36.60           N  
ATOM    166  CA  LYS L  24      33.503  30.793  38.223  1.00 36.57           C  
ATOM    167  CB  LYS L  24      34.857  31.369  37.779  1.00 38.48           C  
ATOM    168  CG  LYS L  24      34.901  32.892  37.650  1.00 40.97           C  
ATOM    169  CD  LYS L  24      36.331  33.423  37.519  1.00 43.82           C  
ATOM    170  CE  LYS L  24      36.429  34.937  37.312  1.00 30.07           C  
ATOM    171  NZ  LYS L  24      36.501  35.636  38.616  1.00 32.75           N1+
ATOM    172  C   LYS L  24      32.538  30.992  37.096  1.00 35.39           C  
ATOM    173  O   LYS L  24      32.520  30.224  36.137  1.00 36.07           O  
ATOM    174  N   ALA L  25      31.713  32.056  37.181  1.00 35.10           N  
ATOM    175  CA  ALA L  25      30.724  32.314  36.172  1.00 35.58           C  
ATOM    176  CB  ALA L  25      29.332  32.636  36.742  1.00 34.81           C  
ATOM    177  C   ALA L  25      31.171  33.506  35.386  1.00 36.54           C  
ATOM    178  O   ALA L  25      31.766  34.436  35.928  1.00 37.16           O  
ATOM    179  N   SER L  26      30.841  33.507  34.083  1.00 20.12           N  
ATOM    180  CA  SER L  26      31.212  34.568  33.198  1.00 21.53           C  
ATOM    181  CB  SER L  26      30.810  34.293  31.740  1.00 22.33           C  
ATOM    182  OG  SER L  26      31.465  33.126  31.266  1.00 23.54           O  
ATOM    183  C   SER L  26      30.501  35.824  33.596  1.00 22.58           C  
ATOM    184  O   SER L  26      31.010  36.921  33.366  1.00 22.28           O  
ATOM    185  N   GLN L  27      29.297  35.690  34.186  0.83 21.93           N  
ATOM    186  CA  GLN L  27      28.495  36.829  34.545  0.83 22.51           C  
ATOM    187  CB  GLN L  27      27.347  37.057  33.548  0.83 23.35           C  
ATOM    188  CG  GLN L  27      26.455  38.253  33.871  0.83 25.94           C  
ATOM    189  CD  GLN L  27      27.169  39.523  33.439  0.83 28.61           C  
ATOM    190  OE1 GLN L  27      27.907  39.532  32.455  0.83 29.57           O  
ATOM    191  NE2 GLN L  27      26.939  40.632  34.191  0.83 28.27           N  
ATOM    192  C   GLN L  27      27.873  36.575  35.891  0.83 21.65           C  
ATOM    193  O   GLN L  27      27.877  35.449  36.382  0.83 21.38           O  
ATOM    194  N   ASP L  28      27.316  37.642  36.512  1.00 21.07           N  
ATOM    195  CA  ASP L  28      26.729  37.590  37.827  1.00 21.35           C  
ATOM    196  CB  ASP L  28      26.392  38.980  38.394  1.00 23.08           C  
ATOM    197  CG  ASP L  28      25.984  38.828  39.853  1.00 25.68           C  
ATOM    198  OD1 ASP L  28      25.955  37.671  40.350  1.00 27.29           O  
ATOM    199  OD2 ASP L  28      25.693  39.876  40.489  1.00 32.48           O1-
ATOM    200  C   ASP L  28      25.466  36.788  37.795  1.00 21.29           C  
ATOM    201  O   ASP L  28      24.447  37.199  37.242  1.00 22.46           O  
ATOM    202  N   VAL L  29      25.572  35.564  38.331  1.00 18.70           N  
ATOM    203  CA  VAL L  29      24.556  34.564  38.512  1.00 17.25           C  
ATOM    204  CB  VAL L  29      25.081  33.163  38.384  1.00 17.68           C  
ATOM    205  CG1 VAL L  29      25.571  32.968  36.943  1.00 18.83           C  
ATOM    206  CG2 VAL L  29      26.181  32.939  39.424  1.00 17.73           C  
ATOM    207  C   VAL L  29      23.795  34.689  39.800  1.00 16.99           C  
ATOM    208  O   VAL L  29      22.913  33.869  40.051  1.00 16.44           O  
ATOM    209  N   SER L  30      24.210  35.581  40.720  1.00 16.94           N  
ATOM    210  CA  SER L  30      23.539  35.668  41.987  1.00 18.13           C  
ATOM    211  CB  SER L  30      22.037  36.066  41.959  1.00 20.05           C  
ATOM    212  OG  SER L  30      21.174  35.019  41.535  1.00 30.51           O  
ATOM    213  C   SER L  30      23.752  34.351  42.675  1.00 17.69           C  
ATOM    214  O   SER L  30      24.865  33.833  42.701  1.00 18.11           O  
ATOM    215  N   ILE L  31      22.712  33.851  43.362  1.00 16.81           N  
ATOM    216  CA  ILE L  31      22.641  32.601  44.074  1.00 16.78           C  
ATOM    217  CB  ILE L  31      21.600  32.632  45.162  1.00 18.22           C  
ATOM    218  CG1 ILE L  31      20.184  32.854  44.604  1.00 17.28           C  
ATOM    219  CG2 ILE L  31      22.039  33.710  46.170  1.00 18.77           C  
ATOM    220  CD1 ILE L  31      19.594  31.631  43.903  1.00 17.32           C  
ATOM    221  C   ILE L  31      22.446  31.370  43.221  1.00 16.29           C  
ATOM    222  O   ILE L  31      22.734  30.271  43.689  1.00 16.41           O  
ATOM    223  N   GLY L  32      21.856  31.490  42.010  1.00 16.09           N  
ATOM    224  CA  GLY L  32      21.427  30.332  41.258  1.00 14.97           C  
ATOM    225  C   GLY L  32      22.524  29.431  40.768  1.00 15.44           C  
ATOM    226  O   GLY L  32      22.776  29.352  39.565  1.00 14.71           O  
ATOM    227  N   VAL L  33      23.136  28.645  41.680  1.00 31.53           N  
ATOM    228  CA  VAL L  33      24.139  27.690  41.290  1.00 30.86           C  
ATOM    229  CB  VAL L  33      25.539  28.147  41.590  1.00 30.89           C  
ATOM    230  CG1 VAL L  33      26.518  27.006  41.268  1.00 36.82           C  
ATOM    231  CG2 VAL L  33      25.812  29.435  40.791  1.00 34.36           C  
ATOM    232  C   VAL L  33      23.891  26.424  42.066  1.00 31.39           C  
ATOM    233  O   VAL L  33      23.558  26.470  43.250  1.00 31.57           O  
ATOM    234  N   ALA L  34      24.054  25.252  41.411  1.00 30.64           N  
ATOM    235  CA  ALA L  34      23.840  23.981  42.052  1.00 28.35           C  
ATOM    236  CB  ALA L  34      22.640  23.200  41.487  1.00 27.80           C  
ATOM    237  C   ALA L  34      25.069  23.140  41.848  1.00 28.60           C  
ATOM    238  O   ALA L  34      25.869  23.406  40.952  1.00 28.78           O  
ATOM    239  N   TRP L  35      25.271  22.120  42.712  1.00 28.03           N  
ATOM    240  CA  TRP L  35      26.418  21.257  42.603  1.00 28.09           C  
ATOM    241  CB  TRP L  35      27.368  21.367  43.806  1.00 30.12           C  
ATOM    242  CG  TRP L  35      27.998  22.733  43.966  1.00 31.20           C  
ATOM    243  CD2 TRP L  35      29.256  23.116  43.393  1.00 32.38           C  
ATOM    244  CD1 TRP L  35      27.538  23.820  44.648  1.00 32.15           C  
ATOM    245  NE1 TRP L  35      28.430  24.859  44.534  1.00 32.29           N  
ATOM    246  CE2 TRP L  35      29.493  24.439  43.764  1.00 33.11           C  
ATOM    247  CE3 TRP L  35      30.141  22.420  42.618  1.00 32.52           C  
ATOM    248  CZ2 TRP L  35      30.626  25.091  43.363  1.00 32.96           C  
ATOM    249  CZ3 TRP L  35      31.281  23.081  42.219  1.00 32.58           C  
ATOM    250  CH2 TRP L  35      31.517  24.390  42.585  1.00 33.22           C  
ATOM    251  C   TRP L  35      25.933  19.836  42.549  1.00 27.10           C  
ATOM    252  O   TRP L  35      24.989  19.465  43.246  1.00 28.00           O  
ATOM    253  N   TYR L  36      26.576  18.994  41.706  1.00 26.85           N  
ATOM    254  CA  TYR L  36      26.167  17.618  41.591  1.00 26.06           C  
ATOM    255  CB  TYR L  36      25.503  17.253  40.251  1.00 26.57           C  
ATOM    256  CG  TYR L  36      24.282  18.087  40.041  1.00 26.18           C  
ATOM    257  CD1 TYR L  36      23.093  17.793  40.662  1.00 26.02           C  
ATOM    258  CD2 TYR L  36      24.334  19.186  39.221  1.00 25.78           C  
ATOM    259  CE1 TYR L  36      21.976  18.570  40.451  1.00 25.97           C  
ATOM    260  CE2 TYR L  36      23.221  19.964  39.006  1.00 25.99           C  
ATOM    261  CZ  TYR L  36      22.036  19.662  39.625  1.00 26.03           C  
ATOM    262  OH  TYR L  36      20.896  20.462  39.403  1.00 25.62           O  
ATOM    263  C   TYR L  36      27.381  16.738  41.698  1.00 25.44           C  
ATOM    264  O   TYR L  36      28.502  17.156  41.406  1.00 23.64           O  
ATOM    265  N   GLN L  37      27.173  15.479  42.143  1.00 25.94           N  
ATOM    266  CA  GLN L  37      28.241  14.522  42.267  1.00 26.80           C  
ATOM    267  CB  GLN L  37      28.361  13.942  43.689  1.00 26.99           C  
ATOM    268  CG  GLN L  37      29.491  12.924  43.861  1.00 27.62           C  
ATOM    269  CD  GLN L  37      29.311  12.244  45.212  1.00 28.92           C  
ATOM    270  OE1 GLN L  37      28.220  11.783  45.544  1.00 29.93           O  
ATOM    271  NE2 GLN L  37      30.406  12.175  46.015  1.00 25.85           N  
ATOM    272  C   GLN L  37      27.910  13.375  41.360  1.00 28.08           C  
ATOM    273  O   GLN L  37      26.790  12.868  41.380  1.00 30.25           O  
ATOM    274  N   ARG L  38      28.870  12.935  40.520  1.00 26.92           N  
ATOM    275  CA  ARG L  38      28.550  11.830  39.662  1.00 27.18           C  
ATOM    276  CB  ARG L  38      28.382  12.213  38.186  1.00 26.49           C  
ATOM    277  CG  ARG L  38      27.734  11.101  37.360  1.00 27.02           C  
ATOM    278  CD  ARG L  38      27.842  11.318  35.853  1.00 28.01           C  
ATOM    279  NE  ARG L  38      29.242  10.982  35.473  1.00  0.00           N  
ATOM    280  CZ  ARG L  38      29.514  10.462  34.241  1.00  0.00           C  
ATOM    281  NH1 ARG L  38      28.510  10.292  33.331  1.00  0.00           N1+
ATOM    282  NH2 ARG L  38      30.790  10.094  33.931  1.00  0.00           N  
ATOM    283  C   ARG L  38      29.634  10.801  39.728  1.00 28.28           C  
ATOM    284  O   ARG L  38      30.813  11.087  39.523  1.00 29.73           O  
ATOM    285  N   LYS L  39      29.245   9.547  40.020  1.00 30.04           N  
ATOM    286  CA  LYS L  39      30.189   8.469  40.035  1.00 33.29           C  
ATOM    287  CB  LYS L  39      29.886   7.411  41.107  1.00 34.65           C  
ATOM    288  CG  LYS L  39      30.206   7.951  42.505  1.00 37.33           C  
ATOM    289  CD  LYS L  39      29.609   7.163  43.669  1.00 38.65           C  
ATOM    290  CE  LYS L  39      30.041   7.712  45.030  1.00 40.43           C  
ATOM    291  NZ  LYS L  39      29.293   7.045  46.117  1.00 40.72           N1+
ATOM    292  C   LYS L  39      30.182   7.862  38.666  1.00 35.76           C  
ATOM    293  O   LYS L  39      29.257   8.073  37.882  1.00 35.20           O  
ATOM    294  N   PRO L  40      31.208   7.131  38.336  1.00 37.52           N  
ATOM    295  CA  PRO L  40      31.252   6.589  37.013  1.00 37.70           C  
ATOM    296  CD  PRO L  40      32.541   7.429  38.839  1.00 37.89           C  
ATOM    297  CB  PRO L  40      32.675   6.073  36.818  1.00 37.74           C  
ATOM    298  CG  PRO L  40      33.509   7.006  37.720  1.00 38.32           C  
ATOM    299  C   PRO L  40      30.171   5.591  36.771  1.00 37.78           C  
ATOM    300  O   PRO L  40      29.897   4.762  37.636  1.00 36.04           O  
ATOM    301  N   GLY L  41      29.538   5.671  35.589  1.00 38.37           N  
ATOM    302  CA  GLY L  41      28.520   4.743  35.204  1.00 39.02           C  
ATOM    303  C   GLY L  41      27.273   5.035  35.970  1.00 40.30           C  
ATOM    304  O   GLY L  41      26.390   4.182  36.055  1.00 41.32           O  
ATOM    305  N   LYS L  42      27.147   6.246  36.547  1.00 38.78           N  
ATOM    306  CA  LYS L  42      25.960   6.483  37.319  1.00 36.96           C  
ATOM    307  CB  LYS L  42      26.196   6.396  38.835  1.00 39.53           C  
ATOM    308  CG  LYS L  42      26.524   4.987  39.335  1.00 42.66           C  
ATOM    309  CD  LYS L  42      27.077   4.967  40.760  1.00 44.96           C  
ATOM    310  CE  LYS L  42      27.337   3.560  41.299  1.00 48.09           C  
ATOM    311  NZ  LYS L  42      27.872   3.645  42.676  1.00 48.47           N1+
ATOM    312  C   LYS L  42      25.434   7.855  37.051  1.00 33.26           C  
ATOM    313  O   LYS L  42      26.132   8.724  36.531  1.00 32.74           O  
ATOM    314  N   ALA L  43      24.150   8.062  37.412  1.00 31.86           N  
ATOM    315  CA  ALA L  43      23.476   9.316  37.242  1.00 31.62           C  
ATOM    316  CB  ALA L  43      21.948   9.213  37.381  1.00 31.85           C  
ATOM    317  C   ALA L  43      23.973  10.269  38.284  1.00 30.39           C  
ATOM    318  O   ALA L  43      24.405   9.867  39.362  1.00 31.97           O  
ATOM    319  N   PRO L  44      23.924  11.536  37.972  1.00 30.06           N  
ATOM    320  CA  PRO L  44      24.382  12.539  38.896  1.00 30.05           C  
ATOM    321  CD  PRO L  44      24.081  11.956  36.588  1.00 29.45           C  
ATOM    322  CB  PRO L  44      24.500  13.825  38.081  1.00 30.12           C  
ATOM    323  CG  PRO L  44      24.772  13.327  36.651  1.00 30.20           C  
ATOM    324  C   PRO L  44      23.464  12.663  40.075  1.00 30.31           C  
ATOM    325  O   PRO L  44      22.290  12.318  39.956  1.00 30.87           O  
ATOM    326  N   LYS L  45      23.996  13.127  41.227  1.00 32.50           N  
ATOM    327  CA  LYS L  45      23.236  13.324  42.433  1.00 33.20           C  
ATOM    328  CB  LYS L  45      23.869  12.684  43.683  1.00 36.80           C  
ATOM    329  CG  LYS L  45      23.940  11.157  43.757  1.00 42.01           C  
ATOM    330  CD  LYS L  45      22.591  10.451  43.889  1.00 43.87           C  
ATOM    331  CE  LYS L  45      22.706   9.073  44.541  0.80 50.39           C  
ATOM    332  NZ  LYS L  45      23.969   8.420  44.132  1.00 52.51           N1+
ATOM    333  C   LYS L  45      23.307  14.790  42.748  1.00 29.50           C  
ATOM    334  O   LYS L  45      24.353  15.410  42.568  1.00 26.34           O  
ATOM    335  N   LEU L  46      22.202  15.375  43.257  1.00 28.52           N  
ATOM    336  CA  LEU L  46      22.161  16.775  43.610  1.00 27.00           C  
ATOM    337  CB  LEU L  46      20.724  17.330  43.603  1.00 24.97           C  
ATOM    338  CG  LEU L  46      20.589  18.780  44.109  1.00 25.51           C  
ATOM    339  CD1 LEU L  46      21.321  19.769  43.190  1.00 25.83           C  
ATOM    340  CD2 LEU L  46      19.114  19.151  44.333  1.00 26.08           C  
ATOM    341  C   LEU L  46      22.675  16.947  45.013  1.00 27.91           C  
ATOM    342  O   LEU L  46      22.130  16.362  45.948  1.00 28.80           O  
ATOM    343  N   LEU L  47      23.834  17.631  45.177  1.00 28.22           N  
ATOM    344  CA  LEU L  47      24.372  17.958  46.474  1.00 29.88           C  
ATOM    345  CB  LEU L  47      25.902  18.086  46.434  1.00 30.29           C  
ATOM    346  CG  LEU L  47      26.596  16.791  45.966  1.00 30.23           C  
ATOM    347  CD1 LEU L  47      28.124  16.943  45.971  1.00 31.88           C  
ATOM    348  CD2 LEU L  47      26.119  15.572  46.772  1.00 30.70           C  
ATOM    349  C   LEU L  47      23.830  19.236  47.068  1.00 29.85           C  
ATOM    350  O   LEU L  47      23.320  19.245  48.189  1.00 30.35           O  
ATOM    351  N   ILE L  48      23.921  20.356  46.309  1.00 30.23           N  
ATOM    352  CA  ILE L  48      23.576  21.651  46.841  1.00 30.31           C  
ATOM    353  CB  ILE L  48      24.775  22.415  47.322  1.00 31.45           C  
ATOM    354  CG1 ILE L  48      25.426  21.668  48.497  1.00 33.28           C  
ATOM    355  CG2 ILE L  48      24.348  23.850  47.671  1.00 31.37           C  
ATOM    356  CD1 ILE L  48      26.788  22.227  48.899  1.00 35.78           C  
ATOM    357  C   ILE L  48      22.887  22.476  45.795  1.00 29.83           C  
ATOM    358  O   ILE L  48      23.144  22.337  44.600  1.00 28.64           O  
ATOM    359  N   TYR L  49      21.963  23.357  46.238  1.00 28.57           N  
ATOM    360  CA  TYR L  49      21.269  24.242  45.346  1.00 29.15           C  
ATOM    361  CB  TYR L  49      19.830  23.799  45.018  1.00 29.28           C  
ATOM    362  CG  TYR L  49      19.072  23.614  46.289  1.00 29.97           C  
ATOM    363  CD1 TYR L  49      19.081  22.398  46.920  1.00 29.30           C  
ATOM    364  CD2 TYR L  49      18.353  24.631  46.861  1.00 29.85           C  
ATOM    365  CE1 TYR L  49      18.393  22.201  48.091  1.00 30.16           C  
ATOM    366  CE2 TYR L  49      17.658  24.444  48.034  1.00 30.59           C  
ATOM    367  CZ  TYR L  49      17.676  23.223  48.656  1.00 29.80           C  
ATOM    368  OH  TYR L  49      16.970  23.017  49.861  1.00 30.84           O  
ATOM    369  C   TYR L  49      21.241  25.603  45.978  1.00 30.23           C  
ATOM    370  O   TYR L  49      21.464  25.742  47.179  1.00 29.55           O  
ATOM    371  N   SER L  50      20.965  26.651  45.180  1.00 30.15           N  
ATOM    372  CA  SER L  50      20.893  27.980  45.715  1.00 30.96           C  
ATOM    373  CB  SER L  50      19.781  28.151  46.764  1.00 32.98           C  
ATOM    374  OG  SER L  50      18.510  27.960  46.157  1.00 37.29           O  
ATOM    375  C   SER L  50      22.208  28.333  46.317  1.00 30.93           C  
ATOM    376  O   SER L  50      22.289  29.125  47.254  1.00 31.21           O  
ATOM    377  N   ALA L  51      23.275  27.717  45.784  1.00 29.20           N  
ATOM    378  CA  ALA L  51      24.644  27.995  46.109  1.00 29.06           C  
ATOM    379  CB  ALA L  51      24.971  29.499  46.037  1.00 28.90           C  
ATOM    380  C   ALA L  51      25.016  27.511  47.482  1.00 28.43           C  
ATOM    381  O   ALA L  51      26.153  27.081  47.671  1.00 29.92           O  
ATOM    382  N   SER L  52      24.081  27.460  48.457  1.00 29.68           N  
ATOM    383  CA  SER L  52      24.561  27.100  49.768  1.00 29.85           C  
ATOM    384  CB  SER L  52      24.807  28.321  50.671  1.00 30.19           C  
ATOM    385  OG  SER L  52      23.586  29.003  50.913  1.00 36.39           O  
ATOM    386  C   SER L  52      23.592  26.217  50.500  1.00 30.20           C  
ATOM    387  O   SER L  52      23.840  25.860  51.651  1.00 31.68           O  
ATOM    388  N   TYR L  53      22.477  25.815  49.862  1.00 29.90           N  
ATOM    389  CA  TYR L  53      21.548  24.943  50.535  1.00 31.57           C  
ATOM    390  CB  TYR L  53      20.081  25.147  50.122  1.00 33.43           C  
ATOM    391  CG  TYR L  53      19.627  26.454  50.668  1.00 37.92           C  
ATOM    392  CD1 TYR L  53      19.883  27.627  49.998  1.00 38.54           C  
ATOM    393  CD2 TYR L  53      18.940  26.502  51.859  1.00 39.73           C  
ATOM    394  CE1 TYR L  53      19.459  28.831  50.508  1.00 38.99           C  
ATOM    395  CE2 TYR L  53      18.513  27.704  52.374  1.00 39.31           C  
ATOM    396  CZ  TYR L  53      18.775  28.871  51.700  1.00 39.90           C  
ATOM    397  OH  TYR L  53      18.338  30.106  52.228  1.00 39.84           O  
ATOM    398  C   TYR L  53      21.884  23.513  50.259  1.00 31.84           C  
ATOM    399  O   TYR L  53      22.116  23.120  49.117  1.00 32.80           O  
ATOM    400  N   ARG L  54      21.920  22.690  51.326  1.00 30.17           N  
ATOM    401  CA  ARG L  54      22.228  21.300  51.166  1.00 30.26           C  
ATOM    402  CB  ARG L  54      22.947  20.702  52.392  1.00 31.28           C  
ATOM    403  CG  ARG L  54      23.600  19.342  52.135  1.00 33.26           C  
ATOM    404  CD  ARG L  54      23.033  18.211  52.992  1.00 23.96           C  
ATOM    405  NE  ARG L  54      23.438  18.461  54.405  1.00 26.95           N  
ATOM    406  CZ  ARG L  54      22.624  18.049  55.420  1.00 29.25           C  
ATOM    407  NH1 ARG L  54      21.438  17.438  55.132  1.00 29.07           N1+
ATOM    408  NH2 ARG L  54      22.992  18.248  56.719  1.00 31.01           N  
ATOM    409  C   ARG L  54      20.944  20.562  50.929  1.00 30.45           C  
ATOM    410  O   ARG L  54      19.947  20.782  51.617  1.00 29.03           O  
ATOM    411  N   TYR L  55      20.949  19.654  49.933  1.00 30.10           N  
ATOM    412  CA  TYR L  55      19.785  18.897  49.564  1.00 31.24           C  
ATOM    413  CB  TYR L  55      19.890  18.273  48.157  1.00 31.37           C  
ATOM    414  CG  TYR L  55      18.574  17.671  47.790  1.00 32.14           C  
ATOM    415  CD1 TYR L  55      17.517  18.467  47.408  1.00 35.43           C  
ATOM    416  CD2 TYR L  55      18.404  16.308  47.806  1.00 37.15           C  
ATOM    417  CE1 TYR L  55      16.305  17.913  47.064  1.00 37.42           C  
ATOM    418  CE2 TYR L  55      17.195  15.747  47.463  1.00 37.31           C  
ATOM    419  CZ  TYR L  55      16.142  16.550  47.093  1.00 38.03           C  
ATOM    420  OH  TYR L  55      14.902  15.977  46.740  1.00 40.96           O  
ATOM    421  C   TYR L  55      19.606  17.818  50.585  1.00 31.82           C  
ATOM    422  O   TYR L  55      20.571  17.280  51.124  1.00 30.68           O  
ATOM    423  N   THR L  56      18.338  17.490  50.894  1.00 33.45           N  
ATOM    424  CA  THR L  56      18.034  16.547  51.931  1.00 34.76           C  
ATOM    425  CB  THR L  56      16.574  16.224  52.022  1.00 36.82           C  
ATOM    426  OG1 THR L  56      15.830  17.401  52.300  1.00 18.93           O  
ATOM    427  CG2 THR L  56      16.363  15.171  53.123  1.00 21.31           C  
ATOM    428  C   THR L  56      18.745  15.249  51.710  1.00 34.67           C  
ATOM    429  O   THR L  56      18.790  14.722  50.600  1.00 35.28           O  
ATOM    430  N   GLY L  57      19.333  14.709  52.801  1.00 34.53           N  
ATOM    431  CA  GLY L  57      19.955  13.414  52.789  1.00 34.40           C  
ATOM    432  C   GLY L  57      21.416  13.514  52.474  1.00 34.38           C  
ATOM    433  O   GLY L  57      22.132  12.517  52.562  1.00 35.39           O  
ATOM    434  N   VAL L  58      21.911  14.711  52.103  1.00 33.14           N  
ATOM    435  CA  VAL L  58      23.304  14.823  51.766  1.00 32.75           C  
ATOM    436  CB  VAL L  58      23.622  16.028  50.930  1.00 31.69           C  
ATOM    437  CG1 VAL L  58      25.140  16.070  50.673  1.00 31.46           C  
ATOM    438  CG2 VAL L  58      22.777  15.962  49.648  1.00 31.81           C  
ATOM    439  C   VAL L  58      24.095  14.911  53.036  1.00 33.41           C  
ATOM    440  O   VAL L  58      23.638  15.482  54.025  1.00 33.98           O  
ATOM    441  N   PRO L  59      25.284  14.357  53.025  1.00 35.37           N  
ATOM    442  CA  PRO L  59      26.110  14.365  54.205  1.00 35.00           C  
ATOM    443  CD  PRO L  59      25.568  13.217  52.171  1.00 35.26           C  
ATOM    444  CB  PRO L  59      27.259  13.404  53.912  1.00 35.20           C  
ATOM    445  CG  PRO L  59      26.647  12.407  52.910  1.00 35.16           C  
ATOM    446  C   PRO L  59      26.546  15.754  54.551  1.00 35.77           C  
ATOM    447  O   PRO L  59      26.735  16.569  53.650  1.00 35.05           O  
ATOM    448  N   SER L  60      26.740  16.023  55.856  1.00 35.95           N  
ATOM    449  CA  SER L  60      27.036  17.333  56.361  1.00 35.23           C  
ATOM    450  CB  SER L  60      27.021  17.399  57.896  1.00 35.46           C  
ATOM    451  OG  SER L  60      27.322  18.719  58.323  1.00 38.42           O  
ATOM    452  C   SER L  60      28.386  17.806  55.907  1.00 34.82           C  
ATOM    453  O   SER L  60      28.668  19.002  55.957  1.00 34.87           O  
ATOM    454  N   ARG L  61      29.254  16.891  55.441  1.00 34.25           N  
ATOM    455  CA  ARG L  61      30.587  17.266  55.056  1.00 33.34           C  
ATOM    456  CB  ARG L  61      31.520  16.080  54.732  1.00 32.72           C  
ATOM    457  CG  ARG L  61      31.076  15.181  53.579  1.00 33.05           C  
ATOM    458  CD  ARG L  61      32.060  14.035  53.316  1.00 33.52           C  
ATOM    459  NE  ARG L  61      31.484  13.172  52.248  1.00 35.76           N  
ATOM    460  CZ  ARG L  61      30.652  12.146  52.588  1.00 35.38           C  
ATOM    461  NH1 ARG L  61      30.352  11.921  53.901  1.00 35.55           N1+
ATOM    462  NH2 ARG L  61      30.115  11.347  51.620  1.00 34.55           N  
ATOM    463  C   ARG L  61      30.559  18.187  53.870  1.00 31.33           C  
ATOM    464  O   ARG L  61      31.507  18.945  53.660  1.00 30.95           O  
ATOM    465  N   PHE L  62      29.503  18.106  53.031  1.00 30.94           N  
ATOM    466  CA  PHE L  62      29.419  18.929  51.853  1.00 31.24           C  
ATOM    467  CB  PHE L  62      28.532  18.315  50.754  1.00 30.47           C  
ATOM    468  CG  PHE L  62      29.176  17.058  50.279  1.00 28.55           C  
ATOM    469  CD1 PHE L  62      30.161  17.102  49.322  1.00 28.99           C  
ATOM    470  CD2 PHE L  62      28.794  15.837  50.781  1.00 29.98           C  
ATOM    471  CE1 PHE L  62      30.760  15.946  48.878  1.00 29.75           C  
ATOM    472  CE2 PHE L  62      29.388  14.678  50.340  1.00 29.19           C  
ATOM    473  CZ  PHE L  62      30.374  14.729  49.386  1.00 29.04           C  
ATOM    474  C   PHE L  62      28.806  20.255  52.193  1.00 31.55           C  
ATOM    475  O   PHE L  62      27.827  20.333  52.932  1.00 32.41           O  
ATOM    476  N   SER L  63      29.385  21.348  51.647  1.00 31.18           N  
ATOM    477  CA  SER L  63      28.864  22.665  51.881  1.00 30.74           C  
ATOM    478  CB  SER L  63      29.488  23.361  53.103  1.00 31.02           C  
ATOM    479  OG  SER L  63      30.877  23.566  52.893  1.00 31.83           O  
ATOM    480  C   SER L  63      29.185  23.500  50.679  1.00 30.18           C  
ATOM    481  O   SER L  63      30.070  23.162  49.893  1.00 30.38           O  
ATOM    482  N   GLY L  64      28.462  24.626  50.505  1.00 31.37           N  
ATOM    483  CA  GLY L  64      28.701  25.466  49.365  1.00 31.47           C  
ATOM    484  C   GLY L  64      28.583  26.892  49.796  1.00 32.39           C  
ATOM    485  O   GLY L  64      27.870  27.217  50.746  1.00 32.19           O  
ATOM    486  N   SER L  65      29.291  27.788  49.084  1.00 33.53           N  
ATOM    487  CA  SER L  65      29.239  29.174  49.432  1.00 34.81           C  
ATOM    488  CB  SER L  65      30.348  29.580  50.423  1.00 36.62           C  
ATOM    489  OG  SER L  65      30.250  30.960  50.733  1.00 38.48           O  
ATOM    490  C   SER L  65      29.448  29.972  48.189  1.00 34.34           C  
ATOM    491  O   SER L  65      29.772  29.435  47.130  1.00 33.32           O  
ATOM    492  N   GLY L  66      29.245  31.299  48.289  1.00 36.04           N  
ATOM    493  CA  GLY L  66      29.518  32.149  47.168  1.00 37.12           C  
ATOM    494  C   GLY L  66      28.260  32.706  46.592  1.00 37.17           C  
ATOM    495  O   GLY L  66      27.157  32.207  46.814  1.00 37.37           O  
ATOM    496  N   SER L  67      28.429  33.816  45.848  1.00 37.87           N  
ATOM    497  CA  SER L  67      27.358  34.464  45.158  1.00 38.86           C  
ATOM    498  CB  SER L  67      26.552  35.435  46.037  1.00 39.69           C  
ATOM    499  OG  SER L  67      27.381  36.505  46.466  1.00 41.01           O  
ATOM    500  C   SER L  67      28.011  35.258  44.073  1.00 37.71           C  
ATOM    501  O   SER L  67      29.230  35.421  44.066  1.00 35.93           O  
ATOM    502  N   GLY L  68      27.215  35.777  43.121  1.00 37.06           N  
ATOM    503  CA  GLY L  68      27.788  36.545  42.059  1.00 37.22           C  
ATOM    504  C   GLY L  68      28.521  35.629  41.124  1.00 37.18           C  
ATOM    505  O   GLY L  68      27.923  34.781  40.465  1.00 37.37           O  
ATOM    506  N   THR L  69      29.818  35.923  40.922  1.00 36.01           N  
ATOM    507  CA  THR L  69      30.709  35.189  40.067  1.00 36.68           C  
ATOM    508  CB  THR L  69      31.794  36.073  39.532  1.00 38.13           C  
ATOM    509  OG1 THR L  69      32.521  35.401  38.520  1.00 38.23           O  
ATOM    510  CG2 THR L  69      32.727  36.462  40.690  1.00 39.46           C  
ATOM    511  C   THR L  69      31.382  33.980  40.676  1.00 35.39           C  
ATOM    512  O   THR L  69      31.636  33.005  39.969  1.00 35.49           O  
ATOM    513  N   ASP L  70      31.738  34.015  41.982  1.00 34.90           N  
ATOM    514  CA  ASP L  70      32.576  32.973  42.539  1.00 35.84           C  
ATOM    515  CB  ASP L  70      33.752  33.516  43.373  1.00 37.53           C  
ATOM    516  CG  ASP L  70      34.810  34.107  42.450  1.00 39.72           C  
ATOM    517  OD1 ASP L  70      34.876  33.689  41.264  1.00 42.67           O  
ATOM    518  OD2 ASP L  70      35.577  34.983  42.930  1.00 42.09           O1-
ATOM    519  C   ASP L  70      31.817  32.060  43.452  1.00 34.64           C  
ATOM    520  O   ASP L  70      31.148  32.506  44.382  1.00 35.23           O  
ATOM    521  N   PHE L  71      31.947  30.733  43.226  1.00 32.80           N  
ATOM    522  CA  PHE L  71      31.236  29.781  44.035  1.00 32.50           C  
ATOM    523  CB  PHE L  71      30.078  29.094  43.281  1.00 31.30           C  
ATOM    524  CG  PHE L  71      29.100  30.138  42.843  1.00 30.51           C  
ATOM    525  CD1 PHE L  71      29.321  30.858  41.691  1.00 29.47           C  
ATOM    526  CD2 PHE L  71      27.957  30.391  43.569  1.00 30.59           C  
ATOM    527  CE1 PHE L  71      28.432  31.819  41.273  1.00 30.62           C  
ATOM    528  CE2 PHE L  71      27.062  31.351  43.157  1.00 31.93           C  
ATOM    529  CZ  PHE L  71      27.295  32.066  42.006  1.00 30.90           C  
ATOM    530  C   PHE L  71      32.204  28.703  44.431  1.00 32.01           C  
ATOM    531  O   PHE L  71      33.157  28.425  43.705  1.00 32.18           O  
ATOM    532  N   THR L  72      31.991  28.077  45.612  1.00 31.75           N  
ATOM    533  CA  THR L  72      32.879  27.045  46.062  1.00 32.84           C  
ATOM    534  CB  THR L  72      33.809  27.506  47.148  1.00 34.07           C  
ATOM    535  OG1 THR L  72      33.061  27.997  48.250  1.00 37.41           O  
ATOM    536  CG2 THR L  72      34.732  28.602  46.603  1.00 33.13           C  
ATOM    537  C   THR L  72      32.092  25.911  46.644  1.00 33.25           C  
ATOM    538  O   THR L  72      31.079  26.112  47.312  1.00 33.68           O  
ATOM    539  N   LEU L  73      32.556  24.670  46.384  1.00 31.93           N  
ATOM    540  CA  LEU L  73      32.003  23.489  46.979  1.00 32.13           C  
ATOM    541  CB  LEU L  73      31.688  22.378  45.963  1.00 31.62           C  
ATOM    542  CG  LEU L  73      31.150  21.085  46.604  1.00 32.52           C  
ATOM    543  CD1 LEU L  73      29.815  21.320  47.325  1.00 33.14           C  
ATOM    544  CD2 LEU L  73      31.076  19.947  45.576  1.00 33.92           C  
ATOM    545  C   LEU L  73      33.081  22.982  47.884  1.00 32.50           C  
ATOM    546  O   LEU L  73      34.228  22.841  47.464  1.00 33.90           O  
ATOM    547  N   THR L  74      32.752  22.710  49.162  1.00 31.82           N  
ATOM    548  CA  THR L  74      33.792  22.286  50.058  1.00 32.13           C  
ATOM    549  CB  THR L  74      34.037  23.254  51.182  1.00 32.25           C  
ATOM    550  OG1 THR L  74      34.406  24.524  50.667  1.00 32.72           O  
ATOM    551  CG2 THR L  74      35.153  22.701  52.087  1.00 32.15           C  
ATOM    552  C   THR L  74      33.418  20.984  50.688  1.00 33.41           C  
ATOM    553  O   THR L  74      32.274  20.769  51.084  1.00 33.70           O  
ATOM    554  N   ILE L  75      34.404  20.068  50.781  1.00 34.36           N  
ATOM    555  CA  ILE L  75      34.211  18.817  51.454  1.00 33.85           C  
ATOM    556  CB  ILE L  75      34.634  17.633  50.634  1.00 34.73           C  
ATOM    557  CG1 ILE L  75      33.856  17.605  49.307  1.00 35.58           C  
ATOM    558  CG2 ILE L  75      34.429  16.364  51.476  1.00 35.14           C  
ATOM    559  CD1 ILE L  75      34.411  16.607  48.292  1.00 34.56           C  
ATOM    560  C   ILE L  75      35.105  18.899  52.658  1.00 34.14           C  
ATOM    561  O   ILE L  75      36.329  18.896  52.534  1.00 33.22           O  
ATOM    562  N   SER L  76      34.503  18.970  53.862  1.00 35.53           N  
ATOM    563  CA  SER L  76      35.242  19.186  55.077  1.00 36.57           C  
ATOM    564  CB  SER L  76      34.334  19.268  56.317  1.00 36.23           C  
ATOM    565  OG  SER L  76      33.713  18.015  56.559  1.00 36.43           O  
ATOM    566  C   SER L  76      36.222  18.079  55.307  1.00 37.15           C  
ATOM    567  O   SER L  76      37.406  18.342  55.518  1.00 37.28           O  
ATOM    568  N   SER L  77      35.757  16.813  55.295  1.00 37.38           N  
ATOM    569  CA  SER L  77      36.679  15.728  55.481  1.00 35.63           C  
ATOM    570  CB  SER L  77      36.551  15.020  56.843  1.00 35.83           C  
ATOM    571  OG  SER L  77      35.297  14.363  56.951  1.00 36.13           O  
ATOM    572  C   SER L  77      36.394  14.729  54.404  1.00 35.05           C  
ATOM    573  O   SER L  77      35.333  14.105  54.378  1.00 34.38           O  
ATOM    574  N   LEU L  78      37.372  14.519  53.507  1.00 34.65           N  
ATOM    575  CA  LEU L  78      37.181  13.672  52.365  1.00 34.26           C  
ATOM    576  CB  LEU L  78      38.332  13.817  51.354  1.00 34.21           C  
ATOM    577  CG  LEU L  78      38.128  13.068  50.030  1.00 34.83           C  
ATOM    578  CD1 LEU L  78      36.932  13.635  49.246  1.00 34.19           C  
ATOM    579  CD2 LEU L  78      39.421  13.072  49.202  1.00 34.49           C  
ATOM    580  C   LEU L  78      37.092  12.243  52.814  1.00 34.93           C  
ATOM    581  O   LEU L  78      37.810  11.815  53.718  1.00 34.95           O  
ATOM    582  N   GLN L  79      36.190  11.468  52.172  1.00 35.33           N  
ATOM    583  CA  GLN L  79      35.958  10.089  52.515  1.00 35.81           C  
ATOM    584  CB  GLN L  79      34.487   9.811  52.863  1.00 38.49           C  
ATOM    585  CG  GLN L  79      33.952  10.675  54.007  1.00 41.08           C  
ATOM    586  CD  GLN L  79      34.593  10.206  55.302  1.00 44.39           C  
ATOM    587  OE1 GLN L  79      35.809  10.048  55.389  1.00 47.17           O  
ATOM    588  NE2 GLN L  79      33.753   9.965  56.342  0.80 47.74           N  
ATOM    589  C   GLN L  79      36.277   9.259  51.304  1.00 35.62           C  
ATOM    590  O   GLN L  79      36.345   9.770  50.189  1.00 33.38           O  
ATOM    591  N   PRO L  80      36.484   7.983  51.492  1.00 35.19           N  
ATOM    592  CA  PRO L  80      36.814   7.123  50.383  1.00 35.19           C  
ATOM    593  CD  PRO L  80      37.031   7.488  52.745  1.00 34.93           C  
ATOM    594  CB  PRO L  80      37.204   5.786  51.011  1.00 35.54           C  
ATOM    595  CG  PRO L  80      37.769   6.186  52.386  1.00 35.12           C  
ATOM    596  C   PRO L  80      35.721   7.033  49.358  1.00 35.09           C  
ATOM    597  O   PRO L  80      36.015   6.775  48.192  1.00 37.65           O  
ATOM    598  N   GLU L  81      34.462   7.216  49.778  1.00 34.44           N  
ATOM    599  CA  GLU L  81      33.285   7.136  48.958  1.00 34.56           C  
ATOM    600  CB  GLU L  81      32.020   7.068  49.823  1.00 36.09           C  
ATOM    601  CG  GLU L  81      31.900   8.268  50.756  0.80 41.47           C  
ATOM    602  CD  GLU L  81      31.188   7.801  52.012  1.00 45.98           C  
ATOM    603  OE1 GLU L  81      30.050   7.277  51.897  1.00 45.56           O  
ATOM    604  OE2 GLU L  81      31.789   7.952  53.108  1.00 44.81           O1-
ATOM    605  C   GLU L  81      33.187   8.321  48.035  1.00 34.02           C  
ATOM    606  O   GLU L  81      32.501   8.267  47.016  1.00 35.04           O  
ATOM    607  N   ASP L  82      33.850   9.429  48.407  1.00 32.51           N  
ATOM    608  CA  ASP L  82      33.801  10.720  47.773  1.00 32.33           C  
ATOM    609  CB  ASP L  82      34.468  11.809  48.625  1.00 33.27           C  
ATOM    610  CG  ASP L  82      33.551  12.018  49.823  1.00 35.17           C  
ATOM    611  OD1 ASP L  82      32.402  11.502  49.774  1.00 36.32           O  
ATOM    612  OD2 ASP L  82      33.979  12.689  50.799  1.00 37.01           O1-
ATOM    613  C   ASP L  82      34.386  10.756  46.391  1.00 31.15           C  
ATOM    614  O   ASP L  82      34.176  11.728  45.670  1.00 30.30           O  
ATOM    615  N   PHE L  83      35.201   9.764  45.999  1.00 31.11           N  
ATOM    616  CA  PHE L  83      35.759   9.750  44.671  1.00 31.41           C  
ATOM    617  CB  PHE L  83      36.509   8.419  44.452  1.00 33.55           C  
ATOM    618  CG  PHE L  83      36.840   8.167  43.027  1.00 34.77           C  
ATOM    619  CD1 PHE L  83      37.833   8.865  42.384  1.00 36.14           C  
ATOM    620  CD2 PHE L  83      36.169   7.179  42.344  1.00 35.51           C  
ATOM    621  CE1 PHE L  83      38.130   8.601  41.067  1.00 37.42           C  
ATOM    622  CE2 PHE L  83      36.462   6.910  41.029  1.00 35.46           C  
ATOM    623  CZ  PHE L  83      37.447   7.622  40.386  1.00 37.04           C  
ATOM    624  C   PHE L  83      34.645   9.905  43.668  1.00 28.83           C  
ATOM    625  O   PHE L  83      33.672   9.153  43.691  1.00 26.64           O  
ATOM    626  N   ALA L  84      34.756  10.909  42.761  1.00 28.79           N  
ATOM    627  CA  ALA L  84      33.727  11.129  41.774  1.00 29.92           C  
ATOM    628  CB  ALA L  84      32.326  11.311  42.384  1.00 30.29           C  
ATOM    629  C   ALA L  84      34.048  12.392  41.031  1.00 29.88           C  
ATOM    630  O   ALA L  84      35.055  13.047  41.294  1.00 28.47           O  
ATOM    631  N   THR L  85      33.193  12.745  40.048  1.00 29.29           N  
ATOM    632  CA  THR L  85      33.352  13.963  39.307  1.00 29.10           C  
ATOM    633  CB  THR L  85      33.174  13.776  37.827  1.00 29.11           C  
ATOM    634  OG1 THR L  85      34.123  12.839  37.336  1.00 29.82           O  
ATOM    635  CG2 THR L  85      33.355  15.128  37.119  1.00 30.41           C  
ATOM    636  C   THR L  85      32.273  14.883  39.800  1.00 29.12           C  
ATOM    637  O   THR L  85      31.111  14.492  39.891  1.00 30.12           O  
ATOM    638  N   TYR L  86      32.630  16.140  40.136  1.00 27.48           N  
ATOM    639  CA  TYR L  86      31.674  17.062  40.684  1.00 27.75           C  
ATOM    640  CB  TYR L  86      32.179  17.775  41.952  1.00 28.47           C  
ATOM    641  CG  TYR L  86      32.390  16.766  43.030  1.00 28.70           C  
ATOM    642  CD1 TYR L  86      33.536  16.002  43.074  1.00 29.91           C  
ATOM    643  CD2 TYR L  86      31.440  16.593  44.009  1.00 29.18           C  
ATOM    644  CE1 TYR L  86      33.726  15.076  44.075  1.00 29.85           C  
ATOM    645  CE2 TYR L  86      31.623  15.671  45.011  1.00 29.79           C  
ATOM    646  CZ  TYR L  86      32.765  14.908  45.044  1.00 29.96           C  
ATOM    647  OH  TYR L  86      32.946  13.963  46.075  1.00 30.36           O  
ATOM    648  C   TYR L  86      31.431  18.136  39.666  1.00 28.33           C  
ATOM    649  O   TYR L  86      32.372  18.621  39.040  1.00 30.35           O  
ATOM    650  N   TYR L  87      30.147  18.528  39.474  1.00 28.22           N  
ATOM    651  CA  TYR L  87      29.822  19.522  38.484  1.00 27.09           C  
ATOM    652  CB  TYR L  87      28.835  19.064  37.393  1.00 26.24           C  
ATOM    653  CG  TYR L  87      29.266  17.810  36.717  1.00 25.34           C  
ATOM    654  CD1 TYR L  87      30.238  17.814  35.746  1.00 26.36           C  
ATOM    655  CD2 TYR L  87      28.681  16.616  37.065  1.00 24.54           C  
ATOM    656  CE1 TYR L  87      30.618  16.644  35.133  1.00 26.55           C  
ATOM    657  CE2 TYR L  87      29.054  15.442  36.454  1.00 25.80           C  
ATOM    658  CZ  TYR L  87      30.025  15.457  35.482  1.00 26.66           C  
ATOM    659  OH  TYR L  87      30.417  14.258  34.848  1.00 26.56           O  
ATOM    660  C   TYR L  87      29.049  20.635  39.139  1.00 28.08           C  
ATOM    661  O   TYR L  87      28.238  20.401  40.034  1.00 26.65           O  
ATOM    662  N   CYS L  88      29.288  21.886  38.683  1.00 28.87           N  
ATOM    663  CA  CYS L  88      28.539  23.036  39.116  1.00 29.76           C  
ATOM    664  CB  CYS L  88      29.409  24.285  39.424  1.00 32.22           C  
ATOM    665  SG  CYS L  88      30.490  24.794  38.045  1.00 36.28           S  
ATOM    666  C   CYS L  88      27.623  23.375  37.975  1.00 28.42           C  
ATOM    667  O   CYS L  88      27.916  23.050  36.826  1.00 27.88           O  
ATOM    668  N   GLN L  89      26.461  23.995  38.270  1.00 28.09           N  
ATOM    669  CA  GLN L  89      25.521  24.361  37.241  1.00 28.44           C  
ATOM    670  CB  GLN L  89      24.336  23.382  37.128  1.00 28.22           C  
ATOM    671  CG  GLN L  89      23.330  23.763  36.039  1.00 27.34           C  
ATOM    672  CD  GLN L  89      22.021  23.028  36.303  1.00 27.18           C  
ATOM    673  OE1 GLN L  89      21.772  22.543  37.405  1.00 29.01           O  
ATOM    674  NE2 GLN L  89      21.145  22.960  35.265  1.00 25.53           N  
ATOM    675  C   GLN L  89      24.883  25.664  37.622  1.00 30.03           C  
ATOM    676  O   GLN L  89      24.501  25.868  38.772  1.00 31.51           O  
ATOM    677  N   GLN L  90      24.735  26.572  36.638  1.00 30.40           N  
ATOM    678  CA  GLN L  90      24.083  27.845  36.812  1.00 29.71           C  
ATOM    679  CB  GLN L  90      24.844  28.927  36.024  1.00 29.66           C  
ATOM    680  CG  GLN L  90      24.126  30.251  35.824  1.00 30.40           C  
ATOM    681  CD  GLN L  90      23.308  30.126  34.547  1.00 30.08           C  
ATOM    682  OE1 GLN L  90      22.174  30.594  34.483  1.00 30.48           O  
ATOM    683  NE2 GLN L  90      23.893  29.490  33.498  1.00 28.36           N  
ATOM    684  C   GLN L  90      22.713  27.654  36.227  1.00 30.31           C  
ATOM    685  O   GLN L  90      22.593  27.245  35.073  1.00 29.25           O  
ATOM    686  N   TYR L  91      21.640  27.671  37.057  1.00 21.95           N  
ATOM    687  CA  TYR L  91      20.268  27.378  36.670  1.00 22.79           C  
ATOM    688  CB  TYR L  91      19.524  26.465  37.665  1.00 20.73           C  
ATOM    689  CG  TYR L  91      19.760  26.907  39.062  1.00 20.48           C  
ATOM    690  CD1 TYR L  91      19.022  27.922  39.617  1.00 20.79           C  
ATOM    691  CD2 TYR L  91      20.728  26.279  39.814  1.00 20.80           C  
ATOM    692  CE1 TYR L  91      19.255  28.305  40.915  1.00 19.71           C  
ATOM    693  CE2 TYR L  91      20.964  26.656  41.111  1.00 21.69           C  
ATOM    694  CZ  TYR L  91      20.222  27.672  41.656  1.00 21.08           C  
ATOM    695  OH  TYR L  91      20.451  28.073  42.983  1.00 22.56           O  
ATOM    696  C   TYR L  91      19.354  28.459  36.177  1.00 25.63           C  
ATOM    697  O   TYR L  91      18.398  28.159  35.471  1.00 26.23           O  
ATOM    698  N   TYR L  92      19.521  29.720  36.600  1.00 27.44           N  
ATOM    699  CA  TYR L  92      18.513  30.696  36.281  1.00 28.27           C  
ATOM    700  CB  TYR L  92      18.662  32.024  37.046  1.00 29.02           C  
ATOM    701  CG  TYR L  92      18.226  31.790  38.453  1.00 29.66           C  
ATOM    702  CD1 TYR L  92      16.886  31.849  38.767  1.00 19.92           C  
ATOM    703  CD2 TYR L  92      19.126  31.499  39.453  1.00 19.28           C  
ATOM    704  CE1 TYR L  92      16.447  31.636  40.052  1.00 20.90           C  
ATOM    705  CE2 TYR L  92      18.690  31.286  40.741  1.00 21.11           C  
ATOM    706  CZ  TYR L  92      17.352  31.354  41.043  1.00 22.30           C  
ATOM    707  OH  TYR L  92      16.906  31.136  42.365  1.00 23.19           O  
ATOM    708  C   TYR L  92      18.383  31.002  34.825  1.00 28.61           C  
ATOM    709  O   TYR L  92      17.264  31.082  34.320  1.00 30.27           O  
ATOM    710  N   ILE L  93      19.488  31.174  34.082  1.00 27.35           N  
ATOM    711  CA  ILE L  93      19.205  31.608  32.752  1.00 25.98           C  
ATOM    712  CB  ILE L  93      19.779  32.947  32.409  1.00 27.11           C  
ATOM    713  CG1 ILE L  93      21.301  32.961  32.538  1.00 32.35           C  
ATOM    714  CG2 ILE L  93      19.065  33.985  33.285  1.00 34.26           C  
ATOM    715  CD1 ILE L  93      21.901  34.251  31.993  1.00 32.57           C  
ATOM    716  C   ILE L  93      19.580  30.613  31.709  1.00 26.90           C  
ATOM    717  O   ILE L  93      20.605  29.935  31.759  1.00 28.42           O  
ATOM    718  N   TYR L  94      18.669  30.515  30.725  1.00 25.75           N  
ATOM    719  CA  TYR L  94      18.757  29.674  29.577  1.00 26.43           C  
ATOM    720  CB  TYR L  94      17.425  29.708  28.797  1.00 28.68           C  
ATOM    721  CG  TYR L  94      17.510  28.996  27.493  1.00 30.27           C  
ATOM    722  CD1 TYR L  94      17.926  29.686  26.382  1.00 31.75           C  
ATOM    723  CD2 TYR L  94      17.172  27.666  27.368  1.00 41.22           C  
ATOM    724  CE1 TYR L  94      18.010  29.066  25.161  1.00 40.19           C  
ATOM    725  CE2 TYR L  94      17.253  27.038  26.145  1.00 33.28           C  
ATOM    726  CZ  TYR L  94      17.674  27.741  25.040  1.00 41.63           C  
ATOM    727  OH  TYR L  94      17.765  27.116  23.780  1.00 43.31           O  
ATOM    728  C   TYR L  94      19.840  30.255  28.728  1.00 25.80           C  
ATOM    729  O   TYR L  94      19.949  31.474  28.607  1.00 27.12           O  
ATOM    730  N   PRO L  95      20.682  29.419  28.180  1.00 24.47           N  
ATOM    731  CA  PRO L  95      20.588  28.012  28.449  1.00 24.92           C  
ATOM    732  CD  PRO L  95      21.169  29.676  26.834  1.00 24.57           C  
ATOM    733  CB  PRO L  95      21.301  27.303  27.300  1.00 24.20           C  
ATOM    734  CG  PRO L  95      21.214  28.308  26.142  1.00 23.64           C  
ATOM    735  C   PRO L  95      21.220  27.743  29.773  1.00 26.71           C  
ATOM    736  O   PRO L  95      22.085  28.516  30.179  1.00 27.65           O  
ATOM    737  N   TYR L  96      20.821  26.652  30.451  1.00 26.60           N  
ATOM    738  CA  TYR L  96      21.389  26.328  31.721  1.00 27.80           C  
ATOM    739  CB  TYR L  96      20.470  25.376  32.497  1.00 27.83           C  
ATOM    740  CG  TYR L  96      19.098  25.908  32.255  1.00 29.62           C  
ATOM    741  CD1 TYR L  96      18.546  26.894  33.040  1.00 30.66           C  
ATOM    742  CD2 TYR L  96      18.372  25.419  31.192  1.00 31.02           C  
ATOM    743  CE1 TYR L  96      17.281  27.367  32.773  1.00 33.21           C  
ATOM    744  CE2 TYR L  96      17.110  25.888  30.921  1.00 32.61           C  
ATOM    745  CZ  TYR L  96      16.561  26.864  31.715  1.00 34.50           C  
ATOM    746  OH  TYR L  96      15.265  27.352  31.438  1.00 36.95           O  
ATOM    747  C   TYR L  96      22.621  25.564  31.349  1.00 29.08           C  
ATOM    748  O   TYR L  96      22.547  24.561  30.643  1.00 31.89           O  
ATOM    749  N   THR L  97      23.792  26.049  31.798  1.00 31.49           N  
ATOM    750  CA  THR L  97      25.072  25.449  31.537  1.00 32.72           C  
ATOM    751  CB  THR L  97      26.038  26.419  30.928  1.00 35.51           C  
ATOM    752  OG1 THR L  97      26.255  27.509  31.811  1.00 38.13           O  
ATOM    753  CG2 THR L  97      25.454  26.925  29.601  1.00 34.33           C  
ATOM    754  C   THR L  97      25.738  24.870  32.744  1.00 30.96           C  
ATOM    755  O   THR L  97      25.616  25.364  33.863  1.00 32.75           O  
ATOM    756  N   PHE L  98      26.512  23.793  32.494  1.00 29.01           N  
ATOM    757  CA  PHE L  98      27.237  23.079  33.503  1.00 29.48           C  
ATOM    758  CB  PHE L  98      27.150  21.544  33.400  1.00 28.21           C  
ATOM    759  CG  PHE L  98      25.811  21.038  33.814  1.00 27.96           C  
ATOM    760  CD1 PHE L  98      24.742  21.060  32.951  1.00 28.23           C  
ATOM    761  CD2 PHE L  98      25.634  20.510  35.070  1.00 27.19           C  
ATOM    762  CE1 PHE L  98      23.514  20.577  33.345  1.00 28.36           C  
ATOM    763  CE2 PHE L  98      24.409  20.025  35.467  1.00 28.09           C  
ATOM    764  CZ  PHE L  98      23.341  20.059  34.605  1.00 28.12           C  
ATOM    765  C   PHE L  98      28.695  23.372  33.343  1.00 30.25           C  
ATOM    766  O   PHE L  98      29.171  23.718  32.262  1.00 29.80           O  
ATOM    767  N   GLY L  99      29.443  23.240  34.455  1.00 30.08           N  
ATOM    768  CA  GLY L  99      30.862  23.418  34.430  1.00 31.36           C  
ATOM    769  C   GLY L  99      31.448  22.177  33.828  1.00 33.04           C  
ATOM    770  O   GLY L  99      30.756  21.184  33.609  1.00 32.64           O  
ATOM    771  N   GLN L 100      32.766  22.223  33.566  1.00 33.29           N  
ATOM    772  CA  GLN L 100      33.540  21.183  32.943  1.00 34.53           C  
ATOM    773  CB  GLN L 100      35.021  21.562  32.858  1.00 37.85           C  
ATOM    774  CG  GLN L 100      35.282  22.925  32.230  0.80 43.90           C  
ATOM    775  CD  GLN L 100      36.724  23.269  32.565  1.00 47.97           C  
ATOM    776  OE1 GLN L 100      37.477  22.427  33.050  1.00 51.48           O  
ATOM    777  NE2 GLN L 100      37.123  24.540  32.304  1.00 49.15           N  
ATOM    778  C   GLN L 100      33.541  19.973  33.821  1.00 32.78           C  
ATOM    779  O   GLN L 100      33.508  18.844  33.335  1.00 32.03           O  
ATOM    780  N   GLY L 101      33.618  20.185  35.149  1.00 31.03           N  
ATOM    781  CA  GLY L 101      33.650  19.086  36.071  1.00 31.40           C  
ATOM    782  C   GLY L 101      35.007  18.994  36.692  1.00 32.03           C  
ATOM    783  O   GLY L 101      36.005  19.442  36.127  1.00 33.54           O  
ATOM    784  N   THR L 102      35.057  18.424  37.915  1.00 31.21           N  
ATOM    785  CA  THR L 102      36.296  18.248  38.619  1.00 30.66           C  
ATOM    786  CB  THR L 102      36.402  19.109  39.845  1.00 29.32           C  
ATOM    787  OG1 THR L 102      36.301  20.476  39.482  1.00 29.69           O  
ATOM    788  CG2 THR L 102      37.747  18.844  40.543  1.00 29.39           C  
ATOM    789  C   THR L 102      36.359  16.821  39.072  1.00 30.86           C  
ATOM    790  O   THR L 102      35.491  16.353  39.805  1.00 31.08           O  
ATOM    791  N   LYS L 103      37.416  16.097  38.662  1.00 31.12           N  
ATOM    792  CA  LYS L 103      37.546  14.717  39.025  1.00 31.95           C  
ATOM    793  CB  LYS L 103      38.308  13.907  37.963  1.00 34.65           C  
ATOM    794  CG  LYS L 103      38.381  12.404  38.238  1.00 38.21           C  
ATOM    795  CD  LYS L 103      38.933  11.604  37.055  1.00 40.82           C  
ATOM    796  CE  LYS L 103      39.152  10.119  37.352  1.00 43.41           C  
ATOM    797  NZ  LYS L 103      39.764   9.458  36.179  1.00 44.29           N1+
ATOM    798  C   LYS L 103      38.331  14.656  40.299  1.00 31.91           C  
ATOM    799  O   LYS L 103      39.473  15.109  40.362  1.00 31.20           O  
ATOM    800  N   VAL L 104      37.726  14.084  41.360  1.00 32.39           N  
ATOM    801  CA  VAL L 104      38.405  13.999  42.621  1.00 32.75           C  
ATOM    802  CB  VAL L 104      37.550  14.397  43.788  1.00 32.41           C  
ATOM    803  CG1 VAL L 104      38.355  14.189  45.083  1.00 33.03           C  
ATOM    804  CG2 VAL L 104      37.080  15.847  43.580  1.00 32.07           C  
ATOM    805  C   VAL L 104      38.814  12.574  42.832  1.00 33.76           C  
ATOM    806  O   VAL L 104      38.018  11.652  42.654  1.00 33.15           O  
ATOM    807  N   GLU L 105      40.089  12.369  43.216  1.00 35.87           N  
ATOM    808  CA  GLU L 105      40.606  11.051  43.458  1.00 37.17           C  
ATOM    809  CB  GLU L 105      41.789  10.692  42.543  1.00 39.45           C  
ATOM    810  CG  GLU L 105      42.331   9.279  42.761  1.00 44.03           C  
ATOM    811  CD  GLU L 105      43.662   9.166  42.031  1.00 45.44           C  
ATOM    812  OE1 GLU L 105      44.615   9.883  42.438  1.00 47.67           O  
ATOM    813  OE2 GLU L 105      43.744   8.365  41.062  1.00 48.77           O1-
ATOM    814  C   GLU L 105      41.130  11.035  44.867  1.00 35.52           C  
ATOM    815  O   GLU L 105      41.553  12.066  45.387  1.00 32.06           O  
ATOM    816  N   ILE L 106      41.108   9.857  45.528  1.00 35.94           N  
ATOM    817  CA  ILE L 106      41.608   9.774  46.876  1.00 36.41           C  
ATOM    818  CB  ILE L 106      40.876   8.802  47.767  1.00 36.86           C  
ATOM    819  CG1 ILE L 106      39.470   9.313  48.136  1.00 38.27           C  
ATOM    820  CG2 ILE L 106      41.761   8.545  48.998  1.00 37.11           C  
ATOM    821  CD1 ILE L 106      38.464   9.329  46.992  1.00 37.98           C  
ATOM    822  C   ILE L 106      43.045   9.354  46.836  1.00 35.66           C  
ATOM    823  O   ILE L 106      43.407   8.356  46.216  1.00 34.55           O  
ATOM    824  N   LYS L 107      43.901  10.149  47.509  1.00 34.70           N  
ATOM    825  CA  LYS L 107      45.313   9.910  47.582  1.00 35.58           C  
ATOM    826  CB  LYS L 107      46.116  11.209  47.767  1.00 36.93           C  
ATOM    827  CG  LYS L 107      47.627  11.000  47.873  1.00 38.61           C  
ATOM    828  CD  LYS L 107      48.407  12.311  47.984  1.00 40.74           C  
ATOM    829  CE  LYS L 107      48.746  12.951  46.639  1.00 44.06           C  
ATOM    830  NZ  LYS L 107      49.928  12.286  46.050  1.00 46.63           N1+
ATOM    831  C   LYS L 107      45.597   9.062  48.814  1.00 35.00           C  
ATOM    832  O   LYS L 107      44.699   8.954  49.690  1.00 36.09           O  
ATOM    833  OXT LYS L 107      46.734   8.528  48.903  1.00  0.00           O1-
TER     834      LYS L 107 
ATOM    835  N   GLU H 108       9.271   4.656  46.714  1.00 52.50           N1+
ATOM    836  CA  GLU H 108      10.255   5.744  46.521  1.00 52.37           C  
ATOM    837  CB  GLU H 108      11.689   5.182  46.578  1.00 54.25           C  
ATOM    838  CG  GLU H 108      12.791   6.245  46.522  1.00 56.76           C  
ATOM    839  CD  GLU H 108      14.137   5.533  46.589  1.00 58.03           C  
ATOM    840  OE1 GLU H 108      14.147   4.274  46.570  0.80 61.88           O  
ATOM    841  OE2 GLU H 108      15.176   6.243  46.651  1.00 60.53           O1-
ATOM    842  C   GLU H 108      10.040   6.380  45.187  1.00 49.79           C  
ATOM    843  O   GLU H 108       9.304   5.858  44.350  1.00 50.29           O  
ATOM    844  N   VAL H 109      10.666   7.549  44.963  1.00 46.37           N  
ATOM    845  CA  VAL H 109      10.528   8.211  43.701  1.00 44.06           C  
ATOM    846  CB  VAL H 109      10.905   9.665  43.763  1.00 44.00           C  
ATOM    847  CG1 VAL H 109      10.813  10.265  42.350  1.00 44.21           C  
ATOM    848  CG2 VAL H 109       9.999  10.357  44.797  1.00 44.68           C  
ATOM    849  C   VAL H 109      11.456   7.542  42.744  1.00 42.12           C  
ATOM    850  O   VAL H 109      12.615   7.293  43.073  1.00 41.94           O  
ATOM    851  N   GLN H 110      10.962   7.219  41.531  1.00 39.76           N  
ATOM    852  CA  GLN H 110      11.811   6.572  40.576  1.00 38.20           C  
ATOM    853  CB  GLN H 110      11.570   5.063  40.394  1.00 41.11           C  
ATOM    854  CG  GLN H 110      11.992   4.160  41.549  1.00 44.31           C  
ATOM    855  CD  GLN H 110      11.674   2.737  41.111  1.00 47.26           C  
ATOM    856  OE1 GLN H 110      10.564   2.442  40.669  1.00 48.50           O  
ATOM    857  NE2 GLN H 110      12.679   1.829  41.220  1.00 49.05           N  
ATOM    858  C   GLN H 110      11.534   7.124  39.218  1.00 35.22           C  
ATOM    859  O   GLN H 110      10.408   7.495  38.887  1.00 31.49           O  
ATOM    860  N   LEU H 111      12.600   7.195  38.402  1.00 33.20           N  
ATOM    861  CA  LEU H 111      12.508   7.571  37.025  1.00 32.31           C  
ATOM    862  CB  LEU H 111      13.230   8.896  36.722  1.00 32.61           C  
ATOM    863  CG  LEU H 111      12.551  10.115  37.378  1.00 32.60           C  
ATOM    864  CD1 LEU H 111      13.295  11.424  37.062  1.00 33.07           C  
ATOM    865  CD2 LEU H 111      11.064  10.191  36.992  1.00 33.51           C  
ATOM    866  C   LEU H 111      13.200   6.468  36.283  1.00 30.98           C  
ATOM    867  O   LEU H 111      14.362   6.174  36.555  1.00 30.25           O  
ATOM    868  N   VAL H 112      12.497   5.807  35.341  1.00 30.82           N  
ATOM    869  CA  VAL H 112      13.108   4.714  34.638  1.00 31.67           C  
ATOM    870  CB  VAL H 112      12.375   3.419  34.843  1.00 31.00           C  
ATOM    871  CG1 VAL H 112      13.038   2.323  33.993  1.00 31.16           C  
ATOM    872  CG2 VAL H 112      12.360   3.109  36.350  1.00 30.84           C  
ATOM    873  C   VAL H 112      13.077   5.038  33.180  1.00 30.38           C  
ATOM    874  O   VAL H 112      12.021   5.317  32.617  1.00 31.03           O  
ATOM    875  N   GLU H 113      14.250   4.979  32.520  1.00 30.43           N  
ATOM    876  CA  GLU H 113      14.337   5.348  31.137  1.00 32.49           C  
ATOM    877  CB  GLU H 113      15.536   6.259  30.864  1.00 32.47           C  
ATOM    878  CG  GLU H 113      15.476   7.556  31.663  1.00 34.81           C  
ATOM    879  CD  GLU H 113      16.881   8.116  31.660  1.00 35.93           C  
ATOM    880  OE1 GLU H 113      17.569   7.882  30.635  1.00 36.24           O  
ATOM    881  OE2 GLU H 113      17.296   8.757  32.663  1.00 36.93           O1-
ATOM    882  C   GLU H 113      14.529   4.115  30.314  1.00 31.26           C  
ATOM    883  O   GLU H 113      15.019   3.099  30.802  1.00 33.30           O  
ATOM    884  N   SER H 114      14.110   4.178  29.031  1.00 31.08           N  
ATOM    885  CA  SER H 114      14.276   3.063  28.142  1.00 32.10           C  
ATOM    886  CB  SER H 114      13.175   1.997  28.285  1.00 34.01           C  
ATOM    887  OG  SER H 114      11.907   2.548  27.961  1.00 35.01           O  
ATOM    888  C   SER H 114      14.232   3.571  26.730  1.00 31.41           C  
ATOM    889  O   SER H 114      13.899   4.731  26.489  1.00 29.24           O  
ATOM    890  N   GLY H 115      14.577   2.700  25.753  1.00 33.70           N  
ATOM    891  CA  GLY H 115      14.482   3.068  24.364  1.00 35.12           C  
ATOM    892  C   GLY H 115      15.819   3.399  23.761  1.00 37.57           C  
ATOM    893  O   GLY H 115      15.892   3.709  22.573  1.00 40.08           O  
ATOM    894  N   GLY H 116      16.919   3.331  24.534  1.00 36.85           N  
ATOM    895  CA  GLY H 116      18.195   3.670  23.966  1.00 37.75           C  
ATOM    896  C   GLY H 116      18.644   2.547  23.085  1.00 38.29           C  
ATOM    897  O   GLY H 116      18.037   1.477  23.064  1.00 37.42           O  
ATOM    898  N   GLY H 117      19.735   2.766  22.320  1.00 36.64           N  
ATOM    899  CA  GLY H 117      20.192   1.708  21.469  1.00 34.60           C  
ATOM    900  C   GLY H 117      21.089   2.255  20.400  1.00 33.58           C  
ATOM    901  O   GLY H 117      21.580   3.380  20.472  1.00 33.26           O  
ATOM    902  N   LEU H 118      21.315   1.428  19.360  1.00 30.32           N  
ATOM    903  CA  LEU H 118      22.199   1.732  18.270  1.00 29.21           C  
ATOM    904  CB  LEU H 118      22.943   0.457  17.823  1.00 27.20           C  
ATOM    905  CG  LEU H 118      24.088   0.620  16.808  1.00 26.16           C  
ATOM    906  CD1 LEU H 118      23.600   1.206  15.478  1.00 25.40           C  
ATOM    907  CD2 LEU H 118      25.284   1.360  17.423  1.00 28.16           C  
ATOM    908  C   LEU H 118      21.347   2.207  17.128  1.00 30.24           C  
ATOM    909  O   LEU H 118      20.310   1.612  16.838  1.00 28.98           O  
ATOM    910  N   VAL H 119      21.745   3.315  16.464  1.00 30.39           N  
ATOM    911  CA  VAL H 119      20.975   3.814  15.355  1.00 33.24           C  
ATOM    912  CB  VAL H 119      19.993   4.868  15.785  1.00 35.93           C  
ATOM    913  CG1 VAL H 119      20.766   6.065  16.358  1.00 36.91           C  
ATOM    914  CG2 VAL H 119      19.074   5.213  14.608  1.00 37.22           C  
ATOM    915  C   VAL H 119      21.917   4.386  14.330  1.00 32.78           C  
ATOM    916  O   VAL H 119      23.000   4.865  14.659  1.00 30.80           O  
ATOM    917  N   GLN H 120      21.527   4.343  13.039  1.00 33.16           N  
ATOM    918  CA  GLN H 120      22.378   4.837  11.989  1.00 34.26           C  
ATOM    919  CB  GLN H 120      21.995   4.331  10.589  1.00 38.82           C  
ATOM    920  CG  GLN H 120      22.116   2.814  10.437  1.00 43.48           C  
ATOM    921  CD  GLN H 120      21.813   2.462   8.987  1.00 48.12           C  
ATOM    922  OE1 GLN H 120      21.745   1.291   8.618  1.00 51.68           O  
ATOM    923  NE2 GLN H 120      21.631   3.506   8.138  1.00 51.24           N  
ATOM    924  C   GLN H 120      22.281   6.327  11.967  1.00 31.59           C  
ATOM    925  O   GLN H 120      21.329   6.908  12.484  1.00 29.20           O  
ATOM    926  N   PRO H 121      23.258   6.972  11.390  1.00 32.01           N  
ATOM    927  CA  PRO H 121      23.203   8.400  11.326  1.00 31.55           C  
ATOM    928  CD  PRO H 121      24.627   6.480  11.409  1.00 33.01           C  
ATOM    929  CB  PRO H 121      24.576   8.850  10.834  1.00 31.83           C  
ATOM    930  CG  PRO H 121      25.514   7.739  11.349  1.00 32.33           C  
ATOM    931  C   PRO H 121      22.053   8.796  10.461  1.00 31.42           C  
ATOM    932  O   PRO H 121      21.843   8.166   9.426  1.00 31.33           O  
ATOM    933  N   GLY H 122      21.299   9.832  10.873  1.00 31.00           N  
ATOM    934  CA  GLY H 122      20.172  10.281  10.110  1.00 30.30           C  
ATOM    935  C   GLY H 122      18.961   9.504  10.533  1.00 30.82           C  
ATOM    936  O   GLY H 122      17.865   9.740  10.028  1.00 30.95           O  
ATOM    937  N   GLY H 123      19.126   8.563  11.485  1.00 29.84           N  
ATOM    938  CA  GLY H 123      18.034   7.733  11.921  1.00 29.56           C  
ATOM    939  C   GLY H 123      17.292   8.423  13.024  1.00 29.74           C  
ATOM    940  O   GLY H 123      17.582   9.570  13.363  1.00 27.52           O  
ATOM    941  N   SER H 124      16.302   7.720  13.617  1.00 30.78           N  
ATOM    942  CA  SER H 124      15.498   8.302  14.653  1.00 31.93           C  
ATOM    943  CB  SER H 124      14.125   8.762  14.137  1.00 34.10           C  
ATOM    944  OG  SER H 124      13.457   7.684  13.500  1.00 36.61           O  
ATOM    945  C   SER H 124      15.274   7.293  15.739  1.00 30.87           C  
ATOM    946  O   SER H 124      15.354   6.087  15.508  1.00 28.11           O  
ATOM    947  N   LEU H 125      15.022   7.774  16.978  1.00 32.35           N  
ATOM    948  CA  LEU H 125      14.781   6.865  18.063  1.00 33.30           C  
ATOM    949  CB  LEU H 125      16.101   6.388  18.699  1.00 35.33           C  
ATOM    950  CG  LEU H 125      15.976   5.159  19.614  1.00 38.49           C  
ATOM    951  CD1 LEU H 125      15.485   3.932  18.825  1.00 39.75           C  
ATOM    952  CD2 LEU H 125      17.301   4.883  20.340  1.00 39.12           C  
ATOM    953  C   LEU H 125      13.946   7.599  19.077  1.00 32.79           C  
ATOM    954  O   LEU H 125      13.979   8.828  19.142  1.00 33.29           O  
ATOM    955  N   ARG H 126      13.134   6.869  19.876  1.00 32.88           N  
ATOM    956  CA  ARG H 126      12.329   7.539  20.865  1.00 34.83           C  
ATOM    957  CB  ARG H 126      10.812   7.356  20.666  1.00 35.99           C  
ATOM    958  CG  ARG H 126       9.975   8.084  21.722  1.00 38.65           C  
ATOM    959  CD  ARG H 126       8.475   8.126  21.417  1.00 41.59           C  
ATOM    960  NE  ARG H 126       7.962   6.728  21.446  1.00 45.69           N  
ATOM    961  CZ  ARG H 126       6.635   6.492  21.653  1.00 47.11           C  
ATOM    962  NH1 ARG H 126       5.779   7.530  21.876  1.00 47.98           N1+
ATOM    963  NH2 ARG H 126       6.162   5.211  21.627  1.00 47.95           N  
ATOM    964  C   ARG H 126      12.687   7.005  22.222  1.00 35.04           C  
ATOM    965  O   ARG H 126      12.663   5.799  22.461  1.00 35.59           O  
ATOM    966  N   LEU H 127      13.027   7.918  23.151  1.00 34.14           N  
ATOM    967  CA  LEU H 127      13.399   7.548  24.490  1.00 32.77           C  
ATOM    968  CB  LEU H 127      14.533   8.416  25.063  1.00 33.13           C  
ATOM    969  CG  LEU H 127      15.841   8.370  24.245  1.00 33.84           C  
ATOM    970  CD1 LEU H 127      16.927   9.255  24.872  1.00 34.21           C  
ATOM    971  CD2 LEU H 127      16.313   6.928  24.010  1.00 34.90           C  
ATOM    972  C   LEU H 127      12.205   7.786  25.358  1.00 31.67           C  
ATOM    973  O   LEU H 127      11.415   8.691  25.093  1.00 30.53           O  
ATOM    974  N   SER H 128      12.029   6.963  26.413  1.00 31.39           N  
ATOM    975  CA  SER H 128      10.911   7.171  27.289  1.00 31.60           C  
ATOM    976  CB  SER H 128       9.823   6.085  27.189  1.00 31.51           C  
ATOM    977  OG  SER H 128      10.347   4.819  27.547  1.00 35.79           O  
ATOM    978  C   SER H 128      11.404   7.228  28.706  1.00 31.91           C  
ATOM    979  O   SER H 128      12.428   6.640  29.048  1.00 32.70           O  
ATOM    980  N   CYS H 129      10.692   7.991  29.563  1.00 32.43           N  
ATOM    981  CA  CYS H 129      11.049   8.109  30.951  1.00 32.45           C  
ATOM    982  CB  CYS H 129      11.645   9.496  31.299  1.00 34.31           C  
ATOM    983  SG  CYS H 129      12.102   9.688  33.051  1.00 36.82           S  
ATOM    984  C   CYS H 129       9.797   7.908  31.750  1.00 31.41           C  
ATOM    985  O   CYS H 129       8.918   8.767  31.767  1.00 30.51           O  
ATOM    986  N   ALA H 130       9.687   6.761  32.454  1.00 30.63           N  
ATOM    987  CA  ALA H 130       8.501   6.485  33.220  1.00 30.82           C  
ATOM    988  CB  ALA H 130       8.111   4.995  33.232  1.00 30.28           C  
ATOM    989  C   ALA H 130       8.750   6.916  34.632  1.00 31.25           C  
ATOM    990  O   ALA H 130       9.742   6.534  35.251  1.00 30.76           O  
ATOM    991  N   ALA H 131       7.824   7.723  35.184  1.00 30.69           N  
ATOM    992  CA  ALA H 131       8.000   8.269  36.500  1.00 30.96           C  
ATOM    993  CB  ALA H 131       7.804   9.796  36.556  1.00 31.60           C  
ATOM    994  C   ALA H 131       7.003   7.664  37.429  1.00 32.11           C  
ATOM    995  O   ALA H 131       5.905   7.277  37.034  1.00 33.79           O  
ATOM    996  N   SER H 132       7.388   7.529  38.712  1.00 31.31           N  
ATOM    997  CA  SER H 132       6.468   6.991  39.664  1.00 32.31           C  
ATOM    998  CB  SER H 132       6.450   5.452  39.693  1.00 32.75           C  
ATOM    999  OG  SER H 132       7.726   4.955  40.063  1.00 35.28           O  
ATOM   1000  C   SER H 132       6.878   7.462  41.021  1.00 33.20           C  
ATOM   1001  O   SER H 132       8.017   7.874  41.238  1.00 32.19           O  
ATOM   1002  N   GLY H 133       5.927   7.431  41.975  1.00 26.77           N  
ATOM   1003  CA  GLY H 133       6.233   7.790  43.328  1.00 27.02           C  
ATOM   1004  C   GLY H 133       5.831   9.203  43.623  1.00 27.02           C  
ATOM   1005  O   GLY H 133       5.813   9.602  44.787  1.00 27.61           O  
ATOM   1006  N   PHE H 134       5.497  10.014  42.601  1.00 26.38           N  
ATOM   1007  CA  PHE H 134       5.135  11.366  42.917  1.00 26.01           C  
ATOM   1008  CB  PHE H 134       6.334  12.338  42.932  1.00 26.06           C  
ATOM   1009  CG  PHE H 134       6.976  12.363  41.587  1.00 24.75           C  
ATOM   1010  CD1 PHE H 134       7.837  11.364  41.196  1.00 24.27           C  
ATOM   1011  CD2 PHE H 134       6.736  13.399  40.719  1.00 23.57           C  
ATOM   1012  CE1 PHE H 134       8.435  11.386  39.958  1.00 23.84           C  
ATOM   1013  CE2 PHE H 134       7.331  13.427  39.480  1.00 23.50           C  
ATOM   1014  CZ  PHE H 134       8.181  12.421  39.093  1.00 24.05           C  
ATOM   1015  C   PHE H 134       4.118  11.852  41.934  1.00 25.87           C  
ATOM   1016  O   PHE H 134       3.810  11.178  40.951  1.00 26.57           O  
ATOM   1017  N   THR H 135       3.553  13.050  42.193  1.00 26.99           N  
ATOM   1018  CA  THR H 135       2.553  13.573  41.313  1.00 28.00           C  
ATOM   1019  CB  THR H 135       1.744  14.673  41.938  1.00 28.93           C  
ATOM   1020  OG1 THR H 135       1.119  14.200  43.123  1.00 30.13           O  
ATOM   1021  CG2 THR H 135       0.677  15.138  40.935  1.00 28.84           C  
ATOM   1022  C   THR H 135       3.290  14.131  40.138  1.00 27.63           C  
ATOM   1023  O   THR H 135       3.905  15.193  40.205  1.00 26.88           O  
ATOM   1024  N   PHE H 136       3.184  13.425  39.000  1.00 27.41           N  
ATOM   1025  CA  PHE H 136       3.939  13.709  37.815  1.00 27.52           C  
ATOM   1026  CB  PHE H 136       3.617  12.724  36.682  1.00 27.91           C  
ATOM   1027  CG  PHE H 136       4.408  13.032  35.456  1.00 28.38           C  
ATOM   1028  CD1 PHE H 136       5.751  12.734  35.382  1.00 28.06           C  
ATOM   1029  CD2 PHE H 136       3.794  13.591  34.360  1.00 28.09           C  
ATOM   1030  CE1 PHE H 136       6.470  13.011  34.243  1.00 28.76           C  
ATOM   1031  CE2 PHE H 136       4.509  13.871  33.219  1.00 28.72           C  
ATOM   1032  CZ  PHE H 136       5.851  13.584  33.158  1.00 29.14           C  
ATOM   1033  C   PHE H 136       3.661  15.099  37.326  1.00 27.49           C  
ATOM   1034  O   PHE H 136       4.577  15.794  36.897  1.00 27.51           O  
ATOM   1035  N   THR H 137       2.393  15.540  37.384  1.00 26.97           N  
ATOM   1036  CA  THR H 137       1.960  16.816  36.882  1.00 27.18           C  
ATOM   1037  CB  THR H 137       0.466  16.965  36.884  1.00 27.97           C  
ATOM   1038  OG1 THR H 137      -0.035  16.924  38.211  1.00 29.13           O  
ATOM   1039  CG2 THR H 137      -0.140  15.823  36.053  1.00 30.27           C  
ATOM   1040  C   THR H 137       2.531  17.968  37.669  1.00 26.11           C  
ATOM   1041  O   THR H 137       2.595  19.084  37.160  1.00 25.85           O  
ATOM   1042  N   ASP H 138       2.903  17.748  38.944  1.00 26.34           N  
ATOM   1043  CA  ASP H 138       3.381  18.779  39.834  1.00 26.13           C  
ATOM   1044  CB  ASP H 138       3.571  18.293  41.278  1.00 26.85           C  
ATOM   1045  CG  ASP H 138       2.192  18.123  41.896  1.00 29.40           C  
ATOM   1046  OD1 ASP H 138       1.192  18.489  41.224  1.00 31.48           O  
ATOM   1047  OD2 ASP H 138       2.121  17.625  43.049  1.00 29.56           O1-
ATOM   1048  C   ASP H 138       4.695  19.363  39.399  1.00 25.49           C  
ATOM   1049  O   ASP H 138       5.012  20.492  39.773  1.00 25.48           O  
ATOM   1050  N   TYR H 139       5.519  18.623  38.632  1.00 24.37           N  
ATOM   1051  CA  TYR H 139       6.834  19.125  38.340  1.00 23.70           C  
ATOM   1052  CB  TYR H 139       7.930  18.224  38.926  1.00 23.83           C  
ATOM   1053  CG  TYR H 139       7.660  18.087  40.385  1.00 25.57           C  
ATOM   1054  CD1 TYR H 139       6.660  17.247  40.821  1.00 25.82           C  
ATOM   1055  CD2 TYR H 139       8.404  18.773  41.315  1.00 27.32           C  
ATOM   1056  CE1 TYR H 139       6.394  17.100  42.162  1.00 27.68           C  
ATOM   1057  CE2 TYR H 139       8.143  18.631  42.658  1.00 28.19           C  
ATOM   1058  CZ  TYR H 139       7.137  17.795  43.084  1.00 28.80           C  
ATOM   1059  OH  TYR H 139       6.870  17.653  44.463  1.00 30.80           O  
ATOM   1060  C   TYR H 139       7.041  19.123  36.851  1.00 22.52           C  
ATOM   1061  O   TYR H 139       6.168  18.712  36.092  1.00 24.00           O  
ATOM   1062  N   THR H 140       8.211  19.638  36.404  1.00 32.11           N  
ATOM   1063  CA  THR H 140       8.595  19.684  35.023  1.00 30.19           C  
ATOM   1064  CB  THR H 140       9.198  20.997  34.611  1.00 30.65           C  
ATOM   1065  OG1 THR H 140      10.358  21.270  35.383  1.00 31.05           O  
ATOM   1066  CG2 THR H 140       8.152  22.108  34.804  1.00 33.74           C  
ATOM   1067  C   THR H 140       9.641  18.625  34.843  1.00 29.96           C  
ATOM   1068  O   THR H 140      10.344  18.273  35.789  1.00 31.60           O  
ATOM   1069  N   MET H 141       9.759  18.065  33.620  1.00 28.36           N  
ATOM   1070  CA  MET H 141      10.704  17.004  33.408  1.00 27.84           C  
ATOM   1071  CB  MET H 141      10.055  15.700  32.924  1.00 28.46           C  
ATOM   1072  CG  MET H 141       9.078  15.122  33.948  1.00 21.99           C  
ATOM   1073  SD  MET H 141       9.819  14.753  35.567  1.00 24.55           S  
ATOM   1074  CE  MET H 141      10.792  13.336  34.981  1.00 24.93           C  
ATOM   1075  C   MET H 141      11.713  17.422  32.380  1.00 27.65           C  
ATOM   1076  O   MET H 141      11.387  18.112  31.415  1.00 26.49           O  
ATOM   1077  N   ASP H 142      12.983  16.998  32.568  1.00 27.66           N  
ATOM   1078  CA  ASP H 142      14.041  17.421  31.691  1.00 28.59           C  
ATOM   1079  CB  ASP H 142      15.070  18.330  32.384  1.00 30.39           C  
ATOM   1080  CG  ASP H 142      14.395  19.649  32.721  1.00 31.39           C  
ATOM   1081  OD1 ASP H 142      13.750  19.720  33.800  1.00 17.41           O  
ATOM   1082  OD2 ASP H 142      14.518  20.608  31.914  1.00 18.29           O1-
ATOM   1083  C   ASP H 142      14.824  16.256  31.175  1.00 28.79           C  
ATOM   1084  O   ASP H 142      14.758  15.142  31.692  1.00 29.25           O  
ATOM   1085  N   TRP H 143      15.581  16.511  30.086  1.00 28.92           N  
ATOM   1086  CA  TRP H 143      16.486  15.539  29.547  1.00 27.91           C  
ATOM   1087  CB  TRP H 143      16.137  15.100  28.115  1.00 28.74           C  
ATOM   1088  CG  TRP H 143      14.853  14.310  28.020  1.00 28.27           C  
ATOM   1089  CD2 TRP H 143      14.770  12.880  28.137  1.00 28.14           C  
ATOM   1090  CD1 TRP H 143      13.580  14.753  27.820  1.00 29.77           C  
ATOM   1091  NE1 TRP H 143      12.706  13.691  27.801  1.00 27.99           N  
ATOM   1092  CE2 TRP H 143      13.426  12.531  27.998  1.00 28.40           C  
ATOM   1093  CE3 TRP H 143      15.734  11.935  28.347  1.00 28.94           C  
ATOM   1094  CZ2 TRP H 143      13.025  11.226  28.064  1.00 27.02           C  
ATOM   1095  CZ3 TRP H 143      15.326  10.621  28.414  1.00 28.12           C  
ATOM   1096  CH2 TRP H 143      13.997  10.273  28.275  1.00 25.48           C  
ATOM   1097  C   TRP H 143      17.844  16.182  29.529  1.00 27.19           C  
ATOM   1098  O   TRP H 143      17.994  17.325  29.097  1.00 27.27           O  
ATOM   1099  N   VAL H 144      18.866  15.458  30.036  1.00 25.93           N  
ATOM   1100  CA  VAL H 144      20.229  15.929  30.067  1.00 25.87           C  
ATOM   1101  CB  VAL H 144      20.732  16.192  31.461  1.00 26.75           C  
ATOM   1102  CG1 VAL H 144      22.210  16.610  31.388  1.00 28.71           C  
ATOM   1103  CG2 VAL H 144      19.820  17.244  32.119  1.00 27.69           C  
ATOM   1104  C   VAL H 144      21.059  14.823  29.482  1.00 26.23           C  
ATOM   1105  O   VAL H 144      20.767  13.649  29.706  1.00 26.85           O  
ATOM   1106  N   ARG H 145      22.117  15.156  28.708  1.00 26.85           N  
ATOM   1107  CA  ARG H 145      22.872  14.084  28.115  1.00 27.07           C  
ATOM   1108  CB  ARG H 145      22.703  13.931  26.593  1.00 27.12           C  
ATOM   1109  CG  ARG H 145      23.206  15.110  25.763  1.00 26.71           C  
ATOM   1110  CD  ARG H 145      23.022  14.879  24.263  1.00 29.12           C  
ATOM   1111  NE  ARG H 145      23.742  15.958  23.536  1.00 29.73           N  
ATOM   1112  CZ  ARG H 145      23.827  15.901  22.175  1.00 30.66           C  
ATOM   1113  NH1 ARG H 145      23.209  14.891  21.495  1.00 27.66           N1+
ATOM   1114  NH2 ARG H 145      24.536  16.848  21.494  1.00 32.54           N  
ATOM   1115  C   ARG H 145      24.337  14.253  28.379  1.00 27.81           C  
ATOM   1116  O   ARG H 145      24.824  15.344  28.671  1.00 25.89           O  
ATOM   1117  N   TYR H 146      25.067  13.120  28.297  1.00 27.66           N  
ATOM   1118  CA  TYR H 146      26.471  13.047  28.608  1.00 29.29           C  
ATOM   1119  CB  TYR H 146      26.599  12.252  29.924  1.00 28.82           C  
ATOM   1120  CG  TYR H 146      27.986  12.057  30.427  1.00 28.55           C  
ATOM   1121  CD1 TYR H 146      28.775  11.048  29.928  1.00  0.00           C  
ATOM   1122  CD2 TYR H 146      28.485  12.869  31.422  1.00  0.00           C  
ATOM   1123  CE1 TYR H 146      30.050  10.862  30.404  1.00  0.00           C  
ATOM   1124  CE2 TYR H 146      29.758  12.686  31.905  1.00  0.00           C  
ATOM   1125  CZ  TYR H 146      30.545  11.680  31.390  1.00  0.00           C  
ATOM   1126  OH  TYR H 146      31.856  11.486  31.876  1.00  0.00           O  
ATOM   1127  C   TYR H 146      27.186  12.266  27.529  1.00 30.27           C  
ATOM   1128  O   TYR H 146      27.010  11.054  27.425  1.00 27.88           O  
ATOM   1129  N   ALA H 147      28.055  12.923  26.728  1.00 32.41           N  
ATOM   1130  CA  ALA H 147      28.829  12.237  25.722  1.00 35.71           C  
ATOM   1131  CB  ALA H 147      29.571  13.180  24.762  1.00 35.85           C  
ATOM   1132  C   ALA H 147      29.866  11.448  26.465  1.00 37.37           C  
ATOM   1133  O   ALA H 147      30.125  11.727  27.634  1.00 37.16           O  
ATOM   1134  N   PRO H 148      30.487  10.477  25.842  1.00 39.75           N  
ATOM   1135  CA  PRO H 148      31.368   9.601  26.558  0.80 41.61           C  
ATOM   1136  CD  PRO H 148      29.983   9.869  24.621  1.00 40.69           C  
ATOM   1137  CB  PRO H 148      31.871   8.597  25.521  1.00 41.06           C  
ATOM   1138  CG  PRO H 148      30.685   8.499  24.533  1.00 41.89           C  
ATOM   1139  C   PRO H 148      32.395  10.203  27.467  1.00 42.10           C  
ATOM   1140  O   PRO H 148      32.265  10.020  28.668  1.00 42.19           O  
ATOM   1141  N   GLY H 149      33.412  10.915  26.976  1.00 44.05           N  
ATOM   1142  CA  GLY H 149      34.403  11.500  27.841  1.00 44.20           C  
ATOM   1143  C   GLY H 149      33.895  12.725  28.533  1.00 45.00           C  
ATOM   1144  O   GLY H 149      34.333  13.044  29.636  1.00 45.51           O  
ATOM   1145  N   LYS H 150      32.984  13.454  27.859  1.00 44.75           N  
ATOM   1146  CA  LYS H 150      32.582  14.790  28.211  1.00 43.50           C  
ATOM   1147  CB  LYS H 150      31.978  15.562  27.027  1.00 45.39           C  
ATOM   1148  CG  LYS H 150      33.041  15.900  25.983  1.00 48.06           C  
ATOM   1149  CD  LYS H 150      32.489  16.422  24.660  1.00 48.99           C  
ATOM   1150  CE  LYS H 150      33.591  16.777  23.660  1.00 48.99           C  
ATOM   1151  NZ  LYS H 150      32.997  17.278  22.400  1.00 49.85           N1+
ATOM   1152  C   LYS H 150      31.662  14.932  29.380  1.00 40.81           C  
ATOM   1153  O   LYS H 150      31.312  13.974  30.066  1.00 41.18           O  
ATOM   1154  N   GLY H 151      31.316  16.215  29.653  1.00 39.20           N  
ATOM   1155  CA  GLY H 151      30.492  16.659  30.747  1.00 37.96           C  
ATOM   1156  C   GLY H 151      29.039  16.681  30.348  1.00 36.03           C  
ATOM   1157  O   GLY H 151      28.659  16.145  29.310  1.00 35.18           O  
ATOM   1158  N   LEU H 152      28.193  17.341  31.179  1.00 34.24           N  
ATOM   1159  CA  LEU H 152      26.759  17.330  31.037  1.00 31.53           C  
ATOM   1160  CB  LEU H 152      26.054  17.456  32.397  1.00 31.60           C  
ATOM   1161  CG  LEU H 152      26.349  16.274  33.343  1.00 32.20           C  
ATOM   1162  CD1 LEU H 152      25.632  16.436  34.692  1.00 31.72           C  
ATOM   1163  CD2 LEU H 152      26.031  14.930  32.668  1.00 32.76           C  
ATOM   1164  C   LEU H 152      26.255  18.444  30.163  1.00 30.52           C  
ATOM   1165  O   LEU H 152      26.789  19.553  30.165  1.00 29.16           O  
ATOM   1166  N   GLU H 153      25.183  18.152  29.387  1.00 29.48           N  
ATOM   1167  CA  GLU H 153      24.571  19.120  28.515  1.00 29.87           C  
ATOM   1168  CB  GLU H 153      24.910  18.865  27.031  1.00 30.41           C  
ATOM   1169  CG  GLU H 153      24.366  19.909  26.053  1.00 32.22           C  
ATOM   1170  CD  GLU H 153      24.845  19.535  24.653  1.00 34.80           C  
ATOM   1171  OE1 GLU H 153      25.569  18.512  24.528  1.00 33.27           O  
ATOM   1172  OE2 GLU H 153      24.497  20.269  23.690  1.00 36.56           O1-
ATOM   1173  C   GLU H 153      23.077  19.006  28.671  1.00 28.25           C  
ATOM   1174  O   GLU H 153      22.518  17.918  28.542  1.00 26.79           O  
ATOM   1175  N   TRP H 154      22.389  20.139  28.945  1.00 27.32           N  
ATOM   1176  CA  TRP H 154      20.956  20.143  29.124  1.00 27.23           C  
ATOM   1177  CB  TRP H 154      20.480  21.343  29.962  1.00 26.01           C  
ATOM   1178  CG  TRP H 154      18.985  21.489  30.054  1.00 27.05           C  
ATOM   1179  CD2 TRP H 154      18.258  22.492  29.334  1.00 29.45           C  
ATOM   1180  CD1 TRP H 154      18.069  20.791  30.785  1.00 27.33           C  
ATOM   1181  NE1 TRP H 154      16.809  21.292  30.551  1.00 27.98           N  
ATOM   1182  CE2 TRP H 154      16.912  22.342  29.662  1.00 29.50           C  
ATOM   1183  CE3 TRP H 154      18.682  23.459  28.472  1.00 28.82           C  
ATOM   1184  CZ2 TRP H 154      15.962  23.164  29.130  1.00 29.48           C  
ATOM   1185  CZ3 TRP H 154      17.722  24.285  27.935  1.00 29.73           C  
ATOM   1186  CH2 TRP H 154      16.388  24.139  28.257  1.00 29.20           C  
ATOM   1187  C   TRP H 154      20.294  20.200  27.774  1.00 28.18           C  
ATOM   1188  O   TRP H 154      20.599  21.080  26.971  1.00 28.46           O  
ATOM   1189  N   VAL H 155      19.454  19.183  27.458  1.00 26.97           N  
ATOM   1190  CA  VAL H 155      18.724  19.068  26.215  1.00 27.58           C  
ATOM   1191  CB  VAL H 155      18.380  17.643  25.881  1.00 27.89           C  
ATOM   1192  CG1 VAL H 155      17.588  17.623  24.564  1.00 28.54           C  
ATOM   1193  CG2 VAL H 155      19.674  16.821  25.844  1.00 30.23           C  
ATOM   1194  C   VAL H 155      17.427  19.845  26.146  1.00 28.39           C  
ATOM   1195  O   VAL H 155      17.210  20.615  25.209  1.00 28.67           O  
ATOM   1196  N   ALA H 156      16.508  19.657  27.131  1.00 27.91           N  
ATOM   1197  CA  ALA H 156      15.208  20.275  27.017  1.00 28.70           C  
ATOM   1198  CB  ALA H 156      14.419  19.794  25.790  1.00 32.15           C  
ATOM   1199  C   ALA H 156      14.372  19.992  28.234  1.00 29.64           C  
ATOM   1200  O   ALA H 156      14.705  19.138  29.053  1.00 30.30           O  
ATOM   1201  N   ASP H 157      13.247  20.737  28.374  1.00 29.50           N  
ATOM   1202  CA  ASP H 157      12.354  20.637  29.504  1.00 29.57           C  
ATOM   1203  CB  ASP H 157      12.532  21.833  30.462  1.00 30.97           C  
ATOM   1204  CG  ASP H 157      11.573  21.733  31.635  1.00 31.72           C  
ATOM   1205  OD1 ASP H 157      10.438  22.266  31.506  1.00 34.98           O  
ATOM   1206  OD2 ASP H 157      11.969  21.153  32.681  1.00 34.35           O1-
ATOM   1207  C   ASP H 157      10.928  20.649  29.021  1.00 29.85           C  
ATOM   1208  O   ASP H 157      10.617  21.229  27.982  1.00 27.49           O  
ATOM   1209  N   VAL H 158      10.014  19.982  29.765  1.00 30.01           N  
ATOM   1210  CA  VAL H 158       8.622  19.970  29.392  1.00 30.05           C  
ATOM   1211  CB  VAL H 158       8.240  18.724  28.651  1.00 28.98           C  
ATOM   1212  CG1 VAL H 158       8.483  17.522  29.581  1.00 29.72           C  
ATOM   1213  CG2 VAL H 158       6.784  18.851  28.173  1.00 29.80           C  
ATOM   1214  C   VAL H 158       7.780  20.016  30.635  1.00 30.77           C  
ATOM   1215  O   VAL H 158       8.122  19.412  31.651  1.00 30.26           O  
ATOM   1216  N   ASN H 159       6.642  20.744  30.577  1.00 32.20           N  
ATOM   1217  CA  ASN H 159       5.726  20.828  31.686  1.00 33.10           C  
ATOM   1218  CB  ASN H 159       5.178  22.254  31.898  1.00 33.51           C  
ATOM   1219  CG  ASN H 159       4.378  22.349  33.193  1.00 33.20           C  
ATOM   1220  OD1 ASN H 159       3.960  23.437  33.590  1.00 40.29           O  
ATOM   1221  ND2 ASN H 159       4.158  21.193  33.875  1.00 38.81           N  
ATOM   1222  C   ASN H 159       4.570  19.949  31.325  1.00 33.46           C  
ATOM   1223  O   ASN H 159       3.840  20.237  30.382  1.00 34.48           O  
ATOM   1224  N   PRO H 160       4.416  18.883  32.053  1.00 29.12           N  
ATOM   1225  CA  PRO H 160       3.410  17.890  31.807  1.00 30.95           C  
ATOM   1226  CD  PRO H 160       5.264  18.560  33.187  1.00 28.84           C  
ATOM   1227  CB  PRO H 160       3.664  16.784  32.831  1.00 29.92           C  
ATOM   1228  CG  PRO H 160       4.484  17.472  33.939  1.00 30.53           C  
ATOM   1229  C   PRO H 160       2.008  18.416  31.857  1.00 32.18           C  
ATOM   1230  O   PRO H 160       1.135  17.768  31.282  1.00 32.77           O  
ATOM   1231  N   ASN H 161       1.734  19.509  32.598  1.00 33.57           N  
ATOM   1232  CA  ASN H 161       0.387  20.009  32.637  1.00 35.64           C  
ATOM   1233  CB  ASN H 161       0.180  21.087  33.716  1.00 36.65           C  
ATOM   1234  CG  ASN H 161       0.319  20.459  35.093  1.00 39.15           C  
ATOM   1235  OD1 ASN H 161       0.319  19.238  35.240  1.00 39.94           O  
ATOM   1236  ND2 ASN H 161       0.437  21.324  36.136  1.00 39.45           N  
ATOM   1237  C   ASN H 161       0.026  20.663  31.337  1.00 35.46           C  
ATOM   1238  O   ASN H 161      -0.974  20.326  30.705  1.00 35.78           O  
ATOM   1239  N   SER H 162       0.852  21.652  30.941  1.00 34.85           N  
ATOM   1240  CA  SER H 162       0.669  22.482  29.782  1.00 34.48           C  
ATOM   1241  CB  SER H 162       1.502  23.767  29.893  1.00 34.48           C  
ATOM   1242  OG  SER H 162       1.332  24.563  28.734  1.00 48.43           O  
ATOM   1243  C   SER H 162       1.072  21.797  28.513  1.00 34.40           C  
ATOM   1244  O   SER H 162       0.406  21.916  27.486  1.00 34.27           O  
ATOM   1245  N   GLY H 163       2.190  21.056  28.554  1.00 33.47           N  
ATOM   1246  CA  GLY H 163       2.738  20.427  27.391  1.00 32.12           C  
ATOM   1247  C   GLY H 163       3.735  21.379  26.808  1.00 31.45           C  
ATOM   1248  O   GLY H 163       4.370  21.080  25.799  1.00 32.23           O  
ATOM   1249  N   GLY H 164       3.905  22.556  27.443  1.00 38.02           N  
ATOM   1250  CA  GLY H 164       4.832  23.522  26.918  1.00 38.07           C  
ATOM   1251  C   GLY H 164       6.223  23.003  27.113  1.00 37.19           C  
ATOM   1252  O   GLY H 164       6.517  22.340  28.106  1.00 36.53           O  
ATOM   1253  N   SER H 165       7.136  23.327  26.170  1.00 35.56           N  
ATOM   1254  CA  SER H 165       8.476  22.819  26.269  1.00 34.26           C  
ATOM   1255  CB  SER H 165       8.801  21.673  25.292  1.00 34.98           C  
ATOM   1256  OG  SER H 165       8.117  20.483  25.642  1.00 40.25           O  
ATOM   1257  C   SER H 165       9.463  23.883  25.915  1.00 33.58           C  
ATOM   1258  O   SER H 165       9.123  24.907  25.325  1.00 35.07           O  
ATOM   1259  N   ILE H 166      10.733  23.637  26.308  1.00 33.09           N  
ATOM   1260  CA  ILE H 166      11.849  24.489  26.011  1.00 32.80           C  
ATOM   1261  CB  ILE H 166      12.402  25.185  27.219  1.00 33.63           C  
ATOM   1262  CG1 ILE H 166      11.340  26.088  27.866  1.00 36.73           C  
ATOM   1263  CG2 ILE H 166      13.671  25.938  26.789  1.00 35.87           C  
ATOM   1264  CD1 ILE H 166      11.740  26.590  29.252  1.00 37.53           C  
ATOM   1265  C   ILE H 166      12.946  23.595  25.500  1.00 31.06           C  
ATOM   1266  O   ILE H 166      13.129  22.484  25.998  1.00 31.78           O  
ATOM   1267  N   TYR H 167      13.718  24.054  24.491  1.00 30.10           N  
ATOM   1268  CA  TYR H 167      14.743  23.209  23.941  1.00 31.64           C  
ATOM   1269  CB  TYR H 167      14.482  22.789  22.478  1.00 31.67           C  
ATOM   1270  CG  TYR H 167      13.236  21.970  22.386  1.00 29.81           C  
ATOM   1271  CD1 TYR H 167      12.002  22.576  22.310  1.00 29.51           C  
ATOM   1272  CD2 TYR H 167      13.301  20.595  22.362  1.00 28.50           C  
ATOM   1273  CE1 TYR H 167      10.852  21.826  22.218  1.00 30.05           C  
ATOM   1274  CE2 TYR H 167      12.155  19.839  22.269  1.00 28.82           C  
ATOM   1275  CZ  TYR H 167      10.926  20.455  22.201  1.00 28.74           C  
ATOM   1276  OH  TYR H 167       9.751  19.679  22.106  1.00 28.56           O  
ATOM   1277  C   TYR H 167      16.043  23.956  23.904  1.00 32.31           C  
ATOM   1278  O   TYR H 167      16.066  25.181  23.794  1.00 33.76           O  
ATOM   1279  N   ASN H 168      17.168  23.215  24.017  1.00 33.34           N  
ATOM   1280  CA  ASN H 168      18.480  23.784  23.882  1.00 34.23           C  
ATOM   1281  CB  ASN H 168      19.608  22.810  24.278  1.00 33.87           C  
ATOM   1282  CG  ASN H 168      20.936  23.558  24.311  1.00 25.74           C  
ATOM   1283  OD1 ASN H 168      21.428  24.030  23.287  1.00 27.54           O  
ATOM   1284  ND2 ASN H 168      21.536  23.667  25.527  1.00 25.19           N  
ATOM   1285  C   ASN H 168      18.603  24.096  22.423  1.00 35.25           C  
ATOM   1286  O   ASN H 168      18.025  23.410  21.583  1.00 32.30           O  
ATOM   1287  N   GLN H 169      19.382  25.135  22.074  1.00 36.18           N  
ATOM   1288  CA  GLN H 169      19.416  25.607  20.718  1.00 38.26           C  
ATOM   1289  CB  GLN H 169      20.352  26.814  20.538  1.00 41.33           C  
ATOM   1290  CG  GLN H 169      19.879  28.078  21.260  1.00 44.77           C  
ATOM   1291  CD  GLN H 169      18.698  28.650  20.488  1.00 37.83           C  
ATOM   1292  OE1 GLN H 169      18.698  28.680  19.258  1.00 41.97           O  
ATOM   1293  NE2 GLN H 169      17.657  29.113  21.230  0.50 45.16           N  
ATOM   1294  C   GLN H 169      19.870  24.541  19.758  1.00 37.93           C  
ATOM   1295  O   GLN H 169      19.280  24.386  18.690  1.00 37.04           O  
ATOM   1296  N   ARG H 170      20.905  23.754  20.110  1.00 38.32           N  
ATOM   1297  CA  ARG H 170      21.477  22.809  19.183  1.00 38.33           C  
ATOM   1298  CB  ARG H 170      22.645  22.023  19.790  1.00 38.95           C  
ATOM   1299  CG  ARG H 170      23.320  21.107  18.774  0.50 36.32           C  
ATOM   1300  CD  ARG H 170      24.059  19.928  19.405  0.50 39.20           C  
ATOM   1301  NE  ARG H 170      25.033  20.463  20.395  1.00 43.78           N  
ATOM   1302  CZ  ARG H 170      26.157  19.743  20.678  1.00 44.28           C  
ATOM   1303  NH1 ARG H 170      26.425  18.602  19.977  1.00 45.06           N1+
ATOM   1304  NH2 ARG H 170      27.000  20.149  21.670  1.00 44.43           N  
ATOM   1305  C   ARG H 170      20.476  21.774  18.762  1.00 36.97           C  
ATOM   1306  O   ARG H 170      20.428  21.374  17.600  1.00 36.61           O  
ATOM   1307  N   PHE H 171      19.686  21.283  19.727  1.00 35.81           N  
ATOM   1308  CA  PHE H 171      18.736  20.222  19.553  1.00 36.53           C  
ATOM   1309  CB  PHE H 171      18.310  19.623  20.898  1.00 37.82           C  
ATOM   1310  CG  PHE H 171      19.587  19.181  21.516  1.00 22.10           C  
ATOM   1311  CD1 PHE H 171      20.142  17.969  21.181  1.00 22.95           C  
ATOM   1312  CD2 PHE H 171      20.246  20.001  22.402  1.00 20.97           C  
ATOM   1313  CE1 PHE H 171      21.328  17.571  21.749  1.00 21.81           C  
ATOM   1314  CE2 PHE H 171      21.431  19.607  22.973  1.00 22.15           C  
ATOM   1315  CZ  PHE H 171      21.972  18.389  22.643  1.00 20.30           C  
ATOM   1316  C   PHE H 171      17.509  20.662  18.818  1.00 36.87           C  
ATOM   1317  O   PHE H 171      16.826  19.842  18.206  1.00 35.38           O  
ATOM   1318  N   LYS H 172      17.164  21.957  18.907  1.00 38.86           N  
ATOM   1319  CA  LYS H 172      15.934  22.464  18.371  1.00 40.63           C  
ATOM   1320  CB  LYS H 172      15.857  24.001  18.436  1.00 43.55           C  
ATOM   1321  CG  LYS H 172      14.442  24.571  18.321  1.00 46.17           C  
ATOM   1322  CD  LYS H 172      14.389  26.091  18.491  1.00 48.21           C  
ATOM   1323  CE  LYS H 172      15.304  26.633  19.591  1.00 49.09           C  
ATOM   1324  NZ  LYS H 172      14.671  26.473  20.919  1.00 51.61           N1+
ATOM   1325  C   LYS H 172      15.762  22.062  16.939  1.00 39.11           C  
ATOM   1326  O   LYS H 172      16.666  22.189  16.113  1.00 37.99           O  
ATOM   1327  N   GLY H 173      14.554  21.541  16.640  1.00 38.46           N  
ATOM   1328  CA  GLY H 173      14.126  21.164  15.325  1.00 36.65           C  
ATOM   1329  C   GLY H 173      14.184  19.672  15.190  1.00 36.87           C  
ATOM   1330  O   GLY H 173      13.235  19.051  14.713  1.00 38.05           O  
ATOM   1331  N   ARG H 174      15.330  19.073  15.573  1.00 34.51           N  
ATOM   1332  CA  ARG H 174      15.567  17.656  15.482  1.00 34.44           C  
ATOM   1333  CB  ARG H 174      17.067  17.302  15.556  1.00 34.42           C  
ATOM   1334  CG  ARG H 174      17.884  17.973  14.447  1.00 35.30           C  
ATOM   1335  CD  ARG H 174      19.293  17.408  14.235  1.00 34.69           C  
ATOM   1336  NE  ARG H 174      20.087  17.615  15.478  1.00 34.24           N  
ATOM   1337  CZ  ARG H 174      20.339  16.552  16.295  1.00 34.73           C  
ATOM   1338  NH1 ARG H 174      19.853  15.320  15.970  1.00 34.19           N1+
ATOM   1339  NH2 ARG H 174      21.086  16.708  17.426  1.00 34.39           N  
ATOM   1340  C   ARG H 174      14.856  16.867  16.547  1.00 33.39           C  
ATOM   1341  O   ARG H 174      14.341  15.784  16.278  1.00 33.28           O  
ATOM   1342  N   PHE H 175      14.815  17.393  17.789  1.00 32.36           N  
ATOM   1343  CA  PHE H 175      14.303  16.659  18.917  1.00 31.59           C  
ATOM   1344  CB  PHE H 175      15.216  16.804  20.153  1.00 31.65           C  
ATOM   1345  CG  PHE H 175      16.517  16.105  19.929  1.00 31.04           C  
ATOM   1346  CD1 PHE H 175      17.311  16.406  18.845  1.00 31.23           C  
ATOM   1347  CD2 PHE H 175      16.979  15.189  20.846  1.00 32.50           C  
ATOM   1348  CE1 PHE H 175      18.516  15.767  18.658  1.00 31.91           C  
ATOM   1349  CE2 PHE H 175      18.184  14.550  20.665  1.00 31.87           C  
ATOM   1350  CZ  PHE H 175      18.954  14.834  19.565  1.00 31.50           C  
ATOM   1351  C   PHE H 175      12.979  17.231  19.325  1.00 31.58           C  
ATOM   1352  O   PHE H 175      12.749  18.434  19.214  1.00 33.51           O  
ATOM   1353  N   THR H 176      12.054  16.358  19.780  1.00 30.87           N  
ATOM   1354  CA  THR H 176      10.795  16.818  20.297  1.00 31.08           C  
ATOM   1355  CB  THR H 176       9.607  16.561  19.417  1.00 32.03           C  
ATOM   1356  OG1 THR H 176       9.569  15.198  19.024  1.00 31.06           O  
ATOM   1357  CG2 THR H 176       9.637  17.494  18.201  1.00 32.71           C  
ATOM   1358  C   THR H 176      10.520  16.136  21.599  1.00 30.80           C  
ATOM   1359  O   THR H 176      10.595  14.912  21.710  1.00 28.21           O  
ATOM   1360  N   LEU H 177      10.183  16.941  22.627  1.00 30.23           N  
ATOM   1361  CA  LEU H 177       9.833  16.428  23.919  1.00 30.41           C  
ATOM   1362  CB  LEU H 177      10.195  17.345  25.099  1.00 29.75           C  
ATOM   1363  CG  LEU H 177      11.697  17.485  25.371  1.00 30.55           C  
ATOM   1364  CD1 LEU H 177      11.953  18.394  26.585  1.00 29.49           C  
ATOM   1365  CD2 LEU H 177      12.348  16.103  25.511  1.00 32.87           C  
ATOM   1366  C   LEU H 177       8.345  16.342  23.962  1.00 30.78           C  
ATOM   1367  O   LEU H 177       7.650  17.199  23.417  1.00 29.14           O  
ATOM   1368  N   SER H 178       7.820  15.293  24.621  1.00 31.74           N  
ATOM   1369  CA  SER H 178       6.397  15.141  24.727  1.00 32.87           C  
ATOM   1370  CB  SER H 178       5.786  14.327  23.576  1.00 33.33           C  
ATOM   1371  OG  SER H 178       6.278  12.995  23.606  1.00 34.46           O  
ATOM   1372  C   SER H 178       6.113  14.404  25.998  1.00 33.80           C  
ATOM   1373  O   SER H 178       7.026  13.887  26.641  1.00 34.98           O  
ATOM   1374  N   VAL H 179       4.825  14.361  26.411  1.00 34.55           N  
ATOM   1375  CA  VAL H 179       4.486  13.673  27.628  1.00 35.99           C  
ATOM   1376  CB  VAL H 179       4.479  14.568  28.830  1.00 38.17           C  
ATOM   1377  CG1 VAL H 179       3.358  15.608  28.652  1.00 31.35           C  
ATOM   1378  CG2 VAL H 179       4.327  13.697  30.090  1.00 32.29           C  
ATOM   1379  C   VAL H 179       3.104  13.095  27.517  1.00 36.06           C  
ATOM   1380  O   VAL H 179       2.247  13.620  26.805  1.00 36.67           O  
ATOM   1381  N   ASP H 180       2.875  11.963  28.223  1.00 36.23           N  
ATOM   1382  CA  ASP H 180       1.589  11.328  28.302  1.00 35.87           C  
ATOM   1383  CB  ASP H 180       1.571   9.882  27.779  1.00 38.17           C  
ATOM   1384  CG  ASP H 180       0.119   9.426  27.711  1.00 39.39           C  
ATOM   1385  OD1 ASP H 180      -0.776  10.218  28.107  1.00 41.01           O  
ATOM   1386  OD2 ASP H 180      -0.117   8.274  27.260  1.00 40.45           O1-
ATOM   1387  C   ASP H 180       1.258  11.288  29.759  1.00 35.94           C  
ATOM   1388  O   ASP H 180       1.786  10.476  30.515  1.00 33.78           O  
ATOM   1389  N   ARG H 181       0.345  12.176  30.174  1.00 36.42           N  
ATOM   1390  CA  ARG H 181      -0.038  12.399  31.535  1.00 37.12           C  
ATOM   1391  CB  ARG H 181      -1.076  13.529  31.589  1.00 38.06           C  
ATOM   1392  CG  ARG H 181      -1.503  13.982  32.977  1.00 39.51           C  
ATOM   1393  CD  ARG H 181      -2.537  15.112  32.902  1.00 40.27           C  
ATOM   1394  NE  ARG H 181      -2.891  15.524  34.288  1.00 59.39           N  
ATOM   1395  CZ  ARG H 181      -3.964  14.965  34.919  1.00 60.01           C  
ATOM   1396  NH1 ARG H 181      -4.710  14.014  34.286  1.00 60.44           N1+
ATOM   1397  NH2 ARG H 181      -4.292  15.360  36.184  1.00 60.88           N  
ATOM   1398  C   ARG H 181      -0.643  11.159  32.117  1.00 36.72           C  
ATOM   1399  O   ARG H 181      -0.446  10.859  33.294  1.00 38.09           O  
ATOM   1400  N   SER H 182      -1.409  10.416  31.303  1.00 36.15           N  
ATOM   1401  CA  SER H 182      -2.093   9.239  31.756  1.00 36.88           C  
ATOM   1402  CB  SER H 182      -2.863   8.552  30.617  1.00 37.90           C  
ATOM   1403  OG  SER H 182      -3.751   9.473  30.004  1.00 38.74           O  
ATOM   1404  C   SER H 182      -1.085   8.242  32.223  1.00 36.11           C  
ATOM   1405  O   SER H 182      -1.257   7.611  33.264  1.00 37.03           O  
ATOM   1406  N   LYS H 183      -0.037   8.051  31.402  1.00 34.60           N  
ATOM   1407  CA  LYS H 183       1.055   7.143  31.603  1.00 34.36           C  
ATOM   1408  CB  LYS H 183       1.776   6.793  30.290  1.00 35.96           C  
ATOM   1409  CG  LYS H 183       0.889   5.933  29.384  1.00 38.57           C  
ATOM   1410  CD  LYS H 183       1.384   5.786  27.945  1.00 39.53           C  
ATOM   1411  CE  LYS H 183       0.500   4.866  27.097  1.00 41.52           C  
ATOM   1412  NZ  LYS H 183       1.021   4.787  25.715  1.00 42.43           N1+
ATOM   1413  C   LYS H 183       2.050   7.644  32.613  1.00 32.76           C  
ATOM   1414  O   LYS H 183       2.830   6.859  33.148  1.00 31.40           O  
ATOM   1415  N   ASN H 184       2.089   8.964  32.883  1.00 32.06           N  
ATOM   1416  CA  ASN H 184       3.109   9.479  33.754  1.00 31.56           C  
ATOM   1417  CB  ASN H 184       3.123   8.874  35.171  1.00 32.54           C  
ATOM   1418  CG  ASN H 184       2.057   9.549  36.026  1.00 34.10           C  
ATOM   1419  OD1 ASN H 184       1.868  10.763  35.963  1.00 35.14           O  
ATOM   1420  ND2 ASN H 184       1.345   8.744  36.859  1.00 34.43           N  
ATOM   1421  C   ASN H 184       4.422   9.173  33.109  1.00 31.68           C  
ATOM   1422  O   ASN H 184       5.389   8.809  33.777  1.00 31.28           O  
ATOM   1423  N   THR H 185       4.482   9.324  31.770  1.00 31.22           N  
ATOM   1424  CA  THR H 185       5.695   9.021  31.071  1.00 31.27           C  
ATOM   1425  CB  THR H 185       5.544   7.814  30.197  1.00 31.48           C  
ATOM   1426  OG1 THR H 185       6.807   7.228  29.944  1.00 31.42           O  
ATOM   1427  CG2 THR H 185       4.903   8.253  28.872  1.00 32.89           C  
ATOM   1428  C   THR H 185       6.051  10.203  30.210  1.00 30.25           C  
ATOM   1429  O   THR H 185       5.182  10.937  29.741  1.00 32.35           O  
ATOM   1430  N   LEU H 186       7.364  10.408  29.997  1.00 29.40           N  
ATOM   1431  CA  LEU H 186       7.922  11.508  29.260  1.00 30.76           C  
ATOM   1432  CB  LEU H 186       8.984  12.209  30.126  1.00 30.88           C  
ATOM   1433  CG  LEU H 186       9.678  13.424  29.504  1.00 29.78           C  
ATOM   1434  CD1 LEU H 186       8.701  14.596  29.353  1.00 30.71           C  
ATOM   1435  CD2 LEU H 186      10.943  13.799  30.293  1.00 30.81           C  
ATOM   1436  C   LEU H 186       8.625  10.908  28.075  1.00 30.13           C  
ATOM   1437  O   LEU H 186       9.110   9.782  28.167  1.00 30.31           O  
ATOM   1438  N   TYR H 187       8.693  11.621  26.925  1.00 28.75           N  
ATOM   1439  CA  TYR H 187       9.339  11.043  25.772  1.00 28.10           C  
ATOM   1440  CB  TYR H 187       8.378  10.659  24.632  1.00 28.83           C  
ATOM   1441  CG  TYR H 187       7.380   9.664  25.112  1.00 29.36           C  
ATOM   1442  CD1 TYR H 187       7.693   8.329  25.203  1.00 29.81           C  
ATOM   1443  CD2 TYR H 187       6.121  10.075  25.479  1.00 30.70           C  
ATOM   1444  CE1 TYR H 187       6.762   7.419  25.646  1.00 30.66           C  
ATOM   1445  CE2 TYR H 187       5.186   9.172  25.921  1.00 31.91           C  
ATOM   1446  CZ  TYR H 187       5.505   7.840  26.002  1.00 31.59           C  
ATOM   1447  OH  TYR H 187       4.545   6.912  26.456  1.00 31.79           O  
ATOM   1448  C   TYR H 187      10.275  12.032  25.145  1.00 29.34           C  
ATOM   1449  O   TYR H 187      10.094  13.245  25.242  1.00 28.98           O  
ATOM   1450  N   LEU H 188      11.342  11.520  24.498  1.00 28.66           N  
ATOM   1451  CA  LEU H 188      12.221  12.361  23.739  1.00 29.53           C  
ATOM   1452  CB  LEU H 188      13.612  12.531  24.375  1.00 29.72           C  
ATOM   1453  CG  LEU H 188      14.573  13.436  23.579  1.00 30.21           C  
ATOM   1454  CD1 LEU H 188      14.021  14.862  23.426  1.00 31.27           C  
ATOM   1455  CD2 LEU H 188      15.980  13.422  24.194  1.00 30.86           C  
ATOM   1456  C   LEU H 188      12.374  11.731  22.389  1.00 30.95           C  
ATOM   1457  O   LEU H 188      13.047  10.712  22.239  1.00 31.79           O  
ATOM   1458  N   GLN H 189      11.739  12.331  21.363  1.00 30.75           N  
ATOM   1459  CA  GLN H 189      11.836  11.820  20.025  1.00 31.68           C  
ATOM   1460  CB  GLN H 189      10.607  12.136  19.150  1.00 33.21           C  
ATOM   1461  CG  GLN H 189      10.711  11.600  17.719  1.00 34.84           C  
ATOM   1462  CD  GLN H 189      10.574  10.085  17.758  1.00 37.18           C  
ATOM   1463  OE1 GLN H 189      10.376   9.495  18.817  1.00 39.66           O  
ATOM   1464  NE2 GLN H 189      10.684   9.432  16.571  1.00 36.56           N  
ATOM   1465  C   GLN H 189      13.013  12.492  19.403  1.00 30.92           C  
ATOM   1466  O   GLN H 189      13.099  13.718  19.379  1.00 29.88           O  
ATOM   1467  N   MET H 190      13.967  11.692  18.891  1.00 31.79           N  
ATOM   1468  CA  MET H 190      15.142  12.264  18.306  1.00 33.43           C  
ATOM   1469  CB  MET H 190      16.436  11.749  18.953  1.00 33.61           C  
ATOM   1470  CG  MET H 190      16.535  12.060  20.446  1.00 36.76           C  
ATOM   1471  SD  MET H 190      18.004  11.359  21.258  1.00 38.94           S  
ATOM   1472  CE  MET H 190      17.496   9.634  21.039  1.00 39.70           C  
ATOM   1473  C   MET H 190      15.186  11.853  16.865  1.00 33.46           C  
ATOM   1474  O   MET H 190      15.049  10.673  16.544  1.00 33.10           O  
ATOM   1475  N   ASN H 191      15.384  12.832  15.957  1.00 32.43           N  
ATOM   1476  CA  ASN H 191      15.453  12.546  14.552  1.00 33.22           C  
ATOM   1477  CB  ASN H 191      14.276  13.125  13.740  1.00 32.47           C  
ATOM   1478  CG  ASN H 191      13.007  12.379  14.133  1.00 33.45           C  
ATOM   1479  OD1 ASN H 191      13.064  11.273  14.668  1.00 34.25           O  
ATOM   1480  ND2 ASN H 191      11.825  12.990  13.855  1.00 34.60           N  
ATOM   1481  C   ASN H 191      16.712  13.172  14.026  1.00 34.00           C  
ATOM   1482  O   ASN H 191      17.362  13.953  14.717  1.00 33.87           O  
ATOM   1483  N   SER H 192      17.101  12.801  12.788  1.00 33.55           N  
ATOM   1484  CA  SER H 192      18.261  13.352  12.135  1.00 33.02           C  
ATOM   1485  CB  SER H 192      18.078  14.817  11.707  1.00 33.64           C  
ATOM   1486  OG  SER H 192      17.073  14.908  10.710  1.00 33.57           O  
ATOM   1487  C   SER H 192      19.434  13.269  13.057  1.00 32.96           C  
ATOM   1488  O   SER H 192      20.159  14.243  13.247  1.00 31.59           O  
ATOM   1489  N   LEU H 193      19.663  12.075  13.628  1.00 33.57           N  
ATOM   1490  CA  LEU H 193      20.699  11.881  14.599  1.00 32.74           C  
ATOM   1491  CB  LEU H 193      20.586  10.532  15.330  1.00 31.44           C  
ATOM   1492  CG  LEU H 193      19.383  10.463  16.286  1.00 31.35           C  
ATOM   1493  CD1 LEU H 193      19.271   9.089  16.967  1.00 32.05           C  
ATOM   1494  CD2 LEU H 193      19.443  11.607  17.313  1.00 31.89           C  
ATOM   1495  C   LEU H 193      22.055  11.968  13.972  1.00 33.20           C  
ATOM   1496  O   LEU H 193      22.265  11.593  12.820  1.00 32.07           O  
ATOM   1497  N   ARG H 194      23.018  12.487  14.763  1.00 34.03           N  
ATOM   1498  CA  ARG H 194      24.369  12.668  14.324  1.00 36.76           C  
ATOM   1499  CB  ARG H 194      24.792  14.142  14.259  1.00 39.39           C  
ATOM   1500  CG  ARG H 194      23.972  14.973  13.275  1.00 41.76           C  
ATOM   1501  CD  ARG H 194      24.556  16.367  13.051  1.00 44.98           C  
ATOM   1502  NE  ARG H 194      24.516  17.084  14.354  1.00 47.86           N  
ATOM   1503  CZ  ARG H 194      23.542  18.004  14.603  1.00 49.53           C  
ATOM   1504  NH1 ARG H 194      22.608  18.286  13.648  1.00 50.22           N1+
ATOM   1505  NH2 ARG H 194      23.515  18.659  15.800  1.00 50.30           N  
ATOM   1506  C   ARG H 194      25.276  12.011  15.320  1.00 35.49           C  
ATOM   1507  O   ARG H 194      24.860  11.618  16.407  1.00 32.80           O  
ATOM   1508  N   ALA H 195      26.569  11.900  14.956  1.00 35.48           N  
ATOM   1509  CA  ALA H 195      27.567  11.248  15.758  1.00 37.23           C  
ATOM   1510  CB  ALA H 195      28.963  11.275  15.113  1.00 37.34           C  
ATOM   1511  C   ALA H 195      27.677  11.951  17.076  1.00 35.91           C  
ATOM   1512  O   ALA H 195      27.883  11.321  18.112  1.00 31.95           O  
ATOM   1513  N   GLU H 196      27.525  13.284  17.058  1.00 36.69           N  
ATOM   1514  CA  GLU H 196      27.647  14.156  18.192  1.00 37.98           C  
ATOM   1515  CB  GLU H 196      27.335  15.607  17.810  1.00 41.82           C  
ATOM   1516  CG  GLU H 196      28.284  16.174  16.759  0.80 48.45           C  
ATOM   1517  CD  GLU H 196      27.602  17.385  16.149  1.00 50.63           C  
ATOM   1518  OE1 GLU H 196      26.409  17.615  16.481  1.00 52.48           O  
ATOM   1519  OE2 GLU H 196      28.257  18.091  15.337  1.00 56.31           O1-
ATOM   1520  C   GLU H 196      26.622  13.769  19.210  1.00 35.06           C  
ATOM   1521  O   GLU H 196      26.816  13.982  20.403  1.00 34.47           O  
ATOM   1522  N   ASP H 197      25.484  13.236  18.742  1.00 31.19           N  
ATOM   1523  CA  ASP H 197      24.356  12.847  19.540  1.00 30.91           C  
ATOM   1524  CB  ASP H 197      23.130  12.471  18.688  1.00 32.43           C  
ATOM   1525  CG  ASP H 197      22.604  13.744  18.037  1.00 33.76           C  
ATOM   1526  OD1 ASP H 197      22.738  14.827  18.666  1.00 34.72           O  
ATOM   1527  OD2 ASP H 197      22.066  13.656  16.902  1.00 34.49           O1-
ATOM   1528  C   ASP H 197      24.677  11.669  20.415  1.00 30.01           C  
ATOM   1529  O   ASP H 197      23.976  11.435  21.398  1.00 31.12           O  
ATOM   1530  N   THR H 198      25.694  10.852  20.069  1.00 29.05           N  
ATOM   1531  CA  THR H 198      25.961   9.689  20.875  1.00 26.98           C  
ATOM   1532  CB  THR H 198      27.155   8.891  20.443  1.00 26.54           C  
ATOM   1533  OG1 THR H 198      28.327   9.686  20.512  1.00 24.34           O  
ATOM   1534  CG2 THR H 198      26.938   8.413  19.007  1.00 27.10           C  
ATOM   1535  C   THR H 198      26.214  10.122  22.280  1.00 28.10           C  
ATOM   1536  O   THR H 198      27.051  10.984  22.537  1.00 27.39           O  
ATOM   1537  N   ALA H 199      25.464   9.527  23.232  1.00 27.59           N  
ATOM   1538  CA  ALA H 199      25.644   9.894  24.605  1.00 28.04           C  
ATOM   1539  CB  ALA H 199      25.353  11.379  24.879  1.00 27.53           C  
ATOM   1540  C   ALA H 199      24.692   9.105  25.445  1.00 28.42           C  
ATOM   1541  O   ALA H 199      23.851   8.360  24.944  1.00 25.83           O  
ATOM   1542  N   VAL H 200      24.849   9.230  26.777  1.00 28.22           N  
ATOM   1543  CA  VAL H 200      23.942   8.634  27.707  1.00 27.12           C  
ATOM   1544  CB  VAL H 200      24.587   8.270  29.014  1.00 28.39           C  
ATOM   1545  CG1 VAL H 200      23.515   7.687  29.948  1.00 28.99           C  
ATOM   1546  CG2 VAL H 200      25.763   7.316  28.737  1.00 30.13           C  
ATOM   1547  C   VAL H 200      22.941   9.712  27.967  1.00 27.68           C  
ATOM   1548  O   VAL H 200      23.311  10.835  28.306  1.00 28.55           O  
ATOM   1549  N   TYR H 201      21.640   9.402  27.805  1.00 28.61           N  
ATOM   1550  CA  TYR H 201      20.628  10.402  27.995  1.00 28.77           C  
ATOM   1551  CB  TYR H 201      19.531  10.391  26.909  1.00 28.99           C  
ATOM   1552  CG  TYR H 201      20.096  10.885  25.618  1.00 27.93           C  
ATOM   1553  CD1 TYR H 201      20.914  10.092  24.845  1.00 28.03           C  
ATOM   1554  CD2 TYR H 201      19.783  12.149  25.171  1.00 26.85           C  
ATOM   1555  CE1 TYR H 201      21.423  10.562  23.654  1.00 27.92           C  
ATOM   1556  CE2 TYR H 201      20.286  12.625  23.984  1.00 28.00           C  
ATOM   1557  CZ  TYR H 201      21.110  11.831  23.225  1.00 27.27           C  
ATOM   1558  OH  TYR H 201      21.626  12.321  22.007  1.00 26.43           O  
ATOM   1559  C   TYR H 201      19.962  10.126  29.303  1.00 29.00           C  
ATOM   1560  O   TYR H 201      19.575   8.991  29.575  1.00 27.47           O  
ATOM   1561  N   TYR H 202      19.827  11.171  30.151  1.00 27.45           N  
ATOM   1562  CA  TYR H 202      19.219  11.019  31.444  1.00 26.99           C  
ATOM   1563  CB  TYR H 202      20.049  11.549  32.635  1.00 25.74           C  
ATOM   1564  CG  TYR H 202      21.327  10.797  32.791  1.00 25.11           C  
ATOM   1565  CD1 TYR H 202      21.367   9.604  33.474  1.00 27.64           C  
ATOM   1566  CD2 TYR H 202      22.494  11.288  32.254  1.00 24.83           C  
ATOM   1567  CE1 TYR H 202      22.547   8.914  33.622  1.00 28.77           C  
ATOM   1568  CE2 TYR H 202      23.678  10.603  32.399  1.00 26.24           C  
ATOM   1569  CZ  TYR H 202      23.706   9.414  33.084  1.00 27.83           C  
ATOM   1570  OH  TYR H 202      24.919   8.707  33.237  1.00 30.20           O  
ATOM   1571  C   TYR H 202      17.985  11.863  31.470  1.00 27.35           C  
ATOM   1572  O   TYR H 202      17.922  12.913  30.831  1.00 29.26           O  
ATOM   1573  N   CYS H 203      16.945  11.386  32.184  1.00 26.96           N  
ATOM   1574  CA  CYS H 203      15.774  12.186  32.394  1.00 29.03           C  
ATOM   1575  CB  CYS H 203      14.420  11.480  32.118  1.00 31.36           C  
ATOM   1576  SG  CYS H 203      14.126   9.968  33.083  1.00 37.75           S  
ATOM   1577  C   CYS H 203      15.841  12.611  33.829  1.00 28.21           C  
ATOM   1578  O   CYS H 203      16.374  11.887  34.670  1.00 26.42           O  
ATOM   1579  N   ALA H 204      15.341  13.824  34.146  1.00 27.60           N  
ATOM   1580  CA  ALA H 204      15.458  14.288  35.499  1.00 28.13           C  
ATOM   1581  CB  ALA H 204      16.679  15.196  35.729  1.00 29.83           C  
ATOM   1582  C   ALA H 204      14.239  15.075  35.858  1.00 27.39           C  
ATOM   1583  O   ALA H 204      13.554  15.616  34.993  1.00 28.18           O  
ATOM   1584  N   ARG H 205      13.936  15.137  37.172  1.00 26.72           N  
ATOM   1585  CA  ARG H 205      12.807  15.865  37.674  1.00 27.10           C  
ATOM   1586  CB  ARG H 205      12.132  15.180  38.879  1.00 27.43           C  
ATOM   1587  CG  ARG H 205      10.919  15.929  39.442  1.00 31.04           C  
ATOM   1588  CD  ARG H 205      10.238  15.219  40.620  0.80 36.40           C  
ATOM   1589  NE  ARG H 205      11.088  15.400  41.832  1.00 34.73           N  
ATOM   1590  CZ  ARG H 205      10.627  15.004  43.054  1.00 35.21           C  
ATOM   1591  NH1 ARG H 205       9.400  14.415  43.164  1.00 36.68           N1+
ATOM   1592  NH2 ARG H 205      11.394  15.190  44.168  1.00 35.27           N  
ATOM   1593  C   ARG H 205      13.280  17.208  38.123  1.00 26.55           C  
ATOM   1594  O   ARG H 205      14.325  17.337  38.762  1.00 26.92           O  
ATOM   1595  N   ASN H 206      12.500  18.246  37.761  1.00 26.69           N  
ATOM   1596  CA  ASN H 206      12.789  19.609  38.101  1.00 30.38           C  
ATOM   1597  CB  ASN H 206      12.716  20.505  36.851  1.00 35.10           C  
ATOM   1598  CG  ASN H 206      13.080  21.936  37.192  1.00 38.40           C  
ATOM   1599  OD1 ASN H 206      13.156  22.312  38.358  1.00 27.04           O  
ATOM   1600  ND2 ASN H 206      13.295  22.765  36.135  1.00 27.96           N  
ATOM   1601  C   ASN H 206      11.716  20.056  39.056  1.00 32.90           C  
ATOM   1602  O   ASN H 206      10.603  20.365  38.636  1.00 32.57           O  
ATOM   1603  N   LEU H 207      11.997  20.026  40.378  1.00 20.89           N  
ATOM   1604  CA  LEU H 207      10.996  20.423  41.332  1.00 23.37           C  
ATOM   1605  CB  LEU H 207      11.297  19.957  42.768  1.00 25.11           C  
ATOM   1606  CG  LEU H 207      12.563  20.555  43.404  1.00 30.18           C  
ATOM   1607  CD1 LEU H 207      12.752  20.016  44.832  1.00 43.58           C  
ATOM   1608  CD2 LEU H 207      13.807  20.334  42.528  1.00 43.19           C  
ATOM   1609  C   LEU H 207      10.754  21.904  41.372  1.00 25.24           C  
ATOM   1610  O   LEU H 207       9.629  22.350  41.158  1.00 25.05           O  
ATOM   1611  N   GLY H 208      11.809  22.716  41.595  1.00 24.80           N  
ATOM   1612  CA  GLY H 208      11.614  24.133  41.770  1.00 26.78           C  
ATOM   1613  C   GLY H 208      11.558  24.786  40.429  1.00 27.88           C  
ATOM   1614  O   GLY H 208      11.756  24.153  39.397  1.00 26.67           O  
ATOM   1615  N   PRO H 209      11.257  26.055  40.432  1.00 28.88           N  
ATOM   1616  CA  PRO H 209      11.184  26.828  39.222  1.00 31.40           C  
ATOM   1617  CD  PRO H 209      11.424  26.891  41.608  1.00 46.06           C  
ATOM   1618  CB  PRO H 209      10.832  28.240  39.674  1.00 35.19           C  
ATOM   1619  CG  PRO H 209      11.507  28.328  41.058  1.00 36.55           C  
ATOM   1620  C   PRO H 209      12.514  26.828  38.527  1.00 31.34           C  
ATOM   1621  O   PRO H 209      12.544  26.913  37.299  1.00 32.31           O  
ATOM   1622  N   SER H 210      13.620  26.753  39.291  1.00 31.36           N  
ATOM   1623  CA  SER H 210      14.928  26.843  38.710  1.00 28.14           C  
ATOM   1624  CB  SER H 210      16.041  27.076  39.745  1.00 30.41           C  
ATOM   1625  OG  SER H 210      15.844  28.319  40.402  1.00 40.26           O  
ATOM   1626  C   SER H 210      15.225  25.559  38.018  1.00 27.02           C  
ATOM   1627  O   SER H 210      14.462  24.600  38.116  1.00 29.27           O  
ATOM   1628  N   PHE H 211      16.339  25.523  37.258  1.00 24.33           N  
ATOM   1629  CA  PHE H 211      16.648  24.308  36.568  1.00 20.74           C  
ATOM   1630  CB  PHE H 211      17.106  24.488  35.109  1.00 19.72           C  
ATOM   1631  CG  PHE H 211      15.907  24.498  34.225  1.00 22.99           C  
ATOM   1632  CD1 PHE H 211      15.137  25.620  34.039  1.00 24.62           C  
ATOM   1633  CD2 PHE H 211      15.557  23.349  33.559  1.00 21.00           C  
ATOM   1634  CE1 PHE H 211      14.038  25.592  33.213  1.00 24.60           C  
ATOM   1635  CE2 PHE H 211      14.459  23.313  32.732  1.00 23.73           C  
ATOM   1636  CZ  PHE H 211      13.696  24.440  32.557  1.00 22.96           C  
ATOM   1637  C   PHE H 211      17.716  23.519  37.263  1.00 21.44           C  
ATOM   1638  O   PHE H 211      18.806  23.347  36.716  1.00 20.48           O  
ATOM   1639  N   TYR H 212      17.400  22.973  38.460  1.00 19.25           N  
ATOM   1640  CA  TYR H 212      18.297  22.070  39.132  1.00 14.94           C  
ATOM   1641  CB  TYR H 212      18.869  22.547  40.484  1.00 12.92           C  
ATOM   1642  CG  TYR H 212      17.817  22.636  41.535  1.00 15.17           C  
ATOM   1643  CD1 TYR H 212      17.473  21.534  42.280  1.00 16.11           C  
ATOM   1644  CD2 TYR H 212      17.185  23.832  41.785  1.00 17.26           C  
ATOM   1645  CE1 TYR H 212      16.511  21.622  43.259  1.00 15.26           C  
ATOM   1646  CE2 TYR H 212      16.221  23.929  42.760  1.00 17.42           C  
ATOM   1647  CZ  TYR H 212      15.885  22.820  43.501  1.00 18.76           C  
ATOM   1648  OH  TYR H 212      14.901  22.909  44.508  1.00 19.44           O  
ATOM   1649  C   TYR H 212      17.489  20.825  39.333  1.00 17.06           C  
ATOM   1650  O   TYR H 212      16.292  20.895  39.614  1.00 15.92           O  
ATOM   1651  N   PHE H 213      18.119  19.642  39.178  1.00 17.53           N  
ATOM   1652  CA  PHE H 213      17.361  18.418  39.138  1.00 15.84           C  
ATOM   1653  CB  PHE H 213      17.812  17.503  37.992  1.00 14.95           C  
ATOM   1654  CG  PHE H 213      17.706  18.273  36.726  1.00 15.62           C  
ATOM   1655  CD1 PHE H 213      16.507  18.378  36.066  1.00 14.67           C  
ATOM   1656  CD2 PHE H 213      18.813  18.893  36.196  1.00 16.35           C  
ATOM   1657  CE1 PHE H 213      16.421  19.093  34.895  1.00 12.54           C  
ATOM   1658  CE2 PHE H 213      18.733  19.610  35.027  1.00 15.25           C  
ATOM   1659  CZ  PHE H 213      17.532  19.711  34.372  1.00 13.70           C  
ATOM   1660  C   PHE H 213      17.576  17.609  40.378  1.00 12.97           C  
ATOM   1661  O   PHE H 213      18.693  17.185  40.669  1.00 14.08           O  
ATOM   1662  N   ASP H 214      16.492  17.376  41.143  1.00 12.61           N  
ATOM   1663  CA  ASP H 214      16.540  16.573  42.332  1.00 12.69           C  
ATOM   1664  CB  ASP H 214      15.392  16.904  43.309  1.00 10.96           C  
ATOM   1665  CG  ASP H 214      14.044  16.779  42.615  1.00 16.51           C  
ATOM   1666  OD1 ASP H 214      13.993  16.227  41.485  1.00 19.36           O  
ATOM   1667  OD2 ASP H 214      13.043  17.257  43.213  1.00 18.84           O1-
ATOM   1668  C   ASP H 214      16.627  15.080  42.075  1.00 12.43           C  
ATOM   1669  O   ASP H 214      17.322  14.385  42.814  1.00 13.70           O  
ATOM   1670  N   TYR H 215      15.940  14.537  41.037  1.00 27.51           N  
ATOM   1671  CA  TYR H 215      15.888  13.103  40.813  1.00 28.33           C  
ATOM   1672  CB  TYR H 215      14.512  12.450  41.055  1.00 31.28           C  
ATOM   1673  CG  TYR H 215      14.268  12.289  42.517  1.00 34.49           C  
ATOM   1674  CD1 TYR H 215      14.787  11.204  43.186  1.00 36.62           C  
ATOM   1675  CD2 TYR H 215      13.518  13.198  43.225  1.00 36.15           C  
ATOM   1676  CE1 TYR H 215      14.570  11.027  44.532  1.00 37.20           C  
ATOM   1677  CE2 TYR H 215      13.296  13.028  44.573  1.00 36.80           C  
ATOM   1678  CZ  TYR H 215      13.823  11.944  45.231  1.00 37.62           C  
ATOM   1679  OH  TYR H 215      13.598  11.770  46.614  1.00 39.10           O  
ATOM   1680  C   TYR H 215      16.246  12.802  39.393  1.00 28.17           C  
ATOM   1681  O   TYR H 215      15.801  13.488  38.475  1.00 27.87           O  
ATOM   1682  N   TRP H 216      17.037  11.728  39.180  1.00 27.37           N  
ATOM   1683  CA  TRP H 216      17.533  11.405  37.870  1.00 27.54           C  
ATOM   1684  CB  TRP H 216      19.061  11.585  37.791  1.00 27.44           C  
ATOM   1685  CG  TRP H 216      19.551  12.993  38.057  1.00 26.14           C  
ATOM   1686  CD2 TRP H 216      20.298  13.791  37.126  1.00 25.33           C  
ATOM   1687  CD1 TRP H 216      19.447  13.733  39.199  1.00 26.73           C  
ATOM   1688  NE1 TRP H 216      20.069  14.947  39.034  1.00 27.15           N  
ATOM   1689  CE2 TRP H 216      20.602  14.995  37.765  1.00 26.98           C  
ATOM   1690  CE3 TRP H 216      20.704  13.540  35.847  1.00 26.46           C  
ATOM   1691  CZ2 TRP H 216      21.318  15.969  37.130  1.00 26.62           C  
ATOM   1692  CZ3 TRP H 216      21.421  14.528  35.209  1.00 26.21           C  
ATOM   1693  CH2 TRP H 216      21.721  15.719  35.837  1.00 27.81           C  
ATOM   1694  C   TRP H 216      17.281   9.950  37.585  1.00 28.92           C  
ATOM   1695  O   TRP H 216      17.230   9.122  38.493  1.00 28.04           O  
ATOM   1696  N   GLY H 217      17.120   9.601  36.289  1.00 31.21           N  
ATOM   1697  CA  GLY H 217      16.945   8.232  35.889  1.00 32.03           C  
ATOM   1698  C   GLY H 217      18.310   7.617  35.772  1.00 32.67           C  
ATOM   1699  O   GLY H 217      19.321   8.302  35.912  1.00 32.64           O  
ATOM   1700  N   GLN H 218      18.360   6.293  35.508  1.00 32.88           N  
ATOM   1701  CA  GLN H 218      19.586   5.546  35.403  1.00 34.48           C  
ATOM   1702  CB  GLN H 218      19.402   4.020  35.264  1.00 37.80           C  
ATOM   1703  CG  GLN H 218      18.830   3.541  33.925  1.00 41.51           C  
ATOM   1704  CD  GLN H 218      17.311   3.612  33.949  1.00 43.14           C  
ATOM   1705  OE1 GLN H 218      16.651   3.291  32.963  1.00 44.92           O  
ATOM   1706  NE2 GLN H 218      16.739   4.031  35.108  1.00 41.68           N  
ATOM   1707  C   GLN H 218      20.339   5.986  34.187  1.00 33.26           C  
ATOM   1708  O   GLN H 218      21.568   5.979  34.175  1.00 32.09           O  
ATOM   1709  N   GLY H 219      19.614   6.332  33.108  1.00 31.50           N  
ATOM   1710  CA  GLY H 219      20.248   6.769  31.898  1.00 32.30           C  
ATOM   1711  C   GLY H 219      20.222   5.650  30.905  1.00 31.08           C  
ATOM   1712  O   GLY H 219      20.297   4.475  31.262  1.00 32.51           O  
ATOM   1713  N   THR H 220      20.106   6.008  29.611  1.00 29.37           N  
ATOM   1714  CA  THR H 220      20.100   5.041  28.551  1.00 30.66           C  
ATOM   1715  CB  THR H 220      18.779   4.955  27.845  1.00 31.94           C  
ATOM   1716  OG1 THR H 220      18.797   3.913  26.881  1.00 34.03           O  
ATOM   1717  CG2 THR H 220      18.488   6.308  27.176  1.00 33.50           C  
ATOM   1718  C   THR H 220      21.126   5.485  27.555  1.00 31.28           C  
ATOM   1719  O   THR H 220      21.280   6.680  27.307  1.00 30.59           O  
ATOM   1720  N   LEU H 221      21.855   4.532  26.941  1.00 31.91           N  
ATOM   1721  CA  LEU H 221      22.908   4.930  26.049  1.00 31.83           C  
ATOM   1722  CB  LEU H 221      24.155   4.021  26.154  1.00 31.64           C  
ATOM   1723  CG  LEU H 221      25.454   4.535  25.477  1.00 32.59           C  
ATOM   1724  CD1 LEU H 221      26.596   3.521  25.643  1.00 34.51           C  
ATOM   1725  CD2 LEU H 221      25.270   4.924  24.006  1.00 33.06           C  
ATOM   1726  C   LEU H 221      22.402   4.880  24.642  1.00 31.46           C  
ATOM   1727  O   LEU H 221      21.782   3.907  24.215  1.00 30.69           O  
ATOM   1728  N   VAL H 222      22.651   5.968  23.885  1.00 30.87           N  
ATOM   1729  CA  VAL H 222      22.298   6.004  22.497  1.00 28.86           C  
ATOM   1730  CB  VAL H 222      21.422   7.169  22.131  1.00 29.39           C  
ATOM   1731  CG1 VAL H 222      21.203   7.167  20.608  1.00 30.24           C  
ATOM   1732  CG2 VAL H 222      20.116   7.077  22.936  1.00 29.62           C  
ATOM   1733  C   VAL H 222      23.580   6.138  21.734  1.00 29.00           C  
ATOM   1734  O   VAL H 222      24.385   7.028  22.006  1.00 30.23           O  
ATOM   1735  N   THR H 223      23.811   5.232  20.761  1.00 28.83           N  
ATOM   1736  CA  THR H 223      25.017   5.300  19.985  1.00 28.08           C  
ATOM   1737  CB  THR H 223      25.861   4.061  20.067  1.00 29.97           C  
ATOM   1738  OG1 THR H 223      26.232   3.809  21.413  1.00 30.57           O  
ATOM   1739  CG2 THR H 223      27.117   4.258  19.201  1.00 29.71           C  
ATOM   1740  C   THR H 223      24.621   5.470  18.557  1.00 28.11           C  
ATOM   1741  O   THR H 223      23.786   4.731  18.036  1.00 27.58           O  
ATOM   1742  N   VAL H 224      25.223   6.472  17.889  1.00 27.49           N  
ATOM   1743  CA  VAL H 224      24.917   6.755  16.519  1.00 27.80           C  
ATOM   1744  CB  VAL H 224      24.742   8.227  16.285  1.00 28.14           C  
ATOM   1745  CG1 VAL H 224      24.458   8.472  14.796  1.00 29.08           C  
ATOM   1746  CG2 VAL H 224      23.648   8.743  17.233  1.00 27.55           C  
ATOM   1747  C   VAL H 224      26.093   6.325  15.703  1.00 27.87           C  
ATOM   1748  O   VAL H 224      27.147   6.961  15.742  1.00 28.38           O  
ATOM   1749  N   SER H 225      25.938   5.237  14.923  1.00 25.49           N  
ATOM   1750  CA  SER H 225      27.040   4.781  14.127  1.00 26.75           C  
ATOM   1751  CB  SER H 225      28.028   3.879  14.892  1.00 26.33           C  
ATOM   1752  OG  SER H 225      27.393   2.674  15.288  1.00 27.38           O  
ATOM   1753  C   SER H 225      26.499   3.973  12.992  1.00 27.94           C  
ATOM   1754  O   SER H 225      25.368   3.492  13.030  1.00 30.23           O  
ATOM   1755  N   SER H 226      27.318   3.808  11.934  1.00 29.12           N  
ATOM   1756  CA  SER H 226      26.887   3.054  10.797  1.00 30.06           C  
ATOM   1757  CB  SER H 226      27.866   3.116   9.608  1.00 31.92           C  
ATOM   1758  OG  SER H 226      29.117   2.554   9.973  1.00 35.47           O  
ATOM   1759  C   SER H 226      26.733   1.601  11.221  1.00 30.21           C  
ATOM   1760  O   SER H 226      27.775   0.923  11.437  1.00 31.28           O  
ATOM   1761  OXT SER H 226      25.560   1.149  11.321  1.00  0.00           O1-
TER    1762      SER H 226 
CONECT  162  665
CONECT  665  162
CONECT  983 1576
CONECT 1576  983
END
