# Supplementary material for: Fully automated antibody structure prediction using BIOVIA tools: Validation study
Source: PLoS One. 2017 May 18;12(5):e0177923. doi: 10.1371/journal.pone.0177923 (PMC5436848; doi:10.1371/journal.pone.0177923)
Supplement: S2 Dataset — Predicted structures using the Top5 framework method, Chothia CDR definition with canonical filtering and generating 50 models. These were used in the comparison against predictions using no filtering. (ZIP) [file pone.0177923.s004.zip › 4LLY_BA_FV_FinalModel.pdb]

REMARK   Accelrys Discovery Studio PDB file
REMARK   Created:  2015-04-10T04:59:10Z
SSBOND   1 CYS L   23    CYS L   88                                     
SSBOND   2 CYS H  129    CYS H  203                                     
ATOM      1  N   ARG L   1      26.022  33.438  26.107  1.00 52.09           N1+
ATOM      2  CA  ARG L   1      25.549  32.594  27.222  1.00 51.74           C  
ATOM      3  CB  ARG L   1      25.439  31.128  26.761  1.00 52.12           C  
ATOM      4  CG  ARG L   1      24.339  30.897  25.720  1.00 55.64           C  
ATOM      5  CD  ARG L   1      24.364  29.509  25.076  1.00  0.00           C  
ATOM      6  NE  ARG L   1      25.549  29.439  24.172  1.00  0.00           N  
ATOM      7  CZ  ARG L   1      26.766  29.061  24.660  1.00  0.00           C  
ATOM      8  NH1 ARG L   1      26.905  28.752  25.984  1.00  0.00           N1+
ATOM      9  NH2 ARG L   1      27.851  28.997  23.831  1.00  0.00           N  
ATOM     10  C   ARG L   1      26.509  32.667  28.356  1.00 52.61           C  
ATOM     11  O   ARG L   1      27.619  33.172  28.204  1.00 53.20           O  
ATOM     12  N   ILE L   2      26.113  32.170  29.540  1.00 51.65           N  
ATOM     13  CA  ILE L   2      27.067  32.253  30.600  1.00 50.48           C  
ATOM     14  CB  ILE L   2      26.555  32.766  31.923  1.00 50.88           C  
ATOM     15  CG1 ILE L   2      25.437  31.922  32.525  1.00 51.62           C  
ATOM     16  CG2 ILE L   2      26.136  34.222  31.718  1.00 51.06           C  
ATOM     17  CD1 ILE L   2      25.020  32.454  33.898  1.00 53.37           C  
ATOM     18  C   ILE L   2      27.727  30.933  30.745  1.00 50.04           C  
ATOM     19  O   ILE L   2      27.099  29.874  30.752  1.00 50.54           O  
ATOM     20  N   GLN L   3      29.065  30.986  30.801  1.00 47.54           N  
ATOM     21  CA  GLN L   3      29.810  29.778  30.877  1.00 46.48           C  
ATOM     22  CB  GLN L   3      30.925  29.714  29.824  1.00 47.67           C  
ATOM     23  CG  GLN L   3      30.328  29.683  28.412  1.00 52.99           C  
ATOM     24  CD  GLN L   3      31.448  29.648  27.387  0.80 62.71           C  
ATOM     25  OE1 GLN L   3      32.378  30.449  27.435  1.00 68.62           O  
ATOM     26  NE2 GLN L   3      31.352  28.686  26.431  0.80 61.34           N  
ATOM     27  C   GLN L   3      30.364  29.678  32.253  1.00 44.51           C  
ATOM     28  O   GLN L   3      30.633  30.683  32.910  1.00 41.64           O  
ATOM     29  N   MET L   4      30.503  28.433  32.735  1.00 42.77           N  
ATOM     30  CA  MET L   4      30.982  28.211  34.063  1.00 40.88           C  
ATOM     31  CB  MET L   4      30.070  27.271  34.866  1.00 40.49           C  
ATOM     32  CG  MET L   4      28.630  27.778  34.977  1.00 41.66           C  
ATOM     33  SD  MET L   4      28.422  29.281  35.975  1.00 42.07           S  
ATOM     34  CE  MET L   4      28.487  28.407  37.564  1.00 41.60           C  
ATOM     35  C   MET L   4      32.310  27.535  33.939  1.00 40.41           C  
ATOM     36  O   MET L   4      32.454  26.560  33.203  1.00 40.24           O  
ATOM     37  N   THR L   5      33.320  28.048  34.665  1.00 38.71           N  
ATOM     38  CA  THR L   5      34.638  27.486  34.602  1.00 38.47           C  
ATOM     39  CB  THR L   5      35.685  28.514  34.303  1.00 39.57           C  
ATOM     40  OG1 THR L   5      35.398  29.147  33.063  1.00 40.16           O  
ATOM     41  CG2 THR L   5      37.061  27.833  34.246  1.00 39.67           C  
ATOM     42  C   THR L   5      34.945  26.919  35.948  1.00 38.71           C  
ATOM     43  O   THR L   5      34.865  27.610  36.962  1.00 38.92           O  
ATOM     44  N   GLN L   6      35.332  25.632  35.982  1.00 36.69           N  
ATOM     45  CA  GLN L   6      35.555  24.990  37.241  1.00 36.49           C  
ATOM     46  CB  GLN L   6      34.779  23.663  37.327  1.00 36.25           C  
ATOM     47  CG  GLN L   6      34.602  23.109  38.735  1.00 35.86           C  
ATOM     48  CD  GLN L   6      33.668  21.907  38.645  1.00 37.37           C  
ATOM     49  OE1 GLN L   6      32.772  21.858  37.805  1.00 34.94           O  
ATOM     50  NE2 GLN L   6      33.887  20.907  39.537  1.00 35.52           N  
ATOM     51  C   GLN L   6      37.019  24.710  37.371  1.00 37.07           C  
ATOM     52  O   GLN L   6      37.710  24.464  36.382  1.00 35.27           O  
ATOM     53  N   SER L   7      37.544  24.795  38.611  1.00 36.61           N  
ATOM     54  CA  SER L   7      38.927  24.490  38.838  1.00 37.48           C  
ATOM     55  CB  SER L   7      39.835  25.732  38.859  1.00 38.50           C  
ATOM     56  OG  SER L   7      39.473  26.589  39.931  1.00 40.97           O  
ATOM     57  C   SER L   7      39.018  23.830  40.177  1.00 38.01           C  
ATOM     58  O   SER L   7      38.241  24.144  41.080  1.00 38.37           O  
ATOM     59  N   PRO L   8      39.925  22.906  40.355  1.00 36.57           N  
ATOM     60  CA  PRO L   8      40.829  22.433  39.340  1.00 36.34           C  
ATOM     61  CD  PRO L   8      40.350  22.529  41.691  1.00 36.67           C  
ATOM     62  CB  PRO L   8      41.989  21.777  40.092  1.00 36.85           C  
ATOM     63  CG  PRO L   8      41.400  21.431  41.469  1.00 37.03           C  
ATOM     64  C   PRO L   8      40.102  21.455  38.479  1.00 37.33           C  
ATOM     65  O   PRO L   8      38.999  21.052  38.841  1.00 38.35           O  
ATOM     66  N   SER L   9      40.683  21.085  37.324  1.00 37.11           N  
ATOM     67  CA  SER L   9      40.079  20.107  36.467  1.00 37.64           C  
ATOM     68  CB  SER L   9      40.810  19.963  35.121  1.00 40.71           C  
ATOM     69  OG  SER L   9      40.685  21.161  34.370  1.00 47.03           O  
ATOM     70  C   SER L   9      40.116  18.783  37.168  1.00 37.31           C  
ATOM     71  O   SER L   9      39.188  17.985  37.036  1.00 36.60           O  
ATOM     72  N   SER L  10      41.198  18.509  37.928  1.00 36.32           N  
ATOM     73  CA  SER L  10      41.295  17.259  38.632  1.00 36.94           C  
ATOM     74  CB  SER L  10      41.987  16.155  37.815  1.00 37.77           C  
ATOM     75  OG  SER L  10      43.332  16.519  37.542  1.00 39.76           O  
ATOM     76  C   SER L  10      42.117  17.477  39.869  1.00 37.75           C  
ATOM     77  O   SER L  10      42.935  18.395  39.925  1.00 37.91           O  
ATOM     78  N   LEU L  11      41.904  16.645  40.914  1.00 35.79           N  
ATOM     79  CA  LEU L  11      42.674  16.813  42.116  1.00 35.88           C  
ATOM     80  CB  LEU L  11      42.044  17.833  43.091  1.00 35.95           C  
ATOM     81  CG  LEU L  11      40.640  17.475  43.627  1.00 37.54           C  
ATOM     82  CD1 LEU L  11      40.673  16.335  44.658  1.00 39.53           C  
ATOM     83  CD2 LEU L  11      39.915  18.725  44.150  1.00 38.49           C  
ATOM     84  C   LEU L  11      42.808  15.494  42.819  1.00 37.09           C  
ATOM     85  O   LEU L  11      41.968  14.606  42.673  1.00 35.35           O  
ATOM     86  N   SER L  12      43.900  15.337  43.597  1.00 37.76           N  
ATOM     87  CA  SER L  12      44.104  14.154  44.389  1.00 37.02           C  
ATOM     88  CB  SER L  12      45.419  13.415  44.082  1.00 37.39           C  
ATOM     89  OG  SER L  12      45.406  12.892  42.763  1.00 42.75           O  
ATOM     90  C   SER L  12      44.221  14.621  45.806  1.00 36.92           C  
ATOM     91  O   SER L  12      44.988  15.537  46.095  1.00 37.37           O  
ATOM     92  N   ALA L  13      43.468  13.997  46.736  1.00 35.94           N  
ATOM     93  CA  ALA L  13      43.513  14.444  48.102  1.00 36.90           C  
ATOM     94  CB  ALA L  13      42.346  15.387  48.440  1.00 36.94           C  
ATOM     95  C   ALA L  13      43.414  13.247  49.001  1.00 36.90           C  
ATOM     96  O   ALA L  13      42.792  12.245  48.658  1.00 36.08           O  
ATOM     97  N   SER L  14      44.034  13.336  50.196  1.00 36.88           N  
ATOM     98  CA  SER L  14      44.058  12.243  51.127  1.00 37.00           C  
ATOM     99  CB  SER L  14      45.204  12.353  52.146  1.00 37.82           C  
ATOM    100  OG  SER L  14      46.451  12.354  51.469  1.00 39.35           O  
ATOM    101  C   SER L  14      42.777  12.217  51.900  1.00 37.10           C  
ATOM    102  O   SER L  14      42.060  13.212  51.987  1.00 37.22           O  
ATOM    103  N   VAL L  15      42.463  11.050  52.498  1.00 36.24           N  
ATOM    104  CA  VAL L  15      41.264  10.930  53.268  1.00 36.16           C  
ATOM    105  CB  VAL L  15      41.022   9.541  53.781  1.00 37.86           C  
ATOM    106  CG1 VAL L  15      39.773   9.566  54.682  1.00 37.02           C  
ATOM    107  CG2 VAL L  15      40.912   8.590  52.576  1.00 37.19           C  
ATOM    108  C   VAL L  15      41.401  11.826  54.453  1.00 38.57           C  
ATOM    109  O   VAL L  15      42.458  11.886  55.081  1.00 38.57           O  
ATOM    110  N   GLY L  16      40.325  12.572  54.771  1.00 38.05           N  
ATOM    111  CA  GLY L  16      40.323  13.410  55.935  1.00 38.68           C  
ATOM    112  C   GLY L  16      40.703  14.816  55.586  1.00 40.10           C  
ATOM    113  O   GLY L  16      40.573  15.710  56.419  1.00 40.67           O  
ATOM    114  N   ASP L  17      41.187  15.075  54.357  1.00 38.74           N  
ATOM    115  CA  ASP L  17      41.570  16.432  54.090  1.00 39.23           C  
ATOM    116  CB  ASP L  17      42.750  16.576  53.113  1.00 38.61           C  
ATOM    117  CG  ASP L  17      42.404  15.934  51.783  1.00 41.23           C  
ATOM    118  OD1 ASP L  17      41.214  15.574  51.576  1.00 43.00           O  
ATOM    119  OD2 ASP L  17      43.345  15.785  50.960  1.00 41.55           O1-
ATOM    120  C   ASP L  17      40.396  17.238  53.628  1.00 40.48           C  
ATOM    121  O   ASP L  17      39.347  16.704  53.269  1.00 40.26           O  
ATOM    122  N   ARG L  18      40.550  18.579  53.667  1.00 41.07           N  
ATOM    123  CA  ARG L  18      39.512  19.476  53.251  1.00 41.79           C  
ATOM    124  CB  ARG L  18      39.575  20.843  53.954  1.00 42.76           C  
ATOM    125  CG  ARG L  18      38.457  21.814  53.567  1.00 46.53           C  
ATOM    126  CD  ARG L  18      38.643  23.207  54.173  1.00 52.96           C  
ATOM    127  NE  ARG L  18      37.358  23.946  54.031  1.00 59.12           N  
ATOM    128  CZ  ARG L  18      37.128  25.041  54.811  1.00 64.02           C  
ATOM    129  NH1 ARG L  18      38.080  25.452  55.698  1.00 60.54           N1+
ATOM    130  NH2 ARG L  18      35.950  25.723  54.706  1.00 60.29           N  
ATOM    131  C   ARG L  18      39.740  19.720  51.797  1.00 41.50           C  
ATOM    132  O   ARG L  18      40.846  20.071  51.392  1.00 42.70           O  
ATOM    133  N   VAL L  19      38.698  19.528  50.965  1.00 39.39           N  
ATOM    134  CA  VAL L  19      38.864  19.717  49.554  1.00 38.10           C  
ATOM    135  CB  VAL L  19      38.455  18.509  48.755  1.00 38.27           C  
ATOM    136  CG1 VAL L  19      38.567  18.833  47.258  1.00 38.52           C  
ATOM    137  CG2 VAL L  19      39.326  17.314  49.181  1.00 37.68           C  
ATOM    138  C   VAL L  19      38.000  20.867  49.138  1.00 37.98           C  
ATOM    139  O   VAL L  19      36.856  20.987  49.576  1.00 36.82           O  
ATOM    140  N   THR L  20      38.548  21.760  48.284  1.00 37.15           N  
ATOM    141  CA  THR L  20      37.818  22.915  47.848  1.00 37.34           C  
ATOM    142  CB  THR L  20      38.459  24.198  48.298  1.00 40.83           C  
ATOM    143  OG1 THR L  20      38.549  24.232  49.715  1.00 43.82           O  
ATOM    144  CG2 THR L  20      37.623  25.383  47.794  1.00 41.31           C  
ATOM    145  C   THR L  20      37.801  22.937  46.349  1.00 37.62           C  
ATOM    146  O   THR L  20      38.843  22.877  45.700  1.00 37.61           O  
ATOM    147  N   ILE L  21      36.593  23.038  45.762  1.00 36.50           N  
ATOM    148  CA  ILE L  21      36.446  23.096  44.336  1.00 35.48           C  
ATOM    149  CB  ILE L  21      35.569  22.002  43.810  1.00 36.19           C  
ATOM    150  CG1 ILE L  21      36.198  20.636  44.132  1.00 36.98           C  
ATOM    151  CG2 ILE L  21      35.333  22.244  42.311  1.00 36.62           C  
ATOM    152  CD1 ILE L  21      35.234  19.462  43.991  1.00 38.90           C  
ATOM    153  C   ILE L  21      35.775  24.402  44.043  1.00 35.31           C  
ATOM    154  O   ILE L  21      34.823  24.775  44.725  1.00 35.41           O  
ATOM    155  N   THR L  22      36.259  25.139  43.019  1.00 35.11           N  
ATOM    156  CA  THR L  22      35.692  26.430  42.739  1.00 35.29           C  
ATOM    157  CB  THR L  22      36.691  27.553  42.732  1.00 35.87           C  
ATOM    158  OG1 THR L  22      37.671  27.334  41.729  1.00 37.76           O  
ATOM    159  CG2 THR L  22      37.348  27.657  44.117  1.00 34.63           C  
ATOM    160  C   THR L  22      35.052  26.425  41.389  1.00 36.16           C  
ATOM    161  O   THR L  22      35.390  25.625  40.519  1.00 35.68           O  
ATOM    162  N   CYS L  23      34.067  27.328  41.207  1.00 36.44           N  
ATOM    163  CA  CYS L  23      33.369  27.447  39.960  1.00 38.25           C  
ATOM    164  CB  CYS L  23      31.998  26.727  40.009  1.00 39.27           C  
ATOM    165  SG  CYS L  23      31.045  26.763  38.460  1.00 40.87           S  
ATOM    166  C   CYS L  23      33.174  28.919  39.710  1.00 39.94           C  
ATOM    167  O   CYS L  23      32.691  29.645  40.578  1.00 42.13           O  
ATOM    168  N   LYS L  24      33.568  29.397  38.507  1.00 39.42           N  
ATOM    169  CA  LYS L  24      33.485  30.798  38.183  1.00 39.79           C  
ATOM    170  CB  LYS L  24      34.812  31.375  37.657  1.00 41.51           C  
ATOM    171  CG  LYS L  24      34.723  32.863  37.314  1.00 47.61           C  
ATOM    172  CD  LYS L  24      36.064  33.496  36.942  1.00 52.93           C  
ATOM    173  CE  LYS L  24      36.973  33.796  38.135  1.00 30.07           C  
ATOM    174  NZ  LYS L  24      36.429  34.931  38.915  1.00 32.75           N1+
ATOM    175  C   LYS L  24      32.490  30.988  37.079  1.00 39.70           C  
ATOM    176  O   LYS L  24      32.492  30.260  36.089  1.00 39.46           O  
ATOM    177  N   ALA L  25      31.619  32.009  37.220  1.00 38.90           N  
ATOM    178  CA  ALA L  25      30.627  32.291  36.222  1.00 39.13           C  
ATOM    179  CB  ALA L  25      29.249  32.642  36.811  1.00 38.78           C  
ATOM    180  C   ALA L  25      31.106  33.477  35.443  1.00 40.42           C  
ATOM    181  O   ALA L  25      31.764  34.366  35.984  1.00 41.45           O  
ATOM    182  N   SER L  26      30.788  33.494  34.137  1.00 20.12           N  
ATOM    183  CA  SER L  26      31.199  34.540  33.252  1.00 21.53           C  
ATOM    184  CB  SER L  26      30.893  34.215  31.781  1.00 22.33           C  
ATOM    185  OG  SER L  26      31.309  35.291  30.956  1.00 23.54           O  
ATOM    186  C   SER L  26      30.463  35.801  33.592  1.00 22.58           C  
ATOM    187  O   SER L  26      30.919  36.895  33.252  1.00 22.28           O  
ATOM    188  N   GLN L  27      29.295  35.681  34.257  0.83 21.93           N  
ATOM    189  CA  GLN L  27      28.507  36.837  34.575  0.83 22.51           C  
ATOM    190  CB  GLN L  27      27.360  37.018  33.575  0.83 23.35           C  
ATOM    191  CG  GLN L  27      26.470  38.221  33.837  0.83 25.94           C  
ATOM    192  CD  GLN L  27      25.401  38.191  32.759  0.83 28.61           C  
ATOM    193  OE1 GLN L  27      25.691  38.342  31.572  0.83 29.57           O  
ATOM    194  NE2 GLN L  27      24.128  37.955  33.177  0.83 28.27           N  
ATOM    195  C   GLN L  27      27.902  36.632  35.940  0.83 21.65           C  
ATOM    196  O   GLN L  27      27.955  35.531  36.488  0.83 21.38           O  
ATOM    197  N   ASP L  28      27.304  37.694  36.528  1.00 21.07           N  
ATOM    198  CA  ASP L  28      26.777  37.605  37.867  1.00 21.35           C  
ATOM    199  CB  ASP L  28      26.534  38.969  38.534  1.00 23.08           C  
ATOM    200  CG  ASP L  28      26.256  38.719  40.010  1.00 25.68           C  
ATOM    201  OD1 ASP L  28      25.247  38.031  40.322  1.00 27.29           O  
ATOM    202  OD2 ASP L  28      27.070  39.198  40.844  1.00 32.48           O1-
ATOM    203  C   ASP L  28      25.496  36.825  37.867  1.00 21.29           C  
ATOM    204  O   ASP L  28      24.469  37.258  37.347  1.00 22.46           O  
ATOM    205  N   VAL L  29      25.595  35.589  38.382  1.00 18.70           N  
ATOM    206  CA  VAL L  29      24.564  34.606  38.566  1.00 17.25           C  
ATOM    207  CB  VAL L  29      25.066  33.199  38.425  1.00 17.68           C  
ATOM    208  CG1 VAL L  29      25.520  33.007  36.967  1.00 18.83           C  
ATOM    209  CG2 VAL L  29      26.192  32.960  39.439  1.00 17.73           C  
ATOM    210  C   VAL L  29      23.807  34.750  39.855  1.00 16.99           C  
ATOM    211  O   VAL L  29      22.867  33.989  40.093  1.00 16.44           O  
ATOM    212  N   SER L  30      24.271  35.590  40.799  1.00 16.94           N  
ATOM    213  CA  SER L  30      23.523  35.684  42.020  1.00 18.13           C  
ATOM    214  CB  SER L  30      22.014  35.944  41.805  1.00 20.05           C  
ATOM    215  OG  SER L  30      21.355  36.131  43.047  1.00 30.51           O  
ATOM    216  C   SER L  30      23.745  34.376  42.735  1.00 17.69           C  
ATOM    217  O   SER L  30      24.870  33.895  42.819  1.00 18.11           O  
ATOM    218  N   ILE L  31      22.682  33.853  43.373  1.00 16.81           N  
ATOM    219  CA  ILE L  31      22.562  32.612  44.095  1.00 16.78           C  
ATOM    220  CB  ILE L  31      21.385  32.629  45.025  1.00 18.22           C  
ATOM    221  CG1 ILE L  31      20.075  32.783  44.231  1.00 17.28           C  
ATOM    222  CG2 ILE L  31      21.619  33.742  46.060  1.00 18.77           C  
ATOM    223  CD1 ILE L  31      18.826  32.526  45.070  1.00 17.32           C  
ATOM    224  C   ILE L  31      22.421  31.375  43.246  1.00 16.29           C  
ATOM    225  O   ILE L  31      22.720  30.283  43.726  1.00 16.41           O  
ATOM    226  N   GLY L  32      21.862  31.482  42.021  1.00 16.09           N  
ATOM    227  CA  GLY L  32      21.454  30.317  41.266  1.00 14.97           C  
ATOM    228  C   GLY L  32      22.566  29.416  40.792  1.00 15.44           C  
ATOM    229  O   GLY L  32      22.796  29.300  39.585  1.00 14.71           O  
ATOM    230  N   VAL L  33      23.223  28.678  41.720  1.00 34.69           N  
ATOM    231  CA  VAL L  33      24.212  27.716  41.326  1.00 33.32           C  
ATOM    232  CB  VAL L  33      25.615  28.148  41.644  1.00 33.64           C  
ATOM    233  CG1 VAL L  33      26.578  26.986  41.338  1.00 36.87           C  
ATOM    234  CG2 VAL L  33      25.917  29.431  40.850  1.00 34.17           C  
ATOM    235  C   VAL L  33      23.950  26.450  42.086  1.00 34.29           C  
ATOM    236  O   VAL L  33      23.627  26.479  43.272  1.00 34.61           O  
ATOM    237  N   ALA L  34      24.098  25.295  41.402  1.00 32.28           N  
ATOM    238  CA  ALA L  34      23.860  24.014  42.007  1.00 30.27           C  
ATOM    239  CB  ALA L  34      22.686  23.248  41.375  1.00 29.09           C  
ATOM    240  C   ALA L  34      25.093  23.179  41.813  1.00 31.09           C  
ATOM    241  O   ALA L  34      25.912  23.460  40.939  1.00 30.90           O  
ATOM    242  N   TRP L  35      25.270  22.142  42.663  1.00 29.96           N  
ATOM    243  CA  TRP L  35      26.413  21.273  42.565  1.00 29.68           C  
ATOM    244  CB  TRP L  35      27.359  21.377  43.774  1.00 31.05           C  
ATOM    245  CG  TRP L  35      28.011  22.731  43.923  1.00 32.86           C  
ATOM    246  CD2 TRP L  35      29.288  23.095  43.372  1.00 33.81           C  
ATOM    247  CD1 TRP L  35      27.551  23.833  44.583  1.00 34.35           C  
ATOM    248  NE1 TRP L  35      28.460  24.858  44.480  1.00 34.73           N  
ATOM    249  CE2 TRP L  35      29.534  24.419  43.737  1.00 35.04           C  
ATOM    250  CE3 TRP L  35      30.183  22.387  42.621  1.00 34.26           C  
ATOM    251  CZ2 TRP L  35      30.679  25.058  43.356  1.00 35.38           C  
ATOM    252  CZ3 TRP L  35      31.338  23.036  42.244  1.00 34.27           C  
ATOM    253  CH2 TRP L  35      31.585  24.345  42.603  1.00 35.25           C  
ATOM    254  C   TRP L  35      25.922  19.854  42.505  1.00 29.69           C  
ATOM    255  O   TRP L  35      24.975  19.486  43.200  1.00 30.89           O  
ATOM    256  N   TYR L  36      26.568  19.018  41.659  1.00 28.58           N  
ATOM    257  CA  TYR L  36      26.169  17.641  41.521  1.00 27.17           C  
ATOM    258  CB  TYR L  36      25.595  17.268  40.142  1.00 28.08           C  
ATOM    259  CG  TYR L  36      24.414  18.115  39.820  1.00 27.90           C  
ATOM    260  CD1 TYR L  36      23.167  17.823  40.316  1.00 27.86           C  
ATOM    261  CD2 TYR L  36      24.557  19.218  39.018  1.00 28.61           C  
ATOM    262  CE1 TYR L  36      22.083  18.611  40.010  1.00 28.98           C  
ATOM    263  CE2 TYR L  36      23.475  20.010  38.708  1.00 28.70           C  
ATOM    264  CZ  TYR L  36      22.233  19.707  39.201  1.00 28.67           C  
ATOM    265  OH  TYR L  36      21.122  20.517  38.885  1.00 23.89           O  
ATOM    266  C   TYR L  36      27.384  16.771  41.664  1.00 27.44           C  
ATOM    267  O   TYR L  36      28.508  17.191  41.394  1.00 25.42           O  
ATOM    268  N   GLN L  37      27.161  15.516  42.108  1.00 27.22           N  
ATOM    269  CA  GLN L  37      28.198  14.532  42.267  1.00 27.10           C  
ATOM    270  CB  GLN L  37      28.205  13.908  43.672  1.00 27.52           C  
ATOM    271  CG  GLN L  37      29.281  12.842  43.873  1.00 28.23           C  
ATOM    272  CD  GLN L  37      29.066  12.199  45.237  1.00 32.60           C  
ATOM    273  OE1 GLN L  37      27.973  11.732  45.554  1.00 33.38           O  
ATOM    274  NE2 GLN L  37      30.139  12.173  46.071  1.00 28.40           N  
ATOM    275  C   GLN L  37      27.899  13.414  41.314  1.00 29.29           C  
ATOM    276  O   GLN L  37      26.776  12.915  41.270  1.00 31.87           O  
ATOM    277  N   ASP L  38      28.901  12.982  40.521  1.00 27.77           N  
ATOM    278  CA  ASP L  38      28.661  11.936  39.567  1.00 28.03           C  
ATOM    279  CB  ASP L  38      28.917  12.371  38.111  1.00 27.59           C  
ATOM    280  CG  ASP L  38      27.981  13.514  37.752  1.00 27.27           C  
ATOM    281  OD1 ASP L  38      27.313  14.041  38.680  1.00  0.00           O  
ATOM    282  OD2 ASP L  38      27.930  13.882  36.547  1.00  0.00           O1-
ATOM    283  C   ASP L  38      29.641  10.827  39.806  1.00 30.45           C  
ATOM    284  O   ASP L  38      30.844  11.018  39.631  1.00 32.33           O  
ATOM    285  N   LYS L  39      29.155   9.637  40.218  1.00 31.08           N  
ATOM    286  CA  LYS L  39      30.014   8.495  40.372  1.00 33.66           C  
ATOM    287  CB  LYS L  39      29.565   7.516  41.468  1.00 34.80           C  
ATOM    288  CG  LYS L  39      29.793   8.095  42.864  1.00 38.99           C  
ATOM    289  CD  LYS L  39      29.168   7.286  43.997  1.00 41.89           C  
ATOM    290  CE  LYS L  39      29.567   7.795  45.383  1.00 45.88           C  
ATOM    291  NZ  LYS L  39      28.951   6.946  46.427  1.00 45.62           N1+
ATOM    292  C   LYS L  39      30.047   7.783  39.054  1.00 37.58           C  
ATOM    293  O   LYS L  39      29.178   7.973  38.206  1.00 37.41           O  
ATOM    294  N   PRO L  40      31.046   6.970  38.853  1.00 39.31           N  
ATOM    295  CA  PRO L  40      31.182   6.306  37.588  1.00 39.69           C  
ATOM    296  CD  PRO L  40      32.326   7.167  39.511  1.00 40.21           C  
ATOM    297  CB  PRO L  40      32.567   5.661  37.612  1.00 40.18           C  
ATOM    298  CG  PRO L  40      33.374   6.583  38.548  1.00 41.64           C  
ATOM    299  C   PRO L  40      30.061   5.361  37.313  1.00 40.82           C  
ATOM    300  O   PRO L  40      29.709   4.565  38.184  1.00 39.47           O  
ATOM    301  N   GLY L  41      29.495   5.438  36.093  1.00 40.59           N  
ATOM    302  CA  GLY L  41      28.455   4.549  35.676  1.00 40.96           C  
ATOM    303  C   GLY L  41      27.183   4.888  36.386  1.00 42.82           C  
ATOM    304  O   GLY L  41      26.251   4.084  36.388  1.00 43.75           O  
ATOM    305  N   LYS L  42      27.093   6.080  37.011  1.00 40.64           N  
ATOM    306  CA  LYS L  42      25.875   6.389  37.711  1.00 38.50           C  
ATOM    307  CB  LYS L  42      26.019   6.350  39.247  1.00 40.77           C  
ATOM    308  CG  LYS L  42      26.376   4.970  39.809  1.00 45.99           C  
ATOM    309  CD  LYS L  42      25.331   3.888  39.533  1.00 51.11           C  
ATOM    310  CE  LYS L  42      24.156   3.884  40.514  1.00 57.98           C  
ATOM    311  NZ  LYS L  42      24.555   3.240  41.787  1.00 61.08           N1+
ATOM    312  C   LYS L  42      25.421   7.771  37.338  1.00 35.40           C  
ATOM    313  O   LYS L  42      26.188   8.581  36.823  1.00 34.67           O  
ATOM    314  N   ALA L  43      24.124   8.056  37.586  1.00 34.07           N  
ATOM    315  CA  ALA L  43      23.537   9.338  37.301  1.00 33.29           C  
ATOM    316  CB  ALA L  43      21.999   9.339  37.325  1.00 33.93           C  
ATOM    317  C   ALA L  43      24.005  10.319  38.334  1.00 32.75           C  
ATOM    318  O   ALA L  43      24.370   9.952  39.448  1.00 34.96           O  
ATOM    319  N   PRO L  44      23.996  11.574  37.971  1.00 31.67           N  
ATOM    320  CA  PRO L  44      24.448  12.606  38.869  1.00 31.07           C  
ATOM    321  CD  PRO L  44      24.161  11.950  36.576  1.00 30.60           C  
ATOM    322  CB  PRO L  44      24.576  13.863  38.013  1.00 31.36           C  
ATOM    323  CG  PRO L  44      24.862  13.317  36.603  1.00 31.86           C  
ATOM    324  C   PRO L  44      23.507  12.769  40.022  1.00 32.13           C  
ATOM    325  O   PRO L  44      22.316  12.513  39.859  1.00 32.75           O  
ATOM    326  N   LYS L  45      24.025  13.168  41.203  1.00 33.27           N  
ATOM    327  CA  LYS L  45      23.175  13.400  42.337  1.00 33.21           C  
ATOM    328  CB  LYS L  45      23.475  12.528  43.571  1.00 36.16           C  
ATOM    329  CG  LYS L  45      22.870  11.126  43.484  1.00 41.38           C  
ATOM    330  CD  LYS L  45      23.370  10.158  44.557  1.00 44.42           C  
ATOM    331  CE  LYS L  45      24.586   9.339  44.123  0.80 53.07           C  
ATOM    332  NZ  LYS L  45      24.905   8.329  45.155  1.00 57.57           N1+
ATOM    333  C   LYS L  45      23.334  14.827  42.751  1.00 31.21           C  
ATOM    334  O   LYS L  45      24.433  15.378  42.710  1.00 29.14           O  
ATOM    335  N   LEU L  46      22.215  15.458  43.163  1.00 29.84           N  
ATOM    336  CA  LEU L  46      22.195  16.844  43.555  1.00 28.15           C  
ATOM    337  CB  LEU L  46      20.777  17.439  43.514  1.00 27.02           C  
ATOM    338  CG  LEU L  46      20.677  18.918  43.924  1.00 28.09           C  
ATOM    339  CD1 LEU L  46      21.419  19.837  42.943  1.00 27.99           C  
ATOM    340  CD2 LEU L  46      19.210  19.319  44.134  1.00 28.41           C  
ATOM    341  C   LEU L  46      22.682  16.979  44.968  1.00 30.02           C  
ATOM    342  O   LEU L  46      22.117  16.381  45.882  1.00 32.06           O  
ATOM    343  N   LEU L  47      23.843  17.647  45.152  1.00 30.09           N  
ATOM    344  CA  LEU L  47      24.376  17.959  46.451  1.00 31.50           C  
ATOM    345  CB  LEU L  47      25.904  18.109  46.419  1.00 31.76           C  
ATOM    346  CG  LEU L  47      26.630  16.829  45.957  1.00 32.57           C  
ATOM    347  CD1 LEU L  47      28.154  17.030  45.936  1.00 33.77           C  
ATOM    348  CD2 LEU L  47      26.198  15.602  46.778  1.00 33.55           C  
ATOM    349  C   LEU L  47      23.832  19.230  47.045  1.00 32.37           C  
ATOM    350  O   LEU L  47      23.308  19.236  48.158  1.00 32.63           O  
ATOM    351  N   ILE L  48      23.945  20.349  46.289  1.00 32.00           N  
ATOM    352  CA  ILE L  48      23.613  21.650  46.809  1.00 32.05           C  
ATOM    353  CB  ILE L  48      24.824  22.399  47.287  1.00 33.00           C  
ATOM    354  CG1 ILE L  48      25.459  21.640  48.462  1.00 34.58           C  
ATOM    355  CG2 ILE L  48      24.414  23.838  47.632  1.00 33.65           C  
ATOM    356  CD1 ILE L  48      26.803  22.209  48.910  1.00 37.01           C  
ATOM    357  C   ILE L  48      22.939  22.476  45.754  1.00 32.75           C  
ATOM    358  O   ILE L  48      23.195  22.325  44.559  1.00 31.30           O  
ATOM    359  N   TYR L  49      22.025  23.367  46.196  1.00 31.21           N  
ATOM    360  CA  TYR L  49      21.335  24.256  45.305  1.00 31.39           C  
ATOM    361  CB  TYR L  49      19.899  23.810  44.967  1.00 31.59           C  
ATOM    362  CG  TYR L  49      19.100  23.701  46.221  1.00 32.55           C  
ATOM    363  CD1 TYR L  49      19.148  22.560  46.988  1.00 33.17           C  
ATOM    364  CD2 TYR L  49      18.292  24.737  46.626  1.00 32.34           C  
ATOM    365  CE1 TYR L  49      18.408  22.458  48.143  1.00 34.44           C  
ATOM    366  CE2 TYR L  49      17.549  24.642  47.780  1.00 33.42           C  
ATOM    367  CZ  TYR L  49      17.606  23.500  48.541  1.00 34.23           C  
ATOM    368  OH  TYR L  49      16.845  23.395  49.726  1.00 34.40           O  
ATOM    369  C   TYR L  49      21.286  25.609  45.952  1.00 33.14           C  
ATOM    370  O   TYR L  49      21.474  25.741  47.159  1.00 32.13           O  
ATOM    371  N   SER L  50      20.999  26.656  45.156  1.00 30.15           N  
ATOM    372  CA  SER L  50      20.906  27.985  45.687  1.00 30.96           C  
ATOM    373  CB  SER L  50      19.767  28.165  46.708  1.00 32.98           C  
ATOM    374  OG  SER L  50      18.509  28.011  46.066  1.00 37.29           O  
ATOM    375  C   SER L  50      22.208  28.325  46.328  1.00 30.93           C  
ATOM    376  O   SER L  50      22.271  29.090  47.291  1.00 31.21           O  
ATOM    377  N   ALA L  51      23.280  27.721  45.797  1.00 29.20           N  
ATOM    378  CA  ALA L  51      24.642  28.000  46.140  1.00 29.06           C  
ATOM    379  CB  ALA L  51      24.954  29.507  46.102  1.00 28.90           C  
ATOM    380  C   ALA L  51      25.009  27.498  47.503  1.00 28.43           C  
ATOM    381  O   ALA L  51      26.144  27.060  47.688  1.00 29.92           O  
ATOM    382  N   SER L  52      24.076  27.440  48.477  1.00 29.68           N  
ATOM    383  CA  SER L  52      24.561  27.068  49.782  1.00 29.85           C  
ATOM    384  CB  SER L  52      24.811  28.292  50.679  1.00 30.19           C  
ATOM    385  OG  SER L  52      23.600  29.006  50.888  1.00 36.39           O  
ATOM    386  C   SER L  52      23.591  26.180  50.506  1.00 30.20           C  
ATOM    387  O   SER L  52      23.848  25.792  51.646  1.00 31.68           O  
ATOM    388  N   TYR L  53      22.468  25.800  49.868  1.00 33.41           N  
ATOM    389  CA  TYR L  53      21.512  24.951  50.525  1.00 34.46           C  
ATOM    390  CB  TYR L  53      20.062  25.205  50.080  1.00 34.81           C  
ATOM    391  CG  TYR L  53      19.720  26.600  50.477  1.00 42.45           C  
ATOM    392  CD1 TYR L  53      20.070  27.656  49.666  1.00 37.59           C  
ATOM    393  CD2 TYR L  53      19.055  26.852  51.654  1.00 38.17           C  
ATOM    394  CE1 TYR L  53      19.764  28.947  50.020  1.00 38.35           C  
ATOM    395  CE2 TYR L  53      18.744  28.143  52.014  1.00 37.57           C  
ATOM    396  CZ  TYR L  53      19.099  29.190  51.197  1.00 38.86           C  
ATOM    397  OH  TYR L  53      18.783  30.515  51.562  1.00 39.84           O  
ATOM    398  C   TYR L  53      21.842  23.523  50.224  1.00 35.46           C  
ATOM    399  O   TYR L  53      22.148  23.175  49.084  1.00 36.38           O  
ATOM    400  N   ARG L  54      21.808  22.642  51.247  1.00 34.07           N  
ATOM    401  CA  ARG L  54      22.115  21.283  50.916  1.00 33.70           C  
ATOM    402  CB  ARG L  54      23.120  20.566  51.830  1.00 35.43           C  
ATOM    403  CG  ARG L  54      22.707  20.368  53.280  1.00 38.20           C  
ATOM    404  CD  ARG L  54      23.796  19.633  54.058  1.00 23.96           C  
ATOM    405  NE  ARG L  54      23.212  19.211  55.355  1.00 26.95           N  
ATOM    406  CZ  ARG L  54      22.409  18.107  55.390  1.00 29.25           C  
ATOM    407  NH1 ARG L  54      22.041  17.500  54.224  1.00 29.07           N1+
ATOM    408  NH2 ARG L  54      21.974  17.623  56.587  1.00 31.01           N  
ATOM    409  C   ARG L  54      20.848  20.498  50.817  1.00 34.19           C  
ATOM    410  O   ARG L  54      19.917  20.660  51.605  1.00 33.41           O  
ATOM    411  N   TYR L  55      20.803  19.624  49.794  1.00 32.75           N  
ATOM    412  CA  TYR L  55      19.660  18.820  49.477  1.00 33.45           C  
ATOM    413  CB  TYR L  55      19.797  18.074  48.136  1.00 33.52           C  
ATOM    414  CG  TYR L  55      18.475  17.475  47.787  1.00 30.58           C  
ATOM    415  CD1 TYR L  55      17.452  18.280  47.338  1.00 34.18           C  
ATOM    416  CD2 TYR L  55      18.256  16.120  47.883  1.00 37.28           C  
ATOM    417  CE1 TYR L  55      16.229  17.749  47.007  1.00 37.23           C  
ATOM    418  CE2 TYR L  55      17.034  15.582  47.552  1.00 37.59           C  
ATOM    419  CZ  TYR L  55      16.018  16.396  47.114  1.00 38.45           C  
ATOM    420  OH  TYR L  55      14.764  15.843  46.776  1.00 41.31           O  
ATOM    421  C   TYR L  55      19.509  17.827  50.577  1.00 34.84           C  
ATOM    422  O   TYR L  55      20.491  17.370  51.158  1.00 33.36           O  
ATOM    423  N   THR L  56      18.255  17.482  50.919  1.00 35.94           N  
ATOM    424  CA  THR L  56      18.085  16.611  52.040  1.00 37.37           C  
ATOM    425  CB  THR L  56      16.659  16.383  52.446  1.00 40.09           C  
ATOM    426  OG1 THR L  56      16.045  17.618  52.784  1.00 18.93           O  
ATOM    427  CG2 THR L  56      16.648  15.442  53.664  1.00 21.31           C  
ATOM    428  C   THR L  56      18.701  15.278  51.761  1.00 38.30           C  
ATOM    429  O   THR L  56      18.627  14.757  50.649  1.00 38.61           O  
ATOM    430  N   GLY L  57      19.357  14.703  52.792  1.00 38.04           N  
ATOM    431  CA  GLY L  57      19.935  13.394  52.700  1.00 37.83           C  
ATOM    432  C   GLY L  57      21.401  13.481  52.393  1.00 38.55           C  
ATOM    433  O   GLY L  57      22.119  12.494  52.547  1.00 39.69           O  
ATOM    434  N   VAL L  58      21.894  14.658  51.968  1.00 36.56           N  
ATOM    435  CA  VAL L  58      23.286  14.794  51.628  1.00 35.92           C  
ATOM    436  CB  VAL L  58      23.577  16.047  50.852  1.00 34.96           C  
ATOM    437  CG1 VAL L  58      25.094  16.172  50.653  1.00 34.21           C  
ATOM    438  CG2 VAL L  58      22.779  16.011  49.539  1.00 34.52           C  
ATOM    439  C   VAL L  58      24.083  14.845  52.894  1.00 37.30           C  
ATOM    440  O   VAL L  58      23.629  15.394  53.894  1.00 38.23           O  
ATOM    441  N   PRO L  59      25.270  14.289  52.873  1.00 38.65           N  
ATOM    442  CA  PRO L  59      26.100  14.276  54.052  1.00 38.39           C  
ATOM    443  CD  PRO L  59      25.563  13.170  51.990  1.00 38.95           C  
ATOM    444  CB  PRO L  59      27.262  13.340  53.728  1.00 39.03           C  
ATOM    445  CG  PRO L  59      26.664  12.361  52.701  1.00 39.86           C  
ATOM    446  C   PRO L  59      26.521  15.665  54.419  1.00 39.93           C  
ATOM    447  O   PRO L  59      26.694  16.495  53.531  1.00 39.10           O  
ATOM    448  N   SER L  60      26.714  15.920  55.727  1.00 40.14           N  
ATOM    449  CA  SER L  60      27.016  17.226  56.242  1.00 39.27           C  
ATOM    450  CB  SER L  60      26.995  17.280  57.776  1.00 41.04           C  
ATOM    451  OG  SER L  60      27.286  18.600  58.211  1.00 46.32           O  
ATOM    452  C   SER L  60      28.372  17.678  55.789  1.00 39.32           C  
ATOM    453  O   SER L  60      28.675  18.869  55.842  1.00 39.08           O  
ATOM    454  N   ARG L  61      29.214  16.748  55.305  1.00 37.83           N  
ATOM    455  CA  ARG L  61      30.565  17.044  54.908  1.00 36.89           C  
ATOM    456  CB  ARG L  61      31.309  15.815  54.353  1.00 35.70           C  
ATOM    457  CG  ARG L  61      31.490  14.677  55.355  1.00 36.38           C  
ATOM    458  CD  ARG L  61      32.392  13.546  54.849  1.00 34.29           C  
ATOM    459  NE  ARG L  61      31.672  12.824  53.761  1.00 40.12           N  
ATOM    460  CZ  ARG L  61      30.834  11.792  54.073  1.00 41.31           C  
ATOM    461  NH1 ARG L  61      30.622  11.452  55.378  1.00 37.84           N1+
ATOM    462  NH2 ARG L  61      30.196  11.101  53.084  1.00 37.55           N  
ATOM    463  C   ARG L  61      30.561  18.043  53.793  1.00 35.40           C  
ATOM    464  O   ARG L  61      31.498  18.832  53.660  1.00 34.94           O  
ATOM    465  N   PHE L  62      29.524  18.000  52.934  1.00 33.66           N  
ATOM    466  CA  PHE L  62      29.458  18.857  51.784  1.00 33.59           C  
ATOM    467  CB  PHE L  62      28.631  18.244  50.640  1.00 32.54           C  
ATOM    468  CG  PHE L  62      29.317  17.003  50.178  1.00 31.07           C  
ATOM    469  CD1 PHE L  62      30.384  17.071  49.316  1.00 32.32           C  
ATOM    470  CD2 PHE L  62      28.892  15.764  50.600  1.00 32.33           C  
ATOM    471  CE1 PHE L  62      31.015  15.927  48.888  1.00 33.22           C  
ATOM    472  CE2 PHE L  62      29.518  14.615  50.178  1.00 32.08           C  
ATOM    473  CZ  PHE L  62      30.585  14.696  49.319  1.00 31.89           C  
ATOM    474  C   PHE L  62      28.802  20.162  52.133  1.00 34.85           C  
ATOM    475  O   PHE L  62      27.791  20.201  52.832  1.00 35.73           O  
ATOM    476  N   SER L  63      29.379  21.279  51.637  1.00 34.32           N  
ATOM    477  CA  SER L  63      28.829  22.588  51.861  1.00 33.62           C  
ATOM    478  CB  SER L  63      29.406  23.290  53.101  1.00 34.28           C  
ATOM    479  OG  SER L  63      30.796  23.520  52.925  1.00 35.15           O  
ATOM    480  C   SER L  63      29.176  23.429  50.670  1.00 33.29           C  
ATOM    481  O   SER L  63      30.080  23.093  49.907  1.00 33.39           O  
ATOM    482  N   GLY L  64      28.456  24.556  50.473  1.00 33.60           N  
ATOM    483  CA  GLY L  64      28.727  25.399  49.344  1.00 34.01           C  
ATOM    484  C   GLY L  64      28.620  26.821  49.788  1.00 35.49           C  
ATOM    485  O   GLY L  64      27.934  27.137  50.759  1.00 35.60           O  
ATOM    486  N   SER L  65      29.306  27.726  49.062  1.00 36.18           N  
ATOM    487  CA  SER L  65      29.288  29.112  49.423  1.00 37.25           C  
ATOM    488  CB  SER L  65      30.422  29.474  50.394  1.00 38.63           C  
ATOM    489  OG  SER L  65      30.367  30.848  50.736  1.00 42.36           O  
ATOM    490  C   SER L  65      29.482  29.923  48.183  1.00 37.20           C  
ATOM    491  O   SER L  65      29.789  29.393  47.116  1.00 35.92           O  
ATOM    492  N   GLY L  66      29.293  31.251  48.303  1.00 39.29           N  
ATOM    493  CA  GLY L  66      29.549  32.107  47.185  1.00 40.11           C  
ATOM    494  C   GLY L  66      28.288  32.715  46.671  1.00 41.58           C  
ATOM    495  O   GLY L  66      27.176  32.286  46.978  1.00 41.31           O  
ATOM    496  N   SER L  67      28.475  33.786  45.882  1.00 41.75           N  
ATOM    497  CA  SER L  67      27.405  34.495  45.260  1.00 42.58           C  
ATOM    498  CB  SER L  67      26.731  35.500  46.205  1.00 43.93           C  
ATOM    499  OG  SER L  67      25.679  36.164  45.525  1.00 46.89           O  
ATOM    500  C   SER L  67      28.050  35.271  44.160  1.00 41.99           C  
ATOM    501  O   SER L  67      29.271  35.422  44.138  1.00 40.27           O  
ATOM    502  N   GLY L  68      27.253  35.790  43.210  1.00 40.74           N  
ATOM    503  CA  GLY L  68      27.851  36.550  42.154  1.00 41.50           C  
ATOM    504  C   GLY L  68      28.545  35.619  41.208  1.00 42.95           C  
ATOM    505  O   GLY L  68      27.923  34.745  40.607  1.00 43.61           O  
ATOM    506  N   THR L  69      29.829  35.909  40.929  1.00 41.37           N  
ATOM    507  CA  THR L  69      30.659  35.139  40.043  1.00 41.47           C  
ATOM    508  CB  THR L  69      31.725  35.960  39.386  1.00 41.61           C  
ATOM    509  OG1 THR L  69      32.633  36.463  40.355  1.00 41.23           O  
ATOM    510  CG2 THR L  69      31.045  37.119  38.639  1.00 40.68           C  
ATOM    511  C   THR L  69      31.341  33.946  40.658  1.00 41.80           C  
ATOM    512  O   THR L  69      31.580  32.963  39.958  1.00 40.96           O  
ATOM    513  N   ASP L  70      31.720  33.999  41.955  1.00 40.74           N  
ATOM    514  CA  ASP L  70      32.553  32.940  42.476  1.00 41.55           C  
ATOM    515  CB  ASP L  70      33.829  33.447  43.164  1.00 43.78           C  
ATOM    516  CG  ASP L  70      34.786  33.887  42.068  1.00 48.34           C  
ATOM    517  OD1 ASP L  70      35.039  33.065  41.147  1.00 51.20           O  
ATOM    518  OD2 ASP L  70      35.268  35.050  42.127  1.00 51.38           O1-
ATOM    519  C   ASP L  70      31.826  32.060  43.447  1.00 40.57           C  
ATOM    520  O   ASP L  70      31.196  32.529  44.393  1.00 41.70           O  
ATOM    521  N   PHE L  71      31.934  30.728  43.238  1.00 37.15           N  
ATOM    522  CA  PHE L  71      31.242  29.783  44.067  1.00 36.27           C  
ATOM    523  CB  PHE L  71      30.072  29.099  43.331  1.00 35.47           C  
ATOM    524  CG  PHE L  71      29.095  30.149  42.897  1.00 34.79           C  
ATOM    525  CD1 PHE L  71      29.282  30.832  41.714  1.00 34.87           C  
ATOM    526  CD2 PHE L  71      27.992  30.453  43.662  1.00 35.98           C  
ATOM    527  CE1 PHE L  71      28.389  31.794  41.301  1.00 36.15           C  
ATOM    528  CE2 PHE L  71      27.096  31.416  43.253  1.00 37.47           C  
ATOM    529  CZ  PHE L  71      27.293  32.092  42.074  1.00 36.22           C  
ATOM    530  C   PHE L  71      32.216  28.713  44.473  1.00 36.23           C  
ATOM    531  O   PHE L  71      33.194  28.458  43.770  1.00 36.73           O  
ATOM    532  N   THR L  72      31.982  28.069  45.640  1.00 35.52           N  
ATOM    533  CA  THR L  72      32.895  27.065  46.109  1.00 36.38           C  
ATOM    534  CB  THR L  72      33.768  27.582  47.216  1.00 38.58           C  
ATOM    535  OG1 THR L  72      34.491  28.724  46.780  1.00 41.89           O  
ATOM    536  CG2 THR L  72      34.743  26.476  47.641  1.00 37.38           C  
ATOM    537  C   THR L  72      32.123  25.912  46.685  1.00 37.37           C  
ATOM    538  O   THR L  72      31.125  26.095  47.377  1.00 37.64           O  
ATOM    539  N   LEU L  73      32.580  24.676  46.391  1.00 35.88           N  
ATOM    540  CA  LEU L  73      32.033  23.480  46.967  1.00 35.43           C  
ATOM    541  CB  LEU L  73      31.763  22.380  45.928  1.00 35.26           C  
ATOM    542  CG  LEU L  73      31.290  21.051  46.542  1.00 36.00           C  
ATOM    543  CD1 LEU L  73      29.939  21.195  47.253  1.00 36.05           C  
ATOM    544  CD2 LEU L  73      31.298  19.927  45.497  1.00 36.85           C  
ATOM    545  C   LEU L  73      33.103  22.972  47.881  1.00 37.02           C  
ATOM    546  O   LEU L  73      34.259  22.861  47.477  1.00 37.71           O  
ATOM    547  N   THR L  74      32.760  22.663  49.148  1.00 35.97           N  
ATOM    548  CA  THR L  74      33.793  22.235  50.049  1.00 36.00           C  
ATOM    549  CB  THR L  74      34.017  23.191  51.183  1.00 37.63           C  
ATOM    550  OG1 THR L  74      34.322  24.481  50.678  1.00 37.58           O  
ATOM    551  CG2 THR L  74      35.185  22.683  52.043  1.00 37.63           C  
ATOM    552  C   THR L  74      33.417  20.924  50.664  1.00 37.23           C  
ATOM    553  O   THR L  74      32.273  20.699  51.057  1.00 37.75           O  
ATOM    554  N   ILE L  75      34.407  20.014  50.750  1.00 36.86           N  
ATOM    555  CA  ILE L  75      34.223  18.748  51.393  1.00 36.52           C  
ATOM    556  CB  ILE L  75      34.690  17.598  50.547  1.00 37.20           C  
ATOM    557  CG1 ILE L  75      33.908  17.579  49.219  1.00 37.80           C  
ATOM    558  CG2 ILE L  75      34.537  16.304  51.365  1.00 37.67           C  
ATOM    559  CD1 ILE L  75      34.496  16.655  48.157  1.00 39.17           C  
ATOM    560  C   ILE L  75      35.085  18.823  52.617  1.00 38.80           C  
ATOM    561  O   ILE L  75      36.311  18.817  52.527  1.00 38.58           O  
ATOM    562  N   SER L  76      34.452  18.890  53.805  1.00 39.90           N  
ATOM    563  CA  SER L  76      35.167  19.091  55.038  1.00 40.99           C  
ATOM    564  CB  SER L  76      34.234  19.199  56.259  1.00 41.34           C  
ATOM    565  OG  SER L  76      33.555  17.971  56.474  1.00 41.45           O  
ATOM    566  C   SER L  76      36.128  17.970  55.287  1.00 42.75           C  
ATOM    567  O   SER L  76      37.299  18.220  55.570  1.00 43.54           O  
ATOM    568  N   SER L  77      35.664  16.706  55.209  1.00 41.51           N  
ATOM    569  CA  SER L  77      36.563  15.607  55.430  1.00 40.35           C  
ATOM    570  CB  SER L  77      36.273  14.810  56.716  1.00 41.35           C  
ATOM    571  OG  SER L  77      36.462  15.617  57.867  1.00 43.75           O  
ATOM    572  C   SER L  77      36.355  14.639  54.313  1.00 39.53           C  
ATOM    573  O   SER L  77      35.327  13.968  54.248  1.00 38.60           O  
ATOM    574  N   LEU L  78      37.366  14.494  53.440  1.00 38.31           N  
ATOM    575  CA  LEU L  78      37.250  13.643  52.294  1.00 37.79           C  
ATOM    576  CB  LEU L  78      38.465  13.780  51.356  1.00 37.42           C  
ATOM    577  CG  LEU L  78      38.388  12.963  50.055  1.00 38.68           C  
ATOM    578  CD1 LEU L  78      37.271  13.485  49.139  1.00 37.92           C  
ATOM    579  CD2 LEU L  78      39.753  12.924  49.347  1.00 39.00           C  
ATOM    580  C   LEU L  78      37.169  12.218  52.757  1.00 39.47           C  
ATOM    581  O   LEU L  78      37.909  11.795  53.643  1.00 40.01           O  
ATOM    582  N   GLN L  79      36.246  11.439  52.151  1.00 38.07           N  
ATOM    583  CA  GLN L  79      36.068  10.057  52.503  1.00 38.39           C  
ATOM    584  CB  GLN L  79      34.644   9.734  52.987  1.00 41.03           C  
ATOM    585  CG  GLN L  79      34.246  10.499  54.254  1.00 45.44           C  
ATOM    586  CD  GLN L  79      35.063   9.963  55.421  1.00 52.54           C  
ATOM    587  OE1 GLN L  79      35.489   8.810  55.422  1.00 56.02           O  
ATOM    588  NE2 GLN L  79      35.291  10.822  56.450  0.80 50.00           N  
ATOM    589  C   GLN L  79      36.328   9.251  51.265  1.00 38.10           C  
ATOM    590  O   GLN L  79      36.301   9.779  50.157  1.00 35.41           O  
ATOM    591  N   PRO L  80      36.592   7.983  51.424  1.00 37.12           N  
ATOM    592  CA  PRO L  80      36.907   7.139  50.302  1.00 36.68           C  
ATOM    593  CD  PRO L  80      37.139   7.468  52.669  1.00 37.14           C  
ATOM    594  CB  PRO L  80      37.325   5.800  50.906  1.00 37.53           C  
ATOM    595  CG  PRO L  80      37.898   6.188  52.282  1.00 38.00           C  
ATOM    596  C   PRO L  80      35.792   7.042  49.306  1.00 37.47           C  
ATOM    597  O   PRO L  80      36.065   6.823  48.128  1.00 39.49           O  
ATOM    598  N   GLU L  81      34.534   7.177  49.759  1.00 36.32           N  
ATOM    599  CA  GLU L  81      33.366   7.088  48.924  1.00 35.97           C  
ATOM    600  CB  GLU L  81      32.045   6.942  49.710  1.00 37.81           C  
ATOM    601  CG  GLU L  81      31.785   8.025  50.758  0.80 46.22           C  
ATOM    602  CD  GLU L  81      32.221   7.473  52.109  1.00 56.20           C  
ATOM    603  OE1 GLU L  81      33.234   6.726  52.146  1.00 53.20           O  
ATOM    604  OE2 GLU L  81      31.538   7.781  53.122  1.00 55.03           O1-
ATOM    605  C   GLU L  81      33.252   8.287  48.023  1.00 35.38           C  
ATOM    606  O   GLU L  81      32.572   8.233  47.001  1.00 36.01           O  
ATOM    607  N   ASP L  82      33.897   9.404  48.407  1.00 34.30           N  
ATOM    608  CA  ASP L  82      33.814  10.704  47.791  1.00 34.05           C  
ATOM    609  CB  ASP L  82      34.464  11.794  48.667  1.00 35.51           C  
ATOM    610  CG  ASP L  82      33.599  11.950  49.923  1.00 38.10           C  
ATOM    611  OD1 ASP L  82      32.492  11.347  49.956  1.00 38.70           O  
ATOM    612  OD2 ASP L  82      34.026  12.673  50.864  1.00 42.67           O1-
ATOM    613  C   ASP L  82      34.382  10.758  46.395  1.00 34.19           C  
ATOM    614  O   ASP L  82      34.176  11.746  45.693  1.00 33.48           O  
ATOM    615  N   PHE L  83      35.182   9.759  45.971  1.00 34.05           N  
ATOM    616  CA  PHE L  83      35.711   9.737  44.628  1.00 34.24           C  
ATOM    617  CB  PHE L  83      36.410   8.385  44.349  1.00 36.49           C  
ATOM    618  CG  PHE L  83      36.591   8.119  42.893  1.00 38.42           C  
ATOM    619  CD1 PHE L  83      37.454   8.856  42.117  1.00 40.55           C  
ATOM    620  CD2 PHE L  83      35.914   7.072  42.309  1.00 39.81           C  
ATOM    621  CE1 PHE L  83      37.606   8.574  40.778  1.00 41.92           C  
ATOM    622  CE2 PHE L  83      36.064   6.785  40.972  1.00 40.40           C  
ATOM    623  CZ  PHE L  83      36.912   7.539  40.200  1.00 41.54           C  
ATOM    624  C   PHE L  83      34.591   9.943  43.649  1.00 32.47           C  
ATOM    625  O   PHE L  83      33.587   9.235  43.687  1.00 30.84           O  
ATOM    626  N   ALA L  84      34.732  10.943  42.743  1.00 31.73           N  
ATOM    627  CA  ALA L  84      33.693  11.190  41.779  1.00 32.13           C  
ATOM    628  CB  ALA L  84      32.309  11.383  42.423  1.00 32.58           C  
ATOM    629  C   ALA L  84      34.020  12.445  41.027  1.00 32.29           C  
ATOM    630  O   ALA L  84      35.037  13.092  41.277  1.00 31.76           O  
ATOM    631  N   THR L  85      33.165  12.801  40.046  1.00 31.10           N  
ATOM    632  CA  THR L  85      33.345  14.011  39.295  1.00 30.74           C  
ATOM    633  CB  THR L  85      33.183  13.827  37.816  1.00 32.22           C  
ATOM    634  OG1 THR L  85      34.103  12.855  37.343  1.00 34.46           O  
ATOM    635  CG2 THR L  85      33.443  15.175  37.124  1.00 32.60           C  
ATOM    636  C   THR L  85      32.268  14.945  39.756  1.00 31.60           C  
ATOM    637  O   THR L  85      31.093  14.581  39.782  1.00 32.35           O  
ATOM    638  N   TYR L  86      32.640  16.186  40.133  1.00 29.64           N  
ATOM    639  CA  TYR L  86      31.673  17.108  40.664  1.00 30.08           C  
ATOM    640  CB  TYR L  86      32.122  17.775  41.977  1.00 30.22           C  
ATOM    641  CG  TYR L  86      32.233  16.718  43.022  1.00 30.86           C  
ATOM    642  CD1 TYR L  86      33.355  15.922  43.100  1.00 32.31           C  
ATOM    643  CD2 TYR L  86      31.218  16.531  43.931  1.00 31.46           C  
ATOM    644  CE1 TYR L  86      33.461  14.948  44.065  1.00 32.40           C  
ATOM    645  CE2 TYR L  86      31.319  15.559  44.898  1.00 32.26           C  
ATOM    646  CZ  TYR L  86      32.440  14.767  44.966  1.00 34.09           C  
ATOM    647  OH  TYR L  86      32.539  13.771  45.960  1.00 33.88           O  
ATOM    648  C   TYR L  86      31.456  18.204  39.665  1.00 30.81           C  
ATOM    649  O   TYR L  86      32.412  18.729  39.096  1.00 32.62           O  
ATOM    650  N   TYR L  87      30.172  18.568  39.425  1.00 29.97           N  
ATOM    651  CA  TYR L  87      29.859  19.585  38.455  1.00 28.89           C  
ATOM    652  CB  TYR L  87      28.964  19.123  37.286  1.00 27.01           C  
ATOM    653  CG  TYR L  87      29.636  18.091  36.447  1.00 26.22           C  
ATOM    654  CD1 TYR L  87      30.501  18.453  35.441  1.00 27.30           C  
ATOM    655  CD2 TYR L  87      29.395  16.756  36.662  1.00 25.67           C  
ATOM    656  CE1 TYR L  87      31.115  17.503  34.662  1.00 27.73           C  
ATOM    657  CE2 TYR L  87      30.003  15.799  35.886  1.00 26.59           C  
ATOM    658  CZ  TYR L  87      30.866  16.172  34.886  1.00 28.52           C  
ATOM    659  OH  TYR L  87      31.491  15.192  34.090  1.00 28.29           O  
ATOM    660  C   TYR L  87      29.055  20.682  39.096  1.00 30.71           C  
ATOM    661  O   TYR L  87      28.204  20.434  39.950  1.00 29.19           O  
ATOM    662  N   CYS L  88      29.315  21.942  38.678  1.00 30.95           N  
ATOM    663  CA  CYS L  88      28.553  23.081  39.115  1.00 31.46           C  
ATOM    664  CB  CYS L  88      29.424  24.322  39.447  1.00 33.35           C  
ATOM    665  SG  CYS L  88      30.529  24.820  38.086  1.00 36.62           S  
ATOM    666  C   CYS L  88      27.636  23.427  37.980  1.00 31.42           C  
ATOM    667  O   CYS L  88      27.912  23.089  36.832  1.00 30.64           O  
ATOM    668  N   GLN L  89      26.482  24.062  38.274  1.00 30.63           N  
ATOM    669  CA  GLN L  89      25.571  24.429  37.222  1.00 30.84           C  
ATOM    670  CB  GLN L  89      24.417  23.430  37.036  1.00 30.56           C  
ATOM    671  CG  GLN L  89      23.448  23.830  35.921  1.00 30.74           C  
ATOM    672  CD  GLN L  89      22.132  23.087  36.126  1.00 25.89           C  
ATOM    673  OE1 GLN L  89      21.900  22.486  37.174  1.00 27.76           O  
ATOM    674  NE2 GLN L  89      21.234  23.148  35.107  1.00 29.40           N  
ATOM    675  C   GLN L  89      24.894  25.709  37.606  1.00 33.40           C  
ATOM    676  O   GLN L  89      24.502  25.885  38.758  1.00 35.81           O  
ATOM    677  N   GLN L  90      24.723  26.635  36.638  1.00 32.68           N  
ATOM    678  CA  GLN L  90      24.005  27.856  36.898  1.00 32.79           C  
ATOM    679  CB  GLN L  90      24.682  29.108  36.301  1.00 33.65           C  
ATOM    680  CG  GLN L  90      24.753  29.122  34.774  1.00 34.28           C  
ATOM    681  CD  GLN L  90      23.452  29.707  34.250  1.00 36.98           C  
ATOM    682  OE1 GLN L  90      22.722  30.377  34.979  1.00 36.37           O  
ATOM    683  NE2 GLN L  90      23.164  29.463  32.945  1.00 31.00           N  
ATOM    684  C   GLN L  90      22.656  27.659  36.274  1.00 34.47           C  
ATOM    685  O   GLN L  90      22.556  27.259  35.114  1.00 33.18           O  
ATOM    686  N   TYR L  91      21.567  27.697  37.077  1.00 21.95           N  
ATOM    687  CA  TYR L  91      20.199  27.447  36.658  1.00 22.79           C  
ATOM    688  CB  TYR L  91      19.379  26.542  37.605  1.00 20.73           C  
ATOM    689  CG  TYR L  91      19.463  26.979  39.024  1.00 20.48           C  
ATOM    690  CD1 TYR L  91      18.715  28.034  39.486  1.00 20.79           C  
ATOM    691  CD2 TYR L  91      20.275  26.295  39.900  1.00 20.80           C  
ATOM    692  CE1 TYR L  91      18.794  28.417  40.804  1.00 19.71           C  
ATOM    693  CE2 TYR L  91      20.358  26.671  41.218  1.00 21.69           C  
ATOM    694  CZ  TYR L  91      19.619  27.736  41.667  1.00 21.08           C  
ATOM    695  OH  TYR L  91      19.703  28.124  43.019  1.00 22.56           O  
ATOM    696  C   TYR L  91      19.345  28.578  36.151  1.00 25.63           C  
ATOM    697  O   TYR L  91      18.352  28.319  35.486  1.00 26.23           O  
ATOM    698  N   TYR L  92      19.593  29.841  36.537  1.00 27.44           N  
ATOM    699  CA  TYR L  92      18.666  30.884  36.168  1.00 28.27           C  
ATOM    700  CB  TYR L  92      19.003  32.263  36.764  1.00 29.02           C  
ATOM    701  CG  TYR L  92      18.650  32.302  38.207  1.00 29.66           C  
ATOM    702  CD1 TYR L  92      17.360  32.607  38.572  1.00 19.92           C  
ATOM    703  CD2 TYR L  92      19.578  32.036  39.188  1.00 19.28           C  
ATOM    704  CE1 TYR L  92      16.999  32.657  39.898  1.00 20.90           C  
ATOM    705  CE2 TYR L  92      19.220  32.087  40.516  1.00 21.11           C  
ATOM    706  CZ  TYR L  92      17.929  32.398  40.873  1.00 22.30           C  
ATOM    707  OH  TYR L  92      17.554  32.453  42.232  1.00 23.19           O  
ATOM    708  C   TYR L  92      18.573  31.133  34.697  1.00 28.61           C  
ATOM    709  O   TYR L  92      17.472  31.277  34.167  1.00 30.27           O  
ATOM    710  N   ILE L  93      19.706  31.189  33.979  1.00 27.35           N  
ATOM    711  CA  ILE L  93      19.588  31.670  32.637  1.00 25.98           C  
ATOM    712  CB  ILE L  93      20.610  32.716  32.319  1.00 27.11           C  
ATOM    713  CG1 ILE L  93      20.466  33.882  33.310  1.00 32.35           C  
ATOM    714  CG2 ILE L  93      20.433  33.135  30.850  1.00 34.26           C  
ATOM    715  CD1 ILE L  93      21.649  34.841  33.281  1.00 32.57           C  
ATOM    716  C   ILE L  93      19.735  30.572  31.638  1.00 26.90           C  
ATOM    717  O   ILE L  93      20.634  29.736  31.700  1.00 28.42           O  
ATOM    718  N   TYR L  94      18.797  30.579  30.677  1.00 25.75           N  
ATOM    719  CA  TYR L  94      18.754  29.672  29.576  1.00 26.43           C  
ATOM    720  CB  TYR L  94      17.331  29.649  28.976  1.00 28.68           C  
ATOM    721  CG  TYR L  94      17.299  29.041  27.622  1.00 30.27           C  
ATOM    722  CD1 TYR L  94      17.307  27.679  27.431  1.00 41.22           C  
ATOM    723  CD2 TYR L  94      17.225  29.869  26.531  1.00 31.75           C  
ATOM    724  CE1 TYR L  94      17.270  27.159  26.159  1.00 33.28           C  
ATOM    725  CE2 TYR L  94      17.187  29.358  25.259  1.00 40.19           C  
ATOM    726  CZ  TYR L  94      17.212  27.999  25.074  1.00 41.63           C  
ATOM    727  OH  TYR L  94      17.175  27.476  23.767  1.00 43.31           O  
ATOM    728  C   TYR L  94      19.735  30.215  28.588  1.00 25.80           C  
ATOM    729  O   TYR L  94      19.767  31.422  28.364  1.00 27.12           O  
ATOM    730  N   PRO L  95      20.572  29.385  28.015  1.00 24.47           N  
ATOM    731  CA  PRO L  95      20.564  27.983  28.326  1.00 24.92           C  
ATOM    732  CD  PRO L  95      21.008  29.636  26.651  1.00 24.57           C  
ATOM    733  CB  PRO L  95      21.286  27.287  27.174  1.00 24.20           C  
ATOM    734  CG  PRO L  95      21.118  28.254  25.992  1.00 23.64           C  
ATOM    735  C   PRO L  95      21.224  27.752  29.640  1.00 26.71           C  
ATOM    736  O   PRO L  95      22.116  28.517  30.000  1.00 27.65           O  
ATOM    737  N   TYR L  96      20.814  26.688  30.355  1.00 26.60           N  
ATOM    738  CA  TYR L  96      21.384  26.380  31.628  1.00 27.80           C  
ATOM    739  CB  TYR L  96      20.414  25.539  32.462  1.00 27.83           C  
ATOM    740  CG  TYR L  96      19.112  26.230  32.264  1.00 29.62           C  
ATOM    741  CD1 TYR L  96      18.815  27.370  32.962  1.00 30.66           C  
ATOM    742  CD2 TYR L  96      18.199  25.760  31.344  1.00 31.02           C  
ATOM    743  CE1 TYR L  96      17.621  28.023  32.769  1.00 33.21           C  
ATOM    744  CE2 TYR L  96      17.001  26.408  31.145  1.00 32.61           C  
ATOM    745  CZ  TYR L  96      16.707  27.544  31.861  1.00 34.50           C  
ATOM    746  OH  TYR L  96      15.483  28.220  31.665  1.00 36.95           O  
ATOM    747  C   TYR L  96      22.572  25.544  31.280  1.00 29.08           C  
ATOM    748  O   TYR L  96      22.453  24.509  30.625  1.00 31.89           O  
ATOM    749  N   THR L  97      23.756  26.013  31.700  1.00 33.49           N  
ATOM    750  CA  THR L  97      25.023  25.375  31.467  1.00 34.14           C  
ATOM    751  CB  THR L  97      26.022  26.310  30.851  1.00 35.99           C  
ATOM    752  OG1 THR L  97      26.230  27.424  31.706  1.00 35.19           O  
ATOM    753  CG2 THR L  97      25.493  26.787  29.488  1.00 33.11           C  
ATOM    754  C   THR L  97      25.651  24.799  32.699  1.00 34.30           C  
ATOM    755  O   THR L  97      25.430  25.248  33.821  1.00 36.44           O  
ATOM    756  N   PHE L  98      26.490  23.764  32.475  1.00 31.53           N  
ATOM    757  CA  PHE L  98      27.200  23.047  33.496  1.00 31.10           C  
ATOM    758  CB  PHE L  98      27.137  21.509  33.356  1.00 30.17           C  
ATOM    759  CG  PHE L  98      25.768  20.989  33.635  1.00 30.74           C  
ATOM    760  CD1 PHE L  98      24.798  20.974  32.658  1.00 30.81           C  
ATOM    761  CD2 PHE L  98      25.459  20.490  34.879  1.00 29.92           C  
ATOM    762  CE1 PHE L  98      23.539  20.484  32.928  1.00 30.90           C  
ATOM    763  CE2 PHE L  98      24.203  20.001  35.153  1.00 31.06           C  
ATOM    764  CZ  PHE L  98      23.238  19.998  34.177  1.00 30.93           C  
ATOM    765  C   PHE L  98      28.657  23.355  33.339  1.00 32.41           C  
ATOM    766  O   PHE L  98      29.121  23.725  32.261  1.00 31.97           O  
ATOM    767  N   GLY L  99      29.420  23.216  34.440  1.00 31.46           N  
ATOM    768  CA  GLY L  99      30.839  23.409  34.394  1.00 32.24           C  
ATOM    769  C   GLY L  99      31.432  22.166  33.795  1.00 34.33           C  
ATOM    770  O   GLY L  99      30.742  21.169  33.594  1.00 33.77           O  
ATOM    771  N   GLN L 100      32.748  22.214  33.504  1.00 34.39           N  
ATOM    772  CA  GLN L 100      33.484  21.148  32.879  1.00 35.28           C  
ATOM    773  CB  GLN L 100      34.966  21.486  32.642  1.00 38.34           C  
ATOM    774  CG  GLN L 100      35.216  22.804  31.912  0.80 44.91           C  
ATOM    775  CD  GLN L 100      35.392  23.884  32.972  1.00 49.88           C  
ATOM    776  OE1 GLN L 100      35.562  23.585  34.153  1.00 50.77           O  
ATOM    777  NE2 GLN L 100      35.356  25.175  32.548  1.00 49.27           N  
ATOM    778  C   GLN L 100      33.510  19.964  33.793  1.00 34.64           C  
ATOM    779  O   GLN L 100      33.472  18.824  33.336  1.00 34.25           O  
ATOM    780  N   GLY L 101      33.614  20.209  35.115  1.00 32.49           N  
ATOM    781  CA  GLY L 101      33.646  19.135  36.068  1.00 32.52           C  
ATOM    782  C   GLY L 101      35.011  19.039  36.668  1.00 33.96           C  
ATOM    783  O   GLY L 101      35.996  19.500  36.092  1.00 35.01           O  
ATOM    784  N   THR L 102      35.083  18.456  37.885  1.00 32.61           N  
ATOM    785  CA  THR L 102      36.342  18.267  38.538  1.00 31.92           C  
ATOM    786  CB  THR L 102      36.558  19.183  39.716  1.00 31.13           C  
ATOM    787  OG1 THR L 102      37.909  19.110  40.124  1.00 31.39           O  
ATOM    788  CG2 THR L 102      35.651  18.810  40.898  1.00 30.35           C  
ATOM    789  C   THR L 102      36.414  16.841  39.004  1.00 32.86           C  
ATOM    790  O   THR L 102      35.533  16.358  39.712  1.00 33.20           O  
ATOM    791  N   LYS L 103      37.481  16.112  38.620  1.00 32.69           N  
ATOM    792  CA  LYS L 103      37.579  14.745  39.046  1.00 33.25           C  
ATOM    793  CB  LYS L 103      38.431  13.836  38.140  1.00 35.20           C  
ATOM    794  CG  LYS L 103      37.856  13.526  36.759  1.00 42.58           C  
ATOM    795  CD  LYS L 103      38.863  12.828  35.838  1.00 47.92           C  
ATOM    796  CE  LYS L 103      38.266  12.383  34.501  1.00 52.40           C  
ATOM    797  NZ  LYS L 103      39.270  11.632  33.715  1.00 55.58           N1+
ATOM    798  C   LYS L 103      38.297  14.731  40.358  1.00 33.76           C  
ATOM    799  O   LYS L 103      39.405  15.250  40.482  1.00 33.94           O  
ATOM    800  N   VAL L 104      37.676  14.110  41.375  1.00 33.78           N  
ATOM    801  CA  VAL L 104      38.297  14.010  42.662  1.00 34.17           C  
ATOM    802  CB  VAL L 104      37.348  14.291  43.794  1.00 34.95           C  
ATOM    803  CG1 VAL L 104      38.049  13.962  45.123  1.00 35.73           C  
ATOM    804  CG2 VAL L 104      36.875  15.751  43.681  1.00 35.03           C  
ATOM    805  C   VAL L 104      38.761  12.596  42.809  1.00 35.67           C  
ATOM    806  O   VAL L 104      38.008  11.659  42.553  1.00 35.52           O  
ATOM    807  N   GLU L 105      40.035  12.417  43.211  1.00 36.75           N  
ATOM    808  CA  GLU L 105      40.594  11.107  43.395  1.00 38.40           C  
ATOM    809  CB  GLU L 105      41.768  10.821  42.443  1.00 41.02           C  
ATOM    810  CG  GLU L 105      42.336   9.406  42.562  1.00 47.06           C  
ATOM    811  CD  GLU L 105      43.611   9.331  41.731  1.00 51.15           C  
ATOM    812  OE1 GLU L 105      43.499   9.146  40.489  1.00 53.45           O  
ATOM    813  OE2 GLU L 105      44.715   9.463  42.326  1.00 51.51           O1-
ATOM    814  C   GLU L 105      41.143  11.048  44.792  1.00 37.66           C  
ATOM    815  O   GLU L 105      41.583  12.061  45.332  1.00 34.47           O  
ATOM    816  N   ILE L 106      41.122   9.853  45.420  1.00 38.03           N  
ATOM    817  CA  ILE L 106      41.639   9.706  46.757  1.00 38.62           C  
ATOM    818  CB  ILE L 106      41.055   8.550  47.519  1.00 39.41           C  
ATOM    819  CG1 ILE L 106      39.569   8.778  47.823  1.00 40.86           C  
ATOM    820  CG2 ILE L 106      41.911   8.347  48.777  1.00 39.35           C  
ATOM    821  CD1 ILE L 106      38.683   8.749  46.585  1.00 42.15           C  
ATOM    822  C   ILE L 106      43.105   9.444  46.651  1.00 39.63           C  
ATOM    823  O   ILE L 106      43.538   8.586  45.886  1.00 39.62           O  
ATOM    824  N   LYS L 107      43.902  10.196  47.433  1.00 38.02           N  
ATOM    825  CA  LYS L 107      45.331  10.096  47.392  1.00 39.32           C  
ATOM    826  CB  LYS L 107      45.954  11.501  47.240  1.00 40.59           C  
ATOM    827  CG  LYS L 107      47.407  11.588  46.762  1.00 41.72           C  
ATOM    828  CD  LYS L 107      48.470  11.235  47.795  1.00 44.36           C  
ATOM    829  CE  LYS L 107      49.880  11.542  47.293  1.00 52.10           C  
ATOM    830  NZ  LYS L 107      50.837  11.563  48.421  1.00 57.98           N1+
ATOM    831  C   LYS L 107      45.787   9.467  48.708  1.00 39.82           C  
ATOM    832  O   LYS L 107      44.926   9.270  49.607  1.00 40.24           O  
ATOM    833  OXT LYS L 107      47.004   9.167  48.829  1.00  0.00           O1-
TER     834      LYS L 107 
ATOM    835  N   GLU H 108       8.851   5.064  46.832  1.00 54.65           N1+
ATOM    836  CA  GLU H 108       9.973   5.995  46.563  1.00 54.94           C  
ATOM    837  CB  GLU H 108      11.315   5.279  46.778  1.00 56.96           C  
ATOM    838  CG  GLU H 108      11.500   4.066  45.867  1.00 63.55           C  
ATOM    839  CD  GLU H 108      12.808   3.395  46.257  1.00 71.93           C  
ATOM    840  OE1 GLU H 108      12.972   3.089  47.468  1.00 74.81           O  
ATOM    841  OE2 GLU H 108      13.663   3.184  45.356  0.80 75.22           O1-
ATOM    842  C   GLU H 108       9.910   6.510  45.160  1.00 52.48           C  
ATOM    843  O   GLU H 108       9.256   5.922  44.300  1.00 52.84           O  
ATOM    844  N   VAL H 109      10.590   7.643  44.898  1.00 48.21           N  
ATOM    845  CA  VAL H 109      10.554   8.243  43.597  1.00 45.99           C  
ATOM    846  CB  VAL H 109      11.001   9.677  43.596  1.00 46.22           C  
ATOM    847  CG1 VAL H 109      11.076  10.169  42.143  1.00 46.21           C  
ATOM    848  CG2 VAL H 109      10.045  10.492  44.481  1.00 45.87           C  
ATOM    849  C   VAL H 109      11.474   7.503  42.687  1.00 44.79           C  
ATOM    850  O   VAL H 109      12.592   7.151  43.065  1.00 45.21           O  
ATOM    851  N   GLN H 110      11.008   7.244  41.448  1.00 42.60           N  
ATOM    852  CA  GLN H 110      11.836   6.571  40.493  1.00 40.75           C  
ATOM    853  CB  GLN H 110      11.601   5.059  40.367  1.00 43.59           C  
ATOM    854  CG  GLN H 110      12.164   4.224  41.511  1.00 52.16           C  
ATOM    855  CD  GLN H 110      12.040   2.768  41.094  1.00 58.46           C  
ATOM    856  OE1 GLN H 110      10.951   2.197  41.098  1.00 57.68           O  
ATOM    857  NE2 GLN H 110      13.188   2.150  40.710  1.00 57.71           N  
ATOM    858  C   GLN H 110      11.559   7.108  39.129  1.00 39.89           C  
ATOM    859  O   GLN H 110      10.432   7.463  38.787  1.00 37.83           O  
ATOM    860  N   LEU H 111      12.630   7.185  38.320  1.00 36.70           N  
ATOM    861  CA  LEU H 111      12.549   7.573  36.945  1.00 35.53           C  
ATOM    862  CB  LEU H 111      13.324   8.868  36.644  1.00 34.76           C  
ATOM    863  CG  LEU H 111      12.765  10.108  37.371  1.00 34.94           C  
ATOM    864  CD1 LEU H 111      13.583  11.365  37.043  1.00 35.29           C  
ATOM    865  CD2 LEU H 111      11.269  10.297  37.072  1.00 35.92           C  
ATOM    866  C   LEU H 111      13.244   6.476  36.206  1.00 34.77           C  
ATOM    867  O   LEU H 111      14.404   6.183  36.486  1.00 34.70           O  
ATOM    868  N   VAL H 112      12.556   5.815  35.255  1.00 34.58           N  
ATOM    869  CA  VAL H 112      13.210   4.754  34.547  1.00 34.53           C  
ATOM    870  CB  VAL H 112      12.556   3.420  34.752  1.00 34.73           C  
ATOM    871  CG1 VAL H 112      12.823   2.969  36.192  1.00 34.41           C  
ATOM    872  CG2 VAL H 112      11.056   3.574  34.463  1.00 33.37           C  
ATOM    873  C   VAL H 112      13.169   5.060  33.089  1.00 34.55           C  
ATOM    874  O   VAL H 112      12.098   5.178  32.495  1.00 34.99           O  
ATOM    875  N   GLU H 113      14.356   5.198  32.466  1.00 33.64           N  
ATOM    876  CA  GLU H 113      14.375   5.473  31.062  1.00 35.24           C  
ATOM    877  CB  GLU H 113      15.384   6.559  30.627  1.00 34.69           C  
ATOM    878  CG  GLU H 113      16.809   6.405  31.155  1.00 35.35           C  
ATOM    879  CD  GLU H 113      16.953   7.267  32.403  1.00 38.77           C  
ATOM    880  OE1 GLU H 113      16.370   6.893  33.452  1.00 39.75           O  
ATOM    881  OE2 GLU H 113      17.651   8.314  32.323  1.00 42.42           O1-
ATOM    882  C   GLU H 113      14.590   4.207  30.297  1.00 36.10           C  
ATOM    883  O   GLU H 113      15.083   3.215  30.832  1.00 37.29           O  
ATOM    884  N   SER H 114      14.159   4.208  29.016  1.00 36.24           N  
ATOM    885  CA  SER H 114      14.314   3.063  28.163  1.00 37.03           C  
ATOM    886  CB  SER H 114      13.221   1.997  28.352  1.00 37.99           C  
ATOM    887  OG  SER H 114      11.967   2.503  27.918  1.00 40.72           O  
ATOM    888  C   SER H 114      14.219   3.532  26.740  1.00 37.50           C  
ATOM    889  O   SER H 114      13.877   4.685  26.473  1.00 34.64           O  
ATOM    890  N   GLY H 115      14.525   2.628  25.783  1.00 39.47           N  
ATOM    891  CA  GLY H 115      14.408   2.945  24.386  1.00 40.53           C  
ATOM    892  C   GLY H 115      15.743   3.255  23.775  1.00 43.29           C  
ATOM    893  O   GLY H 115      15.827   3.513  22.575  1.00 45.52           O  
ATOM    894  N   GLY H 116      16.833   3.224  24.563  1.00 41.74           N  
ATOM    895  CA  GLY H 116      18.118   3.541  24.002  1.00 42.36           C  
ATOM    896  C   GLY H 116      18.585   2.372  23.196  1.00 43.12           C  
ATOM    897  O   GLY H 116      17.966   1.309  23.198  1.00 43.16           O  
ATOM    898  N   GLY H 117      19.707   2.545  22.469  1.00 40.56           N  
ATOM    899  CA  GLY H 117      20.187   1.445  21.685  1.00 38.80           C  
ATOM    900  C   GLY H 117      21.065   1.968  20.595  1.00 39.01           C  
ATOM    901  O   GLY H 117      21.537   3.103  20.639  1.00 39.12           O  
ATOM    902  N   LEU H 118      21.301   1.125  19.572  1.00 35.91           N  
ATOM    903  CA  LEU H 118      22.166   1.495  18.492  1.00 34.20           C  
ATOM    904  CB  LEU H 118      23.068   0.332  18.039  1.00 32.86           C  
ATOM    905  CG  LEU H 118      24.094   0.705  16.955  1.00 32.67           C  
ATOM    906  CD1 LEU H 118      25.107   1.736  17.474  1.00 31.60           C  
ATOM    907  CD2 LEU H 118      24.778  -0.548  16.389  1.00 34.67           C  
ATOM    908  C   LEU H 118      21.310   1.911  17.334  1.00 35.55           C  
ATOM    909  O   LEU H 118      20.279   1.300  17.056  1.00 34.97           O  
ATOM    910  N   VAL H 119      21.708   3.001  16.642  1.00 35.34           N  
ATOM    911  CA  VAL H 119      20.954   3.459  15.511  1.00 37.29           C  
ATOM    912  CB  VAL H 119      20.061   4.622  15.828  1.00 38.96           C  
ATOM    913  CG1 VAL H 119      19.317   5.035  14.555  1.00 39.26           C  
ATOM    914  CG2 VAL H 119      19.122   4.219  16.970  1.00 40.13           C  
ATOM    915  C   VAL H 119      21.934   3.937  14.483  1.00 37.73           C  
ATOM    916  O   VAL H 119      23.025   4.400  14.811  1.00 35.99           O  
ATOM    917  N   GLN H 120      21.566   3.832  13.193  1.00 38.15           N  
ATOM    918  CA  GLN H 120      22.461   4.273  12.167  1.00 39.09           C  
ATOM    919  CB  GLN H 120      22.253   3.535  10.837  1.00 43.17           C  
ATOM    920  CG  GLN H 120      22.612   2.055  10.998  1.00 51.94           C  
ATOM    921  CD  GLN H 120      22.224   1.286   9.749  1.00 60.18           C  
ATOM    922  OE1 GLN H 120      21.915   1.866   8.709  1.00 61.58           O  
ATOM    923  NE2 GLN H 120      22.241  -0.070   9.858  1.00 61.78           N  
ATOM    924  C   GLN H 120      22.277   5.746  12.009  1.00 38.26           C  
ATOM    925  O   GLN H 120      21.267   6.315  12.420  1.00 36.48           O  
ATOM    926  N   PRO H 121      23.254   6.383  11.436  1.00 37.16           N  
ATOM    927  CA  PRO H 121      23.181   7.804  11.289  1.00 36.38           C  
ATOM    928  CD  PRO H 121      24.627   5.910  11.505  1.00 37.70           C  
ATOM    929  CB  PRO H 121      24.557   8.237  10.787  1.00 36.54           C  
ATOM    930  CG  PRO H 121      25.501   7.171  11.381  1.00 37.52           C  
ATOM    931  C   PRO H 121      22.035   8.176  10.412  1.00 37.14           C  
ATOM    932  O   PRO H 121      21.800   7.497   9.413  1.00 38.23           O  
ATOM    933  N   GLY H 122      21.308   9.249  10.781  1.00 36.26           N  
ATOM    934  CA  GLY H 122      20.178   9.695  10.021  1.00 36.20           C  
ATOM    935  C   GLY H 122      18.961   8.966  10.508  1.00 37.26           C  
ATOM    936  O   GLY H 122      17.851   9.214  10.038  1.00 36.98           O  
ATOM    937  N   GLY H 123      19.137   8.053  11.482  1.00 36.23           N  
ATOM    938  CA  GLY H 123      18.036   7.265  11.964  1.00 35.98           C  
ATOM    939  C   GLY H 123      17.319   8.016  13.038  1.00 36.36           C  
ATOM    940  O   GLY H 123      17.635   9.169  13.330  1.00 33.98           O  
ATOM    941  N   SER H 124      16.319   7.355  13.660  1.00 36.36           N  
ATOM    942  CA  SER H 124      15.529   8.002  14.667  1.00 36.98           C  
ATOM    943  CB  SER H 124      14.138   8.387  14.146  1.00 39.65           C  
ATOM    944  OG  SER H 124      13.432   9.112  15.134  1.00 44.13           O  
ATOM    945  C   SER H 124      15.346   7.059  15.823  1.00 36.99           C  
ATOM    946  O   SER H 124      15.429   5.842  15.670  1.00 35.38           O  
ATOM    947  N   LEU H 125      15.117   7.624  17.030  1.00 37.70           N  
ATOM    948  CA  LEU H 125      14.925   6.860  18.236  1.00 37.53           C  
ATOM    949  CB  LEU H 125      16.151   6.838  19.160  1.00 38.47           C  
ATOM    950  CG  LEU H 125      17.291   5.891  18.772  1.00 41.73           C  
ATOM    951  CD1 LEU H 125      18.513   6.138  19.663  1.00 42.40           C  
ATOM    952  CD2 LEU H 125      16.844   4.424  18.845  1.00 42.09           C  
ATOM    953  C   LEU H 125      13.906   7.548  19.082  1.00 38.05           C  
ATOM    954  O   LEU H 125      13.748   8.764  19.012  1.00 38.87           O  
ATOM    955  N   ARG H 126      13.182   6.771  19.913  1.00 37.73           N  
ATOM    956  CA  ARG H 126      12.288   7.390  20.845  1.00 39.44           C  
ATOM    957  CB  ARG H 126      10.800   7.069  20.598  1.00 41.33           C  
ATOM    958  CG  ARG H 126       9.849   7.833  21.525  1.00 45.44           C  
ATOM    959  CD  ARG H 126       8.362   7.614  21.222  1.00 50.12           C  
ATOM    960  NE  ARG H 126       7.888   6.443  22.015  1.00 53.83           N  
ATOM    961  CZ  ARG H 126       6.558   6.288  22.282  1.00 59.09           C  
ATOM    962  NH1 ARG H 126       5.651   7.204  21.830  1.00 55.87           N1+
ATOM    963  NH2 ARG H 126       6.130   5.218  23.012  1.00 58.51           N  
ATOM    964  C   ARG H 126      12.656   6.878  22.206  1.00 40.84           C  
ATOM    965  O   ARG H 126      12.615   5.673  22.457  1.00 42.21           O  
ATOM    966  N   LEU H 127      13.037   7.787  23.129  1.00 38.98           N  
ATOM    967  CA  LEU H 127      13.374   7.369  24.461  1.00 37.38           C  
ATOM    968  CB  LEU H 127      14.603   8.066  25.074  1.00 37.37           C  
ATOM    969  CG  LEU H 127      15.923   7.748  24.345  1.00 38.99           C  
ATOM    970  CD1 LEU H 127      16.029   8.474  23.000  1.00 39.26           C  
ATOM    971  CD2 LEU H 127      17.135   7.990  25.244  1.00 40.19           C  
ATOM    972  C   LEU H 127      12.204   7.652  25.348  1.00 36.95           C  
ATOM    973  O   LEU H 127      11.438   8.580  25.097  1.00 36.15           O  
ATOM    974  N   SER H 128      12.028   6.830  26.407  1.00 36.20           N  
ATOM    975  CA  SER H 128      10.913   7.011  27.296  1.00 36.25           C  
ATOM    976  CB  SER H 128       9.967   5.800  27.356  1.00 36.80           C  
ATOM    977  OG  SER H 128       9.352   5.583  26.097  1.00 42.79           O  
ATOM    978  C   SER H 128      11.432   7.173  28.691  1.00 37.04           C  
ATOM    979  O   SER H 128      12.491   6.655  29.039  1.00 37.38           O  
ATOM    980  N   CYS H 129      10.687   7.924  29.527  1.00 37.12           N  
ATOM    981  CA  CYS H 129      11.059   8.106  30.901  1.00 36.52           C  
ATOM    982  CB  CYS H 129      11.572   9.532  31.189  1.00 36.74           C  
ATOM    983  SG  CYS H 129      11.971   9.826  32.936  1.00 38.71           S  
ATOM    984  C   CYS H 129       9.835   7.876  31.733  1.00 36.24           C  
ATOM    985  O   CYS H 129       8.961   8.738  31.810  1.00 35.31           O  
ATOM    986  N   ALA H 130       9.750   6.707  32.402  1.00 34.92           N  
ATOM    987  CA  ALA H 130       8.588   6.414  33.196  1.00 34.81           C  
ATOM    988  CB  ALA H 130       8.292   4.908  33.314  1.00 34.25           C  
ATOM    989  C   ALA H 130       8.832   6.928  34.578  1.00 35.94           C  
ATOM    990  O   ALA H 130       9.850   6.630  35.198  1.00 36.28           O  
ATOM    991  N   ALA H 131       7.876   7.714  35.108  1.00 35.24           N  
ATOM    992  CA  ALA H 131       8.035   8.296  36.409  1.00 35.28           C  
ATOM    993  CB  ALA H 131       7.808   9.818  36.430  1.00 35.71           C  
ATOM    994  C   ALA H 131       7.024   7.692  37.330  1.00 37.74           C  
ATOM    995  O   ALA H 131       5.921   7.341  36.915  1.00 39.73           O  
ATOM    996  N   SER H 132       7.395   7.531  38.617  1.00 36.20           N  
ATOM    997  CA  SER H 132       6.477   6.973  39.568  1.00 36.97           C  
ATOM    998  CB  SER H 132       6.520   5.433  39.618  1.00 38.90           C  
ATOM    999  OG  SER H 132       7.803   4.993  40.040  1.00 41.54           O  
ATOM   1000  C   SER H 132       6.856   7.459  40.932  1.00 38.23           C  
ATOM   1001  O   SER H 132       7.986   7.885  41.162  1.00 36.47           O  
ATOM   1002  N   GLY H 133       5.907   7.408  41.886  1.00 26.77           N  
ATOM   1003  CA  GLY H 133       6.223   7.752  43.242  1.00 27.02           C  
ATOM   1004  C   GLY H 133       5.847   9.167  43.550  1.00 27.02           C  
ATOM   1005  O   GLY H 133       5.864   9.569  44.712  1.00 27.61           O  
ATOM   1006  N   PHE H 134       5.496   9.975  42.535  1.00 26.38           N  
ATOM   1007  CA  PHE H 134       5.147  11.328  42.848  1.00 26.01           C  
ATOM   1008  CB  PHE H 134       6.345  12.297  42.813  1.00 26.06           C  
ATOM   1009  CG  PHE H 134       6.957  12.293  41.453  1.00 24.75           C  
ATOM   1010  CD1 PHE H 134       7.786  11.268  41.062  1.00 24.27           C  
ATOM   1011  CD2 PHE H 134       6.724  13.321  40.573  1.00 23.57           C  
ATOM   1012  CE1 PHE H 134       8.359  11.260  39.810  1.00 23.84           C  
ATOM   1013  CE2 PHE H 134       7.296  13.318  39.321  1.00 23.50           C  
ATOM   1014  CZ  PHE H 134       8.114  12.286  38.932  1.00 24.05           C  
ATOM   1015  C   PHE H 134       4.116  11.805  41.880  1.00 25.87           C  
ATOM   1016  O   PHE H 134       3.786  11.123  40.910  1.00 26.57           O  
ATOM   1017  N   THR H 135       3.562  13.008  42.141  1.00 26.99           N  
ATOM   1018  CA  THR H 135       2.560  13.531  41.262  1.00 28.00           C  
ATOM   1019  CB  THR H 135       1.764  14.646  41.868  1.00 28.93           C  
ATOM   1020  OG1 THR H 135       1.123  14.203  43.055  1.00 30.13           O  
ATOM   1021  CG2 THR H 135       0.711  15.107  40.846  1.00 28.84           C  
ATOM   1022  C   THR H 135       3.292  14.067  40.077  1.00 27.63           C  
ATOM   1023  O   THR H 135       3.940  15.111  40.130  1.00 26.88           O  
ATOM   1024  N   PHE H 136       3.139  13.356  38.951  1.00 27.41           N  
ATOM   1025  CA  PHE H 136       3.856  13.579  37.733  1.00 27.52           C  
ATOM   1026  CB  PHE H 136       3.396  12.580  36.660  1.00 27.91           C  
ATOM   1027  CG  PHE H 136       4.153  12.837  35.413  1.00 28.38           C  
ATOM   1028  CD1 PHE H 136       5.480  12.492  35.333  1.00 28.06           C  
ATOM   1029  CD2 PHE H 136       3.529  13.398  34.324  1.00 28.09           C  
ATOM   1030  CE1 PHE H 136       6.185  12.721  34.179  1.00 28.76           C  
ATOM   1031  CE2 PHE H 136       4.233  13.627  33.167  1.00 28.72           C  
ATOM   1032  CZ  PHE H 136       5.563  13.289  33.093  1.00 29.14           C  
ATOM   1033  C   PHE H 136       3.621  14.974  37.233  1.00 27.49           C  
ATOM   1034  O   PHE H 136       4.551  15.647  36.795  1.00 27.51           O  
ATOM   1035  N   THR H 137       2.366  15.441  37.304  1.00 26.97           N  
ATOM   1036  CA  THR H 137       1.930  16.715  36.800  1.00 27.18           C  
ATOM   1037  CB  THR H 137       0.436  16.864  36.854  1.00 27.97           C  
ATOM   1038  OG1 THR H 137      -0.186  15.806  36.142  1.00 29.13           O  
ATOM   1039  CG2 THR H 137       0.053  18.205  36.214  1.00 30.27           C  
ATOM   1040  C   THR H 137       2.521  17.869  37.569  1.00 26.11           C  
ATOM   1041  O   THR H 137       2.610  18.973  37.039  1.00 25.85           O  
ATOM   1042  N   ASP H 138       2.885  17.670  38.850  1.00 26.34           N  
ATOM   1043  CA  ASP H 138       3.365  18.720  39.715  1.00 26.13           C  
ATOM   1044  CB  ASP H 138       3.497  18.288  41.183  1.00 26.85           C  
ATOM   1045  CG  ASP H 138       2.095  18.171  41.765  1.00 29.40           C  
ATOM   1046  OD1 ASP H 138       1.141  18.707  41.142  1.00 31.48           O  
ATOM   1047  OD2 ASP H 138       1.961  17.539  42.845  1.00 29.56           O1-
ATOM   1048  C   ASP H 138       4.694  19.282  39.291  1.00 25.49           C  
ATOM   1049  O   ASP H 138       5.021  20.407  39.667  1.00 25.48           O  
ATOM   1050  N   TYR H 139       5.518  18.534  38.528  1.00 24.37           N  
ATOM   1051  CA  TYR H 139       6.845  19.023  38.257  1.00 23.70           C  
ATOM   1052  CB  TYR H 139       7.926  18.088  38.813  1.00 23.83           C  
ATOM   1053  CG  TYR H 139       7.646  17.912  40.263  1.00 25.57           C  
ATOM   1054  CD1 TYR H 139       6.632  17.077  40.671  1.00 25.82           C  
ATOM   1055  CD2 TYR H 139       8.392  18.569  41.210  1.00 27.32           C  
ATOM   1056  CE1 TYR H 139       6.360  16.896  42.006  1.00 27.68           C  
ATOM   1057  CE2 TYR H 139       8.125  18.393  42.546  1.00 28.19           C  
ATOM   1058  CZ  TYR H 139       7.111  17.558  42.947  1.00 28.80           C  
ATOM   1059  OH  TYR H 139       6.845  17.382  44.320  1.00 30.80           O  
ATOM   1060  C   TYR H 139       7.074  19.058  36.773  1.00 22.52           C  
ATOM   1061  O   TYR H 139       6.199  18.686  35.995  1.00 24.00           O  
ATOM   1062  N   THR H 140       8.263  19.555  36.347  1.00 34.88           N  
ATOM   1063  CA  THR H 140       8.622  19.607  34.959  1.00 32.92           C  
ATOM   1064  CB  THR H 140       9.184  20.936  34.541  1.00 32.43           C  
ATOM   1065  OG1 THR H 140      10.363  21.222  35.278  1.00 31.05           O  
ATOM   1066  CG2 THR H 140       8.125  22.021  34.794  1.00 33.74           C  
ATOM   1067  C   THR H 140       9.687  18.572  34.767  1.00 33.73           C  
ATOM   1068  O   THR H 140      10.427  18.263  35.699  1.00 34.81           O  
ATOM   1069  N   MET H 141       9.787  17.980  33.556  1.00 31.91           N  
ATOM   1070  CA  MET H 141      10.755  16.934  33.370  1.00 31.42           C  
ATOM   1071  CB  MET H 141      10.142  15.590  32.947  1.00 32.36           C  
ATOM   1072  CG  MET H 141       9.195  15.018  34.003  1.00 21.99           C  
ATOM   1073  SD  MET H 141       9.960  14.755  35.630  1.00 24.55           S  
ATOM   1074  CE  MET H 141      11.030  13.384  35.111  1.00 24.93           C  
ATOM   1075  C   MET H 141      11.753  17.343  32.332  1.00 32.00           C  
ATOM   1076  O   MET H 141      11.423  18.021  31.359  1.00 31.15           O  
ATOM   1077  N   ASP H 142      13.025  16.928  32.528  1.00 31.14           N  
ATOM   1078  CA  ASP H 142      14.086  17.361  31.661  1.00 31.23           C  
ATOM   1079  CB  ASP H 142      15.122  18.239  32.380  1.00 32.08           C  
ATOM   1080  CG  ASP H 142      14.470  19.564  32.730  1.00 35.35           C  
ATOM   1081  OD1 ASP H 142      14.438  20.453  31.841  1.00 18.29           O  
ATOM   1082  OD2 ASP H 142      14.007  19.715  33.889  1.00 27.83           O1-
ATOM   1083  C   ASP H 142      14.864  16.204  31.122  1.00 31.32           C  
ATOM   1084  O   ASP H 142      14.811  15.088  31.638  1.00 30.87           O  
ATOM   1085  N   TRP H 143      15.600  16.464  30.020  1.00 31.05           N  
ATOM   1086  CA  TRP H 143      16.505  15.497  29.468  1.00 30.26           C  
ATOM   1087  CB  TRP H 143      16.136  15.028  28.047  1.00 30.35           C  
ATOM   1088  CG  TRP H 143      14.901  14.152  27.989  1.00 30.33           C  
ATOM   1089  CD2 TRP H 143      14.921  12.722  28.137  1.00 29.74           C  
ATOM   1090  CD1 TRP H 143      13.596  14.500  27.794  1.00 32.20           C  
ATOM   1091  NE1 TRP H 143      12.802  13.378  27.808  1.00 30.68           N  
ATOM   1092  CE2 TRP H 143      13.603  12.276  28.018  1.00 30.66           C  
ATOM   1093  CE3 TRP H 143      15.951  11.852  28.348  1.00 31.21           C  
ATOM   1094  CZ2 TRP H 143      13.300  10.947  28.106  1.00 29.32           C  
ATOM   1095  CZ3 TRP H 143      15.642  10.513  28.446  1.00 30.46           C  
ATOM   1096  CH2 TRP H 143      14.341  10.070  28.326  1.00 27.99           C  
ATOM   1097  C   TRP H 143      17.865  16.138  29.429  1.00 31.06           C  
ATOM   1098  O   TRP H 143      18.020  17.272  28.975  1.00 31.10           O  
ATOM   1099  N   VAL H 144      18.885  15.418  29.950  1.00 28.07           N  
ATOM   1100  CA  VAL H 144      20.255  15.872  29.977  1.00 28.24           C  
ATOM   1101  CB  VAL H 144      20.762  16.140  31.370  1.00 29.29           C  
ATOM   1102  CG1 VAL H 144      22.257  16.491  31.295  1.00 30.95           C  
ATOM   1103  CG2 VAL H 144      19.893  17.245  32.003  1.00 29.91           C  
ATOM   1104  C   VAL H 144      21.078  14.759  29.390  1.00 29.62           C  
ATOM   1105  O   VAL H 144      20.787  13.585  29.619  1.00 29.65           O  
ATOM   1106  N   ARG H 145      22.131  15.086  28.604  1.00 29.63           N  
ATOM   1107  CA  ARG H 145      22.885  14.013  28.007  1.00 29.63           C  
ATOM   1108  CB  ARG H 145      22.743  13.906  26.479  1.00 29.74           C  
ATOM   1109  CG  ARG H 145      23.290  15.099  25.696  1.00 30.30           C  
ATOM   1110  CD  ARG H 145      23.124  14.905  24.189  1.00 32.11           C  
ATOM   1111  NE  ARG H 145      23.879  15.981  23.495  1.00 34.30           N  
ATOM   1112  CZ  ARG H 145      23.892  16.003  22.132  1.00 36.84           C  
ATOM   1113  NH1 ARG H 145      23.186  15.065  21.437  1.00 29.46           N1+
ATOM   1114  NH2 ARG H 145      24.602  16.960  21.465  1.00 36.55           N  
ATOM   1115  C   ARG H 145      24.347  14.179  28.288  1.00 31.01           C  
ATOM   1116  O   ARG H 145      24.817  15.272  28.600  1.00 29.26           O  
ATOM   1117  N   LYS H 146      25.103  13.061  28.204  1.00 29.67           N  
ATOM   1118  CA  LYS H 146      26.516  13.096  28.462  1.00 31.11           C  
ATOM   1119  CB  LYS H 146      26.840  12.605  29.886  1.00 30.28           C  
ATOM   1120  CG  LYS H 146      28.318  12.614  30.274  1.00 29.18           C  
ATOM   1121  CD  LYS H 146      28.516  12.471  31.786  1.00 33.56           C  
ATOM   1122  CE  LYS H 146      29.973  12.325  32.221  1.00  0.00           C  
ATOM   1123  NZ  LYS H 146      30.068  12.398  33.696  1.00  0.00           N1+
ATOM   1124  C   LYS H 146      27.216  12.188  27.492  1.00 33.10           C  
ATOM   1125  O   LYS H 146      27.010  10.976  27.504  1.00 31.31           O  
ATOM   1126  N   ALA H 147      28.089  12.759  26.634  1.00 34.85           N  
ATOM   1127  CA  ALA H 147      28.839  11.978  25.685  1.00 37.90           C  
ATOM   1128  CB  ALA H 147      29.547  12.815  24.605  1.00 37.98           C  
ATOM   1129  C   ALA H 147      29.890  11.246  26.463  1.00 41.39           C  
ATOM   1130  O   ALA H 147      30.241  11.652  27.570  1.00 41.40           O  
ATOM   1131  N   PRO H 148      30.411  10.173  25.930  1.00 42.66           N  
ATOM   1132  CA  PRO H 148      31.362   9.418  26.690  0.80 44.76           C  
ATOM   1133  CD  PRO H 148      29.674   9.337  24.996  1.00 43.65           C  
ATOM   1134  CB  PRO H 148      31.579   8.119  25.918  1.00 44.75           C  
ATOM   1135  CG  PRO H 148      30.233   7.915  25.196  1.00 45.82           C  
ATOM   1136  C   PRO H 148      32.596  10.195  26.996  1.00 45.96           C  
ATOM   1137  O   PRO H 148      33.210  10.739  26.079  1.00 45.51           O  
ATOM   1138  N   GLY H 149      32.974  10.251  28.287  1.00 47.04           N  
ATOM   1139  CA  GLY H 149      34.174  10.917  28.697  1.00 47.20           C  
ATOM   1140  C   GLY H 149      33.976  12.404  28.653  1.00 48.62           C  
ATOM   1141  O   GLY H 149      34.942  13.158  28.764  1.00 49.48           O  
ATOM   1142  N   LYS H 150      32.719  12.872  28.508  1.00 47.61           N  
ATOM   1143  CA  LYS H 150      32.463  14.287  28.395  1.00 46.31           C  
ATOM   1144  CB  LYS H 150      31.647  14.674  27.145  1.00 48.09           C  
ATOM   1145  CG  LYS H 150      32.379  14.576  25.803  1.00 52.07           C  
ATOM   1146  CD  LYS H 150      33.533  15.566  25.636  1.00 54.68           C  
ATOM   1147  CE  LYS H 150      34.076  15.628  24.204  1.00 56.97           C  
ATOM   1148  NZ  LYS H 150      34.654  14.322  23.816  1.00 58.17           N1+
ATOM   1149  C   LYS H 150      31.631  14.730  29.563  1.00 44.32           C  
ATOM   1150  O   LYS H 150      31.284  13.933  30.431  1.00 44.67           O  
ATOM   1151  N   GLY H 151      31.305  16.043  29.603  1.00 41.23           N  
ATOM   1152  CA  GLY H 151      30.530  16.652  30.655  1.00 39.58           C  
ATOM   1153  C   GLY H 151      29.063  16.581  30.328  1.00 38.81           C  
ATOM   1154  O   GLY H 151      28.649  15.859  29.424  1.00 37.96           O  
ATOM   1155  N   LEU H 152      28.234  17.364  31.060  1.00 36.10           N  
ATOM   1156  CA  LEU H 152      26.797  17.286  30.943  1.00 33.27           C  
ATOM   1157  CB  LEU H 152      26.100  17.395  32.312  1.00 33.41           C  
ATOM   1158  CG  LEU H 152      26.534  16.312  33.317  1.00 35.24           C  
ATOM   1159  CD1 LEU H 152      25.811  16.473  34.662  1.00 34.77           C  
ATOM   1160  CD2 LEU H 152      26.371  14.903  32.728  1.00 34.82           C  
ATOM   1161  C   LEU H 152      26.249  18.408  30.098  1.00 33.87           C  
ATOM   1162  O   LEU H 152      26.739  19.536  30.141  1.00 34.00           O  
ATOM   1163  N   GLU H 153      25.204  18.101  29.288  1.00 32.36           N  
ATOM   1164  CA  GLU H 153      24.523  19.080  28.473  1.00 32.83           C  
ATOM   1165  CB  GLU H 153      24.609  18.862  26.953  1.00 33.43           C  
ATOM   1166  CG  GLU H 153      25.863  19.369  26.249  1.00 37.23           C  
ATOM   1167  CD  GLU H 153      25.558  19.302  24.758  1.00 43.10           C  
ATOM   1168  OE1 GLU H 153      25.348  18.176  24.237  1.00 40.05           O  
ATOM   1169  OE2 GLU H 153      25.519  20.389  24.120  1.00 41.18           O1-
ATOM   1170  C   GLU H 153      23.047  18.983  28.732  1.00 32.75           C  
ATOM   1171  O   GLU H 153      22.488  17.888  28.760  1.00 31.39           O  
ATOM   1172  N   TRP H 154      22.371  20.141  28.884  1.00 30.35           N  
ATOM   1173  CA  TRP H 154      20.947  20.170  29.091  1.00 29.47           C  
ATOM   1174  CB  TRP H 154      20.500  21.410  29.885  1.00 27.63           C  
ATOM   1175  CG  TRP H 154      19.009  21.588  30.025  1.00 29.05           C  
ATOM   1176  CD2 TRP H 154      18.255  22.578  29.307  1.00 31.49           C  
ATOM   1177  CD1 TRP H 154      18.122  20.929  30.822  1.00 29.92           C  
ATOM   1178  NE1 TRP H 154      16.859  21.440  30.643  1.00 30.94           N  
ATOM   1179  CE2 TRP H 154      16.926  22.456  29.713  1.00 32.62           C  
ATOM   1180  CE3 TRP H 154      18.637  23.509  28.388  1.00 31.29           C  
ATOM   1181  CZ2 TRP H 154      15.954  23.268  29.202  1.00 32.83           C  
ATOM   1182  CZ3 TRP H 154      17.655  24.327  27.875  1.00 32.53           C  
ATOM   1183  CH2 TRP H 154      16.340  24.209  28.275  1.00 31.95           C  
ATOM   1184  C   TRP H 154      20.285  20.221  27.742  1.00 30.57           C  
ATOM   1185  O   TRP H 154      20.580  21.100  26.936  1.00 31.27           O  
ATOM   1186  N   VAL H 155      19.463  19.195  27.431  1.00 29.42           N  
ATOM   1187  CA  VAL H 155      18.719  19.056  26.199  1.00 29.87           C  
ATOM   1188  CB  VAL H 155      18.356  17.621  25.931  1.00 31.15           C  
ATOM   1189  CG1 VAL H 155      17.506  17.555  24.653  1.00 31.20           C  
ATOM   1190  CG2 VAL H 155      19.646  16.788  25.866  1.00 32.69           C  
ATOM   1191  C   VAL H 155      17.432  19.844  26.124  1.00 31.70           C  
ATOM   1192  O   VAL H 155      17.226  20.613  25.184  1.00 32.74           O  
ATOM   1193  N   ALA H 156      16.523  19.670  27.115  1.00 31.11           N  
ATOM   1194  CA  ALA H 156      15.219  20.280  27.003  1.00 32.08           C  
ATOM   1195  CB  ALA H 156      14.434  19.778  25.781  1.00 32.79           C  
ATOM   1196  C   ALA H 156      14.393  19.978  28.225  1.00 33.45           C  
ATOM   1197  O   ALA H 156      14.761  19.146  29.051  1.00 33.74           O  
ATOM   1198  N   ASP H 157      13.235  20.673  28.354  1.00 33.09           N  
ATOM   1199  CA  ASP H 157      12.353  20.565  29.492  1.00 33.14           C  
ATOM   1200  CB  ASP H 157      12.522  21.790  30.412  1.00 34.31           C  
ATOM   1201  CG  ASP H 157      11.630  21.687  31.637  1.00 36.35           C  
ATOM   1202  OD1 ASP H 157      12.052  21.025  32.623  1.00 41.48           O  
ATOM   1203  OD2 ASP H 157      10.528  22.294  31.616  1.00 43.40           O1-
ATOM   1204  C   ASP H 157      10.927  20.556  29.003  1.00 34.45           C  
ATOM   1205  O   ASP H 157      10.616  21.143  27.968  1.00 33.44           O  
ATOM   1206  N   VAL H 158      10.017  19.863  29.728  1.00 34.39           N  
ATOM   1207  CA  VAL H 158       8.633  19.850  29.333  1.00 35.11           C  
ATOM   1208  CB  VAL H 158       8.271  18.627  28.542  1.00 34.81           C  
ATOM   1209  CG1 VAL H 158       8.478  17.385  29.430  1.00 35.51           C  
ATOM   1210  CG2 VAL H 158       6.839  18.791  28.007  1.00 35.68           C  
ATOM   1211  C   VAL H 158       7.770  19.880  30.563  1.00 36.82           C  
ATOM   1212  O   VAL H 158       8.096  19.264  31.577  1.00 35.59           O  
ATOM   1213  N   ASN H 159       6.634  20.611  30.499  1.00 38.23           N  
ATOM   1214  CA  ASN H 159       5.715  20.673  31.606  1.00 38.99           C  
ATOM   1215  CB  ASN H 159       5.133  22.083  31.829  1.00 39.88           C  
ATOM   1216  CG  ASN H 159       4.438  22.159  33.185  1.00 41.89           C  
ATOM   1217  OD1 ASN H 159       4.727  23.040  33.991  1.00 40.29           O  
ATOM   1218  ND2 ASN H 159       3.488  21.225  33.452  1.00 38.81           N  
ATOM   1219  C   ASN H 159       4.579  19.767  31.244  1.00 40.53           C  
ATOM   1220  O   ASN H 159       3.885  19.988  30.252  1.00 41.73           O  
ATOM   1221  N   PRO H 160       4.389  18.768  32.046  1.00 29.12           N  
ATOM   1222  CA  PRO H 160       3.413  17.745  31.801  1.00 30.95           C  
ATOM   1223  CD  PRO H 160       5.341  18.412  33.085  1.00 28.84           C  
ATOM   1224  CB  PRO H 160       3.620  16.712  32.906  1.00 29.92           C  
ATOM   1225  CG  PRO H 160       5.069  16.930  33.378  1.00 30.53           C  
ATOM   1226  C   PRO H 160       2.006  18.252  31.792  1.00 32.18           C  
ATOM   1227  O   PRO H 160       1.145  17.582  31.224  1.00 32.77           O  
ATOM   1228  N   ASN H 161       1.727  19.363  32.493  1.00 33.57           N  
ATOM   1229  CA  ASN H 161       0.392  19.880  32.559  1.00 35.64           C  
ATOM   1230  CB  ASN H 161       0.285  20.983  33.620  1.00 36.65           C  
ATOM   1231  CG  ASN H 161      -1.175  21.200  33.956  1.00 39.15           C  
ATOM   1232  OD1 ASN H 161      -2.054  20.489  33.472  1.00 39.94           O  
ATOM   1233  ND2 ASN H 161      -1.444  22.217  34.817  1.00 39.45           N  
ATOM   1234  C   ASN H 161      -0.019  20.477  31.244  1.00 35.46           C  
ATOM   1235  O   ASN H 161      -1.015  20.072  30.643  1.00 35.78           O  
ATOM   1236  N   SER H 162       0.755  21.486  30.789  1.00 34.85           N  
ATOM   1237  CA  SER H 162       0.507  22.231  29.583  1.00 34.48           C  
ATOM   1238  CB  SER H 162       1.147  23.629  29.629  1.00 34.48           C  
ATOM   1239  OG  SER H 162       2.548  23.523  29.828  1.00 48.43           O  
ATOM   1240  C   SER H 162       1.014  21.525  28.365  1.00 34.40           C  
ATOM   1241  O   SER H 162       0.397  21.581  27.303  1.00 34.27           O  
ATOM   1242  N   GLY H 163       2.162  20.837  28.483  1.00 33.47           N  
ATOM   1243  CA  GLY H 163       2.755  20.205  27.341  1.00 32.12           C  
ATOM   1244  C   GLY H 163       3.739  21.170  26.756  1.00 31.45           C  
ATOM   1245  O   GLY H 163       4.387  20.881  25.751  1.00 32.23           O  
ATOM   1246  N   GLY H 164       3.882  22.350  27.389  1.00 43.57           N  
ATOM   1247  CA  GLY H 164       4.777  23.341  26.868  1.00 43.37           C  
ATOM   1248  C   GLY H 164       6.172  22.840  27.056  1.00 43.22           C  
ATOM   1249  O   GLY H 164       6.468  22.142  28.026  1.00 42.50           O  
ATOM   1250  N   SER H 165       7.086  23.201  26.133  1.00 41.17           N  
ATOM   1251  CA  SER H 165       8.417  22.694  26.272  1.00 39.55           C  
ATOM   1252  CB  SER H 165       8.675  21.438  25.423  1.00 42.06           C  
ATOM   1253  OG  SER H 165       8.536  21.750  24.046  1.00 40.25           O  
ATOM   1254  C   SER H 165       9.406  23.735  25.854  1.00 39.40           C  
ATOM   1255  O   SER H 165       9.079  24.675  25.132  1.00 41.18           O  
ATOM   1256  N   ILE H 166      10.654  23.581  26.346  1.00 37.48           N  
ATOM   1257  CA  ILE H 166      11.742  24.458  26.026  1.00 36.50           C  
ATOM   1258  CB  ILE H 166      12.232  25.245  27.203  1.00 36.19           C  
ATOM   1259  CG1 ILE H 166      11.113  26.162  27.719  1.00 36.73           C  
ATOM   1260  CG2 ILE H 166      13.503  26.001  26.780  1.00 35.87           C  
ATOM   1261  CD1 ILE H 166      11.408  26.791  29.079  1.00 37.53           C  
ATOM   1262  C   ILE H 166      12.873  23.593  25.560  1.00 35.46           C  
ATOM   1263  O   ILE H 166      13.108  22.517  26.107  1.00 35.57           O  
ATOM   1264  N   TYR H 167      13.612  24.047  24.525  1.00 34.91           N  
ATOM   1265  CA  TYR H 167      14.657  23.221  23.996  1.00 36.17           C  
ATOM   1266  CB  TYR H 167      14.431  22.783  22.536  1.00 35.70           C  
ATOM   1267  CG  TYR H 167      13.227  21.907  22.443  1.00 34.44           C  
ATOM   1268  CD1 TYR H 167      11.968  22.450  22.321  1.00 33.84           C  
ATOM   1269  CD2 TYR H 167      13.360  20.539  22.472  1.00 33.22           C  
ATOM   1270  CE1 TYR H 167      10.859  21.641  22.229  1.00 34.15           C  
ATOM   1271  CE2 TYR H 167      12.256  19.725  22.380  1.00 33.88           C  
ATOM   1272  CZ  TYR H 167      11.003  20.275  22.261  1.00 34.82           C  
ATOM   1273  OH  TYR H 167       9.870  19.438  22.168  1.00 34.68           O  
ATOM   1274  C   TYR H 167      15.943  23.984  23.969  1.00 37.77           C  
ATOM   1275  O   TYR H 167      15.957  25.209  23.866  1.00 39.56           O  
ATOM   1276  N   ASN H 168      17.065  23.244  24.095  1.00 37.32           N  
ATOM   1277  CA  ASN H 168      18.375  23.807  23.956  1.00 38.30           C  
ATOM   1278  CB  ASN H 168      19.491  22.811  24.339  1.00 36.78           C  
ATOM   1279  CG  ASN H 168      20.852  23.498  24.293  1.00 36.70           C  
ATOM   1280  OD1 ASN H 168      21.232  24.090  23.284  1.00 34.35           O  
ATOM   1281  ND2 ASN H 168      21.617  23.406  25.413  1.00 33.40           N  
ATOM   1282  C   ASN H 168      18.471  24.129  22.498  1.00 40.68           C  
ATOM   1283  O   ASN H 168      17.945  23.402  21.657  1.00 38.07           O  
ATOM   1284  N   GLN H 169      19.160  25.227  22.153  1.00 41.54           N  
ATOM   1285  CA  GLN H 169      19.158  25.723  20.806  1.00 43.73           C  
ATOM   1286  CB  GLN H 169      19.986  27.010  20.693  1.00 46.41           C  
ATOM   1287  CG  GLN H 169      19.383  28.123  21.552  1.00 54.84           C  
ATOM   1288  CD  GLN H 169      20.401  29.237  21.696  1.00 67.35           C  
ATOM   1289  OE1 GLN H 169      20.858  29.816  20.713  1.00 69.63           O  
ATOM   1290  NE2 GLN H 169      20.771  29.544  22.968  0.67 70.46           N  
ATOM   1291  C   GLN H 169      19.700  24.705  19.849  1.00 44.16           C  
ATOM   1292  O   GLN H 169      19.156  24.524  18.760  1.00 43.35           O  
ATOM   1293  N   GLU H 170      20.767  23.987  20.229  1.00 43.75           N  
ATOM   1294  CA  GLU H 170      21.384  23.067  19.317  1.00 42.95           C  
ATOM   1295  CB  GLU H 170      22.619  22.381  19.925  1.00 43.29           C  
ATOM   1296  CG  GLU H 170      23.788  23.337  20.156  0.67 55.59           C  
ATOM   1297  CD  GLU H 170      24.345  23.718  18.794  0.50 39.20           C  
ATOM   1298  OE1 GLU H 170      23.581  24.327  17.999  1.00  0.00           O  
ATOM   1299  OE2 GLU H 170      25.535  23.401  18.528  1.00  0.00           O1-
ATOM   1300  C   GLU H 170      20.423  21.983  18.926  1.00 42.37           C  
ATOM   1301  O   GLU H 170      20.378  21.572  17.769  1.00 42.11           O  
ATOM   1302  N   PHE H 171      19.641  21.488  19.900  1.00 40.65           N  
ATOM   1303  CA  PHE H 171      18.742  20.374  19.764  1.00 41.02           C  
ATOM   1304  CB  PHE H 171      18.293  19.835  21.131  1.00 41.85           C  
ATOM   1305  CG  PHE H 171      19.533  19.350  21.807  1.00 35.42           C  
ATOM   1306  CD1 PHE H 171      20.032  18.097  21.535  1.00 36.88           C  
ATOM   1307  CD2 PHE H 171      20.215  20.152  22.693  1.00 35.49           C  
ATOM   1308  CE1 PHE H 171      21.178  17.645  22.144  1.00 36.70           C  
ATOM   1309  CE2 PHE H 171      21.362  19.706  23.308  1.00 36.17           C  
ATOM   1310  CZ  PHE H 171      21.845  18.450  23.036  1.00 34.69           C  
ATOM   1311  C   PHE H 171      17.516  20.675  18.947  1.00 42.54           C  
ATOM   1312  O   PHE H 171      16.944  19.770  18.340  1.00 40.21           O  
ATOM   1313  N   LYS H 172      17.044  21.934  18.951  1.00 43.91           N  
ATOM   1314  CA  LYS H 172      15.803  22.281  18.313  1.00 46.07           C  
ATOM   1315  CB  LYS H 172      15.505  23.790  18.315  1.00 49.11           C  
ATOM   1316  CG  LYS H 172      15.285  24.395  19.703  1.00 55.32           C  
ATOM   1317  CD  LYS H 172      15.272  25.927  19.695  1.00 59.29           C  
ATOM   1318  CE  LYS H 172      15.069  26.555  21.073  1.00 61.94           C  
ATOM   1319  NZ  LYS H 172      15.077  28.030  20.957  1.00 65.58           N1+
ATOM   1320  C   LYS H 172      15.779  21.847  16.881  1.00 46.15           C  
ATOM   1321  O   LYS H 172      16.753  21.984  16.141  1.00 45.07           O  
ATOM   1322  N   GLY H 173      14.618  21.291  16.480  1.00 44.56           N  
ATOM   1323  CA  GLY H 173      14.333  20.875  15.141  1.00 43.64           C  
ATOM   1324  C   GLY H 173      14.417  19.383  15.067  1.00 43.89           C  
ATOM   1325  O   GLY H 173      13.514  18.734  14.542  1.00 45.35           O  
ATOM   1326  N   ARG H 174      15.545  18.817  15.537  1.00 40.90           N  
ATOM   1327  CA  ARG H 174      15.794  17.402  15.525  1.00 40.08           C  
ATOM   1328  CB  ARG H 174      17.294  17.078  15.574  1.00 38.82           C  
ATOM   1329  CG  ARG H 174      18.039  17.646  14.361  1.00 37.92           C  
ATOM   1330  CD  ARG H 174      19.456  17.105  14.180  1.00 36.39           C  
ATOM   1331  NE  ARG H 174      20.240  17.491  15.383  1.00 36.82           N  
ATOM   1332  CZ  ARG H 174      20.894  16.526  16.091  1.00 39.50           C  
ATOM   1333  NH1 ARG H 174      20.805  15.225  15.691  1.00 36.20           N1+
ATOM   1334  NH2 ARG H 174      21.623  16.865  17.194  1.00 36.54           N  
ATOM   1335  C   ARG H 174      15.103  16.651  16.631  1.00 40.12           C  
ATOM   1336  O   ARG H 174      14.631  15.536  16.415  1.00 40.38           O  
ATOM   1337  N   PHE H 175      15.035  17.237  17.845  1.00 38.26           N  
ATOM   1338  CA  PHE H 175      14.534  16.549  19.010  1.00 37.55           C  
ATOM   1339  CB  PHE H 175      15.420  16.786  20.246  1.00 36.94           C  
ATOM   1340  CG  PHE H 175      16.726  16.095  20.054  1.00 36.79           C  
ATOM   1341  CD1 PHE H 175      17.587  16.474  19.048  1.00 37.94           C  
ATOM   1342  CD2 PHE H 175      17.110  15.090  20.909  1.00 37.78           C  
ATOM   1343  CE1 PHE H 175      18.795  15.837  18.883  1.00 38.70           C  
ATOM   1344  CE2 PHE H 175      18.316  14.452  20.749  1.00 38.16           C  
ATOM   1345  CZ  PHE H 175      19.161  14.821  19.731  1.00 37.28           C  
ATOM   1346  C   PHE H 175      13.186  17.086  19.376  1.00 38.26           C  
ATOM   1347  O   PHE H 175      12.937  18.287  19.279  1.00 39.52           O  
ATOM   1348  N   THR H 176      12.269  16.192  19.808  1.00 36.08           N  
ATOM   1349  CA  THR H 176      10.972  16.645  20.226  1.00 36.75           C  
ATOM   1350  CB  THR H 176       9.888  16.290  19.251  1.00 36.97           C  
ATOM   1351  OG1 THR H 176      10.177  16.852  17.978  1.00 36.07           O  
ATOM   1352  CG2 THR H 176       8.548  16.834  19.768  1.00 36.48           C  
ATOM   1353  C   THR H 176      10.641  15.996  21.541  1.00 37.42           C  
ATOM   1354  O   THR H 176      10.735  14.778  21.684  1.00 35.29           O  
ATOM   1355  N   LEU H 177      10.236  16.805  22.544  1.00 35.98           N  
ATOM   1356  CA  LEU H 177       9.864  16.283  23.830  1.00 35.97           C  
ATOM   1357  CB  LEU H 177      10.244  17.178  25.020  1.00 35.50           C  
ATOM   1358  CG  LEU H 177      11.748  17.322  25.272  1.00 30.55           C  
ATOM   1359  CD1 LEU H 177      12.013  18.230  26.483  1.00 33.44           C  
ATOM   1360  CD2 LEU H 177      12.419  15.950  25.402  1.00 32.87           C  
ATOM   1361  C   LEU H 177       8.373  16.222  23.873  1.00 37.66           C  
ATOM   1362  O   LEU H 177       7.697  17.119  23.371  1.00 36.45           O  
ATOM   1363  N   SER H 178       7.825  15.152  24.485  1.00 37.78           N  
ATOM   1364  CA  SER H 178       6.399  15.011  24.587  1.00 39.38           C  
ATOM   1365  CB  SER H 178       5.784  14.212  23.426  1.00 40.73           C  
ATOM   1366  OG  SER H 178       6.259  12.875  23.444  1.00 44.40           O  
ATOM   1367  C   SER H 178       6.104  14.276  25.862  1.00 42.19           C  
ATOM   1368  O   SER H 178       7.018  13.809  26.540  1.00 43.31           O  
ATOM   1369  N   VAL H 179       4.810  14.185  26.245  1.00 42.87           N  
ATOM   1370  CA  VAL H 179       4.479  13.502  27.469  1.00 43.56           C  
ATOM   1371  CB  VAL H 179       4.513  14.399  28.672  1.00 44.88           C  
ATOM   1372  CG1 VAL H 179       3.434  15.480  28.502  1.00 31.35           C  
ATOM   1373  CG2 VAL H 179       4.329  13.546  29.940  1.00 32.29           C  
ATOM   1374  C   VAL H 179       3.092  12.934  27.387  1.00 44.20           C  
ATOM   1375  O   VAL H 179       2.233  13.452  26.673  1.00 45.36           O  
ATOM   1376  N   ASP H 180       2.867  11.816  28.116  1.00 43.74           N  
ATOM   1377  CA  ASP H 180       1.577  11.193  28.232  1.00 44.42           C  
ATOM   1378  CB  ASP H 180       1.541   9.739  27.727  1.00 46.51           C  
ATOM   1379  CG  ASP H 180       0.089   9.273  27.675  1.00 47.78           C  
ATOM   1380  OD1 ASP H 180      -0.698   9.634  28.589  1.00 48.70           O  
ATOM   1381  OD2 ASP H 180      -0.258   8.546  26.708  1.00 49.79           O1-
ATOM   1382  C   ASP H 180       1.273  11.181  29.699  1.00 44.87           C  
ATOM   1383  O   ASP H 180       1.820  10.385  30.459  1.00 43.26           O  
ATOM   1384  N   ARG H 181       0.362  12.069  30.124  1.00 45.20           N  
ATOM   1385  CA  ARG H 181       0.029  12.275  31.505  1.00 45.60           C  
ATOM   1386  CB  ARG H 181      -0.996  13.414  31.657  1.00 47.17           C  
ATOM   1387  CG  ARG H 181      -1.418  13.732  33.091  1.00 57.17           C  
ATOM   1388  CD  ARG H 181      -2.587  12.877  33.587  1.00 61.49           C  
ATOM   1389  NE  ARG H 181      -2.998  13.390  34.925  1.00 59.39           N  
ATOM   1390  CZ  ARG H 181      -3.984  14.327  35.027  1.00 60.01           C  
ATOM   1391  NH1 ARG H 181      -4.623  14.782  33.908  1.00 60.44           N1+
ATOM   1392  NH2 ARG H 181      -4.352  14.796  36.256  1.00 60.88           N  
ATOM   1393  C   ARG H 181      -0.548  11.026  32.101  1.00 46.12           C  
ATOM   1394  O   ARG H 181      -0.294  10.714  33.266  1.00 46.74           O  
ATOM   1395  N   SER H 182      -1.350  10.283  31.319  1.00 45.25           N  
ATOM   1396  CA  SER H 182      -2.015   9.103  31.803  1.00 46.10           C  
ATOM   1397  CB  SER H 182      -2.838   8.412  30.706  1.00 47.01           C  
ATOM   1398  OG  SER H 182      -3.754   9.329  30.132  1.00 48.85           O  
ATOM   1399  C   SER H 182      -0.991   8.099  32.236  1.00 46.15           C  
ATOM   1400  O   SER H 182      -1.127   7.470  33.284  1.00 47.00           O  
ATOM   1401  N   LYS H 183       0.027   7.899  31.381  1.00 43.58           N  
ATOM   1402  CA  LYS H 183       1.120   6.981  31.540  1.00 42.13           C  
ATOM   1403  CB  LYS H 183       1.805   6.651  30.203  1.00 43.71           C  
ATOM   1404  CG  LYS H 183       0.848   5.929  29.247  1.00 48.94           C  
ATOM   1405  CD  LYS H 183       1.353   5.779  27.811  1.00 52.20           C  
ATOM   1406  CE  LYS H 183       0.289   5.227  26.858  1.00 55.61           C  
ATOM   1407  NZ  LYS H 183      -0.244   3.944  27.371  1.00 57.65           N1+
ATOM   1408  C   LYS H 183       2.142   7.468  32.530  1.00 40.80           C  
ATOM   1409  O   LYS H 183       2.941   6.677  33.030  1.00 38.81           O  
ATOM   1410  N   ASN H 184       2.185   8.786  32.813  1.00 39.56           N  
ATOM   1411  CA  ASN H 184       3.205   9.314  33.679  1.00 38.13           C  
ATOM   1412  CB  ASN H 184       3.242   8.680  35.085  1.00 38.43           C  
ATOM   1413  CG  ASN H 184       2.145   9.298  35.945  1.00 44.97           C  
ATOM   1414  OD1 ASN H 184       1.682  10.406  35.683  1.00 45.65           O  
ATOM   1415  ND2 ASN H 184       1.726   8.572  37.015  1.00 44.38           N  
ATOM   1416  C   ASN H 184       4.530   9.068  33.030  1.00 38.46           C  
ATOM   1417  O   ASN H 184       5.511   8.751  33.701  1.00 37.80           O  
ATOM   1418  N   THR H 185       4.592   9.221  31.690  1.00 37.52           N  
ATOM   1419  CA  THR H 185       5.823   8.993  30.988  1.00 36.28           C  
ATOM   1420  CB  THR H 185       5.746   7.812  30.063  1.00 37.44           C  
ATOM   1421  OG1 THR H 185       5.387   6.645  30.788  1.00 36.25           O  
ATOM   1422  CG2 THR H 185       7.118   7.615  29.399  1.00 37.40           C  
ATOM   1423  C   THR H 185       6.151  10.201  30.149  1.00 36.36           C  
ATOM   1424  O   THR H 185       5.257  10.883  29.647  1.00 38.73           O  
ATOM   1425  N   LEU H 186       7.465  10.494  29.994  1.00 34.77           N  
ATOM   1426  CA  LEU H 186       7.976  11.563  29.168  1.00 35.98           C  
ATOM   1427  CB  LEU H 186       9.149  12.362  29.772  1.00 35.89           C  
ATOM   1428  CG  LEU H 186       8.865  13.248  30.993  1.00 29.78           C  
ATOM   1429  CD1 LEU H 186       7.981  14.446  30.631  1.00 30.71           C  
ATOM   1430  CD2 LEU H 186       8.320  12.430  32.165  1.00 30.81           C  
ATOM   1431  C   LEU H 186       8.638  10.903  27.998  1.00 35.54           C  
ATOM   1432  O   LEU H 186       9.098   9.767  28.107  1.00 35.67           O  
ATOM   1433  N   TYR H 187       8.715  11.604  26.845  1.00 33.10           N  
ATOM   1434  CA  TYR H 187       9.318  11.005  25.683  1.00 32.40           C  
ATOM   1435  CB  TYR H 187       8.306  10.688  24.568  1.00 33.43           C  
ATOM   1436  CG  TYR H 187       7.234   9.799  25.106  1.00 34.89           C  
ATOM   1437  CD1 TYR H 187       7.429   8.443  25.216  1.00 35.46           C  
ATOM   1438  CD2 TYR H 187       6.030  10.320  25.518  1.00 36.90           C  
ATOM   1439  CE1 TYR H 187       6.442   7.622  25.710  1.00 36.60           C  
ATOM   1440  CE2 TYR H 187       5.038   9.505  26.012  1.00 38.07           C  
ATOM   1441  CZ  TYR H 187       5.241   8.152  26.111  1.00 39.68           C  
ATOM   1442  OH  TYR H 187       4.224   7.315  26.619  1.00 41.22           O  
ATOM   1443  C   TYR H 187      10.292  11.970  25.071  1.00 34.32           C  
ATOM   1444  O   TYR H 187      10.138  13.189  25.171  1.00 34.30           O  
ATOM   1445  N   LEU H 188      11.359  11.431  24.442  1.00 33.33           N  
ATOM   1446  CA  LEU H 188      12.299  12.243  23.722  1.00 33.69           C  
ATOM   1447  CB  LEU H 188      13.683  12.294  24.394  1.00 33.57           C  
ATOM   1448  CG  LEU H 188      14.725  13.153  23.655  1.00 35.15           C  
ATOM   1449  CD1 LEU H 188      14.291  14.621  23.556  1.00 35.92           C  
ATOM   1450  CD2 LEU H 188      16.113  13.004  24.294  1.00 34.74           C  
ATOM   1451  C   LEU H 188      12.459  11.630  22.363  1.00 36.33           C  
ATOM   1452  O   LEU H 188      13.101  10.590  22.207  1.00 37.24           O  
ATOM   1453  N   GLN H 189      11.881  12.277  21.336  1.00 35.83           N  
ATOM   1454  CA  GLN H 189      11.977  11.792  19.988  1.00 36.46           C  
ATOM   1455  CB  GLN H 189      10.785  12.224  19.113  1.00 38.30           C  
ATOM   1456  CG  GLN H 189      10.902  11.833  17.637  1.00 41.57           C  
ATOM   1457  CD  GLN H 189      10.589  10.353  17.496  1.00 48.42           C  
ATOM   1458  OE1 GLN H 189      10.114   9.712  18.431  1.00 47.25           O  
ATOM   1459  NE2 GLN H 189      10.854   9.794  16.285  1.00 49.70           N  
ATOM   1460  C   GLN H 189      13.203  12.410  19.399  1.00 36.80           C  
ATOM   1461  O   GLN H 189      13.371  13.628  19.438  1.00 34.53           O  
ATOM   1462  N   MET H 190      14.108  11.575  18.848  1.00 36.94           N  
ATOM   1463  CA  MET H 190      15.300  12.116  18.265  1.00 38.14           C  
ATOM   1464  CB  MET H 190      16.588  11.581  18.908  1.00 38.21           C  
ATOM   1465  CG  MET H 190      16.672  11.881  20.405  1.00 40.62           C  
ATOM   1466  SD  MET H 190      18.184  11.284  21.215  1.00 43.05           S  
ATOM   1467  CE  MET H 190      17.900   9.538  20.821  1.00 43.26           C  
ATOM   1468  C   MET H 190      15.330  11.697  16.829  1.00 39.14           C  
ATOM   1469  O   MET H 190      15.160  10.519  16.515  1.00 39.34           O  
ATOM   1470  N   ASN H 191      15.565  12.665  15.919  1.00 37.22           N  
ATOM   1471  CA  ASN H 191      15.580  12.384  14.509  1.00 38.77           C  
ATOM   1472  CB  ASN H 191      14.493  13.144  13.729  1.00 38.78           C  
ATOM   1473  CG  ASN H 191      13.121  12.696  14.198  1.00 44.03           C  
ATOM   1474  OD1 ASN H 191      12.844  11.501  14.304  1.00 44.66           O  
ATOM   1475  ND2 ASN H 191      12.234  13.684  14.491  1.00 42.85           N  
ATOM   1476  C   ASN H 191      16.882  12.877  13.955  1.00 39.98           C  
ATOM   1477  O   ASN H 191      17.597  13.632  14.609  1.00 40.00           O  
ATOM   1478  N   SER H 192      17.221  12.431  12.724  1.00 39.39           N  
ATOM   1479  CA  SER H 192      18.397  12.870  12.018  1.00 39.02           C  
ATOM   1480  CB  SER H 192      18.282  14.316  11.505  1.00 40.37           C  
ATOM   1481  OG  SER H 192      17.220  14.416  10.568  1.00 42.62           O  
ATOM   1482  C   SER H 192      19.579  12.782  12.928  1.00 39.11           C  
ATOM   1483  O   SER H 192      20.301  13.758  13.126  1.00 37.70           O  
ATOM   1484  N   LEU H 193      19.812  11.585  13.495  1.00 38.50           N  
ATOM   1485  CA  LEU H 193      20.852  11.389  14.458  1.00 37.05           C  
ATOM   1486  CB  LEU H 193      20.726  10.042  15.186  1.00 35.68           C  
ATOM   1487  CG  LEU H 193      19.496   9.983  16.111  1.00 35.92           C  
ATOM   1488  CD1 LEU H 193      19.389   8.624  16.820  1.00 36.35           C  
ATOM   1489  CD2 LEU H 193      19.504  11.156  17.106  1.00 36.71           C  
ATOM   1490  C   LEU H 193      22.206  11.468  13.823  1.00 37.77           C  
ATOM   1491  O   LEU H 193      22.403  11.098  12.667  1.00 37.25           O  
ATOM   1492  N   ARG H 194      23.182  11.973  14.606  1.00 37.91           N  
ATOM   1493  CA  ARG H 194      24.533  12.153  14.157  1.00 39.69           C  
ATOM   1494  CB  ARG H 194      24.965  13.627  14.111  1.00 41.21           C  
ATOM   1495  CG  ARG H 194      24.157  14.471  13.128  1.00 44.18           C  
ATOM   1496  CD  ARG H 194      24.544  15.950  13.136  1.00 46.56           C  
ATOM   1497  NE  ARG H 194      24.275  16.487  14.500  1.00 51.09           N  
ATOM   1498  CZ  ARG H 194      24.085  17.826  14.676  1.00 54.92           C  
ATOM   1499  NH1 ARG H 194      24.080  18.660  13.595  1.00 53.75           N1+
ATOM   1500  NH2 ARG H 194      23.911  18.337  15.929  1.00 52.19           N  
ATOM   1501  C   ARG H 194      25.432  11.496  15.157  1.00 39.76           C  
ATOM   1502  O   ARG H 194      25.019  11.169  16.267  1.00 37.88           O  
ATOM   1503  N   ALA H 195      26.713  11.318  14.780  1.00 39.07           N  
ATOM   1504  CA  ALA H 195      27.688  10.663  15.607  1.00 39.63           C  
ATOM   1505  CB  ALA H 195      29.081  10.617  14.956  1.00 39.97           C  
ATOM   1506  C   ALA H 195      27.819  11.418  16.896  1.00 38.91           C  
ATOM   1507  O   ALA H 195      27.986  10.822  17.958  1.00 34.65           O  
ATOM   1508  N   GLU H 196      27.721  12.757  16.828  1.00 38.67           N  
ATOM   1509  CA  GLU H 196      27.887  13.641  17.950  1.00 39.39           C  
ATOM   1510  CB  GLU H 196      27.680  15.107  17.554  1.00 42.68           C  
ATOM   1511  CG  GLU H 196      28.709  15.602  16.541  0.80 50.12           C  
ATOM   1512  CD  GLU H 196      28.195  16.914  15.978  1.00 55.47           C  
ATOM   1513  OE1 GLU H 196      27.124  17.384  16.449  1.00 56.39           O  
ATOM   1514  OE2 GLU H 196      28.870  17.466  15.070  1.00 58.30           O1-
ATOM   1515  C   GLU H 196      26.859  13.322  18.988  1.00 37.40           C  
ATOM   1516  O   GLU H 196      27.094  13.533  20.176  1.00 36.51           O  
ATOM   1517  N   ASP H 197      25.682  12.839  18.552  1.00 34.23           N  
ATOM   1518  CA  ASP H 197      24.553  12.526  19.389  1.00 33.63           C  
ATOM   1519  CB  ASP H 197      23.304  12.143  18.581  1.00 35.28           C  
ATOM   1520  CG  ASP H 197      22.800  13.391  17.875  1.00 37.28           C  
ATOM   1521  OD1 ASP H 197      22.962  14.505  18.443  1.00 38.83           O  
ATOM   1522  OD2 ASP H 197      22.248  13.246  16.753  1.00 38.44           O1-
ATOM   1523  C   ASP H 197      24.842  11.378  20.314  1.00 33.27           C  
ATOM   1524  O   ASP H 197      24.148  11.215  21.317  1.00 34.81           O  
ATOM   1525  N   THR H 198      25.823  10.514  19.993  1.00 32.10           N  
ATOM   1526  CA  THR H 198      26.079   9.372  20.831  1.00 30.30           C  
ATOM   1527  CB  THR H 198      27.271   8.570  20.398  1.00 31.83           C  
ATOM   1528  OG1 THR H 198      27.097   8.106  19.067  1.00 30.49           O  
ATOM   1529  CG2 THR H 198      27.429   7.376  21.353  1.00 33.03           C  
ATOM   1530  C   THR H 198      26.326   9.827  22.236  1.00 31.55           C  
ATOM   1531  O   THR H 198      27.229  10.621  22.495  1.00 30.91           O  
ATOM   1532  N   ALA H 199      25.502   9.329  23.188  1.00 30.82           N  
ATOM   1533  CA  ALA H 199      25.678   9.725  24.556  1.00 30.54           C  
ATOM   1534  CB  ALA H 199      25.418  11.222  24.788  1.00 29.93           C  
ATOM   1535  C   ALA H 199      24.706   8.985  25.418  1.00 31.25           C  
ATOM   1536  O   ALA H 199      23.836   8.259  24.936  1.00 28.73           O  
ATOM   1537  N   VAL H 200      24.877   9.124  26.748  1.00 30.09           N  
ATOM   1538  CA  VAL H 200      23.926   8.558  27.649  1.00 29.46           C  
ATOM   1539  CB  VAL H 200      24.502   8.112  28.963  1.00 30.86           C  
ATOM   1540  CG1 VAL H 200      24.875   9.336  29.812  1.00 30.92           C  
ATOM   1541  CG2 VAL H 200      23.496   7.159  29.624  1.00 31.46           C  
ATOM   1542  C   VAL H 200      22.924   9.643  27.879  1.00 31.11           C  
ATOM   1543  O   VAL H 200      23.277  10.795  28.132  1.00 31.84           O  
ATOM   1544  N   TYR H 201      21.630   9.303  27.771  1.00 31.18           N  
ATOM   1545  CA  TYR H 201      20.614  10.296  27.936  1.00 31.29           C  
ATOM   1546  CB  TYR H 201      19.541  10.265  26.832  1.00 31.88           C  
ATOM   1547  CG  TYR H 201      20.141  10.816  25.580  1.00 31.35           C  
ATOM   1548  CD1 TYR H 201      20.995  10.065  24.804  1.00 32.11           C  
ATOM   1549  CD2 TYR H 201      19.831  12.096  25.183  1.00 29.92           C  
ATOM   1550  CE1 TYR H 201      21.535  10.589  23.652  1.00 31.47           C  
ATOM   1551  CE2 TYR H 201      20.366  12.625  24.034  1.00 31.20           C  
ATOM   1552  CZ  TYR H 201      21.223  11.872  23.269  1.00 31.96           C  
ATOM   1553  OH  TYR H 201      21.773  12.416  22.090  1.00 31.94           O  
ATOM   1554  C   TYR H 201      19.945  10.050  29.244  1.00 32.66           C  
ATOM   1555  O   TYR H 201      19.501   8.938  29.532  1.00 31.54           O  
ATOM   1556  N   TYR H 202      19.860  11.117  30.066  1.00 30.84           N  
ATOM   1557  CA  TYR H 202      19.268  11.019  31.366  1.00 29.36           C  
ATOM   1558  CB  TYR H 202      20.112  11.593  32.521  1.00 28.37           C  
ATOM   1559  CG  TYR H 202      21.401  10.862  32.685  1.00 28.47           C  
ATOM   1560  CD1 TYR H 202      21.446   9.655  33.342  1.00 30.79           C  
ATOM   1561  CD2 TYR H 202      22.568  11.380  32.176  1.00 28.66           C  
ATOM   1562  CE1 TYR H 202      22.633   8.982  33.501  1.00 31.85           C  
ATOM   1563  CE2 TYR H 202      23.761  10.712  32.331  1.00 29.45           C  
ATOM   1564  CZ  TYR H 202      23.795   9.508  32.995  1.00 32.23           C  
ATOM   1565  OH  TYR H 202      25.014   8.814  33.160  1.00 34.24           O  
ATOM   1566  C   TYR H 202      18.035  11.860  31.367  1.00 30.33           C  
ATOM   1567  O   TYR H 202      17.944  12.876  30.681  1.00 31.76           O  
ATOM   1568  N   CYS H 203      17.040  11.398  32.140  1.00 29.46           N  
ATOM   1569  CA  CYS H 203      15.790  12.051  32.377  1.00 31.89           C  
ATOM   1570  CB  CYS H 203      14.654  11.014  32.289  1.00 34.08           C  
ATOM   1571  SG  CYS H 203      13.039  11.556  32.894  1.00 39.56           S  
ATOM   1572  C   CYS H 203      15.891  12.546  33.790  1.00 32.12           C  
ATOM   1573  O   CYS H 203      16.447  11.852  34.639  1.00 29.75           O  
ATOM   1574  N   ALA H 204      15.392  13.770  34.084  1.00 31.05           N  
ATOM   1575  CA  ALA H 204      15.529  14.267  35.426  1.00 31.21           C  
ATOM   1576  CB  ALA H 204      16.752  15.179  35.621  1.00 32.36           C  
ATOM   1577  C   ALA H 204      14.316  15.067  35.782  1.00 31.05           C  
ATOM   1578  O   ALA H 204      13.672  15.667  34.923  1.00 30.95           O  
ATOM   1579  N   ARG H 205      13.972  15.079  37.086  1.00 30.19           N  
ATOM   1580  CA  ARG H 205      12.840  15.810  37.577  1.00 30.48           C  
ATOM   1581  CB  ARG H 205      12.162  15.109  38.768  1.00 31.30           C  
ATOM   1582  CG  ARG H 205      10.950  15.853  39.327  1.00 33.39           C  
ATOM   1583  CD  ARG H 205      10.204  15.068  40.409  0.80 38.40           C  
ATOM   1584  NE  ARG H 205      11.096  14.947  41.600  1.00 37.37           N  
ATOM   1585  CZ  ARG H 205      10.600  14.445  42.769  1.00 37.54           C  
ATOM   1586  NH1 ARG H 205       9.298  14.039  42.843  1.00 38.00           N1+
ATOM   1587  NH2 ARG H 205      11.400  14.356  43.871  1.00 35.30           N  
ATOM   1588  C   ARG H 205      13.306  17.160  38.023  1.00 30.09           C  
ATOM   1589  O   ARG H 205      14.359  17.296  38.647  1.00 30.65           O  
ATOM   1590  N   ASN H 206      12.512  18.197  37.685  1.00 28.72           N  
ATOM   1591  CA  ASN H 206      12.801  19.561  38.026  1.00 30.93           C  
ATOM   1592  CB  ASN H 206      12.717  20.463  36.780  1.00 36.85           C  
ATOM   1593  CG  ASN H 206      13.202  21.868  37.100  1.00 33.75           C  
ATOM   1594  OD1 ASN H 206      13.356  22.241  38.261  1.00 27.04           O  
ATOM   1595  ND2 ASN H 206      13.436  22.677  36.032  1.00 27.96           N  
ATOM   1596  C   ASN H 206      11.733  20.008  38.983  1.00 34.05           C  
ATOM   1597  O   ASN H 206      10.623  20.333  38.565  1.00 33.86           O  
ATOM   1598  N   LEU H 207      12.005  19.950  40.308  1.00 20.89           N  
ATOM   1599  CA  LEU H 207      11.008  20.304  41.291  1.00 23.37           C  
ATOM   1600  CB  LEU H 207      11.353  19.831  42.719  1.00 25.11           C  
ATOM   1601  CG  LEU H 207      12.625  20.452  43.329  1.00 30.18           C  
ATOM   1602  CD1 LEU H 207      12.881  19.920  44.748  1.00 43.58           C  
ATOM   1603  CD2 LEU H 207      13.847  20.247  42.422  1.00 43.19           C  
ATOM   1604  C   LEU H 207      10.729  21.776  41.353  1.00 25.24           C  
ATOM   1605  O   LEU H 207       9.593  22.199  41.166  1.00 25.05           O  
ATOM   1606  N   GLY H 208      11.770  22.608  41.562  1.00 24.80           N  
ATOM   1607  CA  GLY H 208      11.540  24.014  41.754  1.00 26.78           C  
ATOM   1608  C   GLY H 208      11.361  24.659  40.420  1.00 27.88           C  
ATOM   1609  O   GLY H 208      11.492  24.027  39.374  1.00 26.67           O  
ATOM   1610  N   PRO H 209      11.038  25.920  40.446  1.00 28.88           N  
ATOM   1611  CA  PRO H 209      10.865  26.685  39.248  1.00 31.40           C  
ATOM   1612  CD  PRO H 209      10.506  26.583  41.621  1.00 46.06           C  
ATOM   1613  CB  PRO H 209      10.233  28.010  39.684  1.00 35.19           C  
ATOM   1614  CG  PRO H 209      10.452  28.062  41.209  1.00 36.55           C  
ATOM   1615  C   PRO H 209      12.166  26.832  38.532  1.00 31.34           C  
ATOM   1616  O   PRO H 209      12.158  26.992  37.313  1.00 32.31           O  
ATOM   1617  N   SER H 210      13.293  26.784  39.264  1.00 31.36           N  
ATOM   1618  CA  SER H 210      14.574  26.960  38.642  1.00 28.14           C  
ATOM   1619  CB  SER H 210      15.690  27.331  39.629  1.00 30.41           C  
ATOM   1620  OG  SER H 210      15.424  28.605  40.195  1.00 40.26           O  
ATOM   1621  C   SER H 210      14.938  25.683  37.969  1.00 27.02           C  
ATOM   1622  O   SER H 210      14.203  24.701  38.053  1.00 29.27           O  
ATOM   1623  N   PHE H 211      16.075  25.671  37.244  1.00 24.33           N  
ATOM   1624  CA  PHE H 211      16.381  24.467  36.533  1.00 20.74           C  
ATOM   1625  CB  PHE H 211      16.746  24.729  35.064  1.00 19.72           C  
ATOM   1626  CG  PHE H 211      15.490  25.166  34.386  1.00 22.99           C  
ATOM   1627  CD1 PHE H 211      15.126  26.493  34.379  1.00 21.00           C  
ATOM   1628  CD2 PHE H 211      14.667  24.250  33.768  1.00 24.62           C  
ATOM   1629  CE1 PHE H 211      13.967  26.903  33.758  1.00 23.73           C  
ATOM   1630  CE2 PHE H 211      13.507  24.655  33.146  1.00 24.60           C  
ATOM   1631  CZ  PHE H 211      13.154  25.984  33.138  1.00 22.96           C  
ATOM   1632  C   PHE H 211      17.492  23.690  37.182  1.00 21.44           C  
ATOM   1633  O   PHE H 211      18.576  23.562  36.611  1.00 20.48           O  
ATOM   1634  N   TYR H 212      17.208  23.096  38.369  1.00 19.25           N  
ATOM   1635  CA  TYR H 212      18.125  22.213  39.049  1.00 14.94           C  
ATOM   1636  CB  TYR H 212      18.652  22.728  40.405  1.00 12.92           C  
ATOM   1637  CG  TYR H 212      17.552  22.894  41.397  1.00 15.17           C  
ATOM   1638  CD1 TYR H 212      17.127  21.836  42.166  1.00 16.11           C  
ATOM   1639  CD2 TYR H 212      16.957  24.122  41.578  1.00 17.26           C  
ATOM   1640  CE1 TYR H 212      16.120  22.001  43.087  1.00 15.26           C  
ATOM   1641  CE2 TYR H 212      15.949  24.292  42.497  1.00 17.42           C  
ATOM   1642  CZ  TYR H 212      15.529  23.227  43.255  1.00 18.76           C  
ATOM   1643  OH  TYR H 212      14.494  23.394  44.200  1.00 19.44           O  
ATOM   1644  C   TYR H 212      17.374  20.924  39.247  1.00 17.06           C  
ATOM   1645  O   TYR H 212      16.186  20.938  39.563  1.00 15.92           O  
ATOM   1646  N   PHE H 213      18.047  19.762  39.070  1.00 17.53           N  
ATOM   1647  CA  PHE H 213      17.315  18.519  39.032  1.00 15.84           C  
ATOM   1648  CB  PHE H 213      17.728  17.655  37.831  1.00 14.95           C  
ATOM   1649  CG  PHE H 213      17.713  18.542  36.634  1.00 15.62           C  
ATOM   1650  CD1 PHE H 213      16.564  18.758  35.915  1.00 16.35           C  
ATOM   1651  CD2 PHE H 213      18.869  19.175  36.240  1.00 14.67           C  
ATOM   1652  CE1 PHE H 213      16.586  19.589  34.817  1.00 15.25           C  
ATOM   1653  CE2 PHE H 213      18.893  20.004  35.144  1.00 12.54           C  
ATOM   1654  CZ  PHE H 213      17.746  20.214  34.424  1.00 13.70           C  
ATOM   1655  C   PHE H 213      17.580  17.682  40.252  1.00 12.97           C  
ATOM   1656  O   PHE H 213      18.714  17.281  40.510  1.00 14.08           O  
ATOM   1657  N   ASP H 214      16.518  17.406  41.043  1.00 12.61           N  
ATOM   1658  CA  ASP H 214      16.581  16.590  42.230  1.00 12.69           C  
ATOM   1659  CB  ASP H 214      15.416  16.874  43.204  1.00 10.96           C  
ATOM   1660  CG  ASP H 214      14.066  16.675  42.524  1.00 16.51           C  
ATOM   1661  OD1 ASP H 214      14.037  16.215  41.352  1.00 19.36           O  
ATOM   1662  OD2 ASP H 214      13.038  17.005  43.173  1.00 18.84           O1-
ATOM   1663  C   ASP H 214      16.706  15.093  41.982  1.00 12.43           C  
ATOM   1664  O   ASP H 214      17.458  14.434  42.699  1.00 13.70           O  
ATOM   1665  N   TYR H 215      15.991  14.502  40.988  1.00 30.44           N  
ATOM   1666  CA  TYR H 215      16.014  13.064  40.788  1.00 30.76           C  
ATOM   1667  CB  TYR H 215      14.703  12.315  41.117  1.00 32.36           C  
ATOM   1668  CG  TYR H 215      14.575  12.101  42.591  1.00 35.06           C  
ATOM   1669  CD1 TYR H 215      14.020  13.051  43.415  1.00 37.78           C  
ATOM   1670  CD2 TYR H 215      15.012  10.922  43.151  1.00 36.20           C  
ATOM   1671  CE1 TYR H 215      13.909  12.826  44.768  1.00 38.33           C  
ATOM   1672  CE2 TYR H 215      14.904  10.692  44.502  1.00 37.22           C  
ATOM   1673  CZ  TYR H 215      14.352  11.648  45.316  1.00 38.98           C  
ATOM   1674  OH  TYR H 215      14.240  11.414  46.703  1.00 40.73           O  
ATOM   1675  C   TYR H 215      16.336  12.757  39.359  1.00 32.17           C  
ATOM   1676  O   TYR H 215      15.877  13.442  38.447  1.00 32.03           O  
ATOM   1677  N   TRP H 216      17.127  11.685  39.130  1.00 31.38           N  
ATOM   1678  CA  TRP H 216      17.569  11.355  37.800  1.00 30.32           C  
ATOM   1679  CB  TRP H 216      19.082  11.578  37.624  1.00 29.49           C  
ATOM   1680  CG  TRP H 216      19.550  13.009  37.779  1.00 28.38           C  
ATOM   1681  CD2 TRP H 216      20.278  13.753  36.786  1.00 27.90           C  
ATOM   1682  CD1 TRP H 216      19.442  13.823  38.868  1.00 29.20           C  
ATOM   1683  NE1 TRP H 216      20.047  15.032  38.614  1.00 29.91           N  
ATOM   1684  CE2 TRP H 216      20.569  15.001  37.337  1.00 29.91           C  
ATOM   1685  CE3 TRP H 216      20.678  13.420  35.523  1.00 28.42           C  
ATOM   1686  CZ2 TRP H 216      21.266  15.941  36.632  1.00 29.26           C  
ATOM   1687  CZ3 TRP H 216      21.375  14.373  34.812  1.00 28.30           C  
ATOM   1688  CH2 TRP H 216      21.662  15.608  35.356  1.00 29.62           C  
ATOM   1689  C   TRP H 216      17.343   9.889  37.552  1.00 32.51           C  
ATOM   1690  O   TRP H 216      17.309   9.082  38.479  1.00 31.32           O  
ATOM   1691  N   GLY H 217      17.174   9.509  36.267  1.00 33.53           N  
ATOM   1692  CA  GLY H 217      17.017   8.124  35.914  1.00 33.82           C  
ATOM   1693  C   GLY H 217      18.390   7.534  35.783  1.00 34.36           C  
ATOM   1694  O   GLY H 217      19.389   8.241  35.896  1.00 33.52           O  
ATOM   1695  N   GLN H 218      18.468   6.208  35.536  1.00 34.99           N  
ATOM   1696  CA  GLN H 218      19.722   5.516  35.407  1.00 36.30           C  
ATOM   1697  CB  GLN H 218      19.611   3.977  35.340  1.00 39.46           C  
ATOM   1698  CG  GLN H 218      18.963   3.416  34.070  1.00 48.80           C  
ATOM   1699  CD  GLN H 218      17.454   3.494  34.214  1.00 54.21           C  
ATOM   1700  OE1 GLN H 218      16.929   3.558  35.323  1.00 53.86           O  
ATOM   1701  NE2 GLN H 218      16.731   3.483  33.062  1.00 52.40           N  
ATOM   1702  C   GLN H 218      20.408   5.972  34.159  1.00 35.84           C  
ATOM   1703  O   GLN H 218      21.636   6.002  34.096  1.00 34.70           O  
ATOM   1704  N   GLY H 219      19.628   6.294  33.112  1.00 34.77           N  
ATOM   1705  CA  GLY H 219      20.196   6.758  31.880  1.00 34.80           C  
ATOM   1706  C   GLY H 219      20.199   5.628  30.900  1.00 35.47           C  
ATOM   1707  O   GLY H 219      20.318   4.461  31.270  1.00 38.27           O  
ATOM   1708  N   THR H 220      20.050   5.962  29.602  1.00 34.00           N  
ATOM   1709  CA  THR H 220      20.105   4.957  28.578  1.00 34.89           C  
ATOM   1710  CB  THR H 220      18.835   4.785  27.799  1.00 36.79           C  
ATOM   1711  OG1 THR H 220      18.500   5.994  27.136  1.00 38.59           O  
ATOM   1712  CG2 THR H 220      17.712   4.368  28.753  1.00 38.17           C  
ATOM   1713  C   THR H 220      21.136   5.394  27.595  1.00 35.68           C  
ATOM   1714  O   THR H 220      21.281   6.585  27.320  1.00 35.67           O  
ATOM   1715  N   LEU H 221      21.878   4.431  27.024  1.00 35.71           N  
ATOM   1716  CA  LEU H 221      22.929   4.781  26.118  1.00 35.34           C  
ATOM   1717  CB  LEU H 221      24.153   3.854  26.216  1.00 35.09           C  
ATOM   1718  CG  LEU H 221      25.292   4.221  25.249  1.00 35.83           C  
ATOM   1719  CD1 LEU H 221      25.889   5.599  25.570  1.00 37.18           C  
ATOM   1720  CD2 LEU H 221      26.354   3.113  25.206  1.00 36.59           C  
ATOM   1721  C   LEU H 221      22.422   4.714  24.716  1.00 35.41           C  
ATOM   1722  O   LEU H 221      21.769   3.754  24.308  1.00 34.90           O  
ATOM   1723  N   VAL H 222      22.701   5.785  23.950  1.00 33.88           N  
ATOM   1724  CA  VAL H 222      22.344   5.841  22.565  1.00 32.44           C  
ATOM   1725  CB  VAL H 222      21.541   7.059  22.214  1.00 32.68           C  
ATOM   1726  CG1 VAL H 222      21.289   7.066  20.697  1.00 33.19           C  
ATOM   1727  CG2 VAL H 222      20.259   7.052  23.064  1.00 33.45           C  
ATOM   1728  C   VAL H 222      23.632   5.917  21.809  1.00 33.70           C  
ATOM   1729  O   VAL H 222      24.467   6.783  22.069  1.00 35.05           O  
ATOM   1730  N   THR H 223      23.834   4.990  20.850  1.00 32.63           N  
ATOM   1731  CA  THR H 223      25.049   4.996  20.088  1.00 31.87           C  
ATOM   1732  CB  THR H 223      25.829   3.721  20.205  1.00 34.23           C  
ATOM   1733  OG1 THR H 223      26.135   3.462  21.565  1.00 33.75           O  
ATOM   1734  CG2 THR H 223      27.127   3.858  19.390  1.00 33.89           C  
ATOM   1735  C   THR H 223      24.663   5.143  18.654  1.00 32.55           C  
ATOM   1736  O   THR H 223      23.847   4.377  18.143  1.00 32.52           O  
ATOM   1737  N   VAL H 224      25.241   6.146  17.964  1.00 30.88           N  
ATOM   1738  CA  VAL H 224      24.899   6.332  16.586  1.00 31.30           C  
ATOM   1739  CB  VAL H 224      24.562   7.753  16.248  1.00 32.06           C  
ATOM   1740  CG1 VAL H 224      24.258   7.834  14.742  1.00 33.27           C  
ATOM   1741  CG2 VAL H 224      23.401   8.209  17.146  1.00 31.37           C  
ATOM   1742  C   VAL H 224      26.089   5.957  15.769  1.00 32.95           C  
ATOM   1743  O   VAL H 224      27.112   6.639  15.790  1.00 32.95           O  
ATOM   1744  N   SER H 225      25.983   4.845  15.020  1.00 31.83           N  
ATOM   1745  CA  SER H 225      27.092   4.465  14.201  1.00 32.30           C  
ATOM   1746  CB  SER H 225      28.242   3.794  14.974  1.00 32.14           C  
ATOM   1747  OG  SER H 225      27.820   2.549  15.509  1.00 35.09           O  
ATOM   1748  C   SER H 225      26.610   3.506  13.170  1.00 35.47           C  
ATOM   1749  O   SER H 225      25.503   2.975  13.254  1.00 37.00           O  
ATOM   1750  N   SER H 226      27.447   3.289  12.140  1.00 35.68           N  
ATOM   1751  CA  SER H 226      27.111   2.372  11.097  1.00 36.65           C  
ATOM   1752  CB  SER H 226      27.569   2.840   9.708  1.00 39.09           C  
ATOM   1753  OG  SER H 226      27.202   1.878   8.728  1.00 44.63           O  
ATOM   1754  C   SER H 226      27.873   1.089  11.397  1.00 37.59           C  
ATOM   1755  O   SER H 226      27.284  -0.009  11.209  1.00 38.72           O  
ATOM   1756  OXT SER H 226      29.057   1.191  11.813  1.00  0.00           O1-
TER    1757      SER H 226 
CONECT  165  665
CONECT  665  165
CONECT  983 1571
CONECT 1571  983
END
