# Supplementary material for: Fully automated antibody structure prediction using BIOVIA tools: Validation study
Source: PLoS One. 2017 May 18;12(5):e0177923. doi: 10.1371/journal.pone.0177923 (PMC5436848; doi:10.1371/journal.pone.0177923)
Supplement: S2 Dataset — Predicted structures using the Top5 framework method, Chothia CDR definition with canonical filtering and generating 50 models. These were used in the comparison against predictions using no filtering. (ZIP) [file pone.0177923.s004.zip › 4LMQ_IE_FV_FinalModel.pdb]

REMARK   Accelrys Discovery Studio PDB file
REMARK   Created:  2015-04-10T04:55:20Z
SSBOND   1 CYS L   23    CYS L   88                                     
SSBOND   2 CYS H  129    CYS H  202                                     
ATOM      1  N   ASP L   1      25.234  32.401  25.987  1.00 40.99           N1+
ATOM      2  CA  ASP L   1      25.042  31.548  27.181  1.00 40.07           C  
ATOM      3  CB  ASP L   1      25.353  30.080  26.848  1.00 40.85           C  
ATOM      4  CG  ASP L   1      24.310  29.595  25.855  1.00 43.72           C  
ATOM      5  OD1 ASP L   1      23.413  30.405  25.502  1.00 42.22           O  
ATOM      6  OD2 ASP L   1      24.397  28.412  25.430  1.00 42.47           O1-
ATOM      7  C   ASP L   1      25.973  31.977  28.260  1.00 39.78           C  
ATOM      8  O   ASP L   1      26.813  32.851  28.057  1.00 40.28           O  
ATOM      9  N   ILE L   2      25.833  31.371  29.451  1.00 36.56           N  
ATOM     10  CA  ILE L   2      26.695  31.694  30.547  1.00 35.04           C  
ATOM     11  CB  ILE L   2      25.980  31.718  31.868  1.00 34.23           C  
ATOM     12  CG1 ILE L   2      24.842  32.756  31.868  1.00 32.94           C  
ATOM     13  CG2 ILE L   2      27.032  31.950  32.964  1.00 32.42           C  
ATOM     14  CD1 ILE L   2      25.315  34.193  31.678  1.00 33.59           C  
ATOM     15  C   ILE L   2      27.698  30.585  30.615  1.00 36.28           C  
ATOM     16  O   ILE L   2      27.343  29.411  30.524  1.00 37.38           O  
ATOM     17  N   GLN L   3      28.996  30.923  30.746  1.00 33.46           N  
ATOM     18  CA  GLN L   3      29.952  29.855  30.778  1.00 34.03           C  
ATOM     19  CB  GLN L   3      31.151  30.059  29.843  1.00 38.32           C  
ATOM     20  CG  GLN L   3      30.714  30.004  28.377  1.00 45.46           C  
ATOM     21  CD  GLN L   3      31.948  29.987  27.497  0.80 58.71           C  
ATOM     22  OE1 GLN L   3      32.716  30.946  27.461  1.00 64.70           O  
ATOM     23  NE2 GLN L   3      32.147  28.859  26.764  0.80 58.10           N  
ATOM     24  C   GLN L   3      30.423  29.648  32.179  1.00 32.99           C  
ATOM     25  O   GLN L   3      30.615  30.596  32.938  1.00 33.24           O  
ATOM     26  N   MET L   4      30.592  28.366  32.561  1.00 31.41           N  
ATOM     27  CA  MET L   4      31.011  28.055  33.896  1.00 30.70           C  
ATOM     28  CB  MET L   4      30.052  27.096  34.621  1.00 30.53           C  
ATOM     29  CG  MET L   4      28.625  27.639  34.725  1.00 30.47           C  
ATOM     30  SD  MET L   4      28.459  29.197  35.647  1.00 32.94           S  
ATOM     31  CE  MET L   4      28.640  28.428  37.280  1.00 32.23           C  
ATOM     32  C   MET L   4      32.343  27.380  33.811  1.00 32.70           C  
ATOM     33  O   MET L   4      32.514  26.408  33.076  1.00 33.00           O  
ATOM     34  N   THR L   5      33.330  27.888  34.576  1.00 31.35           N  
ATOM     35  CA  THR L   5      34.647  27.324  34.534  1.00 30.72           C  
ATOM     36  CB  THR L   5      35.688  28.330  34.142  1.00 32.56           C  
ATOM     37  OG1 THR L   5      35.376  28.881  32.870  1.00 32.98           O  
ATOM     38  CG2 THR L   5      37.058  27.638  34.090  1.00 32.30           C  
ATOM     39  C   THR L   5      34.989  26.822  35.905  1.00 31.78           C  
ATOM     40  O   THR L   5      34.963  27.578  36.876  1.00 32.89           O  
ATOM     41  N   GLN L   6      35.341  25.522  36.013  1.00 31.14           N  
ATOM     42  CA  GLN L   6      35.651  24.946  37.294  1.00 32.13           C  
ATOM     43  CB  GLN L   6      35.052  23.548  37.545  1.00 33.83           C  
ATOM     44  CG  GLN L   6      33.538  23.510  37.743  1.00 34.49           C  
ATOM     45  CD  GLN L   6      33.156  22.061  38.009  1.00 35.51           C  
ATOM     46  OE1 GLN L   6      32.358  21.472  37.281  1.00 34.62           O  
ATOM     47  NE2 GLN L   6      33.741  21.467  39.084  1.00 33.17           N  
ATOM     48  C   GLN L   6      37.129  24.755  37.416  1.00 33.30           C  
ATOM     49  O   GLN L   6      37.830  24.547  36.428  1.00 33.66           O  
ATOM     50  N   SER L   7      37.635  24.848  38.663  1.00 32.10           N  
ATOM     51  CA  SER L   7      39.023  24.609  38.943  1.00 33.14           C  
ATOM     52  CB  SER L   7      39.841  25.892  39.180  1.00 34.45           C  
ATOM     53  OG  SER L   7      39.904  26.676  37.999  1.00 39.94           O  
ATOM     54  C   SER L   7      39.070  23.848  40.230  1.00 34.40           C  
ATOM     55  O   SER L   7      38.268  24.110  41.127  1.00 34.59           O  
ATOM     56  N   PRO L   8      39.966  22.907  40.380  1.00 32.43           N  
ATOM     57  CA  PRO L   8      40.891  22.494  39.356  1.00 31.80           C  
ATOM     58  CD  PRO L   8      40.439  22.560  41.709  1.00 32.34           C  
ATOM     59  CB  PRO L   8      42.094  21.898  40.087  1.00 32.96           C  
ATOM     60  CG  PRO L   8      41.547  21.524  41.473  1.00 34.21           C  
ATOM     61  C   PRO L   8      40.212  21.484  38.489  1.00 31.49           C  
ATOM     62  O   PRO L   8      39.093  21.089  38.807  1.00 31.19           O  
ATOM     63  N   SER L   9      40.848  21.078  37.374  1.00 31.27           N  
ATOM     64  CA  SER L   9      40.275  20.062  36.544  1.00 32.19           C  
ATOM     65  CB  SER L   9      40.991  19.906  35.189  1.00 35.40           C  
ATOM     66  OG  SER L   9      42.350  19.543  35.376  1.00 41.47           O  
ATOM     67  C   SER L   9      40.321  18.752  37.273  1.00 31.89           C  
ATOM     68  O   SER L   9      39.397  17.947  37.162  1.00 30.48           O  
ATOM     69  N   SER L  10      41.401  18.493  38.041  1.00 31.15           N  
ATOM     70  CA  SER L  10      41.495  17.245  38.751  1.00 30.71           C  
ATOM     71  CB  SER L  10      42.204  16.148  37.940  1.00 31.62           C  
ATOM     72  OG  SER L  10      43.517  16.566  37.599  1.00 34.98           O  
ATOM     73  C   SER L  10      42.279  17.465  40.010  1.00 31.57           C  
ATOM     74  O   SER L  10      43.067  18.405  40.106  1.00 31.48           O  
ATOM     75  N   LEU L  11      42.053  16.613  41.036  1.00 29.63           N  
ATOM     76  CA  LEU L  11      42.807  16.750  42.251  1.00 30.32           C  
ATOM     77  CB  LEU L  11      42.214  17.781  43.239  1.00 31.16           C  
ATOM     78  CG  LEU L  11      40.824  17.446  43.822  1.00 33.45           C  
ATOM     79  CD1 LEU L  11      40.877  16.315  44.861  1.00 33.26           C  
ATOM     80  CD2 LEU L  11      40.144  18.710  44.367  1.00 33.82           C  
ATOM     81  C   LEU L  11      42.901  15.418  42.931  1.00 31.70           C  
ATOM     82  O   LEU L  11      42.037  14.557  42.766  1.00 31.32           O  
ATOM     83  N   SER L  12      43.988  15.218  43.707  1.00 29.96           N  
ATOM     84  CA  SER L  12      44.167  14.025  44.486  1.00 30.84           C  
ATOM     85  CB  SER L  12      45.482  13.275  44.203  1.00 33.05           C  
ATOM     86  OG  SER L  12      45.505  12.773  42.878  1.00 40.29           O  
ATOM     87  C   SER L  12      44.277  14.483  45.906  1.00 31.53           C  
ATOM     88  O   SER L  12      45.020  15.418  46.199  1.00 32.77           O  
ATOM     89  N   ALA L  13      43.540  13.834  46.832  1.00 28.84           N  
ATOM     90  CA  ALA L  13      43.615  14.246  48.205  1.00 28.53           C  
ATOM     91  CB  ALA L  13      42.499  15.222  48.614  1.00 27.19           C  
ATOM     92  C   ALA L  13      43.487  13.034  49.077  1.00 29.71           C  
ATOM     93  O   ALA L  13      42.949  12.009  48.664  1.00 29.96           O  
ATOM     94  N   SER L  14      44.006  13.127  50.320  1.00 29.22           N  
ATOM     95  CA  SER L  14      43.969  12.032  51.246  1.00 29.90           C  
ATOM     96  CB  SER L  14      45.105  12.071  52.284  1.00 32.51           C  
ATOM     97  OG  SER L  14      46.361  11.934  51.634  1.00 36.44           O  
ATOM     98  C   SER L  14      42.668  12.064  51.981  1.00 31.01           C  
ATOM     99  O   SER L  14      41.952  13.065  51.966  1.00 30.95           O  
ATOM    100  N   VAL L  15      42.328  10.946  52.655  1.00 30.25           N  
ATOM    101  CA  VAL L  15      41.082  10.893  53.355  1.00 29.70           C  
ATOM    102  CB  VAL L  15      40.685   9.504  53.783  1.00 30.61           C  
ATOM    103  CG1 VAL L  15      41.514   9.089  55.005  1.00 30.67           C  
ATOM    104  CG2 VAL L  15      39.168   9.470  54.018  1.00 30.79           C  
ATOM    105  C   VAL L  15      41.195  11.763  54.566  1.00 31.58           C  
ATOM    106  O   VAL L  15      42.198  11.736  55.280  1.00 32.58           O  
ATOM    107  N   GLY L  16      40.150  12.577  54.819  1.00 31.46           N  
ATOM    108  CA  GLY L  16      40.135  13.434  55.968  1.00 31.76           C  
ATOM    109  C   GLY L  16      40.592  14.813  55.590  1.00 33.69           C  
ATOM    110  O   GLY L  16      40.522  15.733  56.404  1.00 34.62           O  
ATOM    111  N   ASP L  17      41.068  15.006  54.345  1.00 31.61           N  
ATOM    112  CA  ASP L  17      41.535  16.308  53.953  1.00 31.50           C  
ATOM    113  CB  ASP L  17      42.419  16.300  52.692  1.00 32.51           C  
ATOM    114  CG  ASP L  17      43.753  15.642  53.017  1.00 35.45           C  
ATOM    115  OD1 ASP L  17      44.007  15.374  54.222  1.00 36.75           O  
ATOM    116  OD2 ASP L  17      44.538  15.400  52.061  1.00 35.52           O1-
ATOM    117  C   ASP L  17      40.354  17.172  53.642  1.00 32.79           C  
ATOM    118  O   ASP L  17      39.242  16.686  53.439  1.00 33.13           O  
ATOM    119  N   ARG L  18      40.579  18.499  53.613  0.90 32.24           N  
ATOM    120  CA  ARG L  18      39.541  19.422  53.262  0.90 32.36           C  
ATOM    121  CB  ARG L  18      39.650  20.756  54.023  0.90 31.91           C  
ATOM    122  CG  ARG L  18      38.423  21.660  53.900  0.90 32.37           C  
ATOM    123  CD  ARG L  18      38.571  22.971  54.675  0.90 36.69           C  
ATOM    124  NE  ARG L  18      37.313  23.749  54.499  0.90 41.92           N  
ATOM    125  CZ  ARG L  18      36.258  23.516  55.331  0.90 46.18           C  
ATOM    126  NH1 ARG L  18      36.347  22.554  56.295  0.90 41.94           N1+
ATOM    127  NH2 ARG L  18      35.112  24.247  55.203  0.90 43.17           N  
ATOM    128  C   ARG L  18      39.745  19.692  51.804  0.90 33.31           C  
ATOM    129  O   ARG L  18      40.859  19.995  51.380  0.90 34.63           O  
ATOM    130  N   VAL L  19      38.679  19.562  50.988  1.00 32.56           N  
ATOM    131  CA  VAL L  19      38.833  19.759  49.574  1.00 32.85           C  
ATOM    132  CB  VAL L  19      38.372  18.580  48.761  1.00 34.22           C  
ATOM    133  CG1 VAL L  19      38.404  18.955  47.272  1.00 33.87           C  
ATOM    134  CG2 VAL L  19      39.262  17.373  49.101  1.00 32.70           C  
ATOM    135  C   VAL L  19      38.006  20.935  49.165  1.00 34.02           C  
ATOM    136  O   VAL L  19      36.868  21.090  49.605  1.00 33.14           O  
ATOM    137  N   THR L  20      38.577  21.807  48.305  1.00 33.26           N  
ATOM    138  CA  THR L  20      37.878  22.977  47.856  1.00 34.62           C  
ATOM    139  CB  THR L  20      38.563  24.246  48.271  1.00 40.09           C  
ATOM    140  OG1 THR L  20      38.685  24.294  49.686  1.00 43.17           O  
ATOM    141  CG2 THR L  20      37.745  25.448  47.772  1.00 40.01           C  
ATOM    142  C   THR L  20      37.833  22.961  46.354  1.00 35.10           C  
ATOM    143  O   THR L  20      38.861  22.836  45.691  1.00 36.51           O  
ATOM    144  N   ILE L  21      36.617  23.094  45.783  0.90 31.09           N  
ATOM    145  CA  ILE L  21      36.434  23.116  44.358  0.90 30.40           C  
ATOM    146  CB  ILE L  21      35.544  22.014  43.858  0.90 31.44           C  
ATOM    147  CG1 ILE L  21      36.170  20.647  44.179  0.90 31.99           C  
ATOM    148  CG2 ILE L  21      35.292  22.234  42.356  0.90 31.51           C  
ATOM    149  CD1 ILE L  21      35.213  19.473  43.987  0.90 34.96           C  
ATOM    150  C   ILE L  21      35.773  24.420  44.035  0.90 31.51           C  
ATOM    151  O   ILE L  21      34.828  24.829  44.707  0.90 30.66           O  
ATOM    152  N   THR L  22      36.253  25.111  42.981  0.90 31.26           N  
ATOM    153  CA  THR L  22      35.736  26.418  42.687  0.90 30.93           C  
ATOM    154  CB  THR L  22      36.821  27.458  42.741  0.90 32.41           C  
ATOM    155  OG1 THR L  22      36.289  28.756  42.547  0.90 35.23           O  
ATOM    156  CG2 THR L  22      37.882  27.131  41.684  0.90 30.82           C  
ATOM    157  C   THR L  22      35.077  26.428  41.334  0.90 31.12           C  
ATOM    158  O   THR L  22      35.414  25.639  40.453  0.90 28.88           O  
ATOM    159  N   CYS L  23      34.069  27.313  41.161  1.00 30.84           N  
ATOM    160  CA  CYS L  23      33.345  27.432  39.921  1.00 32.23           C  
ATOM    161  CB  CYS L  23      31.960  26.738  39.993  1.00 33.85           C  
ATOM    162  SG  CYS L  23      30.982  26.818  38.460  1.00 37.63           S  
ATOM    163  C   CYS L  23      33.162  28.902  39.637  1.00 34.38           C  
ATOM    164  O   CYS L  23      32.678  29.650  40.486  1.00 34.77           O  
ATOM    165  N   ARG L  24      33.550  29.354  38.421  1.00 33.11           N  
ATOM    166  CA  ARG L  24      33.478  30.751  38.080  1.00 33.92           C  
ATOM    167  CB  ARG L  24      34.836  31.302  37.613  1.00 36.08           C  
ATOM    168  CG  ARG L  24      34.838  32.790  37.260  1.00 42.20           C  
ATOM    169  CD  ARG L  24      36.145  33.242  36.603  1.00 47.27           C  
ATOM    170  NE  ARG L  24      36.039  34.697  36.309  0.80 58.24           N  
ATOM    171  CZ  ARG L  24      36.473  35.611  37.226  0.80 63.70           C  
ATOM    172  NH1 ARG L  24      37.027  35.186  38.398  0.80 60.11           N1+
ATOM    173  NH2 ARG L  24      36.369  36.944  36.958  0.80 62.57           N  
ATOM    174  C   ARG L  24      32.514  30.926  36.942  1.00 32.80           C  
ATOM    175  O   ARG L  24      32.583  30.215  35.940  1.00 32.75           O  
ATOM    176  N   ALA L  25      31.597  31.910  37.064  1.00 31.04           N  
ATOM    177  CA  ALA L  25      30.608  32.158  36.052  1.00 30.42           C  
ATOM    178  CB  ALA L  25      29.216  32.475  36.628  1.00 29.90           C  
ATOM    179  C   ALA L  25      31.045  33.353  35.258  1.00 33.41           C  
ATOM    180  O   ALA L  25      31.660  34.279  35.784  1.00 34.12           O  
ATOM    181  N   SER L  26      30.663  33.389  33.961  1.00 22.13           N  
ATOM    182  CA  SER L  26      30.981  34.463  33.054  1.00 22.57           C  
ATOM    183  CB  SER L  26      30.445  34.214  31.637  1.00 22.56           C  
ATOM    184  OG  SER L  26      31.002  33.025  31.101  1.00 23.63           O  
ATOM    185  C   SER L  26      30.321  35.729  33.516  1.00 23.70           C  
ATOM    186  O   SER L  26      30.891  36.812  33.381  1.00 24.27           O  
ATOM    187  N   GLU L  27      29.082  35.624  34.043  1.00 23.52           N  
ATOM    188  CA  GLU L  27      28.345  36.772  34.501  1.00 23.73           C  
ATOM    189  CB  GLU L  27      27.213  37.205  33.556  1.00 25.38           C  
ATOM    190  CG  GLU L  27      27.697  37.845  32.256  1.00 28.30           C  
ATOM    191  CD  GLU L  27      28.044  39.300  32.537  1.00 32.14           C  
ATOM    192  OE1 GLU L  27      28.036  39.700  33.732  1.00 40.26           O  
ATOM    193  OE2 GLU L  27      28.323  40.035  31.552  1.00 31.32           O1-
ATOM    194  C   GLU L  27      27.685  36.395  35.791  1.00 22.93           C  
ATOM    195  O   GLU L  27      27.658  35.223  36.158  1.00 21.76           O  
ATOM    196  N   SER L  28      27.140  37.402  36.510  0.83 23.29           N  
ATOM    197  CA  SER L  28      26.540  37.201  37.801  0.83 23.30           C  
ATOM    198  CB  SER L  28      26.165  38.517  38.503  0.83 23.82           C  
ATOM    199  OG  SER L  28      25.578  38.248  39.767  0.83 23.95           O  
ATOM    200  C   SER L  28      25.291  36.374  37.706  0.83 24.06           C  
ATOM    201  O   SER L  28      24.345  36.706  36.995  0.83 24.76           O  
ATOM    202  N   ILE L  29      25.338  35.205  38.372  1.00 23.74           N  
ATOM    203  CA  ILE L  29      24.304  34.231  38.597  1.00 22.54           C  
ATOM    204  CB  ILE L  29      24.780  32.807  38.579  1.00 21.62           C  
ATOM    205  CG1 ILE L  29      25.808  32.509  39.671  1.00 20.44           C  
ATOM    206  CG2 ILE L  29      25.298  32.534  37.158  1.00 21.03           C  
ATOM    207  CD1 ILE L  29      26.133  31.018  39.747  1.00 20.07           C  
ATOM    208  C   ILE L  29      23.416  34.519  39.785  1.00 22.67           C  
ATOM    209  O   ILE L  29      22.381  33.880  39.934  1.00 21.82           O  
ATOM    210  N   SER L  30      23.871  35.343  40.751  0.83 23.52           N  
ATOM    211  CA  SER L  30      23.102  35.754  41.908  0.83 24.47           C  
ATOM    212  CB  SER L  30      21.927  36.697  41.582  0.83 24.82           C  
ATOM    213  OG  SER L  30      20.874  35.982  40.958  0.83 26.33           O  
ATOM    214  C   SER L  30      22.542  34.617  42.732  0.83 25.11           C  
ATOM    215  O   SER L  30      21.363  34.606  43.085  0.83 25.41           O  
ATOM    216  N   TYR L  31      23.404  33.672  43.140  1.00 24.60           N  
ATOM    217  CA  TYR L  31      23.070  32.560  43.996  1.00 25.14           C  
ATOM    218  CB  TYR L  31      22.057  32.897  45.109  1.00 25.94           C  
ATOM    219  CG  TYR L  31      22.575  33.897  46.083  1.00 26.04           C  
ATOM    220  CD1 TYR L  31      22.494  35.246  45.823  1.00  0.00           C  
ATOM    221  CD2 TYR L  31      23.122  33.479  47.274  1.00  0.00           C  
ATOM    222  CE1 TYR L  31      22.957  36.166  46.733  1.00  0.00           C  
ATOM    223  CE2 TYR L  31      23.586  34.394  48.189  1.00  0.00           C  
ATOM    224  CZ  TYR L  31      23.505  35.739  47.918  1.00  0.00           C  
ATOM    225  OH  TYR L  31      23.982  36.679  48.855  1.00  0.00           O  
ATOM    226  C   TYR L  31      22.409  31.430  43.265  1.00 24.19           C  
ATOM    227  O   TYR L  31      22.054  30.437  43.900  1.00 24.21           O  
ATOM    228  N   SER L  32      22.267  31.482  41.928  1.00 23.27           N  
ATOM    229  CA  SER L  32      21.605  30.369  41.307  1.00 22.64           C  
ATOM    230  CB  SER L  32      20.798  30.794  40.068  1.00 22.50           C  
ATOM    231  OG  SER L  32      20.180  29.667  39.471  1.00 16.82           O  
ATOM    232  C   SER L  32      22.638  29.387  40.837  1.00 21.60           C  
ATOM    233  O   SER L  32      22.869  29.253  39.636  1.00 21.69           O  
ATOM    234  N   LEU L  33      23.256  28.631  41.770  1.00 28.70           N  
ATOM    235  CA  LEU L  33      24.246  27.667  41.376  1.00 28.11           C  
ATOM    236  CB  LEU L  33      25.672  28.054  41.808  1.00 28.65           C  
ATOM    237  CG  LEU L  33      26.732  27.022  41.383  1.00 41.26           C  
ATOM    238  CD1 LEU L  33      27.009  27.095  39.873  1.00 37.04           C  
ATOM    239  CD2 LEU L  33      28.000  27.104  42.243  1.00 38.54           C  
ATOM    240  C   LEU L  33      23.962  26.375  42.090  1.00 29.81           C  
ATOM    241  O   LEU L  33      23.701  26.376  43.293  1.00 29.70           O  
ATOM    242  N   SER L  34      24.024  25.232  41.368  1.00 28.68           N  
ATOM    243  CA  SER L  34      23.815  23.942  41.984  1.00 26.72           C  
ATOM    244  CB  SER L  34      22.675  23.135  41.349  1.00 26.54           C  
ATOM    245  OG  SER L  34      23.005  22.797  40.010  1.00  0.00           O  
ATOM    246  C   SER L  34      25.061  23.121  41.799  1.00 27.85           C  
ATOM    247  O   SER L  34      25.856  23.374  40.894  1.00 27.42           O  
ATOM    248  N   TRP L  35      25.273  22.117  42.681  1.00 26.76           N  
ATOM    249  CA  TRP L  35      26.425  21.252  42.593  1.00 25.40           C  
ATOM    250  CB  TRP L  35      27.373  21.339  43.806  1.00 24.76           C  
ATOM    251  CG  TRP L  35      28.103  22.655  43.963  1.00 25.16           C  
ATOM    252  CD2 TRP L  35      29.373  22.957  43.362  1.00 25.05           C  
ATOM    253  CD1 TRP L  35      27.736  23.761  44.669  1.00 25.90           C  
ATOM    254  NE1 TRP L  35      28.697  24.736  44.549  1.00 26.22           N  
ATOM    255  CE2 TRP L  35      29.711  24.256  43.745  1.00 26.38           C  
ATOM    256  CE3 TRP L  35      30.191  22.217  42.558  1.00 25.38           C  
ATOM    257  CZ2 TRP L  35      30.876  24.835  43.328  1.00 25.92           C  
ATOM    258  CZ3 TRP L  35      31.364  22.804  42.137  1.00 26.41           C  
ATOM    259  CH2 TRP L  35      31.700  24.087  42.515  1.00 26.00           C  
ATOM    260  C   TRP L  35      25.956  19.827  42.534  1.00 26.79           C  
ATOM    261  O   TRP L  35      25.040  19.438  43.259  1.00 26.94           O  
ATOM    262  N   TYR L  36      26.598  19.005  41.669  1.00 26.49           N  
ATOM    263  CA  TYR L  36      26.226  17.623  41.517  1.00 25.58           C  
ATOM    264  CB  TYR L  36      25.668  17.261  40.125  1.00 24.68           C  
ATOM    265  CG  TYR L  36      24.450  18.064  39.820  1.00 25.82           C  
ATOM    266  CD1 TYR L  36      23.216  17.688  40.291  1.00 24.87           C  
ATOM    267  CD2 TYR L  36      24.536  19.204  39.059  1.00 25.93           C  
ATOM    268  CE1 TYR L  36      22.095  18.429  40.002  1.00 27.99           C  
ATOM    269  CE2 TYR L  36      23.420  19.949  38.766  1.00 27.23           C  
ATOM    270  CZ  TYR L  36      22.192  19.565  39.241  1.00 28.15           C  
ATOM    271  OH  TYR L  36      21.040  20.324  38.946  1.00 24.09           O  
ATOM    272  C   TYR L  36      27.452  16.766  41.667  1.00 27.47           C  
ATOM    273  O   TYR L  36      28.574  17.194  41.392  1.00 27.98           O  
ATOM    274  N   GLN L  37      27.250  15.516  42.136  1.00 24.81           N  
ATOM    275  CA  GLN L  37      28.313  14.557  42.267  1.00 24.18           C  
ATOM    276  CB  GLN L  37      28.397  13.930  43.668  1.00 24.44           C  
ATOM    277  CG  GLN L  37      29.512  12.894  43.811  1.00 25.00           C  
ATOM    278  CD  GLN L  37      29.394  12.256  45.188  1.00 29.83           C  
ATOM    279  OE1 GLN L  37      28.337  11.753  45.563  1.00 31.49           O  
ATOM    280  NE2 GLN L  37      30.509  12.282  45.966  1.00 25.95           N  
ATOM    281  C   GLN L  37      27.993  13.436  41.328  1.00 23.72           C  
ATOM    282  O   GLN L  37      26.863  12.951  41.297  1.00 25.42           O  
ATOM    283  N   GLN L  38      28.978  12.995  40.520  1.00 23.31           N  
ATOM    284  CA  GLN L  38      28.678  11.912  39.627  1.00 25.30           C  
ATOM    285  CB  GLN L  38      28.656  12.310  38.139  1.00 26.03           C  
ATOM    286  CG  GLN L  38      28.257  11.151  37.219  1.00 24.95           C  
ATOM    287  CD  GLN L  38      28.258  11.633  35.775  1.00 28.57           C  
ATOM    288  OE1 GLN L  38      28.913  12.615  35.428  1.00 28.14           O  
ATOM    289  NE2 GLN L  38      27.501  10.917  34.901  1.00 24.77           N  
ATOM    290  C   GLN L  38      29.706  10.834  39.782  1.00 27.95           C  
ATOM    291  O   GLN L  38      30.905  11.067  39.641  1.00 27.63           O  
ATOM    292  N   LYS L  39      29.236   9.606  40.083  1.00 28.83           N  
ATOM    293  CA  LYS L  39      30.096   8.468  40.221  1.00 31.45           C  
ATOM    294  CB  LYS L  39      29.613   7.476  41.290  1.00 32.16           C  
ATOM    295  CG  LYS L  39      29.692   8.052  42.704  1.00 36.84           C  
ATOM    296  CD  LYS L  39      28.878   7.265  43.729  1.00 40.80           C  
ATOM    297  CE  LYS L  39      29.084   7.736  45.168  1.00 45.98           C  
ATOM    298  NZ  LYS L  39      30.421   7.318  45.645  1.00 47.59           N1+
ATOM    299  C   LYS L  39      30.125   7.779  38.893  1.00 35.64           C  
ATOM    300  O   LYS L  39      29.252   7.990  38.051  1.00 36.42           O  
ATOM    301  N   PRO L  40      31.112   6.956  38.672  1.00 37.13           N  
ATOM    302  CA  PRO L  40      31.227   6.331  37.389  1.00 38.29           C  
ATOM    303  CD  PRO L  40      32.405   7.128  39.314  1.00 39.05           C  
ATOM    304  CB  PRO L  40      32.600   5.662  37.377  1.00 39.93           C  
ATOM    305  CG  PRO L  40      33.433   6.547  38.325  1.00 40.33           C  
ATOM    306  C   PRO L  40      30.084   5.421  37.079  1.00 38.80           C  
ATOM    307  O   PRO L  40      29.724   4.596  37.917  1.00 39.20           O  
ATOM    308  N   GLY L  41      29.510   5.561  35.868  1.00 38.06           N  
ATOM    309  CA  GLY L  41      28.455   4.705  35.417  1.00 38.96           C  
ATOM    310  C   GLY L  41      27.160   5.085  36.065  1.00 39.21           C  
ATOM    311  O   GLY L  41      26.183   4.345  35.964  1.00 40.01           O  
ATOM    312  N   LYS L  42      27.097   6.248  36.742  1.00 35.98           N  
ATOM    313  CA  LYS L  42      25.856   6.580  37.383  1.00 33.52           C  
ATOM    314  CB  LYS L  42      25.915   6.445  38.911  1.00 34.98           C  
ATOM    315  CG  LYS L  42      26.086   4.987  39.341  1.00 41.97           C  
ATOM    316  CD  LYS L  42      26.515   4.800  40.796  1.00 46.72           C  
ATOM    317  CE  LYS L  42      26.691   3.334  41.184  1.00 55.38           C  
ATOM    318  NZ  LYS L  42      27.356   3.237  42.501  1.00 58.47           N1+
ATOM    319  C   LYS L  42      25.475   7.986  37.039  1.00 31.69           C  
ATOM    320  O   LYS L  42      26.296   8.768  36.560  1.00 30.41           O  
ATOM    321  N   ALA L  43      24.186   8.326  37.251  1.00 28.86           N  
ATOM    322  CA  ALA L  43      23.681   9.643  36.975  1.00 27.48           C  
ATOM    323  CB  ALA L  43      22.144   9.719  36.935  1.00 28.35           C  
ATOM    324  C   ALA L  43      24.161  10.558  38.060  1.00 26.83           C  
ATOM    325  O   ALA L  43      24.548  10.111  39.138  1.00 27.86           O  
ATOM    326  N   PRO L  44      24.161  11.841  37.786  1.00 24.87           N  
ATOM    327  CA  PRO L  44      24.621  12.816  38.743  1.00 23.49           C  
ATOM    328  CD  PRO L  44      24.270  12.313  36.416  1.00 24.51           C  
ATOM    329  CB  PRO L  44      24.739  14.127  37.965  1.00 24.76           C  
ATOM    330  CG  PRO L  44      24.968  13.679  36.511  1.00 25.44           C  
ATOM    331  C   PRO L  44      23.672  12.914  39.900  1.00 25.18           C  
ATOM    332  O   PRO L  44      22.481  12.673  39.708  1.00 26.94           O  
ATOM    333  N   LYS L  45      24.177  13.244  41.109  1.00 24.34           N  
ATOM    334  CA  LYS L  45      23.313  13.412  42.246  1.00 25.57           C  
ATOM    335  CB  LYS L  45      23.619  12.494  43.441  1.00 28.34           C  
ATOM    336  CG  LYS L  45      23.062  11.081  43.271  1.00 34.60           C  
ATOM    337  CD  LYS L  45      23.505  10.100  44.357  1.00 38.11           C  
ATOM    338  CE  LYS L  45      24.681   9.215  43.946  0.80 48.63           C  
ATOM    339  NZ  LYS L  45      24.855   8.123  44.929  1.00 54.31           N1+
ATOM    340  C   LYS L  45      23.440  14.823  42.727  1.00 26.88           C  
ATOM    341  O   LYS L  45      24.541  15.363  42.818  1.00 27.19           O  
ATOM    342  N   LEU L  46      22.291  15.449  43.054  1.00 25.20           N  
ATOM    343  CA  LEU L  46      22.233  16.821  43.483  1.00 25.08           C  
ATOM    344  CB  LEU L  46      20.797  17.373  43.417  1.00 24.20           C  
ATOM    345  CG  LEU L  46      20.637  18.830  43.879  1.00 26.03           C  
ATOM    346  CD1 LEU L  46      21.401  19.806  42.972  1.00 26.43           C  
ATOM    347  CD2 LEU L  46      19.152  19.195  44.022  1.00 25.88           C  
ATOM    348  C   LEU L  46      22.706  16.938  44.905  1.00 26.21           C  
ATOM    349  O   LEU L  46      22.134  16.325  45.804  1.00 27.62           O  
ATOM    350  N   LEU L  47      23.859  17.612  45.110  1.00 26.02           N  
ATOM    351  CA  LEU L  47      24.395  17.925  46.413  1.00 26.05           C  
ATOM    352  CB  LEU L  47      25.928  18.067  46.374  1.00 24.93           C  
ATOM    353  CG  LEU L  47      26.652  16.775  45.948  1.00 25.96           C  
ATOM    354  CD1 LEU L  47      28.175  16.976  45.931  1.00 27.23           C  
ATOM    355  CD2 LEU L  47      26.235  15.576  46.817  1.00 26.71           C  
ATOM    356  C   LEU L  47      23.859  19.202  47.002  1.00 27.68           C  
ATOM    357  O   LEU L  47      23.354  19.234  48.124  1.00 29.09           O  
ATOM    358  N   ILE L  48      23.960  20.311  46.232  1.00 26.07           N  
ATOM    359  CA  ILE L  48      23.625  21.605  46.764  1.00 26.12           C  
ATOM    360  CB  ILE L  48      24.833  22.384  47.204  1.00 27.40           C  
ATOM    361  CG1 ILE L  48      25.573  21.621  48.315  1.00 28.47           C  
ATOM    362  CG2 ILE L  48      24.383  23.790  47.625  1.00 26.42           C  
ATOM    363  CD1 ILE L  48      26.940  22.206  48.660  1.00 29.90           C  
ATOM    364  C   ILE L  48      22.925  22.406  45.709  1.00 27.06           C  
ATOM    365  O   ILE L  48      23.193  22.258  44.518  1.00 26.98           O  
ATOM    366  N   TYR L  49      21.978  23.267  46.136  1.00 26.15           N  
ATOM    367  CA  TYR L  49      21.296  24.150  45.236  1.00 26.22           C  
ATOM    368  CB  TYR L  49      19.851  23.739  44.895  1.00 26.16           C  
ATOM    369  CG  TYR L  49      19.084  23.487  46.148  1.00 26.92           C  
ATOM    370  CD1 TYR L  49      19.071  22.230  46.706  1.00 27.74           C  
ATOM    371  CD2 TYR L  49      18.381  24.490  46.769  1.00 28.97           C  
ATOM    372  CE1 TYR L  49      18.368  21.965  47.857  1.00 29.44           C  
ATOM    373  CE2 TYR L  49      17.675  24.231  47.922  1.00 30.89           C  
ATOM    374  CZ  TYR L  49      17.662  22.970  48.465  1.00 30.66           C  
ATOM    375  OH  TYR L  49      16.932  22.724  49.651  1.00 29.72           O  
ATOM    376  C   TYR L  49      21.288  25.521  45.846  1.00 27.37           C  
ATOM    377  O   TYR L  49      21.485  25.683  47.051  1.00 27.24           O  
ATOM    378  N   ASN L  50      21.011  26.550  45.022  1.00 55.53           N  
ATOM    379  CA  ASN L  50      20.906  27.901  45.497  1.00 57.34           C  
ATOM    380  CB  ASN L  50      19.726  28.132  46.455  1.00 59.39           C  
ATOM    381  CG  ASN L  50      19.543  29.637  46.591  1.00 66.75           C  
ATOM    382  OD1 ASN L  50      19.551  30.366  45.600  1.00 67.73           O  
ATOM    383  ND2 ASN L  50      19.380  30.123  47.851  1.00  0.00           N  
ATOM    384  C   ASN L  50      22.177  28.275  46.189  1.00 61.87           C  
ATOM    385  O   ASN L  50      22.182  29.062  47.134  1.00 62.54           O  
ATOM    386  N   ALA L  51      23.284  27.673  45.721  1.00 59.57           N  
ATOM    387  CA  ALA L  51      24.649  27.930  46.089  1.00 60.31           C  
ATOM    388  CB  ALA L  51      25.003  29.428  46.044  1.00 60.99           C  
ATOM    389  C   ALA L  51      25.005  27.426  47.463  1.00 64.00           C  
ATOM    390  O   ALA L  51      26.090  26.873  47.641  1.00 63.95           O  
ATOM    391  N   VAL L  52      24.160  27.696  48.482  1.00 62.38           N  
ATOM    392  CA  VAL L  52      24.387  27.262  49.842  1.00 63.97           C  
ATOM    393  CB  VAL L  52      24.041  28.329  50.837  1.00 68.76           C  
ATOM    394  CG1 VAL L  52      24.246  27.760  52.250  1.00  0.00           C  
ATOM    395  CG2 VAL L  52      24.897  29.572  50.539  1.00  0.00           C  
ATOM    396  C   VAL L  52      23.663  26.018  50.296  1.00 66.55           C  
ATOM    397  O   VAL L  52      24.171  25.258  51.119  1.00 67.27           O  
ATOM    398  N   LYS L  53      22.426  25.811  49.795  1.00 30.05           N  
ATOM    399  CA  LYS L  53      21.482  24.890  50.390  1.00 30.64           C  
ATOM    400  CB  LYS L  53      20.055  25.103  49.849  1.00 31.02           C  
ATOM    401  CG  LYS L  53      18.935  24.449  50.660  1.00 41.28           C  
ATOM    402  CD  LYS L  53      18.486  25.250  51.882  1.00  0.00           C  
ATOM    403  CE  LYS L  53      19.360  25.074  53.121  1.00  0.00           C  
ATOM    404  NZ  LYS L  53      18.832  25.910  54.224  1.00  0.00           N1+
ATOM    405  C   LYS L  53      21.820  23.452  50.141  1.00 31.57           C  
ATOM    406  O   LYS L  53      22.042  23.038  49.005  1.00 32.01           O  
ATOM    407  N   LEU L  54      21.836  22.638  51.224  1.00 30.26           N  
ATOM    408  CA  LEU L  54      22.073  21.227  51.081  1.00 30.34           C  
ATOM    409  CB  LEU L  54      22.603  20.505  52.336  1.00 31.73           C  
ATOM    410  CG  LEU L  54      24.107  20.681  52.599  1.00 34.58           C  
ATOM    411  CD1 LEU L  54      24.938  20.002  51.498  1.00 26.16           C  
ATOM    412  CD2 LEU L  54      24.483  22.154  52.809  1.00 34.10           C  
ATOM    413  C   LEU L  54      20.797  20.547  50.716  1.00 32.19           C  
ATOM    414  O   LEU L  54      19.743  20.821  51.289  1.00 32.24           O  
ATOM    415  N   GLU L  55      20.884  19.612  49.750  1.00 30.95           N  
ATOM    416  CA  GLU L  55      19.755  18.837  49.329  1.00 30.95           C  
ATOM    417  CB  GLU L  55      19.998  18.038  48.036  1.00 30.98           C  
ATOM    418  CG  GLU L  55      18.827  17.137  47.631  1.00 18.89           C  
ATOM    419  CD  GLU L  55      17.685  18.004  47.124  1.00 19.34           C  
ATOM    420  OE1 GLU L  55      17.692  19.228  47.420  1.00 20.60           O  
ATOM    421  OE2 GLU L  55      16.788  17.449  46.436  1.00  0.00           O1-
ATOM    422  C   GLU L  55      19.498  17.861  50.423  1.00 32.53           C  
ATOM    423  O   GLU L  55      20.398  17.520  51.190  1.00 31.21           O  
ATOM    424  N   SER L  56      18.244  17.391  50.540  1.00 33.70           N  
ATOM    425  CA  SER L  56      17.949  16.501  51.621  1.00 35.16           C  
ATOM    426  CB  SER L  56      16.453  16.166  51.758  1.00 37.79           C  
ATOM    427  OG  SER L  56      16.013  15.419  50.633  1.00 43.36           O  
ATOM    428  C   SER L  56      18.686  15.212  51.421  1.00 35.10           C  
ATOM    429  O   SER L  56      18.775  14.693  50.309  1.00 35.01           O  
ATOM    430  N   GLY L  57      19.247  14.670  52.522  1.00 34.82           N  
ATOM    431  CA  GLY L  57      19.890  13.385  52.497  1.00 34.84           C  
ATOM    432  C   GLY L  57      21.359  13.502  52.211  1.00 36.12           C  
ATOM    433  O   GLY L  57      22.069  12.498  52.242  1.00 37.13           O  
ATOM    434  N   VAL L  58      21.869  14.716  51.925  1.00 32.73           N  
ATOM    435  CA  VAL L  58      23.272  14.865  51.625  1.00 31.52           C  
ATOM    436  CB  VAL L  58      23.568  16.085  50.797  1.00 31.65           C  
ATOM    437  CG1 VAL L  58      25.089  16.228  50.638  1.00 31.67           C  
ATOM    438  CG2 VAL L  58      22.818  15.960  49.461  1.00 30.47           C  
ATOM    439  C   VAL L  58      24.029  15.002  52.913  1.00 33.24           C  
ATOM    440  O   VAL L  58      23.562  15.652  53.847  1.00 33.29           O  
ATOM    441  N   PRO L  59      25.204  14.417  52.972  1.00 32.76           N  
ATOM    442  CA  PRO L  59      26.004  14.461  54.173  1.00 33.63           C  
ATOM    443  CD  PRO L  59      25.493  13.240  52.171  1.00 34.09           C  
ATOM    444  CB  PRO L  59      27.134  13.458  53.954  1.00 35.04           C  
ATOM    445  CG  PRO L  59      26.530  12.434  52.975  1.00 35.98           C  
ATOM    446  C   PRO L  59      26.478  15.850  54.473  1.00 34.23           C  
ATOM    447  O   PRO L  59      26.718  16.620  53.546  1.00 33.43           O  
ATOM    448  N   SER L  60      26.648  16.170  55.769  1.00 33.01           N  
ATOM    449  CA  SER L  60      26.989  17.490  56.226  1.00 33.34           C  
ATOM    450  CB  SER L  60      26.955  17.619  57.756  1.00 36.02           C  
ATOM    451  OG  SER L  60      27.297  18.945  58.131  1.00 40.97           O  
ATOM    452  C   SER L  60      28.362  17.900  55.784  1.00 32.88           C  
ATOM    453  O   SER L  60      28.668  19.091  55.761  1.00 32.78           O  
ATOM    454  N   ARG L  61      29.226  16.942  55.405  1.00 31.31           N  
ATOM    455  CA  ARG L  61      30.580  17.275  55.041  1.00 31.76           C  
ATOM    456  CB  ARG L  61      31.475  16.049  54.757  1.00 32.16           C  
ATOM    457  CG  ARG L  61      31.004  15.125  53.633  1.00 33.15           C  
ATOM    458  CD  ARG L  61      31.951  13.940  53.419  1.00 32.74           C  
ATOM    459  NE  ARG L  61      31.365  13.058  52.371  1.00 37.47           N  
ATOM    460  CZ  ARG L  61      30.632  11.964  52.728  1.00 40.53           C  
ATOM    461  NH1 ARG L  61      30.488  11.633  54.044  1.00 36.91           N1+
ATOM    462  NH2 ARG L  61      30.046  11.189  51.770  1.00 37.40           N  
ATOM    463  C   ARG L  61      30.568  18.173  53.842  1.00 31.97           C  
ATOM    464  O   ARG L  61      31.511  18.936  53.632  1.00 33.52           O  
ATOM    465  N   PHE L  62      29.519  18.072  53.000  1.00 29.75           N  
ATOM    466  CA  PHE L  62      29.420  18.895  51.824  1.00 28.37           C  
ATOM    467  CB  PHE L  62      28.565  18.250  50.721  1.00 27.79           C  
ATOM    468  CG  PHE L  62      29.312  17.089  50.166  1.00 28.92           C  
ATOM    469  CD1 PHE L  62      29.323  15.863  50.789  1.00 29.44           C  
ATOM    470  CD2 PHE L  62      30.004  17.227  48.991  1.00 28.86           C  
ATOM    471  CE1 PHE L  62      30.018  14.804  50.256  1.00 29.99           C  
ATOM    472  CE2 PHE L  62      30.699  16.170  48.456  1.00 29.17           C  
ATOM    473  CZ  PHE L  62      30.712  14.952  49.084  1.00 29.33           C  
ATOM    474  C   PHE L  62      28.778  20.213  52.161  1.00 30.90           C  
ATOM    475  O   PHE L  62      27.769  20.269  52.862  1.00 31.17           O  
ATOM    476  N   SER L  63      29.364  21.324  51.655  1.00 30.43           N  
ATOM    477  CA  SER L  63      28.820  22.638  51.875  1.00 31.85           C  
ATOM    478  CB  SER L  63      29.435  23.366  53.085  1.00 33.63           C  
ATOM    479  OG  SER L  63      30.817  23.601  52.860  1.00 35.91           O  
ATOM    480  C   SER L  63      29.118  23.468  50.660  1.00 32.37           C  
ATOM    481  O   SER L  63      30.009  23.140  49.878  1.00 32.34           O  
ATOM    482  N   GLY L  64      28.371  24.580  50.468  1.00 31.64           N  
ATOM    483  CA  GLY L  64      28.595  25.422  49.322  1.00 32.53           C  
ATOM    484  C   GLY L  64      28.541  26.857  49.754  1.00 34.07           C  
ATOM    485  O   GLY L  64      27.900  27.194  50.748  1.00 33.59           O  
ATOM    486  N   SER L  65      29.224  27.751  48.999  1.00 33.64           N  
ATOM    487  CA  SER L  65      29.228  29.150  49.337  1.00 36.15           C  
ATOM    488  CB  SER L  65      30.331  29.538  50.335  1.00 38.19           C  
ATOM    489  OG  SER L  65      31.609  29.382  49.738  1.00 44.14           O  
ATOM    490  C   SER L  65      29.475  29.954  48.091  1.00 36.40           C  
ATOM    491  O   SER L  65      29.838  29.413  47.047  1.00 34.70           O  
ATOM    492  N   GLY L  66      29.285  31.292  48.176  1.00 37.10           N  
ATOM    493  CA  GLY L  66      29.562  32.158  47.060  1.00 38.94           C  
ATOM    494  C   GLY L  66      28.316  32.798  46.530  1.00 40.97           C  
ATOM    495  O   GLY L  66      27.200  32.331  46.750  1.00 39.82           O  
ATOM    496  N   SER L  67      28.507  33.940  45.830  1.00 41.35           N  
ATOM    497  CA  SER L  67      27.456  34.678  45.191  1.00 42.17           C  
ATOM    498  CB  SER L  67      26.841  35.789  46.063  1.00 45.11           C  
ATOM    499  OG  SER L  67      26.119  35.227  47.147  1.00 51.08           O  
ATOM    500  C   SER L  67      28.076  35.359  44.012  1.00 43.00           C  
ATOM    501  O   SER L  67      29.292  35.527  43.945  1.00 42.85           O  
ATOM    502  N   GLY L  68      27.247  35.778  43.040  1.00 40.38           N  
ATOM    503  CA  GLY L  68      27.781  36.487  41.914  1.00 38.97           C  
ATOM    504  C   GLY L  68      28.479  35.544  40.977  1.00 39.16           C  
ATOM    505  O   GLY L  68      27.854  34.672  40.378  1.00 38.04           O  
ATOM    506  N   THR L  69      29.764  35.843  40.701  1.00 36.44           N  
ATOM    507  CA  THR L  69      30.635  35.107  39.819  1.00 36.96           C  
ATOM    508  CB  THR L  69      31.702  35.984  39.237  1.00 37.92           C  
ATOM    509  OG1 THR L  69      32.544  36.483  40.267  1.00 37.91           O  
ATOM    510  CG2 THR L  69      31.018  37.148  38.502  1.00 36.23           C  
ATOM    511  C   THR L  69      31.332  33.909  40.418  1.00 37.70           C  
ATOM    512  O   THR L  69      31.586  32.934  39.710  1.00 37.31           O  
ATOM    513  N   ASP L  70      31.716  33.951  41.716  1.00 37.23           N  
ATOM    514  CA  ASP L  70      32.576  32.904  42.208  1.00 37.66           C  
ATOM    515  CB  ASP L  70      33.876  33.441  42.825  1.00 41.26           C  
ATOM    516  CG  ASP L  70      34.708  34.050  41.703  1.00 46.36           C  
ATOM    517  OD1 ASP L  70      34.493  33.667  40.522  1.00 48.34           O  
ATOM    518  OD2 ASP L  70      35.573  34.913  42.012  1.00 49.99           O1-
ATOM    519  C   ASP L  70      31.894  32.065  43.248  1.00 37.24           C  
ATOM    520  O   ASP L  70      31.330  32.584  44.209  1.00 37.34           O  
ATOM    521  N   PHE L  71      31.962  30.723  43.083  1.00 33.73           N  
ATOM    522  CA  PHE L  71      31.319  29.824  44.003  1.00 32.60           C  
ATOM    523  CB  PHE L  71      30.048  29.176  43.429  1.00 32.93           C  
ATOM    524  CG  PHE L  71      29.077  30.274  43.158  1.00 34.02           C  
ATOM    525  CD1 PHE L  71      28.191  30.680  44.128  1.00 34.18           C  
ATOM    526  CD2 PHE L  71      29.057  30.904  41.936  1.00 34.77           C  
ATOM    527  CE1 PHE L  71      27.296  31.694  43.882  1.00 36.11           C  
ATOM    528  CE2 PHE L  71      28.163  31.918  41.684  1.00 36.65           C  
ATOM    529  CZ  PHE L  71      27.278  32.314  42.656  1.00 35.72           C  
ATOM    530  C   PHE L  71      32.266  28.714  44.359  1.00 33.17           C  
ATOM    531  O   PHE L  71      33.183  28.404  43.599  1.00 34.51           O  
ATOM    532  N   THR L  72      32.063  28.095  45.548  0.90 32.49           N  
ATOM    533  CA  THR L  72      32.942  27.045  45.981  0.90 32.07           C  
ATOM    534  CB  THR L  72      33.926  27.507  47.017  0.90 34.71           C  
ATOM    535  OG1 THR L  72      34.698  28.587  46.512  0.90 37.40           O  
ATOM    536  CG2 THR L  72      34.847  26.333  47.381  0.90 32.32           C  
ATOM    537  C   THR L  72      32.149  25.925  46.596  0.90 32.23           C  
ATOM    538  O   THR L  72      31.122  26.140  47.237  0.90 32.45           O  
ATOM    539  N   LEU L  73      32.637  24.682  46.391  1.00 30.61           N  
ATOM    540  CA  LEU L  73      32.078  23.486  46.961  1.00 29.68           C  
ATOM    541  CB  LEU L  73      31.846  22.410  45.873  1.00 28.86           C  
ATOM    542  CG  LEU L  73      31.230  21.058  46.297  1.00 30.32           C  
ATOM    543  CD1 LEU L  73      32.105  20.306  47.297  1.00 31.01           C  
ATOM    544  CD2 LEU L  73      29.780  21.190  46.763  1.00 29.51           C  
ATOM    545  C   LEU L  73      33.144  22.996  47.893  1.00 31.76           C  
ATOM    546  O   LEU L  73      34.309  22.904  47.506  1.00 31.63           O  
ATOM    547  N   THR L  74      32.794  22.697  49.163  1.00 31.40           N  
ATOM    548  CA  THR L  74      33.816  22.260  50.073  1.00 31.81           C  
ATOM    549  CB  THR L  74      34.061  23.219  51.200  1.00 34.52           C  
ATOM    550  OG1 THR L  74      34.432  24.493  50.695  1.00 35.23           O  
ATOM    551  CG2 THR L  74      35.188  22.659  52.083  1.00 33.12           C  
ATOM    552  C   THR L  74      33.421  20.958  50.692  1.00 31.82           C  
ATOM    553  O   THR L  74      32.285  20.771  51.129  1.00 31.77           O  
ATOM    554  N   ILE L  75      34.379  20.011  50.732  1.00 29.20           N  
ATOM    555  CA  ILE L  75      34.189  18.752  51.386  1.00 28.65           C  
ATOM    556  CB  ILE L  75      34.685  17.586  50.578  1.00 29.41           C  
ATOM    557  CG1 ILE L  75      33.953  17.536  49.228  1.00 29.09           C  
ATOM    558  CG2 ILE L  75      34.506  16.306  51.410  1.00 28.49           C  
ATOM    559  CD1 ILE L  75      34.568  16.557  48.233  1.00 31.63           C  
ATOM    560  C   ILE L  75      35.045  18.861  52.610  1.00 30.93           C  
ATOM    561  O   ILE L  75      36.268  18.949  52.516  1.00 31.60           O  
ATOM    562  N   SER L  76      34.405  18.875  53.794  1.00 31.28           N  
ATOM    563  CA  SER L  76      35.078  19.099  55.044  1.00 33.18           C  
ATOM    564  CB  SER L  76      34.120  19.005  56.239  1.00 34.56           C  
ATOM    565  OG  SER L  76      33.058  19.932  56.087  1.00 34.13           O  
ATOM    566  C   SER L  76      36.112  18.044  55.269  1.00 34.80           C  
ATOM    567  O   SER L  76      37.283  18.347  55.492  1.00 36.36           O  
ATOM    568  N   SER L  77      35.693  16.765  55.247  1.00 33.17           N  
ATOM    569  CA  SER L  77      36.639  15.709  55.446  1.00 33.47           C  
ATOM    570  CB  SER L  77      36.492  14.999  56.804  1.00 36.19           C  
ATOM    571  OG  SER L  77      35.226  14.364  56.893  1.00 40.23           O  
ATOM    572  C   SER L  77      36.383  14.706  54.371  1.00 33.39           C  
ATOM    573  O   SER L  77      35.337  14.061  54.336  1.00 34.69           O  
ATOM    574  N   LEU L  78      37.373  14.521  53.482  1.00 31.00           N  
ATOM    575  CA  LEU L  78      37.231  13.670  52.338  1.00 30.85           C  
ATOM    576  CB  LEU L  78      38.454  13.775  51.405  1.00 29.99           C  
ATOM    577  CG  LEU L  78      38.348  13.003  50.080  1.00 30.22           C  
ATOM    578  CD1 LEU L  78      37.235  13.577  49.186  1.00 28.46           C  
ATOM    579  CD2 LEU L  78      39.711  12.951  49.368  1.00 30.72           C  
ATOM    580  C   LEU L  78      37.094  12.254  52.803  1.00 32.27           C  
ATOM    581  O   LEU L  78      37.791  11.819  53.716  1.00 32.26           O  
ATOM    582  N   GLN L  79      36.166  11.500  52.174  1.00 30.72           N  
ATOM    583  CA  GLN L  79      35.925  10.126  52.524  1.00 30.94           C  
ATOM    584  CB  GLN L  79      34.464   9.854  52.917  1.00 32.69           C  
ATOM    585  CG  GLN L  79      34.010  10.635  54.151  1.00 38.06           C  
ATOM    586  CD  GLN L  79      34.686  10.029  55.368  1.00 45.64           C  
ATOM    587  OE1 GLN L  79      35.198   8.912  55.318  1.00 48.35           O  
ATOM    588  NE2 GLN L  79      34.685  10.779  56.501  0.80 43.52           N  
ATOM    589  C   GLN L  79      36.216   9.307  51.301  1.00 30.98           C  
ATOM    590  O   GLN L  79      36.211   9.825  50.187  1.00 29.29           O  
ATOM    591  N   PRO L  80      36.474   8.037  51.462  1.00 29.68           N  
ATOM    592  CA  PRO L  80      36.813   7.216  50.331  1.00 30.16           C  
ATOM    593  CD  PRO L  80      37.028   7.518  52.701  1.00 30.55           C  
ATOM    594  CB  PRO L  80      37.248   5.875  50.917  1.00 31.53           C  
ATOM    595  CG  PRO L  80      37.810   6.254  52.300  1.00 32.84           C  
ATOM    596  C   PRO L  80      35.717   7.126  49.314  1.00 30.38           C  
ATOM    597  O   PRO L  80      36.022   6.938  48.138  1.00 30.49           O  
ATOM    598  N   GLU L  81      34.448   7.240  49.746  1.00 28.49           N  
ATOM    599  CA  GLU L  81      33.295   7.165  48.888  1.00 29.33           C  
ATOM    600  CB  GLU L  81      31.958   6.967  49.632  1.00 31.00           C  
ATOM    601  CG  GLU L  81      31.658   7.995  50.722  0.80 38.52           C  
ATOM    602  CD  GLU L  81      32.147   7.413  52.040  1.00 47.93           C  
ATOM    603  OE1 GLU L  81      33.039   6.525  52.002  1.00 42.55           O  
ATOM    604  OE2 GLU L  81      31.628   7.845  53.104  1.00 47.70           O1-
ATOM    605  C   GLU L  81      33.188   8.392  48.031  1.00 29.01           C  
ATOM    606  O   GLU L  81      32.496   8.381  47.015  1.00 30.03           O  
ATOM    607  N   ASP L  82      33.840   9.491  48.449  1.00 28.78           N  
ATOM    608  CA  ASP L  82      33.780  10.789  47.830  1.00 28.55           C  
ATOM    609  CB  ASP L  82      34.469  11.878  48.667  1.00 29.79           C  
ATOM    610  CG  ASP L  82      33.590  12.094  49.891  1.00 32.07           C  
ATOM    611  OD1 ASP L  82      32.433  11.594  49.868  1.00 31.89           O  
ATOM    612  OD2 ASP L  82      34.053  12.756  50.856  1.00 34.49           O1-
ATOM    613  C   ASP L  82      34.373  10.802  46.451  1.00 30.56           C  
ATOM    614  O   ASP L  82      34.189  11.777  45.726  1.00 32.50           O  
ATOM    615  N   PHE L  83      35.172   9.785  46.078  1.00 30.18           N  
ATOM    616  CA  PHE L  83      35.718   9.714  44.746  1.00 30.62           C  
ATOM    617  CB  PHE L  83      36.377   8.338  44.498  1.00 33.18           C  
ATOM    618  CG  PHE L  83      36.500   8.041  43.042  1.00 36.41           C  
ATOM    619  CD1 PHE L  83      37.467   8.618  42.253  1.00 39.52           C  
ATOM    620  CD2 PHE L  83      35.633   7.137  42.472  1.00 39.06           C  
ATOM    621  CE1 PHE L  83      37.551   8.304  40.914  1.00 41.51           C  
ATOM    622  CE2 PHE L  83      35.713   6.820  41.138  1.00 41.32           C  
ATOM    623  CZ  PHE L  83      36.671   7.410  40.352  1.00 41.75           C  
ATOM    624  C   PHE L  83      34.614   9.921  43.753  1.00 30.27           C  
ATOM    625  O   PHE L  83      33.610   9.209  43.770  1.00 30.94           O  
ATOM    626  N   ALA L  84      34.775  10.926  42.857  1.00 28.61           N  
ATOM    627  CA  ALA L  84      33.759  11.201  41.879  1.00 29.06           C  
ATOM    628  CB  ALA L  84      32.373  11.458  42.498  1.00 27.67           C  
ATOM    629  C   ALA L  84      34.138  12.439  41.124  1.00 30.14           C  
ATOM    630  O   ALA L  84      35.166  13.063  41.386  1.00 31.90           O  
ATOM    631  N   THR L  85      33.309  12.800  40.123  1.00 27.69           N  
ATOM    632  CA  THR L  85      33.495  14.013  39.385  1.00 26.87           C  
ATOM    633  CB  THR L  85      33.315  13.852  37.904  1.00 29.82           C  
ATOM    634  OG1 THR L  85      34.234  12.899  37.396  1.00 33.53           O  
ATOM    635  CG2 THR L  85      33.547  15.215  37.234  1.00 28.56           C  
ATOM    636  C   THR L  85      32.422  14.932  39.884  1.00 27.42           C  
ATOM    637  O   THR L  85      31.273  14.520  40.033  1.00 28.46           O  
ATOM    638  N   TYR L  86      32.773  16.202  40.170  1.00 26.39           N  
ATOM    639  CA  TYR L  86      31.813  17.126  40.713  1.00 25.66           C  
ATOM    640  CB  TYR L  86      32.297  17.849  41.986  1.00 25.36           C  
ATOM    641  CG  TYR L  86      32.462  16.845  43.075  1.00 27.03           C  
ATOM    642  CD1 TYR L  86      33.606  16.088  43.157  1.00 27.49           C  
ATOM    643  CD2 TYR L  86      31.480  16.662  44.021  1.00 27.09           C  
ATOM    644  CE1 TYR L  86      33.769  15.162  44.158  1.00 27.13           C  
ATOM    645  CE2 TYR L  86      31.637  15.738  45.025  1.00 26.47           C  
ATOM    646  CZ  TYR L  86      32.784  14.983  45.095  1.00 28.60           C  
ATOM    647  OH  TYR L  86      32.951  14.031  46.124  1.00 28.13           O  
ATOM    648  C   TYR L  86      31.557  18.189  39.689  1.00 27.28           C  
ATOM    649  O   TYR L  86      32.483  18.653  39.023  1.00 28.77           O  
ATOM    650  N   TYR L  87      30.275  18.593  39.529  1.00 25.93           N  
ATOM    651  CA  TYR L  87      29.947  19.581  38.536  1.00 25.46           C  
ATOM    652  CB  TYR L  87      29.005  19.099  37.415  1.00 25.23           C  
ATOM    653  CG  TYR L  87      29.569  17.948  36.657  1.00 25.37           C  
ATOM    654  CD1 TYR L  87      30.471  18.132  35.635  1.00 25.89           C  
ATOM    655  CD2 TYR L  87      29.181  16.668  36.971  1.00 26.13           C  
ATOM    656  CE1 TYR L  87      30.977  17.058  34.940  1.00 25.46           C  
ATOM    657  CE2 TYR L  87      29.682  15.592  36.279  1.00 25.10           C  
ATOM    658  CZ  TYR L  87      30.582  15.784  35.261  1.00 25.65           C  
ATOM    659  OH  TYR L  87      31.101  14.683  34.546  1.00 27.02           O  
ATOM    660  C   TYR L  87      29.164  20.692  39.174  1.00 27.57           C  
ATOM    661  O   TYR L  87      28.368  20.473  40.085  1.00 26.92           O  
ATOM    662  N   CYS L  88      29.389  21.933  38.694  1.00 26.20           N  
ATOM    663  CA  CYS L  88      28.593  23.054  39.100  1.00 27.38           C  
ATOM    664  CB  CYS L  88      29.403  24.342  39.401  1.00 28.60           C  
ATOM    665  SG  CYS L  88      30.473  24.886  38.030  1.00 32.26           S  
ATOM    666  C   CYS L  88      27.651  23.315  37.959  1.00 28.21           C  
ATOM    667  O   CYS L  88      27.915  22.917  36.825  1.00 28.05           O  
ATOM    668  N   LYS L  89      26.492  23.944  38.242  1.00 27.01           N  
ATOM    669  CA  LYS L  89      25.529  24.225  37.209  1.00 26.53           C  
ATOM    670  CB  LYS L  89      24.401  23.183  37.132  1.00 27.83           C  
ATOM    671  CG  LYS L  89      23.372  23.473  36.039  1.00 29.77           C  
ATOM    672  CD  LYS L  89      22.286  22.400  35.934  1.00 28.06           C  
ATOM    673  CE  LYS L  89      21.174  22.757  34.948  1.00  0.00           C  
ATOM    674  NZ  LYS L  89      21.372  22.027  33.675  1.00  0.00           N1+
ATOM    675  C   LYS L  89      24.866  25.522  37.550  1.00 28.04           C  
ATOM    676  O   LYS L  89      24.594  25.789  38.719  1.00 29.39           O  
ATOM    677  N   GLN L  90      24.587  26.369  36.534  1.00 26.90           N  
ATOM    678  CA  GLN L  90      23.911  27.605  36.823  1.00 25.56           C  
ATOM    679  CB  GLN L  90      24.504  28.842  36.111  1.00 25.94           C  
ATOM    680  CG  GLN L  90      24.442  28.814  34.577  1.00 27.38           C  
ATOM    681  CD  GLN L  90      23.074  29.283  34.088  1.00 31.23           C  
ATOM    682  OE1 GLN L  90      22.259  29.787  34.858  1.00 31.91           O  
ATOM    683  NE2 GLN L  90      22.814  29.108  32.765  1.00 28.63           N  
ATOM    684  C   GLN L  90      22.470  27.478  36.414  1.00 27.61           C  
ATOM    685  O   GLN L  90      22.193  27.000  35.314  1.00 28.39           O  
ATOM    686  N   TYR L  91      21.485  27.935  37.209  1.00 26.23           N  
ATOM    687  CA  TYR L  91      20.179  27.912  36.605  1.00 28.14           C  
ATOM    688  CB  TYR L  91      19.278  26.808  37.189  1.00 28.96           C  
ATOM    689  CG  TYR L  91      19.173  26.977  38.654  1.00 26.60           C  
ATOM    690  CD1 TYR L  91      18.181  27.759  39.181  1.00 27.43           C  
ATOM    691  CD2 TYR L  91      20.063  26.352  39.497  1.00 26.86           C  
ATOM    692  CE1 TYR L  91      18.080  27.914  40.541  1.00 27.02           C  
ATOM    693  CE2 TYR L  91      19.967  26.505  40.859  1.00 25.08           C  
ATOM    694  CZ  TYR L  91      18.969  27.290  41.383  1.00 26.84           C  
ATOM    695  OH  TYR L  91      18.858  27.453  42.779  1.00 30.06           O  
ATOM    696  C   TYR L  91      19.539  29.271  36.712  1.00 29.63           C  
ATOM    697  O   TYR L  91      18.340  29.394  36.958  1.00 30.03           O  
ATOM    698  N   TRP L  92      20.354  30.331  36.538  1.00 27.73           N  
ATOM    699  CA  TRP L  92      19.950  31.709  36.522  1.00 31.71           C  
ATOM    700  CB  TRP L  92      21.150  32.653  36.737  1.00 31.20           C  
ATOM    701  CG  TRP L  92      20.873  34.128  36.602  1.00 34.56           C  
ATOM    702  CD2 TRP L  92      20.067  34.903  37.505  1.00 33.95           C  
ATOM    703  CD1 TRP L  92      21.285  34.984  35.622  1.00 34.04           C  
ATOM    704  NE1 TRP L  92      20.804  36.247  35.868  1.00 36.75           N  
ATOM    705  CE2 TRP L  92      20.049  36.212  37.021  1.00 36.24           C  
ATOM    706  CE3 TRP L  92      19.391  34.554  38.640  1.00 37.09           C  
ATOM    707  CZ2 TRP L  92      19.359  37.195  37.670  1.00 39.26           C  
ATOM    708  CZ3 TRP L  92      18.696  35.551  39.292  1.00 39.32           C  
ATOM    709  CH2 TRP L  92      18.683  36.846  38.819  1.00 40.58           C  
ATOM    710  C   TRP L  92      19.253  32.034  35.240  1.00 32.70           C  
ATOM    711  O   TRP L  92      18.202  32.670  35.244  1.00 35.52           O  
ATOM    712  N   ASN L  93      19.822  31.599  34.096  1.00 31.11           N  
ATOM    713  CA  ASN L  93      19.191  31.924  32.852  1.00 31.79           C  
ATOM    714  CB  ASN L  93      19.785  33.157  32.156  1.00 31.64           C  
ATOM    715  CG  ASN L  93      18.813  33.565  31.060  1.00  0.00           C  
ATOM    716  OD1 ASN L  93      17.617  33.286  31.147  1.00  0.00           O  
ATOM    717  ND2 ASN L  93      19.333  34.234  29.997  1.00  0.00           N  
ATOM    718  C   ASN L  93      19.363  30.772  31.913  1.00 34.38           C  
ATOM    719  O   ASN L  93      20.278  29.963  32.058  1.00 32.73           O  
ATOM    720  N   THR L  94      18.459  30.658  30.918  1.00 36.04           N  
ATOM    721  CA  THR L  94      18.585  29.595  29.962  1.00 36.64           C  
ATOM    722  CB  THR L  94      17.298  29.232  29.279  1.00 38.79           C  
ATOM    723  OG1 THR L  94      16.797  30.344  28.550  1.00 39.84           O  
ATOM    724  CG2 THR L  94      16.280  28.790  30.344  1.00 37.13           C  
ATOM    725  C   THR L  94      19.543  30.050  28.912  1.00 34.75           C  
ATOM    726  O   THR L  94      19.680  31.244  28.654  1.00 34.96           O  
ATOM    727  N   PRO L  95      20.233  29.122  28.307  1.00 30.27           N  
ATOM    728  CA  PRO L  95      20.108  27.733  28.653  1.00 30.30           C  
ATOM    729  CD  PRO L  95      20.699  29.306  26.943  1.00 31.83           C  
ATOM    730  CB  PRO L  95      20.580  26.945  27.430  1.00 31.58           C  
ATOM    731  CG  PRO L  95      21.361  27.967  26.586  1.00 32.84           C  
ATOM    732  C   PRO L  95      20.894  27.433  29.886  1.00 29.51           C  
ATOM    733  O   PRO L  95      21.783  28.208  30.235  1.00 29.64           O  
ATOM    734  N   PHE L  96      20.578  26.318  30.573  1.00 28.06           N  
ATOM    735  CA  PHE L  96      21.337  25.987  31.739  1.00 27.18           C  
ATOM    736  CB  PHE L  96      20.648  24.976  32.673  1.00 26.34           C  
ATOM    737  CG  PHE L  96      19.375  25.621  33.114  1.00 24.72           C  
ATOM    738  CD1 PHE L  96      19.358  26.574  34.107  1.00 23.94           C  
ATOM    739  CD2 PHE L  96      18.191  25.292  32.499  1.00 22.99           C  
ATOM    740  CE1 PHE L  96      18.175  27.164  34.489  1.00 35.86           C  
ATOM    741  CE2 PHE L  96      17.005  25.877  32.882  1.00 28.47           C  
ATOM    742  CZ  PHE L  96      16.995  26.817  33.882  1.00 33.59           C  
ATOM    743  C   PHE L  96      22.647  25.435  31.271  1.00 30.98           C  
ATOM    744  O   PHE L  96      22.722  24.799  30.221  1.00 30.83           O  
ATOM    745  N   THR L  97      23.728  25.694  32.038  1.00 25.50           N  
ATOM    746  CA  THR L  97      25.056  25.319  31.638  1.00 26.97           C  
ATOM    747  CB  THR L  97      25.876  26.472  31.138  1.00 28.80           C  
ATOM    748  OG1 THR L  97      25.900  27.517  32.099  1.00 26.30           O  
ATOM    749  CG2 THR L  97      25.277  26.975  29.816  1.00 23.89           C  
ATOM    750  C   THR L  97      25.754  24.708  32.811  1.00 29.23           C  
ATOM    751  O   THR L  97      25.562  25.123  33.952  1.00 29.72           O  
ATOM    752  N   PHE L  98      26.590  23.685  32.540  1.00 27.94           N  
ATOM    753  CA  PHE L  98      27.314  22.987  33.566  1.00 26.24           C  
ATOM    754  CB  PHE L  98      27.243  21.451  33.451  1.00 26.96           C  
ATOM    755  CG  PHE L  98      25.864  20.926  33.684  1.00 28.21           C  
ATOM    756  CD1 PHE L  98      24.931  20.917  32.674  1.00 28.86           C  
ATOM    757  CD2 PHE L  98      25.512  20.415  34.910  1.00 28.35           C  
ATOM    758  CE1 PHE L  98      23.665  20.420  32.887  1.00 28.89           C  
ATOM    759  CE2 PHE L  98      24.249  19.916  35.128  1.00 28.14           C  
ATOM    760  CZ  PHE L  98      23.321  19.916  34.117  1.00 28.53           C  
ATOM    761  C   PHE L  98      28.768  23.294  33.379  1.00 28.01           C  
ATOM    762  O   PHE L  98      29.205  23.678  32.295  1.00 27.43           O  
ATOM    763  N   GLY L  99      29.559  23.141  34.462  1.00 26.76           N  
ATOM    764  CA  GLY L  99      30.979  23.321  34.379  1.00 27.31           C  
ATOM    765  C   GLY L  99      31.540  22.068  33.771  1.00 29.62           C  
ATOM    766  O   GLY L  99      30.819  21.093  33.569  1.00 28.57           O  
ATOM    767  N   GLN L 100      32.853  22.078  33.456  1.00 29.38           N  
ATOM    768  CA  GLN L 100      33.544  20.977  32.837  1.00 30.97           C  
ATOM    769  CB  GLN L 100      34.977  21.306  32.366  1.00 35.45           C  
ATOM    770  CG  GLN L 100      35.998  21.531  33.487  0.80 41.95           C  
ATOM    771  CD  GLN L 100      35.918  22.966  33.985  1.00 46.93           C  
ATOM    772  OE1 GLN L 100      34.871  23.439  34.421  1.00 43.30           O  
ATOM    773  NE2 GLN L 100      37.069  23.684  33.925  1.00 46.26           N  
ATOM    774  C   GLN L 100      33.652  19.830  33.799  1.00 30.89           C  
ATOM    775  O   GLN L 100      33.694  18.673  33.383  1.00 30.40           O  
ATOM    776  N   GLY L 101      33.758  20.119  35.112  1.00 29.15           N  
ATOM    777  CA  GLY L 101      33.818  19.067  36.091  1.00 28.75           C  
ATOM    778  C   GLY L 101      35.175  18.998  36.718  1.00 30.61           C  
ATOM    779  O   GLY L 101      36.182  19.395  36.132  1.00 28.90           O  
ATOM    780  N   THR L 102      35.210  18.498  37.971  1.00 29.21           N  
ATOM    781  CA  THR L 102      36.452  18.321  38.658  1.00 28.63           C  
ATOM    782  CB  THR L 102      36.616  19.261  39.829  1.00 27.21           C  
ATOM    783  OG1 THR L 102      37.965  19.279  40.246  1.00 28.12           O  
ATOM    784  CG2 THR L 102      35.725  18.846  41.007  1.00 25.01           C  
ATOM    785  C   THR L 102      36.513  16.889  39.112  1.00 30.30           C  
ATOM    786  O   THR L 102      35.627  16.398  39.811  1.00 29.68           O  
ATOM    787  N   LYS L 103      37.572  16.158  38.709  1.00 29.96           N  
ATOM    788  CA  LYS L 103      37.658  14.778  39.092  1.00 32.28           C  
ATOM    789  CB  LYS L 103      38.368  13.877  38.065  1.00 35.96           C  
ATOM    790  CG  LYS L 103      37.566  13.667  36.778  1.00 46.87           C  
ATOM    791  CD  LYS L 103      38.352  12.997  35.648  1.00 54.21           C  
ATOM    792  CE  LYS L 103      38.319  11.468  35.700  1.00 59.66           C  
ATOM    793  NZ  LYS L 103      39.054  10.906  34.544  1.00 62.16           N1+
ATOM    794  C   LYS L 103      38.430  14.702  40.366  1.00 31.81           C  
ATOM    795  O   LYS L 103      39.555  15.188  40.461  1.00 33.07           O  
ATOM    796  N   VAL L 104      37.824  14.071  41.389  1.00 28.80           N  
ATOM    797  CA  VAL L 104      38.469  13.948  42.662  1.00 27.27           C  
ATOM    798  CB  VAL L 104      37.545  14.229  43.813  1.00 28.17           C  
ATOM    799  CG1 VAL L 104      38.275  13.917  45.132  1.00 27.96           C  
ATOM    800  CG2 VAL L 104      37.066  15.687  43.703  1.00 28.05           C  
ATOM    801  C   VAL L 104      38.948  12.535  42.791  1.00 29.26           C  
ATOM    802  O   VAL L 104      38.202  11.587  42.551  1.00 27.99           O  
ATOM    803  N   GLU L 105      40.233  12.381  43.173  0.90 28.95           N  
ATOM    804  CA  GLU L 105      40.866  11.100  43.338  0.90 31.59           C  
ATOM    805  CB  GLU L 105      42.220  10.977  42.622  0.90 34.98           C  
ATOM    806  CG  GLU L 105      42.193  11.042  41.099  0.90 41.35           C  
ATOM    807  CD  GLU L 105      43.648  11.044  40.647  0.90 46.46           C  
ATOM    808  OE1 GLU L 105      44.376  10.072  40.986  0.90 46.76           O  
ATOM    809  OE2 GLU L 105      44.055  12.026  39.972  0.90 47.87           O1-
ATOM    810  C   GLU L 105      41.237  10.987  44.782  0.90 31.18           C  
ATOM    811  O   GLU L 105      41.514  11.990  45.436  0.90 29.45           O  
ATOM    812  N   ILE L 106      41.276   9.746  45.309  1.00 29.95           N  
ATOM    813  CA  ILE L 106      41.620   9.552  46.689  1.00 30.08           C  
ATOM    814  CB  ILE L 106      40.821   8.470  47.357  1.00 30.75           C  
ATOM    815  CG1 ILE L 106      39.320   8.791  47.292  1.00 31.98           C  
ATOM    816  CG2 ILE L 106      41.350   8.310  48.793  1.00 31.01           C  
ATOM    817  CD1 ILE L 106      38.950  10.116  47.958  1.00 33.72           C  
ATOM    818  C   ILE L 106      43.048   9.116  46.741  1.00 30.90           C  
ATOM    819  O   ILE L 106      43.453   8.182  46.051  1.00 30.28           O  
ATOM    820  N   LYS L 107      43.855   9.805  47.567  1.00 30.13           N  
ATOM    821  CA  LYS L 107      45.238   9.457  47.685  1.00 30.71           C  
ATOM    822  CB  LYS L 107      46.135  10.673  47.969  1.00 31.61           C  
ATOM    823  CG  LYS L 107      47.619  10.405  47.725  1.00 35.60           C  
ATOM    824  CD  LYS L 107      48.461  11.680  47.639  1.00 39.66           C  
ATOM    825  CE  LYS L 107      49.911  11.422  47.234  1.00 46.71           C  
ATOM    826  NZ  LYS L 107      49.967  11.007  45.815  1.00 51.03           N1+
ATOM    827  C   LYS L 107      45.350   8.496  48.861  1.00 31.37           C  
ATOM    828  O   LYS L 107      44.871   8.857  49.970  1.00 29.94           O  
ATOM    829  OXT LYS L 107      45.909   7.384  48.663  1.00  0.00           O1-
TER     830      LYS L 107 
ATOM    831  N   GLU H 108       7.973   6.383  45.574  1.00 51.90           N1+
ATOM    832  CA  GLU H 108       9.374   6.572  45.135  1.00 51.50           C  
ATOM    833  CB  GLU H 108      10.099   5.219  45.069  1.00 54.57           C  
ATOM    834  CG  GLU H 108      10.276   4.532  46.424  1.00 63.06           C  
ATOM    835  CD  GLU H 108      10.884   3.163  46.156  1.00 72.81           C  
ATOM    836  OE1 GLU H 108      10.267   2.387  45.380  1.00 75.41           O  
ATOM    837  OE2 GLU H 108      11.975   2.877  46.720  0.80 76.18           O1-
ATOM    838  C   GLU H 108       9.409   7.161  43.762  1.00 47.60           C  
ATOM    839  O   GLU H 108       8.862   6.590  42.821  1.00 47.25           O  
ATOM    840  N   VAL H 109      10.054   8.337  43.614  1.00 42.11           N  
ATOM    841  CA  VAL H 109      10.137   8.953  42.321  1.00 38.90           C  
ATOM    842  CB  VAL H 109      10.584  10.389  42.364  1.00 39.57           C  
ATOM    843  CG1 VAL H 109      10.848  10.871  40.928  1.00 38.84           C  
ATOM    844  CG2 VAL H 109       9.514  11.214  43.100  1.00 39.03           C  
ATOM    845  C   VAL H 109      11.144   8.189  41.520  1.00 38.08           C  
ATOM    846  O   VAL H 109      12.242   7.907  41.998  1.00 37.60           O  
ATOM    847  N   GLN H 110      10.787   7.821  40.270  1.00 36.58           N  
ATOM    848  CA  GLN H 110      11.700   7.091  39.437  1.00 37.03           C  
ATOM    849  CB  GLN H 110      11.412   5.584  39.353  1.00 39.79           C  
ATOM    850  CG  GLN H 110      11.613   4.800  40.646  1.00 50.45           C  
ATOM    851  CD  GLN H 110      11.279   3.345  40.349  1.00 57.97           C  
ATOM    852  OE1 GLN H 110      10.122   2.934  40.406  1.00 58.13           O  
ATOM    853  NE2 GLN H 110      12.322   2.540  40.006  1.00 56.49           N  
ATOM    854  C   GLN H 110      11.537   7.557  38.027  1.00 36.03           C  
ATOM    855  O   GLN H 110      10.432   7.866  37.584  1.00 35.97           O  
ATOM    856  N   LEU H 111      12.659   7.616  37.287  1.00 31.86           N  
ATOM    857  CA  LEU H 111      12.628   7.938  35.889  1.00 31.52           C  
ATOM    858  CB  LEU H 111      13.326   9.269  35.545  1.00 32.37           C  
ATOM    859  CG  LEU H 111      12.644  10.502  36.174  1.00 34.35           C  
ATOM    860  CD1 LEU H 111      13.377  11.799  35.800  1.00 34.19           C  
ATOM    861  CD2 LEU H 111      11.144  10.557  35.834  1.00 37.15           C  
ATOM    862  C   LEU H 111      13.374   6.840  35.194  1.00 31.29           C  
ATOM    863  O   LEU H 111      14.459   6.455  35.626  1.00 31.45           O  
ATOM    864  N   VAL H 112      12.800   6.281  34.107  1.00 30.82           N  
ATOM    865  CA  VAL H 112      13.491   5.223  33.425  1.00 31.59           C  
ATOM    866  CB  VAL H 112      12.779   3.906  33.547  1.00 33.16           C  
ATOM    867  CG1 VAL H 112      13.573   2.834  32.782  1.00 33.21           C  
ATOM    868  CG2 VAL H 112      12.583   3.598  35.041  1.00 33.69           C  
ATOM    869  C   VAL H 112      13.552   5.565  31.967  1.00 32.11           C  
ATOM    870  O   VAL H 112      12.519   5.694  31.311  1.00 31.68           O  
ATOM    871  N   GLU H 113      14.774   5.724  31.416  1.00 31.51           N  
ATOM    872  CA  GLU H 113      14.883   6.008  30.014  1.00 32.19           C  
ATOM    873  CB  GLU H 113      15.963   7.042  29.631  1.00 31.96           C  
ATOM    874  CG  GLU H 113      17.343   6.828  30.247  1.00 30.64           C  
ATOM    875  CD  GLU H 113      17.412   7.612  31.550  1.00 33.65           C  
ATOM    876  OE1 GLU H 113      17.596   8.856  31.485  1.00 36.68           O  
ATOM    877  OE2 GLU H 113      17.278   6.974  32.628  1.00 36.11           O1-
ATOM    878  C   GLU H 113      15.068   4.737  29.245  1.00 34.22           C  
ATOM    879  O   GLU H 113      15.550   3.736  29.774  1.00 32.87           O  
ATOM    880  N   SER H 114      14.640   4.744  27.964  1.00 33.54           N  
ATOM    881  CA  SER H 114      14.773   3.582  27.129  1.00 35.09           C  
ATOM    882  CB  SER H 114      13.593   2.604  27.252  1.00 35.76           C  
ATOM    883  OG  SER H 114      12.392   3.224  26.814  1.00 38.64           O  
ATOM    884  C   SER H 114      14.833   4.031  25.697  1.00 36.66           C  
ATOM    885  O   SER H 114      14.596   5.198  25.389  1.00 35.06           O  
ATOM    886  N   GLY H 115      15.167   3.094  24.780  1.00 36.75           N  
ATOM    887  CA  GLY H 115      15.184   3.390  23.372  1.00 37.29           C  
ATOM    888  C   GLY H 115      16.579   3.634  22.875  1.00 39.06           C  
ATOM    889  O   GLY H 115      16.771   3.869  21.683  1.00 40.19           O  
ATOM    890  N   GLY H 116      17.599   3.569  23.750  1.00 38.16           N  
ATOM    891  CA  GLY H 116      18.937   3.835  23.298  1.00 37.65           C  
ATOM    892  C   GLY H 116      19.439   2.656  22.525  1.00 38.42           C  
ATOM    893  O   GLY H 116      18.831   1.587  22.523  1.00 40.48           O  
ATOM    894  N   GLY H 117      20.585   2.827  21.835  1.00 36.84           N  
ATOM    895  CA  GLY H 117      21.108   1.725  21.084  1.00 35.97           C  
ATOM    896  C   GLY H 117      21.937   2.254  19.956  1.00 36.32           C  
ATOM    897  O   GLY H 117      22.363   3.409  19.958  1.00 35.40           O  
ATOM    898  N   LEU H 118      22.180   1.390  18.948  1.00 32.69           N  
ATOM    899  CA  LEU H 118      23.009   1.732  17.830  1.00 31.33           C  
ATOM    900  CB  LEU H 118      23.753   0.487  17.285  1.00 30.18           C  
ATOM    901  CG  LEU H 118      24.694   0.670  16.075  1.00 31.72           C  
ATOM    902  CD1 LEU H 118      25.495  -0.618  15.834  1.00 32.11           C  
ATOM    903  CD2 LEU H 118      23.957   1.082  14.796  1.00 31.42           C  
ATOM    904  C   LEU H 118      22.153   2.330  16.751  1.00 31.14           C  
ATOM    905  O   LEU H 118      21.052   1.854  16.471  1.00 31.08           O  
ATOM    906  N   VAL H 119      22.652   3.428  16.136  1.00 31.06           N  
ATOM    907  CA  VAL H 119      21.959   4.074  15.056  1.00 32.70           C  
ATOM    908  CB  VAL H 119      21.230   5.314  15.485  1.00 33.90           C  
ATOM    909  CG1 VAL H 119      20.607   5.978  14.248  1.00 34.02           C  
ATOM    910  CG2 VAL H 119      20.188   4.930  16.546  1.00 35.07           C  
ATOM    911  C   VAL H 119      22.999   4.487  14.058  1.00 33.68           C  
ATOM    912  O   VAL H 119      24.122   4.835  14.423  1.00 34.10           O  
ATOM    913  N   GLN H 120      22.652   4.446  12.758  1.00 32.84           N  
ATOM    914  CA  GLN H 120      23.578   4.815  11.723  1.00 33.61           C  
ATOM    915  CB  GLN H 120      23.218   4.217  10.353  1.00 35.61           C  
ATOM    916  CG  GLN H 120      23.344   2.693  10.322  1.00 45.37           C  
ATOM    917  CD  GLN H 120      22.868   2.204   8.964  1.00 53.02           C  
ATOM    918  OE1 GLN H 120      21.685   2.285   8.643  1.00 53.50           O  
ATOM    919  NE2 GLN H 120      23.815   1.680   8.140  1.00 52.92           N  
ATOM    920  C   GLN H 120      23.565   6.303  11.601  1.00 33.91           C  
ATOM    921  O   GLN H 120      22.607   6.962  12.001  1.00 34.35           O  
ATOM    922  N   PRO H 121      24.613   6.860  11.059  1.00 32.72           N  
ATOM    923  CA  PRO H 121      24.654   8.285  10.922  1.00 31.78           C  
ATOM    924  CD  PRO H 121      25.942   6.284  11.189  1.00 32.48           C  
ATOM    925  CB  PRO H 121      26.084   8.619  10.499  1.00 31.90           C  
ATOM    926  CG  PRO H 121      26.913   7.479  11.126  1.00 33.16           C  
ATOM    927  C   PRO H 121      23.587   8.738   9.982  1.00 32.99           C  
ATOM    928  O   PRO H 121      23.367   8.078   8.966  1.00 32.93           O  
ATOM    929  N   GLY H 122      22.914   9.859  10.306  1.00 32.16           N  
ATOM    930  CA  GLY H 122      21.873  10.379   9.468  1.00 32.72           C  
ATOM    931  C   GLY H 122      20.583   9.715   9.845  1.00 34.05           C  
ATOM    932  O   GLY H 122      19.533  10.034   9.289  1.00 33.78           O  
ATOM    933  N   GLY H 123      20.626   8.777  10.811  1.00 32.91           N  
ATOM    934  CA  GLY H 123      19.439   8.065  11.192  1.00 32.80           C  
ATOM    935  C   GLY H 123      18.719   8.834  12.252  1.00 34.50           C  
ATOM    936  O   GLY H 123      19.148   9.912  12.661  1.00 32.64           O  
ATOM    937  N   SER H 124      17.590   8.273  12.731  1.00 34.26           N  
ATOM    938  CA  SER H 124      16.807   8.927  13.739  1.00 34.19           C  
ATOM    939  CB  SER H 124      15.469   9.470  13.209  1.00 35.59           C  
ATOM    940  OG  SER H 124      14.681   8.409  12.693  1.00 40.31           O  
ATOM    941  C   SER H 124      16.512   7.939  14.823  1.00 35.24           C  
ATOM    942  O   SER H 124      16.519   6.729  14.599  1.00 35.57           O  
ATOM    943  N   LEU H 125      16.271   8.440  16.054  1.00 34.24           N  
ATOM    944  CA  LEU H 125      16.008   7.564  17.157  1.00 34.64           C  
ATOM    945  CB  LEU H 125      17.312   7.197  17.891  1.00 34.33           C  
ATOM    946  CG  LEU H 125      17.178   6.154  19.013  1.00 37.17           C  
ATOM    947  CD1 LEU H 125      16.727   4.792  18.462  1.00 39.78           C  
ATOM    948  CD2 LEU H 125      18.482   6.052  19.822  1.00 35.99           C  
ATOM    949  C   LEU H 125      15.099   8.292  18.104  1.00 34.70           C  
ATOM    950  O   LEU H 125      15.185   9.513  18.238  1.00 33.88           O  
ATOM    951  N   ARG H 126      14.179   7.565  18.773  1.00 33.06           N  
ATOM    952  CA  ARG H 126      13.307   8.210  19.716  1.00 34.14           C  
ATOM    953  CB  ARG H 126      11.813   8.057  19.372  1.00 36.50           C  
ATOM    954  CG  ARG H 126      10.890   8.895  20.262  1.00 41.06           C  
ATOM    955  CD  ARG H 126       9.419   8.869  19.829  1.00 47.68           C  
ATOM    956  NE  ARG H 126       8.761   7.715  20.500  1.00 52.27           N  
ATOM    957  CZ  ARG H 126       7.399   7.675  20.589  1.00 57.21           C  
ATOM    958  NH1 ARG H 126       6.651   8.678  20.048  1.00 53.79           N1+
ATOM    959  NH2 ARG H 126       6.786   6.633  21.223  1.00 56.62           N  
ATOM    960  C   ARG H 126      13.539   7.582  21.056  1.00 34.26           C  
ATOM    961  O   ARG H 126      13.463   6.364  21.207  1.00 33.86           O  
ATOM    962  N   LEU H 127      13.830   8.416  22.077  1.00 32.01           N  
ATOM    963  CA  LEU H 127      14.092   7.937  23.408  1.00 30.82           C  
ATOM    964  CB  LEU H 127      15.251   8.672  24.103  1.00 29.19           C  
ATOM    965  CG  LEU H 127      16.616   8.500  23.412  1.00 30.97           C  
ATOM    966  CD1 LEU H 127      17.718   9.254  24.171  1.00 30.61           C  
ATOM    967  CD2 LEU H 127      16.963   7.015  23.210  1.00 31.29           C  
ATOM    968  C   LEU H 127      12.875   8.205  24.239  1.00 32.47           C  
ATOM    969  O   LEU H 127      12.138   9.157  23.986  1.00 32.48           O  
ATOM    970  N   SER H 128      12.636   7.359  25.262  1.00 32.20           N  
ATOM    971  CA  SER H 128      11.484   7.524  26.105  1.00 34.06           C  
ATOM    972  CB  SER H 128      10.532   6.315  26.073  1.00 36.75           C  
ATOM    973  OG  SER H 128      10.015   6.128  24.764  1.00 42.88           O  
ATOM    974  C   SER H 128      11.944   7.661  27.527  1.00 34.43           C  
ATOM    975  O   SER H 128      12.978   7.118  27.912  1.00 34.52           O  
ATOM    976  N   CYS H 129      11.190   8.433  28.337  1.00 33.70           N  
ATOM    977  CA  CYS H 129      11.491   8.567  29.734  1.00 33.14           C  
ATOM    978  CB  CYS H 129      12.052   9.954  30.121  1.00 34.59           C  
ATOM    979  SG  CYS H 129      12.399  10.115  31.902  1.00 38.69           S  
ATOM    980  C   CYS H 129      10.211   8.353  30.478  1.00 33.45           C  
ATOM    981  O   CYS H 129       9.317   9.201  30.460  1.00 32.98           O  
ATOM    982  N   ALA H 130      10.097   7.203  31.173  1.00 31.77           N  
ATOM    983  CA  ALA H 130       8.891   6.886  31.880  1.00 31.90           C  
ATOM    984  CB  ALA H 130       8.587   5.379  31.925  1.00 31.06           C  
ATOM    985  C   ALA H 130       9.049   7.355  33.285  1.00 32.14           C  
ATOM    986  O   ALA H 130      10.052   7.079  33.943  1.00 32.19           O  
ATOM    987  N   ALA H 131       8.039   8.087  33.784  1.00 29.90           N  
ATOM    988  CA  ALA H 131       8.115   8.619  35.111  1.00 30.03           C  
ATOM    989  CB  ALA H 131       7.759  10.114  35.191  1.00 31.09           C  
ATOM    990  C   ALA H 131       7.141   7.881  35.969  1.00 32.16           C  
ATOM    991  O   ALA H 131       6.086   7.449  35.503  1.00 33.43           O  
ATOM    992  N   SER H 132       7.506   7.691  37.252  1.00 31.48           N  
ATOM    993  CA  SER H 132       6.648   7.023  38.178  1.00 34.34           C  
ATOM    994  CB  SER H 132       7.037   5.545  38.360  1.00 36.02           C  
ATOM    995  OG  SER H 132       6.175   4.907  39.287  1.00 41.07           O  
ATOM    996  C   SER H 132       6.801   7.711  39.502  1.00 34.63           C  
ATOM    997  O   SER H 132       7.844   8.294  39.791  1.00 33.74           O  
ATOM    998  N   GLY H 133       5.673   7.943  40.211  1.00 10.60           N  
ATOM    999  CA  GLY H 133       5.763   8.712  41.429  1.00 10.81           C  
ATOM   1000  C   GLY H 133       5.296  10.158  41.289  1.00 11.60           C  
ATOM   1001  O   GLY H 133       4.973  10.770  42.306  1.00 11.26           O  
ATOM   1002  N   PHE H 134       5.239  10.774  40.078  1.00 11.38           N  
ATOM   1003  CA  PHE H 134       4.788  12.152  40.018  1.00 13.35           C  
ATOM   1004  CB  PHE H 134       5.918  13.201  40.130  1.00 11.69           C  
ATOM   1005  CG  PHE H 134       6.936  13.030  39.052  1.00 10.02           C  
ATOM   1006  CD1 PHE H 134       8.004  12.185  39.229  1.00 11.03           C  
ATOM   1007  CD2 PHE H 134       6.848  13.719  37.866  1.00  9.39           C  
ATOM   1008  CE1 PHE H 134       8.952  12.027  38.248  1.00 12.45           C  
ATOM   1009  CE2 PHE H 134       7.795  13.565  36.879  1.00 10.73           C  
ATOM   1010  CZ  PHE H 134       8.853  12.715  37.066  1.00 10.06           C  
ATOM   1011  C   PHE H 134       4.001  12.407  38.758  1.00 16.13           C  
ATOM   1012  O   PHE H 134       3.895  11.532  37.900  1.00 17.12           O  
ATOM   1013  N   SER H 135       3.404  13.620  38.621  1.00 18.45           N  
ATOM   1014  CA  SER H 135       2.582  13.887  37.470  1.00 18.94           C  
ATOM   1015  CB  SER H 135       1.225  14.527  37.813  1.00 22.48           C  
ATOM   1016  OG  SER H 135       1.417  15.819  38.370  1.00 27.03           O  
ATOM   1017  C   SER H 135       3.302  14.805  36.528  1.00 17.29           C  
ATOM   1018  O   SER H 135       3.864  15.827  36.910  1.00 16.65           O  
ATOM   1019  N   LEU H 136       3.289  14.439  35.238  1.00 17.06           N  
ATOM   1020  CA  LEU H 136       3.975  15.149  34.207  1.00 16.22           C  
ATOM   1021  CB  LEU H 136       4.005  14.353  32.891  1.00 18.01           C  
ATOM   1022  CG  LEU H 136       4.972  14.927  31.837  1.00 23.76           C  
ATOM   1023  CD1 LEU H 136       4.474  16.260  31.259  1.00 19.42           C  
ATOM   1024  CD2 LEU H 136       6.412  15.008  32.383  1.00 24.03           C  
ATOM   1025  C   LEU H 136       3.307  16.474  33.995  1.00 16.19           C  
ATOM   1026  O   LEU H 136       3.942  17.468  33.650  1.00 17.75           O  
ATOM   1027  N   THR H 137       1.985  16.532  34.211  1.00 15.78           N  
ATOM   1028  CA  THR H 137       1.270  17.746  33.977  1.00 14.95           C  
ATOM   1029  CB  THR H 137      -0.187  17.616  34.307  1.00 13.65           C  
ATOM   1030  OG1 THR H 137      -0.349  17.312  35.685  1.00 14.19           O  
ATOM   1031  CG2 THR H 137      -0.790  16.492  33.445  1.00 17.54           C  
ATOM   1032  C   THR H 137       1.859  18.820  34.846  1.00 15.65           C  
ATOM   1033  O   THR H 137       1.907  19.986  34.458  1.00 18.02           O  
ATOM   1034  N   VAL H 138       2.235  18.456  36.083  1.00 16.91           N  
ATOM   1035  CA  VAL H 138       2.788  19.352  37.065  1.00 17.36           C  
ATOM   1036  CB  VAL H 138       2.517  18.928  38.481  1.00 19.88           C  
ATOM   1037  CG1 VAL H 138       3.396  17.723  38.825  1.00  0.00           C  
ATOM   1038  CG2 VAL H 138       2.737  20.139  39.403  1.00  0.00           C  
ATOM   1039  C   VAL H 138       4.264  19.690  36.955  1.00 16.41           C  
ATOM   1040  O   VAL H 138       4.653  20.763  37.411  1.00 16.39           O  
ATOM   1041  N   TYR H 139       5.150  18.831  36.395  1.00 14.11           N  
ATOM   1042  CA  TYR H 139       6.569  19.121  36.572  1.00 14.15           C  
ATOM   1043  CB  TYR H 139       7.377  18.008  37.276  1.00 14.85           C  
ATOM   1044  CG  TYR H 139       7.054  17.912  38.729  1.00 14.52           C  
ATOM   1045  CD1 TYR H 139       7.623  18.783  39.631  1.00 16.93           C  
ATOM   1046  CD2 TYR H 139       6.207  16.935  39.194  1.00 17.22           C  
ATOM   1047  CE1 TYR H 139       7.338  18.688  40.973  1.00 20.78           C  
ATOM   1048  CE2 TYR H 139       5.917  16.836  40.533  1.00 19.61           C  
ATOM   1049  CZ  TYR H 139       6.482  17.715  41.425  1.00 21.00           C  
ATOM   1050  OH  TYR H 139       6.189  17.614  42.802  1.00 23.81           O  
ATOM   1051  C   TYR H 139       7.303  19.313  35.284  1.00 13.33           C  
ATOM   1052  O   TYR H 139       6.792  18.917  34.235  1.00 12.68           O  
ATOM   1053  N   SER H 140       8.532  19.931  35.343  1.00 29.51           N  
ATOM   1054  CA  SER H 140       9.189  20.099  34.079  1.00 27.82           C  
ATOM   1055  CB  SER H 140       9.950  21.430  33.945  1.00 31.77           C  
ATOM   1056  OG  SER H 140      10.572  21.512  32.672  1.00  0.00           O  
ATOM   1057  C   SER H 140      10.201  19.004  33.980  1.00 29.00           C  
ATOM   1058  O   SER H 140      10.816  18.616  34.973  1.00 30.23           O  
ATOM   1059  N   VAL H 141      10.386  18.463  32.762  1.00 27.72           N  
ATOM   1060  CA  VAL H 141      11.317  17.392  32.575  1.00 27.22           C  
ATOM   1061  CB  VAL H 141      10.695  16.167  31.972  1.00 28.74           C  
ATOM   1062  CG1 VAL H 141      10.182  16.523  30.565  1.00 34.91           C  
ATOM   1063  CG2 VAL H 141      11.731  15.029  31.989  1.00 33.12           C  
ATOM   1064  C   VAL H 141      12.378  17.870  31.639  1.00 29.09           C  
ATOM   1065  O   VAL H 141      12.102  18.583  30.675  1.00 30.12           O  
ATOM   1066  N   HIS H 142      13.640  17.486  31.913  1.00 26.24           N  
ATOM   1067  CA  HIS H 142      14.721  17.937  31.087  1.00 26.60           C  
ATOM   1068  ND1 HIS H 142      14.410  20.167  33.512  1.00 27.59           N  
ATOM   1069  CG  HIS H 142      15.172  20.075  32.368  1.00 29.26           C  
ATOM   1070  CB  HIS H 142      15.748  18.792  31.846  1.00 25.95           C  
ATOM   1071  NE2 HIS H 142      14.568  22.226  32.687  1.00 27.90           N  
ATOM   1072  CD2 HIS H 142      15.256  21.340  31.877  1.00 26.73           C  
ATOM   1073  CE1 HIS H 142      14.076  21.474  33.654  1.00 26.34           C  
ATOM   1074  C   HIS H 142      15.464  16.762  30.538  1.00 28.11           C  
ATOM   1075  O   HIS H 142      15.398  15.651  31.062  1.00 28.30           O  
ATOM   1076  N   TRP H 143      16.172  16.993  29.414  1.00 27.21           N  
ATOM   1077  CA  TRP H 143      17.019  15.985  28.847  1.00 26.01           C  
ATOM   1078  CB  TRP H 143      16.660  15.626  27.393  1.00 27.54           C  
ATOM   1079  CG  TRP H 143      15.333  14.910  27.262  1.00 28.66           C  
ATOM   1080  CD2 TRP H 143      15.170  13.483  27.349  1.00 29.70           C  
ATOM   1081  CD1 TRP H 143      14.086  15.426  27.056  1.00 30.99           C  
ATOM   1082  NE1 TRP H 143      13.158  14.413  27.010  1.00 31.24           N  
ATOM   1083  CE2 TRP H 143      13.812  13.211  27.190  1.00 30.68           C  
ATOM   1084  CE3 TRP H 143      16.078  12.481  27.548  1.00 30.86           C  
ATOM   1085  CZ2 TRP H 143      13.339  11.930  27.226  1.00 31.50           C  
ATOM   1086  CZ3 TRP H 143      15.599  11.190  27.581  1.00 32.23           C  
ATOM   1087  CH2 TRP H 143      14.255  10.920  27.423  1.00 30.80           C  
ATOM   1088  C   TRP H 143      18.414  16.539  28.884  1.00 27.50           C  
ATOM   1089  O   TRP H 143      18.640  17.693  28.520  1.00 28.78           O  
ATOM   1090  N   VAL H 144      19.381  15.727  29.367  1.00 26.28           N  
ATOM   1091  CA  VAL H 144      20.759  16.131  29.466  1.00 24.90           C  
ATOM   1092  CB  VAL H 144      21.206  16.333  30.887  1.00 24.93           C  
ATOM   1093  CG1 VAL H 144      22.709  16.662  30.894  1.00 24.17           C  
ATOM   1094  CG2 VAL H 144      20.324  17.415  31.538  1.00 24.31           C  
ATOM   1095  C   VAL H 144      21.584  15.016  28.893  1.00 26.44           C  
ATOM   1096  O   VAL H 144      21.272  13.842  29.090  1.00 26.43           O  
ATOM   1097  N   ARG H 145      22.670  15.347  28.159  1.00 26.00           N  
ATOM   1098  CA  ARG H 145      23.447  14.284  27.578  1.00 26.98           C  
ATOM   1099  CB  ARG H 145      23.371  14.211  26.042  1.00 26.71           C  
ATOM   1100  CG  ARG H 145      23.917  15.437  25.312  1.00 29.04           C  
ATOM   1101  CD  ARG H 145      23.815  15.305  23.791  1.00 28.83           C  
ATOM   1102  NE  ARG H 145      24.501  16.477  23.182  1.00 31.12           N  
ATOM   1103  CZ  ARG H 145      24.870  16.431  21.867  1.00 34.07           C  
ATOM   1104  NH1 ARG H 145      24.586  15.324  21.122  1.00 28.44           N1+
ATOM   1105  NH2 ARG H 145      25.533  17.482  21.305  1.00 32.86           N  
ATOM   1106  C   ARG H 145      24.887  14.427  27.958  1.00 28.16           C  
ATOM   1107  O   ARG H 145      25.355  15.517  28.282  1.00 27.85           O  
ATOM   1108  N   GLN H 146      25.620  13.290  27.958  1.00 26.72           N  
ATOM   1109  CA  GLN H 146      27.011  13.320  28.310  1.00 27.98           C  
ATOM   1110  CB  GLN H 146      27.262  12.865  29.759  1.00 27.53           C  
ATOM   1111  CG  GLN H 146      28.721  12.953  30.208  1.00 27.88           C  
ATOM   1112  CD  GLN H 146      28.774  12.557  31.678  1.00 31.94           C  
ATOM   1113  OE1 GLN H 146      28.061  11.657  32.118  1.00 32.26           O  
ATOM   1114  NE2 GLN H 146      29.638  13.254  32.463  1.00 30.36           N  
ATOM   1115  C   GLN H 146      27.772  12.404  27.401  1.00 29.19           C  
ATOM   1116  O   GLN H 146      27.558  11.193  27.400  1.00 28.60           O  
ATOM   1117  N   ALA H 147      28.711  12.971  26.616  1.00 31.17           N  
ATOM   1118  CA  ALA H 147      29.528  12.197  25.722  1.00 33.88           C  
ATOM   1119  CB  ALA H 147      30.331  13.050  24.726  1.00 35.80           C  
ATOM   1120  C   ALA H 147      30.501  11.436  26.563  1.00 37.67           C  
ATOM   1121  O   ALA H 147      30.817  11.843  27.681  1.00 36.83           O  
ATOM   1122  N   PRO H 148      30.993  10.332  26.068  1.00 39.74           N  
ATOM   1123  CA  PRO H 148      31.878   9.552  26.877  0.80 42.17           C  
ATOM   1124  CD  PRO H 148      30.249   9.507  25.128  1.00 40.12           C  
ATOM   1125  CB  PRO H 148      32.083   8.242  26.123  1.00 43.76           C  
ATOM   1126  CG  PRO H 148      30.759   8.070  25.352  1.00 43.51           C  
ATOM   1127  C   PRO H 148      33.123  10.288  27.239  1.00 41.84           C  
ATOM   1128  O   PRO H 148      33.832  10.755  26.347  1.00 41.35           O  
ATOM   1129  N   GLY H 149      33.410  10.376  28.551  1.00 40.62           N  
ATOM   1130  CA  GLY H 149      34.600  11.008  29.036  1.00 40.91           C  
ATOM   1131  C   GLY H 149      34.418  12.497  29.075  1.00 40.98           C  
ATOM   1132  O   GLY H 149      35.352  13.223  29.418  1.00 40.88           O  
ATOM   1133  N   LYS H 150      33.210  13.002  28.752  1.00 39.10           N  
ATOM   1134  CA  LYS H 150      33.019  14.427  28.691  1.00 38.36           C  
ATOM   1135  CB  LYS H 150      32.412  14.919  27.363  1.00 42.16           C  
ATOM   1136  CG  LYS H 150      33.301  14.716  26.131  1.00 48.45           C  
ATOM   1137  CD  LYS H 150      34.640  15.458  26.180  1.00 53.07           C  
ATOM   1138  CE  LYS H 150      35.493  15.254  24.925  1.00 57.58           C  
ATOM   1139  NZ  LYS H 150      36.754  16.022  25.033  1.00 58.99           N1+
ATOM   1140  C   LYS H 150      32.066  14.851  29.768  1.00 36.35           C  
ATOM   1141  O   LYS H 150      31.662  14.053  30.613  1.00 36.44           O  
ATOM   1142  N   GLY H 151      31.707  16.155  29.756  1.00 33.03           N  
ATOM   1143  CA  GLY H 151      30.851  16.749  30.748  1.00 31.67           C  
ATOM   1144  C   GLY H 151      29.409  16.674  30.335  1.00 31.75           C  
ATOM   1145  O   GLY H 151      29.052  15.999  29.373  1.00 32.11           O  
ATOM   1146  N   LEU H 152      28.548  17.413  31.070  1.00 29.85           N  
ATOM   1147  CA  LEU H 152      27.122  17.368  30.907  1.00 28.70           C  
ATOM   1148  CB  LEU H 152      26.404  17.516  32.259  1.00 27.08           C  
ATOM   1149  CG  LEU H 152      26.728  16.379  33.245  1.00 27.48           C  
ATOM   1150  CD1 LEU H 152      26.117  16.640  34.628  1.00 27.24           C  
ATOM   1151  CD2 LEU H 152      26.295  15.022  32.675  1.00 27.27           C  
ATOM   1152  C   LEU H 152      26.666  18.504  30.044  1.00 30.20           C  
ATOM   1153  O   LEU H 152      27.164  19.625  30.148  1.00 31.11           O  
ATOM   1154  N   GLU H 153      25.691  18.223  29.151  1.00 28.80           N  
ATOM   1155  CA  GLU H 153      25.162  19.232  28.277  1.00 29.21           C  
ATOM   1156  CB  GLU H 153      25.569  19.010  26.810  1.00 30.31           C  
ATOM   1157  CG  GLU H 153      25.263  20.185  25.884  1.00 33.83           C  
ATOM   1158  CD  GLU H 153      25.804  19.828  24.506  1.00 41.62           C  
ATOM   1159  OE1 GLU H 153      26.291  18.677  24.346  1.00 38.27           O  
ATOM   1160  OE2 GLU H 153      25.741  20.697  23.598  1.00 40.47           O1-
ATOM   1161  C   GLU H 153      23.662  19.173  28.361  1.00 30.13           C  
ATOM   1162  O   GLU H 153      23.067  18.100  28.272  1.00 29.81           O  
ATOM   1163  N   TRP H 154      23.004  20.341  28.527  1.00 28.64           N  
ATOM   1164  CA  TRP H 154      21.572  20.392  28.651  1.00 27.21           C  
ATOM   1165  CB  TRP H 154      21.105  21.613  29.467  1.00 27.06           C  
ATOM   1166  CG  TRP H 154      19.609  21.787  29.563  1.00 27.25           C  
ATOM   1167  CD2 TRP H 154      18.865  22.772  28.825  1.00 26.84           C  
ATOM   1168  CD1 TRP H 154      18.706  21.113  30.327  1.00 27.76           C  
ATOM   1169  NE1 TRP H 154      17.442  21.605  30.103  1.00 27.59           N  
ATOM   1170  CE2 TRP H 154      17.526  22.630  29.183  1.00 28.16           C  
ATOM   1171  CE3 TRP H 154      19.265  23.715  27.921  1.00 28.24           C  
ATOM   1172  CZ2 TRP H 154      16.561  23.429  28.637  1.00 28.54           C  
ATOM   1173  CZ3 TRP H 154      18.291  24.525  27.381  1.00 28.50           C  
ATOM   1174  CH2 TRP H 154      16.964  24.385  27.732  1.00 28.17           C  
ATOM   1175  C   TRP H 154      20.975  20.484  27.280  1.00 27.42           C  
ATOM   1176  O   TRP H 154      21.331  21.366  26.502  1.00 28.50           O  
ATOM   1177  N   VAL H 155      20.127  19.493  26.928  1.00 26.65           N  
ATOM   1178  CA  VAL H 155      19.416  19.398  25.678  1.00 26.61           C  
ATOM   1179  CB  VAL H 155      18.931  17.996  25.441  1.00 27.77           C  
ATOM   1180  CG1 VAL H 155      18.016  17.975  24.206  1.00 29.78           C  
ATOM   1181  CG2 VAL H 155      20.160  17.076  25.333  1.00 31.43           C  
ATOM   1182  C   VAL H 155      18.211  20.302  25.587  1.00 28.34           C  
ATOM   1183  O   VAL H 155      18.095  21.096  24.654  1.00 28.65           O  
ATOM   1184  N   GLY H 156      17.282  20.221  26.570  1.00 28.16           N  
ATOM   1185  CA  GLY H 156      16.050  20.972  26.474  1.00 28.68           C  
ATOM   1186  C   GLY H 156      15.079  20.512  27.537  1.00 29.56           C  
ATOM   1187  O   GLY H 156      15.421  19.681  28.377  1.00 29.14           O  
ATOM   1188  N   ALA H 157      13.827  21.049  27.522  1.00 28.17           N  
ATOM   1189  CA  ALA H 157      12.857  20.712  28.541  1.00 28.66           C  
ATOM   1190  CB  ALA H 157      12.943  21.616  29.781  1.00 28.25           C  
ATOM   1191  C   ALA H 157      11.444  20.835  28.022  1.00 28.93           C  
ATOM   1192  O   ALA H 157      11.206  21.430  26.971  1.00 29.56           O  
ATOM   1193  N   LEU H 158      10.467  20.235  28.757  1.00 28.35           N  
ATOM   1194  CA  LEU H 158       9.061  20.266  28.397  1.00 28.32           C  
ATOM   1195  CB  LEU H 158       8.593  18.995  27.667  1.00 28.10           C  
ATOM   1196  CG  LEU H 158       7.086  18.987  27.345  1.00  0.00           C  
ATOM   1197  CD1 LEU H 158       6.713  20.110  26.364  1.00 25.42           C  
ATOM   1198  CD2 LEU H 158       6.624  17.599  26.875  1.00  0.00           C  
ATOM   1199  C   LEU H 158       8.177  20.394  29.625  1.00 29.62           C  
ATOM   1200  O   LEU H 158       8.571  19.970  30.711  1.00 29.40           O  
ATOM   1201  N   TRP H 159       6.949  20.984  29.467  1.00 29.93           N  
ATOM   1202  CA  TRP H 159       5.968  21.140  30.535  1.00 31.04           C  
ATOM   1203  CB  TRP H 159       5.976  22.530  31.198  1.00 31.93           C  
ATOM   1204  CG  TRP H 159       5.171  22.582  32.476  1.00 39.03           C  
ATOM   1205  CD2 TRP H 159       3.901  23.233  32.623  1.00 40.42           C  
ATOM   1206  CD1 TRP H 159       5.481  22.061  33.700  1.00 49.01           C  
ATOM   1207  NE1 TRP H 159       4.478  22.337  34.596  1.00  0.00           N  
ATOM   1208  CE2 TRP H 159       3.501  23.062  33.948  1.00 50.49           C  
ATOM   1209  CE3 TRP H 159       3.132  23.922  31.728  1.00  0.00           C  
ATOM   1210  CZ2 TRP H 159       2.320  23.575  34.400  1.00  0.00           C  
ATOM   1211  CZ3 TRP H 159       1.942  24.437  32.188  1.00  0.00           C  
ATOM   1212  CH2 TRP H 159       1.542  24.267  33.497  1.00  0.00           C  
ATOM   1213  C   TRP H 159       4.546  20.861  29.999  1.00 32.42           C  
ATOM   1214  O   TRP H 159       4.402  20.506  28.833  1.00 32.58           O  
ATOM   1215  N   GLY H 160       3.962  20.596  31.170  1.00 24.37           N  
ATOM   1216  CA  GLY H 160       2.801  20.064  31.681  1.00 26.64           C  
ATOM   1217  C   GLY H 160       1.776  20.649  30.805  1.00 29.96           C  
ATOM   1218  O   GLY H 160       0.749  20.032  30.615  1.00 27.87           O  
ATOM   1219  N   SER H 161       1.991  21.880  30.336  1.00 31.10           N  
ATOM   1220  CA  SER H 161       1.228  22.588  29.349  1.00 24.63           C  
ATOM   1221  CB  SER H 161       1.529  24.097  29.271  1.00 16.08           C  
ATOM   1222  OG  SER H 161       0.730  24.708  28.269  1.00  0.00           O  
ATOM   1223  C   SER H 161       1.514  22.030  27.974  1.00 26.54           C  
ATOM   1224  O   SER H 161       0.599  21.713  27.226  1.00 29.33           O  
ATOM   1225  N   GLY H 162       2.804  21.861  27.633  1.00 29.24           N  
ATOM   1226  CA  GLY H 162       3.325  21.219  26.431  1.00 18.03           C  
ATOM   1227  C   GLY H 162       4.459  21.989  25.785  1.00 24.79           C  
ATOM   1228  O   GLY H 162       5.022  21.573  24.774  1.00 22.89           O  
ATOM   1229  N   GLY H 163       4.829  23.115  26.401  1.00 31.61           N  
ATOM   1230  CA  GLY H 163       5.775  24.141  26.084  1.00 32.55           C  
ATOM   1231  C   GLY H 163       7.127  23.513  26.077  1.00 32.79           C  
ATOM   1232  O   GLY H 163       7.450  22.696  26.939  1.00 30.75           O  
ATOM   1233  N   THR H 164       7.966  23.900  25.095  1.00 31.66           N  
ATOM   1234  CA  THR H 164       9.266  23.306  25.019  1.00 32.12           C  
ATOM   1235  CB  THR H 164       9.468  22.417  23.826  1.00 34.91           C  
ATOM   1236  OG1 THR H 164       9.394  23.178  22.631  1.00 36.49           O  
ATOM   1237  CG2 THR H 164       8.396  21.319  23.824  1.00 34.55           C  
ATOM   1238  C   THR H 164      10.283  24.386  24.877  1.00 32.18           C  
ATOM   1239  O   THR H 164       9.978  25.508  24.477  1.00 32.31           O  
ATOM   1240  N   GLU H 165      11.536  24.056  25.241  1.00 29.70           N  
ATOM   1241  CA  GLU H 165      12.632  24.965  25.085  1.00 28.70           C  
ATOM   1242  CB  GLU H 165      12.929  25.786  26.350  1.00 27.07           C  
ATOM   1243  CG  GLU H 165      13.952  26.898  26.127  1.00 33.30           C  
ATOM   1244  CD  GLU H 165      13.906  27.818  27.337  1.00 25.61           C  
ATOM   1245  OE1 GLU H 165      12.943  27.691  28.139  1.00  0.00           O  
ATOM   1246  OE2 GLU H 165      14.831  28.662  27.473  1.00  0.00           O1-
ATOM   1247  C   GLU H 165      13.830  24.125  24.775  1.00 30.68           C  
ATOM   1248  O   GLU H 165      13.976  23.024  25.307  1.00 30.08           O  
ATOM   1249  N   TYR H 166      14.730  24.618  23.899  1.00 31.42           N  
ATOM   1250  CA  TYR H 166      15.841  23.783  23.536  1.00 30.30           C  
ATOM   1251  CB  TYR H 166      15.788  23.257  22.088  1.00 31.38           C  
ATOM   1252  CG  TYR H 166      14.545  22.465  21.858  1.00 32.24           C  
ATOM   1253  CD1 TYR H 166      14.448  21.161  22.281  1.00 33.19           C  
ATOM   1254  CD2 TYR H 166      13.464  23.032  21.222  1.00 33.09           C  
ATOM   1255  CE1 TYR H 166      13.301  20.435  22.063  1.00 34.33           C  
ATOM   1256  CE2 TYR H 166      12.313  22.310  21.000  1.00 34.18           C  
ATOM   1257  CZ  TYR H 166      12.230  21.006  21.420  1.00 34.25           C  
ATOM   1258  OH  TYR H 166      11.053  20.261  21.194  1.00 35.53           O  
ATOM   1259  C   TYR H 166      17.118  24.564  23.617  1.00 31.81           C  
ATOM   1260  O   TYR H 166      17.123  25.794  23.634  1.00 31.66           O  
ATOM   1261  N   ASN H 167      18.249  23.832  23.707  1.00 29.49           N  
ATOM   1262  CA  ASN H 167      19.551  24.427  23.650  1.00 30.97           C  
ATOM   1263  CB  ASN H 167      20.675  23.471  24.098  1.00 30.76           C  
ATOM   1264  CG  ASN H 167      21.983  24.244  24.228  1.00 38.42           C  
ATOM   1265  OD1 ASN H 167      22.463  24.851  23.272  1.00 33.97           O  
ATOM   1266  ND2 ASN H 167      22.580  24.216  25.449  1.00 33.96           N  
ATOM   1267  C   ASN H 167      19.744  24.756  22.202  1.00 33.58           C  
ATOM   1268  O   ASN H 167      19.272  24.032  21.329  1.00 32.43           O  
ATOM   1269  N   SER H 168      20.462  25.853  21.903  1.00 35.24           N  
ATOM   1270  CA  SER H 168      20.577  26.314  20.548  1.00 38.94           C  
ATOM   1271  CB  SER H 168      21.423  27.592  20.427  1.00 41.74           C  
ATOM   1272  OG  SER H 168      20.803  28.661  21.125  1.00  0.00           O  
ATOM   1273  C   SER H 168      21.225  25.272  19.690  1.00 38.81           C  
ATOM   1274  O   SER H 168      20.898  25.144  18.511  1.00 39.43           O  
ATOM   1275  N   ASN H 169      22.156  24.486  20.255  1.00 38.00           N  
ATOM   1276  CA  ASN H 169      22.875  23.536  19.456  1.00 39.66           C  
ATOM   1277  CB  ASN H 169      23.912  22.750  20.275  1.00 40.08           C  
ATOM   1278  CG  ASN H 169      24.992  23.723  20.726  0.50 63.24           C  
ATOM   1279  OD1 ASN H 169      25.501  24.510  19.931  1.00 87.91           O  
ATOM   1280  ND2 ASN H 169      25.350  23.673  22.036  1.00 91.00           N  
ATOM   1281  C   ASN H 169      21.935  22.523  18.865  1.00 39.61           C  
ATOM   1282  O   ASN H 169      22.063  22.163  17.695  1.00 39.63           O  
ATOM   1283  N   LEU H 170      20.996  22.010  19.686  1.00 37.30           N  
ATOM   1284  CA  LEU H 170      20.050  20.982  19.339  1.00 36.29           C  
ATOM   1285  CB  LEU H 170      19.494  20.200  20.539  1.00 37.10           C  
ATOM   1286  CG  LEU H 170      20.559  19.267  21.146  1.00 41.83           C  
ATOM   1287  CD1 LEU H 170      21.649  20.056  21.887  1.00 43.17           C  
ATOM   1288  CD2 LEU H 170      19.932  18.141  21.978  1.00 44.19           C  
ATOM   1289  C   LEU H 170      18.906  21.409  18.469  1.00 37.63           C  
ATOM   1290  O   LEU H 170      18.317  20.555  17.807  1.00 37.95           O  
ATOM   1291  N   LYS H 171      18.529  22.704  18.483  1.00 38.21           N  
ATOM   1292  CA  LYS H 171      17.374  23.201  17.778  1.00 40.04           C  
ATOM   1293  CB  LYS H 171      17.373  24.732  17.601  1.00 43.64           C  
ATOM   1294  CG  LYS H 171      17.084  25.549  18.861  1.00 50.66           C  
ATOM   1295  CD  LYS H 171      15.647  25.430  19.369  1.00 54.83           C  
ATOM   1296  CE  LYS H 171      15.321  26.436  20.476  1.00 60.01           C  
ATOM   1297  NZ  LYS H 171      15.412  27.815  19.945  1.00 62.44           N1+
ATOM   1298  C   LYS H 171      17.287  22.639  16.387  1.00 39.74           C  
ATOM   1299  O   LYS H 171      18.274  22.544  15.660  1.00 38.61           O  
ATOM   1300  N   SER H 172      16.047  22.248  16.022  1.00 38.20           N  
ATOM   1301  CA  SER H 172      15.608  21.722  14.758  1.00 38.44           C  
ATOM   1302  CB  SER H 172      16.178  22.495  13.556  1.00 51.85           C  
ATOM   1303  OG  SER H 172      15.704  21.924  12.344  1.00  0.00           O  
ATOM   1304  C   SER H 172      15.978  20.276  14.583  1.00 36.89           C  
ATOM   1305  O   SER H 172      15.304  19.577  13.827  1.00 36.72           O  
ATOM   1306  N   ARG H 173      17.065  19.786  15.213  1.00 34.95           N  
ATOM   1307  CA  ARG H 173      17.378  18.381  15.119  1.00 34.21           C  
ATOM   1308  CB  ARG H 173      18.870  18.065  15.298  1.00 32.68           C  
ATOM   1309  CG  ARG H 173      19.723  18.625  14.159  1.00 34.17           C  
ATOM   1310  CD  ARG H 173      21.041  17.878  13.958  1.00 31.15           C  
ATOM   1311  NE  ARG H 173      21.828  17.990  15.216  1.00 31.67           N  
ATOM   1312  CZ  ARG H 173      22.440  16.884  15.727  1.00 34.17           C  
ATOM   1313  NH1 ARG H 173      22.297  15.676  15.108  1.00 29.97           N1+
ATOM   1314  NH2 ARG H 173      23.196  16.985  16.858  1.00 30.73           N  
ATOM   1315  C   ARG H 173      16.608  17.553  16.110  1.00 34.80           C  
ATOM   1316  O   ARG H 173      16.120  16.471  15.785  1.00 35.99           O  
ATOM   1317  N   PHE H 174      16.476  18.057  17.357  1.00 33.66           N  
ATOM   1318  CA  PHE H 174      15.909  17.284  18.433  1.00 33.43           C  
ATOM   1319  CB  PHE H 174      16.749  17.351  19.725  1.00 33.34           C  
ATOM   1320  CG  PHE H 174      18.038  16.624  19.540  1.00 34.45           C  
ATOM   1321  CD1 PHE H 174      18.981  17.070  18.642  1.00 35.50           C  
ATOM   1322  CD2 PHE H 174      18.327  15.516  20.302  1.00 35.85           C  
ATOM   1323  CE1 PHE H 174      20.174  16.400  18.486  1.00 37.81           C  
ATOM   1324  CE2 PHE H 174      19.519  14.846  20.150  1.00 37.79           C  
ATOM   1325  CZ  PHE H 174      20.447  15.285  19.239  1.00 36.60           C  
ATOM   1326  C   PHE H 174      14.572  17.849  18.791  1.00 33.67           C  
ATOM   1327  O   PHE H 174      14.381  19.064  18.787  1.00 33.35           O  
ATOM   1328  N   THR H 175      13.604  16.962  19.105  1.00 30.90           N  
ATOM   1329  CA  THR H 175      12.296  17.419  19.477  1.00 31.39           C  
ATOM   1330  CB  THR H 175      11.264  17.151  18.420  1.00 32.83           C  
ATOM   1331  OG1 THR H 175      11.647  17.770  17.200  1.00 34.20           O  
ATOM   1332  CG2 THR H 175       9.913  17.715  18.889  1.00 32.53           C  
ATOM   1333  C   THR H 175      11.876  16.674  20.709  1.00 32.56           C  
ATOM   1334  O   THR H 175      12.056  15.462  20.805  1.00 31.78           O  
ATOM   1335  N   ILE H 176      11.299  17.386  21.698  0.90 31.25           N  
ATOM   1336  CA  ILE H 176      10.847  16.714  22.880  0.90 31.08           C  
ATOM   1337  CB  ILE H 176      11.505  17.173  24.149  0.90 31.33           C  
ATOM   1338  CG1 ILE H 176      11.324  18.672  24.370  0.90 30.94           C  
ATOM   1339  CG2 ILE H 176      12.974  16.743  24.110  0.90 31.40           C  
ATOM   1340  CD1 ILE H 176      11.974  19.140  25.668  0.90 29.07           C  
ATOM   1341  C   ILE H 176       9.363  16.837  22.974  0.90 32.82           C  
ATOM   1342  O   ILE H 176       8.787  17.897  22.735  0.90 32.36           O  
ATOM   1343  N   SER H 177       8.708  15.703  23.292  1.00 32.76           N  
ATOM   1344  CA  SER H 177       7.278  15.632  23.374  1.00 33.79           C  
ATOM   1345  CB  SER H 177       6.651  14.877  22.189  1.00 34.55           C  
ATOM   1346  OG  SER H 177       7.182  13.561  22.116  1.00 36.18           O  
ATOM   1347  C   SER H 177       6.927  14.897  24.632  1.00 34.96           C  
ATOM   1348  O   SER H 177       7.804  14.409  25.344  1.00 35.13           O  
ATOM   1349  N   ARG H 178       5.619  14.840  24.965  1.00 34.79           N  
ATOM   1350  CA  ARG H 178       5.202  14.174  26.169  1.00 35.14           C  
ATOM   1351  CB  ARG H 178       5.015  15.125  27.354  1.00 34.35           C  
ATOM   1352  CG  ARG H 178       3.877  16.097  27.058  1.00 81.22           C  
ATOM   1353  CD  ARG H 178       3.458  16.992  28.217  1.00 96.49           C  
ATOM   1354  NE  ARG H 178       2.157  17.578  27.803  1.00107.35           N  
ATOM   1355  CZ  ARG H 178       1.151  17.731  28.711  1.00132.00           C  
ATOM   1356  NH1 ARG H 178       1.395  17.569  30.044  1.00122.29           N1+
ATOM   1357  NH2 ARG H 178      -0.116  17.975  28.275  1.00126.94           N  
ATOM   1358  C   ARG H 178       3.832  13.613  25.949  1.00 37.70           C  
ATOM   1359  O   ARG H 178       3.040  14.149  25.177  1.00 37.56           O  
ATOM   1360  N   ASP H 179       3.527  12.504  26.650  1.00 35.75           N  
ATOM   1361  CA  ASP H 179       2.232  11.896  26.595  1.00 36.73           C  
ATOM   1362  CB  ASP H 179       2.297  10.450  26.071  1.00 37.29           C  
ATOM   1363  CG  ASP H 179       0.902   9.966  25.702  1.00 39.78           C  
ATOM   1364  OD1 ASP H 179      -0.093  10.573  26.178  1.00 39.98           O  
ATOM   1365  OD2 ASP H 179       0.816   8.973  24.930  1.00 41.48           O1-
ATOM   1366  C   ASP H 179       1.757  11.868  28.016  1.00 38.04           C  
ATOM   1367  O   ASP H 179       2.246  11.086  28.828  1.00 38.05           O  
ATOM   1368  N   THR H 180       0.782  12.729  28.359  1.00 38.61           N  
ATOM   1369  CA  THR H 180       0.322  12.833  29.714  1.00 39.85           C  
ATOM   1370  CB  THR H 180      -0.748  13.870  29.905  1.00 41.71           C  
ATOM   1371  OG1 THR H 180      -1.895  13.547  29.133  1.00 38.09           O  
ATOM   1372  CG2 THR H 180      -0.199  15.240  29.497  1.00 36.62           C  
ATOM   1373  C   THR H 180      -0.279  11.538  30.164  1.00 41.07           C  
ATOM   1374  O   THR H 180      -0.091  11.135  31.309  1.00 42.04           O  
ATOM   1375  N   SER H 181      -1.035  10.856  29.286  1.00 39.13           N  
ATOM   1376  CA  SER H 181      -1.707   9.649  29.685  1.00 40.51           C  
ATOM   1377  CB  SER H 181      -2.597   9.057  28.576  1.00 42.11           C  
ATOM   1378  OG  SER H 181      -1.801   8.616  27.486  1.00 46.43           O  
ATOM   1379  C   SER H 181      -0.702   8.606  30.072  1.00 39.82           C  
ATOM   1380  O   SER H 181      -0.905   7.874  31.040  1.00 41.29           O  
ATOM   1381  N   LYS H 182       0.383   8.494  29.283  1.00 36.49           N  
ATOM   1382  CA  LYS H 182       1.461   7.565  29.483  1.00 35.81           C  
ATOM   1383  CB  LYS H 182       2.319   7.363  28.224  1.00 35.96           C  
ATOM   1384  CG  LYS H 182       1.574   6.590  27.135  1.00 41.02           C  
ATOM   1385  CD  LYS H 182       2.258   6.622  25.768  1.00 44.97           C  
ATOM   1386  CE  LYS H 182       1.499   5.842  24.693  1.00 48.96           C  
ATOM   1387  NZ  LYS H 182       1.507   4.400  25.020  1.00 51.98           N1+
ATOM   1388  C   LYS H 182       2.353   7.980  30.620  1.00 35.83           C  
ATOM   1389  O   LYS H 182       3.044   7.145  31.202  1.00 36.07           O  
ATOM   1390  N   ASN H 183       2.389   9.285  30.957  1.00 33.63           N  
ATOM   1391  CA  ASN H 183       3.273   9.755  31.989  1.00 32.19           C  
ATOM   1392  CB  ASN H 183       3.093   8.993  33.314  1.00 32.01           C  
ATOM   1393  CG  ASN H 183       3.782   9.769  34.427  1.00 37.76           C  
ATOM   1394  OD1 ASN H 183       4.480  10.750  34.181  1.00 37.10           O  
ATOM   1395  ND2 ASN H 183       3.585   9.316  35.693  1.00 36.24           N  
ATOM   1396  C   ASN H 183       4.677   9.560  31.504  1.00 32.88           C  
ATOM   1397  O   ASN H 183       5.585   9.247  32.276  1.00 32.09           O  
ATOM   1398  N   THR H 184       4.886   9.764  30.186  1.00 30.72           N  
ATOM   1399  CA  THR H 184       6.188   9.575  29.619  1.00 31.08           C  
ATOM   1400  CB  THR H 184       6.260   8.369  28.730  1.00 31.73           C  
ATOM   1401  OG1 THR H 184       5.884   7.208  29.456  1.00 31.84           O  
ATOM   1402  CG2 THR H 184       7.699   8.219  28.212  1.00 31.14           C  
ATOM   1403  C   THR H 184       6.550  10.774  28.790  1.00 33.33           C  
ATOM   1404  O   THR H 184       5.690  11.454  28.233  1.00 34.69           O  
ATOM   1405  N   VAL H 185       7.866  11.067  28.712  1.00 32.04           N  
ATOM   1406  CA  VAL H 185       8.372  12.155  27.919  1.00 31.88           C  
ATOM   1407  CB  VAL H 185       9.243  13.104  28.686  1.00 31.93           C  
ATOM   1408  CG1 VAL H 185       9.782  14.162  27.708  1.00  0.00           C  
ATOM   1409  CG2 VAL H 185       8.428  13.683  29.856  1.00  0.00           C  
ATOM   1410  C   VAL H 185       9.226  11.533  26.857  1.00 31.61           C  
ATOM   1411  O   VAL H 185       9.744  10.435  27.054  1.00 30.63           O  
ATOM   1412  N   TYR H 186       9.378  12.198  25.688  1.00 29.58           N  
ATOM   1413  CA  TYR H 186      10.139  11.589  24.632  1.00 29.30           C  
ATOM   1414  CB  TYR H 186       9.300  11.128  23.426  1.00 29.42           C  
ATOM   1415  CG  TYR H 186       8.247  10.175  23.878  1.00 31.51           C  
ATOM   1416  CD1 TYR H 186       8.576   8.929  24.353  1.00 30.84           C  
ATOM   1417  CD2 TYR H 186       6.923  10.542  23.859  1.00 32.25           C  
ATOM   1418  CE1 TYR H 186       7.600   8.057  24.773  1.00 32.92           C  
ATOM   1419  CE2 TYR H 186       5.942   9.676  24.275  1.00 34.88           C  
ATOM   1420  CZ  TYR H 186       6.280   8.426  24.731  1.00 36.00           C  
ATOM   1421  OH  TYR H 186       5.280   7.530  25.160  1.00 38.04           O  
ATOM   1422  C   TYR H 186      11.125  12.569  24.071  1.00 31.26           C  
ATOM   1423  O   TYR H 186      10.925  13.782  24.121  1.00 32.19           O  
ATOM   1424  N   LEU H 187      12.244  12.039  23.533  1.00 28.24           N  
ATOM   1425  CA  LEU H 187      13.235  12.846  22.882  1.00 28.28           C  
ATOM   1426  CB  LEU H 187      14.594  12.802  23.605  1.00 27.59           C  
ATOM   1427  CG  LEU H 187      15.698  13.645  22.943  1.00 27.83           C  
ATOM   1428  CD1 LEU H 187      15.324  15.140  22.913  1.00 26.73           C  
ATOM   1429  CD2 LEU H 187      17.059  13.395  23.611  1.00 28.22           C  
ATOM   1430  C   LEU H 187      13.427  12.278  21.508  1.00 31.13           C  
ATOM   1431  O   LEU H 187      13.928  11.164  21.345  1.00 32.09           O  
ATOM   1432  N   GLN H 188      13.033  13.045  20.471  1.00 29.88           N  
ATOM   1433  CA  GLN H 188      13.184  12.594  19.116  1.00 31.26           C  
ATOM   1434  CB  GLN H 188      12.031  13.029  18.193  1.00 33.17           C  
ATOM   1435  CG  GLN H 188      12.227  12.631  16.728  1.00 37.08           C  
ATOM   1436  CD  GLN H 188      12.191  11.115  16.609  1.00 43.18           C  
ATOM   1437  OE1 GLN H 188      11.238  10.469  17.045  1.00 41.77           O  
ATOM   1438  NE2 GLN H 188      13.257  10.529  15.998  1.00 43.53           N  
ATOM   1439  C   GLN H 188      14.444  13.200  18.585  1.00 33.19           C  
ATOM   1440  O   GLN H 188      14.623  14.416  18.619  1.00 33.57           O  
ATOM   1441  N   MET H 189      15.363  12.352  18.080  1.00 32.50           N  
ATOM   1442  CA  MET H 189      16.605  12.862  17.573  1.00 33.34           C  
ATOM   1443  CB  MET H 189      17.831  12.247  18.274  1.00 33.95           C  
ATOM   1444  CG  MET H 189      17.818  12.454  19.792  1.00 38.67           C  
ATOM   1445  SD  MET H 189      19.283  11.828  20.671  1.00 43.48           S  
ATOM   1446  CE  MET H 189      19.099  10.095  20.181  1.00 39.93           C  
ATOM   1447  C   MET H 189      16.698  12.502  16.121  1.00 34.74           C  
ATOM   1448  O   MET H 189      16.543  11.339  15.749  1.00 35.34           O  
ATOM   1449  N   ASN H 190      16.973  13.505  15.261  1.00 33.79           N  
ATOM   1450  CA  ASN H 190      17.038  13.264  13.846  1.00 33.77           C  
ATOM   1451  CB  ASN H 190      16.008  14.072  13.040  1.00 35.54           C  
ATOM   1452  CG  ASN H 190      14.616  13.567  13.392  1.00 42.66           C  
ATOM   1453  OD1 ASN H 190      14.333  12.373  13.311  1.00 42.32           O  
ATOM   1454  ND2 ASN H 190      13.721  14.505  13.801  1.00 42.36           N  
ATOM   1455  C   ASN H 190      18.387  13.688  13.351  1.00 33.19           C  
ATOM   1456  O   ASN H 190      19.095  14.443  14.014  1.00 32.79           O  
ATOM   1457  N   SER H 191      18.770  13.190  12.154  1.00 32.72           N  
ATOM   1458  CA  SER H 191      20.008  13.550  11.522  1.00 32.69           C  
ATOM   1459  CB  SER H 191      20.024  15.001  11.005  1.00 34.93           C  
ATOM   1460  OG  SER H 191      19.031  15.174  10.004  1.00 38.08           O  
ATOM   1461  C   SER H 191      21.131  13.397  12.496  1.00 33.05           C  
ATOM   1462  O   SER H 191      21.880  14.341  12.743  1.00 32.83           O  
ATOM   1463  N   LEU H 192      21.283  12.185  13.060  1.00 31.87           N  
ATOM   1464  CA  LEU H 192      22.283  11.916  14.058  1.00 31.55           C  
ATOM   1465  CB  LEU H 192      22.053  10.577  14.781  1.00 30.84           C  
ATOM   1466  CG  LEU H 192      20.809  10.587  15.690  1.00 30.59           C  
ATOM   1467  CD1 LEU H 192      20.591   9.227  16.367  1.00 31.80           C  
ATOM   1468  CD2 LEU H 192      20.896  11.725  16.723  1.00 31.31           C  
ATOM   1469  C   LEU H 192      23.661  11.906  13.463  1.00 33.20           C  
ATOM   1470  O   LEU H 192      23.864  11.539  12.305  1.00 32.72           O  
ATOM   1471  N   ARG H 193      24.651  12.325  14.286  0.90 34.03           N  
ATOM   1472  CA  ARG H 193      26.031  12.425  13.891  0.90 34.66           C  
ATOM   1473  CB  ARG H 193      26.528  13.877  13.860  0.90 36.35           C  
ATOM   1474  CG  ARG H 193      25.670  14.782  12.980  0.90 40.46           C  
ATOM   1475  CD  ARG H 193      26.002  16.267  13.116  0.90 41.61           C  
ATOM   1476  NE  ARG H 193      24.912  17.019  12.434  0.90 44.69           N  
ATOM   1477  CZ  ARG H 193      24.872  18.381  12.499  0.90 44.85           C  
ATOM   1478  NH1 ARG H 193      25.859  19.061  13.154  0.90 44.26           N1+
ATOM   1479  NH2 ARG H 193      23.849  19.063  11.910  0.90 39.94           N  
ATOM   1480  C   ARG H 193      26.854  11.723  14.931  0.90 35.15           C  
ATOM   1481  O   ARG H 193      26.366  11.364  16.001  0.90 33.39           O  
ATOM   1482  N   ALA H 194      28.156  11.535  14.641  1.00 34.93           N  
ATOM   1483  CA  ALA H 194      29.059  10.829  15.509  1.00 34.22           C  
ATOM   1484  CB  ALA H 194      30.488  10.750  14.943  1.00 34.26           C  
ATOM   1485  C   ALA H 194      29.135  11.534  16.831  1.00 34.33           C  
ATOM   1486  O   ALA H 194      29.191  10.889  17.876  1.00 34.42           O  
ATOM   1487  N   GLU H 195      29.115  12.881  16.817  1.00 32.76           N  
ATOM   1488  CA  GLU H 195      29.262  13.682  18.004  1.00 34.29           C  
ATOM   1489  CB  GLU H 195      29.254  15.198  17.739  1.00 37.51           C  
ATOM   1490  CG  GLU H 195      30.439  15.694  16.907  0.80 43.52           C  
ATOM   1491  CD  GLU H 195      29.991  15.785  15.457  1.00 47.39           C  
ATOM   1492  OE1 GLU H 195      29.219  16.731  15.145  1.00 48.95           O  
ATOM   1493  OE2 GLU H 195      30.409  14.919  14.643  1.00 45.88           O1-
ATOM   1494  C   GLU H 195      28.136  13.406  18.952  1.00 34.68           C  
ATOM   1495  O   GLU H 195      28.278  13.601  20.157  1.00 34.23           O  
ATOM   1496  N   ASP H 196      26.974  12.985  18.422  1.00 32.75           N  
ATOM   1497  CA  ASP H 196      25.780  12.717  19.182  1.00 31.77           C  
ATOM   1498  CB  ASP H 196      24.553  12.424  18.301  1.00 32.03           C  
ATOM   1499  CG  ASP H 196      24.115  13.734  17.659  1.00 33.13           C  
ATOM   1500  OD1 ASP H 196      24.208  14.789  18.343  1.00 33.52           O  
ATOM   1501  OD2 ASP H 196      23.688  13.699  16.475  1.00 33.85           O1-
ATOM   1502  C   ASP H 196      25.971  11.547  20.105  1.00 31.94           C  
ATOM   1503  O   ASP H 196      25.177  11.362  21.026  1.00 32.18           O  
ATOM   1504  N   THR H 197      26.976  10.683  19.863  1.00 30.39           N  
ATOM   1505  CA  THR H 197      27.151   9.542  20.724  1.00 29.71           C  
ATOM   1506  CB  THR H 197      28.364   8.718  20.387  1.00 31.50           C  
ATOM   1507  OG1 THR H 197      28.277   8.239  19.054  1.00 31.62           O  
ATOM   1508  CG2 THR H 197      28.458   7.536  21.366  1.00 31.80           C  
ATOM   1509  C   THR H 197      27.293  10.016  22.139  1.00 30.53           C  
ATOM   1510  O   THR H 197      28.193  10.792  22.459  1.00 30.71           O  
ATOM   1511  N   ALA H 198      26.382   9.561  23.030  1.00 29.07           N  
ATOM   1512  CA  ALA H 198      26.453   9.978  24.403  1.00 28.59           C  
ATOM   1513  CB  ALA H 198      26.176  11.478  24.600  1.00 28.64           C  
ATOM   1514  C   ALA H 198      25.412   9.249  25.193  1.00 29.22           C  
ATOM   1515  O   ALA H 198      24.542   8.576  24.639  1.00 30.28           O  
ATOM   1516  N   VAL H 199      25.519   9.338  26.536  1.00 26.90           N  
ATOM   1517  CA  VAL H 199      24.516   8.795  27.400  1.00 27.04           C  
ATOM   1518  CB  VAL H 199      25.023   8.476  28.779  1.00 27.76           C  
ATOM   1519  CG1 VAL H 199      23.847   7.970  29.635  1.00 26.99           C  
ATOM   1520  CG2 VAL H 199      26.181   7.472  28.659  1.00 27.23           C  
ATOM   1521  C   VAL H 199      23.493   9.882  27.526  1.00 28.37           C  
ATOM   1522  O   VAL H 199      23.842  11.047  27.716  1.00 28.67           O  
ATOM   1523  N   TYR H 200      22.195   9.535  27.421  1.00 27.38           N  
ATOM   1524  CA  TYR H 200      21.174  10.542  27.497  1.00 27.82           C  
ATOM   1525  CB  TYR H 200      20.184  10.514  26.315  1.00 28.02           C  
ATOM   1526  CG  TYR H 200      20.877  11.035  25.102  1.00 29.27           C  
ATOM   1527  CD1 TYR H 200      21.727  10.242  24.366  1.00 29.51           C  
ATOM   1528  CD2 TYR H 200      20.660  12.332  24.695  1.00 30.52           C  
ATOM   1529  CE1 TYR H 200      22.355  10.742  23.247  1.00 30.81           C  
ATOM   1530  CE2 TYR H 200      21.285  12.836  23.579  1.00 31.09           C  
ATOM   1531  CZ  TYR H 200      22.136  12.040  22.852  1.00 32.28           C  
ATOM   1532  OH  TYR H 200      22.780  12.552  21.706  1.00 33.65           O  
ATOM   1533  C   TYR H 200      20.385  10.321  28.742  1.00 28.78           C  
ATOM   1534  O   TYR H 200      19.918   9.214  29.008  1.00 29.07           O  
ATOM   1535  N   TYR H 201      20.212  11.398  29.538  1.00 28.00           N  
ATOM   1536  CA  TYR H 201      19.491  11.282  30.771  1.00 27.02           C  
ATOM   1537  CB  TYR H 201      20.228  11.802  32.021  1.00 27.34           C  
ATOM   1538  CG  TYR H 201      21.511  11.088  32.272  1.00 28.33           C  
ATOM   1539  CD1 TYR H 201      21.544   9.894  32.950  1.00 27.80           C  
ATOM   1540  CD2 TYR H 201      22.696  11.620  31.830  1.00 27.77           C  
ATOM   1541  CE1 TYR H 201      22.733   9.245  33.185  1.00 29.53           C  
ATOM   1542  CE2 TYR H 201      23.890  10.978  32.063  1.00 28.40           C  
ATOM   1543  CZ  TYR H 201      23.913   9.786  32.743  1.00 29.84           C  
ATOM   1544  OH  TYR H 201      25.135   9.125  32.986  1.00 31.45           O  
ATOM   1545  C   TYR H 201      18.304  12.183  30.701  1.00 29.33           C  
ATOM   1546  O   TYR H 201      18.322  13.224  30.044  1.00 29.66           O  
ATOM   1547  N   CYS H 202      17.212  11.754  31.357  0.90 28.54           N  
ATOM   1548  CA  CYS H 202      16.083  12.608  31.556  0.90 30.02           C  
ATOM   1549  CB  CYS H 202      14.723  11.958  31.204  0.90 32.37           C  
ATOM   1550  SG  CYS H 202      14.416  10.378  32.045  0.90 36.44           S  
ATOM   1551  C   CYS H 202      16.131  12.941  33.018  0.90 30.25           C  
ATOM   1552  O   CYS H 202      16.598  12.134  33.823  0.90 27.94           O  
ATOM   1553  N   ALA H 203      15.711  14.167  33.396  1.00 29.37           N  
ATOM   1554  CA  ALA H 203      15.768  14.543  34.779  1.00 27.60           C  
ATOM   1555  CB  ALA H 203      17.056  15.296  35.151  1.00 28.42           C  
ATOM   1556  C   ALA H 203      14.615  15.447  35.077  1.00 28.54           C  
ATOM   1557  O   ALA H 203      14.118  16.165  34.211  1.00 28.00           O  
ATOM   1558  N   ARG H 204      14.167  15.427  36.346  1.00 27.16           N  
ATOM   1559  CA  ARG H 204      13.043  16.201  36.784  1.00 27.89           C  
ATOM   1560  CB  ARG H 204      12.223  15.442  37.843  1.00 28.28           C  
ATOM   1561  CG  ARG H 204      11.002  16.185  38.374  1.00 29.36           C  
ATOM   1562  CD  ARG H 204      10.227  15.387  39.425  0.80 33.48           C  
ATOM   1563  NE  ARG H 204      10.852  15.647  40.752  1.00 34.73           N  
ATOM   1564  CZ  ARG H 204      10.116  15.460  41.886  1.00 35.24           C  
ATOM   1565  NH1 ARG H 204       8.829  15.016  41.796  1.00 34.13           N1+
ATOM   1566  NH2 ARG H 204      10.657  15.726  43.110  1.00 30.34           N  
ATOM   1567  C   ARG H 204      13.557  17.457  37.418  1.00 29.45           C  
ATOM   1568  O   ARG H 204      14.510  17.425  38.194  1.00 29.86           O  
ATOM   1569  N   ASP H 205      12.934  18.609  37.092  1.00 27.53           N  
ATOM   1570  CA  ASP H 205      13.344  19.865  37.661  1.00 28.47           C  
ATOM   1571  CB  ASP H 205      12.861  21.080  36.853  1.00 32.53           C  
ATOM   1572  CG  ASP H 205      13.539  22.328  37.398  1.00 26.43           C  
ATOM   1573  OD1 ASP H 205      14.391  22.186  38.317  1.00  0.00           O  
ATOM   1574  OD2 ASP H 205      13.216  23.439  36.901  1.00  0.00           O1-
ATOM   1575  C   ASP H 205      12.724  19.944  39.021  1.00 31.16           C  
ATOM   1576  O   ASP H 205      11.528  19.701  39.167  1.00 31.49           O  
ATOM   1577  N   GLN H 206      13.369  20.514  40.036  1.00 16.70           N  
ATOM   1578  CA  GLN H 206      12.679  20.578  41.301  1.00 17.56           C  
ATOM   1579  CB  GLN H 206      13.605  21.082  42.420  1.00 17.24           C  
ATOM   1580  CG  GLN H 206      13.078  20.826  43.830  1.00 17.51           C  
ATOM   1581  CD  GLN H 206      14.240  21.058  44.784  1.00 16.65           C  
ATOM   1582  OE1 GLN H 206      14.784  22.158  44.866  1.00  0.00           O  
ATOM   1583  NE2 GLN H 206      14.650  19.987  45.514  1.00  0.00           N  
ATOM   1584  C   GLN H 206      11.404  21.425  41.283  1.00 19.71           C  
ATOM   1585  O   GLN H 206      10.423  21.066  41.937  1.00 21.42           O  
ATOM   1586  N   GLY H 207      11.340  22.557  40.540  1.00 20.94           N  
ATOM   1587  CA  GLY H 207      10.173  23.405  40.661  1.00 23.32           C  
ATOM   1588  C   GLY H 207       9.293  23.381  39.447  1.00 25.07           C  
ATOM   1589  O   GLY H 207       9.752  23.374  38.307  1.00 25.28           O  
ATOM   1590  N   LEU H 208       7.971  23.473  39.723  1.00 25.09           N  
ATOM   1591  CA  LEU H 208       6.856  23.419  38.820  1.00 25.43           C  
ATOM   1592  CB  LEU H 208       5.516  23.585  39.561  1.00 26.40           C  
ATOM   1593  CG  LEU H 208       5.284  22.596  40.723  1.00  0.00           C  
ATOM   1594  CD1 LEU H 208       6.266  22.843  41.880  1.00 32.94           C  
ATOM   1595  CD2 LEU H 208       3.819  22.606  41.192  1.00  0.00           C  
ATOM   1596  C   LEU H 208       6.968  24.575  37.879  1.00 24.67           C  
ATOM   1597  O   LEU H 208       6.655  24.467  36.693  1.00 24.28           O  
ATOM   1598  N   ASN H 209       7.426  25.719  38.413  1.00 25.01           N  
ATOM   1599  CA  ASN H 209       7.589  26.939  37.685  1.00 24.33           C  
ATOM   1600  CB  ASN H 209       8.041  28.124  38.560  1.00 27.51           C  
ATOM   1601  CG  ASN H 209       7.641  29.406  37.836  1.00 37.86           C  
ATOM   1602  OD1 ASN H 209       8.483  30.185  37.390  1.00  0.00           O  
ATOM   1603  ND2 ASN H 209       6.305  29.626  37.704  1.00  0.00           N  
ATOM   1604  C   ASN H 209       8.615  26.711  36.635  1.00 24.70           C  
ATOM   1605  O   ASN H 209       8.613  27.407  35.622  1.00 24.09           O  
ATOM   1606  N   TYR H 210       9.564  25.785  36.884  1.00 23.50           N  
ATOM   1607  CA  TYR H 210      10.465  25.425  35.835  1.00 24.22           C  
ATOM   1608  CB  TYR H 210       9.688  25.166  34.504  1.00 23.99           C  
ATOM   1609  CG  TYR H 210      10.539  25.178  33.279  1.00 19.12           C  
ATOM   1610  CD1 TYR H 210      11.397  24.145  32.994  1.00 19.67           C  
ATOM   1611  CD2 TYR H 210      10.477  26.244  32.410  1.00 19.07           C  
ATOM   1612  CE1 TYR H 210      12.168  24.165  31.857  1.00 23.57           C  
ATOM   1613  CE2 TYR H 210      11.243  26.271  31.268  1.00 20.33           C  
ATOM   1614  CZ  TYR H 210      12.091  25.228  30.988  1.00 21.77           C  
ATOM   1615  OH  TYR H 210      12.882  25.243  29.819  1.00  0.00           O  
ATOM   1616  C   TYR H 210      11.657  26.348  35.704  1.00 22.91           C  
ATOM   1617  O   TYR H 210      11.574  27.556  35.907  1.00 25.66           O  
ATOM   1618  N   GLY H 211      12.840  25.745  35.438  1.00 22.09           N  
ATOM   1619  CA  GLY H 211      14.102  26.405  35.196  1.00 21.71           C  
ATOM   1620  C   GLY H 211      14.960  26.262  36.410  1.00 21.62           C  
ATOM   1621  O   GLY H 211      15.028  27.187  37.218  1.00 24.37           O  
ATOM   1622  N   SER H 212      15.676  25.119  36.548  1.00 20.47           N  
ATOM   1623  CA  SER H 212      16.506  25.016  37.720  1.00 19.08           C  
ATOM   1624  CB  SER H 212      15.789  25.317  39.051  1.00 20.05           C  
ATOM   1625  OG  SER H 212      14.591  24.571  39.163  1.00 23.23           O  
ATOM   1626  C   SER H 212      17.296  23.749  37.877  1.00 19.26           C  
ATOM   1627  O   SER H 212      17.847  23.205  36.926  1.00 21.07           O  
ATOM   1628  N   LEU H 213      17.451  23.340  39.160  1.00 17.27           N  
ATOM   1629  CA  LEU H 213      18.205  22.196  39.622  1.00 18.68           C  
ATOM   1630  CB  LEU H 213      18.478  22.225  41.139  1.00 18.64           C  
ATOM   1631  CG  LEU H 213      17.213  22.212  42.030  1.00 21.71           C  
ATOM   1632  CD1 LEU H 213      17.594  22.182  43.518  1.00  0.00           C  
ATOM   1633  CD2 LEU H 213      16.265  23.382  41.719  1.00  0.00           C  
ATOM   1634  C   LEU H 213      17.460  20.922  39.336  1.00 18.20           C  
ATOM   1635  O   LEU H 213      16.239  20.888  39.411  1.00 18.32           O  
ATOM   1636  N   PHE H 214      18.173  19.813  39.024  1.00 16.80           N  
ATOM   1637  CA  PHE H 214      17.462  18.594  38.709  1.00 18.10           C  
ATOM   1638  CB  PHE H 214      18.031  17.853  37.491  1.00 18.08           C  
ATOM   1639  CG  PHE H 214      18.136  18.842  36.385  1.00 20.12           C  
ATOM   1640  CD1 PHE H 214      17.014  19.445  35.867  1.00 16.77           C  
ATOM   1641  CD2 PHE H 214      19.367  19.146  35.854  1.00 17.74           C  
ATOM   1642  CE1 PHE H 214      17.129  20.355  34.843  1.00 15.27           C  
ATOM   1643  CE2 PHE H 214      19.487  20.052  34.829  1.00 18.01           C  
ATOM   1644  CZ  PHE H 214      18.364  20.662  34.325  1.00 16.85           C  
ATOM   1645  C   PHE H 214      17.586  17.637  39.862  1.00 20.48           C  
ATOM   1646  O   PHE H 214      18.670  17.137  40.159  1.00 20.18           O  
ATOM   1647  N   ASP H 215      16.458  17.368  40.549  1.00 20.28           N  
ATOM   1648  CA  ASP H 215      16.427  16.507  41.708  1.00 20.04           C  
ATOM   1649  CB  ASP H 215      15.218  16.789  42.623  1.00 17.98           C  
ATOM   1650  CG  ASP H 215      13.930  16.678  41.828  1.00 18.83           C  
ATOM   1651  OD1 ASP H 215      13.985  16.283  40.635  1.00 19.77           O  
ATOM   1652  OD2 ASP H 215      12.866  17.024  42.407  1.00 22.19           O1-
ATOM   1653  C   ASP H 215      16.550  15.018  41.447  1.00 20.50           C  
ATOM   1654  O   ASP H 215      17.281  14.341  42.165  1.00 22.14           O  
ATOM   1655  N   TYR H 216      15.856  14.457  40.430  1.00 25.97           N  
ATOM   1656  CA  TYR H 216      15.873  13.040  40.155  1.00 26.82           C  
ATOM   1657  CB  TYR H 216      14.501  12.349  40.294  1.00 28.26           C  
ATOM   1658  CG  TYR H 216      14.130  12.268  41.737  1.00 29.99           C  
ATOM   1659  CD1 TYR H 216      13.454  13.289  42.366  1.00 32.15           C  
ATOM   1660  CD2 TYR H 216      14.463  11.154  42.469  1.00 30.08           C  
ATOM   1661  CE1 TYR H 216      13.119  13.195  43.697  1.00 34.01           C  
ATOM   1662  CE2 TYR H 216      14.131  11.053  43.798  1.00 32.39           C  
ATOM   1663  CZ  TYR H 216      13.456  12.075  44.417  1.00 34.42           C  
ATOM   1664  OH  TYR H 216      13.113  11.974  45.781  1.00 35.76           O  
ATOM   1665  C   TYR H 216      16.308  12.829  38.740  1.00 29.44           C  
ATOM   1666  O   TYR H 216      15.945  13.592  37.848  1.00 28.96           O  
ATOM   1667  N   TRP H 217      17.094  11.757  38.504  1.00 28.10           N  
ATOM   1668  CA  TRP H 217      17.612  11.484  37.192  1.00 27.57           C  
ATOM   1669  CB  TRP H 217      19.140  11.663  37.118  1.00 26.91           C  
ATOM   1670  CG  TRP H 217      19.648  13.055  37.415  1.00 26.53           C  
ATOM   1671  CD2 TRP H 217      20.366  13.882  36.485  1.00 26.65           C  
ATOM   1672  CD1 TRP H 217      19.588  13.753  38.586  1.00 26.20           C  
ATOM   1673  NE1 TRP H 217      20.217  14.965  38.444  1.00 27.43           N  
ATOM   1674  CE2 TRP H 217      20.705  15.060  37.157  1.00 28.18           C  
ATOM   1675  CE3 TRP H 217      20.726  13.677  35.183  1.00 26.19           C  
ATOM   1676  CZ2 TRP H 217      21.408  16.051  36.535  1.00 28.19           C  
ATOM   1677  CZ3 TRP H 217      21.427  14.684  34.557  1.00 28.51           C  
ATOM   1678  CH2 TRP H 217      21.761  15.848  35.218  1.00 29.17           C  
ATOM   1679  C   TRP H 217      17.377  10.036  36.887  1.00 28.60           C  
ATOM   1680  O   TRP H 217      17.302   9.199  37.784  1.00 29.16           O  
ATOM   1681  N   GLY H 218      17.249   9.704  35.587  1.00 27.71           N  
ATOM   1682  CA  GLY H 218      17.097   8.334  35.186  1.00 28.43           C  
ATOM   1683  C   GLY H 218      18.475   7.742  35.130  1.00 30.39           C  
ATOM   1684  O   GLY H 218      19.465   8.444  35.333  1.00 31.46           O  
ATOM   1685  N   GLN H 219      18.564   6.422  34.855  1.00 30.36           N  
ATOM   1686  CA  GLN H 219      19.821   5.721  34.794  1.00 30.92           C  
ATOM   1687  CB  GLN H 219      19.705   4.186  34.675  1.00 32.25           C  
ATOM   1688  CG  GLN H 219      19.191   3.670  33.330  1.00 41.57           C  
ATOM   1689  CD  GLN H 219      17.697   3.912  33.239  1.00 47.41           C  
ATOM   1690  OE1 GLN H 219      17.069   4.361  34.194  1.00 46.40           O  
ATOM   1691  NE2 GLN H 219      17.109   3.607  32.050  1.00 43.37           N  
ATOM   1692  C   GLN H 219      20.594   6.198  33.605  1.00 33.17           C  
ATOM   1693  O   GLN H 219      21.825   6.198  33.617  1.00 33.29           O  
ATOM   1694  N   GLY H 220      19.886   6.569  32.520  1.00 32.91           N  
ATOM   1695  CA  GLY H 220      20.528   7.046  31.328  1.00 33.09           C  
ATOM   1696  C   GLY H 220      20.545   5.936  30.325  1.00 35.92           C  
ATOM   1697  O   GLY H 220      20.586   4.760  30.679  1.00 37.34           O  
ATOM   1698  N   THR H 221      20.499   6.299  29.026  1.00 34.57           N  
ATOM   1699  CA  THR H 221      20.542   5.317  27.980  1.00 34.91           C  
ATOM   1700  CB  THR H 221      19.253   5.214  27.216  1.00 37.70           C  
ATOM   1701  OG1 THR H 221      19.265   4.078  26.368  1.00 38.28           O  
ATOM   1702  CG2 THR H 221      19.053   6.501  26.398  1.00 37.40           C  
ATOM   1703  C   THR H 221      21.624   5.736  27.032  1.00 34.44           C  
ATOM   1704  O   THR H 221      21.772   6.919  26.731  1.00 33.02           O  
ATOM   1705  N   LEU H 222      22.411   4.765  26.519  1.00 32.35           N  
ATOM   1706  CA  LEU H 222      23.517   5.109  25.674  1.00 31.38           C  
ATOM   1707  CB  LEU H 222      24.741   4.188  25.865  1.00 32.09           C  
ATOM   1708  CG  LEU H 222      25.940   4.544  24.966  1.00 33.59           C  
ATOM   1709  CD1 LEU H 222      26.474   5.952  25.269  1.00 33.26           C  
ATOM   1710  CD2 LEU H 222      27.035   3.468  25.046  1.00 35.10           C  
ATOM   1711  C   LEU H 222      23.116   5.032  24.238  1.00 31.22           C  
ATOM   1712  O   LEU H 222      22.545   4.043  23.783  1.00 31.57           O  
ATOM   1713  N   VAL H 223      23.399   6.117  23.490  1.00 29.43           N  
ATOM   1714  CA  VAL H 223      23.120   6.144  22.084  1.00 27.90           C  
ATOM   1715  CB  VAL H 223      22.369   7.369  21.650  1.00 29.11           C  
ATOM   1716  CG1 VAL H 223      22.237   7.352  20.119  1.00 29.21           C  
ATOM   1717  CG2 VAL H 223      21.020   7.404  22.389  1.00 27.31           C  
ATOM   1718  C   VAL H 223      24.448   6.165  21.402  1.00 27.95           C  
ATOM   1719  O   VAL H 223      25.291   7.017  21.680  1.00 28.41           O  
ATOM   1720  N   THR H 224      24.681   5.201  20.490  1.00 26.55           N  
ATOM   1721  CA  THR H 224      25.941   5.182  19.812  1.00 26.71           C  
ATOM   1722  CB  THR H 224      26.724   3.917  20.061  1.00 27.37           C  
ATOM   1723  OG1 THR H 224      28.065   4.080  19.636  1.00 26.24           O  
ATOM   1724  CG2 THR H 224      26.072   2.730  19.336  1.00 25.94           C  
ATOM   1725  C   THR H 224      25.662   5.341  18.349  1.00 28.61           C  
ATOM   1726  O   THR H 224      24.856   4.615  17.769  1.00 29.06           O  
ATOM   1727  N   VAL H 225      26.313   6.337  17.715  1.00 27.23           N  
ATOM   1728  CA  VAL H 225      26.088   6.569  16.318  1.00 27.93           C  
ATOM   1729  CB  VAL H 225      25.901   8.022  15.988  1.00 28.40           C  
ATOM   1730  CG1 VAL H 225      25.763   8.169  14.464  1.00 28.04           C  
ATOM   1731  CG2 VAL H 225      24.696   8.551  16.785  1.00 27.61           C  
ATOM   1732  C   VAL H 225      27.300   6.101  15.581  1.00 29.99           C  
ATOM   1733  O   VAL H 225      28.381   6.676  15.709  1.00 29.97           O  
ATOM   1734  N   SER H 226      27.145   5.030  14.779  1.00 30.67           N  
ATOM   1735  CA  SER H 226      28.261   4.533  14.031  1.00 32.66           C  
ATOM   1736  CB  SER H 226      29.142   3.542  14.811  1.00 33.25           C  
ATOM   1737  OG  SER H 226      28.419   2.346  15.065  1.00 35.10           O  
ATOM   1738  C   SER H 226      27.722   3.786  12.857  1.00 34.93           C  
ATOM   1739  O   SER H 226      26.568   3.361  12.851  1.00 34.14           O  
ATOM   1740  N   SER H 227      28.559   3.607  11.817  1.00 36.43           N  
ATOM   1741  CA  SER H 227      28.112   2.884  10.666  1.00 38.67           C  
ATOM   1742  CB  SER H 227      28.997   3.092   9.425  1.00 41.26           C  
ATOM   1743  OG  SER H 227      30.307   2.601   9.668  1.00 47.02           O  
ATOM   1744  C   SER H 227      28.124   1.406  11.025  1.00 39.07           C  
ATOM   1745  O   SER H 227      28.772   0.620  10.284  1.00 39.73           O  
ATOM   1746  OXT SER H 227      27.478   1.044  12.045  1.00  0.00           O1-
TER    1747      SER H 227 
CONECT  162  665
CONECT  665  162
CONECT  979 1550
CONECT 1550  979
END
