# Supplementary material for: Fully automated antibody structure prediction using BIOVIA tools: Validation study
Source: PLoS One. 2017 May 18;12(5):e0177923. doi: 10.1371/journal.pone.0177923 (PMC5436848; doi:10.1371/journal.pone.0177923)
Supplement: S2 Dataset — Predicted structures using the Top5 framework method, Chothia CDR definition with canonical filtering and generating 50 models. These were used in the comparison against predictions using no filtering. (ZIP) [file pone.0177923.s004.zip › 4LQF_LH_FV_FinalModel.pdb]

REMARK   Accelrys Discovery Studio PDB file
REMARK   Created:  2015-04-10T05:00:31Z
SSBOND   1 CYS L   23    CYS L   93                                     
SSBOND   2 CYS H  134    CYS H  208                                     
ATOM      1  N   ASP L   1      26.009  32.310  25.809  1.00 59.60           N1+
ATOM      2  CA  ASP L   1      25.581  31.657  27.062  1.00 58.40           C  
ATOM      3  CB  ASP L   1      25.473  30.134  26.879  1.00 59.18           C  
ATOM      4  CG  ASP L   1      26.855  29.570  26.577  1.00 60.54           C  
ATOM      5  OD1 ASP L   1      27.514  30.072  25.627  1.00 66.39           O  
ATOM      6  OD2 ASP L   1      27.267  28.617  27.292  1.00 61.98           O1-
ATOM      7  C   ASP L   1      26.551  31.939  28.159  1.00 57.10           C  
ATOM      8  O   ASP L   1      27.564  32.606  27.956  1.00 58.59           O  
ATOM      9  N   VAL L   2      26.247  31.443  29.371  1.00 54.01           N  
ATOM     10  CA  VAL L   2      27.118  31.679  30.482  1.00 52.63           C  
ATOM     11  CB  VAL L   2      26.405  31.733  31.800  1.00 51.60           C  
ATOM     12  CG1 VAL L   2      27.445  31.895  32.924  1.00 51.21           C  
ATOM     13  CG2 VAL L   2      25.364  32.861  31.735  1.00 52.43           C  
ATOM     14  C   VAL L   2      28.082  30.547  30.542  1.00 51.45           C  
ATOM     15  O   VAL L   2      27.696  29.379  30.506  1.00 51.58           O  
ATOM     16  N   VAL L   3      29.381  30.874  30.642  1.00 51.13           N  
ATOM     17  CA  VAL L   3      30.373  29.846  30.678  1.00 50.11           C  
ATOM     18  CB  VAL L   3      31.645  30.228  29.974  1.00 51.49           C  
ATOM     19  CG1 VAL L   3      32.663  29.086  30.135  1.00 54.39           C  
ATOM     20  CG2 VAL L   3      31.314  30.569  28.511  1.00 55.78           C  
ATOM     21  C   VAL L   3      30.711  29.607  32.110  1.00 49.31           C  
ATOM     22  O   VAL L   3      30.933  30.548  32.871  1.00 50.18           O  
ATOM     23  N   MET L   4      30.739  28.323  32.512  1.00 46.86           N  
ATOM     24  CA  MET L   4      31.066  27.990  33.867  1.00 46.35           C  
ATOM     25  CB  MET L   4      30.094  26.976  34.495  1.00 45.17           C  
ATOM     26  CG  MET L   4      28.643  27.463  34.514  1.00 44.80           C  
ATOM     27  SD  MET L   4      28.361  28.990  35.458  1.00 46.36           S  
ATOM     28  CE  MET L   4      28.505  28.202  37.086  1.00 46.17           C  
ATOM     29  C   MET L   4      32.416  27.346  33.825  1.00 47.19           C  
ATOM     30  O   MET L   4      32.633  26.395  33.076  1.00 47.17           O  
ATOM     31  N   THR L   5      33.367  27.859  34.633  1.00 48.08           N  
ATOM     32  CA  THR L   5      34.694  27.312  34.609  1.00 48.50           C  
ATOM     33  CB  THR L   5      35.735  28.335  34.251  1.00 50.35           C  
ATOM     34  OG1 THR L   5      35.442  28.905  32.983  1.00 50.66           O  
ATOM     35  CG2 THR L   5      37.108  27.646  34.208  1.00 49.98           C  
ATOM     36  C   THR L   5      35.020  26.800  35.979  1.00 47.58           C  
ATOM     37  O   THR L   5      34.827  27.499  36.974  1.00 47.85           O  
ATOM     38  N   GLN L   6      35.536  25.554  36.068  1.00 46.38           N  
ATOM     39  CA  GLN L   6      35.838  25.013  37.365  1.00 46.75           C  
ATOM     40  CB  GLN L   6      35.139  23.678  37.680  1.00 45.37           C  
ATOM     41  CG  GLN L   6      33.623  23.808  37.842  1.00 44.41           C  
ATOM     42  CD  GLN L   6      33.090  22.465  38.316  1.00 42.93           C  
ATOM     43  OE1 GLN L   6      32.069  21.977  37.833  1.00 42.10           O  
ATOM     44  NE2 GLN L   6      33.799  21.851  39.300  1.00 42.33           N  
ATOM     45  C   GLN L   6      37.310  24.787  37.496  1.00 49.18           C  
ATOM     46  O   GLN L   6      38.009  24.506  36.522  1.00 50.25           O  
ATOM     47  N   THR L   7      37.819  24.950  38.734  1.00 51.00           N  
ATOM     48  CA  THR L   7      39.209  24.731  39.018  1.00 53.43           C  
ATOM     49  CB  THR L   7      39.971  26.012  39.210  1.00 56.18           C  
ATOM     50  OG1 THR L   7      39.866  26.829  38.054  1.00 59.80           O  
ATOM     51  CG2 THR L   7      41.445  25.678  39.488  1.00 60.38           C  
ATOM     52  C   THR L   7      39.270  23.992  40.318  1.00 53.15           C  
ATOM     53  O   THR L   7      38.481  24.269  41.221  1.00 52.32           O  
ATOM     54  N   PRO L   8      40.160  23.048  40.475  1.00 52.58           N  
ATOM     55  CA  PRO L   8      41.074  22.609  39.455  1.00 52.64           C  
ATOM     56  CD  PRO L   8      40.617  22.690  41.807  1.00 52.43           C  
ATOM     57  CB  PRO L   8      42.268  22.001  40.190  1.00 53.36           C  
ATOM     58  CG  PRO L   8      41.707  21.635  41.574  1.00 52.90           C  
ATOM     59  C   PRO L   8      40.366  21.593  38.618  1.00 52.50           C  
ATOM     60  O   PRO L   8      39.231  21.254  38.938  1.00 52.52           O  
ATOM     61  N   LEU L   9      40.996  21.136  37.519  1.00 53.58           N  
ATOM     62  CA  LEU L   9      40.438  20.102  36.701  1.00 53.09           C  
ATOM     63  CB  LEU L   9      41.244  19.890  35.411  1.00 54.94           C  
ATOM     64  CG  LEU L   9      41.248  21.132  34.499  1.00 57.74           C  
ATOM     65  CD1 LEU L   9      42.064  20.881  33.226  1.00 57.77           C  
ATOM     66  CD2 LEU L   9      39.818  21.615  34.200  1.00 58.89           C  
ATOM     67  C   LEU L   9      40.445  18.818  37.479  1.00 51.82           C  
ATOM     68  O   LEU L   9      39.476  18.061  37.447  1.00 47.95           O  
ATOM     69  N   SER L  10      41.552  18.530  38.195  1.00 51.49           N  
ATOM     70  CA  SER L  10      41.630  17.321  38.977  1.00 52.10           C  
ATOM     71  CB  SER L  10      42.626  16.276  38.444  1.00 52.82           C  
ATOM     72  OG  SER L  10      42.110  15.636  37.288  1.00 53.84           O  
ATOM     73  C   SER L  10      42.111  17.682  40.345  1.00 50.92           C  
ATOM     74  O   SER L  10      42.908  18.605  40.511  1.00 52.13           O  
ATOM     75  N   LEU L  11      41.623  16.956  41.375  1.00 49.18           N  
ATOM     76  CA  LEU L  11      42.039  17.249  42.716  1.00 49.52           C  
ATOM     77  CB  LEU L  11      40.945  17.992  43.507  1.00 50.04           C  
ATOM     78  CG  LEU L  11      41.324  18.343  44.957  1.00 51.31           C  
ATOM     79  CD1 LEU L  11      42.493  19.337  45.008  1.00 52.53           C  
ATOM     80  CD2 LEU L  11      40.096  18.826  45.746  1.00 51.02           C  
ATOM     81  C   LEU L  11      42.321  15.960  43.443  1.00 49.64           C  
ATOM     82  O   LEU L  11      41.396  15.208  43.747  1.00 49.34           O  
ATOM     83  N   PRO L  12      43.576  15.677  43.708  1.00 49.19           N  
ATOM     84  CA  PRO L  12      43.920  14.501  44.478  1.00 49.65           C  
ATOM     85  CD  PRO L  12      44.606  15.997  42.732  1.00 49.54           C  
ATOM     86  CB  PRO L  12      45.369  14.168  44.132  1.00 50.73           C  
ATOM     87  CG  PRO L  12      45.582  14.809  42.753  1.00 51.17           C  
ATOM     88  C   PRO L  12      43.766  14.797  45.938  1.00 50.65           C  
ATOM     89  O   PRO L  12      44.050  15.925  46.337  1.00 52.85           O  
ATOM     90  N   VAL L  13      43.362  13.817  46.771  1.00 50.14           N  
ATOM     91  CA  VAL L  13      43.232  14.139  48.165  1.00 50.09           C  
ATOM     92  CB  VAL L  13      41.932  14.836  48.434  1.00 50.77           C  
ATOM     93  CG1 VAL L  13      40.802  13.913  47.962  1.00 51.88           C  
ATOM     94  CG2 VAL L  13      41.843  15.230  49.912  1.00 50.48           C  
ATOM     95  C   VAL L  13      43.287  12.869  48.961  1.00 49.99           C  
ATOM     96  O   VAL L  13      42.848  11.819  48.499  1.00 49.19           O  
ATOM     97  N   SER L  14      43.858  12.931  50.184  1.00 50.78           N  
ATOM     98  CA  SER L  14      43.916  11.773  51.034  1.00 51.91           C  
ATOM     99  CB  SER L  14      45.105  11.781  52.009  1.00 53.71           C  
ATOM    100  OG  SER L  14      46.321  11.717  51.277  1.00 54.55           O  
ATOM    101  C   SER L  14      42.656  11.748  51.839  1.00 51.26           C  
ATOM    102  O   SER L  14      42.009  12.777  52.020  1.00 52.27           O  
ATOM    103  N   LEU L  15      42.275  10.566  52.363  1.00 50.79           N  
ATOM    104  CA  LEU L  15      41.048  10.507  53.103  1.00 51.74           C  
ATOM    105  CB  LEU L  15      40.566   9.080  53.429  1.00 52.12           C  
ATOM    106  CG  LEU L  15      40.065   8.307  52.192  1.00 51.82           C  
ATOM    107  CD1 LEU L  15      39.590   6.895  52.568  1.00 52.02           C  
ATOM    108  CD2 LEU L  15      38.981   9.106  51.445  1.00 50.77           C  
ATOM    109  C   LEU L  15      41.208  11.256  54.383  1.00 53.54           C  
ATOM    110  O   LEU L  15      42.262  11.228  55.018  1.00 53.64           O  
ATOM    111  N   GLY L  16      40.139  11.973  54.776  1.00 54.63           N  
ATOM    112  CA  GLY L  16      40.134  12.714  56.001  1.00 55.40           C  
ATOM    113  C   GLY L  16      40.535  14.123  55.707  1.00 56.98           C  
ATOM    114  O   GLY L  16      40.247  15.031  56.485  1.00 59.06           O  
ATOM    115  N   ASP L  17      41.188  14.354  54.553  1.00 57.41           N  
ATOM    116  CA  ASP L  17      41.627  15.682  54.234  1.00 58.27           C  
ATOM    117  CB  ASP L  17      42.721  15.739  53.154  1.00 59.06           C  
ATOM    118  CG  ASP L  17      44.030  15.238  53.755  1.00 61.83           C  
ATOM    119  OD1 ASP L  17      44.042  14.906  54.971  1.00 61.94           O  
ATOM    120  OD2 ASP L  17      45.040  15.190  53.004  1.00 63.18           O1-
ATOM    121  C   ASP L  17      40.450  16.455  53.735  1.00 57.00           C  
ATOM    122  O   ASP L  17      39.355  15.920  53.584  1.00 56.21           O  
ATOM    123  N   GLN L  18      40.657  17.766  53.493  1.00 57.44           N  
ATOM    124  CA  GLN L  18      39.597  18.622  53.043  1.00 57.18           C  
ATOM    125  CB  GLN L  18      39.528  19.948  53.812  1.00 60.39           C  
ATOM    126  CG  GLN L  18      40.769  20.817  53.590  1.00 63.99           C  
ATOM    127  CD  GLN L  18      40.602  22.096  54.391  1.00 67.16           C  
ATOM    128  OE1 GLN L  18      39.576  22.770  54.299  1.00 73.11           O  
ATOM    129  NE2 GLN L  18      41.634  22.443  55.202  1.00 73.35           N  
ATOM    130  C   GLN L  18      39.852  18.973  51.610  1.00 54.67           C  
ATOM    131  O   GLN L  18      40.997  18.983  51.159  1.00 53.88           O  
ATOM    132  N   ALA L  19      38.775  19.265  50.850  1.00 52.65           N  
ATOM    133  CA  ALA L  19      38.949  19.602  49.466  1.00 51.83           C  
ATOM    134  CB  ALA L  19      38.478  18.490  48.513  1.00 50.98           C  
ATOM    135  C   ALA L  19      38.133  20.820  49.158  1.00 50.22           C  
ATOM    136  O   ALA L  19      37.081  21.044  49.754  1.00 47.64           O  
ATOM    137  N   SER L  20      38.623  21.653  48.214  1.00 49.04           N  
ATOM    138  CA  SER L  20      37.907  22.835  47.823  1.00 48.73           C  
ATOM    139  CB  SER L  20      38.572  24.151  48.261  1.00 50.07           C  
ATOM    140  OG  SER L  20      38.505  24.301  49.670  1.00 49.51           O  
ATOM    141  C   SER L  20      37.874  22.877  46.329  1.00 47.70           C  
ATOM    142  O   SER L  20      38.892  22.675  45.667  1.00 48.73           O  
ATOM    143  N   ILE L  21      36.689  23.158  45.755  1.00 47.37           N  
ATOM    144  CA  ILE L  21      36.569  23.225  44.327  1.00 47.22           C  
ATOM    145  CB  ILE L  21      35.646  22.177  43.774  1.00 46.66           C  
ATOM    146  CG1 ILE L  21      36.159  20.774  44.138  1.00 46.35           C  
ATOM    147  CG2 ILE L  21      35.512  22.410  42.262  1.00 46.93           C  
ATOM    148  CD1 ILE L  21      35.132  19.665  43.914  1.00 46.20           C  
ATOM    149  C   ILE L  21      35.981  24.564  43.999  1.00 47.22           C  
ATOM    150  O   ILE L  21      35.038  25.010  44.652  1.00 46.42           O  
ATOM    151  N   SER L  22      36.529  25.247  42.972  1.00 48.29           N  
ATOM    152  CA  SER L  22      36.046  26.554  42.613  1.00 48.92           C  
ATOM    153  CB  SER L  22      37.150  27.582  42.297  1.00 49.75           C  
ATOM    154  OG  SER L  22      37.864  27.946  43.467  1.00 51.73           O  
ATOM    155  C   SER L  22      35.242  26.450  41.356  1.00 47.76           C  
ATOM    156  O   SER L  22      35.479  25.584  40.514  1.00 47.29           O  
ATOM    157  N   CYS L  23      34.239  27.341  41.227  1.00 47.97           N  
ATOM    158  CA  CYS L  23      33.401  27.429  40.063  1.00 48.92           C  
ATOM    159  CB  CYS L  23      32.018  26.772  40.282  1.00 47.72           C  
ATOM    160  SG  CYS L  23      30.840  27.047  38.922  1.00 49.01           S  
ATOM    161  C   CYS L  23      33.166  28.889  39.810  1.00 49.96           C  
ATOM    162  O   CYS L  23      32.705  29.607  40.696  1.00 49.05           O  
ATOM    163  N   ARG L  24      33.472  29.379  38.591  0.90 50.97           N  
ATOM    164  CA  ARG L  24      33.228  30.774  38.347  0.90 53.29           C  
ATOM    165  CB  ARG L  24      34.491  31.644  38.248  0.90 56.33           C  
ATOM    166  CG  ARG L  24      35.459  31.258  37.137  0.90 59.72           C  
ATOM    167  CD  ARG L  24      36.797  31.976  37.281  0.90 63.85           C  
ATOM    168  NE  ARG L  24      37.444  31.413  38.498  0.90 66.00           N  
ATOM    169  CZ  ARG L  24      38.577  31.987  38.991  0.90 67.88           C  
ATOM    170  NH1 ARG L  24      39.104  33.083  38.376  0.90 68.78           N1+
ATOM    171  NH2 ARG L  24      39.184  31.467  40.097  0.90 69.42           N  
ATOM    172  C   ARG L  24      32.429  30.914  37.090  0.90 51.53           C  
ATOM    173  O   ARG L  24      32.560  30.121  36.160  0.90 51.60           O  
ATOM    174  N   SER L  25      31.563  31.946  37.040  1.00 51.21           N  
ATOM    175  CA  SER L  25      30.689  32.126  35.918  1.00 51.58           C  
ATOM    176  CB  SER L  25      29.215  32.292  36.328  1.00 50.09           C  
ATOM    177  OG  SER L  25      29.065  33.413  37.187  1.00 50.93           O  
ATOM    178  C   SER L  25      31.109  33.351  35.169  1.00 53.34           C  
ATOM    179  O   SER L  25      31.699  34.273  35.730  1.00 55.38           O  
ATOM    180  N   SER L  26      30.757  33.425  33.868  1.00 30.34           N  
ATOM    181  CA  SER L  26      31.070  34.585  33.079  1.00 33.20           C  
ATOM    182  CB  SER L  26      30.717  34.428  31.596  1.00 32.16           C  
ATOM    183  OG  SER L  26      31.069  35.618  30.908  1.00 32.91           O  
ATOM    184  C   SER L  26      30.290  35.762  33.588  1.00 35.17           C  
ATOM    185  O   SER L  26      30.822  36.870  33.664  1.00 36.34           O  
ATOM    186  N   GLN L  27      28.999  35.563  33.940  1.00 35.82           N  
ATOM    187  CA  GLN L  27      28.225  36.673  34.430  1.00 33.90           C  
ATOM    188  CB  GLN L  27      27.073  37.121  33.519  1.00 33.76           C  
ATOM    189  CG  GLN L  27      27.515  37.841  32.244  1.00 35.61           C  
ATOM    190  CD  GLN L  27      26.249  38.419  31.630  1.00 38.12           C  
ATOM    191  OE1 GLN L  27      25.142  38.020  31.987  1.00 38.95           O  
ATOM    192  NE2 GLN L  27      26.407  39.387  30.690  1.00 39.60           N  
ATOM    193  C   GLN L  27      27.604  36.323  35.748  1.00 33.65           C  
ATOM    194  O   GLN L  27      27.511  35.160  36.132  1.00 35.08           O  
ATOM    195  N   SER L  28      27.137  37.358  36.472  1.00 32.39           N  
ATOM    196  CA  SER L  28      26.556  37.207  37.773  1.00 30.89           C  
ATOM    197  CB  SER L  28      26.126  38.558  38.371  1.00 27.69           C  
ATOM    198  OG  SER L  28      25.554  38.384  39.658  1.00 29.37           O  
ATOM    199  C   SER L  28      25.344  36.325  37.694  1.00 29.53           C  
ATOM    200  O   SER L  28      24.491  36.454  36.818  1.00 29.36           O  
ATOM    201  N   LEU L  29      25.307  35.358  38.623  1.00 28.12           N  
ATOM    202  CA  LEU L  29      24.301  34.360  38.848  1.00 27.03           C  
ATOM    203  CB  LEU L  29      24.859  33.151  39.604  1.00 26.27           C  
ATOM    204  CG  LEU L  29      25.849  32.356  38.728  1.00 23.45           C  
ATOM    205  CD1 LEU L  29      26.425  31.140  39.469  1.00 24.42           C  
ATOM    206  CD2 LEU L  29      25.204  31.968  37.388  1.00 19.69           C  
ATOM    207  C   LEU L  29      23.102  34.901  39.558  1.00 27.78           C  
ATOM    208  O   LEU L  29      22.067  34.238  39.609  1.00 29.16           O  
ATOM    209  N   ILE L  30      23.225  36.063  40.221  1.00 26.48           N  
ATOM    210  CA  ILE L  30      22.101  36.563  40.956  1.00 25.52           C  
ATOM    211  CB  ILE L  30      22.473  37.726  41.832  1.00 23.74           C  
ATOM    212  CG1 ILE L  30      21.323  38.106  42.773  1.00 26.10           C  
ATOM    213  CG2 ILE L  30      22.999  38.866  40.942  1.00 25.00           C  
ATOM    214  CD1 ILE L  30      21.759  39.057  43.886  1.00 29.70           C  
ATOM    215  C   ILE L  30      21.014  36.951  39.991  1.00 26.16           C  
ATOM    216  O   ILE L  30      21.221  37.748  39.079  1.00 27.94           O  
ATOM    217  N   HIS L  31      19.813  36.365  40.188  1.00 26.41           N  
ATOM    218  CA  HIS L  31      18.659  36.536  39.345  1.00 30.86           C  
ATOM    219  ND1 HIS L  31      16.926  34.220  37.283  1.00 31.06           N  
ATOM    220  CG  HIS L  31      16.763  35.169  38.268  1.00 29.42           C  
ATOM    221  CB  HIS L  31      17.707  35.328  39.423  1.00 28.90           C  
ATOM    222  NE2 HIS L  31      15.056  35.316  36.798  1.00 28.94           N  
ATOM    223  CD2 HIS L  31      15.615  35.831  37.954  1.00 30.06           C  
ATOM    224  CE1 HIS L  31      15.880  34.350  36.433  1.00 29.57           C  
ATOM    225  C   HIS L  31      17.903  37.749  39.810  1.00 32.68           C  
ATOM    226  O   HIS L  31      18.192  38.296  40.871  1.00 33.47           O  
ATOM    227  N   THR L  32      16.914  38.207  39.007  1.00 32.43           N  
ATOM    228  CA  THR L  32      16.125  39.368  39.324  1.00 33.42           C  
ATOM    229  CB  THR L  32      15.098  39.703  38.280  1.00 31.49           C  
ATOM    230  OG1 THR L  32      14.384  40.870  38.662  1.00  0.00           O  
ATOM    231  CG2 THR L  32      14.134  38.516  38.113  1.00  0.00           C  
ATOM    232  C   THR L  32      15.378  39.103  40.588  1.00 33.77           C  
ATOM    233  O   THR L  32      15.226  39.985  41.431  1.00 34.26           O  
ATOM    234  N   ASN L  33      14.902  37.857  40.748  1.00 29.61           N  
ATOM    235  CA  ASN L  33      14.146  37.494  41.906  1.00 27.67           C  
ATOM    236  CB  ASN L  33      13.498  36.088  41.831  1.00 27.03           C  
ATOM    237  CG  ASN L  33      14.535  35.035  41.488  1.00 28.89           C  
ATOM    238  OD1 ASN L  33      15.665  35.076  41.967  1.00 28.21           O  
ATOM    239  ND2 ASN L  33      14.148  34.070  40.611  1.00 25.40           N  
ATOM    240  C   ASN L  33      15.024  37.659  43.104  1.00 28.67           C  
ATOM    241  O   ASN L  33      14.535  37.778  44.225  1.00 30.74           O  
ATOM    242  N   GLY L  34      16.357  37.658  42.915  1.00 30.05           N  
ATOM    243  CA  GLY L  34      17.223  37.906  44.034  1.00 29.65           C  
ATOM    244  C   GLY L  34      17.903  36.635  44.419  1.00 30.55           C  
ATOM    245  O   GLY L  34      18.817  36.637  45.241  1.00 31.60           O  
ATOM    246  N   ASN L  35      17.466  35.507  43.831  1.00 30.85           N  
ATOM    247  CA  ASN L  35      18.055  34.233  44.136  1.00 29.53           C  
ATOM    248  CB  ASN L  35      17.097  33.056  43.920  1.00 27.58           C  
ATOM    249  CG  ASN L  35      16.009  33.150  44.974  1.00 27.68           C  
ATOM    250  OD1 ASN L  35      16.285  33.155  46.171  1.00 30.63           O  
ATOM    251  ND2 ASN L  35      14.731  33.232  44.516  1.00 25.21           N  
ATOM    252  C   ASN L  35      19.226  33.992  43.237  1.00 29.59           C  
ATOM    253  O   ASN L  35      19.359  34.598  42.175  1.00 26.03           O  
ATOM    254  N   THR L  36      20.130  33.090  43.667  1.00 28.72           N  
ATOM    255  CA  THR L  36      21.253  32.739  42.848  1.00 25.86           C  
ATOM    256  CB  THR L  36      22.571  32.968  43.525  1.00 25.25           C  
ATOM    257  OG1 THR L  36      22.675  34.326  43.927  1.00 26.45           O  
ATOM    258  CG2 THR L  36      23.698  32.625  42.535  1.00 23.74           C  
ATOM    259  C   THR L  36      21.124  31.272  42.573  1.00 24.66           C  
ATOM    260  O   THR L  36      21.299  30.447  43.470  1.00 23.08           O  
ATOM    261  N   TYR L  37      20.850  30.895  41.308  1.00 24.32           N  
ATOM    262  CA  TYR L  37      20.607  29.501  41.070  1.00 23.82           C  
ATOM    263  CB  TYR L  37      19.510  29.246  40.032  1.00 25.99           C  
ATOM    264  CG  TYR L  37      18.234  29.823  40.533  1.00 29.28           C  
ATOM    265  CD1 TYR L  37      17.938  31.145  40.300  1.00 31.48           C  
ATOM    266  CD2 TYR L  37      17.333  29.051  41.226  1.00 29.63           C  
ATOM    267  CE1 TYR L  37      16.760  31.692  40.749  1.00 31.74           C  
ATOM    268  CE2 TYR L  37      16.152  29.593  41.677  1.00 30.90           C  
ATOM    269  CZ  TYR L  37      15.865  30.913  41.436  1.00 31.71           C  
ATOM    270  OH  TYR L  37      14.652  31.460  41.899  1.00 32.31           O  
ATOM    271  C   TYR L  37      21.847  28.854  40.546  1.00 21.11           C  
ATOM    272  O   TYR L  37      22.026  28.632  39.351  1.00 19.19           O  
ATOM    273  N   LEU L  38      22.717  28.485  41.485  1.00 38.89           N  
ATOM    274  CA  LEU L  38      23.978  27.837  41.277  1.00 37.62           C  
ATOM    275  CB  LEU L  38      25.138  28.695  41.825  1.00 38.64           C  
ATOM    276  CG  LEU L  38      26.554  28.109  41.668  1.00 38.86           C  
ATOM    277  CD1 LEU L  38      26.787  26.919  42.612  1.00 38.61           C  
ATOM    278  CD2 LEU L  38      26.860  27.781  40.202  1.00 38.69           C  
ATOM    279  C   LEU L  38      23.920  26.547  42.034  1.00 36.81           C  
ATOM    280  O   LEU L  38      23.691  26.549  43.243  1.00 35.93           O  
ATOM    281  N   HIS L  39      24.145  25.407  41.346  1.00 36.03           N  
ATOM    282  CA  HIS L  39      23.988  24.152  42.029  1.00 35.92           C  
ATOM    283  ND1 HIS L  39      20.937  24.770  42.456  1.00 41.34           N  
ATOM    284  CG  HIS L  39      21.546  24.144  41.393  1.00 37.27           C  
ATOM    285  CB  HIS L  39      22.803  23.331  41.494  1.00 36.07           C  
ATOM    286  NE2 HIS L  39      19.707  25.227  40.661  1.00 41.51           N  
ATOM    287  CD2 HIS L  39      20.782  24.432  40.303  1.00 41.11           C  
ATOM    288  CE1 HIS L  39      19.844  25.405  41.963  1.00 42.08           C  
ATOM    289  C   HIS L  39      25.223  23.317  41.850  1.00 35.04           C  
ATOM    290  O   HIS L  39      26.052  23.585  40.981  1.00 34.46           O  
ATOM    291  N   TRP L  40      25.381  22.282  42.707  1.00 34.97           N  
ATOM    292  CA  TRP L  40      26.505  21.385  42.646  1.00 34.48           C  
ATOM    293  CB  TRP L  40      27.368  21.433  43.917  1.00 35.45           C  
ATOM    294  CG  TRP L  40      28.040  22.768  44.120  1.00 35.96           C  
ATOM    295  CD2 TRP L  40      29.352  23.097  43.640  1.00 36.82           C  
ATOM    296  CD1 TRP L  40      27.569  23.882  44.751  1.00 36.58           C  
ATOM    297  NE1 TRP L  40      28.505  24.887  44.690  1.00 36.86           N  
ATOM    298  CE2 TRP L  40      29.608  24.417  44.010  1.00 37.06           C  
ATOM    299  CE3 TRP L  40      30.268  22.360  42.947  1.00 37.09           C  
ATOM    300  CZ2 TRP L  40      30.788  25.023  43.693  1.00 37.68           C  
ATOM    301  CZ3 TRP L  40      31.458  22.975  42.629  1.00 37.87           C  
ATOM    302  CH2 TRP L  40      31.714  24.280  42.994  1.00 37.71           C  
ATOM    303  C   TRP L  40      25.967  19.989  42.518  1.00 33.53           C  
ATOM    304  O   TRP L  40      25.007  19.613  43.193  1.00 32.97           O  
ATOM    305  N   TYR L  41      26.582  19.184  41.627  1.00 33.16           N  
ATOM    306  CA  TYR L  41      26.173  17.822  41.405  1.00 31.55           C  
ATOM    307  CB  TYR L  41      25.637  17.536  39.988  1.00 30.62           C  
ATOM    308  CG  TYR L  41      24.383  18.294  39.716  1.00 30.54           C  
ATOM    309  CD1 TYR L  41      24.430  19.575  39.218  1.00 30.89           C  
ATOM    310  CD2 TYR L  41      23.159  17.714  39.948  1.00 30.14           C  
ATOM    311  CE1 TYR L  41      23.270  20.267  38.960  1.00 30.90           C  
ATOM    312  CE2 TYR L  41      21.996  18.399  39.693  1.00 30.18           C  
ATOM    313  CZ  TYR L  41      22.050  19.679  39.199  1.00 30.53           C  
ATOM    314  OH  TYR L  41      20.858  20.386  38.936  1.00 31.75           O  
ATOM    315  C   TYR L  41      27.396  16.963  41.500  1.00 32.26           C  
ATOM    316  O   TYR L  41      28.505  17.394  41.184  1.00 32.30           O  
ATOM    317  N   LEU L  42      27.206  15.713  41.961  1.00 32.23           N  
ATOM    318  CA  LEU L  42      28.262  14.745  42.024  1.00 33.33           C  
ATOM    319  CB  LEU L  42      28.469  14.161  43.436  1.00 33.81           C  
ATOM    320  CG  LEU L  42      29.451  12.974  43.507  1.00 34.51           C  
ATOM    321  CD1 LEU L  42      30.863  13.363  43.050  1.00 34.73           C  
ATOM    322  CD2 LEU L  42      29.441  12.332  44.903  1.00 34.56           C  
ATOM    323  C   LEU L  42      27.858  13.612  41.136  1.00 33.13           C  
ATOM    324  O   LEU L  42      26.707  13.176  41.163  1.00 31.98           O  
ATOM    325  N   GLN L  43      28.795  13.134  40.290  1.00 32.47           N  
ATOM    326  CA  GLN L  43      28.512  12.001  39.460  1.00 32.69           C  
ATOM    327  CB  GLN L  43      28.601  12.294  37.950  1.00 32.12           C  
ATOM    328  CG  GLN L  43      28.242  11.087  37.077  1.00 31.31           C  
ATOM    329  CD  GLN L  43      28.310  11.501  35.612  1.00 30.97           C  
ATOM    330  OE1 GLN L  43      28.973  12.474  35.256  1.00 32.12           O  
ATOM    331  NE2 GLN L  43      27.605  10.738  34.734  1.00 30.76           N  
ATOM    332  C   GLN L  43      29.540  10.964  39.785  1.00 33.16           C  
ATOM    333  O   GLN L  43      30.739  11.176  39.603  1.00 32.53           O  
ATOM    334  N   LYS L  44      29.084   9.806  40.295  1.00 36.42           N  
ATOM    335  CA  LYS L  44      29.980   8.746  40.645  1.00 39.66           C  
ATOM    336  CB  LYS L  44      29.420   7.819  41.731  1.00 41.00           C  
ATOM    337  CG  LYS L  44      29.212   8.547  43.056  1.00 43.03           C  
ATOM    338  CD  LYS L  44      28.314   7.795  44.034  1.00 45.07           C  
ATOM    339  CE  LYS L  44      28.061   8.559  45.332  1.00 46.96           C  
ATOM    340  NZ  LYS L  44      27.195   7.759  46.223  1.00 48.36           N1+
ATOM    341  C   LYS L  44      30.200   7.940  39.414  1.00 40.85           C  
ATOM    342  O   LYS L  44      29.421   8.007  38.465  1.00 40.52           O  
ATOM    343  N   PRO L  45      31.250   7.179  39.393  1.00 42.99           N  
ATOM    344  CA  PRO L  45      31.493   6.412  38.214  1.00 44.54           C  
ATOM    345  CD  PRO L  45      32.480   7.520  40.088  1.00 44.32           C  
ATOM    346  CB  PRO L  45      32.886   5.817  38.388  1.00 44.93           C  
ATOM    347  CG  PRO L  45      33.604   6.865  39.264  1.00 46.24           C  
ATOM    348  C   PRO L  45      30.389   5.431  38.011  1.00 42.99           C  
ATOM    349  O   PRO L  45      30.034   4.724  38.953  1.00 42.66           O  
ATOM    350  N   GLY L  46      29.839   5.382  36.782  1.00 42.19           N  
ATOM    351  CA  GLY L  46      28.817   4.436  36.450  1.00 42.63           C  
ATOM    352  C   GLY L  46      27.460   4.917  36.882  1.00 44.78           C  
ATOM    353  O   GLY L  46      26.508   4.138  36.870  1.00 46.31           O  
ATOM    354  N   GLN L  47      27.304   6.201  37.266  1.00 44.91           N  
ATOM    355  CA  GLN L  47      25.990   6.599  37.698  1.00 43.66           C  
ATOM    356  CB  GLN L  47      25.824   6.644  39.227  1.00 46.82           C  
ATOM    357  CG  GLN L  47      25.875   5.257  39.872  1.00 50.18           C  
ATOM    358  CD  GLN L  47      25.699   5.432  41.372  1.00 54.18           C  
ATOM    359  OE1 GLN L  47      26.104   6.444  41.941  1.00 53.88           O  
ATOM    360  NE2 GLN L  47      25.069   4.425  42.034  1.00 56.22           N  
ATOM    361  C   GLN L  47      25.644   7.955  37.160  1.00 40.20           C  
ATOM    362  O   GLN L  47      26.453   8.622  36.517  1.00 39.32           O  
ATOM    363  N   SER L  48      24.380   8.369  37.392  1.00 39.08           N  
ATOM    364  CA  SER L  48      23.865   9.633  36.950  1.00 39.01           C  
ATOM    365  CB  SER L  48      22.340   9.635  36.945  1.00 40.52           C  
ATOM    366  OG  SER L  48      21.910   8.412  36.377  1.00 43.91           O  
ATOM    367  C   SER L  48      24.284  10.664  37.946  1.00 38.06           C  
ATOM    368  O   SER L  48      24.629  10.343  39.081  1.00 37.40           O  
ATOM    369  N   PRO L  49      24.253  11.904  37.545  1.00 36.24           N  
ATOM    370  CA  PRO L  49      24.604  12.958  38.451  1.00 36.84           C  
ATOM    371  CD  PRO L  49      24.524  12.255  36.159  1.00 35.85           C  
ATOM    372  CB  PRO L  49      24.740  14.211  37.589  1.00 36.48           C  
ATOM    373  CG  PRO L  49      25.145  13.661  36.208  1.00 36.05           C  
ATOM    374  C   PRO L  49      23.558  13.070  39.517  1.00 37.97           C  
ATOM    375  O   PRO L  49      22.381  12.846  39.233  1.00 39.41           O  
ATOM    376  N   LYS L  50      23.979  13.403  40.754  1.00 38.71           N  
ATOM    377  CA  LYS L  50      23.065  13.568  41.847  1.00 39.64           C  
ATOM    378  CB  LYS L  50      23.245  12.522  42.959  1.00 40.81           C  
ATOM    379  CG  LYS L  50      22.811  11.122  42.523  1.00 44.39           C  
ATOM    380  CD  LYS L  50      23.292  10.002  43.443  1.00 51.71           C  
ATOM    381  CE  LYS L  50      22.796   8.625  43.007  1.00 54.18           C  
ATOM    382  NZ  LYS L  50      23.238   8.349  41.622  1.00 55.53           N1+
ATOM    383  C   LYS L  50      23.342  14.911  42.438  1.00 38.19           C  
ATOM    384  O   LYS L  50      24.485  15.356  42.498  1.00 36.08           O  
ATOM    385  N   LEU L  51      22.281  15.599  42.891  1.00 38.02           N  
ATOM    386  CA  LEU L  51      22.416  16.933  43.404  1.00 37.52           C  
ATOM    387  CB  LEU L  51      21.061  17.661  43.393  1.00 37.55           C  
ATOM    388  CG  LEU L  51      21.059  19.065  44.014  1.00 38.49           C  
ATOM    389  CD1 LEU L  51      21.950  20.038  43.227  1.00 37.83           C  
ATOM    390  CD2 LEU L  51      19.619  19.579  44.180  1.00 38.51           C  
ATOM    391  C   LEU L  51      22.902  16.935  44.822  1.00 37.25           C  
ATOM    392  O   LEU L  51      22.316  16.268  45.674  1.00 36.66           O  
ATOM    393  N   LEU L  52      24.070  17.577  45.073  1.00 37.15           N  
ATOM    394  CA  LEU L  52      24.587  17.805  46.397  1.00 39.31           C  
ATOM    395  CB  LEU L  52      26.115  17.962  46.378  1.00 40.40           C  
ATOM    396  CG  LEU L  52      26.846  16.682  45.933  1.00 40.73           C  
ATOM    397  CD1 LEU L  52      28.364  16.890  45.908  1.00 41.11           C  
ATOM    398  CD2 LEU L  52      26.454  15.476  46.801  1.00 41.07           C  
ATOM    399  C   LEU L  52      24.018  19.043  47.036  1.00 40.06           C  
ATOM    400  O   LEU L  52      23.402  18.989  48.100  1.00 40.02           O  
ATOM    401  N   ILE L  53      24.189  20.207  46.360  1.00 39.15           N  
ATOM    402  CA  ILE L  53      23.797  21.467  46.932  1.00 39.54           C  
ATOM    403  CB  ILE L  53      24.963  22.258  47.453  1.00 40.23           C  
ATOM    404  CG1 ILE L  53      25.643  21.501  48.605  1.00 40.47           C  
ATOM    405  CG2 ILE L  53      24.465  23.658  47.844  1.00 41.05           C  
ATOM    406  CD1 ILE L  53      26.987  22.099  49.011  1.00 42.00           C  
ATOM    407  C   ILE L  53      23.113  22.302  45.895  1.00 39.16           C  
ATOM    408  O   ILE L  53      23.509  22.305  44.729  1.00 38.36           O  
ATOM    409  N   TYR L  54      22.063  23.046  46.312  1.00 39.66           N  
ATOM    410  CA  TYR L  54      21.337  23.875  45.391  1.00 39.97           C  
ATOM    411  CB  TYR L  54      19.921  23.358  45.069  1.00 40.09           C  
ATOM    412  CG  TYR L  54      19.114  23.278  46.319  1.00 41.42           C  
ATOM    413  CD1 TYR L  54      19.149  22.149  47.101  1.00 42.89           C  
ATOM    414  CD2 TYR L  54      18.322  24.324  46.718  1.00 42.36           C  
ATOM    415  CE1 TYR L  54      18.408  22.060  48.253  1.00 43.96           C  
ATOM    416  CE2 TYR L  54      17.575  24.245  47.869  1.00 44.18           C  
ATOM    417  CZ  TYR L  54      17.615  23.110  48.641  1.00 44.87           C  
ATOM    418  OH  TYR L  54      16.850  23.022  49.823  1.00 46.06           O  
ATOM    419  C   TYR L  54      21.241  25.255  45.965  1.00 41.38           C  
ATOM    420  O   TYR L  54      21.296  25.445  47.179  1.00 41.02           O  
ATOM    421  N   LYS L  55      21.127  26.270  45.083  1.00 17.88           N  
ATOM    422  CA  LYS L  55      21.016  27.640  45.496  1.00 16.07           C  
ATOM    423  CB  LYS L  55      19.747  27.928  46.312  1.00 16.43           C  
ATOM    424  CG  LYS L  55      19.480  29.426  46.444  1.00 17.49           C  
ATOM    425  CD  LYS L  55      18.101  29.765  47.011  1.00 18.74           C  
ATOM    426  CE  LYS L  55      18.074  29.753  48.539  1.00 19.62           C  
ATOM    427  NZ  LYS L  55      18.908  30.857  49.066  1.00 20.73           N1+
ATOM    428  C   LYS L  55      22.201  28.043  46.316  1.00 16.36           C  
ATOM    429  O   LYS L  55      22.074  28.690  47.354  1.00 16.48           O  
ATOM    430  N   VAL L  56      23.393  27.632  45.858  1.00 14.44           N  
ATOM    431  CA  VAL L  56      24.673  28.009  46.383  1.00 14.73           C  
ATOM    432  CB  VAL L  56      24.773  29.490  46.599  1.00 16.81           C  
ATOM    433  CG1 VAL L  56      26.116  29.809  47.272  1.00 14.42           C  
ATOM    434  CG2 VAL L  56      24.589  30.180  45.239  1.00 17.20           C  
ATOM    435  C   VAL L  56      25.006  27.341  47.682  1.00 16.20           C  
ATOM    436  O   VAL L  56      26.164  26.967  47.867  1.00 17.04           O  
ATOM    437  N   SER L  57      24.041  27.077  48.588  1.00 17.73           N  
ATOM    438  CA  SER L  57      24.532  26.527  49.822  1.00 17.44           C  
ATOM    439  CB  SER L  57      24.942  27.616  50.825  1.00 17.65           C  
ATOM    440  OG  SER L  57      23.802  28.364  51.221  1.00 20.38           O  
ATOM    441  C   SER L  57      23.504  25.675  50.511  1.00 17.62           C  
ATOM    442  O   SER L  57      23.690  25.333  51.678  1.00 19.05           O  
ATOM    443  N   ASN L  58      22.416  25.266  49.829  1.00 41.59           N  
ATOM    444  CA  ASN L  58      21.439  24.477  50.523  1.00 42.56           C  
ATOM    445  CB  ASN L  58      19.994  24.767  50.086  1.00 43.24           C  
ATOM    446  CG  ASN L  58      19.628  26.164  50.564  1.00 43.70           C  
ATOM    447  OD1 ASN L  58      20.008  27.164  49.959  1.00 43.82           O  
ATOM    448  ND2 ASN L  58      18.857  26.241  51.680  1.00 42.96           N  
ATOM    449  C   ASN L  58      21.712  23.035  50.236  1.00 43.46           C  
ATOM    450  O   ASN L  58      21.810  22.630  49.079  1.00 42.42           O  
ATOM    451  N   ARG L  59      21.844  22.222  51.304  1.00 44.75           N  
ATOM    452  CA  ARG L  59      22.136  20.826  51.146  1.00 45.70           C  
ATOM    453  CB  ARG L  59      22.653  20.148  52.427  1.00 47.57           C  
ATOM    454  CG  ARG L  59      23.995  20.685  52.923  1.00 49.54           C  
ATOM    455  CD  ARG L  59      24.555  19.900  54.114  1.00 52.06           C  
ATOM    456  NE  ARG L  59      25.796  20.591  54.562  1.00 55.37           N  
ATOM    457  CZ  ARG L  59      25.713  21.591  55.486  1.00 58.27           C  
ATOM    458  NH1 ARG L  59      24.504  21.914  56.034  1.00 58.83           N1+
ATOM    459  NH2 ARG L  59      26.836  22.269  55.865  1.00 58.96           N  
ATOM    460  C   ARG L  59      20.883  20.106  50.768  1.00 45.34           C  
ATOM    461  O   ARG L  59      19.811  20.354  51.315  1.00 45.46           O  
ATOM    462  N   PHE L  60      21.019  19.166  49.814  1.00 44.42           N  
ATOM    463  CA  PHE L  60      19.948  18.349  49.323  1.00 44.32           C  
ATOM    464  CB  PHE L  60      20.351  17.672  47.995  1.00 43.50           C  
ATOM    465  CG  PHE L  60      19.194  16.984  47.362  1.00 43.88           C  
ATOM    466  CD1 PHE L  60      18.171  17.710  46.801  1.00 44.35           C  
ATOM    467  CD2 PHE L  60      19.153  15.611  47.290  1.00 44.04           C  
ATOM    468  CE1 PHE L  60      17.109  17.074  46.205  1.00 43.81           C  
ATOM    469  CE2 PHE L  60      18.093  14.971  46.693  1.00 43.66           C  
ATOM    470  CZ  PHE L  60      17.063  15.702  46.152  1.00 43.77           C  
ATOM    471  C   PHE L  60      19.695  17.313  50.372  1.00 44.11           C  
ATOM    472  O   PHE L  60      20.600  16.953  51.120  1.00 41.48           O  
ATOM    473  N   SER L  61      18.448  16.814  50.478  1.00 46.03           N  
ATOM    474  CA  SER L  61      18.169  15.874  51.526  1.00 49.97           C  
ATOM    475  CB  SER L  61      16.698  15.421  51.566  1.00 51.62           C  
ATOM    476  OG  SER L  61      16.364  14.749  50.360  1.00 55.12           O  
ATOM    477  C   SER L  61      19.024  14.663  51.332  1.00 48.64           C  
ATOM    478  O   SER L  61      19.114  14.118  50.234  1.00 49.60           O  
ATOM    479  N   GLY L  62      19.669  14.211  52.428  1.00 48.59           N  
ATOM    480  CA  GLY L  62      20.490  13.034  52.404  1.00 46.43           C  
ATOM    481  C   GLY L  62      21.941  13.404  52.308  1.00 45.88           C  
ATOM    482  O   GLY L  62      22.807  12.559  52.534  1.00 47.60           O  
ATOM    483  N   VAL L  63      22.254  14.674  51.979  1.00 43.42           N  
ATOM    484  CA  VAL L  63      23.633  15.066  51.844  1.00 42.65           C  
ATOM    485  CB  VAL L  63      23.809  16.279  50.973  1.00 41.73           C  
ATOM    486  CG1 VAL L  63      25.295  16.672  50.949  1.00 40.71           C  
ATOM    487  CG2 VAL L  63      23.233  15.965  49.582  1.00 40.54           C  
ATOM    488  C   VAL L  63      24.184  15.385  53.204  1.00 45.62           C  
ATOM    489  O   VAL L  63      23.591  16.130  53.982  1.00 44.06           O  
ATOM    490  N   PRO L  64      25.339  14.847  53.487  1.00 48.43           N  
ATOM    491  CA  PRO L  64      25.972  15.027  54.767  1.00 50.33           C  
ATOM    492  CD  PRO L  64      25.780  13.630  52.830  1.00 49.59           C  
ATOM    493  CB  PRO L  64      27.037  13.933  54.874  1.00 51.09           C  
ATOM    494  CG  PRO L  64      27.157  13.359  53.449  1.00 50.75           C  
ATOM    495  C   PRO L  64      26.505  16.415  54.950  1.00 51.32           C  
ATOM    496  O   PRO L  64      26.736  17.117  53.970  1.00 48.69           O  
ATOM    497  N   ASP L  65      26.728  16.792  56.218  1.00 52.26           N  
ATOM    498  CA  ASP L  65      27.158  18.078  56.690  1.00 53.61           C  
ATOM    499  CB  ASP L  65      27.237  18.089  58.225  1.00 57.46           C  
ATOM    500  CG  ASP L  65      27.338  19.514  58.737  1.00 59.98           C  
ATOM    501  OD1 ASP L  65      28.359  20.196  58.461  1.00 62.90           O  
ATOM    502  OD2 ASP L  65      26.379  19.933  59.436  1.00 59.60           O1-
ATOM    503  C   ASP L  65      28.525  18.381  56.160  1.00 52.42           C  
ATOM    504  O   ASP L  65      28.924  19.541  56.076  1.00 51.89           O  
ATOM    505  N   ARG L  66      29.283  17.340  55.789  1.00 50.99           N  
ATOM    506  CA  ARG L  66      30.640  17.503  55.353  1.00 50.21           C  
ATOM    507  CB  ARG L  66      31.274  16.179  54.894  1.00 50.83           C  
ATOM    508  CG  ARG L  66      31.245  15.075  55.953  1.00 52.86           C  
ATOM    509  CD  ARG L  66      32.172  13.902  55.624  1.00 53.00           C  
ATOM    510  NE  ARG L  66      31.850  13.437  54.245  1.00 56.56           N  
ATOM    511  CZ  ARG L  66      31.033  12.364  54.040  1.00 52.88           C  
ATOM    512  NH1 ARG L  66      30.517  11.681  55.102  1.00 51.20           N1+
ATOM    513  NH2 ARG L  66      30.735  11.964  52.770  1.00 49.39           N  
ATOM    514  C   ARG L  66      30.671  18.437  54.173  1.00 47.76           C  
ATOM    515  O   ARG L  66      31.630  19.189  54.007  1.00 45.63           O  
ATOM    516  N   PHE L  67      29.636  18.388  53.304  1.00 46.56           N  
ATOM    517  CA  PHE L  67      29.608  19.198  52.116  1.00 46.54           C  
ATOM    518  CB  PHE L  67      28.712  18.610  51.013  1.00 46.46           C  
ATOM    519  CG  PHE L  67      29.273  17.289  50.610  1.00 46.44           C  
ATOM    520  CD1 PHE L  67      30.286  17.207  49.684  1.00 46.17           C  
ATOM    521  CD2 PHE L  67      28.778  16.130  51.160  1.00 46.99           C  
ATOM    522  CE1 PHE L  67      30.798  15.986  49.315  1.00 45.42           C  
ATOM    523  CE2 PHE L  67      29.286  14.905  50.795  1.00 47.56           C  
ATOM    524  CZ  PHE L  67      30.299  14.831  49.870  1.00 46.24           C  
ATOM    525  C   PHE L  67      29.048  20.555  52.430  1.00 46.55           C  
ATOM    526  O   PHE L  67      28.056  20.685  53.149  1.00 46.69           O  
ATOM    527  N   SER L  68      29.676  21.614  51.873  1.00 45.64           N  
ATOM    528  CA  SER L  68      29.215  22.952  52.119  1.00 46.21           C  
ATOM    529  CB  SER L  68      29.969  23.604  53.293  1.00 47.40           C  
ATOM    530  OG  SER L  68      29.502  24.922  53.519  1.00 47.52           O  
ATOM    531  C   SER L  68      29.489  23.772  50.888  1.00 45.45           C  
ATOM    532  O   SER L  68      30.498  23.570  50.216  1.00 45.78           O  
ATOM    533  N   GLY L  69      28.595  24.736  50.563  1.00 44.84           N  
ATOM    534  CA  GLY L  69      28.812  25.548  49.397  1.00 45.27           C  
ATOM    535  C   GLY L  69      28.667  26.984  49.793  1.00 45.61           C  
ATOM    536  O   GLY L  69      27.898  27.315  50.696  1.00 45.84           O  
ATOM    537  N   SER L  70      29.412  27.881  49.113  1.00 45.15           N  
ATOM    538  CA  SER L  70      29.344  29.277  49.439  1.00 46.87           C  
ATOM    539  CB  SER L  70      30.273  29.675  50.599  1.00 46.99           C  
ATOM    540  OG  SER L  70      31.627  29.439  50.240  1.00 48.07           O  
ATOM    541  C   SER L  70      29.770  30.069  48.239  1.00 47.21           C  
ATOM    542  O   SER L  70      30.251  29.517  47.252  1.00 45.74           O  
ATOM    543  N   GLY L  71      29.567  31.403  48.291  1.00 49.33           N  
ATOM    544  CA  GLY L  71      30.001  32.246  47.210  1.00 49.01           C  
ATOM    545  C   GLY L  71      28.888  33.175  46.846  1.00 48.98           C  
ATOM    546  O   GLY L  71      27.778  33.070  47.365  1.00 47.28           O  
ATOM    547  N   SER L  72      29.171  34.128  45.934  1.00 50.23           N  
ATOM    548  CA  SER L  72      28.157  35.048  45.515  1.00 51.16           C  
ATOM    549  CB  SER L  72      28.020  36.267  46.442  1.00 53.37           C  
ATOM    550  OG  SER L  72      29.209  37.041  46.409  1.00 54.65           O  
ATOM    551  C   SER L  72      28.519  35.563  44.159  1.00 51.26           C  
ATOM    552  O   SER L  72      29.680  35.534  43.755  1.00 52.03           O  
ATOM    553  N   GLY L  73      27.506  36.047  43.416  1.00 51.85           N  
ATOM    554  CA  GLY L  73      27.741  36.640  42.134  1.00 51.30           C  
ATOM    555  C   GLY L  73      28.318  35.629  41.189  1.00 51.01           C  
ATOM    556  O   GLY L  73      27.617  34.738  40.712  1.00 50.41           O  
ATOM    557  N   THR L  74      29.574  35.890  40.771  1.00 51.68           N  
ATOM    558  CA  THR L  74      30.383  35.112  39.868  1.00 51.88           C  
ATOM    559  CB  THR L  74      31.373  35.956  39.120  1.00 53.12           C  
ATOM    560  OG1 THR L  74      32.319  36.524  40.015  1.00 54.11           O  
ATOM    561  CG2 THR L  74      30.606  37.072  38.390  1.00 53.34           C  
ATOM    562  C   THR L  74      31.163  33.977  40.487  1.00 51.99           C  
ATOM    563  O   THR L  74      31.460  33.003  39.797  1.00 50.03           O  
ATOM    564  N   ASP L  75      31.584  34.078  41.769  1.00 52.77           N  
ATOM    565  CA  ASP L  75      32.496  33.079  42.278  1.00 53.92           C  
ATOM    566  CB  ASP L  75      33.770  33.668  42.905  1.00 57.38           C  
ATOM    567  CG  ASP L  75      34.643  34.184  41.773  1.00 60.96           C  
ATOM    568  OD1 ASP L  75      34.457  33.708  40.621  1.00 62.22           O  
ATOM    569  OD2 ASP L  75      35.510  35.057  42.040  1.00 64.24           O1-
ATOM    570  C   ASP L  75      31.854  32.212  43.316  1.00 51.50           C  
ATOM    571  O   ASP L  75      31.156  32.698  44.204  1.00 50.93           O  
ATOM    572  N   PHE L  76      32.095  30.883  43.227  1.00 49.52           N  
ATOM    573  CA  PHE L  76      31.503  29.982  44.172  1.00 47.42           C  
ATOM    574  CB  PHE L  76      30.216  29.325  43.643  1.00 46.52           C  
ATOM    575  CG  PHE L  76      29.238  30.418  43.379  1.00 46.51           C  
ATOM    576  CD1 PHE L  76      29.272  31.106  42.188  1.00 46.21           C  
ATOM    577  CD2 PHE L  76      28.287  30.758  44.313  1.00 47.26           C  
ATOM    578  CE1 PHE L  76      28.374  32.116  41.931  1.00 46.75           C  
ATOM    579  CE2 PHE L  76      27.388  31.767  44.061  1.00 48.29           C  
ATOM    580  CZ  PHE L  76      27.429  32.450  42.870  1.00 47.75           C  
ATOM    581  C   PHE L  76      32.477  28.879  44.471  1.00 46.73           C  
ATOM    582  O   PHE L  76      33.336  28.556  43.652  1.00 46.80           O  
ATOM    583  N   THR L  77      32.371  28.279  45.677  1.00 47.40           N  
ATOM    584  CA  THR L  77      33.261  27.211  46.023  1.00 47.30           C  
ATOM    585  CB  THR L  77      34.392  27.665  46.903  1.00 48.93           C  
ATOM    586  OG1 THR L  77      35.248  26.577  47.214  1.00 53.26           O  
ATOM    587  CG2 THR L  77      33.815  28.289  48.185  1.00 49.28           C  
ATOM    588  C   THR L  77      32.492  26.146  46.749  1.00 45.47           C  
ATOM    589  O   THR L  77      31.513  26.426  47.441  1.00 46.15           O  
ATOM    590  N   LEU L  78      32.915  24.875  46.572  1.00 44.74           N  
ATOM    591  CA  LEU L  78      32.327  23.757  47.256  1.00 44.38           C  
ATOM    592  CB  LEU L  78      31.874  22.626  46.317  1.00 42.49           C  
ATOM    593  CG  LEU L  78      31.252  21.423  47.049  1.00 42.13           C  
ATOM    594  CD1 LEU L  78      29.979  21.819  47.814  1.00 41.94           C  
ATOM    595  CD2 LEU L  78      31.032  20.248  46.085  1.00 41.85           C  
ATOM    596  C   LEU L  78      33.396  23.197  48.134  1.00 45.55           C  
ATOM    597  O   LEU L  78      34.535  23.034  47.696  1.00 45.17           O  
ATOM    598  N   LYS L  79      33.064  22.890  49.405  1.00 46.38           N  
ATOM    599  CA  LYS L  79      34.111  22.433  50.270  1.00 48.47           C  
ATOM    600  CB  LYS L  79      34.459  23.497  51.326  1.00 51.19           C  
ATOM    601  CG  LYS L  79      35.890  23.425  51.850  1.00 54.40           C  
ATOM    602  CD  LYS L  79      36.364  24.731  52.498  1.00 57.59           C  
ATOM    603  CE  LYS L  79      36.169  24.797  54.013  1.00 59.65           C  
ATOM    604  NZ  LYS L  79      36.671  26.093  54.527  1.00 60.86           N1+
ATOM    605  C   LYS L  79      33.678  21.161  50.942  1.00 47.60           C  
ATOM    606  O   LYS L  79      32.525  21.022  51.346  1.00 46.01           O  
ATOM    607  N   ILE L  80      34.608  20.181  51.041  1.00 48.79           N  
ATOM    608  CA  ILE L  80      34.339  18.920  51.677  1.00 49.72           C  
ATOM    609  CB  ILE L  80      34.579  17.755  50.760  1.00 48.31           C  
ATOM    610  CG1 ILE L  80      33.740  17.921  49.481  1.00 47.74           C  
ATOM    611  CG2 ILE L  80      34.242  16.463  51.522  1.00 48.80           C  
ATOM    612  CD1 ILE L  80      34.141  16.976  48.349  1.00 47.01           C  
ATOM    613  C   ILE L  80      35.293  18.823  52.833  1.00 52.12           C  
ATOM    614  O   ILE L  80      36.508  18.783  52.643  1.00 52.47           O  
ATOM    615  N   SER L  81      34.755  18.790  54.071  1.00 54.62           N  
ATOM    616  CA  SER L  81      35.557  18.830  55.268  1.00 56.68           C  
ATOM    617  CB  SER L  81      34.711  19.021  56.539  1.00 56.80           C  
ATOM    618  OG  SER L  81      33.816  17.932  56.702  1.00 56.50           O  
ATOM    619  C   SER L  81      36.408  17.609  55.454  1.00 58.31           C  
ATOM    620  O   SER L  81      37.615  17.732  55.657  1.00 60.27           O  
ATOM    621  N   ARG L  82      35.804  16.404  55.419  1.00 58.62           N  
ATOM    622  CA  ARG L  82      36.544  15.185  55.593  1.00 59.92           C  
ATOM    623  CB  ARG L  82      36.081  14.379  56.818  1.00 63.57           C  
ATOM    624  CG  ARG L  82      36.214  15.128  58.145  1.00 67.83           C  
ATOM    625  CD  ARG L  82      35.501  14.439  59.312  1.00 70.85           C  
ATOM    626  NE  ARG L  82      34.032  14.533  59.064  0.73 72.29           N  
ATOM    627  CZ  ARG L  82      33.152  14.096  60.012  1.00 74.54           C  
ATOM    628  NH1 ARG L  82      33.619  13.580  61.185  1.00 75.84           N1+
ATOM    629  NH2 ARG L  82      31.808  14.180  59.787  1.00 73.31           N  
ATOM    630  C   ARG L  82      36.205  14.350  54.406  1.00 56.72           C  
ATOM    631  O   ARG L  82      35.066  13.915  54.251  1.00 55.90           O  
ATOM    632  N   VAL L  83      37.190  14.086  53.533  1.00 53.68           N  
ATOM    633  CA  VAL L  83      36.886  13.340  52.350  1.00 50.99           C  
ATOM    634  CB  VAL L  83      37.895  13.523  51.253  1.00 50.19           C  
ATOM    635  CG1 VAL L  83      37.545  12.570  50.099  1.00 48.82           C  
ATOM    636  CG2 VAL L  83      37.909  15.006  50.844  1.00 49.06           C  
ATOM    637  C   VAL L  83      36.839  11.885  52.675  1.00 50.97           C  
ATOM    638  O   VAL L  83      37.724  11.349  53.341  1.00 51.89           O  
ATOM    639  N   GLU L  84      35.777  11.211  52.192  1.00 50.33           N  
ATOM    640  CA  GLU L  84      35.641   9.798  52.368  1.00 51.03           C  
ATOM    641  CB  GLU L  84      34.298   9.379  52.986  1.00 52.61           C  
ATOM    642  CG  GLU L  84      34.185   9.844  54.440  1.00 55.09           C  
ATOM    643  CD  GLU L  84      32.913   9.281  55.049  1.00 56.75           C  
ATOM    644  OE1 GLU L  84      32.429   8.231  54.551  1.00 56.68           O  
ATOM    645  OE2 GLU L  84      32.415   9.893  56.031  1.00 58.03           O1-
ATOM    646  C   GLU L  84      35.775   9.198  51.004  1.00 49.72           C  
ATOM    647  O   GLU L  84      35.725   9.904  49.999  1.00 46.52           O  
ATOM    648  N   ALA L  85      35.969   7.867  50.943  1.00 49.86           N  
ATOM    649  CA  ALA L  85      36.201   7.172  49.707  1.00 49.84           C  
ATOM    650  CB  ALA L  85      36.434   5.663  49.910  1.00 49.78           C  
ATOM    651  C   ALA L  85      35.019   7.327  48.797  1.00 48.91           C  
ATOM    652  O   ALA L  85      35.172   7.478  47.587  1.00 48.70           O  
ATOM    653  N   GLU L  86      33.807   7.311  49.368  1.00 49.98           N  
ATOM    654  CA  GLU L  86      32.577   7.353  48.630  1.00 50.38           C  
ATOM    655  CB  GLU L  86      31.359   7.170  49.545  1.00 55.17           C  
ATOM    656  CG  GLU L  86      31.351   5.772  50.166  1.00 59.83           C  
ATOM    657  CD  GLU L  86      30.139   5.630  51.069  1.00 61.56           C  
ATOM    658  OE1 GLU L  86      29.298   6.566  51.088  1.00 63.83           O  
ATOM    659  OE2 GLU L  86      30.041   4.576  51.754  1.00 60.71           O1-
ATOM    660  C   GLU L  86      32.450   8.642  47.872  1.00 47.72           C  
ATOM    661  O   GLU L  86      31.736   8.709  46.874  1.00 48.75           O  
ATOM    662  N   ASP L  87      33.120   9.705  48.346  1.00 45.57           N  
ATOM    663  CA  ASP L  87      33.070  11.042  47.809  1.00 43.87           C  
ATOM    664  CB  ASP L  87      33.790  12.049  48.717  1.00 45.30           C  
ATOM    665  CG  ASP L  87      33.022  12.117  50.030  1.00 45.51           C  
ATOM    666  OD1 ASP L  87      31.896  11.553  50.095  1.00 44.90           O  
ATOM    667  OD2 ASP L  87      33.557  12.732  50.989  1.00 46.93           O1-
ATOM    668  C   ASP L  87      33.680  11.133  46.433  1.00 42.50           C  
ATOM    669  O   ASP L  87      33.456  12.110  45.720  1.00 41.59           O  
ATOM    670  N   LEU L  88      34.514  10.158  46.038  1.00 42.26           N  
ATOM    671  CA  LEU L  88      35.201  10.210  44.775  1.00 41.74           C  
ATOM    672  CB  LEU L  88      36.153   8.999  44.619  1.00 43.01           C  
ATOM    673  CG  LEU L  88      36.953   8.879  43.306  1.00 43.95           C  
ATOM    674  CD1 LEU L  88      38.042   7.803  43.433  1.00 46.34           C  
ATOM    675  CD2 LEU L  88      36.049   8.555  42.106  1.00 44.55           C  
ATOM    676  C   LEU L  88      34.218  10.251  43.643  1.00 39.32           C  
ATOM    677  O   LEU L  88      33.179   9.594  43.668  1.00 37.82           O  
ATOM    678  N   GLY L  89      34.544  11.056  42.603  1.00 38.12           N  
ATOM    679  CA  GLY L  89      33.705  11.176  41.443  1.00 36.82           C  
ATOM    680  C   GLY L  89      33.990  12.501  40.803  1.00 35.87           C  
ATOM    681  O   GLY L  89      34.999  13.145  41.094  1.00 36.74           O  
ATOM    682  N   VAL L  90      33.095  12.934  39.892  1.00 34.25           N  
ATOM    683  CA  VAL L  90      33.274  14.192  39.230  1.00 33.98           C  
ATOM    684  CB  VAL L  90      33.092  14.111  37.745  1.00 34.24           C  
ATOM    685  CG1 VAL L  90      33.305  15.505  37.139  1.00 34.47           C  
ATOM    686  CG2 VAL L  90      34.055  13.047  37.196  1.00 33.85           C  
ATOM    687  C   VAL L  90      32.229  15.130  39.760  1.00 34.30           C  
ATOM    688  O   VAL L  90      31.047  14.791  39.818  1.00 33.06           O  
ATOM    689  N   TYR L  91      32.650  16.354  40.149  1.00 34.69           N  
ATOM    690  CA  TYR L  91      31.748  17.325  40.704  1.00 34.47           C  
ATOM    691  CB  TYR L  91      32.306  18.050  41.944  1.00 35.04           C  
ATOM    692  CG  TYR L  91      32.391  17.094  43.089  1.00 34.33           C  
ATOM    693  CD1 TYR L  91      33.434  16.201  43.198  1.00 34.91           C  
ATOM    694  CD2 TYR L  91      31.421  17.104  44.067  1.00 35.01           C  
ATOM    695  CE1 TYR L  91      33.500  15.332  44.264  1.00 35.55           C  
ATOM    696  CE2 TYR L  91      31.482  16.238  45.133  1.00 35.40           C  
ATOM    697  CZ  TYR L  91      32.523  15.350  45.230  1.00 35.35           C  
ATOM    698  OH  TYR L  91      32.588  14.461  46.323  1.00 36.01           O  
ATOM    699  C   TYR L  91      31.493  18.375  39.669  1.00 35.34           C  
ATOM    700  O   TYR L  91      32.425  18.915  39.072  1.00 36.06           O  
ATOM    701  N   PHE L  92      30.199  18.676  39.424  1.00 36.21           N  
ATOM    702  CA  PHE L  92      29.841  19.655  38.440  1.00 36.23           C  
ATOM    703  CB  PHE L  92      28.903  19.149  37.327  1.00 36.27           C  
ATOM    704  CG  PHE L  92      29.560  18.112  36.483  1.00 36.71           C  
ATOM    705  CD1 PHE L  92      30.331  18.467  35.400  1.00 37.84           C  
ATOM    706  CD2 PHE L  92      29.397  16.778  36.769  1.00 36.88           C  
ATOM    707  CE1 PHE L  92      30.932  17.508  34.621  1.00 37.62           C  
ATOM    708  CE2 PHE L  92      29.995  15.814  35.993  1.00 37.86           C  
ATOM    709  CZ  PHE L  92      30.763  16.177  34.913  1.00 37.14           C  
ATOM    710  C   PHE L  92      29.052  20.741  39.100  1.00 37.45           C  
ATOM    711  O   PHE L  92      28.247  20.503  39.996  1.00 36.05           O  
ATOM    712  N   CYS L  93      29.279  21.976  38.630  1.00 38.92           N  
ATOM    713  CA  CYS L  93      28.617  23.176  39.036  1.00 38.79           C  
ATOM    714  CB  CYS L  93      29.701  24.268  39.169  1.00 41.14           C  
ATOM    715  SG  CYS L  93      29.184  25.977  39.449  1.00 43.56           S  
ATOM    716  C   CYS L  93      27.698  23.482  37.884  1.00 38.40           C  
ATOM    717  O   CYS L  93      28.054  23.211  36.739  1.00 37.86           O  
ATOM    718  N   SER L  94      26.468  23.985  38.142  1.00 37.48           N  
ATOM    719  CA  SER L  94      25.586  24.318  37.051  1.00 37.61           C  
ATOM    720  CB  SER L  94      24.503  23.259  36.773  1.00 37.38           C  
ATOM    721  OG  SER L  94      23.578  23.206  37.848  1.00 42.44           O  
ATOM    722  C   SER L  94      24.876  25.581  37.419  1.00 37.71           C  
ATOM    723  O   SER L  94      24.828  25.946  38.594  1.00 38.32           O  
ATOM    724  N   GLN L  95      24.332  26.305  36.416  1.00 37.05           N  
ATOM    725  CA  GLN L  95      23.608  27.509  36.716  1.00 37.63           C  
ATOM    726  CB  GLN L  95      24.377  28.800  36.370  1.00 37.97           C  
ATOM    727  CG  GLN L  95      24.674  28.988  34.879  1.00 37.98           C  
ATOM    728  CD  GLN L  95      23.451  29.598  34.212  1.00 38.52           C  
ATOM    729  OE1 GLN L  95      22.648  30.269  34.857  1.00 40.70           O  
ATOM    730  NE2 GLN L  95      23.294  29.351  32.886  1.00 37.63           N  
ATOM    731  C   GLN L  95      22.332  27.489  35.935  1.00 37.64           C  
ATOM    732  O   GLN L  95      22.317  27.160  34.750  1.00 37.64           O  
ATOM    733  N   SER L  96      21.233  27.884  36.610  1.00 45.13           N  
ATOM    734  CA  SER L  96      19.985  27.951  35.920  1.00 45.56           C  
ATOM    735  CB  SER L  96      18.993  26.873  36.397  1.00 42.05           C  
ATOM    736  OG  SER L  96      18.627  27.105  37.749  1.00 16.10           O  
ATOM    737  C   SER L  96      19.362  29.296  36.172  1.00 48.85           C  
ATOM    738  O   SER L  96      18.138  29.419  36.198  1.00 52.23           O  
ATOM    739  N   THR L  97      20.187  30.341  36.399  1.00 48.59           N  
ATOM    740  CA  THR L  97      19.689  31.679  36.586  1.00 51.42           C  
ATOM    741  CB  THR L  97      20.714  32.578  37.221  1.00 49.72           C  
ATOM    742  OG1 THR L  97      21.151  32.026  38.456  1.00 18.62           O  
ATOM    743  CG2 THR L  97      20.069  33.949  37.473  1.00 19.59           C  
ATOM    744  C   THR L  97      19.276  32.266  35.260  1.00 59.44           C  
ATOM    745  O   THR L  97      18.194  32.838  35.116  1.00 64.02           O  
ATOM    746  N   HIS L  98      20.140  32.108  34.237  1.00 65.09           N  
ATOM    747  CA  HIS L  98      19.898  32.639  32.923  1.00 68.36           C  
ATOM    748  ND1 HIS L  98      21.873  35.525  33.249  1.00 27.54           N  
ATOM    749  CG  HIS L  98      21.861  34.149  33.315  1.00 79.70           C  
ATOM    750  CB  HIS L  98      21.180  33.244  32.330  1.00 74.28           C  
ATOM    751  NE2 HIS L  98      22.984  34.965  35.094  1.00 28.21           N  
ATOM    752  CD2 HIS L  98      22.546  33.826  34.444  1.00 26.01           C  
ATOM    753  CE1 HIS L  98      22.557  35.960  34.338  1.00 28.10           C  
ATOM    754  C   HIS L  98      19.559  31.443  32.093  1.00 61.61           C  
ATOM    755  O   HIS L  98      20.455  30.725  31.654  1.00 58.02           O  
ATOM    756  N   ILE L  99      18.257  31.187  31.844  1.00 56.74           N  
ATOM    757  CA  ILE L  99      17.965  29.948  31.180  1.00 55.27           C  
ATOM    758  CB  ILE L  99      17.641  28.851  32.167  1.00 56.33           C  
ATOM    759  CG1 ILE L  99      16.329  29.138  32.920  1.00 21.74           C  
ATOM    760  CG2 ILE L  99      18.856  28.686  33.095  1.00 24.07           C  
ATOM    761  CD1 ILE L  99      15.738  27.890  33.578  1.00 71.09           C  
ATOM    762  C   ILE L  99      16.767  30.095  30.306  1.00 57.78           C  
ATOM    763  O   ILE L  99      16.002  31.054  30.410  1.00 59.46           O  
ATOM    764  N   PRO L 100      16.604  29.139  29.422  1.00 60.81           N  
ATOM    765  CA  PRO L 100      17.664  28.173  29.283  1.00 61.15           C  
ATOM    766  CD  PRO L 100      15.312  28.474  29.457  1.00 60.25           C  
ATOM    767  CB  PRO L 100      17.021  26.783  29.191  1.00 61.89           C  
ATOM    768  CG  PRO L 100      15.615  26.999  29.780  1.00 60.66           C  
ATOM    769  C   PRO L 100      18.532  28.646  28.165  1.00 60.34           C  
ATOM    770  O   PRO L 100      18.202  29.709  27.637  1.00 60.12           O  
ATOM    771  N   PRO L 101      19.588  27.998  27.751  1.00 55.39           N  
ATOM    772  CA  PRO L 101      20.033  26.735  28.272  1.00 52.52           C  
ATOM    773  CD  PRO L 101      20.057  28.214  26.392  1.00 52.09           C  
ATOM    774  CB  PRO L 101      20.993  26.162  27.219  1.00 48.50           C  
ATOM    775  CG  PRO L 101      21.306  27.333  26.277  1.00 47.10           C  
ATOM    776  C   PRO L 101      20.668  26.777  29.626  1.00 50.93           C  
ATOM    777  O   PRO L 101      21.242  27.797  30.000  1.00 50.08           O  
ATOM    778  N   TRP L 102      20.561  25.652  30.363  1.00 50.58           N  
ATOM    779  CA  TRP L 102      21.244  25.476  31.610  1.00 48.48           C  
ATOM    780  CB  TRP L 102      20.853  24.204  32.392  1.00 48.14           C  
ATOM    781  CG  TRP L 102      19.599  24.295  33.228  1.00 53.49           C  
ATOM    782  CD2 TRP L 102      18.258  24.282  32.724  1.00 52.47           C  
ATOM    783  CD1 TRP L 102      19.500  24.429  34.582  1.00 54.74           C  
ATOM    784  NE1 TRP L 102      18.180  24.504  34.954  1.00 67.10           N  
ATOM    785  CE2 TRP L 102      17.401  24.415  33.818  1.00 63.77           C  
ATOM    786  CE3 TRP L 102      17.772  24.174  31.455  1.00 71.24           C  
ATOM    787  CZ2 TRP L 102      16.046  24.444  33.658  1.00 63.97           C  
ATOM    788  CZ3 TRP L 102      16.404  24.198  31.299  1.00 75.99           C  
ATOM    789  CH2 TRP L 102      15.554  24.330  32.377  1.00 73.04           C  
ATOM    790  C   TRP L 102      22.666  25.289  31.233  1.00 47.72           C  
ATOM    791  O   TRP L 102      22.964  24.743  30.170  1.00 46.25           O  
ATOM    792  N   THR L 103      23.608  25.745  32.075  1.00 38.20           N  
ATOM    793  CA  THR L 103      24.929  25.537  31.576  1.00 37.67           C  
ATOM    794  CB  THR L 103      25.692  26.798  31.282  1.00 39.76           C  
ATOM    795  OG1 THR L 103      25.855  27.565  32.466  1.00 40.09           O  
ATOM    796  CG2 THR L 103      24.920  27.608  30.226  1.00 38.86           C  
ATOM    797  C   THR L 103      25.631  24.827  32.690  1.00 37.12           C  
ATOM    798  O   THR L 103      25.322  25.045  33.861  1.00 37.02           O  
ATOM    799  N   PHE L 104      26.582  23.938  32.356  1.00 35.25           N  
ATOM    800  CA  PHE L 104      27.266  23.201  33.380  1.00 34.87           C  
ATOM    801  CB  PHE L 104      27.161  21.670  33.230  1.00 33.36           C  
ATOM    802  CG  PHE L 104      25.772  21.194  33.467  1.00 32.18           C  
ATOM    803  CD1 PHE L 104      24.817  21.269  32.480  1.00 32.52           C  
ATOM    804  CD2 PHE L 104      25.434  20.642  34.682  1.00 31.44           C  
ATOM    805  CE1 PHE L 104      23.540  20.814  32.711  1.00 32.51           C  
ATOM    806  CE2 PHE L 104      24.159  20.187  34.919  1.00 31.92           C  
ATOM    807  CZ  PHE L 104      23.208  20.272  33.930  1.00 31.89           C  
ATOM    808  C   PHE L 104      28.726  23.468  33.227  1.00 35.49           C  
ATOM    809  O   PHE L 104      29.198  23.827  32.148  1.00 36.30           O  
ATOM    810  N   GLY L 105      29.479  23.309  34.332  1.00 36.10           N  
ATOM    811  CA  GLY L 105      30.903  23.436  34.272  1.00 36.95           C  
ATOM    812  C   GLY L 105      31.422  22.130  33.745  1.00 37.54           C  
ATOM    813  O   GLY L 105      30.689  21.146  33.664  1.00 35.98           O  
ATOM    814  N   GLY L 106      32.721  22.103  33.389  1.00 38.31           N  
ATOM    815  CA  GLY L 106      33.419  20.978  32.826  1.00 38.82           C  
ATOM    816  C   GLY L 106      33.512  19.851  33.811  1.00 39.78           C  
ATOM    817  O   GLY L 106      33.612  18.690  33.419  1.00 38.43           O  
ATOM    818  N   GLY L 107      33.569  20.163  35.119  1.00 39.32           N  
ATOM    819  CA  GLY L 107      33.630  19.124  36.108  1.00 38.72           C  
ATOM    820  C   GLY L 107      35.001  19.072  36.697  1.00 40.00           C  
ATOM    821  O   GLY L 107      35.997  19.399  36.051  1.00 40.97           O  
ATOM    822  N   THR L 108      35.069  18.664  37.980  1.00 39.52           N  
ATOM    823  CA  THR L 108      36.327  18.528  38.646  1.00 40.53           C  
ATOM    824  CB  THR L 108      36.496  19.492  39.791  1.00 40.74           C  
ATOM    825  OG1 THR L 108      37.846  19.505  40.215  1.00 41.31           O  
ATOM    826  CG2 THR L 108      35.590  19.096  40.966  1.00 41.15           C  
ATOM    827  C   THR L 108      36.369  17.122  39.158  1.00 40.64           C  
ATOM    828  O   THR L 108      35.414  16.644  39.768  1.00 40.12           O  
ATOM    829  N   LYS L 109      37.479  16.403  38.910  1.00 42.00           N  
ATOM    830  CA  LYS L 109      37.506  15.035  39.331  1.00 42.80           C  
ATOM    831  CB  LYS L 109      38.200  14.095  38.329  1.00 44.02           C  
ATOM    832  CG  LYS L 109      38.020  12.612  38.657  1.00 46.00           C  
ATOM    833  CD  LYS L 109      38.369  11.677  37.497  1.00 48.48           C  
ATOM    834  CE  LYS L 109      38.177  10.196  37.835  1.00 49.71           C  
ATOM    835  NZ  LYS L 109      38.401   9.362  36.633  1.00 51.03           N1+
ATOM    836  C   LYS L 109      38.222  14.947  40.636  1.00 43.38           C  
ATOM    837  O   LYS L 109      39.342  15.433  40.793  1.00 42.37           O  
ATOM    838  N   LEU L 110      37.566  14.308  41.620  1.00 44.06           N  
ATOM    839  CA  LEU L 110      38.144  14.167  42.919  1.00 44.42           C  
ATOM    840  CB  LEU L 110      37.084  14.244  44.033  1.00 45.27           C  
ATOM    841  CG  LEU L 110      37.648  14.264  45.461  1.00 46.98           C  
ATOM    842  CD1 LEU L 110      38.411  15.572  45.725  1.00 48.19           C  
ATOM    843  CD2 LEU L 110      36.549  13.991  46.501  1.00 47.57           C  
ATOM    844  C   LEU L 110      38.744  12.800  42.952  1.00 44.51           C  
ATOM    845  O   LEU L 110      38.046  11.802  42.788  1.00 43.20           O  
ATOM    846  N   GLU L 111      40.073  12.711  43.142  0.90 46.06           N  
ATOM    847  CA  GLU L 111      40.667  11.412  43.183  0.90 47.24           C  
ATOM    848  CB  GLU L 111      41.661  11.147  42.036  0.90 49.56           C  
ATOM    849  CG  GLU L 111      42.766  12.189  41.876  0.90 53.34           C  
ATOM    850  CD  GLU L 111      43.496  11.868  40.578  0.90 57.03           C  
ATOM    851  OE1 GLU L 111      42.829  11.362  39.636  0.90 57.82           O  
ATOM    852  OE2 GLU L 111      44.727  12.124  40.509  0.90 59.08           O1-
ATOM    853  C   GLU L 111      41.315  11.241  44.516  0.90 47.86           C  
ATOM    854  O   GLU L 111      41.812  12.193  45.114  0.90 48.42           O  
ATOM    855  N   ILE L 112      41.291   9.997  45.030  1.00 47.13           N  
ATOM    856  CA  ILE L 112      41.817   9.738  46.334  1.00 48.31           C  
ATOM    857  CB  ILE L 112      41.096   8.647  47.058  1.00 48.64           C  
ATOM    858  CG1 ILE L 112      39.632   9.066  47.268  1.00 51.95           C  
ATOM    859  CG2 ILE L 112      41.856   8.344  48.361  1.00 52.08           C  
ATOM    860  CD1 ILE L 112      38.728   7.937  47.745  1.00 50.25           C  
ATOM    861  C   ILE L 112      43.244   9.345  46.190  1.00 49.59           C  
ATOM    862  O   ILE L 112      43.603   8.557  45.316  1.00 49.36           O  
ATOM    863  N   LYS L 113      44.102   9.922  47.049  1.00 50.68           N  
ATOM    864  CA  LYS L 113      45.503   9.664  46.953  1.00 52.01           C  
ATOM    865  CB  LYS L 113      46.343  10.944  47.088  1.00 54.51           C  
ATOM    866  CG  LYS L 113      47.813  10.764  46.717  1.00 55.78           C  
ATOM    867  CD  LYS L 113      48.530  12.093  46.473  1.00 58.63           C  
ATOM    868  CE  LYS L 113      48.278  13.130  47.568  1.00 59.93           C  
ATOM    869  NZ  LYS L 113      49.003  14.382  47.258  1.00 61.32           N1+
ATOM    870  C   LYS L 113      45.928   8.702  48.049  1.00 51.47           C  
ATOM    871  O   LYS L 113      47.147   8.383  48.093  1.00 52.25           O  
ATOM    872  OXT LYS L 113      45.054   8.275  48.851  1.00  0.00           O1-
TER     873      LYS L 113 
ATOM    874  N   VAL H 114      10.848   7.375  43.727  1.00 52.97           N1+
ATOM    875  CA  VAL H 114      10.892   8.117  42.446  1.00 51.07           C  
ATOM    876  CB  VAL H 114      11.283   9.543  42.698  1.00 50.10           C  
ATOM    877  CG1 VAL H 114      11.434  10.260  41.346  1.00 48.46           C  
ATOM    878  CG2 VAL H 114      10.247  10.182  43.638  1.00 51.10           C  
ATOM    879  C   VAL H 114      11.911   7.524  41.535  1.00 49.96           C  
ATOM    880  O   VAL H 114      13.094   7.480  41.872  1.00 46.20           O  
ATOM    881  N   LYS H 115      11.474   7.032  40.357  1.00 51.00           N  
ATOM    882  CA  LYS H 115      12.436   6.474  39.455  1.00 50.64           C  
ATOM    883  CB  LYS H 115      12.573   4.948  39.560  1.00 55.29           C  
ATOM    884  CG  LYS H 115      13.784   4.423  38.791  1.00 59.53           C  
ATOM    885  CD  LYS H 115      14.166   2.981  39.120  1.00 65.28           C  
ATOM    886  CE  LYS H 115      15.374   2.494  38.317  1.00 66.45           C  
ATOM    887  NZ  LYS H 115      15.717   1.109  38.701  1.00 66.55           N1+
ATOM    888  C   LYS H 115      12.048   6.803  38.046  1.00 47.41           C  
ATOM    889  O   LYS H 115      10.867   6.848  37.703  1.00 47.07           O  
ATOM    890  N   LEU H 116      13.063   7.068  37.195  1.00 44.35           N  
ATOM    891  CA  LEU H 116      12.845   7.363  35.806  1.00 42.26           C  
ATOM    892  CB  LEU H 116      13.387   8.738  35.365  1.00 40.60           C  
ATOM    893  CG  LEU H 116      12.802   9.953  36.110  1.00 40.79           C  
ATOM    894  CD1 LEU H 116      11.297  10.108  35.873  1.00 40.11           C  
ATOM    895  CD2 LEU H 116      13.157   9.922  37.599  1.00 41.16           C  
ATOM    896  C   LEU H 116      13.640   6.356  35.027  1.00 40.95           C  
ATOM    897  O   LEU H 116      14.794   6.089  35.358  1.00 41.00           O  
ATOM    898  N   VAL H 117      13.045   5.750  33.975  1.00 40.20           N  
ATOM    899  CA  VAL H 117      13.809   4.805  33.208  1.00 40.42           C  
ATOM    900  CB  VAL H 117      13.298   3.398  33.333  1.00 41.85           C  
ATOM    901  CG1 VAL H 117      14.104   2.485  32.395  1.00 41.30           C  
ATOM    902  CG2 VAL H 117      13.372   2.986  34.813  1.00 41.89           C  
ATOM    903  C   VAL H 117      13.729   5.190  31.761  1.00 39.94           C  
ATOM    904  O   VAL H 117      12.650   5.216  31.172  1.00 40.05           O  
ATOM    905  N   GLU H 118      14.888   5.495  31.144  1.00 38.68           N  
ATOM    906  CA  GLU H 118      14.901   5.873  29.758  1.00 38.90           C  
ATOM    907  CB  GLU H 118      15.858   7.035  29.441  1.00 38.08           C  
ATOM    908  CG  GLU H 118      17.231   6.894  30.093  1.00 38.75           C  
ATOM    909  CD  GLU H 118      17.098   7.350  31.541  1.00 38.55           C  
ATOM    910  OE1 GLU H 118      16.871   8.570  31.761  1.00 36.52           O  
ATOM    911  OE2 GLU H 118      17.216   6.487  32.449  1.00 39.26           O1-
ATOM    912  C   GLU H 118      15.231   4.689  28.905  1.00 39.23           C  
ATOM    913  O   GLU H 118      15.846   3.726  29.356  1.00 39.44           O  
ATOM    914  N   SER H 119      14.792   4.734  27.629  1.00 39.25           N  
ATOM    915  CA  SER H 119      15.032   3.642  26.733  1.00 39.13           C  
ATOM    916  CB  SER H 119      14.005   2.514  26.919  1.00 39.90           C  
ATOM    917  OG  SER H 119      14.260   1.454  26.014  1.00 41.02           O  
ATOM    918  C   SER H 119      14.902   4.151  25.327  1.00 38.37           C  
ATOM    919  O   SER H 119      14.487   5.288  25.106  1.00 38.94           O  
ATOM    920  N   GLY H 120      15.258   3.304  24.335  1.00 39.37           N  
ATOM    921  CA  GLY H 120      15.117   3.670  22.951  1.00 38.94           C  
ATOM    922  C   GLY H 120      16.441   4.021  22.338  1.00 38.44           C  
ATOM    923  O   GLY H 120      16.512   4.283  21.138  1.00 42.13           O  
ATOM    924  N   GLY H 121      17.533   4.012  23.123  1.00 37.95           N  
ATOM    925  CA  GLY H 121      18.800   4.398  22.565  1.00 37.46           C  
ATOM    926  C   GLY H 121      19.272   3.334  21.624  1.00 37.96           C  
ATOM    927  O   GLY H 121      18.788   2.204  21.644  1.00 38.87           O  
ATOM    928  N   GLY H 122      20.252   3.685  20.765  1.00 37.98           N  
ATOM    929  CA  GLY H 122      20.762   2.735  19.819  1.00 37.86           C  
ATOM    930  C   GLY H 122      21.599   3.473  18.820  1.00 38.59           C  
ATOM    931  O   GLY H 122      21.899   4.654  18.986  1.00 38.67           O  
ATOM    932  N   LEU H 123      21.992   2.772  17.736  1.00 38.93           N  
ATOM    933  CA  LEU H 123      22.818   3.356  16.719  1.00 39.29           C  
ATOM    934  CB  LEU H 123      23.833   2.354  16.132  1.00 39.68           C  
ATOM    935  CG  LEU H 123      24.748   2.924  15.029  1.00 41.59           C  
ATOM    936  CD1 LEU H 123      25.654   4.051  15.550  1.00 42.59           C  
ATOM    937  CD2 LEU H 123      25.539   1.797  14.342  1.00 43.55           C  
ATOM    938  C   LEU H 123      21.932   3.820  15.601  1.00 39.47           C  
ATOM    939  O   LEU H 123      20.965   3.150  15.244  1.00 39.34           O  
ATOM    940  N   VAL H 124      22.236   5.014  15.044  1.00 39.72           N  
ATOM    941  CA  VAL H 124      21.489   5.554  13.941  1.00 40.93           C  
ATOM    942  CB  VAL H 124      20.493   6.612  14.320  1.00 41.45           C  
ATOM    943  CG1 VAL H 124      19.304   5.958  15.030  1.00 43.28           C  
ATOM    944  CG2 VAL H 124      21.209   7.640  15.208  1.00 41.90           C  
ATOM    945  C   VAL H 124      22.445   6.183  12.978  1.00 42.16           C  
ATOM    946  O   VAL H 124      23.515   6.660  13.352  1.00 40.59           O  
ATOM    947  N   GLN H 125      22.049   6.196  11.690  1.00 42.77           N  
ATOM    948  CA  GLN H 125      22.844   6.748  10.633  1.00 44.21           C  
ATOM    949  CB  GLN H 125      22.358   6.329   9.234  1.00 47.53           C  
ATOM    950  CG  GLN H 125      22.302   4.814   9.024  1.00 45.66           C  
ATOM    951  CD  GLN H 125      23.714   4.255   9.121  1.00 49.76           C  
ATOM    952  OE1 GLN H 125      24.254   4.091  10.213  1.00  0.00           O  
ATOM    953  NE2 GLN H 125      24.325   3.943   7.948  1.00  0.00           N  
ATOM    954  C   GLN H 125      22.711   8.233  10.720  1.00 42.55           C  
ATOM    955  O   GLN H 125      21.749   8.751  11.283  1.00 41.86           O  
ATOM    956  N   PRO H 126      23.666   8.939  10.179  1.00 43.17           N  
ATOM    957  CA  PRO H 126      23.607  10.370  10.238  1.00 44.24           C  
ATOM    958  CD  PRO H 126      25.035   8.452  10.136  1.00 28.54           C  
ATOM    959  CB  PRO H 126      24.977  10.861   9.779  1.00 46.18           C  
ATOM    960  CG  PRO H 126      25.920   9.711  10.186  1.00 48.12           C  
ATOM    961  C   PRO H 126      22.453  10.888   9.448  1.00 45.17           C  
ATOM    962  O   PRO H 126      22.160  10.339   8.387  1.00 46.93           O  
ATOM    963  N   GLY H 127      21.780  11.938   9.957  1.00 45.16           N  
ATOM    964  CA  GLY H 127      20.665  12.517   9.269  1.00 44.79           C  
ATOM    965  C   GLY H 127      19.433  11.727   9.590  1.00 43.77           C  
ATOM    966  O   GLY H 127      18.356  12.025   9.078  1.00 43.70           O  
ATOM    967  N   GLY H 128      19.552  10.711  10.467  1.00 42.50           N  
ATOM    968  CA  GLY H 128      18.430   9.861  10.760  1.00 42.33           C  
ATOM    969  C   GLY H 128      17.636  10.420  11.900  1.00 42.27           C  
ATOM    970  O   GLY H 128      17.874  11.537  12.356  1.00 41.24           O  
ATOM    971  N   SER H 129      16.652   9.627  12.384  1.00 42.17           N  
ATOM    972  CA  SER H 129      15.800  10.051  13.461  1.00 42.32           C  
ATOM    973  CB  SER H 129      14.381  10.432  13.010  1.00 43.19           C  
ATOM    974  OG  SER H 129      14.426  11.563  12.153  1.00 46.04           O  
ATOM    975  C   SER H 129      15.643   8.918  14.433  1.00 41.18           C  
ATOM    976  O   SER H 129      15.804   7.751  14.079  1.00 40.66           O  
ATOM    977  N   LEU H 130      15.344   9.246  15.710  1.00 40.94           N  
ATOM    978  CA  LEU H 130      15.163   8.213  16.690  1.00 40.43           C  
ATOM    979  CB  LEU H 130      16.526   7.749  17.258  1.00 40.84           C  
ATOM    980  CG  LEU H 130      16.582   6.415  18.041  1.00 41.46           C  
ATOM    981  CD1 LEU H 130      18.021   6.116  18.486  1.00 42.66           C  
ATOM    982  CD2 LEU H 130      15.627   6.366  19.234  1.00 41.05           C  
ATOM    983  C   LEU H 130      14.298   8.802  17.773  1.00 39.82           C  
ATOM    984  O   LEU H 130      14.333  10.009  18.012  1.00 39.82           O  
ATOM    985  N   THR H 131      13.459   7.970  18.429  1.00 40.48           N  
ATOM    986  CA  THR H 131      12.617   8.463  19.486  1.00 41.64           C  
ATOM    987  CB  THR H 131      11.153   8.198  19.260  1.00 44.51           C  
ATOM    988  OG1 THR H 131      10.384   8.778  20.303  1.00  0.00           O  
ATOM    989  CG2 THR H 131      10.917   6.677  19.192  1.00  0.00           C  
ATOM    990  C   THR H 131      13.006   7.804  20.778  1.00 41.20           C  
ATOM    991  O   THR H 131      13.076   6.580  20.877  1.00 41.51           O  
ATOM    992  N   LEU H 132      13.269   8.622  21.817  1.00 40.30           N  
ATOM    993  CA  LEU H 132      13.646   8.112  23.109  1.00 40.15           C  
ATOM    994  CB  LEU H 132      14.774   8.920  23.769  1.00 38.48           C  
ATOM    995  CG  LEU H 132      16.099   8.887  22.987  1.00 37.22           C  
ATOM    996  CD1 LEU H 132      17.183   9.708  23.697  1.00 36.51           C  
ATOM    997  CD2 LEU H 132      16.551   7.448  22.706  1.00 36.42           C  
ATOM    998  C   LEU H 132      12.451   8.225  24.000  1.00 40.59           C  
ATOM    999  O   LEU H 132      11.612   9.104  23.813  1.00 41.16           O  
ATOM   1000  N   SER H 133      12.343   7.314  24.990  1.00 41.55           N  
ATOM   1001  CA  SER H 133      11.226   7.323  25.894  1.00 42.85           C  
ATOM   1002  CB  SER H 133      10.342   6.070  25.785  1.00 43.89           C  
ATOM   1003  OG  SER H 133       9.720   6.013  24.510  1.00 47.22           O  
ATOM   1004  C   SER H 133      11.755   7.337  27.295  1.00 41.54           C  
ATOM   1005  O   SER H 133      12.905   6.975  27.541  1.00 41.56           O  
ATOM   1006  N   CYS H 134      10.917   7.789  28.251  1.00 41.29           N  
ATOM   1007  CA  CYS H 134      11.291   7.825  29.638  1.00 41.86           C  
ATOM   1008  CB  CYS H 134      11.752   9.232  30.078  1.00 42.23           C  
ATOM   1009  SG  CYS H 134      12.010   9.417  31.870  1.00 44.73           S  
ATOM   1010  C   CYS H 134      10.072   7.462  30.432  1.00 42.10           C  
ATOM   1011  O   CYS H 134       9.042   8.128  30.341  1.00 41.76           O  
ATOM   1012  N   ALA H 135      10.159   6.391  31.247  1.00 41.99           N  
ATOM   1013  CA  ALA H 135       9.017   5.981  32.014  1.00 43.25           C  
ATOM   1014  CB  ALA H 135       8.851   4.454  32.098  1.00 43.55           C  
ATOM   1015  C   ALA H 135       9.207   6.501  33.401  1.00 44.12           C  
ATOM   1016  O   ALA H 135      10.276   6.361  33.990  1.00 45.26           O  
ATOM   1017  N   THR H 136       8.156   7.127  33.962  1.00 44.32           N  
ATOM   1018  CA  THR H 136       8.279   7.679  35.279  1.00 45.16           C  
ATOM   1019  CB  THR H 136       7.888   9.122  35.363  1.00 44.06           C  
ATOM   1020  OG1 THR H 136       6.520   9.266  35.020  1.00  0.00           O  
ATOM   1021  CG2 THR H 136       8.757   9.933  34.392  1.00  0.00           C  
ATOM   1022  C   THR H 136       7.360   6.940  36.190  1.00 46.65           C  
ATOM   1023  O   THR H 136       6.287   6.485  35.790  1.00 48.07           O  
ATOM   1024  N   SER H 137       7.791   6.783  37.457  1.00 46.08           N  
ATOM   1025  CA  SER H 137       6.977   6.114  38.427  1.00 47.02           C  
ATOM   1026  CB  SER H 137       7.195   4.592  38.452  1.00 48.09           C  
ATOM   1027  OG  SER H 137       8.535   4.300  38.824  1.00 48.80           O  
ATOM   1028  C   SER H 137       7.373   6.622  39.777  1.00 46.55           C  
ATOM   1029  O   SER H 137       8.458   7.177  39.946  1.00 44.29           O  
ATOM   1030  N   GLY H 138       6.468   6.476  40.760  1.00 38.95           N  
ATOM   1031  CA  GLY H 138       6.793   6.866  42.097  1.00 37.73           C  
ATOM   1032  C   GLY H 138       6.285   8.244  42.399  1.00 36.77           C  
ATOM   1033  O   GLY H 138       6.247   8.633  43.566  1.00 38.49           O  
ATOM   1034  N   PHE H 139       5.887   9.038  41.385  1.00 32.75           N  
ATOM   1035  CA  PHE H 139       5.395  10.347  41.719  1.00 30.13           C  
ATOM   1036  CB  PHE H 139       6.471  11.459  41.736  1.00 27.75           C  
ATOM   1037  CG  PHE H 139       7.204  11.477  40.437  1.00 24.83           C  
ATOM   1038  CD1 PHE H 139       6.622  11.966  39.293  1.00 23.46           C  
ATOM   1039  CD2 PHE H 139       8.496  11.018  40.361  1.00 20.33           C  
ATOM   1040  CE1 PHE H 139       7.312  11.979  38.103  1.00 16.47           C  
ATOM   1041  CE2 PHE H 139       9.189  11.030  39.173  1.00 15.48           C  
ATOM   1042  CZ  PHE H 139       8.597  11.508  38.033  1.00 17.50           C  
ATOM   1043  C   PHE H 139       4.295  10.746  40.782  1.00 32.39           C  
ATOM   1044  O   PHE H 139       4.056  10.105  39.760  1.00 33.69           O  
ATOM   1045  N   THR H 140       3.573  11.830  41.135  1.00 34.07           N  
ATOM   1046  CA  THR H 140       2.510  12.279  40.289  1.00 37.01           C  
ATOM   1047  CB  THR H 140       1.546  13.194  40.989  1.00 38.49           C  
ATOM   1048  OG1 THR H 140       0.978  12.532  42.109  1.00 41.02           O  
ATOM   1049  CG2 THR H 140       0.432  13.594  40.010  1.00 38.24           C  
ATOM   1050  C   THR H 140       3.179  13.025  39.187  1.00 36.09           C  
ATOM   1051  O   THR H 140       3.526  14.200  39.305  1.00 36.45           O  
ATOM   1052  N   PHE H 141       3.323  12.327  38.051  1.00 33.86           N  
ATOM   1053  CA  PHE H 141       4.063  12.793  36.921  1.00 33.71           C  
ATOM   1054  CB  PHE H 141       4.098  11.736  35.809  1.00 34.52           C  
ATOM   1055  CG  PHE H 141       4.919  12.248  34.678  1.00 29.48           C  
ATOM   1056  CD1 PHE H 141       6.264  12.490  34.855  1.00 29.22           C  
ATOM   1057  CD2 PHE H 141       4.357  12.449  33.439  1.00 26.46           C  
ATOM   1058  CE1 PHE H 141       7.034  12.947  33.812  1.00 28.97           C  
ATOM   1059  CE2 PHE H 141       5.125  12.904  32.395  1.00 26.58           C  
ATOM   1060  CZ  PHE H 141       6.462  13.159  32.582  1.00 27.38           C  
ATOM   1061  C   PHE H 141       3.436  14.049  36.411  1.00 34.07           C  
ATOM   1062  O   PHE H 141       4.141  14.962  35.986  1.00 32.70           O  
ATOM   1063  N   SER H 142       2.094  14.143  36.466  1.00 32.76           N  
ATOM   1064  CA  SER H 142       1.400  15.265  35.896  1.00 32.31           C  
ATOM   1065  CB  SER H 142      -0.132  15.155  36.002  1.00 33.04           C  
ATOM   1066  OG  SER H 142      -0.549  15.341  37.346  1.00 35.98           O  
ATOM   1067  C   SER H 142       1.793  16.562  36.559  1.00 30.80           C  
ATOM   1068  O   SER H 142       1.578  17.634  36.001  1.00 29.85           O  
ATOM   1069  N   ASP H 143       2.318  16.507  37.791  1.00 30.61           N  
ATOM   1070  CA  ASP H 143       2.706  17.667  38.552  1.00 33.86           C  
ATOM   1071  CB  ASP H 143       2.815  17.378  40.058  1.00 39.27           C  
ATOM   1072  CG  ASP H 143       1.398  17.261  40.605  1.00 42.59           C  
ATOM   1073  OD1 ASP H 143       0.462  17.755  39.922  1.00 44.80           O  
ATOM   1074  OD2 ASP H 143       1.233  16.687  41.714  1.00 45.24           O1-
ATOM   1075  C   ASP H 143       4.005  18.308  38.128  1.00 33.75           C  
ATOM   1076  O   ASP H 143       4.219  19.477  38.443  1.00 33.63           O  
ATOM   1077  N   TYR H 144       4.923  17.597  37.436  1.00 32.32           N  
ATOM   1078  CA  TYR H 144       6.249  18.161  37.332  1.00 29.36           C  
ATOM   1079  CB  TYR H 144       7.332  17.220  37.886  1.00 27.95           C  
ATOM   1080  CG  TYR H 144       7.110  17.072  39.348  1.00 30.82           C  
ATOM   1081  CD1 TYR H 144       6.191  16.173  39.840  1.00 32.90           C  
ATOM   1082  CD2 TYR H 144       7.836  17.839  40.226  1.00 33.39           C  
ATOM   1083  CE1 TYR H 144       5.996  16.046  41.196  1.00 35.07           C  
ATOM   1084  CE2 TYR H 144       7.644  17.718  41.580  1.00 36.23           C  
ATOM   1085  CZ  TYR H 144       6.724  16.822  42.066  1.00 36.43           C  
ATOM   1086  OH  TYR H 144       6.532  16.702  43.458  1.00 38.51           O  
ATOM   1087  C   TYR H 144       6.678  18.467  35.931  1.00 29.24           C  
ATOM   1088  O   TYR H 144       6.199  17.885  34.969  1.00 29.75           O  
ATOM   1089  N   TYR H 145       7.589  19.455  35.802  1.00 41.25           N  
ATOM   1090  CA  TYR H 145       8.280  19.763  34.576  1.00 40.34           C  
ATOM   1091  CB  TYR H 145       9.113  21.057  34.615  1.00 41.67           C  
ATOM   1092  CG  TYR H 145       8.293  22.268  34.340  1.00 43.45           C  
ATOM   1093  CD1 TYR H 145       7.391  22.777  35.244  1.00 44.81           C  
ATOM   1094  CD2 TYR H 145       8.478  22.917  33.143  1.00 44.39           C  
ATOM   1095  CE1 TYR H 145       6.674  23.913  34.939  1.00 46.28           C  
ATOM   1096  CE2 TYR H 145       7.767  24.048  32.832  1.00 45.75           C  
ATOM   1097  CZ  TYR H 145       6.862  24.548  33.732  1.00 46.81           C  
ATOM   1098  OH  TYR H 145       6.138  25.713  33.405  1.00 19.20           O  
ATOM   1099  C   TYR H 145       9.296  18.680  34.370  1.00 38.97           C  
ATOM   1100  O   TYR H 145       9.799  18.115  35.338  1.00 38.20           O  
ATOM   1101  N   ILE H 146       9.598  18.326  33.102  1.00 37.95           N  
ATOM   1102  CA  ILE H 146      10.586  17.304  32.871  1.00 37.15           C  
ATOM   1103  CB  ILE H 146      10.025  16.010  32.362  1.00 38.19           C  
ATOM   1104  CG1 ILE H 146      11.068  14.889  32.523  1.00  0.00           C  
ATOM   1105  CG2 ILE H 146       9.560  16.229  30.916  1.00  0.00           C  
ATOM   1106  CD1 ILE H 146      10.481  13.484  32.385  1.00 25.62           C  
ATOM   1107  C   ILE H 146      11.601  17.800  31.876  1.00 37.52           C  
ATOM   1108  O   ILE H 146      11.345  18.750  31.139  1.00 37.88           O  
ATOM   1109  N   TYR H 147      12.815  17.198  31.862  1.00 35.47           N  
ATOM   1110  CA  TYR H 147      13.844  17.671  30.968  1.00 34.43           C  
ATOM   1111  CB  TYR H 147      14.948  18.490  31.666  1.00 35.16           C  
ATOM   1112  CG  TYR H 147      14.397  19.601  32.492  1.00 16.89           C  
ATOM   1113  CD1 TYR H 147      13.990  20.787  31.926  1.00 17.28           C  
ATOM   1114  CD2 TYR H 147      14.320  19.453  33.858  1.00 17.03           C  
ATOM   1115  CE1 TYR H 147      13.495  21.801  32.712  1.00 18.15           C  
ATOM   1116  CE2 TYR H 147      13.826  20.461  34.650  1.00 17.91           C  
ATOM   1117  CZ  TYR H 147      13.413  21.639  34.075  1.00 17.84           C  
ATOM   1118  OH  TYR H 147      12.906  22.682  34.878  1.00 24.95           O  
ATOM   1119  C   TYR H 147      14.628  16.508  30.447  1.00 33.61           C  
ATOM   1120  O   TYR H 147      14.564  15.400  30.981  1.00 32.31           O  
ATOM   1121  N   TRP H 148      15.398  16.765  29.368  1.00 32.12           N  
ATOM   1122  CA  TRP H 148      16.349  15.823  28.854  1.00 31.27           C  
ATOM   1123  CB  TRP H 148      16.103  15.396  27.397  1.00 31.31           C  
ATOM   1124  CG  TRP H 148      14.913  14.489  27.203  1.00 31.27           C  
ATOM   1125  CD2 TRP H 148      14.971  13.059  27.319  1.00 31.28           C  
ATOM   1126  CD1 TRP H 148      13.621  14.802  26.897  1.00 31.83           C  
ATOM   1127  NE1 TRP H 148      12.869  13.655  26.819  1.00 32.44           N  
ATOM   1128  CE2 TRP H 148      13.687  12.575  27.075  1.00 31.85           C  
ATOM   1129  CE3 TRP H 148      16.008  12.218  27.609  1.00 30.83           C  
ATOM   1130  CZ2 TRP H 148      13.420  11.236  27.116  1.00 32.09           C  
ATOM   1131  CZ3 TRP H 148      15.738  10.867  27.645  1.00 31.32           C  
ATOM   1132  CH2 TRP H 148      14.468  10.388  27.403  1.00 32.00           C  
ATOM   1133  C   TRP H 148      17.677  16.518  28.896  1.00 29.91           C  
ATOM   1134  O   TRP H 148      17.796  17.673  28.489  1.00 30.35           O  
ATOM   1135  N   VAL H 149      18.710  15.837  29.430  1.00 29.00           N  
ATOM   1136  CA  VAL H 149      20.037  16.382  29.494  1.00 29.27           C  
ATOM   1137  CB  VAL H 149      20.505  16.657  30.894  1.00 29.00           C  
ATOM   1138  CG1 VAL H 149      21.966  17.138  30.850  1.00 28.54           C  
ATOM   1139  CG2 VAL H 149      19.537  17.662  31.541  1.00 28.91           C  
ATOM   1140  C   VAL H 149      20.922  15.320  28.932  1.00 29.19           C  
ATOM   1141  O   VAL H 149      20.671  14.135  29.141  1.00 30.02           O  
ATOM   1142  N   ARG H 150      21.983  15.703  28.193  1.00 30.00           N  
ATOM   1143  CA  ARG H 150      22.804  14.673  27.622  1.00 30.19           C  
ATOM   1144  CB  ARG H 150      22.801  14.639  26.083  1.00 30.20           C  
ATOM   1145  CG  ARG H 150      23.336  15.920  25.444  1.00 31.11           C  
ATOM   1146  CD  ARG H 150      23.758  15.758  23.983  1.00 31.17           C  
ATOM   1147  NE  ARG H 150      22.608  16.119  23.113  1.00 32.20           N  
ATOM   1148  CZ  ARG H 150      22.835  16.814  21.960  1.00 33.53           C  
ATOM   1149  NH1 ARG H 150      24.075  17.321  21.699  1.00 33.97           N1+
ATOM   1150  NH2 ARG H 150      21.822  16.995  21.065  1.00 32.92           N  
ATOM   1151  C   ARG H 150      24.224  14.866  28.045  1.00 30.36           C  
ATOM   1152  O   ARG H 150      24.639  15.963  28.411  1.00 30.78           O  
ATOM   1153  N   GLN H 151      25.002  13.763  28.026  1.00 31.89           N  
ATOM   1154  CA  GLN H 151      26.386  13.809  28.398  1.00 32.28           C  
ATOM   1155  CB  GLN H 151      26.691  12.954  29.643  1.00 31.77           C  
ATOM   1156  CG  GLN H 151      28.133  13.062  30.137  1.00 31.90           C  
ATOM   1157  CD  GLN H 151      28.212  12.390  31.503  1.00 32.70           C  
ATOM   1158  OE1 GLN H 151      27.665  11.309  31.716  1.00 32.93           O  
ATOM   1159  NE2 GLN H 151      28.913  13.057  32.459  1.00 33.69           N  
ATOM   1160  C   GLN H 151      27.179  13.282  27.241  1.00 33.46           C  
ATOM   1161  O   GLN H 151      26.957  12.168  26.770  1.00 33.85           O  
ATOM   1162  N   THR H 152      28.150  14.086  26.763  1.00 36.67           N  
ATOM   1163  CA  THR H 152      28.944  13.741  25.616  1.00 39.03           C  
ATOM   1164  CB  THR H 152      29.639  14.931  25.015  1.00 39.90           C  
ATOM   1165  OG1 THR H 152      30.481  15.541  25.981  1.00 42.43           O  
ATOM   1166  CG2 THR H 152      28.584  15.936  24.530  1.00 39.72           C  
ATOM   1167  C   THR H 152      30.004  12.761  26.018  1.00 40.26           C  
ATOM   1168  O   THR H 152      30.212  12.474  27.196  1.00 37.77           O  
ATOM   1169  N   PRO H 153      30.670  12.222  25.029  1.00 43.25           N  
ATOM   1170  CA  PRO H 153      31.735  11.291  25.282  1.00 44.28           C  
ATOM   1171  CD  PRO H 153      30.058  12.007  23.727  1.00 43.13           C  
ATOM   1172  CB  PRO H 153      32.121  10.729  23.917  1.00 44.00           C  
ATOM   1173  CG  PRO H 153      30.809  10.812  23.112  1.00 43.96           C  
ATOM   1174  C   PRO H 153      32.839  11.989  26.013  1.00 44.85           C  
ATOM   1175  O   PRO H 153      33.621  11.324  26.692  1.00 44.65           O  
ATOM   1176  N   GLU H 154      32.922  13.323  25.860  1.00 47.60           N  
ATOM   1177  CA  GLU H 154      33.864  14.183  26.520  1.00 49.84           C  
ATOM   1178  CB  GLU H 154      33.856  15.642  26.014  1.00 52.75           C  
ATOM   1179  CG  GLU H 154      34.391  15.840  24.592  1.00 56.20           C  
ATOM   1180  CD  GLU H 154      33.224  15.995  23.624  1.00 56.87           C  
ATOM   1181  OE1 GLU H 154      32.437  16.963  23.805  1.00 57.13           O  
ATOM   1182  OE2 GLU H 154      33.109  15.165  22.683  1.00 56.81           O1-
ATOM   1183  C   GLU H 154      33.486  14.213  27.972  1.00 48.31           C  
ATOM   1184  O   GLU H 154      34.282  14.603  28.825  1.00 46.52           O  
ATOM   1185  N   LYS H 155      32.238  13.802  28.283  1.00 47.36           N  
ATOM   1186  CA  LYS H 155      31.701  13.820  29.618  1.00 47.07           C  
ATOM   1187  CB  LYS H 155      32.689  13.302  30.679  1.00 48.78           C  
ATOM   1188  CG  LYS H 155      32.836  11.780  30.674  1.00 51.42           C  
ATOM   1189  CD  LYS H 155      31.549  11.054  31.064  1.00 54.03           C  
ATOM   1190  CE  LYS H 155      31.616   9.535  30.909  1.00 62.89           C  
ATOM   1191  NZ  LYS H 155      31.312   9.156  29.511  1.00 63.60           N1+
ATOM   1192  C   LYS H 155      31.253  15.192  30.018  1.00 46.44           C  
ATOM   1193  O   LYS H 155      31.191  15.506  31.204  1.00 45.52           O  
ATOM   1194  N   ARG H 156      30.910  16.049  29.037  1.00 45.44           N  
ATOM   1195  CA  ARG H 156      30.350  17.328  29.374  1.00 44.90           C  
ATOM   1196  CB  ARG H 156      30.761  18.461  28.422  1.00 48.24           C  
ATOM   1197  CG  ARG H 156      32.264  18.698  28.488  1.00 53.43           C  
ATOM   1198  CD  ARG H 156      32.771  19.927  27.742  1.00 58.92           C  
ATOM   1199  NE  ARG H 156      34.245  19.929  27.949  1.00 63.39           N  
ATOM   1200  CZ  ARG H 156      35.062  20.614  27.101  1.00 65.29           C  
ATOM   1201  NH1 ARG H 156      34.530  21.372  26.100  1.00 64.57           N1+
ATOM   1202  NH2 ARG H 156      36.416  20.532  27.252  1.00 66.01           N  
ATOM   1203  C   ARG H 156      28.861  17.187  29.344  1.00 42.16           C  
ATOM   1204  O   ARG H 156      28.321  16.338  28.634  1.00 40.30           O  
ATOM   1205  N   LEU H 157      28.158  18.023  30.134  1.00 38.90           N  
ATOM   1206  CA  LEU H 157      26.728  17.938  30.241  1.00 37.00           C  
ATOM   1207  CB  LEU H 157      26.247  18.035  31.701  1.00 36.50           C  
ATOM   1208  CG  LEU H 157      26.651  16.822  32.563  1.00 36.48           C  
ATOM   1209  CD1 LEU H 157      26.243  17.007  34.030  1.00 36.91           C  
ATOM   1210  CD2 LEU H 157      26.078  15.521  31.983  1.00 36.22           C  
ATOM   1211  C   LEU H 157      26.116  19.070  29.477  1.00 36.61           C  
ATOM   1212  O   LEU H 157      26.636  20.185  29.469  1.00 36.36           O  
ATOM   1213  N   GLU H 158      24.989  18.782  28.791  1.00 35.67           N  
ATOM   1214  CA  GLU H 158      24.303  19.761  28.001  1.00 35.79           C  
ATOM   1215  CB  GLU H 158      24.607  19.630  26.497  1.00 38.39           C  
ATOM   1216  CG  GLU H 158      23.999  20.741  25.641  1.00 41.99           C  
ATOM   1217  CD  GLU H 158      24.182  20.376  24.173  1.00 45.86           C  
ATOM   1218  OE1 GLU H 158      24.551  19.203  23.894  1.00 46.67           O  
ATOM   1219  OE2 GLU H 158      23.949  21.265  23.311  1.00 47.31           O1-
ATOM   1220  C   GLU H 158      22.826  19.544  28.159  1.00 33.91           C  
ATOM   1221  O   GLU H 158      22.334  18.422  28.053  1.00 33.37           O  
ATOM   1222  N   TRP H 159      22.077  20.636  28.409  1.00 33.34           N  
ATOM   1223  CA  TRP H 159      20.646  20.593  28.546  1.00 33.87           C  
ATOM   1224  CB  TRP H 159      20.139  21.778  29.379  1.00 33.60           C  
ATOM   1225  CG  TRP H 159      18.682  22.087  29.189  1.00 34.10           C  
ATOM   1226  CD2 TRP H 159      18.258  23.098  28.271  1.00 35.53           C  
ATOM   1227  CD1 TRP H 159      17.556  21.558  29.744  1.00 33.98           C  
ATOM   1228  NE1 TRP H 159      16.445  22.174  29.211  1.00 16.20           N  
ATOM   1229  CE2 TRP H 159      16.866  23.124  28.305  1.00 16.82           C  
ATOM   1230  CE3 TRP H 159      18.978  23.934  27.467  1.00 16.75           C  
ATOM   1231  CZ2 TRP H 159      16.166  23.994  27.523  1.00 17.09           C  
ATOM   1232  CZ3 TRP H 159      18.275  24.808  26.678  1.00 17.20           C  
ATOM   1233  CH2 TRP H 159      16.898  24.827  26.710  1.00 17.35           C  
ATOM   1234  C   TRP H 159      20.037  20.667  27.174  1.00 34.18           C  
ATOM   1235  O   TRP H 159      20.313  21.604  26.431  1.00 35.28           O  
ATOM   1236  N   VAL H 160      19.307  19.604  26.758  1.00 33.46           N  
ATOM   1237  CA  VAL H 160      18.640  19.505  25.480  1.00 34.25           C  
ATOM   1238  CB  VAL H 160      18.692  18.125  24.883  1.00 36.57           C  
ATOM   1239  CG1 VAL H 160      20.162  17.795  24.598  1.00 37.93           C  
ATOM   1240  CG2 VAL H 160      18.015  17.115  25.816  1.00 36.58           C  
ATOM   1241  C   VAL H 160      17.217  20.014  25.387  1.00 33.63           C  
ATOM   1242  O   VAL H 160      16.836  20.544  24.344  1.00 33.36           O  
ATOM   1243  N   ALA H 161      16.357  19.822  26.420  1.00 32.52           N  
ATOM   1244  CA  ALA H 161      14.981  20.238  26.233  1.00 33.52           C  
ATOM   1245  CB  ALA H 161      14.197  19.322  25.277  1.00 32.63           C  
ATOM   1246  C   ALA H 161      14.220  20.253  27.534  1.00 33.81           C  
ATOM   1247  O   ALA H 161      14.546  19.518  28.466  1.00 34.15           O  
ATOM   1248  N   TYR H 162      13.170  21.113  27.629  1.00 34.72           N  
ATOM   1249  CA  TYR H 162      12.375  21.120  28.832  1.00 34.98           C  
ATOM   1250  CB  TYR H 162      12.617  22.316  29.779  1.00 35.77           C  
ATOM   1251  CG  TYR H 162      11.552  23.344  29.587  1.00  0.00           C  
ATOM   1252  CD1 TYR H 162      11.618  24.311  28.613  1.00  0.00           C  
ATOM   1253  CD2 TYR H 162      10.454  23.318  30.422  1.00  0.00           C  
ATOM   1254  CE1 TYR H 162      10.599  25.229  28.489  1.00  0.00           C  
ATOM   1255  CE2 TYR H 162       9.439  24.233  30.300  1.00  0.00           C  
ATOM   1256  CZ  TYR H 162       9.513  25.195  29.328  1.00  0.00           C  
ATOM   1257  OH  TYR H 162       8.478  26.144  29.187  1.00  0.00           O  
ATOM   1258  C   TYR H 162      10.933  21.217  28.417  1.00 35.83           C  
ATOM   1259  O   TYR H 162      10.615  21.814  27.388  1.00 36.23           O  
ATOM   1260  N   ILE H 163      10.020  20.613  29.214  1.00 36.27           N  
ATOM   1261  CA  ILE H 163       8.610  20.690  28.942  1.00 38.26           C  
ATOM   1262  CB  ILE H 163       8.037  19.440  28.336  1.00 38.15           C  
ATOM   1263  CG1 ILE H 163       6.602  19.688  27.844  1.00 38.21           C  
ATOM   1264  CG2 ILE H 163       8.153  18.308  29.367  1.00 38.81           C  
ATOM   1265  CD1 ILE H 163       6.073  18.583  26.931  1.00 38.46           C  
ATOM   1266  C   ILE H 163       7.887  20.941  30.233  1.00 39.81           C  
ATOM   1267  O   ILE H 163       8.284  20.450  31.290  1.00 39.96           O  
ATOM   1268  N   SER H 164       6.788  21.719  30.172  1.00 40.81           N  
ATOM   1269  CA  SER H 164       6.018  22.046  31.340  1.00 41.75           C  
ATOM   1270  CB  SER H 164       5.069  23.239  31.126  1.00 42.38           C  
ATOM   1271  OG  SER H 164       4.134  22.943  30.099  1.00 20.57           O  
ATOM   1272  C   SER H 164       5.193  20.856  31.729  1.00 42.41           C  
ATOM   1273  O   SER H 164       5.133  19.856  31.018  1.00 41.50           O  
ATOM   1274  N   ASN H 165       4.373  21.165  32.744  1.00 62.15           N  
ATOM   1275  CA  ASN H 165       3.454  20.278  33.365  1.00 62.66           C  
ATOM   1276  CB  ASN H 165       2.590  21.005  34.415  1.00 62.93           C  
ATOM   1277  CG  ASN H 165       3.396  21.375  35.654  1.00 41.14           C  
ATOM   1278  OD1 ASN H 165       2.996  21.061  36.774  1.00 39.19           O  
ATOM   1279  ND2 ASN H 165       4.547  22.068  35.460  1.00 37.40           N  
ATOM   1280  C   ASN H 165       2.479  19.734  32.364  1.00 63.18           C  
ATOM   1281  O   ASN H 165       2.388  18.520  32.192  1.00 63.81           O  
ATOM   1282  N   SER H 166       1.717  20.624  31.697  1.00 64.07           N  
ATOM   1283  CA  SER H 166       0.676  20.266  30.766  1.00 64.13           C  
ATOM   1284  CB  SER H 166      -0.448  21.319  30.673  1.00  0.00           C  
ATOM   1285  OG  SER H 166       0.062  22.550  30.183  1.00  0.00           O  
ATOM   1286  C   SER H 166       1.196  20.025  29.381  1.00 66.13           C  
ATOM   1287  O   SER H 166       0.438  19.620  28.498  1.00 67.35           O  
ATOM   1288  N   GLY H 167       2.482  20.328  29.130  1.00 65.06           N  
ATOM   1289  CA  GLY H 167       3.042  20.101  27.830  1.00 64.01           C  
ATOM   1290  C   GLY H 167       2.734  21.260  26.954  1.00 64.34           C  
ATOM   1291  O   GLY H 167       3.045  21.241  25.768  1.00 63.91           O  
ATOM   1292  N   GLY H 168       2.107  22.306  27.506  1.00 65.46           N  
ATOM   1293  CA  GLY H 168       1.786  23.432  26.689  1.00 67.15           C  
ATOM   1294  C   GLY H 168       3.054  24.047  26.227  1.00 66.99           C  
ATOM   1295  O   GLY H 168       3.160  24.501  25.089  1.00 68.47           O  
ATOM   1296  N   ASN H 169       4.079  24.074  27.093  1.00 49.43           N  
ATOM   1297  CA  ASN H 169       5.176  24.867  26.604  1.00 48.22           C  
ATOM   1298  CB  ASN H 169       5.407  26.129  27.456  1.00 49.55           C  
ATOM   1299  CG  ASN H 169       6.190  27.138  26.628  1.00 51.81           C  
ATOM   1300  OD1 ASN H 169       6.465  26.915  25.451  1.00 81.59           O  
ATOM   1301  ND2 ASN H 169       6.555  28.286  27.258  1.00 80.18           N  
ATOM   1302  C   ASN H 169       6.450  24.071  26.619  1.00 46.37           C  
ATOM   1303  O   ASN H 169       6.645  23.194  27.459  1.00 45.58           O  
ATOM   1304  N   THR H 170       7.360  24.360  25.660  1.00 43.96           N  
ATOM   1305  CA  THR H 170       8.613  23.655  25.598  1.00 41.57           C  
ATOM   1306  CB  THR H 170       8.651  22.614  24.520  1.00 42.19           C  
ATOM   1307  OG1 THR H 170       8.474  23.225  23.250  1.00 44.52           O  
ATOM   1308  CG2 THR H 170       7.532  21.592  24.773  1.00 41.87           C  
ATOM   1309  C   THR H 170       9.714  24.626  25.288  1.00 40.75           C  
ATOM   1310  O   THR H 170       9.470  25.699  24.740  1.00 39.50           O  
ATOM   1311  N   TYR H 171      10.965  24.285  25.671  1.00 40.36           N  
ATOM   1312  CA  TYR H 171      12.077  25.128  25.325  1.00 39.31           C  
ATOM   1313  CB  TYR H 171      12.501  26.116  26.432  1.00 39.27           C  
ATOM   1314  CG  TYR H 171      13.722  26.877  26.027  1.00 39.91           C  
ATOM   1315  CD1 TYR H 171      13.781  27.621  24.867  1.00 40.12           C  
ATOM   1316  CD2 TYR H 171      14.808  26.897  26.867  1.00 40.25           C  
ATOM   1317  CE1 TYR H 171      14.923  28.318  24.531  1.00 40.02           C  
ATOM   1318  CE2 TYR H 171      15.946  27.593  26.538  1.00 41.24           C  
ATOM   1319  CZ  TYR H 171      16.013  28.304  25.368  1.00 40.91           C  
ATOM   1320  OH  TYR H 171      17.186  29.013  25.038  1.00 41.73           O  
ATOM   1321  C   TYR H 171      13.233  24.273  24.910  1.00 38.30           C  
ATOM   1322  O   TYR H 171      13.392  23.146  25.380  1.00 36.36           O  
ATOM   1323  N   TYR H 172      14.049  24.785  23.963  1.00 37.81           N  
ATOM   1324  CA  TYR H 172      15.182  24.044  23.487  1.00 37.86           C  
ATOM   1325  CB  TYR H 172      14.987  23.444  22.084  1.00 38.02           C  
ATOM   1326  CG  TYR H 172      13.684  22.721  21.997  1.00 38.13           C  
ATOM   1327  CD1 TYR H 172      13.481  21.515  22.623  1.00 37.42           C  
ATOM   1328  CD2 TYR H 172      12.641  23.276  21.293  1.00 38.91           C  
ATOM   1329  CE1 TYR H 172      12.270  20.867  22.529  1.00 38.33           C  
ATOM   1330  CE2 TYR H 172      11.429  22.632  21.193  1.00 37.27           C  
ATOM   1331  CZ  TYR H 172      11.242  21.421  21.812  1.00 38.66           C  
ATOM   1332  OH  TYR H 172      10.002  20.756  21.714  1.00 38.32           O  
ATOM   1333  C   TYR H 172      16.307  25.022  23.312  1.00 38.61           C  
ATOM   1334  O   TYR H 172      16.078  26.205  23.072  1.00 41.17           O  
ATOM   1335  N   SER H 173      17.565  24.553  23.425  1.00 37.90           N  
ATOM   1336  CA  SER H 173      18.683  25.415  23.169  1.00 38.54           C  
ATOM   1337  CB  SER H 173      20.014  24.908  23.748  1.00 37.44           C  
ATOM   1338  OG  SER H 173      21.057  25.824  23.445  1.00  0.00           O  
ATOM   1339  C   SER H 173      18.815  25.481  21.679  1.00 40.74           C  
ATOM   1340  O   SER H 173      18.168  24.727  20.958  1.00 40.03           O  
ATOM   1341  N   ASP H 174      19.662  26.398  21.178  1.00 42.81           N  
ATOM   1342  CA  ASP H 174      19.815  26.615  19.764  1.00 45.60           C  
ATOM   1343  CB  ASP H 174      20.720  27.813  19.444  1.00 47.17           C  
ATOM   1344  CG  ASP H 174      19.942  29.072  19.801  1.00 49.68           C  
ATOM   1345  OD1 ASP H 174      18.685  29.027  19.734  1.00 49.08           O  
ATOM   1346  OD2 ASP H 174      20.589  30.096  20.146  1.00 51.47           O1-
ATOM   1347  C   ASP H 174      20.385  25.410  19.078  1.00 45.12           C  
ATOM   1348  O   ASP H 174      20.042  25.136  17.930  1.00 44.98           O  
ATOM   1349  N   ALA H 175      21.267  24.648  19.750  1.00 44.27           N  
ATOM   1350  CA  ALA H 175      21.926  23.569  19.068  1.00 43.92           C  
ATOM   1351  CB  ALA H 175      22.905  22.805  19.976  1.00 44.16           C  
ATOM   1352  C   ALA H 175      20.930  22.570  18.543  1.00 42.13           C  
ATOM   1353  O   ALA H 175      21.087  22.064  17.432  1.00 40.87           O  
ATOM   1354  N   VAL H 176      19.944  22.192  19.378  1.00 41.11           N  
ATOM   1355  CA  VAL H 176      18.911  21.238  19.064  1.00 40.76           C  
ATOM   1356  CB  VAL H 176      18.507  20.423  20.260  1.00 40.63           C  
ATOM   1357  CG1 VAL H 176      19.748  19.642  20.729  1.00 38.56           C  
ATOM   1358  CG2 VAL H 176      17.901  21.336  21.334  1.00 39.10           C  
ATOM   1359  C   VAL H 176      17.679  21.794  18.400  1.00 41.34           C  
ATOM   1360  O   VAL H 176      16.927  21.041  17.781  1.00 41.44           O  
ATOM   1361  N   LYS H 177      17.395  23.102  18.548  1.00 42.49           N  
ATOM   1362  CA  LYS H 177      16.129  23.636  18.112  1.00 44.73           C  
ATOM   1363  CB  LYS H 177      16.017  25.163  18.272  1.00 46.57           C  
ATOM   1364  CG  LYS H 177      14.646  25.726  17.892  1.00 48.63           C  
ATOM   1365  CD  LYS H 177      14.418  27.156  18.384  1.00 49.74           C  
ATOM   1366  CE  LYS H 177      14.196  27.249  19.896  1.00 50.99           C  
ATOM   1367  NZ  LYS H 177      14.068  28.665  20.304  1.00 50.63           N1+
ATOM   1368  C   LYS H 177      15.832  23.304  16.683  1.00 45.53           C  
ATOM   1369  O   LYS H 177      16.672  23.445  15.796  1.00 45.10           O  
ATOM   1370  N   GLY H 178      14.590  22.823  16.455  1.00 46.02           N  
ATOM   1371  CA  GLY H 178      14.056  22.513  15.161  1.00 46.40           C  
ATOM   1372  C   GLY H 178      14.168  21.039  14.925  1.00 46.03           C  
ATOM   1373  O   GLY H 178      13.278  20.426  14.338  1.00 46.61           O  
ATOM   1374  N   ARG H 179      15.317  20.457  15.319  1.00 44.87           N  
ATOM   1375  CA  ARG H 179      15.604  19.057  15.166  1.00 43.57           C  
ATOM   1376  CB  ARG H 179      17.119  18.787  15.155  1.00 43.04           C  
ATOM   1377  CG  ARG H 179      17.805  19.537  14.006  1.00 43.94           C  
ATOM   1378  CD  ARG H 179      19.221  19.071  13.651  1.00 44.15           C  
ATOM   1379  NE  ARG H 179      20.164  19.517  14.717  1.00 44.27           N  
ATOM   1380  CZ  ARG H 179      20.542  18.659  15.711  1.00 42.92           C  
ATOM   1381  NH1 ARG H 179      20.018  17.401  15.766  1.00 42.66           N1+
ATOM   1382  NH2 ARG H 179      21.459  19.048  16.645  1.00 42.38           N  
ATOM   1383  C   ARG H 179      14.949  18.182  16.206  1.00 42.11           C  
ATOM   1384  O   ARG H 179      14.490  17.083  15.894  1.00 41.51           O  
ATOM   1385  N   PHE H 180      14.887  18.650  17.473  1.00 41.24           N  
ATOM   1386  CA  PHE H 180      14.427  17.845  18.579  1.00 40.16           C  
ATOM   1387  CB  PHE H 180      15.336  17.983  19.814  1.00 39.52           C  
ATOM   1388  CG  PHE H 180      16.587  17.203  19.601  1.00 39.56           C  
ATOM   1389  CD1 PHE H 180      17.303  17.306  18.431  1.00 40.36           C  
ATOM   1390  CD2 PHE H 180      17.079  16.407  20.608  1.00 38.96           C  
ATOM   1391  CE1 PHE H 180      18.463  16.589  18.253  1.00 40.52           C  
ATOM   1392  CE2 PHE H 180      18.241  15.691  20.437  1.00 39.09           C  
ATOM   1393  CZ  PHE H 180      18.933  15.776  19.255  1.00 39.44           C  
ATOM   1394  C   PHE H 180      13.070  18.295  19.018  1.00 39.32           C  
ATOM   1395  O   PHE H 180      12.740  19.476  18.955  1.00 39.61           O  
ATOM   1396  N   THR H 181      12.231  17.331  19.457  1.00 40.00           N  
ATOM   1397  CA  THR H 181      10.933  17.675  19.959  1.00 40.94           C  
ATOM   1398  CB  THR H 181       9.824  17.345  19.001  1.00 42.73           C  
ATOM   1399  OG1 THR H 181      10.016  18.041  17.779  1.00 43.77           O  
ATOM   1400  CG2 THR H 181       8.482  17.747  19.634  1.00 41.82           C  
ATOM   1401  C   THR H 181      10.698  16.885  21.213  1.00 40.88           C  
ATOM   1402  O   THR H 181      10.787  15.658  21.216  1.00 40.91           O  
ATOM   1403  N   ILE H 182      10.372  17.584  22.317  1.00 39.85           N  
ATOM   1404  CA  ILE H 182      10.089  16.949  23.574  1.00 39.22           C  
ATOM   1405  CB  ILE H 182      10.623  17.713  24.753  1.00 38.48           C  
ATOM   1406  CG1 ILE H 182      10.458  16.902  26.049  1.00 37.99           C  
ATOM   1407  CG2 ILE H 182       9.944  19.091  24.783  1.00 39.12           C  
ATOM   1408  CD1 ILE H 182      11.230  17.477  27.236  1.00 37.38           C  
ATOM   1409  C   ILE H 182       8.595  16.895  23.712  1.00 40.85           C  
ATOM   1410  O   ILE H 182       7.909  17.856  23.368  1.00 41.59           O  
ATOM   1411  N   SER H 183       8.048  15.747  24.174  1.00 41.24           N  
ATOM   1412  CA  SER H 183       6.620  15.607  24.339  1.00 42.19           C  
ATOM   1413  CB  SER H 183       5.929  14.840  23.197  1.00 42.59           C  
ATOM   1414  OG  SER H 183       6.025  15.554  21.976  1.00 42.94           O  
ATOM   1415  C   SER H 183       6.364  14.775  25.559  1.00 43.21           C  
ATOM   1416  O   SER H 183       7.284  14.182  26.120  1.00 43.38           O  
ATOM   1417  N   ARG H 184       5.091  14.728  26.018  1.00 44.40           N  
ATOM   1418  CA  ARG H 184       4.764  13.916  27.159  1.00 44.84           C  
ATOM   1419  CB  ARG H 184       4.703  14.655  28.508  1.00 43.93           C  
ATOM   1420  CG  ARG H 184       6.021  15.257  28.962  1.00 44.62           C  
ATOM   1421  CD  ARG H 184       6.236  15.210  30.474  1.00 45.85           C  
ATOM   1422  NE  ARG H 184       5.195  16.027  31.155  1.00 44.00           N  
ATOM   1423  CZ  ARG H 184       5.423  16.399  32.448  1.00 43.18           C  
ATOM   1424  NH1 ARG H 184       6.630  16.133  33.023  1.00 41.12           N1+
ATOM   1425  NH2 ARG H 184       4.455  17.019  33.179  1.00 43.43           N  
ATOM   1426  C   ARG H 184       3.381  13.371  27.013  1.00 46.62           C  
ATOM   1427  O   ARG H 184       2.505  13.995  26.414  1.00 45.46           O  
ATOM   1428  N   ASP H 185       3.162  12.164  27.576  1.00 49.69           N  
ATOM   1429  CA  ASP H 185       1.850  11.592  27.647  1.00 52.64           C  
ATOM   1430  CB  ASP H 185       1.743  10.206  26.990  1.00 53.11           C  
ATOM   1431  CG  ASP H 185       0.268   9.825  26.923  1.00 41.77           C  
ATOM   1432  OD1 ASP H 185      -0.541  10.425  27.681  1.00 41.67           O  
ATOM   1433  OD2 ASP H 185      -0.070   8.926  26.109  1.00 44.36           O1-
ATOM   1434  C   ASP H 185       1.586  11.434  29.109  1.00 52.31           C  
ATOM   1435  O   ASP H 185       1.987  10.449  29.726  1.00 50.97           O  
ATOM   1436  N   ASN H 186       0.884  12.413  29.702  1.00 53.59           N  
ATOM   1437  CA  ASN H 186       0.671  12.423  31.118  1.00 54.49           C  
ATOM   1438  CB  ASN H 186       0.037  13.729  31.621  1.00 53.14           C  
ATOM   1439  CG  ASN H 186       1.138  14.788  31.577  1.00 38.76           C  
ATOM   1440  OD1 ASN H 186       2.297  14.504  31.874  1.00 38.41           O  
ATOM   1441  ND2 ASN H 186       0.774  16.041  31.195  1.00 38.01           N  
ATOM   1442  C   ASN H 186      -0.140  11.239  31.546  1.00 57.36           C  
ATOM   1443  O   ASN H 186       0.032  10.745  32.657  1.00 58.90           O  
ATOM   1444  N   ALA H 187      -1.073  10.755  30.706  1.00 57.86           N  
ATOM   1445  CA  ALA H 187      -1.850   9.617  31.116  1.00 59.83           C  
ATOM   1446  CB  ALA H 187      -2.922   9.227  30.085  1.00 60.36           C  
ATOM   1447  C   ALA H 187      -0.942   8.428  31.292  1.00 59.61           C  
ATOM   1448  O   ALA H 187      -1.069   7.672  32.254  1.00 61.05           O  
ATOM   1449  N   LYS H 188      -0.014   8.237  30.335  1.00 57.95           N  
ATOM   1450  CA  LYS H 188       0.931   7.153  30.259  1.00 56.79           C  
ATOM   1451  CB  LYS H 188       1.559   6.984  28.868  1.00 59.20           C  
ATOM   1452  CG  LYS H 188       0.568   6.473  27.823  1.00 62.40           C  
ATOM   1453  CD  LYS H 188       1.132   6.462  26.402  1.00 65.48           C  
ATOM   1454  CE  LYS H 188       2.124   5.324  26.155  1.00 43.07           C  
ATOM   1455  NZ  LYS H 188       1.410   4.028  26.158  1.00 44.13           N1+
ATOM   1456  C   LYS H 188       2.060   7.263  31.250  1.00 53.92           C  
ATOM   1457  O   LYS H 188       2.727   6.266  31.521  1.00 52.58           O  
ATOM   1458  N   ASN H 189       2.345   8.463  31.789  1.00 51.05           N  
ATOM   1459  CA  ASN H 189       3.483   8.633  32.656  1.00 49.54           C  
ATOM   1460  CB  ASN H 189       3.536   7.645  33.838  1.00 49.73           C  
ATOM   1461  CG  ASN H 189       2.534   8.084  34.898  1.00 51.52           C  
ATOM   1462  OD1 ASN H 189       2.030   9.205  34.870  1.00 50.80           O  
ATOM   1463  ND2 ASN H 189       2.250   7.182  35.876  1.00 52.82           N  
ATOM   1464  C   ASN H 189       4.735   8.445  31.855  1.00 47.17           C  
ATOM   1465  O   ASN H 189       5.719   7.883  32.338  1.00 45.90           O  
ATOM   1466  N   THR H 190       4.734   8.930  30.595  1.00 45.86           N  
ATOM   1467  CA  THR H 190       5.906   8.786  29.782  1.00 44.42           C  
ATOM   1468  CB  THR H 190       5.705   7.835  28.644  1.00 45.70           C  
ATOM   1469  OG1 THR H 190       5.323   6.564  29.148  1.00 58.13           O  
ATOM   1470  CG2 THR H 190       7.020   7.717  27.859  1.00 57.05           C  
ATOM   1471  C   THR H 190       6.300  10.117  29.205  1.00 43.14           C  
ATOM   1472  O   THR H 190       5.456  10.963  28.912  1.00 42.44           O  
ATOM   1473  N   LEU H 191       7.627  10.321  29.050  1.00 41.71           N  
ATOM   1474  CA  LEU H 191       8.222  11.496  28.469  1.00 40.16           C  
ATOM   1475  CB  LEU H 191       9.282  12.143  29.378  1.00 38.46           C  
ATOM   1476  CG  LEU H 191       9.986  13.365  28.758  1.00 37.84           C  
ATOM   1477  CD1 LEU H 191       9.014  14.538  28.566  1.00 38.18           C  
ATOM   1478  CD2 LEU H 191      11.247  13.745  29.552  1.00 36.95           C  
ATOM   1479  C   LEU H 191       8.933  11.029  27.232  1.00 40.18           C  
ATOM   1480  O   LEU H 191       9.464   9.919  27.210  1.00 41.65           O  
ATOM   1481  N   PHE H 192       8.965  11.861  26.167  1.00 39.09           N  
ATOM   1482  CA  PHE H 192       9.553  11.431  24.927  1.00 39.45           C  
ATOM   1483  CB  PHE H 192       8.538  11.321  23.776  1.00 41.25           C  
ATOM   1484  CG  PHE H 192       7.448  10.369  24.122  1.00 42.54           C  
ATOM   1485  CD1 PHE H 192       7.631   9.012  24.001  1.00 43.88           C  
ATOM   1486  CD2 PHE H 192       6.229  10.845  24.548  1.00 43.99           C  
ATOM   1487  CE1 PHE H 192       6.616   8.138  24.316  1.00 45.49           C  
ATOM   1488  CE2 PHE H 192       5.211   9.978  24.864  1.00 45.78           C  
ATOM   1489  CZ  PHE H 192       5.404   8.622  24.746  1.00 46.94           C  
ATOM   1490  C   PHE H 192      10.502  12.477  24.429  1.00 38.32           C  
ATOM   1491  O   PHE H 192      10.451  13.640  24.827  1.00 39.40           O  
ATOM   1492  N   LEU H 193      11.432  12.057  23.548  1.00 36.94           N  
ATOM   1493  CA  LEU H 193      12.293  12.984  22.876  1.00 35.84           C  
ATOM   1494  CB  LEU H 193      13.712  13.046  23.462  1.00 33.60           C  
ATOM   1495  CG  LEU H 193      14.631  14.043  22.736  1.00 33.46           C  
ATOM   1496  CD1 LEU H 193      14.127  15.485  22.895  1.00 33.27           C  
ATOM   1497  CD2 LEU H 193      16.091  13.871  23.180  1.00 32.14           C  
ATOM   1498  C   LEU H 193      12.420  12.491  21.471  1.00 37.31           C  
ATOM   1499  O   LEU H 193      13.025  11.447  21.227  1.00 37.43           O  
ATOM   1500  N   GLN H 194      11.853  13.238  20.508  1.00 38.24           N  
ATOM   1501  CA  GLN H 194      11.939  12.857  19.128  1.00 39.64           C  
ATOM   1502  CB  GLN H 194      10.707  13.290  18.312  1.00 41.70           C  
ATOM   1503  CG  GLN H 194      10.801  13.001  16.812  1.00 43.41           C  
ATOM   1504  CD  GLN H 194      10.714  11.499  16.590  1.00 43.88           C  
ATOM   1505  OE1 GLN H 194       9.815  10.832  17.099  1.00 45.00           O  
ATOM   1506  NE2 GLN H 194      11.683  10.950  15.810  1.00 43.79           N  
ATOM   1507  C   GLN H 194      13.126  13.574  18.579  1.00 39.22           C  
ATOM   1508  O   GLN H 194      13.272  14.781  18.764  1.00 39.27           O  
ATOM   1509  N   MET H 195      14.020  12.832  17.900  1.00 38.62           N  
ATOM   1510  CA  MET H 195      15.208  13.433  17.369  1.00 40.27           C  
ATOM   1511  CB  MET H 195      16.490  12.752  17.875  1.00 40.08           C  
ATOM   1512  CG  MET H 195      16.683  12.896  19.387  1.00 41.21           C  
ATOM   1513  SD  MET H 195      18.149  12.058  20.055  1.00 41.07           S  
ATOM   1514  CE  MET H 195      17.413  10.400  19.993  1.00 40.56           C  
ATOM   1515  C   MET H 195      15.169  13.277  15.881  1.00 41.98           C  
ATOM   1516  O   MET H 195      14.659  12.281  15.366  1.00 44.00           O  
ATOM   1517  N   SER H 196      15.692  14.284  15.151  1.00 43.94           N  
ATOM   1518  CA  SER H 196      15.722  14.237  13.715  1.00 45.76           C  
ATOM   1519  CB  SER H 196      14.591  15.035  13.040  1.00 48.38           C  
ATOM   1520  OG  SER H 196      13.325  14.482  13.362  1.00 57.83           O  
ATOM   1521  C   SER H 196      16.998  14.886  13.274  1.00 44.94           C  
ATOM   1522  O   SER H 196      17.640  15.596  14.045  1.00 44.22           O  
ATOM   1523  N   ARG H 197      17.400  14.637  12.009  1.00 44.75           N  
ATOM   1524  CA  ARG H 197      18.580  15.222  11.429  1.00 44.83           C  
ATOM   1525  CB  ARG H 197      18.471  16.737  11.176  1.00 46.35           C  
ATOM   1526  CG  ARG H 197      17.405  17.160  10.163  1.00  0.00           C  
ATOM   1527  CD  ARG H 197      15.975  17.025  10.683  1.00  0.00           C  
ATOM   1528  NE  ARG H 197      15.087  17.746   9.728  1.00  0.00           N  
ATOM   1529  CZ  ARG H 197      13.735  17.753   9.921  1.00  0.00           C  
ATOM   1530  NH1 ARG H 197      13.193  17.055  10.961  1.00  0.00           N1+
ATOM   1531  NH2 ARG H 197      12.928  18.462   9.079  1.00  0.00           N  
ATOM   1532  C   ARG H 197      19.732  15.031  12.363  1.00 44.61           C  
ATOM   1533  O   ARG H 197      20.438  15.985  12.681  1.00 43.78           O  
ATOM   1534  N   LEU H 198      19.971  13.786  12.810  1.00 45.19           N  
ATOM   1535  CA  LEU H 198      21.003  13.550  13.776  1.00 44.30           C  
ATOM   1536  CB  LEU H 198      20.964  12.121  14.344  1.00 43.80           C  
ATOM   1537  CG  LEU H 198      19.724  11.861  15.219  1.00 44.55           C  
ATOM   1538  CD1 LEU H 198      19.706  10.428  15.764  1.00 44.71           C  
ATOM   1539  CD2 LEU H 198      19.623  12.893  16.350  1.00 43.56           C  
ATOM   1540  C   LEU H 198      22.352  13.791  13.184  1.00 45.32           C  
ATOM   1541  O   LEU H 198      22.623  13.459  12.031  1.00 46.89           O  
ATOM   1542  N   LYS H 199      23.235  14.405  13.998  1.00 44.80           N  
ATOM   1543  CA  LYS H 199      24.585  14.661  13.597  1.00 45.25           C  
ATOM   1544  CB  LYS H 199      24.997  16.138  13.695  1.00 46.28           C  
ATOM   1545  CG  LYS H 199      24.196  17.069  12.783  1.00 49.16           C  
ATOM   1546  CD  LYS H 199      24.610  18.540  12.883  1.00 49.91           C  
ATOM   1547  CE  LYS H 199      24.639  19.113  14.301  1.00 53.15           C  
ATOM   1548  NZ  LYS H 199      25.256  20.461  14.277  1.00 56.19           N1+
ATOM   1549  C   LYS H 199      25.454  13.884  14.537  1.00 44.51           C  
ATOM   1550  O   LYS H 199      24.969  13.315  15.513  1.00 43.68           O  
ATOM   1551  N   SER H 200      26.768  13.822  14.248  1.00 45.94           N  
ATOM   1552  CA  SER H 200      27.691  13.069  15.053  1.00 47.63           C  
ATOM   1553  CB  SER H 200      29.115  13.046  14.467  1.00 49.02           C  
ATOM   1554  OG  SER H 200      29.671  14.354  14.463  1.00 51.49           O  
ATOM   1555  C   SER H 200      27.782  13.676  16.422  1.00 45.95           C  
ATOM   1556  O   SER H 200      27.965  12.964  17.408  1.00 46.25           O  
ATOM   1557  N   GLU H 201      27.635  15.011  16.517  1.00 46.17           N  
ATOM   1558  CA  GLU H 201      27.752  15.713  17.765  1.00 45.83           C  
ATOM   1559  CB  GLU H 201      27.796  17.247  17.620  1.00 49.78           C  
ATOM   1560  CG  GLU H 201      26.897  17.810  16.523  1.00 49.68           C  
ATOM   1561  CD  GLU H 201      27.769  17.909  15.272  1.00 54.50           C  
ATOM   1562  OE1 GLU H 201      28.795  18.634  15.331  1.00 57.21           O  
ATOM   1563  OE2 GLU H 201      27.432  17.257  14.248  1.00 55.06           O1-
ATOM   1564  C   GLU H 201      26.674  15.294  18.717  1.00 42.37           C  
ATOM   1565  O   GLU H 201      26.809  15.472  19.925  1.00 41.68           O  
ATOM   1566  N   ASP H 202      25.554  14.772  18.190  1.00 39.87           N  
ATOM   1567  CA  ASP H 202      24.430  14.311  18.959  1.00 38.38           C  
ATOM   1568  CB  ASP H 202      23.197  14.013  18.087  1.00 38.48           C  
ATOM   1569  CG  ASP H 202      22.661  15.348  17.583  1.00 40.60           C  
ATOM   1570  OD1 ASP H 202      22.756  16.346  18.347  1.00 40.33           O  
ATOM   1571  OD2 ASP H 202      22.154  15.390  16.430  1.00 40.78           O1-
ATOM   1572  C   ASP H 202      24.763  13.067  19.745  1.00 36.45           C  
ATOM   1573  O   ASP H 202      24.006  12.688  20.637  1.00 35.78           O  
ATOM   1574  N   THR H 203      25.848  12.338  19.408  1.00 35.70           N  
ATOM   1575  CA  THR H 203      26.127  11.133  20.151  1.00 34.39           C  
ATOM   1576  CB  THR H 203      27.344  10.384  19.697  1.00 34.30           C  
ATOM   1577  OG1 THR H 203      28.494  11.207  19.790  1.00 35.72           O  
ATOM   1578  CG2 THR H 203      27.140   9.933  18.250  1.00 33.26           C  
ATOM   1579  C   THR H 203      26.347  11.481  21.585  1.00 33.13           C  
ATOM   1580  O   THR H 203      27.112  12.389  21.906  1.00 34.40           O  
ATOM   1581  N   ALA H 204      25.662  10.757  22.497  1.00 31.72           N  
ATOM   1582  CA  ALA H 204      25.828  11.041  23.893  1.00 31.80           C  
ATOM   1583  CB  ALA H 204      25.495  12.498  24.255  1.00 36.92           C  
ATOM   1584  C   ALA H 204      24.885  10.180  24.672  1.00 30.80           C  
ATOM   1585  O   ALA H 204      24.055   9.468  24.108  1.00 30.04           O  
ATOM   1586  N   VAL H 205      25.021  10.209  26.015  1.00 30.19           N  
ATOM   1587  CA  VAL H 205      24.112   9.500  26.866  1.00 30.20           C  
ATOM   1588  CB  VAL H 205      24.705   9.095  28.182  1.00 30.45           C  
ATOM   1589  CG1 VAL H 205      23.604   8.427  29.023  1.00  0.00           C  
ATOM   1590  CG2 VAL H 205      25.927   8.197  27.922  1.00  0.00           C  
ATOM   1591  C   VAL H 205      23.001  10.461  27.151  1.00 29.68           C  
ATOM   1592  O   VAL H 205      23.248  11.621  27.479  1.00 30.84           O  
ATOM   1593  N   TYR H 206      21.738  10.001  27.045  1.00 28.79           N  
ATOM   1594  CA  TYR H 206      20.633  10.900  27.228  1.00 29.03           C  
ATOM   1595  CB  TYR H 206      19.571  10.806  26.115  1.00 28.94           C  
ATOM   1596  CG  TYR H 206      20.107  11.467  24.888  1.00 28.83           C  
ATOM   1597  CD1 TYR H 206      21.067  10.864  24.107  1.00 28.67           C  
ATOM   1598  CD2 TYR H 206      19.629  12.702  24.514  1.00 29.55           C  
ATOM   1599  CE1 TYR H 206      21.543  11.490  22.978  1.00 27.98           C  
ATOM   1600  CE2 TYR H 206      20.101  13.332  23.387  1.00 29.35           C  
ATOM   1601  CZ  TYR H 206      21.062  12.726  22.616  1.00 28.74           C  
ATOM   1602  OH  TYR H 206      21.551  13.365  21.457  1.00 29.34           O  
ATOM   1603  C   TYR H 206      19.954  10.596  28.524  1.00 29.91           C  
ATOM   1604  O   TYR H 206      19.534   9.467  28.777  1.00 31.30           O  
ATOM   1605  N   TYR H 207      19.814  11.634  29.377  1.00 29.64           N  
ATOM   1606  CA  TYR H 207      19.219  11.445  30.668  1.00 30.02           C  
ATOM   1607  CB  TYR H 207      20.035  11.994  31.856  1.00 29.42           C  
ATOM   1608  CG  TYR H 207      21.278  11.205  32.106  1.00 29.11           C  
ATOM   1609  CD1 TYR H 207      21.221   9.968  32.707  1.00 29.36           C  
ATOM   1610  CD2 TYR H 207      22.511  11.726  31.781  1.00 28.96           C  
ATOM   1611  CE1 TYR H 207      22.370   9.250  32.953  1.00 29.04           C  
ATOM   1612  CE2 TYR H 207      23.663  11.015  32.025  1.00 28.75           C  
ATOM   1613  CZ  TYR H 207      23.594   9.775  32.612  1.00 28.81           C  
ATOM   1614  OH  TYR H 207      24.777   9.046  32.863  1.00 30.46           O  
ATOM   1615  C   TYR H 207      17.920  12.183  30.735  1.00 31.76           C  
ATOM   1616  O   TYR H 207      17.770  13.291  30.220  1.00 32.30           O  
ATOM   1617  N   CYS H 208      16.938  11.532  31.382  1.00 32.75           N  
ATOM   1618  CA  CYS H 208      15.633  12.043  31.666  1.00 34.50           C  
ATOM   1619  CB  CYS H 208      14.641  10.862  31.709  1.00 38.16           C  
ATOM   1620  SG  CYS H 208      12.903  11.239  32.054  1.00 44.26           S  
ATOM   1621  C   CYS H 208      15.764  12.644  33.035  1.00 33.97           C  
ATOM   1622  O   CYS H 208      16.366  12.038  33.921  1.00 33.74           O  
ATOM   1623  N   ALA H 209      15.244  13.871  33.249  1.00 33.70           N  
ATOM   1624  CA  ALA H 209      15.429  14.461  34.547  1.00 34.64           C  
ATOM   1625  CB  ALA H 209      16.579  15.482  34.597  1.00 34.47           C  
ATOM   1626  C   ALA H 209      14.179  15.182  34.948  1.00 34.84           C  
ATOM   1627  O   ALA H 209      13.418  15.670  34.115  1.00 34.19           O  
ATOM   1628  N   ARG H 210      13.949  15.281  36.272  1.00 36.13           N  
ATOM   1629  CA  ARG H 210      12.758  15.899  36.774  1.00 36.27           C  
ATOM   1630  CB  ARG H 210      12.004  15.003  37.773  1.00 36.78           C  
ATOM   1631  CG  ARG H 210      10.724  15.627  38.332  1.00 38.87           C  
ATOM   1632  CD  ARG H 210       9.986  14.721  39.320  1.00 39.41           C  
ATOM   1633  NE  ARG H 210      10.731  14.761  40.611  1.00 39.28           N  
ATOM   1634  CZ  ARG H 210      10.094  14.425  41.770  1.00 40.43           C  
ATOM   1635  NH1 ARG H 210       8.775  14.083  41.750  1.00 39.95           N1+
ATOM   1636  NH2 ARG H 210      10.757  14.434  42.959  1.00 40.59           N  
ATOM   1637  C   ARG H 210      13.117  17.164  37.489  1.00 36.98           C  
ATOM   1638  O   ARG H 210      14.152  17.243  38.149  1.00 37.38           O  
ATOM   1639  N   GLN H 211      12.265  18.203  37.338  1.00 37.63           N  
ATOM   1640  CA  GLN H 211      12.456  19.453  38.029  1.00 38.90           C  
ATOM   1641  CB  GLN H 211      11.805  20.662  37.336  1.00 38.74           C  
ATOM   1642  CG  GLN H 211      12.013  21.968  38.108  1.00 38.29           C  
ATOM   1643  CD  GLN H 211      11.124  23.046  37.499  1.00 46.60           C  
ATOM   1644  OE1 GLN H 211      10.767  22.987  36.324  1.00  0.00           O  
ATOM   1645  NE2 GLN H 211      10.751  24.059  38.326  1.00  0.00           N  
ATOM   1646  C   GLN H 211      11.746  19.334  39.341  1.00 40.75           C  
ATOM   1647  O   GLN H 211      10.676  18.737  39.425  1.00 41.75           O  
ATOM   1648  N   TRP H 212      12.301  19.982  40.392  1.00 30.87           N  
ATOM   1649  CA  TRP H 212      11.743  19.889  41.716  1.00 34.38           C  
ATOM   1650  CB  TRP H 212      12.667  19.136  42.693  1.00 33.19           C  
ATOM   1651  CG  TRP H 212      12.065  18.799  44.039  1.00 41.25           C  
ATOM   1652  CD2 TRP H 212      12.612  19.213  45.302  1.00 43.82           C  
ATOM   1653  CD1 TRP H 212      10.993  18.004  44.331  1.00 40.20           C  
ATOM   1654  NE1 TRP H 212      10.832  17.908  45.692  1.00 40.29           N  
ATOM   1655  CE2 TRP H 212      11.825  18.643  46.304  1.00 42.98           C  
ATOM   1656  CE3 TRP H 212      13.692  19.993  45.602  1.00 43.16           C  
ATOM   1657  CZ2 TRP H 212      12.109  18.848  47.622  1.00 42.81           C  
ATOM   1658  CZ3 TRP H 212      13.968  20.209  46.936  1.00 43.18           C  
ATOM   1659  CH2 TRP H 212      13.190  19.646  47.925  1.00 42.67           C  
ATOM   1660  C   TRP H 212      11.472  21.276  42.240  1.00 39.48           C  
ATOM   1661  O   TRP H 212      10.777  22.060  41.597  1.00 42.12           O  
ATOM   1662  N   GLY H 213      11.971  21.598  43.456  1.00 42.81           N  
ATOM   1663  CA  GLY H 213      11.725  22.887  44.059  1.00 44.51           C  
ATOM   1664  C   GLY H 213      12.298  23.937  43.163  1.00 46.50           C  
ATOM   1665  O   GLY H 213      11.686  24.977  42.920  1.00 55.04           O  
ATOM   1666  N   GLY H 214      13.515  23.681  42.654  1.00 38.57           N  
ATOM   1667  CA  GLY H 214      14.160  24.569  41.736  1.00 38.04           C  
ATOM   1668  C   GLY H 214      15.482  23.944  41.450  1.00 36.40           C  
ATOM   1669  O   GLY H 214      16.489  24.325  42.047  1.00 32.75           O  
ATOM   1670  N   ALA H 215      15.502  22.966  40.520  1.00 36.80           N  
ATOM   1671  CA  ALA H 215      16.708  22.265  40.177  1.00 34.35           C  
ATOM   1672  CB  ALA H 215      17.592  21.907  41.386  1.00 33.39           C  
ATOM   1673  C   ALA H 215      16.310  20.972  39.538  1.00 33.39           C  
ATOM   1674  O   ALA H 215      15.124  20.691  39.376  1.00 32.43           O  
ATOM   1675  N   MET H 216      17.298  20.156  39.122  1.00 31.70           N  
ATOM   1676  CA  MET H 216      16.964  18.863  38.599  1.00 33.46           C  
ATOM   1677  CB  MET H 216      17.840  18.471  37.397  1.00 33.05           C  
ATOM   1678  CG  MET H 216      17.713  19.453  36.234  1.00 34.06           C  
ATOM   1679  SD  MET H 216      18.915  19.198  34.899  1.00 40.86           S  
ATOM   1680  CE  MET H 216      18.316  20.621  33.945  1.00 27.13           C  
ATOM   1681  C   MET H 216      17.287  17.911  39.693  1.00 33.45           C  
ATOM   1682  O   MET H 216      18.404  17.401  39.784  1.00 34.62           O  
ATOM   1683  N   ASP H 217      16.311  17.673  40.582  1.00 35.13           N  
ATOM   1684  CA  ASP H 217      16.546  16.791  41.681  1.00 36.00           C  
ATOM   1685  CB  ASP H 217      15.496  16.890  42.806  1.00 36.05           C  
ATOM   1686  CG  ASP H 217      14.102  16.561  42.286  1.00 37.22           C  
ATOM   1687  OD1 ASP H 217      13.875  16.670  41.052  1.00 41.42           O  
ATOM   1688  OD2 ASP H 217      13.235  16.213  43.130  1.00 39.37           O1-
ATOM   1689  C   ASP H 217      16.618  15.413  41.171  1.00 37.78           C  
ATOM   1690  O   ASP H 217      17.473  14.635  41.605  1.00 42.95           O  
ATOM   1691  N   TYR H 218      15.748  15.049  40.207  1.00 39.24           N  
ATOM   1692  CA  TYR H 218      16.060  13.624  39.945  1.00 39.08           C  
ATOM   1693  CB  TYR H 218      14.877  12.685  40.256  1.00 41.01           C  
ATOM   1694  CG  TYR H 218      14.702  12.567  41.732  1.00 43.23           C  
ATOM   1695  CD1 TYR H 218      14.217  13.612  42.483  1.00 43.91           C  
ATOM   1696  CD2 TYR H 218      15.000  11.387  42.369  1.00 44.14           C  
ATOM   1697  CE1 TYR H 218      14.052  13.492  43.843  1.00 45.34           C  
ATOM   1698  CE2 TYR H 218      14.838  11.257  43.726  1.00 44.94           C  
ATOM   1699  CZ  TYR H 218      14.366  12.311  44.468  1.00 46.85           C  
ATOM   1700  OH  TYR H 218      14.199  12.178  45.863  1.00 49.29           O  
ATOM   1701  C   TYR H 218      16.467  13.283  38.520  1.00 37.50           C  
ATOM   1702  O   TYR H 218      16.080  13.964  37.575  1.00 35.48           O  
ATOM   1703  N   TRP H 219      17.258  12.175  38.347  1.00 36.23           N  
ATOM   1704  CA  TRP H 219      17.786  11.728  37.065  1.00 34.66           C  
ATOM   1705  CB  TRP H 219      19.312  11.929  36.957  1.00 32.73           C  
ATOM   1706  CG  TRP H 219      19.814  13.353  37.048  1.00 32.61           C  
ATOM   1707  CD2 TRP H 219      20.543  14.032  36.010  1.00 31.88           C  
ATOM   1708  CD1 TRP H 219      19.755  14.217  38.102  1.00 32.46           C  
ATOM   1709  NE1 TRP H 219      20.395  15.390  37.786  1.00 32.40           N  
ATOM   1710  CE2 TRP H 219      20.888  15.290  36.503  1.00 32.38           C  
ATOM   1711  CE3 TRP H 219      20.908  13.635  34.755  1.00 31.30           C  
ATOM   1712  CZ2 TRP H 219      21.604  16.175  35.748  1.00 32.18           C  
ATOM   1713  CZ3 TRP H 219      21.619  14.535  33.992  1.00 31.66           C  
ATOM   1714  CH2 TRP H 219      21.961  15.780  34.477  1.00 31.89           C  
ATOM   1715  C   TRP H 219      17.606  10.230  36.894  1.00 34.83           C  
ATOM   1716  O   TRP H 219      17.564   9.483  37.871  1.00 35.95           O  
ATOM   1717  N   GLY H 220      17.500   9.754  35.624  1.00 35.20           N  
ATOM   1718  CA  GLY H 220      17.398   8.346  35.308  1.00 35.31           C  
ATOM   1719  C   GLY H 220      18.776   7.836  35.004  1.00 36.04           C  
ATOM   1720  O   GLY H 220      19.737   8.596  35.049  1.00 35.21           O  
ATOM   1721  N   GLN H 221      18.895   6.526  34.685  1.00 36.02           N  
ATOM   1722  CA  GLN H 221      20.135   5.860  34.366  1.00 38.28           C  
ATOM   1723  CB  GLN H 221      19.992   4.333  34.272  1.00 42.94           C  
ATOM   1724  CG  GLN H 221      19.724   3.684  35.630  1.00 48.60           C  
ATOM   1725  CD  GLN H 221      20.941   3.955  36.506  1.00 52.74           C  
ATOM   1726  OE1 GLN H 221      22.080   3.762  36.083  1.00 53.80           O  
ATOM   1727  NE2 GLN H 221      20.699   4.432  37.756  1.00 51.41           N  
ATOM   1728  C   GLN H 221      20.683   6.351  33.058  1.00 37.03           C  
ATOM   1729  O   GLN H 221      21.897   6.460  32.894  1.00 35.88           O  
ATOM   1730  N   GLY H 222      19.804   6.623  32.074  1.00 36.67           N  
ATOM   1731  CA  GLY H 222      20.239   7.159  30.811  1.00 36.22           C  
ATOM   1732  C   GLY H 222      20.263   6.098  29.753  1.00 35.34           C  
ATOM   1733  O   GLY H 222      20.402   4.909  30.035  1.00 35.18           O  
ATOM   1734  N   THR H 223      20.112   6.535  28.480  1.00 34.88           N  
ATOM   1735  CA  THR H 223      20.162   5.665  27.337  1.00 34.04           C  
ATOM   1736  CB  THR H 223      18.847   5.544  26.622  1.00 34.86           C  
ATOM   1737  OG1 THR H 223      18.921   4.548  25.612  1.00 35.13           O  
ATOM   1738  CG2 THR H 223      18.483   6.908  26.014  1.00 34.40           C  
ATOM   1739  C   THR H 223      21.168   6.257  26.392  1.00 33.90           C  
ATOM   1740  O   THR H 223      21.279   7.476  26.280  1.00 33.07           O  
ATOM   1741  N   SER H 224      21.927   5.410  25.666  1.00 33.95           N  
ATOM   1742  CA  SER H 224      22.983   5.939  24.848  1.00 33.48           C  
ATOM   1743  CB  SER H 224      24.278   5.114  24.925  1.00 34.12           C  
ATOM   1744  OG  SER H 224      24.804   5.159  26.244  1.00 20.04           O  
ATOM   1745  C   SER H 224      22.571   5.978  23.412  1.00 34.29           C  
ATOM   1746  O   SER H 224      21.919   5.067  22.904  1.00 35.20           O  
ATOM   1747  N   VAL H 225      22.948   7.075  22.724  1.00 34.52           N  
ATOM   1748  CA  VAL H 225      22.652   7.207  21.329  1.00 35.65           C  
ATOM   1749  CB  VAL H 225      21.760   8.374  21.016  1.00 36.09           C  
ATOM   1750  CG1 VAL H 225      21.612   8.487  19.489  1.00 22.64           C  
ATOM   1751  CG2 VAL H 225      20.422   8.176  21.752  1.00 22.36           C  
ATOM   1752  C   VAL H 225      23.949   7.419  20.617  1.00 36.09           C  
ATOM   1753  O   VAL H 225      24.779   8.225  21.038  1.00 35.56           O  
ATOM   1754  N   THR H 226      24.161   6.668  19.519  1.00 35.63           N  
ATOM   1755  CA  THR H 226      25.356   6.829  18.744  1.00 36.45           C  
ATOM   1756  CB  THR H 226      26.232   5.611  18.724  1.00 35.84           C  
ATOM   1757  OG1 THR H 226      25.482   4.488  18.292  1.00 39.11           O  
ATOM   1758  CG2 THR H 226      26.808   5.371  20.126  1.00 39.66           C  
ATOM   1759  C   THR H 226      24.950   7.113  17.337  1.00 37.34           C  
ATOM   1760  O   THR H 226      24.073   6.453  16.781  1.00 38.69           O  
ATOM   1761  N   VAL H 227      25.585   8.133  16.733  1.00 38.37           N  
ATOM   1762  CA  VAL H 227      25.296   8.491  15.379  1.00 38.93           C  
ATOM   1763  CB  VAL H 227      25.019   9.959  15.222  1.00 39.10           C  
ATOM   1764  CG1 VAL H 227      24.823  10.280  13.731  1.00 40.82           C  
ATOM   1765  CG2 VAL H 227      23.815  10.323  16.106  1.00 39.20           C  
ATOM   1766  C   VAL H 227      26.522   8.188  14.587  1.00 39.10           C  
ATOM   1767  O   VAL H 227      27.560   8.825  14.763  1.00 40.01           O  
ATOM   1768  N   SER H 228      26.436   7.193  13.684  1.00 39.86           N  
ATOM   1769  CA  SER H 228      27.579   6.874  12.881  1.00 40.79           C  
ATOM   1770  CB  SER H 228      28.606   5.972  13.587  1.00 40.26           C  
ATOM   1771  OG  SER H 228      29.177   6.651  14.693  1.00 40.00           O  
ATOM   1772  C   SER H 228      27.097   6.117  11.691  1.00 41.00           C  
ATOM   1773  O   SER H 228      26.004   5.554  11.692  1.00 39.78           O  
ATOM   1774  N   SER H 229      27.920   6.087  10.627  1.00 41.60           N  
ATOM   1775  CA  SER H 229      27.528   5.364   9.457  1.00 43.79           C  
ATOM   1776  CB  SER H 229      28.215   5.852   8.171  1.00 44.91           C  
ATOM   1777  OG  SER H 229      27.790   7.172   7.860  1.00 46.21           O  
ATOM   1778  C   SER H 229      27.936   3.913   9.672  1.00 43.29           C  
ATOM   1779  O   SER H 229      28.623   3.365   8.772  1.00 44.39           O  
ATOM   1780  OXT SER H 229      27.570   3.332  10.728  1.00  0.00           O1-
TER    1781      SER H 229 
CONECT  160  715
CONECT  715  160
CONECT 1009 1620
CONECT 1620 1009
END
