# Supplementary material for: Fully automated antibody structure prediction using BIOVIA tools: Validation study
Source: PLoS One. 2017 May 18;12(5):e0177923. doi: 10.1371/journal.pone.0177923 (PMC5436848; doi:10.1371/journal.pone.0177923)
Supplement: S2 Dataset — Predicted structures using the Top5 framework method, Chothia CDR definition with canonical filtering and generating 50 models. These were used in the comparison against predictions using no filtering. (ZIP) [file pone.0177923.s004.zip › 4LSS_LH_FV_FinalModel.pdb]

REMARK   Accelrys Discovery Studio PDB file
REMARK   Created:  2015-04-10T05:01:12Z
SSBOND   1 CYS L   21    CYS L   84                                     
SSBOND   2 CYS H  121    CYS H  195                                     
SSBOND   3 CYS H  131    CYS H  201                                     
ATOM      1  N   VAL L   1      30.528  30.165  30.047  1.00112.19           N1+
ATOM      2  CA  VAL L   1      30.046  31.102  31.084  1.00110.71           C  
ATOM      3  CB  VAL L   1      28.545  31.153  31.058  1.00111.14           C  
ATOM      4  CG1 VAL L   1      28.004  29.763  31.425  1.00105.22           C  
ATOM      5  CG2 VAL L   1      28.071  32.263  32.010  1.00110.70           C  
ATOM      6  C   VAL L   1      30.481  30.605  32.421  1.00101.68           C  
ATOM      7  O   VAL L   1      30.785  31.389  33.318  1.00102.75           O  
ATOM      8  N   LEU L   2      30.536  29.269  32.579  1.00 92.44           N  
ATOM      9  CA  LEU L   2      30.919  28.707  33.840  1.00 84.63           C  
ATOM     10  CB  LEU L   2      30.019  27.545  34.282  1.00 75.71           C  
ATOM     11  CG  LEU L   2      28.559  27.965  34.526  1.00 70.07           C  
ATOM     12  CD1 LEU L   2      27.699  26.769  34.960  1.00 72.36           C  
ATOM     13  CD2 LEU L   2      28.476  29.146  35.506  1.00 74.37           C  
ATOM     14  C   LEU L   2      32.302  28.161  33.711  1.00 90.76           C  
ATOM     15  O   LEU L   2      32.571  27.302  32.871  1.00 93.01           O  
ATOM     16  N   THR L   3      33.220  28.654  34.566  1.00 92.02           N  
ATOM     17  CA  THR L   3      34.578  28.198  34.547  1.00 93.12           C  
ATOM     18  CB  THR L   3      35.566  29.329  34.524  1.00103.03           C  
ATOM     19  OG1 THR L   3      35.342  30.158  33.394  1.00107.84           O  
ATOM     20  CG2 THR L   3      36.986  28.746  34.468  1.00104.67           C  
ATOM     21  C   THR L   3      34.795  27.462  35.830  1.00 87.99           C  
ATOM     22  O   THR L   3      34.704  28.044  36.911  1.00 91.64           O  
ATOM     23  N   GLN L   4      35.102  26.154  35.746  1.00 82.15           N  
ATOM     24  CA  GLN L   4      35.258  25.383  36.943  1.00 82.67           C  
ATOM     25  CB  GLN L   4      34.388  24.115  36.935  1.00 81.26           C  
ATOM     26  CG  GLN L   4      34.380  23.345  38.253  1.00 79.73           C  
ATOM     27  CD  GLN L   4      33.435  22.166  38.076  1.00 81.33           C  
ATOM     28  OE1 GLN L   4      32.785  22.031  37.041  1.00 84.97           O  
ATOM     29  NE2 GLN L   4      33.356  21.290  39.112  1.00 80.79           N  
ATOM     30  C   GLN L   4      36.687  24.961  37.051  1.00 88.86           C  
ATOM     31  O   GLN L   4      37.322  24.623  36.053  1.00 93.63           O  
ATOM     32  N   SER L   5      37.241  24.999  38.283  1.00 89.17           N  
ATOM     33  CA  SER L   5      38.602  24.584  38.479  1.00 91.11           C  
ATOM     34  CB  SER L   5      39.621  25.728  38.338  1.00 91.86           C  
ATOM     35  OG  SER L   5      39.399  26.704  39.346  1.00 97.08           O  
ATOM     36  C   SER L   5      38.717  24.049  39.872  1.00 92.41           C  
ATOM     37  O   SER L   5      37.900  24.375  40.734  1.00 96.12           O  
ATOM     38  N   PRO L   6      39.698  23.226  40.142  1.00 88.38           N  
ATOM     39  CA  PRO L   6      40.656  22.771  39.166  1.00 86.37           C  
ATOM     40  CD  PRO L   6      40.230  23.152  41.493  1.00 85.20           C  
ATOM     41  CB  PRO L   6      41.913  22.386  39.948  1.00 87.11           C  
ATOM     42  CG  PRO L   6      41.425  22.193  41.392  1.00 87.05           C  
ATOM     43  C   PRO L   6      40.090  21.626  38.391  1.00 88.18           C  
ATOM     44  O   PRO L   6      39.019  21.136  38.747  1.00 94.20           O  
ATOM     45  N   GLY L   7      40.776  21.211  37.307  1.00 86.76           N  
ATOM     46  CA  GLY L   7      40.331  20.107  36.505  1.00 88.98           C  
ATOM     47  C   GLY L   7      40.390  18.834  37.294  1.00 92.03           C  
ATOM     48  O   GLY L   7      39.461  18.030  37.249  1.00 92.97           O  
ATOM     49  N   THR L   8      41.498  18.602  38.028  1.00 91.10           N  
ATOM     50  CA  THR L   8      41.619  17.386  38.786  1.00 89.48           C  
ATOM     51  CB  THR L   8      42.598  16.399  38.220  1.00 91.84           C  
ATOM     52  OG1 THR L   8      43.880  16.997  38.096  1.00 94.47           O  
ATOM     53  CG2 THR L   8      42.094  15.905  36.856  1.00 89.17           C  
ATOM     54  C   THR L   8      42.084  17.718  40.164  1.00 90.27           C  
ATOM     55  O   THR L   8      42.771  18.715  40.381  1.00 93.35           O  
ATOM     56  N   LEU L   9      41.695  16.880  41.147  1.00 87.85           N  
ATOM     57  CA  LEU L   9      42.100  17.141  42.494  1.00 88.91           C  
ATOM     58  CB  LEU L   9      40.970  17.804  43.302  1.00 85.44           C  
ATOM     59  CG  LEU L   9      41.388  18.333  44.680  1.00 89.80           C  
ATOM     60  CD1 LEU L   9      42.477  19.410  44.546  1.00 90.10           C  
ATOM     61  CD2 LEU L   9      40.167  18.840  45.465  1.00 87.58           C  
ATOM     62  C   LEU L   9      42.453  15.825  43.121  1.00 93.77           C  
ATOM     63  O   LEU L   9      41.609  14.937  43.231  1.00 96.77           O  
ATOM     64  N   SER L  10      43.722  15.666  43.556  1.00 94.39           N  
ATOM     65  CA  SER L  10      44.130  14.419  44.144  1.00 93.35           C  
ATOM     66  CB  SER L  10      45.483  13.922  43.613  1.00 97.13           C  
ATOM     67  OG  SER L  10      45.390  13.640  42.225  1.00101.40           O  
ATOM     68  C   SER L  10      44.282  14.636  45.617  1.00 96.43           C  
ATOM     69  O   SER L  10      45.140  15.399  46.060  1.00 98.03           O  
ATOM     70  N   LEU L  11      43.447  13.949  46.423  1.00 97.70           N  
ATOM     71  CA  LEU L  11      43.499  14.153  47.840  1.00 99.24           C  
ATOM     72  CB  LEU L  11      42.361  15.040  48.368  1.00 96.03           C  
ATOM     73  CG  LEU L  11      42.434  16.497  47.879  1.00 98.86           C  
ATOM     74  CD1 LEU L  11      41.268  17.324  48.443  1.00 99.49           C  
ATOM     75  CD2 LEU L  11      43.806  17.121  48.176  1.00102.01           C  
ATOM     76  C   LEU L  11      43.383  12.842  48.548  1.00 99.20           C  
ATOM     77  O   LEU L  11      42.891  11.858  48.000  1.00 96.06           O  
ATOM     78  N   SER L  12      43.877  12.808  49.802  1.00101.98           N  
ATOM     79  CA  SER L  12      43.798  11.637  50.626  1.00104.69           C  
ATOM     80  CB  SER L  12      44.978  11.522  51.610  1.00109.57           C  
ATOM     81  OG  SER L  12      46.203  11.459  50.896  1.00114.29           O  
ATOM     82  C   SER L  12      42.545  11.754  51.435  1.00102.74           C  
ATOM     83  O   SER L  12      42.002  12.844  51.604  1.00102.72           O  
ATOM     84  N   PRO L  13      42.063  10.660  51.951  1.00 99.36           N  
ATOM     85  CA  PRO L  13      40.874  10.711  52.746  1.00 96.53           C  
ATOM     86  CD  PRO L  13      42.258   9.355  51.347  1.00 99.11           C  
ATOM     87  CB  PRO L  13      40.406   9.261  52.909  1.00 94.45           C  
ATOM     88  CG  PRO L  13      41.556   8.409  52.333  1.00 95.54           C  
ATOM     89  C   PRO L  13      41.154  11.439  54.020  1.00101.12           C  
ATOM     90  O   PRO L  13      42.196  11.200  54.628  1.00107.78           O  
ATOM     91  N   GLY L  14      40.225  12.313  54.452  1.00 96.39           N  
ATOM     92  CA  GLY L  14      40.420  13.059  55.661  1.00 98.28           C  
ATOM     93  C   GLY L  14      40.739  14.488  55.330  1.00102.30           C  
ATOM     94  O   GLY L  14      40.538  15.373  56.160  1.00104.17           O  
ATOM     95  N   GLU L  15      41.231  14.759  54.106  1.00103.48           N  
ATOM     96  CA  GLU L  15      41.576  16.099  53.716  1.00107.03           C  
ATOM     97  CB  GLU L  15      42.553  16.162  52.529  1.00109.13           C  
ATOM     98  CG  GLU L  15      43.952  15.633  52.856  1.00120.39           C  
ATOM     99  CD  GLU L  15      44.804  15.757  51.601  1.00122.19           C  
ATOM    100  OE1 GLU L  15      44.328  15.326  50.518  1.00125.60           O  
ATOM    101  OE2 GLU L  15      45.938  16.299  51.708  1.00121.93           O1-
ATOM    102  C   GLU L  15      40.316  16.795  53.306  1.00103.30           C  
ATOM    103  O   GLU L  15      39.245  16.194  53.323  1.00 97.48           O  
ATOM    104  N   THR L  16      40.401  18.106  52.989  1.00100.77           N  
ATOM    105  CA  THR L  16      39.235  18.828  52.563  1.00 99.35           C  
ATOM    106  CB  THR L  16      39.025  20.127  53.286  1.00101.87           C  
ATOM    107  OG1 THR L  16      40.102  21.015  53.031  1.00109.64           O  
ATOM    108  CG2 THR L  16      38.921  19.838  54.790  1.00101.08           C  
ATOM    109  C   THR L  16      39.404  19.187  51.121  1.00 94.12           C  
ATOM    110  O   THR L  16      40.467  19.639  50.701  1.00 90.23           O  
ATOM    111  N   ALA L  17      38.337  19.000  50.319  1.00 91.51           N  
ATOM    112  CA  ALA L  17      38.433  19.302  48.923  1.00 88.34           C  
ATOM    113  CB  ALA L  17      37.830  18.215  48.016  1.00 80.25           C  
ATOM    114  C   ALA L  17      37.678  20.565  48.663  1.00 90.93           C  
ATOM    115  O   ALA L  17      36.540  20.735  49.098  1.00 94.55           O  
ATOM    116  N   ILE L  18      38.326  21.508  47.960  1.00 89.79           N  
ATOM    117  CA  ILE L  18      37.665  22.727  47.620  1.00 89.12           C  
ATOM    118  CB  ILE L  18      38.220  23.915  48.342  1.00 86.52           C  
ATOM    119  CG1 ILE L  18      39.741  23.968  48.175  1.00 91.19           C  
ATOM    120  CG2 ILE L  18      37.732  23.887  49.792  1.00 83.15           C  
ATOM    121  CD1 ILE L  18      40.367  25.161  48.887  1.00 94.89           C  
ATOM    122  C   ILE L  18      37.718  22.923  46.145  1.00 90.10           C  
ATOM    123  O   ILE L  18      38.785  23.054  45.547  1.00 96.71           O  
ATOM    124  N   ILE L  19      36.528  22.945  45.520  1.00 82.87           N  
ATOM    125  CA  ILE L  19      36.439  23.136  44.106  1.00 79.66           C  
ATOM    126  CB  ILE L  19      35.765  22.007  43.377  1.00 78.49           C  
ATOM    127  CG1 ILE L  19      34.328  21.805  43.860  1.00 79.13           C  
ATOM    128  CG2 ILE L  19      36.629  20.752  43.531  1.00 73.84           C  
ATOM    129  CD1 ILE L  19      33.580  20.757  43.036  1.00 84.57           C  
ATOM    130  C   ILE L  19      35.667  24.394  43.880  1.00 79.40           C  
ATOM    131  O   ILE L  19      34.736  24.703  44.622  1.00 79.04           O  
ATOM    132  N   SER L  20      36.055  25.172  42.848  1.00 78.47           N  
ATOM    133  CA  SER L  20      35.407  26.434  42.651  1.00 85.22           C  
ATOM    134  CB  SER L  20      36.349  27.637  42.845  1.00 92.27           C  
ATOM    135  OG  SER L  20      37.409  27.582  41.905  1.00100.49           O  
ATOM    136  C   SER L  20      34.811  26.525  41.277  1.00 82.66           C  
ATOM    137  O   SER L  20      35.184  25.792  40.363  1.00 84.13           O  
ATOM    138  N   CYS L  21      33.817  27.429  41.125  1.00 81.96           N  
ATOM    139  CA  CYS L  21      33.146  27.641  39.871  1.00 82.27           C  
ATOM    140  CB  CYS L  21      31.797  26.871  39.816  1.00 80.06           C  
ATOM    141  SG  CYS L  21      30.891  26.942  38.236  1.00117.04           S  
ATOM    142  C   CYS L  21      32.906  29.122  39.748  1.00 85.69           C  
ATOM    143  O   CYS L  21      32.347  29.747  40.645  1.00 92.30           O  
ATOM    144  N   ARG L  22      33.334  29.736  38.624  1.00 84.55           N  
ATOM    145  CA  ARG L  22      33.170  31.159  38.456  1.00 92.74           C  
ATOM    146  CB  ARG L  22      34.448  31.841  37.939  1.00103.03           C  
ATOM    147  CG  ARG L  22      34.340  33.355  37.754  1.00116.54           C  
ATOM    148  CD  ARG L  22      35.508  33.931  36.949  1.00129.31           C  
ATOM    149  NE  ARG L  22      35.338  35.407  36.883  1.00139.01           N  
ATOM    150  CZ  ARG L  22      35.887  36.189  37.858  1.00144.97           C  
ATOM    151  NH1 ARG L  22      36.593  35.613  38.873  1.00146.43           N1+
ATOM    152  NH2 ARG L  22      35.733  37.544  37.821  1.00145.41           N  
ATOM    153  C   ARG L  22      32.108  31.376  37.419  1.00 90.97           C  
ATOM    154  O   ARG L  22      32.150  30.766  36.352  1.00 91.61           O  
ATOM    155  N   THR L  23      31.127  32.263  37.708  1.00 91.73           N  
ATOM    156  CA  THR L  23      30.046  32.502  36.782  1.00 90.69           C  
ATOM    157  CB  THR L  23      28.677  32.225  37.334  1.00 91.37           C  
ATOM    158  OG1 THR L  23      28.352  33.182  38.331  1.00101.04           O  
ATOM    159  CG2 THR L  23      28.639  30.816  37.942  1.00 85.73           C  
ATOM    160  C   THR L  23      30.001  33.962  36.435  1.00 98.13           C  
ATOM    161  O   THR L  23      30.277  34.824  37.265  1.00101.07           O  
ATOM    162  N   SER L  24      29.720  34.258  35.152  1.00124.79           N  
ATOM    163  CA  SER L  24      29.572  35.602  34.669  1.00131.05           C  
ATOM    164  CB  SER L  24      29.806  35.719  33.153  1.00133.91           C  
ATOM    165  OG  SER L  24      31.147  35.374  32.841  1.00135.91           O  
ATOM    166  C   SER L  24      28.181  36.098  34.932  1.00134.01           C  
ATOM    167  O   SER L  24      27.954  37.301  35.040  1.00136.11           O  
ATOM    168  N   GLN L  25      27.205  35.176  35.028  1.00132.05           N  
ATOM    169  CA  GLN L  25      25.835  35.579  35.159  1.00133.75           C  
ATOM    170  CB  GLN L  25      24.941  34.923  34.096  1.00139.30           C  
ATOM    171  CG  GLN L  25      23.508  35.441  34.057  1.00148.04           C  
ATOM    172  CD  GLN L  25      22.857  34.806  32.841  1.00154.38           C  
ATOM    173  OE1 GLN L  25      23.312  34.992  31.714  1.00162.53           O  
ATOM    174  NE2 GLN L  25      21.768  34.025  33.072  1.00146.63           N  
ATOM    175  C   GLN L  25      25.362  35.168  36.517  1.00132.30           C  
ATOM    176  O   GLN L  25      26.088  34.526  37.272  1.00129.29           O  
ATOM    177  N   TYR L  26      24.122  35.553  36.870  1.00133.69           N  
ATOM    178  CA  TYR L  26      23.574  35.306  38.174  1.00135.80           C  
ATOM    179  CB  TYR L  26      23.130  36.640  38.813  1.00145.47           C  
ATOM    180  CG  TYR L  26      22.267  36.461  40.015  1.00156.95           C  
ATOM    181  CD1 TYR L  26      22.792  36.136  41.243  1.00164.31           C  
ATOM    182  CD2 TYR L  26      20.908  36.658  39.910  1.00158.98           C  
ATOM    183  CE1 TYR L  26      21.969  35.990  42.337  1.00167.89           C  
ATOM    184  CE2 TYR L  26      20.082  36.515  40.999  1.00161.50           C  
ATOM    185  CZ  TYR L  26      20.611  36.178  42.218  1.00165.79           C  
ATOM    186  OH  TYR L  26      19.766  36.030  43.338  1.00167.73           O  
ATOM    187  C   TYR L  26      22.388  34.407  38.017  1.00129.74           C  
ATOM    188  O   TYR L  26      21.570  34.576  37.117  1.00128.93           O  
ATOM    189  N   GLY L  27      22.295  33.391  38.896  1.00120.70           N  
ATOM    190  CA  GLY L  27      21.213  32.452  38.873  1.00101.58           C  
ATOM    191  C   GLY L  27      21.547  31.439  39.914  1.00 93.85           C  
ATOM    192  O   GLY L  27      22.684  31.383  40.375  1.00 99.29           O  
ATOM    193  N   SER L  28      20.570  30.595  40.300  1.00 87.88           N  
ATOM    194  CA  SER L  28      20.833  29.632  41.328  1.00 91.68           C  
ATOM    195  CB  SER L  28      19.611  28.767  41.677  1.00101.03           C  
ATOM    196  OG  SER L  28      18.557  29.594  42.149  1.00111.51           O  
ATOM    197  C   SER L  28      21.909  28.731  40.821  1.00 91.04           C  
ATOM    198  O   SER L  28      21.860  28.262  39.685  1.00 89.40           O  
ATOM    199  N   LEU L  29      22.925  28.467  41.661  1.00 75.37           N  
ATOM    200  CA  LEU L  29      23.996  27.624  41.215  1.00 66.94           C  
ATOM    201  CB  LEU L  29      25.371  28.319  41.347  1.00 64.21           C  
ATOM    202  CG  LEU L  29      26.598  27.505  40.894  1.00 67.53           C  
ATOM    203  CD1 LEU L  29      27.843  28.402  40.799  1.00 76.20           C  
ATOM    204  CD2 LEU L  29      26.871  26.316  41.826  1.00 63.36           C  
ATOM    205  C   LEU L  29      23.939  26.362  42.027  1.00 65.99           C  
ATOM    206  O   LEU L  29      23.706  26.396  43.234  1.00 69.75           O  
ATOM    207  N   ALA L  30      24.140  25.198  41.367  1.00 60.86           N  
ATOM    208  CA  ALA L  30      24.020  23.941  42.059  1.00 60.60           C  
ATOM    209  CB  ALA L  30      22.783  23.129  41.634  1.00 58.18           C  
ATOM    210  C   ALA L  30      25.219  23.087  41.775  1.00 62.94           C  
ATOM    211  O   ALA L  30      25.959  23.324  40.820  1.00 66.20           O  
ATOM    212  N   TRP L  31      25.455  22.071  42.635  1.00 63.70           N  
ATOM    213  CA  TRP L  31      26.585  21.199  42.459  1.00 63.01           C  
ATOM    214  CB  TRP L  31      27.584  21.266  43.626  1.00 63.64           C  
ATOM    215  CG  TRP L  31      28.250  22.612  43.771  1.00 68.67           C  
ATOM    216  CD2 TRP L  31      29.424  23.013  43.047  1.00 69.93           C  
ATOM    217  CD1 TRP L  31      27.900  23.672  44.556  1.00 75.43           C  
ATOM    218  NE1 TRP L  31      28.784  24.708  44.366  1.00 74.55           N  
ATOM    219  CE2 TRP L  31      29.727  24.316  43.440  1.00 70.04           C  
ATOM    220  CE3 TRP L  31      30.184  22.350  42.128  1.00 68.18           C  
ATOM    221  CZ2 TRP L  31      30.801  24.977  42.917  1.00 76.16           C  
ATOM    222  CZ3 TRP L  31      31.269  23.019  41.607  1.00 72.05           C  
ATOM    223  CH2 TRP L  31      31.572  24.308  41.993  1.00 74.01           C  
ATOM    224  C   TRP L  31      26.093  19.783  42.384  1.00 64.86           C  
ATOM    225  O   TRP L  31      25.142  19.412  43.069  1.00 68.95           O  
ATOM    226  N   TYR L  32      26.744  18.951  41.537  1.00 62.78           N  
ATOM    227  CA  TYR L  32      26.337  17.577  41.381  1.00 59.53           C  
ATOM    228  CB  TYR L  32      25.781  17.240  39.984  1.00 56.19           C  
ATOM    229  CG  TYR L  32      24.524  18.008  39.749  1.00 58.15           C  
ATOM    230  CD1 TYR L  32      24.565  19.271  39.203  1.00 56.12           C  
ATOM    231  CD2 TYR L  32      23.303  17.463  40.072  1.00 60.17           C  
ATOM    232  CE1 TYR L  32      23.406  19.977  38.981  1.00 56.42           C  
ATOM    233  CE2 TYR L  32      22.139  18.164  39.854  1.00 60.28           C  
ATOM    234  CZ  TYR L  32      22.191  19.424  39.306  1.00 59.42           C  
ATOM    235  OH  TYR L  32      21.003  20.151  39.078  1.00 61.45           O  
ATOM    236  C   TYR L  32      27.525  16.679  41.577  1.00 63.26           C  
ATOM    237  O   TYR L  32      28.665  17.057  41.308  1.00 70.42           O  
ATOM    238  N   GLN L  33      27.276  15.447  42.077  1.00 65.86           N  
ATOM    239  CA  GLN L  33      28.325  14.481  42.283  1.00 64.62           C  
ATOM    240  CB  GLN L  33      28.403  13.948  43.722  1.00 67.61           C  
ATOM    241  CG  GLN L  33      29.517  12.917  43.927  1.00 72.07           C  
ATOM    242  CD  GLN L  33      29.331  12.265  45.291  1.00 85.60           C  
ATOM    243  OE1 GLN L  33      28.234  12.248  45.846  1.00 86.88           O  
ATOM    244  NE2 GLN L  33      30.435  11.695  45.842  1.00 95.23           N  
ATOM    245  C   GLN L  33      28.044  13.281  41.430  1.00 67.53           C  
ATOM    246  O   GLN L  33      26.934  12.751  41.432  1.00 71.99           O  
ATOM    247  N   GLN L  34      29.056  12.807  40.678  1.00 68.10           N  
ATOM    248  CA  GLN L  34      28.839  11.647  39.862  1.00 71.08           C  
ATOM    249  CB  GLN L  34      29.036  11.933  38.361  1.00 68.17           C  
ATOM    250  CG  GLN L  34      28.812  10.725  37.449  1.00 75.34           C  
ATOM    251  CD  GLN L  34      29.039  11.176  36.013  1.00 78.91           C  
ATOM    252  OE1 GLN L  34      29.622  12.230  35.762  1.00 83.49           O  
ATOM    253  NE2 GLN L  34      28.569  10.352  35.039  1.00 75.10           N  
ATOM    254  C   GLN L  34      29.843  10.603  40.257  1.00 79.17           C  
ATOM    255  O   GLN L  34      31.047  10.783  40.077  1.00 85.90           O  
ATOM    256  N   ARG L  35      29.362   9.474  40.822  1.00 79.97           N  
ATOM    257  CA  ARG L  35      30.218   8.376  41.180  1.00 82.55           C  
ATOM    258  CB  ARG L  35      29.633   7.443  42.257  1.00 86.82           C  
ATOM    259  CG  ARG L  35      29.490   8.057  43.657  1.00 95.20           C  
ATOM    260  CD  ARG L  35      29.094   7.010  44.704  1.00111.00           C  
ATOM    261  NE  ARG L  35      28.981   7.662  46.042  1.00122.58           N  
ATOM    262  CZ  ARG L  35      27.784   8.140  46.492  1.00129.09           C  
ATOM    263  NH1 ARG L  35      26.684   8.125  45.685  1.00132.12           N1+
ATOM    264  NH2 ARG L  35      27.685   8.607  47.771  1.00127.03           N  
ATOM    265  C   ARG L  35      30.404   7.561  39.937  1.00 86.56           C  
ATOM    266  O   ARG L  35      29.590   7.628  39.016  1.00 88.58           O  
ATOM    267  N   PRO L  36      31.447   6.781  39.866  1.00 92.22           N  
ATOM    268  CA  PRO L  36      31.667   6.051  38.655  1.00 94.85           C  
ATOM    269  CD  PRO L  36      32.694   7.078  40.555  1.00 94.04           C  
ATOM    270  CB  PRO L  36      33.055   5.431  38.789  1.00 97.59           C  
ATOM    271  CG  PRO L  36      33.799   6.437  39.691  1.00 96.57           C  
ATOM    272  C   PRO L  36      30.570   5.092  38.323  1.00 95.59           C  
ATOM    273  O   PRO L  36      30.249   4.227  39.137  1.00 98.33           O  
ATOM    274  N   GLY L  37      29.996   5.232  37.111  1.00 92.61           N  
ATOM    275  CA  GLY L  37      29.004   4.326  36.611  1.00 95.18           C  
ATOM    276  C   GLY L  37      27.643   4.646  37.151  1.00 97.42           C  
ATOM    277  O   GLY L  37      26.685   3.931  36.857  1.00 98.74           O  
ATOM    278  N   GLN L  38      27.493   5.727  37.937  1.00 94.69           N  
ATOM    279  CA  GLN L  38      26.185   5.975  38.475  1.00 89.69           C  
ATOM    280  CB  GLN L  38      26.130   5.988  40.012  1.00 93.09           C  
ATOM    281  CG  GLN L  38      26.432   4.618  40.626  1.00102.40           C  
ATOM    282  CD  GLN L  38      26.293   4.718  42.138  1.00115.55           C  
ATOM    283  OE1 GLN L  38      25.952   5.771  42.676  1.00118.98           O  
ATOM    284  NE2 GLN L  38      26.557   3.586  42.845  1.00118.94           N  
ATOM    285  C   GLN L  38      25.692   7.301  37.983  1.00 84.05           C  
ATOM    286  O   GLN L  38      26.424   8.058  37.349  1.00 84.12           O  
ATOM    287  N   ALA L  39      24.397   7.585  38.235  1.00 75.71           N  
ATOM    288  CA  ALA L  39      23.796   8.822  37.821  1.00 71.09           C  
ATOM    289  CB  ALA L  39      22.259   8.793  37.841  1.00 70.02           C  
ATOM    290  C   ALA L  39      24.242   9.902  38.759  1.00 73.60           C  
ATOM    291  O   ALA L  39      24.562   9.642  39.917  1.00 81.28           O  
ATOM    292  N   PRO L  40      24.256  11.119  38.278  1.00 72.75           N  
ATOM    293  CA  PRO L  40      24.678  12.237  39.079  1.00 68.10           C  
ATOM    294  CD  PRO L  40      24.445  11.358  36.856  1.00 74.20           C  
ATOM    295  CB  PRO L  40      24.803  13.409  38.108  1.00 65.87           C  
ATOM    296  CG  PRO L  40      25.110  12.741  36.755  1.00 69.52           C  
ATOM    297  C   PRO L  40      23.701  12.478  40.188  1.00 70.53           C  
ATOM    298  O   PRO L  40      22.539  12.103  40.043  1.00 72.62           O  
ATOM    299  N   ARG L  41      24.154  13.072  41.315  1.00 70.04           N  
ATOM    300  CA  ARG L  41      23.250  13.337  42.397  1.00 68.23           C  
ATOM    301  CB  ARG L  41      23.513  12.496  43.658  1.00 70.88           C  
ATOM    302  CG  ARG L  41      24.889  12.728  44.277  1.00 82.65           C  
ATOM    303  CD  ARG L  41      25.200  11.790  45.444  1.00 97.61           C  
ATOM    304  NE  ARG L  41      24.243  12.103  46.541  1.00109.69           N  
ATOM    305  CZ  ARG L  41      24.402  11.517  47.762  1.00117.54           C  
ATOM    306  NH1 ARG L  41      25.445  10.663  47.976  1.00115.82           N1+
ATOM    307  NH2 ARG L  41      23.524  11.785  48.772  1.00122.81           N  
ATOM    308  C   ARG L  41      23.386  14.781  42.775  1.00 70.38           C  
ATOM    309  O   ARG L  41      24.474  15.351  42.727  1.00 75.27           O  
ATOM    310  N   LEU L  42      22.258  15.407  43.165  1.00 65.56           N  
ATOM    311  CA  LEU L  42      22.235  16.798  43.530  1.00 63.45           C  
ATOM    312  CB  LEU L  42      20.800  17.353  43.551  1.00 58.00           C  
ATOM    313  CG  LEU L  42      20.687  18.829  43.962  1.00 60.68           C  
ATOM    314  CD1 LEU L  42      21.406  19.745  42.963  1.00 60.46           C  
ATOM    315  CD2 LEU L  42      19.218  19.226  44.190  1.00 60.29           C  
ATOM    316  C   LEU L  42      22.788  16.941  44.918  1.00 72.00           C  
ATOM    317  O   LEU L  42      22.225  16.401  45.869  1.00 74.55           O  
ATOM    318  N   VAL L  43      23.985  17.558  45.041  1.00 69.44           N  
ATOM    319  CA  VAL L  43      24.593  17.834  46.316  1.00 68.35           C  
ATOM    320  CB  VAL L  43      26.087  17.921  46.227  1.00 61.66           C  
ATOM    321  CG1 VAL L  43      26.632  18.335  47.603  1.00 71.11           C  
ATOM    322  CG2 VAL L  43      26.621  16.568  45.725  1.00 59.70           C  
ATOM    323  C   VAL L  43      24.119  19.110  46.953  1.00 70.83           C  
ATOM    324  O   VAL L  43      23.720  19.127  48.117  1.00 70.98           O  
ATOM    325  N   ILE L  44      24.176  20.233  46.199  1.00 72.10           N  
ATOM    326  CA  ILE L  44      23.838  21.511  46.765  1.00 68.48           C  
ATOM    327  CB  ILE L  44      25.035  22.272  47.257  1.00 68.18           C  
ATOM    328  CG1 ILE L  44      25.684  21.519  48.429  1.00 70.93           C  
ATOM    329  CG2 ILE L  44      24.607  23.707  47.604  1.00 68.90           C  
ATOM    330  CD1 ILE L  44      27.043  22.080  48.840  1.00 76.41           C  
ATOM    331  C   ILE L  44      23.169  22.339  45.715  1.00 70.28           C  
ATOM    332  O   ILE L  44      23.468  22.215  44.527  1.00 75.84           O  
ATOM    333  N   TYR L  45      22.217  23.198  46.135  1.00 64.11           N  
ATOM    334  CA  TYR L  45      21.559  24.063  45.202  1.00 64.46           C  
ATOM    335  CB  TYR L  45      20.193  23.546  44.700  1.00 62.32           C  
ATOM    336  CG  TYR L  45      19.261  23.266  45.832  1.00 64.51           C  
ATOM    337  CD1 TYR L  45      19.337  22.077  46.521  1.00 65.74           C  
ATOM    338  CD2 TYR L  45      18.292  24.177  46.189  1.00 65.17           C  
ATOM    339  CE1 TYR L  45      18.474  21.804  47.557  1.00 67.46           C  
ATOM    340  CE2 TYR L  45      17.425  23.910  47.225  1.00 66.95           C  
ATOM    341  CZ  TYR L  45      17.516  22.723  47.912  1.00 71.71           C  
ATOM    342  OH  TYR L  45      16.628  22.447  48.972  1.00 77.26           O  
ATOM    343  C   TYR L  45      21.390  25.414  45.822  1.00 71.13           C  
ATOM    344  O   TYR L  45      21.514  25.578  47.034  1.00 76.55           O  
ATOM    345  N   SER L  46      21.092  26.427  44.985  1.00 93.10           N  
ATOM    346  CA  SER L  46      20.876  27.769  45.448  1.00 93.00           C  
ATOM    347  CB  SER L  46      19.833  27.851  46.580  1.00 91.64           C  
ATOM    348  OG  SER L  46      18.555  27.457  46.104  1.00103.08           O  
ATOM    349  C   SER L  46      22.165  28.326  45.963  1.00 95.95           C  
ATOM    350  O   SER L  46      22.195  29.408  46.550  1.00101.84           O  
ATOM    351  N   GLY L  47      23.276  27.603  45.746  1.00 91.00           N  
ATOM    352  CA  GLY L  47      24.562  28.125  46.099  1.00 92.03           C  
ATOM    353  C   GLY L  47      25.041  27.552  47.394  1.00100.88           C  
ATOM    354  O   GLY L  47      26.216  27.203  47.508  1.00102.56           O  
ATOM    355  N   SER L  48      24.164  27.427  48.412  1.00104.38           N  
ATOM    356  CA  SER L  48      24.697  26.923  49.644  1.00102.53           C  
ATOM    357  CB  SER L  48      25.103  28.040  50.619  1.00105.18           C  
ATOM    358  OG  SER L  48      26.142  28.827  50.056  1.00115.12           O  
ATOM    359  C   SER L  48      23.678  26.096  50.369  1.00 98.85           C  
ATOM    360  O   SER L  48      23.837  25.862  51.566  1.00102.17           O  
ATOM    361  N   THR L  49      22.635  25.579  49.688  1.00 75.87           N  
ATOM    362  CA  THR L  49      21.690  24.826  50.463  1.00 73.71           C  
ATOM    363  CB  THR L  49      20.251  25.182  50.207  1.00 82.48           C  
ATOM    364  OG1 THR L  49      19.440  24.708  51.271  1.00 79.69           O  
ATOM    365  CG2 THR L  49      19.791  24.542  48.892  1.00 68.78           C  
ATOM    366  C   THR L  49      21.897  23.373  50.163  1.00 81.71           C  
ATOM    367  O   THR L  49      22.034  22.971  49.008  1.00 83.82           O  
ATOM    368  N   ARG L  50      21.948  22.544  51.226  1.00 81.77           N  
ATOM    369  CA  ARG L  50      22.207  21.140  51.062  1.00 83.41           C  
ATOM    370  CB  ARG L  50      22.672  20.425  52.339  1.00 87.19           C  
ATOM    371  CG  ARG L  50      24.000  20.913  52.911  1.00 90.20           C  
ATOM    372  CD  ARG L  50      24.469  20.064  54.094  1.00 92.80           C  
ATOM    373  NE  ARG L  50      25.498  20.843  54.835  1.00 95.52           N  
ATOM    374  CZ  ARG L  50      25.092  21.745  55.776  1.00101.44           C  
ATOM    375  NH1 ARG L  50      23.758  21.943  55.988  1.00102.26           N1+
ATOM    376  NH2 ARG L  50      26.014  22.446  56.497  1.00101.13           N  
ATOM    377  C   ARG L  50      20.954  20.440  50.645  1.00 79.09           C  
ATOM    378  O   ARG L  50      19.848  20.813  51.035  1.00 84.90           O  
ATOM    379  N   ALA L  51      21.121  19.385  49.826  1.00 76.11           N  
ATOM    380  CA  ALA L  51      20.040  18.569  49.355  1.00 74.91           C  
ATOM    381  CB  ALA L  51      20.348  17.836  48.037  1.00 74.07           C  
ATOM    382  C   ALA L  51      19.743  17.538  50.393  1.00 83.76           C  
ATOM    383  O   ALA L  51      20.476  17.386  51.369  1.00 94.16           O  
ATOM    384  N   ALA L  52      18.622  16.813  50.218  1.00 87.02           N  
ATOM    385  CA  ALA L  52      18.244  15.824  51.183  1.00 91.04           C  
ATOM    386  CB  ALA L  52      16.840  15.241  50.942  1.00 84.52           C  
ATOM    387  C   ALA L  52      19.220  14.690  51.149  1.00 96.36           C  
ATOM    388  O   ALA L  52      19.620  14.224  50.084  1.00100.73           O  
ATOM    389  N   GLY L  53      19.629  14.214  52.343  1.00 95.39           N  
ATOM    390  CA  GLY L  53      20.501  13.078  52.443  1.00 96.13           C  
ATOM    391  C   GLY L  53      21.937  13.504  52.403  1.00 98.33           C  
ATOM    392  O   GLY L  53      22.829  12.669  52.545  1.00103.98           O  
ATOM    393  N   ILE L  54      22.214  14.811  52.220  1.00 91.92           N  
ATOM    394  CA  ILE L  54      23.584  15.246  52.168  1.00 87.03           C  
ATOM    395  CB  ILE L  54      23.831  16.384  51.214  1.00 84.15           C  
ATOM    396  CG1 ILE L  54      23.756  15.903  49.753  1.00 80.14           C  
ATOM    397  CG2 ILE L  54      25.188  17.013  51.566  1.00 82.39           C  
ATOM    398  CD1 ILE L  54      22.385  15.419  49.293  1.00 75.32           C  
ATOM    399  C   ILE L  54      24.021  15.672  53.537  1.00 90.64           C  
ATOM    400  O   ILE L  54      23.346  16.431  54.230  1.00 91.68           O  
ATOM    401  N   PRO L  55      25.166  15.164  53.922  1.00 90.31           N  
ATOM    402  CA  PRO L  55      25.746  15.425  55.216  1.00 91.81           C  
ATOM    403  CD  PRO L  55      25.688  13.946  53.328  1.00 90.40           C  
ATOM    404  CB  PRO L  55      26.800  14.337  55.439  1.00 92.67           C  
ATOM    405  CG  PRO L  55      27.024  13.720  54.047  1.00 91.16           C  
ATOM    406  C   PRO L  55      26.295  16.814  55.322  1.00 96.63           C  
ATOM    407  O   PRO L  55      26.536  17.457  54.303  1.00 99.52           O  
ATOM    408  N   ASP L  56      26.529  17.265  56.567  1.00104.02           N  
ATOM    409  CA  ASP L  56      26.994  18.575  56.923  1.00108.62           C  
ATOM    410  CB  ASP L  56      27.176  18.742  58.442  1.00119.58           C  
ATOM    411  CG  ASP L  56      25.816  18.706  59.118  1.00132.68           C  
ATOM    412  OD1 ASP L  56      24.795  18.887  58.404  1.00137.52           O  
ATOM    413  OD2 ASP L  56      25.780  18.506  60.362  1.00136.85           O1-
ATOM    414  C   ASP L  56      28.348  18.791  56.328  1.00103.83           C  
ATOM    415  O   ASP L  56      28.775  19.928  56.135  1.00100.66           O  
ATOM    416  N   ARG L  57      29.069  17.698  56.035  1.00103.71           N  
ATOM    417  CA  ARG L  57      30.421  17.782  55.568  1.00100.08           C  
ATOM    418  CB  ARG L  57      31.027  16.392  55.309  1.00 97.00           C  
ATOM    419  CG  ARG L  57      31.072  15.553  56.592  1.00105.76           C  
ATOM    420  CD  ARG L  57      31.832  14.229  56.482  1.00108.54           C  
ATOM    421  NE  ARG L  57      31.120  13.370  55.496  1.00103.97           N  
ATOM    422  CZ  ARG L  57      31.548  13.334  54.201  1.00 97.10           C  
ATOM    423  NH1 ARG L  57      32.651  14.047  53.830  1.00 95.86           N1+
ATOM    424  NH2 ARG L  57      30.886  12.575  53.281  1.00 93.60           N  
ATOM    425  C   ARG L  57      30.475  18.597  54.309  1.00 99.38           C  
ATOM    426  O   ARG L  57      31.451  19.312  54.084  1.00 98.26           O  
ATOM    427  N   PHE L  58      29.447  18.493  53.439  1.00 91.31           N  
ATOM    428  CA  PHE L  58      29.423  19.262  52.223  1.00 87.84           C  
ATOM    429  CB  PHE L  58      28.487  18.671  51.154  1.00 86.24           C  
ATOM    430  CG  PHE L  58      29.008  17.339  50.735  1.00 86.81           C  
ATOM    431  CD1 PHE L  58      28.775  16.220  51.501  1.00 90.52           C  
ATOM    432  CD2 PHE L  58      29.718  17.206  49.563  1.00 84.58           C  
ATOM    433  CE1 PHE L  58      29.252  14.991  51.111  1.00 92.25           C  
ATOM    434  CE2 PHE L  58      30.197  15.980  49.170  1.00 86.78           C  
ATOM    435  CZ  PHE L  58      29.965  14.869  49.944  1.00 89.83           C  
ATOM    436  C   PHE L  58      28.894  20.638  52.529  1.00 90.29           C  
ATOM    437  O   PHE L  58      27.910  20.785  53.254  1.00 95.32           O  
ATOM    438  N   SER L  59      29.540  21.693  51.979  1.00 88.21           N  
ATOM    439  CA  SER L  59      29.085  23.043  52.195  1.00 86.72           C  
ATOM    440  CB  SER L  59      29.766  23.752  53.378  1.00 87.18           C  
ATOM    441  OG  SER L  59      29.411  23.143  54.609  1.00 97.66           O  
ATOM    442  C   SER L  59      29.445  23.863  50.996  1.00 85.95           C  
ATOM    443  O   SER L  59      30.443  23.595  50.326  1.00 86.90           O  
ATOM    444  N   GLY L  60      28.644  24.914  50.709  1.00 83.45           N  
ATOM    445  CA  GLY L  60      28.930  25.764  49.588  1.00 83.06           C  
ATOM    446  C   GLY L  60      28.902  27.183  50.068  1.00 85.88           C  
ATOM    447  O   GLY L  60      28.192  27.512  51.018  1.00 90.30           O  
ATOM    448  N   SER L  61      29.689  28.064  49.411  1.00 84.84           N  
ATOM    449  CA  SER L  61      29.738  29.453  49.787  1.00 92.15           C  
ATOM    450  CB  SER L  61      30.970  29.833  50.629  1.00 96.62           C  
ATOM    451  OG  SER L  61      30.933  29.187  51.892  1.00101.73           O  
ATOM    452  C   SER L  61      29.841  30.272  48.540  1.00 89.68           C  
ATOM    453  O   SER L  61      30.194  29.763  47.478  1.00 88.57           O  
ATOM    454  N   ARG L  62      29.509  31.578  48.626  1.00 93.56           N  
ATOM    455  CA  ARG L  62      29.665  32.352  47.432  1.00 92.81           C  
ATOM    456  CB  ARG L  62      28.385  32.584  46.611  1.00 94.43           C  
ATOM    457  CG  ARG L  62      27.347  33.470  47.300  1.00 97.88           C  
ATOM    458  CD  ARG L  62      26.082  33.686  46.467  1.00101.52           C  
ATOM    459  NE  ARG L  62      26.397  34.604  45.335  1.00105.05           N  
ATOM    460  CZ  ARG L  62      25.949  35.894  45.369  1.00108.70           C  
ATOM    461  NH1 ARG L  62      25.255  36.344  46.454  1.00110.01           N1+
ATOM    462  NH2 ARG L  62      26.179  36.732  44.316  1.00108.40           N  
ATOM    463  C   ARG L  62      30.142  33.708  47.786  1.00100.95           C  
ATOM    464  O   ARG L  62      29.793  34.273  48.822  1.00105.59           O  
ATOM    465  N   TRP L  63      31.004  34.257  46.922  1.00105.16           N  
ATOM    466  CA  TRP L  63      31.379  35.608  47.132  1.00113.38           C  
ATOM    467  CB  TRP L  63      32.658  35.707  47.970  1.00124.13           C  
ATOM    468  CG  TRP L  63      32.969  37.076  48.509  1.00135.86           C  
ATOM    469  CD2 TRP L  63      34.234  37.711  48.324  1.00140.11           C  
ATOM    470  CD1 TRP L  63      32.228  37.907  49.300  1.00146.75           C  
ATOM    471  NE1 TRP L  63      32.955  39.028  49.612  1.00149.66           N  
ATOM    472  CE2 TRP L  63      34.194  38.919  49.020  1.00144.54           C  
ATOM    473  CE3 TRP L  63      35.341  37.309  47.638  1.00138.03           C  
ATOM    474  CZ2 TRP L  63      35.273  39.751  49.039  1.00146.23           C  
ATOM    475  CZ3 TRP L  63      36.422  38.156  47.650  1.00139.99           C  
ATOM    476  CH2 TRP L  63      36.389  39.353  48.337  1.00144.78           C  
ATOM    477  C   TRP L  63      31.556  36.160  45.759  1.00111.60           C  
ATOM    478  O   TRP L  63      32.503  35.823  45.050  1.00110.32           O  
ATOM    479  N   GLY L  64      30.622  37.027  45.337  1.00111.02           N  
ATOM    480  CA  GLY L  64      30.702  37.554  44.009  1.00108.97           C  
ATOM    481  C   GLY L  64      30.363  36.454  43.046  1.00105.05           C  
ATOM    482  O   GLY L  64      29.454  35.651  43.256  1.00101.42           O  
ATOM    483  N   PRO L  65      31.067  36.476  41.949  1.00105.99           N  
ATOM    484  CA  PRO L  65      30.882  35.488  40.916  1.00104.04           C  
ATOM    485  CD  PRO L  65      31.498  37.753  41.404  1.00146.11           C  
ATOM    486  CB  PRO L  65      31.532  36.066  39.661  1.00102.32           C  
ATOM    487  CG  PRO L  65      31.461  37.587  39.877  1.00147.57           C  
ATOM    488  C   PRO L  65      31.433  34.142  41.279  1.00105.28           C  
ATOM    489  O   PRO L  65      31.092  33.169  40.607  1.00104.56           O  
ATOM    490  N   ASP L  66      32.294  34.061  42.312  1.00101.85           N  
ATOM    491  CA  ASP L  66      32.948  32.821  42.610  1.00100.33           C  
ATOM    492  CB  ASP L  66      34.363  33.016  43.177  1.00110.45           C  
ATOM    493  CG  ASP L  66      35.231  33.616  42.074  1.00117.23           C  
ATOM    494  OD1 ASP L  66      35.297  33.013  40.969  1.00116.45           O  
ATOM    495  OD2 ASP L  66      35.826  34.698  42.321  1.00120.25           O1-
ATOM    496  C   ASP L  66      32.157  32.035  43.612  1.00 96.25           C  
ATOM    497  O   ASP L  66      31.657  32.576  44.597  1.00 98.76           O  
ATOM    498  N   TYR L  67      32.027  30.713  43.361  1.00 86.39           N  
ATOM    499  CA  TYR L  67      31.310  29.822  44.231  1.00 80.56           C  
ATOM    500  CB  TYR L  67      30.079  29.152  43.584  1.00 73.93           C  
ATOM    501  CG  TYR L  67      28.981  30.151  43.414  1.00 75.40           C  
ATOM    502  CD1 TYR L  67      28.951  31.009  42.339  1.00 79.05           C  
ATOM    503  CD2 TYR L  67      27.960  30.219  44.333  1.00 78.85           C  
ATOM    504  CE1 TYR L  67      27.932  31.921  42.191  1.00 82.22           C  
ATOM    505  CE2 TYR L  67      26.938  31.129  44.193  1.00 81.73           C  
ATOM    506  CZ  TYR L  67      26.923  31.986  43.120  1.00 82.11           C  
ATOM    507  OH  TYR L  67      25.877  32.921  42.969  1.00 81.22           O  
ATOM    508  C   TYR L  67      32.241  28.715  44.615  1.00 82.45           C  
ATOM    509  O   TYR L  67      33.037  28.253  43.798  1.00 84.56           O  
ATOM    510  N   THR L  68      32.174  28.264  45.887  1.00 88.72           N  
ATOM    511  CA  THR L  68      33.052  27.210  46.299  1.00 90.12           C  
ATOM    512  CB  THR L  68      34.033  27.628  47.354  1.00125.14           C  
ATOM    513  OG1 THR L  68      33.348  28.015  48.537  1.00  0.00           O  
ATOM    514  CG2 THR L  68      34.856  28.808  46.814  1.00  0.00           C  
ATOM    515  C   THR L  68      32.253  26.091  46.886  1.00 82.92           C  
ATOM    516  O   THR L  68      31.284  26.307  47.614  1.00 86.08           O  
ATOM    517  N   LEU L  69      32.648  24.850  46.543  1.00 79.72           N  
ATOM    518  CA  LEU L  69      32.064  23.669  47.109  1.00 80.50           C  
ATOM    519  CB  LEU L  69      31.602  22.648  46.053  1.00 78.24           C  
ATOM    520  CG  LEU L  69      31.067  21.330  46.647  1.00 73.10           C  
ATOM    521  CD1 LEU L  69      29.847  21.564  47.551  1.00 70.44           C  
ATOM    522  CD2 LEU L  69      30.789  20.298  45.541  1.00 70.21           C  
ATOM    523  C   LEU L  69      33.156  23.034  47.907  1.00 83.25           C  
ATOM    524  O   LEU L  69      34.207  22.695  47.364  1.00 91.30           O  
ATOM    525  N   THR L  70      32.938  22.862  49.225  1.00 84.78           N  
ATOM    526  CA  THR L  70      33.976  22.316  50.048  1.00 85.41           C  
ATOM    527  CB  THR L  70      34.427  23.259  51.126  1.00 86.10           C  
ATOM    528  OG1 THR L  70      35.505  22.696  51.860  1.00113.31           O  
ATOM    529  CG2 THR L  70      33.234  23.560  52.051  1.00104.47           C  
ATOM    530  C   THR L  70      33.480  21.073  50.713  1.00 87.54           C  
ATOM    531  O   THR L  70      32.376  21.030  51.254  1.00 88.81           O  
ATOM    532  N   ILE L  71      34.309  20.013  50.677  1.00 87.50           N  
ATOM    533  CA  ILE L  71      33.955  18.767  51.284  1.00 92.66           C  
ATOM    534  CB  ILE L  71      34.013  17.640  50.302  1.00 89.76           C  
ATOM    535  CG1 ILE L  71      33.042  17.921  49.145  1.00 83.70           C  
ATOM    536  CG2 ILE L  71      33.731  16.328  51.048  1.00 89.84           C  
ATOM    537  CD1 ILE L  71      33.268  17.042  47.918  1.00 80.00           C  
ATOM    538  C   ILE L  71      34.968  18.498  52.347  1.00101.05           C  
ATOM    539  O   ILE L  71      36.155  18.350  52.060  1.00104.53           O  
ATOM    540  N   SER L  72      34.523  18.448  53.616  1.00102.92           N  
ATOM    541  CA  SER L  72      35.449  18.179  54.672  1.00107.68           C  
ATOM    542  CB  SER L  72      35.099  18.888  55.991  1.00109.52           C  
ATOM    543  OG  SER L  72      33.816  18.481  56.435  1.00117.40           O  
ATOM    544  C   SER L  72      35.461  16.702  54.910  1.00113.14           C  
ATOM    545  O   SER L  72      34.496  16.001  54.618  1.00116.23           O  
ATOM    546  N   ASN L  73      36.580  16.198  55.463  1.00112.28           N  
ATOM    547  CA  ASN L  73      36.739  14.808  55.789  1.00111.89           C  
ATOM    548  CB  ASN L  73      36.057  14.382  57.097  1.00122.80           C  
ATOM    549  CG  ASN L  73      36.924  14.887  58.238  1.00135.08           C  
ATOM    550  OD1 ASN L  73      37.807  15.723  58.048  1.00141.18           O  
ATOM    551  ND2 ASN L  73      36.676  14.352  59.463  1.00137.09           N  
ATOM    552  C   ASN L  73      36.277  13.907  54.685  1.00106.25           C  
ATOM    553  O   ASN L  73      35.290  13.189  54.833  1.00106.07           O  
ATOM    554  N   LEU L  74      37.015  13.893  53.557  1.00104.00           N  
ATOM    555  CA  LEU L  74      36.647  13.065  52.439  1.00101.16           C  
ATOM    556  CB  LEU L  74      37.601  13.146  51.228  1.00 99.70           C  
ATOM    557  CG  LEU L  74      37.442  14.400  50.345  1.00 97.35           C  
ATOM    558  CD1 LEU L  74      37.709  15.699  51.114  1.00 99.49           C  
ATOM    559  CD2 LEU L  74      38.315  14.293  49.086  1.00 98.17           C  
ATOM    560  C   LEU L  74      36.596  11.631  52.856  1.00100.54           C  
ATOM    561  O   LEU L  74      37.358  11.178  53.711  1.00107.49           O  
ATOM    562  N   GLU L  75      35.642  10.893  52.249  1.00 97.28           N  
ATOM    563  CA  GLU L  75      35.416   9.496  52.496  1.00100.49           C  
ATOM    564  CB  GLU L  75      34.056   9.208  53.148  1.00103.15           C  
ATOM    565  CG  GLU L  75      33.922   9.830  54.537  1.00110.85           C  
ATOM    566  CD  GLU L  75      32.547   9.486  55.084  1.00114.75           C  
ATOM    567  OE1 GLU L  75      31.863   8.620  54.476  1.00115.72           O  
ATOM    568  OE2 GLU L  75      32.167  10.081  56.127  1.00111.67           O1-
ATOM    569  C   GLU L  75      35.425   8.809  51.163  1.00104.38           C  
ATOM    570  O   GLU L  75      35.388   9.454  50.119  1.00102.65           O  
ATOM    571  N   SER L  76      35.453   7.463  51.166  1.00108.94           N  
ATOM    572  CA  SER L  76      35.568   6.714  49.943  1.00112.02           C  
ATOM    573  CB  SER L  76      35.558   5.193  50.180  1.00117.09           C  
ATOM    574  OG  SER L  76      34.338   4.802  50.788  1.00125.50           O  
ATOM    575  C   SER L  76      34.438   7.048  49.007  1.00109.98           C  
ATOM    576  O   SER L  76      34.638   7.130  47.796  1.00111.50           O  
ATOM    577  N   GLY L  77      33.223   7.254  49.543  1.00105.59           N  
ATOM    578  CA  GLY L  77      32.048   7.533  48.759  1.00101.33           C  
ATOM    579  C   GLY L  77      32.151   8.856  48.061  1.00 99.02           C  
ATOM    580  O   GLY L  77      31.552   9.052  47.006  1.00101.29           O  
ATOM    581  N   ASP L  78      32.871   9.810  48.673  1.00 94.84           N  
ATOM    582  CA  ASP L  78      32.979  11.175  48.235  1.00 86.21           C  
ATOM    583  CB  ASP L  78      33.739  12.040  49.256  1.00 87.97           C  
ATOM    584  CG  ASP L  78      32.900  12.102  50.528  1.00100.23           C  
ATOM    585  OD1 ASP L  78      31.720  11.664  50.475  1.00102.03           O  
ATOM    586  OD2 ASP L  78      33.424  12.585  51.568  1.00100.52           O1-
ATOM    587  C   ASP L  78      33.682  11.310  46.911  1.00 82.57           C  
ATOM    588  O   ASP L  78      33.444  12.278  46.191  1.00 78.09           O  
ATOM    589  N   PHE L  79      34.592  10.380  46.560  1.00 85.02           N  
ATOM    590  CA  PHE L  79      35.362  10.512  45.350  1.00 87.70           C  
ATOM    591  CB  PHE L  79      36.483   9.463  45.226  1.00 93.40           C  
ATOM    592  CG  PHE L  79      37.473   9.703  46.317  1.00101.41           C  
ATOM    593  CD1 PHE L  79      38.476  10.634  46.164  1.00100.97           C  
ATOM    594  CD2 PHE L  79      37.402   8.992  47.492  1.00102.63           C  
ATOM    595  CE1 PHE L  79      39.389  10.852  47.170  1.00101.41           C  
ATOM    596  CE2 PHE L  79      38.313   9.207  48.500  1.00104.88           C  
ATOM    597  CZ  PHE L  79      39.310  10.139  48.341  1.00105.26           C  
ATOM    598  C   PHE L  79      34.482  10.376  44.142  1.00 89.96           C  
ATOM    599  O   PHE L  79      33.508   9.624  44.140  1.00 93.77           O  
ATOM    600  N   GLY L  80      34.822  11.126  43.068  1.00 85.56           N  
ATOM    601  CA  GLY L  80      34.070  11.090  41.844  1.00 77.40           C  
ATOM    602  C   GLY L  80      34.327  12.378  41.121  1.00 77.52           C  
ATOM    603  O   GLY L  80      35.363  13.011  41.310  1.00 86.71           O  
ATOM    604  N   VAL L  81      33.386  12.788  40.245  1.00 73.20           N  
ATOM    605  CA  VAL L  81      33.537  14.022  39.524  1.00 74.09           C  
ATOM    606  CB  VAL L  81      33.560  13.827  38.038  1.00 74.78           C  
ATOM    607  CG1 VAL L  81      32.302  13.046  37.630  1.00 82.27           C  
ATOM    608  CG2 VAL L  81      33.684  15.202  37.360  1.00 70.98           C  
ATOM    609  C   VAL L  81      32.384  14.920  39.875  1.00 72.10           C  
ATOM    610  O   VAL L  81      31.242  14.472  39.960  1.00 71.85           O  
ATOM    611  N   TYR L  82      32.663  16.231  40.074  1.00 71.64           N  
ATOM    612  CA  TYR L  82      31.638  17.157  40.482  1.00 66.88           C  
ATOM    613  CB  TYR L  82      31.961  17.913  41.790  1.00 65.13           C  
ATOM    614  CG  TYR L  82      31.884  16.981  42.956  1.00 67.69           C  
ATOM    615  CD1 TYR L  82      32.924  16.133  43.265  1.00 66.70           C  
ATOM    616  CD2 TYR L  82      30.763  16.970  43.757  1.00 69.40           C  
ATOM    617  CE1 TYR L  82      32.841  15.285  44.346  1.00 66.56           C  
ATOM    618  CE2 TYR L  82      30.673  16.125  44.838  1.00 71.90           C  
ATOM    619  CZ  TYR L  82      31.713  15.280  45.133  1.00 70.66           C  
ATOM    620  OH  TYR L  82      31.623  14.412  46.242  1.00 72.84           O  
ATOM    621  C   TYR L  82      31.448  18.203  39.421  1.00 68.92           C  
ATOM    622  O   TYR L  82      32.402  18.645  38.784  1.00 71.69           O  
ATOM    623  N   TYR L  83      30.179  18.620  39.206  1.00 65.83           N  
ATOM    624  CA  TYR L  83      29.882  19.603  38.200  1.00 61.33           C  
ATOM    625  CB  TYR L  83      28.999  19.070  37.056  1.00 59.08           C  
ATOM    626  CG  TYR L  83      29.707  17.978  36.327  1.00 62.82           C  
ATOM    627  CD1 TYR L  83      30.676  18.263  35.394  1.00 64.87           C  
ATOM    628  CD2 TYR L  83      29.383  16.661  36.565  1.00 62.98           C  
ATOM    629  CE1 TYR L  83      31.322  17.251  34.719  1.00 66.58           C  
ATOM    630  CE2 TYR L  83      30.025  15.647  35.894  1.00 63.69           C  
ATOM    631  CZ  TYR L  83      30.996  15.940  34.970  1.00 67.55           C  
ATOM    632  OH  TYR L  83      31.653  14.897  34.283  1.00 68.73           O  
ATOM    633  C   TYR L  83      29.090  20.718  38.821  1.00 65.49           C  
ATOM    634  O   TYR L  83      28.265  20.490  39.706  1.00 70.46           O  
ATOM    635  N   CYS L  84      29.343  21.971  38.374  1.00 69.11           N  
ATOM    636  CA  CYS L  84      28.565  23.099  38.814  1.00 68.61           C  
ATOM    637  CB  CYS L  84      29.386  24.385  39.125  1.00 63.06           C  
ATOM    638  SG  CYS L  84      30.433  25.000  37.764  1.00 86.39           S  
ATOM    639  C   CYS L  84      27.574  23.390  37.726  1.00 68.70           C  
ATOM    640  O   CYS L  84      27.828  23.118  36.553  1.00 71.41           O  
ATOM    641  N   GLN L  85      26.388  23.924  38.093  1.00 63.69           N  
ATOM    642  CA  GLN L  85      25.381  24.149  37.094  1.00 58.88           C  
ATOM    643  CB  GLN L  85      24.287  23.073  37.087  1.00 60.92           C  
ATOM    644  CG  GLN L  85      23.219  23.320  36.023  1.00 63.74           C  
ATOM    645  CD  GLN L  85      21.969  22.556  36.432  1.00 68.28           C  
ATOM    646  OE1 GLN L  85      21.870  22.060  37.553  1.00 72.69           O  
ATOM    647  NE2 GLN L  85      20.979  22.475  35.503  1.00 71.63           N  
ATOM    648  C   GLN L  85      24.652  25.425  37.371  1.00 63.72           C  
ATOM    649  O   GLN L  85      24.358  25.763  38.516  1.00 68.38           O  
ATOM    650  N   GLN L  86      24.337  26.171  36.296  1.00 64.29           N  
ATOM    651  CA  GLN L  86      23.542  27.354  36.421  1.00 64.73           C  
ATOM    652  CB  GLN L  86      24.378  28.648  36.321  1.00 66.53           C  
ATOM    653  CG  GLN L  86      23.578  29.934  36.543  1.00 76.10           C  
ATOM    654  CD  GLN L  86      24.544  31.113  36.481  1.00 81.66           C  
ATOM    655  OE1 GLN L  86      25.735  30.972  36.750  1.00 86.20           O  
ATOM    656  NE2 GLN L  86      24.017  32.315  36.124  1.00 83.87           N  
ATOM    657  C   GLN L  86      22.589  27.300  35.275  1.00 68.32           C  
ATOM    658  O   GLN L  86      23.002  27.421  34.121  1.00 72.40           O  
ATOM    659  N   TYR L  87      21.277  27.116  35.543  1.00 75.18           N  
ATOM    660  CA  TYR L  87      20.438  27.048  34.387  1.00 70.69           C  
ATOM    661  CB  TYR L  87      20.482  28.312  33.509  1.00 68.61           C  
ATOM    662  CG  TYR L  87      19.916  29.415  34.337  1.00 73.37           C  
ATOM    663  CD1 TYR L  87      20.717  30.120  35.206  1.00 81.46           C  
ATOM    664  CD2 TYR L  87      18.582  29.739  34.253  1.00 73.03           C  
ATOM    665  CE1 TYR L  87      20.201  31.136  35.977  1.00 83.60           C  
ATOM    666  CE2 TYR L  87      18.059  30.753  35.020  1.00 78.34           C  
ATOM    667  CZ  TYR L  87      18.868  31.453  35.883  1.00 87.01           C  
ATOM    668  OH  TYR L  87      18.328  32.494  36.669  1.00 97.12           O  
ATOM    669  C   TYR L  87      20.864  25.848  33.597  1.00 80.34           C  
ATOM    670  O   TYR L  87      21.275  24.832  34.151  1.00 83.65           O  
ATOM    671  N   GLU L  88      20.690  25.926  32.271  1.00 78.75           N  
ATOM    672  CA  GLU L  88      21.009  24.884  31.341  1.00 68.71           C  
ATOM    673  CB  GLU L  88      20.686  25.260  29.883  1.00 66.55           C  
ATOM    674  CG  GLU L  88      19.229  25.642  29.623  1.00 73.38           C  
ATOM    675  CD  GLU L  88      19.111  27.155  29.749  1.00 88.01           C  
ATOM    676  OE1 GLU L  88      19.366  27.690  30.859  1.00 98.69           O  
ATOM    677  OE2 GLU L  88      18.765  27.802  28.724  1.00 87.66           O1-
ATOM    678  C   GLU L  88      22.482  24.561  31.343  1.00 73.46           C  
ATOM    679  O   GLU L  88      22.842  23.436  30.998  1.00 77.29           O  
ATOM    680  N   PHE L  89      23.379  25.519  31.683  1.00 61.14           N  
ATOM    681  CA  PHE L  89      24.788  25.281  31.481  1.00 61.54           C  
ATOM    682  CB  PHE L  89      25.574  26.577  31.221  1.00 63.83           C  
ATOM    683  CG  PHE L  89      25.008  27.186  29.985  1.00 67.62           C  
ATOM    684  CD1 PHE L  89      25.496  26.846  28.745  1.00 65.70           C  
ATOM    685  CD2 PHE L  89      23.974  28.092  30.066  1.00 73.01           C  
ATOM    686  CE1 PHE L  89      24.970  27.410  27.606  1.00 67.75           C  
ATOM    687  CE2 PHE L  89      23.444  28.659  28.931  1.00 70.77           C  
ATOM    688  CZ  PHE L  89      23.943  28.320  27.697  1.00 69.80           C  
ATOM    689  C   PHE L  89      25.443  24.574  32.638  1.00 65.20           C  
ATOM    690  O   PHE L  89      25.046  24.719  33.793  1.00 70.41           O  
ATOM    691  N   PHE L  90      26.497  23.779  32.323  1.00 62.40           N  
ATOM    692  CA  PHE L  90      27.243  23.021  33.293  1.00 62.29           C  
ATOM    693  CB  PHE L  90      27.187  21.497  33.077  1.00 61.54           C  
ATOM    694  CG  PHE L  90      25.835  20.973  33.420  1.00 56.75           C  
ATOM    695  CD1 PHE L  90      24.783  21.084  32.538  1.00 58.58           C  
ATOM    696  CD2 PHE L  90      25.631  20.345  34.626  1.00 55.22           C  
ATOM    697  CE1 PHE L  90      23.542  20.586  32.867  1.00 61.86           C  
ATOM    698  CE2 PHE L  90      24.396  19.846  34.959  1.00 58.65           C  
ATOM    699  CZ  PHE L  90      23.347  19.966  34.078  1.00 61.83           C  
ATOM    700  C   PHE L  90      28.697  23.370  33.159  1.00 68.30           C  
ATOM    701  O   PHE L  90      29.122  23.959  32.167  1.00 74.95           O  
ATOM    702  N   GLY L  91      29.498  23.027  34.195  1.00 65.07           N  
ATOM    703  CA  GLY L  91      30.915  23.256  34.169  1.00 68.35           C  
ATOM    704  C   GLY L  91      31.574  22.060  33.544  1.00 73.60           C  
ATOM    705  O   GLY L  91      30.938  21.039  33.288  1.00 75.23           O  
ATOM    706  N   GLN L  92      32.897  22.161  33.314  1.00 75.45           N  
ATOM    707  CA  GLN L  92      33.697  21.136  32.699  1.00 79.73           C  
ATOM    708  CB  GLN L  92      35.169  21.533  32.484  1.00 85.53           C  
ATOM    709  CG  GLN L  92      35.385  22.791  31.652  1.00 98.98           C  
ATOM    710  CD  GLN L  92      35.405  23.976  32.611  1.00109.94           C  
ATOM    711  OE1 GLN L  92      34.420  24.280  33.280  1.00109.13           O  
ATOM    712  NE2 GLN L  92      36.566  24.673  32.687  1.00117.03           N  
ATOM    713  C   GLN L  92      33.740  19.958  33.615  1.00 80.32           C  
ATOM    714  O   GLN L  92      33.881  18.821  33.169  1.00 84.99           O  
ATOM    715  N   GLY L  93      33.684  20.206  34.936  1.00 74.47           N  
ATOM    716  CA  GLY L  93      33.718  19.123  35.879  1.00 72.17           C  
ATOM    717  C   GLY L  93      35.067  19.078  36.526  1.00 74.82           C  
ATOM    718  O   GLY L  93      36.057  19.551  35.970  1.00 81.22           O  
ATOM    719  N   THR L  94      35.115  18.520  37.756  1.00 74.52           N  
ATOM    720  CA  THR L  94      36.348  18.372  38.479  1.00 75.31           C  
ATOM    721  CB  THR L  94      36.442  19.269  39.681  1.00 74.18           C  
ATOM    722  OG1 THR L  94      36.348  20.630  39.289  1.00 79.42           O  
ATOM    723  CG2 THR L  94      37.784  19.015  40.388  1.00 71.71           C  
ATOM    724  C   THR L  94      36.405  16.963  38.989  1.00 80.58           C  
ATOM    725  O   THR L  94      35.489  16.510  39.673  1.00 83.42           O  
ATOM    726  N   LYS L  95      37.498  16.233  38.687  1.00 77.67           N  
ATOM    727  CA  LYS L  95      37.576  14.876  39.144  1.00 77.72           C  
ATOM    728  CB  LYS L  95      38.316  13.926  38.186  1.00 78.48           C  
ATOM    729  CG  LYS L  95      38.379  12.487  38.708  1.00 84.84           C  
ATOM    730  CD  LYS L  95      38.896  11.467  37.693  1.00 95.49           C  
ATOM    731  CE  LYS L  95      38.946  10.039  38.247  1.00106.01           C  
ATOM    732  NZ  LYS L  95      39.568   9.132  37.258  1.00110.29           N1+
ATOM    733  C   LYS L  95      38.324  14.857  40.438  1.00 79.84           C  
ATOM    734  O   LYS L  95      39.474  15.290  40.511  1.00 87.73           O  
ATOM    735  N   VAL L  96      37.671  14.345  41.501  1.00 75.74           N  
ATOM    736  CA  VAL L  96      38.309  14.258  42.783  1.00 78.27           C  
ATOM    737  CB  VAL L  96      37.392  14.659  43.904  1.00 77.82           C  
ATOM    738  CG1 VAL L  96      38.147  14.527  45.233  1.00 75.95           C  
ATOM    739  CG2 VAL L  96      36.856  16.071  43.627  1.00 81.61           C  
ATOM    740  C   VAL L  96      38.644  12.807  42.971  1.00 83.69           C  
ATOM    741  O   VAL L  96      37.756  11.954  43.005  1.00 86.16           O  
ATOM    742  N   GLN L  97      39.947  12.486  43.102  1.00 87.90           N  
ATOM    743  CA  GLN L  97      40.345  11.110  43.187  1.00 89.14           C  
ATOM    744  CB  GLN L  97      41.097  10.653  41.922  1.00 91.24           C  
ATOM    745  CG  GLN L  97      42.372  11.455  41.646  1.00 96.29           C  
ATOM    746  CD  GLN L  97      42.866  11.095  40.251  1.00 98.68           C  
ATOM    747  OE1 GLN L  97      42.382  10.148  39.632  1.00 96.49           O  
ATOM    748  NE2 GLN L  97      43.855  11.875  39.737  1.00101.52           N  
ATOM    749  C   GLN L  97      41.226  10.902  44.383  1.00 92.22           C  
ATOM    750  O   GLN L  97      41.826  11.838  44.910  1.00 90.59           O  
ATOM    751  N   VAL L  98      41.299   9.639  44.852  1.00 95.24           N  
ATOM    752  CA  VAL L  98      42.069   9.296  46.014  1.00101.46           C  
ATOM    753  CB  VAL L  98      41.666   7.982  46.614  1.00112.74           C  
ATOM    754  CG1 VAL L  98      41.808   6.890  45.542  1.00112.96           C  
ATOM    755  CG2 VAL L  98      42.518   7.729  47.868  1.00111.20           C  
ATOM    756  C   VAL L  98      43.514   9.217  45.643  1.00103.79           C  
ATOM    757  O   VAL L  98      43.867   8.703  44.583  1.00101.35           O  
ATOM    758  N   ASP L  99      44.397   9.739  46.522  1.00106.34           N  
ATOM    759  CA  ASP L  99      45.801   9.717  46.236  1.00108.60           C  
ATOM    760  CB  ASP L  99      46.345  11.099  45.827  1.00113.94           C  
ATOM    761  CG  ASP L  99      47.740  10.922  45.244  1.00119.87           C  
ATOM    762  OD1 ASP L  99      48.347   9.841  45.461  1.00116.27           O  
ATOM    763  OD2 ASP L  99      48.218  11.874  44.569  1.00124.94           O1-
ATOM    764  C   ASP L  99      46.538   9.284  47.499  1.00108.23           C  
ATOM    765  O   ASP L  99      46.465  10.022  48.519  1.00108.35           O  
ATOM    766  OXT ASP L  99      47.192   8.208  47.459  1.00  0.00           O1-
TER     767      ASP L  99 
ATOM    768  N   GLN H 100       8.504   7.013  46.027  1.00 90.70           N1+
ATOM    769  CA  GLN H 100       8.344   8.450  45.734  1.00 83.75           C  
ATOM    770  CB  GLN H 100       9.328   9.284  46.571  1.00 89.69           C  
ATOM    771  CG  GLN H 100       9.037   9.252  48.074  1.00100.35           C  
ATOM    772  CD  GLN H 100      10.097  10.098  48.770  1.00107.69           C  
ATOM    773  OE1 GLN H 100      11.085  10.503  48.159  1.00144.74           O  
ATOM    774  NE2 GLN H 100       9.886  10.381  50.083  1.00137.65           N  
ATOM    775  C   GLN H 100       8.585   8.722  44.285  1.00 76.98           C  
ATOM    776  O   GLN H 100       8.235   7.915  43.425  1.00 79.65           O  
ATOM    777  N   VAL H 101       9.195   9.880  43.976  1.00 89.84           N  
ATOM    778  CA  VAL H 101       9.409  10.232  42.604  1.00 75.40           C  
ATOM    779  CB  VAL H 101       9.868  11.651  42.426  1.00 68.03           C  
ATOM    780  CG1 VAL H 101      10.183  11.896  40.941  1.00 60.28           C  
ATOM    781  CG2 VAL H 101       8.790  12.585  43.002  1.00 69.03           C  
ATOM    782  C   VAL H 101      10.465   9.335  42.044  1.00 75.21           C  
ATOM    783  O   VAL H 101      11.538   9.174  42.624  1.00 78.72           O  
ATOM    784  N   GLN H 102      10.180   8.721  40.878  1.00 74.66           N  
ATOM    785  CA  GLN H 102      11.153   7.845  40.298  1.00 71.04           C  
ATOM    786  CB  GLN H 102      10.934   6.372  40.690  1.00 77.04           C  
ATOM    787  CG  GLN H 102      12.022   5.429  40.179  1.00 93.59           C  
ATOM    788  CD  GLN H 102      11.747   4.048  40.754  1.00103.25           C  
ATOM    789  OE1 GLN H 102      10.798   3.854  41.513  1.00138.38           O  
ATOM    790  NE2 GLN H 102      12.604   3.060  40.386  1.00150.10           N  
ATOM    791  C   GLN H 102      11.077   7.959  38.802  1.00 69.61           C  
ATOM    792  O   GLN H 102       9.995   8.040  38.222  1.00 77.65           O  
ATOM    793  N   LEU H 103      12.251   7.980  38.137  1.00 65.28           N  
ATOM    794  CA  LEU H 103      12.309   8.085  36.704  1.00 58.46           C  
ATOM    795  CB  LEU H 103      13.245   9.217  36.243  1.00 52.71           C  
ATOM    796  CG  LEU H 103      12.755  10.618  36.657  1.00 53.57           C  
ATOM    797  CD1 LEU H 103      13.733  11.717  36.224  1.00 59.67           C  
ATOM    798  CD2 LEU H 103      11.337  10.884  36.130  1.00 51.74           C  
ATOM    799  C   LEU H 103      12.876   6.799  36.180  1.00 64.98           C  
ATOM    800  O   LEU H 103      14.004   6.431  36.508  1.00 70.11           O  
ATOM    801  N   VAL H 104      12.110   6.083  35.329  1.00 60.98           N  
ATOM    802  CA  VAL H 104      12.581   4.825  34.817  1.00 59.17           C  
ATOM    803  CB  VAL H 104      11.546   3.736  34.885  1.00 63.32           C  
ATOM    804  CG1 VAL H 104      12.117   2.464  34.235  1.00 86.89           C  
ATOM    805  CG2 VAL H 104      11.123   3.549  36.351  1.00 65.11           C  
ATOM    806  C   VAL H 104      12.929   5.010  33.373  1.00 62.61           C  
ATOM    807  O   VAL H 104      12.108   5.475  32.583  1.00 69.19           O  
ATOM    808  N   GLN H 105      14.162   4.621  32.987  1.00 59.68           N  
ATOM    809  CA  GLN H 105      14.599   4.818  31.631  1.00 57.86           C  
ATOM    810  CB  GLN H 105      15.956   5.543  31.517  1.00 50.48           C  
ATOM    811  CG  GLN H 105      15.920   6.992  32.005  1.00 55.81           C  
ATOM    812  CD  GLN H 105      17.313   7.578  31.835  1.00 58.02           C  
ATOM    813  OE1 GLN H 105      17.844   8.216  32.741  1.00 65.45           O  
ATOM    814  NE2 GLN H 105      17.915   7.369  30.633  1.00 56.06           N  
ATOM    815  C   GLN H 105      14.748   3.497  30.939  1.00 64.43           C  
ATOM    816  O   GLN H 105      14.827   2.441  31.566  1.00 68.16           O  
ATOM    817  N   SER H 106      14.773   3.544  29.590  1.00 64.04           N  
ATOM    818  CA  SER H 106      14.934   2.371  28.777  1.00 62.30           C  
ATOM    819  CB  SER H 106      14.563   2.584  27.297  1.00 66.38           C  
ATOM    820  OG  SER H 106      15.419   3.549  26.703  1.00 70.80           O  
ATOM    821  C   SER H 106      16.377   1.984  28.849  1.00 65.29           C  
ATOM    822  O   SER H 106      17.175   2.660  29.491  1.00 68.77           O  
ATOM    823  N   GLY H 107      16.752   0.863  28.207  1.00 70.05           N  
ATOM    824  CA  GLY H 107      18.105   0.387  28.295  1.00 72.26           C  
ATOM    825  C   GLY H 107      18.980   1.094  27.307  1.00 71.89           C  
ATOM    826  O   GLY H 107      18.524   1.919  26.517  1.00 73.63           O  
ATOM    827  N   GLY H 108      20.289   0.757  27.340  1.00 71.00           N  
ATOM    828  CA  GLY H 108      21.268   1.363  26.479  1.00 69.78           C  
ATOM    829  C   GLY H 108      21.167   0.748  25.120  1.00 72.29           C  
ATOM    830  O   GLY H 108      20.550  -0.302  24.943  1.00 81.68           O  
ATOM    831  N   GLN H 109      21.795   1.392  24.113  1.00 71.78           N  
ATOM    832  CA  GLN H 109      21.696   0.885  22.775  1.00 70.85           C  
ATOM    833  CB  GLN H 109      20.583   1.576  21.970  1.00 67.14           C  
ATOM    834  CG  GLN H 109      19.189   1.329  22.544  1.00 70.15           C  
ATOM    835  CD  GLN H 109      18.207   2.232  21.813  1.00 78.40           C  
ATOM    836  OE1 GLN H 109      18.606   3.133  21.076  1.00 78.14           O  
ATOM    837  NE2 GLN H 109      16.887   1.985  22.025  1.00 84.61           N  
ATOM    838  C   GLN H 109      22.978   1.144  22.046  1.00 69.91           C  
ATOM    839  O   GLN H 109      23.738   2.050  22.387  1.00 71.72           O  
ATOM    840  N   MET H 110      23.256   0.320  21.015  1.00 68.92           N  
ATOM    841  CA  MET H 110      24.414   0.533  20.196  1.00 67.78           C  
ATOM    842  CB  MET H 110      25.307  -0.705  20.015  1.00 69.57           C  
ATOM    843  CG  MET H 110      26.026  -1.130  21.295  1.00 76.12           C  
ATOM    844  SD  MET H 110      27.260  -2.438  21.049  1.00120.47           S  
ATOM    845  CE  MET H 110      28.380  -1.376  20.092  1.00 99.25           C  
ATOM    846  C   MET H 110      23.902   0.914  18.847  1.00 69.12           C  
ATOM    847  O   MET H 110      23.036   0.244  18.287  1.00 73.95           O  
ATOM    848  N   LYS H 111      24.424   2.023  18.286  1.00 71.90           N  
ATOM    849  CA  LYS H 111      23.923   2.461  17.016  1.00 73.13           C  
ATOM    850  CB  LYS H 111      23.132   3.780  17.085  1.00 70.16           C  
ATOM    851  CG  LYS H 111      21.816   3.676  17.862  1.00 71.36           C  
ATOM    852  CD  LYS H 111      20.858   2.617  17.308  1.00 76.71           C  
ATOM    853  CE  LYS H 111      19.479   2.606  17.968  1.00 76.93           C  
ATOM    854  NZ  LYS H 111      18.658   1.516  17.396  1.00 72.02           N1+
ATOM    855  C   LYS H 111      25.063   2.671  16.070  1.00 75.01           C  
ATOM    856  O   LYS H 111      26.231   2.684  16.455  1.00 79.79           O  
ATOM    857  N   LYS H 112      24.722   2.817  14.773  1.00 72.16           N  
ATOM    858  CA  LYS H 112      25.686   3.060  13.741  1.00 74.50           C  
ATOM    859  CB  LYS H 112      25.493   2.156  12.511  1.00 75.30           C  
ATOM    860  CG  LYS H 112      25.654   0.665  12.824  1.00 83.08           C  
ATOM    861  CD  LYS H 112      25.145  -0.250  11.710  1.00 87.89           C  
ATOM    862  CE  LYS H 112      26.029  -0.237  10.461  1.00 93.09           C  
ATOM    863  NZ  LYS H 112      25.465  -1.135   9.429  1.00102.44           N1+
ATOM    864  C   LYS H 112      25.469   4.474  13.304  1.00 74.46           C  
ATOM    865  O   LYS H 112      24.411   5.053  13.550  1.00 69.60           O  
ATOM    866  N   PRO H 113      26.443   5.059  12.669  1.00 76.27           N  
ATOM    867  CA  PRO H 113      26.301   6.426  12.256  1.00 74.06           C  
ATOM    868  CD  PRO H 113      27.832   4.693  12.891  1.00 80.45           C  
ATOM    869  CB  PRO H 113      27.688   6.863  11.793  1.00 76.31           C  
ATOM    870  CG  PRO H 113      28.641   5.974  12.616  1.00 79.00           C  
ATOM    871  C   PRO H 113      25.237   6.549  11.215  1.00 73.94           C  
ATOM    872  O   PRO H 113      25.158   5.688  10.341  1.00 78.63           O  
ATOM    873  N   GLY H 114      24.413   7.615  11.293  1.00 71.56           N  
ATOM    874  CA  GLY H 114      23.390   7.849  10.313  1.00 71.64           C  
ATOM    875  C   GLY H 114      22.072   7.352  10.826  1.00 74.36           C  
ATOM    876  O   GLY H 114      21.020   7.789  10.361  1.00 77.51           O  
ATOM    877  N   GLU H 115      22.090   6.441  11.816  1.00 73.03           N  
ATOM    878  CA  GLU H 115      20.877   5.884  12.350  1.00 73.35           C  
ATOM    879  CB  GLU H 115      21.074   4.543  13.077  1.00 72.95           C  
ATOM    880  CG  GLU H 115      21.398   3.376  12.143  1.00 82.49           C  
ATOM    881  CD  GLU H 115      21.630   2.143  13.004  1.00 94.45           C  
ATOM    882  OE1 GLU H 115      21.785   2.313  14.243  1.00 97.28           O  
ATOM    883  OE2 GLU H 115      21.655   1.016  12.440  1.00 99.82           O1-
ATOM    884  C   GLU H 115      20.301   6.848  13.341  1.00 72.74           C  
ATOM    885  O   GLU H 115      20.898   7.879  13.646  1.00 78.39           O  
ATOM    886  N   SER H 116      19.078   6.548  13.830  1.00 66.16           N  
ATOM    887  CA  SER H 116      18.431   7.377  14.805  1.00 64.28           C  
ATOM    888  CB  SER H 116      17.100   7.965  14.314  1.00 67.86           C  
ATOM    889  OG  SER H 116      16.201   6.918  13.978  1.00 76.46           O  
ATOM    890  C   SER H 116      18.133   6.526  16.002  1.00 65.98           C  
ATOM    891  O   SER H 116      18.065   5.302  15.900  1.00 73.20           O  
ATOM    892  N   MET H 117      17.962   7.158  17.185  1.00 63.22           N  
ATOM    893  CA  MET H 117      17.712   6.394  18.376  1.00 63.16           C  
ATOM    894  CB  MET H 117      18.866   6.436  19.393  1.00 64.29           C  
ATOM    895  CG  MET H 117      19.059   7.812  20.031  1.00 67.24           C  
ATOM    896  SD  MET H 117      20.381   7.884  21.277  1.00 95.34           S  
ATOM    897  CE  MET H 117      20.149   9.642  21.654  1.00174.18           C  
ATOM    898  C   MET H 117      16.508   6.940  19.078  1.00 63.30           C  
ATOM    899  O   MET H 117      16.151   8.106  18.918  1.00 63.41           O  
ATOM    900  N   ARG H 118      15.831   6.074  19.863  1.00 63.56           N  
ATOM    901  CA  ARG H 118      14.679   6.471  20.622  1.00 64.33           C  
ATOM    902  CB  ARG H 118      13.364   5.878  20.089  1.00 66.63           C  
ATOM    903  CG  ARG H 118      12.832   6.540  18.816  1.00 79.25           C  
ATOM    904  CD  ARG H 118      11.563   7.364  19.050  1.00 86.49           C  
ATOM    905  NE  ARG H 118      10.510   6.424  19.533  1.00 89.43           N  
ATOM    906  CZ  ARG H 118       9.263   6.884  19.851  1.00 88.86           C  
ATOM    907  NH1 ARG H 118       8.962   8.209  19.717  1.00 81.13           N1+
ATOM    908  NH2 ARG H 118       8.312   6.017  20.307  1.00 89.17           N  
ATOM    909  C   ARG H 118      14.841   5.938  22.013  1.00 64.68           C  
ATOM    910  O   ARG H 118      15.114   4.755  22.206  1.00 68.31           O  
ATOM    911  N   ILE H 119      14.668   6.810  23.026  1.00 56.92           N  
ATOM    912  CA  ILE H 119      14.762   6.379  24.391  1.00 54.88           C  
ATOM    913  CB  ILE H 119      16.038   6.800  25.067  1.00 60.31           C  
ATOM    914  CG1 ILE H 119      16.202   8.327  25.051  1.00 88.35           C  
ATOM    915  CG2 ILE H 119      17.196   6.034  24.402  1.00 88.44           C  
ATOM    916  CD1 ILE H 119      17.412   8.812  25.848  1.00 60.28           C  
ATOM    917  C   ILE H 119      13.569   6.895  25.136  1.00 53.20           C  
ATOM    918  O   ILE H 119      13.006   7.932  24.788  1.00 56.98           O  
ATOM    919  N   SER H 120      13.128   6.153  26.174  1.00 53.69           N  
ATOM    920  CA  SER H 120      11.950   6.559  26.887  1.00 56.26           C  
ATOM    921  CB  SER H 120      10.798   5.544  26.795  1.00 57.60           C  
ATOM    922  OG  SER H 120      11.165   4.328  27.429  1.00 66.83           O  
ATOM    923  C   SER H 120      12.272   6.747  28.339  1.00 59.59           C  
ATOM    924  O   SER H 120      13.226   6.173  28.861  1.00 63.75           O  
ATOM    925  N   CYS H 121      11.478   7.604  29.017  1.00 59.66           N  
ATOM    926  CA  CYS H 121      11.647   7.859  30.420  1.00 56.21           C  
ATOM    927  CB  CYS H 121      12.329   9.228  30.689  1.00 58.07           C  
ATOM    928  SG  CYS H 121      12.574   9.628  32.449  1.00 75.98           S  
ATOM    929  C   CYS H 121      10.277   7.859  31.037  1.00 60.30           C  
ATOM    930  O   CYS H 121       9.458   8.732  30.756  1.00 65.20           O  
ATOM    931  N   ARG H 122       9.993   6.870  31.910  1.00 60.54           N  
ATOM    932  CA  ARG H 122       8.696   6.769  32.523  1.00 58.31           C  
ATOM    933  CB  ARG H 122       8.249   5.320  32.776  1.00 63.77           C  
ATOM    934  CG  ARG H 122       6.864   5.226  33.416  1.00 67.96           C  
ATOM    935  CD  ARG H 122       6.669   3.977  34.274  1.00 70.67           C  
ATOM    936  NE  ARG H 122       6.983   2.788  33.439  1.00 70.47           N  
ATOM    937  CZ  ARG H 122       7.540   1.693  34.031  1.00 80.52           C  
ATOM    938  NH1 ARG H 122       7.792   1.702  35.373  1.00 84.45           N1+
ATOM    939  NH2 ARG H 122       7.858   0.598  33.281  1.00 83.84           N  
ATOM    940  C   ARG H 122       8.787   7.402  33.875  1.00 61.34           C  
ATOM    941  O   ARG H 122       9.736   7.163  34.618  1.00 71.62           O  
ATOM    942  N   ALA H 123       7.782   8.221  34.236  1.00 59.21           N  
ATOM    943  CA  ALA H 123       7.818   8.883  35.508  1.00 59.30           C  
ATOM    944  CB  ALA H 123       7.568  10.397  35.422  1.00 61.46           C  
ATOM    945  C   ALA H 123       6.747   8.312  36.377  1.00 66.73           C  
ATOM    946  O   ALA H 123       5.737   7.810  35.887  1.00 69.46           O  
ATOM    947  N   SER H 124       6.976   8.336  37.708  1.00 68.50           N  
ATOM    948  CA  SER H 124       5.984   7.852  38.623  1.00 70.88           C  
ATOM    949  CB  SER H 124       6.075   6.337  38.864  1.00 75.32           C  
ATOM    950  OG  SER H 124       7.334   6.012  39.435  1.00 76.97           O  
ATOM    951  C   SER H 124       6.195   8.527  39.941  1.00 66.19           C  
ATOM    952  O   SER H 124       7.285   9.015  40.236  1.00 73.33           O  
ATOM    953  N   GLY H 125       5.130   8.587  40.764  1.00 75.33           N  
ATOM    954  CA  GLY H 125       5.238   9.165  42.072  1.00 76.18           C  
ATOM    955  C   GLY H 125       4.675  10.552  42.090  1.00 81.26           C  
ATOM    956  O   GLY H 125       4.398  11.088  43.163  1.00 89.72           O  
ATOM    957  N   TYR H 126       4.489  11.189  40.918  1.00 80.86           N  
ATOM    958  CA  TYR H 126       3.976  12.529  40.968  1.00 79.97           C  
ATOM    959  CB  TYR H 126       5.076  13.610  40.994  1.00 73.36           C  
ATOM    960  CG  TYR H 126       5.821  13.601  39.701  1.00 69.98           C  
ATOM    961  CD1 TYR H 126       6.762  12.635  39.429  1.00 70.29           C  
ATOM    962  CD2 TYR H 126       5.588  14.582  38.765  1.00 66.20           C  
ATOM    963  CE1 TYR H 126       7.449  12.642  38.237  1.00 61.95           C  
ATOM    964  CE2 TYR H 126       6.270  14.595  37.572  1.00 62.80           C  
ATOM    965  CZ  TYR H 126       7.204  13.624  37.305  1.00 62.22           C  
ATOM    966  OH  TYR H 126       7.906  13.635  36.082  1.00 64.92           O  
ATOM    967  C   TYR H 126       3.090  12.783  39.787  1.00 83.43           C  
ATOM    968  O   TYR H 126       2.944  11.943  38.899  1.00 84.79           O  
ATOM    969  N   GLU H 127       2.442  13.966  39.780  1.00 83.99           N  
ATOM    970  CA  GLU H 127       1.580  14.352  38.703  1.00 81.84           C  
ATOM    971  CB  GLU H 127       0.714  15.575  39.048  1.00 89.39           C  
ATOM    972  CG  GLU H 127      -0.419  15.834  38.057  1.00101.15           C  
ATOM    973  CD  GLU H 127      -1.509  14.805  38.318  1.00109.24           C  
ATOM    974  OE1 GLU H 127      -1.281  13.601  38.024  1.00110.28           O  
ATOM    975  OE2 GLU H 127      -2.589  15.212  38.822  1.00111.34           O1-
ATOM    976  C   GLU H 127       2.472  14.719  37.557  1.00 78.85           C  
ATOM    977  O   GLU H 127       3.264  15.656  37.640  1.00 79.36           O  
ATOM    978  N   PHE H 128       2.325  13.985  36.440  1.00 76.25           N  
ATOM    979  CA  PHE H 128       3.172  14.088  35.283  1.00 70.05           C  
ATOM    980  CB  PHE H 128       2.823  13.011  34.235  1.00 65.16           C  
ATOM    981  CG  PHE H 128       3.880  12.952  33.184  1.00 58.83           C  
ATOM    982  CD1 PHE H 128       5.119  12.427  33.473  1.00 60.78           C  
ATOM    983  CD2 PHE H 128       3.623  13.384  31.904  1.00 57.50           C  
ATOM    984  CE1 PHE H 128       6.093  12.359  32.504  1.00 61.45           C  
ATOM    985  CE2 PHE H 128       4.592  13.317  30.931  1.00 58.87           C  
ATOM    986  CZ  PHE H 128       5.832  12.808  31.231  1.00 60.53           C  
ATOM    987  C   PHE H 128       3.058  15.443  34.648  1.00 74.02           C  
ATOM    988  O   PHE H 128       4.057  16.020  34.221  1.00 78.07           O  
ATOM    989  N   ILE H 129       1.831  15.984  34.565  1.00 71.87           N  
ATOM    990  CA  ILE H 129       1.555  17.230  33.905  1.00 70.45           C  
ATOM    991  CB  ILE H 129       0.086  17.527  33.788  1.00 71.45           C  
ATOM    992  CG1 ILE H 129      -0.565  17.671  35.174  1.00 88.83           C  
ATOM    993  CG2 ILE H 129      -0.546  16.435  32.907  1.00 87.30           C  
ATOM    994  CD1 ILE H 129      -1.978  18.246  35.120  1.00 80.10           C  
ATOM    995  C   ILE H 129       2.215  18.379  34.605  1.00 76.90           C  
ATOM    996  O   ILE H 129       2.554  19.379  33.975  1.00 80.48           O  
ATOM    997  N   ASP H 130       2.355  18.308  35.936  1.00 76.76           N  
ATOM    998  CA  ASP H 130       2.845  19.435  36.683  1.00 77.39           C  
ATOM    999  CB  ASP H 130       2.747  19.213  38.199  1.00 84.82           C  
ATOM   1000  CG  ASP H 130       1.268  19.276  38.554  1.00 94.82           C  
ATOM   1001  OD1 ASP H 130       0.485  19.828  37.735  1.00 95.47           O  
ATOM   1002  OD2 ASP H 130       0.899  18.776  39.649  1.00122.90           O1-
ATOM   1003  C   ASP H 130       4.263  19.848  36.365  1.00 77.32           C  
ATOM   1004  O   ASP H 130       4.516  21.038  36.176  1.00 82.98           O  
ATOM   1005  N   CYS H 131       5.234  18.913  36.279  1.00 71.07           N  
ATOM   1006  CA  CYS H 131       6.604  19.347  36.114  1.00 68.86           C  
ATOM   1007  CB  CYS H 131       7.594  18.643  37.062  1.00 69.21           C  
ATOM   1008  SG  CYS H 131       7.781  19.389  38.715  1.00 88.09           S  
ATOM   1009  C   CYS H 131       7.102  19.093  34.715  1.00 64.33           C  
ATOM   1010  O   CYS H 131       6.584  18.239  34.003  1.00 66.05           O  
ATOM   1011  N   THR H 132       8.128  19.869  34.281  1.00 56.63           N  
ATOM   1012  CA  THR H 132       8.755  19.700  32.996  1.00 55.16           C  
ATOM   1013  CB  THR H 132       9.386  20.950  32.454  1.00 53.42           C  
ATOM   1014  OG1 THR H 132      10.452  21.370  33.292  1.00 75.75           O  
ATOM   1015  CG2 THR H 132       8.311  22.048  32.368  1.00 74.90           C  
ATOM   1016  C   THR H 132       9.839  18.669  33.130  1.00 56.94           C  
ATOM   1017  O   THR H 132      10.400  18.483  34.207  1.00 61.26           O  
ATOM   1018  N   LEU H 133      10.149  17.955  32.022  1.00 56.87           N  
ATOM   1019  CA  LEU H 133      11.187  16.960  32.041  1.00 54.08           C  
ATOM   1020  CB  LEU H 133      10.755  15.566  31.559  1.00 53.89           C  
ATOM   1021  CG  LEU H 133       9.913  14.802  32.596  1.00 73.67           C  
ATOM   1022  CD1 LEU H 133       8.623  15.560  32.938  1.00 70.32           C  
ATOM   1023  CD2 LEU H 133       9.661  13.352  32.157  1.00 83.44           C  
ATOM   1024  C   LEU H 133      12.307  17.417  31.163  1.00 58.28           C  
ATOM   1025  O   LEU H 133      12.094  18.127  30.181  1.00 65.39           O  
ATOM   1026  N   ASN H 134      13.548  17.013  31.506  1.00 56.89           N  
ATOM   1027  CA  ASN H 134      14.697  17.457  30.766  1.00 54.15           C  
ATOM   1028  CB  ASN H 134      15.666  18.297  31.617  1.00 51.02           C  
ATOM   1029  CG  ASN H 134      14.953  19.568  32.053  1.00 56.54           C  
ATOM   1030  OD1 ASN H 134      15.028  20.599  31.385  1.00 58.66           O  
ATOM   1031  ND2 ASN H 134      14.230  19.494  33.202  1.00 60.22           N  
ATOM   1032  C   ASN H 134      15.479  16.263  30.304  1.00 54.68           C  
ATOM   1033  O   ASN H 134      15.327  15.161  30.829  1.00 57.02           O  
ATOM   1034  N   TRP H 135      16.319  16.460  29.265  1.00 55.56           N  
ATOM   1035  CA  TRP H 135      17.182  15.410  28.801  1.00 51.20           C  
ATOM   1036  CB  TRP H 135      16.853  14.927  27.379  1.00 51.76           C  
ATOM   1037  CG  TRP H 135      15.533  14.196  27.293  1.00 56.56           C  
ATOM   1038  CD2 TRP H 135      15.370  12.791  27.554  1.00 54.75           C  
ATOM   1039  CD1 TRP H 135      14.293  14.678  26.990  1.00 54.30           C  
ATOM   1040  NE1 TRP H 135      13.368  13.661  27.046  1.00 53.04           N  
ATOM   1041  CE2 TRP H 135      14.018  12.494  27.391  1.00 53.88           C  
ATOM   1042  CE3 TRP H 135      16.274  11.830  27.903  1.00 54.30           C  
ATOM   1043  CZ2 TRP H 135      13.547  11.224  27.574  1.00 53.32           C  
ATOM   1044  CZ3 TRP H 135      15.795  10.551  28.086  1.00 50.57           C  
ATOM   1045  CH2 TRP H 135      14.459  10.252  27.924  1.00 54.87           C  
ATOM   1046  C   TRP H 135      18.588  15.937  28.819  1.00 57.27           C  
ATOM   1047  O   TRP H 135      18.874  16.991  28.251  1.00 61.95           O  
ATOM   1048  N   ILE H 136      19.507  15.202  29.483  1.00 55.08           N  
ATOM   1049  CA  ILE H 136      20.871  15.642  29.624  1.00 47.39           C  
ATOM   1050  CB  ILE H 136      21.243  15.890  31.059  1.00 55.20           C  
ATOM   1051  CG1 ILE H 136      20.242  16.828  31.756  1.00 59.21           C  
ATOM   1052  CG2 ILE H 136      22.683  16.430  31.074  1.00 54.53           C  
ATOM   1053  CD1 ILE H 136      20.183  18.238  31.182  1.00 70.47           C  
ATOM   1054  C   ILE H 136      21.764  14.515  29.188  1.00 53.93           C  
ATOM   1055  O   ILE H 136      21.511  13.357  29.516  1.00 64.60           O  
ATOM   1056  N   ARG H 137      22.850  14.818  28.443  1.00 53.51           N  
ATOM   1057  CA  ARG H 137      23.750  13.773  28.025  1.00 55.97           C  
ATOM   1058  CB  ARG H 137      23.953  13.695  26.501  1.00 54.99           C  
ATOM   1059  CG  ARG H 137      24.511  14.990  25.908  1.00 58.07           C  
ATOM   1060  CD  ARG H 137      25.104  14.837  24.505  1.00 60.52           C  
ATOM   1061  NE  ARG H 137      24.008  14.462  23.574  1.00 60.52           N  
ATOM   1062  CZ  ARG H 137      24.042  14.883  22.276  1.00 62.32           C  
ATOM   1063  NH1 ARG H 137      25.049  15.695  21.842  1.00 54.75           N1+
ATOM   1064  NH2 ARG H 137      23.064  14.495  21.409  1.00 67.41           N  
ATOM   1065  C   ARG H 137      25.098  14.039  28.627  1.00 58.02           C  
ATOM   1066  O   ARG H 137      25.552  15.180  28.686  1.00 62.71           O  
ATOM   1067  N   LEU H 138      25.770  12.971  29.107  1.00 63.12           N  
ATOM   1068  CA  LEU H 138      27.070  13.092  29.712  1.00 61.57           C  
ATOM   1069  CB  LEU H 138      27.074  12.570  31.159  1.00 58.45           C  
ATOM   1070  CG  LEU H 138      26.340  13.484  32.156  1.00 66.23           C  
ATOM   1071  CD1 LEU H 138      26.092  12.766  33.486  1.00 56.51           C  
ATOM   1072  CD2 LEU H 138      27.126  14.784  32.384  1.00 65.95           C  
ATOM   1073  C   LEU H 138      28.032  12.230  28.952  1.00 69.11           C  
ATOM   1074  O   LEU H 138      27.909  11.007  28.945  1.00 69.98           O  
ATOM   1075  N   ALA H 139      29.034  12.851  28.301  1.00 71.47           N  
ATOM   1076  CA  ALA H 139      30.035  12.097  27.604  1.00 77.65           C  
ATOM   1077  CB  ALA H 139      30.341  12.631  26.194  1.00 76.08           C  
ATOM   1078  C   ALA H 139      31.278  12.226  28.421  1.00 83.19           C  
ATOM   1079  O   ALA H 139      31.610  13.311  28.898  1.00 82.13           O  
ATOM   1080  N   PRO H 140      31.966  11.135  28.601  1.00 92.31           N  
ATOM   1081  CA  PRO H 140      33.132  11.118  29.437  1.00 93.29           C  
ATOM   1082  CD  PRO H 140      31.972  10.060  27.624  1.00 95.29           C  
ATOM   1083  CB  PRO H 140      33.719   9.717  29.273  1.00 90.45           C  
ATOM   1084  CG  PRO H 140      33.318   9.343  27.833  1.00 95.10           C  
ATOM   1085  C   PRO H 140      34.106  12.170  29.018  1.00 94.88           C  
ATOM   1086  O   PRO H 140      34.450  12.230  27.837  1.00 90.93           O  
ATOM   1087  N   GLY H 141      34.577  12.992  29.977  1.00 95.49           N  
ATOM   1088  CA  GLY H 141      35.576  13.980  29.696  1.00 96.88           C  
ATOM   1089  C   GLY H 141      34.982  15.146  28.962  1.00 95.89           C  
ATOM   1090  O   GLY H 141      35.706  15.881  28.294  1.00101.46           O  
ATOM   1091  N   LYS H 142      33.653  15.353  29.045  1.00 89.02           N  
ATOM   1092  CA  LYS H 142      33.094  16.494  28.369  1.00 84.52           C  
ATOM   1093  CB  LYS H 142      32.380  16.179  27.041  1.00 85.19           C  
ATOM   1094  CG  LYS H 142      33.329  15.915  25.870  1.00 93.89           C  
ATOM   1095  CD  LYS H 142      32.614  15.407  24.615  1.00102.49           C  
ATOM   1096  CE  LYS H 142      31.683  16.447  23.987  1.00118.95           C  
ATOM   1097  NZ  LYS H 142      31.027  15.886  22.784  1.00119.67           N1+
ATOM   1098  C   LYS H 142      32.079  17.140  29.259  1.00 78.76           C  
ATOM   1099  O   LYS H 142      31.583  16.528  30.203  1.00 77.13           O  
ATOM   1100  N   ARG H 143      31.750  18.417  28.963  1.00 74.20           N  
ATOM   1101  CA  ARG H 143      30.794  19.158  29.736  1.00 70.56           C  
ATOM   1102  CB  ARG H 143      30.562  20.598  29.250  1.00 65.99           C  
ATOM   1103  CG  ARG H 143      31.760  21.545  29.269  1.00 65.98           C  
ATOM   1104  CD  ARG H 143      31.415  22.881  28.604  1.00 67.71           C  
ATOM   1105  NE  ARG H 143      32.611  23.769  28.648  1.00 74.75           N  
ATOM   1106  CZ  ARG H 143      32.765  24.667  29.666  1.00 84.93           C  
ATOM   1107  NH1 ARG H 143      31.861  24.706  30.687  1.00 88.30           N1+
ATOM   1108  NH2 ARG H 143      33.819  25.534  29.655  1.00 85.01           N  
ATOM   1109  C   ARG H 143      29.465  18.509  29.534  1.00 70.85           C  
ATOM   1110  O   ARG H 143      29.131  18.089  28.428  1.00 75.19           O  
ATOM   1111  N   PRO H 144      28.685  18.444  30.576  1.00 61.41           N  
ATOM   1112  CA  PRO H 144      27.376  17.868  30.471  1.00 55.59           C  
ATOM   1113  CD  PRO H 144      29.217  18.366  31.926  1.00 60.73           C  
ATOM   1114  CB  PRO H 144      26.855  17.768  31.902  1.00 49.74           C  
ATOM   1115  CG  PRO H 144      28.139  17.634  32.746  1.00 57.15           C  
ATOM   1116  C   PRO H 144      26.568  18.743  29.566  1.00 60.39           C  
ATOM   1117  O   PRO H 144      26.745  19.960  29.606  1.00 67.65           O  
ATOM   1118  N   GLU H 145      25.679  18.149  28.746  1.00 56.59           N  
ATOM   1119  CA  GLU H 145      24.964  18.951  27.800  1.00 56.24           C  
ATOM   1120  CB  GLU H 145      25.257  18.527  26.352  1.00 55.97           C  
ATOM   1121  CG  GLU H 145      24.806  19.533  25.299  1.00 67.89           C  
ATOM   1122  CD  GLU H 145      25.171  18.961  23.938  1.00 78.87           C  
ATOM   1123  OE1 GLU H 145      25.823  17.884  23.899  1.00 82.30           O  
ATOM   1124  OE2 GLU H 145      24.801  19.599  22.916  1.00 80.81           O1-
ATOM   1125  C   GLU H 145      23.491  18.805  28.025  1.00 59.57           C  
ATOM   1126  O   GLU H 145      22.957  17.698  28.079  1.00 63.97           O  
ATOM   1127  N   TRP H 146      22.793  19.952  28.148  1.00 59.00           N  
ATOM   1128  CA  TRP H 146      21.371  19.972  28.338  1.00 54.88           C  
ATOM   1129  CB  TRP H 146      20.928  21.205  29.144  1.00 55.96           C  
ATOM   1130  CG  TRP H 146      19.440  21.396  29.259  1.00 57.20           C  
ATOM   1131  CD2 TRP H 146      18.707  22.301  28.424  1.00 55.66           C  
ATOM   1132  CD1 TRP H 146      18.535  20.832  30.109  1.00 56.56           C  
ATOM   1133  NE1 TRP H 146      17.280  21.330  29.851  1.00 59.20           N  
ATOM   1134  CE2 TRP H 146      17.372  22.236  28.817  1.00 57.20           C  
ATOM   1135  CE3 TRP H 146      19.116  23.124  27.413  1.00 56.35           C  
ATOM   1136  CZ2 TRP H 146      16.421  22.996  28.201  1.00 57.76           C  
ATOM   1137  CZ3 TRP H 146      18.153  23.886  26.791  1.00 57.25           C  
ATOM   1138  CH2 TRP H 146      16.830  23.824  27.177  1.00 55.96           C  
ATOM   1139  C   TRP H 146      20.755  20.046  26.974  1.00 60.01           C  
ATOM   1140  O   TRP H 146      20.953  21.019  26.251  1.00 64.72           O  
ATOM   1141  N   MET H 147      20.062  18.961  26.572  1.00 55.87           N  
ATOM   1142  CA  MET H 147      19.423  18.818  25.290  1.00 50.92           C  
ATOM   1143  CB  MET H 147      19.041  17.354  25.023  1.00 50.62           C  
ATOM   1144  CG  MET H 147      20.263  16.432  24.977  1.00 53.58           C  
ATOM   1145  SD  MET H 147      19.882  14.670  24.744  1.00 61.80           S  
ATOM   1146  CE  MET H 147      19.289  14.850  23.036  1.00 68.63           C  
ATOM   1147  C   MET H 147      18.187  19.663  25.149  1.00 52.98           C  
ATOM   1148  O   MET H 147      17.982  20.295  24.113  1.00 54.67           O  
ATOM   1149  N   GLY H 148      17.320  19.698  26.184  1.00 56.19           N  
ATOM   1150  CA  GLY H 148      16.103  20.459  26.081  1.00 52.88           C  
ATOM   1151  C   GLY H 148      15.110  19.943  27.083  1.00 58.01           C  
ATOM   1152  O   GLY H 148      15.319  18.907  27.712  1.00 62.71           O  
ATOM   1153  N   TRP H 149      13.980  20.667  27.246  1.00 58.27           N  
ATOM   1154  CA  TRP H 149      12.967  20.262  28.180  1.00 54.19           C  
ATOM   1155  CB  TRP H 149      12.787  21.229  29.368  1.00 54.07           C  
ATOM   1156  CG  TRP H 149      12.658  22.691  29.009  1.00 54.88           C  
ATOM   1157  CD2 TRP H 149      11.458  23.322  28.534  1.00 57.31           C  
ATOM   1158  CD1 TRP H 149      13.611  23.666  29.061  1.00 52.08           C  
ATOM   1159  NE1 TRP H 149      13.081  24.866  28.653  1.00 55.40           N  
ATOM   1160  CE2 TRP H 149      11.756  24.669  28.323  1.00 56.59           C  
ATOM   1161  CE3 TRP H 149      10.211  22.821  28.292  1.00 60.84           C  
ATOM   1162  CZ2 TRP H 149      10.808  25.539  27.866  1.00 54.48           C  
ATOM   1163  CZ3 TRP H 149       9.258  23.702  27.830  1.00 59.61           C  
ATOM   1164  CH2 TRP H 149       9.550  25.034  27.622  1.00 55.14           C  
ATOM   1165  C   TRP H 149      11.653  20.116  27.475  1.00 56.01           C  
ATOM   1166  O   TRP H 149      11.453  20.650  26.385  1.00 59.38           O  
ATOM   1167  N   LEU H 150      10.739  19.327  28.083  1.00 58.94           N  
ATOM   1168  CA  LEU H 150       9.430  19.072  27.545  1.00 52.38           C  
ATOM   1169  CB  LEU H 150       9.244  17.605  27.127  1.00 49.29           C  
ATOM   1170  CG  LEU H 150       7.830  17.261  26.620  1.00 53.59           C  
ATOM   1171  CD1 LEU H 150       7.574  17.816  25.210  1.00 60.58           C  
ATOM   1172  CD2 LEU H 150       7.539  15.759  26.752  1.00 52.75           C  
ATOM   1173  C   LEU H 150       8.417  19.294  28.628  1.00 57.36           C  
ATOM   1174  O   LEU H 150       8.607  18.858  29.763  1.00 61.52           O  
ATOM   1175  N   LYS H 151       7.300  19.975  28.302  1.00 57.75           N  
ATOM   1176  CA  LYS H 151       6.254  20.168  29.270  1.00 52.50           C  
ATOM   1177  CB  LYS H 151       5.597  21.553  29.188  1.00 48.22           C  
ATOM   1178  CG  LYS H 151       6.560  22.726  29.356  1.00 52.31           C  
ATOM   1179  CD  LYS H 151       5.944  24.043  28.882  1.00 53.28           C  
ATOM   1180  CE  LYS H 151       6.899  25.236  28.912  1.00 60.27           C  
ATOM   1181  NZ  LYS H 151       6.246  26.409  28.289  1.00 69.39           N1+
ATOM   1182  C   LYS H 151       5.178  19.192  28.902  1.00 60.32           C  
ATOM   1183  O   LYS H 151       4.565  19.307  27.842  1.00 66.25           O  
ATOM   1184  N   PRO H 152       4.889  18.266  29.761  1.00 55.21           N  
ATOM   1185  CA  PRO H 152       3.948  17.232  29.444  1.00 56.76           C  
ATOM   1186  CD  PRO H 152       5.822  17.867  30.800  1.00 50.71           C  
ATOM   1187  CB  PRO H 152       3.980  16.279  30.634  1.00 52.46           C  
ATOM   1188  CG  PRO H 152       5.416  16.433  31.176  1.00 49.13           C  
ATOM   1189  C   PRO H 152       2.596  17.772  29.114  1.00 60.14           C  
ATOM   1190  O   PRO H 152       1.836  17.083  28.434  1.00 57.28           O  
ATOM   1191  N   ARG H 153       2.258  18.983  29.588  1.00 59.43           N  
ATOM   1192  CA  ARG H 153       0.963  19.496  29.261  1.00 62.84           C  
ATOM   1193  CB  ARG H 153       0.376  20.423  30.342  1.00 65.36           C  
ATOM   1194  CG  ARG H 153      -1.037  20.920  30.019  1.00 74.44           C  
ATOM   1195  CD  ARG H 153      -1.575  21.972  30.995  1.00 87.76           C  
ATOM   1196  NE  ARG H 153      -1.644  21.354  32.349  1.00 94.89           N  
ATOM   1197  CZ  ARG H 153      -2.224  22.034  33.381  1.00104.25           C  
ATOM   1198  NH1 ARG H 153      -2.768  23.267  33.171  1.00104.57           N1+
ATOM   1199  NH2 ARG H 153      -2.261  21.486  34.630  1.00103.96           N  
ATOM   1200  C   ARG H 153       1.112  20.309  28.018  1.00 65.83           C  
ATOM   1201  O   ARG H 153       1.767  21.349  28.014  1.00 68.95           O  
ATOM   1202  N   GLY H 154       0.511  19.831  26.913  1.00 60.04           N  
ATOM   1203  CA  GLY H 154       0.542  20.558  25.680  1.00 60.17           C  
ATOM   1204  C   GLY H 154       1.685  20.059  24.860  1.00 59.48           C  
ATOM   1205  O   GLY H 154       1.663  20.158  23.633  1.00 66.18           O  
ATOM   1206  N   GLY H 155       2.714  19.496  25.522  1.00 51.96           N  
ATOM   1207  CA  GLY H 155       3.833  18.947  24.815  1.00 49.24           C  
ATOM   1208  C   GLY H 155       4.768  20.035  24.366  1.00 53.53           C  
ATOM   1209  O   GLY H 155       5.585  19.807  23.475  1.00 58.49           O  
ATOM   1210  N   ALA H 156       4.702  21.237  24.976  1.00 59.58           N  
ATOM   1211  CA  ALA H 156       5.558  22.305  24.544  1.00 55.33           C  
ATOM   1212  CB  ALA H 156       5.322  23.632  25.284  1.00 56.49           C  
ATOM   1213  C   ALA H 156       6.968  21.881  24.794  1.00 57.31           C  
ATOM   1214  O   ALA H 156       7.246  21.138  25.734  1.00 63.15           O  
ATOM   1215  N   VAL H 157       7.907  22.331  23.934  1.00 61.65           N  
ATOM   1216  CA  VAL H 157       9.258  21.882  24.101  1.00 55.13           C  
ATOM   1217  CB  VAL H 157       9.583  20.731  23.194  1.00 52.96           C  
ATOM   1218  CG1 VAL H 157       9.544  21.220  21.739  1.00 54.23           C  
ATOM   1219  CG2 VAL H 157      10.923  20.126  23.627  1.00 64.04           C  
ATOM   1220  C   VAL H 157      10.213  23.001  23.808  1.00 60.85           C  
ATOM   1221  O   VAL H 157       9.865  23.984  23.155  1.00 64.10           O  
ATOM   1222  N   ASN H 158      11.449  22.883  24.344  1.00 60.93           N  
ATOM   1223  CA  ASN H 158      12.488  23.851  24.121  1.00 56.91           C  
ATOM   1224  CB  ASN H 158      12.730  24.743  25.354  1.00 53.19           C  
ATOM   1225  CG  ASN H 158      13.673  25.873  24.979  1.00 60.95           C  
ATOM   1226  OD1 ASN H 158      14.629  25.680  24.231  1.00 71.42           O  
ATOM   1227  ND2 ASN H 158      13.398  27.093  25.513  1.00 60.39           N  
ATOM   1228  C   ASN H 158      13.749  23.077  23.865  1.00 56.67           C  
ATOM   1229  O   ASN H 158      14.195  22.310  24.715  1.00 60.44           O  
ATOM   1230  N   TYR H 159      14.390  23.288  22.696  1.00 59.20           N  
ATOM   1231  CA  TYR H 159      15.543  22.494  22.373  1.00 54.79           C  
ATOM   1232  CB  TYR H 159      15.519  21.864  20.967  1.00 55.04           C  
ATOM   1233  CG  TYR H 159      14.314  21.006  20.801  1.00 54.68           C  
ATOM   1234  CD1 TYR H 159      14.132  19.876  21.563  1.00 53.51           C  
ATOM   1235  CD2 TYR H 159      13.381  21.322  19.841  1.00 55.86           C  
ATOM   1236  CE1 TYR H 159      13.019  19.087  21.387  1.00 55.40           C  
ATOM   1237  CE2 TYR H 159      12.267  20.538  19.658  1.00 57.02           C  
ATOM   1238  CZ  TYR H 159      12.086  19.418  20.434  1.00 56.51           C  
ATOM   1239  OH  TYR H 159      10.944  18.609  20.249  1.00 57.57           O  
ATOM   1240  C   TYR H 159      16.739  23.390  22.349  1.00 58.59           C  
ATOM   1241  O   TYR H 159      16.644  24.565  22.002  1.00 64.56           O  
ATOM   1242  N   ALA H 160      17.908  22.840  22.740  1.00 56.24           N  
ATOM   1243  CA  ALA H 160      19.126  23.596  22.696  1.00 55.86           C  
ATOM   1244  CB  ALA H 160      20.330  22.876  23.329  1.00 48.10           C  
ATOM   1245  C   ALA H 160      19.432  23.832  21.252  1.00 65.64           C  
ATOM   1246  O   ALA H 160      19.057  23.045  20.385  1.00 69.63           O  
ATOM   1247  N   ARG H 161      20.139  24.936  20.957  1.00 68.71           N  
ATOM   1248  CA  ARG H 161      20.384  25.313  19.596  1.00 74.80           C  
ATOM   1249  CB  ARG H 161      21.142  26.641  19.454  1.00 84.23           C  
ATOM   1250  CG  ARG H 161      20.258  27.854  19.736  1.00 97.80           C  
ATOM   1251  CD  ARG H 161      20.861  29.175  19.265  1.00109.96           C  
ATOM   1252  NE  ARG H 161      19.786  30.202  19.345  1.00117.84           N  
ATOM   1253  CZ  ARG H 161      19.717  31.182  18.399  1.00118.73           C  
ATOM   1254  NH1 ARG H 161      20.643  31.219  17.396  1.00117.91           N1+
ATOM   1255  NH2 ARG H 161      18.724  32.118  18.446  1.00117.02           N  
ATOM   1256  C   ARG H 161      21.167  24.265  18.868  1.00 73.77           C  
ATOM   1257  O   ARG H 161      20.859  23.975  17.713  1.00 80.48           O  
ATOM   1258  N   PRO H 162      22.157  23.667  19.461  1.00 67.88           N  
ATOM   1259  CA  PRO H 162      22.934  22.732  18.700  1.00 69.65           C  
ATOM   1260  CD  PRO H 162      22.939  24.303  20.508  1.00 77.64           C  
ATOM   1261  CB  PRO H 162      24.136  22.395  19.578  1.00 68.96           C  
ATOM   1262  CG  PRO H 162      24.342  23.679  20.406  1.00 74.86           C  
ATOM   1263  C   PRO H 162      22.147  21.553  18.220  1.00 72.68           C  
ATOM   1264  O   PRO H 162      22.487  20.994  17.180  1.00 79.12           O  
ATOM   1265  N   LEU H 163      21.144  21.126  19.002  1.00 69.63           N  
ATOM   1266  CA  LEU H 163      20.291  20.002  18.735  1.00 66.48           C  
ATOM   1267  CB  LEU H 163      19.654  19.450  20.018  1.00 59.90           C  
ATOM   1268  CG  LEU H 163      20.729  18.945  20.996  1.00 60.46           C  
ATOM   1269  CD1 LEU H 163      20.109  18.352  22.270  1.00 63.39           C  
ATOM   1270  CD2 LEU H 163      21.704  17.986  20.295  1.00 60.99           C  
ATOM   1271  C   LEU H 163      19.203  20.269  17.742  1.00 68.18           C  
ATOM   1272  O   LEU H 163      18.713  19.334  17.111  1.00 70.89           O  
ATOM   1273  N   GLN H 164      18.757  21.533  17.608  1.00 66.83           N  
ATOM   1274  CA  GLN H 164      17.587  21.836  16.829  1.00 69.61           C  
ATOM   1275  CB  GLN H 164      17.321  23.344  16.682  1.00 71.05           C  
ATOM   1276  CG  GLN H 164      17.004  24.034  18.010  1.00 81.69           C  
ATOM   1277  CD  GLN H 164      16.752  25.509  17.730  1.00 93.00           C  
ATOM   1278  OE1 GLN H 164      16.941  25.982  16.610  1.00 96.86           O  
ATOM   1279  NE2 GLN H 164      16.310  26.256  18.777  1.00 93.99           N  
ATOM   1280  C   GLN H 164      17.658  21.242  15.457  1.00 70.81           C  
ATOM   1281  O   GLN H 164      18.635  21.406  14.727  1.00 73.89           O  
ATOM   1282  N   GLY H 165      16.575  20.517  15.098  1.00 68.60           N  
ATOM   1283  CA  GLY H 165      16.387  19.893  13.820  1.00 68.41           C  
ATOM   1284  C   GLY H 165      16.601  18.415  13.960  1.00 73.55           C  
ATOM   1285  O   GLY H 165      15.888  17.619  13.347  1.00 78.37           O  
ATOM   1286  N   ARG H 166      17.638  18.021  14.723  1.00 68.85           N  
ATOM   1287  CA  ARG H 166      17.966  16.641  14.959  1.00 67.53           C  
ATOM   1288  CB  ARG H 166      19.425  16.425  15.388  1.00 67.91           C  
ATOM   1289  CG  ARG H 166      20.424  16.706  14.267  1.00 72.23           C  
ATOM   1290  CD  ARG H 166      21.833  16.194  14.569  1.00 74.07           C  
ATOM   1291  NE  ARG H 166      22.350  16.949  15.744  1.00 74.51           N  
ATOM   1292  CZ  ARG H 166      23.083  16.309  16.700  1.00 72.66           C  
ATOM   1293  NH1 ARG H 166      23.306  14.965  16.610  1.00 67.76           N1+
ATOM   1294  NH2 ARG H 166      23.597  17.020  17.746  1.00 73.01           N  
ATOM   1295  C   ARG H 166      17.098  15.982  15.994  1.00 67.07           C  
ATOM   1296  O   ARG H 166      16.793  14.797  15.874  1.00 73.10           O  
ATOM   1297  N   VAL H 167      16.683  16.726  17.042  1.00 60.43           N  
ATOM   1298  CA  VAL H 167      16.053  16.092  18.170  1.00 55.55           C  
ATOM   1299  CB  VAL H 167      16.621  16.558  19.479  1.00 54.82           C  
ATOM   1300  CG1 VAL H 167      16.303  18.055  19.646  1.00 59.12           C  
ATOM   1301  CG2 VAL H 167      16.059  15.679  20.607  1.00 55.47           C  
ATOM   1302  C   VAL H 167      14.577  16.342  18.214  1.00 59.98           C  
ATOM   1303  O   VAL H 167      14.088  17.370  17.752  1.00 62.59           O  
ATOM   1304  N   THR H 168      13.824  15.351  18.751  1.00 59.24           N  
ATOM   1305  CA  THR H 168      12.404  15.495  18.912  1.00 60.51           C  
ATOM   1306  CB  THR H 168      11.594  14.756  17.885  1.00 63.56           C  
ATOM   1307  OG1 THR H 168      11.915  15.221  16.582  1.00 71.52           O  
ATOM   1308  CG2 THR H 168      10.100  14.985  18.178  1.00 56.66           C  
ATOM   1309  C   THR H 168      12.021  14.938  20.254  1.00 59.80           C  
ATOM   1310  O   THR H 168      12.416  13.829  20.615  1.00 63.78           O  
ATOM   1311  N   MET H 169      11.225  15.704  21.027  1.00 55.76           N  
ATOM   1312  CA  MET H 169      10.811  15.259  22.326  1.00 53.29           C  
ATOM   1313  CB  MET H 169      11.246  16.205  23.458  1.00 50.63           C  
ATOM   1314  CG  MET H 169      12.767  16.301  23.604  1.00 50.63           C  
ATOM   1315  SD  MET H 169      13.344  17.407  24.927  1.00 58.17           S  
ATOM   1316  CE  MET H 169      15.109  17.122  24.601  1.00 62.62           C  
ATOM   1317  C   MET H 169       9.315  15.192  22.335  1.00 55.95           C  
ATOM   1318  O   MET H 169       8.635  16.146  21.960  1.00 63.52           O  
ATOM   1319  N   THR H 170       8.767  14.043  22.774  1.00 56.75           N  
ATOM   1320  CA  THR H 170       7.347  13.843  22.778  1.00 59.25           C  
ATOM   1321  CB  THR H 170       6.918  13.006  21.611  1.00 64.19           C  
ATOM   1322  OG1 THR H 170       5.516  12.811  21.620  1.00 66.72           O  
ATOM   1323  CG2 THR H 170       7.658  11.662  21.674  1.00 63.59           C  
ATOM   1324  C   THR H 170       6.988  13.125  24.045  1.00 61.18           C  
ATOM   1325  O   THR H 170       7.873  12.698  24.786  1.00 60.91           O  
ATOM   1326  N   ARG H 171       5.676  13.010  24.362  1.00 61.33           N  
ATOM   1327  CA  ARG H 171       5.325  12.312  25.569  1.00 62.50           C  
ATOM   1328  CB  ARG H 171       5.181  13.217  26.808  1.00 62.10           C  
ATOM   1329  CG  ARG H 171       3.981  14.168  26.763  1.00 63.67           C  
ATOM   1330  CD  ARG H 171       3.751  14.858  25.418  1.00 62.54           C  
ATOM   1331  NE  ARG H 171       2.541  15.718  25.564  1.00 60.19           N  
ATOM   1332  CZ  ARG H 171       1.722  15.947  24.495  1.00 62.28           C  
ATOM   1333  NH1 ARG H 171       1.996  15.369  23.290  1.00 61.54           N1+
ATOM   1334  NH2 ARG H 171       0.626  16.749  24.629  1.00 67.91           N  
ATOM   1335  C   ARG H 171       3.988  11.662  25.389  1.00 62.81           C  
ATOM   1336  O   ARG H 171       3.214  12.020  24.503  1.00 69.82           O  
ATOM   1337  N   ASP H 172       3.709  10.653  26.239  1.00 63.51           N  
ATOM   1338  CA  ASP H 172       2.448   9.965  26.258  1.00 62.22           C  
ATOM   1339  CB  ASP H 172       2.616   8.443  26.109  1.00 67.63           C  
ATOM   1340  CG  ASP H 172       1.248   7.798  25.945  1.00 82.41           C  
ATOM   1341  OD1 ASP H 172       0.238   8.418  26.370  1.00 89.30           O  
ATOM   1342  OD2 ASP H 172       1.197   6.667  25.390  1.00 88.72           O1-
ATOM   1343  C   ASP H 172       1.881  10.229  27.620  1.00 67.35           C  
ATOM   1344  O   ASP H 172       2.307   9.631  28.606  1.00 74.15           O  
ATOM   1345  N   VAL H 173       0.881  11.125  27.701  1.00 66.92           N  
ATOM   1346  CA  VAL H 173       0.354  11.562  28.963  1.00 67.55           C  
ATOM   1347  CB  VAL H 173      -0.702  12.624  28.823  1.00 68.74           C  
ATOM   1348  CG1 VAL H 173      -1.200  13.005  30.224  1.00 67.47           C  
ATOM   1349  CG2 VAL H 173      -0.127  13.813  28.040  1.00 68.04           C  
ATOM   1350  C   VAL H 173      -0.246  10.402  29.706  1.00 69.46           C  
ATOM   1351  O   VAL H 173      -0.117  10.314  30.927  1.00 72.99           O  
ATOM   1352  N   TYR H 174      -0.923   9.474  28.999  1.00 71.16           N  
ATOM   1353  CA  TYR H 174      -1.551   8.362  29.668  1.00 74.21           C  
ATOM   1354  CB  TYR H 174      -2.229   7.370  28.703  1.00 78.28           C  
ATOM   1355  CG  TYR H 174      -3.520   7.904  28.192  1.00 85.32           C  
ATOM   1356  CD1 TYR H 174      -3.580   8.810  27.157  1.00 91.19           C  
ATOM   1357  CD2 TYR H 174      -4.690   7.463  28.759  1.00 86.15           C  
ATOM   1358  CE1 TYR H 174      -4.795   9.273  26.707  1.00 94.31           C  
ATOM   1359  CE2 TYR H 174      -5.905   7.920  28.314  1.00 88.61           C  
ATOM   1360  CZ  TYR H 174      -5.960   8.828  27.285  1.00 95.55           C  
ATOM   1361  OH  TYR H 174      -7.208   9.298  26.825  1.00103.57           O  
ATOM   1362  C   TYR H 174      -0.519   7.543  30.379  1.00 78.90           C  
ATOM   1363  O   TYR H 174      -0.698   7.177  31.540  1.00 80.21           O  
ATOM   1364  N   SER H 175       0.580   7.220  29.671  1.00 73.36           N  
ATOM   1365  CA  SER H 175       1.656   6.388  30.140  1.00 69.34           C  
ATOM   1366  CB  SER H 175       2.581   5.890  29.016  1.00 65.77           C  
ATOM   1367  OG  SER H 175       1.896   5.001  28.151  1.00 91.31           O  
ATOM   1368  C   SER H 175       2.574   7.116  31.070  1.00 72.74           C  
ATOM   1369  O   SER H 175       3.386   6.486  31.745  1.00 72.48           O  
ATOM   1370  N   ASP H 176       2.511   8.457  31.123  1.00 70.70           N  
ATOM   1371  CA  ASP H 176       3.451   9.173  31.940  1.00 64.42           C  
ATOM   1372  CB  ASP H 176       3.386   8.780  33.429  1.00 67.84           C  
ATOM   1373  CG  ASP H 176       2.091   9.324  34.022  1.00 86.40           C  
ATOM   1374  OD1 ASP H 176       1.376  10.076  33.307  1.00 94.31           O  
ATOM   1375  OD2 ASP H 176       1.806   9.000  35.207  1.00 90.50           O1-
ATOM   1376  C   ASP H 176       4.834   8.872  31.437  1.00 64.49           C  
ATOM   1377  O   ASP H 176       5.788   8.816  32.211  1.00 68.29           O  
ATOM   1378  N   THR H 177       4.986   8.698  30.108  1.00 61.65           N  
ATOM   1379  CA  THR H 177       6.282   8.390  29.577  1.00 59.78           C  
ATOM   1380  CB  THR H 177       6.313   7.087  28.832  1.00 61.33           C  
ATOM   1381  OG1 THR H 177       5.920   6.028  29.693  1.00 71.42           O  
ATOM   1382  CG2 THR H 177       7.739   6.844  28.313  1.00 56.11           C  
ATOM   1383  C   THR H 177       6.700   9.480  28.631  1.00 58.48           C  
ATOM   1384  O   THR H 177       5.891  10.006  27.868  1.00 59.08           O  
ATOM   1385  N   ALA H 178       8.001   9.848  28.668  1.00 58.37           N  
ATOM   1386  CA  ALA H 178       8.533  10.876  27.815  1.00 55.04           C  
ATOM   1387  CB  ALA H 178       9.363  11.934  28.564  1.00 51.81           C  
ATOM   1388  C   ALA H 178       9.445  10.214  26.826  1.00 59.48           C  
ATOM   1389  O   ALA H 178      10.054   9.187  27.122  1.00 66.79           O  
ATOM   1390  N   PHE H 179       9.556  10.787  25.607  1.00 59.85           N  
ATOM   1391  CA  PHE H 179      10.341  10.150  24.585  1.00 57.05           C  
ATOM   1392  CB  PHE H 179       9.513   9.741  23.354  1.00 54.27           C  
ATOM   1393  CG  PHE H 179       8.436   8.810  23.790  1.00 56.00           C  
ATOM   1394  CD1 PHE H 179       8.655   7.454  23.822  1.00 60.90           C  
ATOM   1395  CD2 PHE H 179       7.207   9.298  24.167  1.00 56.91           C  
ATOM   1396  CE1 PHE H 179       7.657   6.595  24.224  1.00 62.21           C  
ATOM   1397  CE2 PHE H 179       6.206   8.444  24.568  1.00 57.98           C  
ATOM   1398  CZ  PHE H 179       6.429   7.088  24.597  1.00 59.19           C  
ATOM   1399  C   PHE H 179      11.365  11.110  24.058  1.00 57.12           C  
ATOM   1400  O   PHE H 179      11.149  12.320  24.017  1.00 62.08           O  
ATOM   1401  N   LEU H 180      12.526  10.564  23.638  1.00 54.67           N  
ATOM   1402  CA  LEU H 180      13.584  11.346  23.062  1.00 52.35           C  
ATOM   1403  CB  LEU H 180      14.835  11.403  23.954  1.00 59.23           C  
ATOM   1404  CG  LEU H 180      15.986  12.230  23.355  1.00 58.56           C  
ATOM   1405  CD1 LEU H 180      15.642  13.727  23.314  1.00 61.68           C  
ATOM   1406  CD2 LEU H 180      17.316  11.927  24.061  1.00 61.42           C  
ATOM   1407  C   LEU H 180      14.014  10.671  21.798  1.00 54.13           C  
ATOM   1408  O   LEU H 180      14.261   9.466  21.783  1.00 61.60           O  
ATOM   1409  N   GLU H 181      14.118  11.436  20.693  1.00 56.94           N  
ATOM   1410  CA  GLU H 181      14.565  10.856  19.459  1.00 59.82           C  
ATOM   1411  CB  GLU H 181      13.462  10.799  18.386  1.00 62.93           C  
ATOM   1412  CG  GLU H 181      13.913  10.174  17.065  1.00 77.32           C  
ATOM   1413  CD  GLU H 181      12.702  10.115  16.143  1.00 91.95           C  
ATOM   1414  OE1 GLU H 181      11.562  10.234  16.664  1.00 99.13           O  
ATOM   1415  OE2 GLU H 181      12.900   9.947  14.910  1.00 92.00           O1-
ATOM   1416  C   GLU H 181      15.668  11.718  18.933  1.00 61.47           C  
ATOM   1417  O   GLU H 181      15.555  12.943  18.918  1.00 64.60           O  
ATOM   1418  N   LEU H 182      16.785  11.093  18.509  1.00 59.90           N  
ATOM   1419  CA  LEU H 182      17.872  11.857  17.969  1.00 57.24           C  
ATOM   1420  CB  LEU H 182      19.125  11.828  18.864  1.00 54.18           C  
ATOM   1421  CG  LEU H 182      20.264  12.739  18.376  1.00 62.49           C  
ATOM   1422  CD1 LEU H 182      19.841  14.218  18.405  1.00 60.46           C  
ATOM   1423  CD2 LEU H 182      21.552  12.475  19.168  1.00 61.66           C  
ATOM   1424  C   LEU H 182      18.222  11.247  16.643  1.00 61.59           C  
ATOM   1425  O   LEU H 182      18.488  10.048  16.552  1.00 65.74           O  
ATOM   1426  N   ARG H 183      18.242  12.066  15.571  1.00 61.59           N  
ATOM   1427  CA  ARG H 183      18.490  11.544  14.254  1.00 67.11           C  
ATOM   1428  CB  ARG H 183      17.529  12.081  13.183  1.00 66.34           C  
ATOM   1429  CG  ARG H 183      16.118  11.502  13.265  1.00 74.25           C  
ATOM   1430  CD  ARG H 183      15.118  12.255  12.386  1.00 77.57           C  
ATOM   1431  NE  ARG H 183      14.915  13.583  13.029  1.00 79.99           N  
ATOM   1432  CZ  ARG H 183      13.888  13.753  13.911  1.00 74.79           C  
ATOM   1433  NH1 ARG H 183      12.969  12.761  14.087  1.00 63.55           N1+
ATOM   1434  NH2 ARG H 183      13.780  14.911  14.622  1.00 72.40           N  
ATOM   1435  C   ARG H 183      19.875  11.899  13.807  1.00 75.49           C  
ATOM   1436  O   ARG H 183      20.571  12.688  14.442  1.00 73.00           O  
ATOM   1437  N   SER H 184      20.303  11.286  12.682  1.00 77.72           N  
ATOM   1438  CA  SER H 184      21.583  11.555  12.088  1.00 76.76           C  
ATOM   1439  CB  SER H 184      21.683  12.968  11.490  1.00 82.01           C  
ATOM   1440  OG  SER H 184      20.709  13.145  10.475  1.00 86.95           O  
ATOM   1441  C   SER H 184      22.654  11.441  13.125  1.00 73.79           C  
ATOM   1442  O   SER H 184      23.380  12.399  13.379  1.00 73.06           O  
ATOM   1443  N   LEU H 185      22.789  10.251  13.736  1.00 70.08           N  
ATOM   1444  CA  LEU H 185      23.740  10.047  14.792  1.00 64.42           C  
ATOM   1445  CB  LEU H 185      23.554   8.706  15.519  1.00 62.78           C  
ATOM   1446  CG  LEU H 185      22.216   8.578  16.274  1.00 60.11           C  
ATOM   1447  CD1 LEU H 185      22.103   7.217  16.975  1.00 57.14           C  
ATOM   1448  CD2 LEU H 185      22.008   9.753  17.239  1.00 57.59           C  
ATOM   1449  C   LEU H 185      25.144  10.068  14.268  1.00 67.89           C  
ATOM   1450  O   LEU H 185      25.421   9.677  13.133  1.00 70.92           O  
ATOM   1451  N   THR H 186      26.073  10.558  15.118  1.00 69.18           N  
ATOM   1452  CA  THR H 186      27.471  10.600  14.807  1.00 71.85           C  
ATOM   1453  CB  THR H 186      27.995  11.981  14.547  1.00 76.53           C  
ATOM   1454  OG1 THR H 186      27.891  12.772  15.721  1.00 79.89           O  
ATOM   1455  CG2 THR H 186      27.173  12.619  13.413  1.00 74.65           C  
ATOM   1456  C   THR H 186      28.181  10.095  16.026  1.00 68.98           C  
ATOM   1457  O   THR H 186      27.563   9.832  17.055  1.00 69.67           O  
ATOM   1458  N   VAL H 187      29.515   9.951  15.932  1.00 69.70           N  
ATOM   1459  CA  VAL H 187      30.326   9.456  17.009  1.00 70.57           C  
ATOM   1460  CB  VAL H 187      31.776   9.352  16.644  1.00 75.74           C  
ATOM   1461  CG1 VAL H 187      32.559   8.955  17.905  1.00 99.46           C  
ATOM   1462  CG2 VAL H 187      31.923   8.358  15.481  1.00 91.90           C  
ATOM   1463  C   VAL H 187      30.231  10.406  18.164  1.00 73.86           C  
ATOM   1464  O   VAL H 187      30.322  10.006  19.324  1.00 76.59           O  
ATOM   1465  N   ASP H 188      30.051  11.701  17.868  1.00 77.57           N  
ATOM   1466  CA  ASP H 188      30.006  12.720  18.877  0.80 78.62           C  
ATOM   1467  CB  ASP H 188      29.788  14.127  18.293  0.80 85.85           C  
ATOM   1468  CG  ASP H 188      31.046  14.550  17.546  0.80 98.87           C  
ATOM   1469  OD1 ASP H 188      32.053  13.794  17.593  0.80102.13           O  
ATOM   1470  OD2 ASP H 188      31.019  15.643  16.921  0.80102.98           O1-
ATOM   1471  C   ASP H 188      28.858  12.446  19.799  1.00 74.73           C  
ATOM   1472  O   ASP H 188      28.895  12.816  20.971  1.00 77.96           O  
ATOM   1473  N   ASP H 189      27.801  11.806  19.274  1.00 70.38           N  
ATOM   1474  CA  ASP H 189      26.588  11.505  19.980  1.00 63.96           C  
ATOM   1475  CB  ASP H 189      25.459  11.030  19.049  1.00 62.10           C  
ATOM   1476  CG  ASP H 189      24.989  12.247  18.255  1.00 66.26           C  
ATOM   1477  OD1 ASP H 189      24.952  13.360  18.845  1.00 62.18           O  
ATOM   1478  OD2 ASP H 189      24.663  12.081  17.050  1.00 72.82           O1-
ATOM   1479  C   ASP H 189      26.799  10.483  21.061  1.00 62.65           C  
ATOM   1480  O   ASP H 189      25.921  10.297  21.901  1.00 59.49           O  
ATOM   1481  N   THR H 190      27.921   9.737  21.043  1.00 58.67           N  
ATOM   1482  CA  THR H 190      28.128   8.736  22.057  1.00 56.85           C  
ATOM   1483  CB  THR H 190      29.424   7.999  21.897  1.00 62.73           C  
ATOM   1484  OG1 THR H 190      29.478   7.375  20.622  1.00 65.94           O  
ATOM   1485  CG2 THR H 190      29.527   6.944  23.013  1.00 50.02           C  
ATOM   1486  C   THR H 190      28.133   9.385  23.411  1.00 59.25           C  
ATOM   1487  O   THR H 190      28.890  10.322  23.662  1.00 67.18           O  
ATOM   1488  N   ALA H 191      27.264   8.895  24.325  1.00 55.19           N  
ATOM   1489  CA  ALA H 191      27.203   9.445  25.651  1.00 55.58           C  
ATOM   1490  CB  ALA H 191      26.837  10.939  25.680  1.00 55.89           C  
ATOM   1491  C   ALA H 191      26.141   8.717  26.417  1.00 57.91           C  
ATOM   1492  O   ALA H 191      25.462   7.841  25.885  1.00 63.28           O  
ATOM   1493  N   VAL H 192      25.999   9.049  27.718  1.00 54.64           N  
ATOM   1494  CA  VAL H 192      24.979   8.459  28.536  1.00 54.70           C  
ATOM   1495  CB  VAL H 192      25.434   8.177  29.938  1.00 54.35           C  
ATOM   1496  CG1 VAL H 192      24.241   7.638  30.743  1.00 53.80           C  
ATOM   1497  CG2 VAL H 192      26.632   7.216  29.877  1.00 49.58           C  
ATOM   1498  C   VAL H 192      23.872   9.465  28.615  1.00 59.13           C  
ATOM   1499  O   VAL H 192      24.090  10.607  29.011  1.00 62.10           O  
ATOM   1500  N   TYR H 193      22.638   9.057  28.254  1.00 58.90           N  
ATOM   1501  CA  TYR H 193      21.541   9.986  28.209  1.00 54.31           C  
ATOM   1502  CB  TYR H 193      20.620   9.778  26.997  1.00 49.19           C  
ATOM   1503  CG  TYR H 193      21.385  10.142  25.772  1.00 49.11           C  
ATOM   1504  CD1 TYR H 193      22.344   9.298  25.259  1.00 47.69           C  
ATOM   1505  CD2 TYR H 193      21.129  11.329  25.128  1.00 54.13           C  
ATOM   1506  CE1 TYR H 193      23.043   9.639  24.125  1.00 50.56           C  
ATOM   1507  CE2 TYR H 193      21.824  11.675  23.994  1.00 50.82           C  
ATOM   1508  CZ  TYR H 193      22.784  10.831  23.492  1.00 49.42           C  
ATOM   1509  OH  TYR H 193      23.499  11.185  22.328  1.00 56.47           O  
ATOM   1510  C   TYR H 193      20.691   9.830  29.431  1.00 55.62           C  
ATOM   1511  O   TYR H 193      20.298   8.721  29.790  1.00 60.93           O  
ATOM   1512  N   PHE H 194      20.377  10.966  30.093  1.00 51.71           N  
ATOM   1513  CA  PHE H 194      19.596  10.944  31.300  1.00 51.78           C  
ATOM   1514  CB  PHE H 194      20.333  11.535  32.515  1.00 50.42           C  
ATOM   1515  CG  PHE H 194      21.516  10.700  32.875  1.00 50.50           C  
ATOM   1516  CD1 PHE H 194      21.383   9.609  33.702  1.00 52.07           C  
ATOM   1517  CD2 PHE H 194      22.766  11.025  32.398  1.00 52.25           C  
ATOM   1518  CE1 PHE H 194      22.478   8.847  34.038  1.00 52.72           C  
ATOM   1519  CE2 PHE H 194      23.863  10.267  32.731  1.00 53.25           C  
ATOM   1520  CZ  PHE H 194      23.720   9.174  33.552  1.00 52.23           C  
ATOM   1521  C   PHE H 194      18.386  11.817  31.131  1.00 57.44           C  
ATOM   1522  O   PHE H 194      18.375  12.744  30.322  1.00 59.23           O  
ATOM   1523  N   CYS H 195      17.313  11.506  31.891  1.00 57.81           N  
ATOM   1524  CA  CYS H 195      16.141  12.339  31.957  1.00 58.30           C  
ATOM   1525  CB  CYS H 195      14.815  11.594  31.648  1.00 54.78           C  
ATOM   1526  SG  CYS H 195      14.554  10.096  32.652  1.00 87.15           S  
ATOM   1527  C   CYS H 195      16.106  12.863  33.367  1.00 59.47           C  
ATOM   1528  O   CYS H 195      16.372  12.119  34.310  1.00 60.81           O  
ATOM   1529  N   THR H 196      15.805  14.170  33.551  1.00 58.30           N  
ATOM   1530  CA  THR H 196      15.862  14.732  34.876  1.00 56.94           C  
ATOM   1531  CB  THR H 196      17.047  15.630  35.076  1.00 59.88           C  
ATOM   1532  OG1 THR H 196      16.977  16.739  34.191  1.00 71.38           O  
ATOM   1533  CG2 THR H 196      18.327  14.822  34.803  1.00 58.78           C  
ATOM   1534  C   THR H 196      14.645  15.564  35.147  1.00 56.56           C  
ATOM   1535  O   THR H 196      13.936  15.979  34.232  1.00 58.06           O  
ATOM   1536  N   ARG H 197      14.366  15.802  36.449  1.00 53.55           N  
ATOM   1537  CA  ARG H 197      13.263  16.628  36.849  1.00 52.39           C  
ATOM   1538  CB  ARG H 197      12.033  15.834  37.318  1.00 53.74           C  
ATOM   1539  CG  ARG H 197      10.759  16.676  37.369  1.00 53.85           C  
ATOM   1540  CD  ARG H 197       9.700  16.117  38.318  1.00 54.30           C  
ATOM   1541  NE  ARG H 197      10.086  16.566  39.686  1.00 55.16           N  
ATOM   1542  CZ  ARG H 197       9.301  16.263  40.759  1.00 61.76           C  
ATOM   1543  NH1 ARG H 197       8.178  15.506  40.593  1.00 59.33           N1+
ATOM   1544  NH2 ARG H 197       9.641  16.719  41.999  1.00 66.18           N  
ATOM   1545  C   ARG H 197      13.736  17.459  38.007  1.00 59.15           C  
ATOM   1546  O   ARG H 197      14.596  17.038  38.779  1.00 65.11           O  
ATOM   1547  N   GLY H 198      13.164  18.669  38.166  1.00 53.76           N  
ATOM   1548  CA  GLY H 198      13.594  19.566  39.204  1.00 56.14           C  
ATOM   1549  C   GLY H 198      13.100  19.072  40.530  1.00 59.97           C  
ATOM   1550  O   GLY H 198      12.249  18.190  40.610  1.00 61.51           O  
ATOM   1551  N   LYS H 199      13.674  19.639  41.607  1.00 48.87           N  
ATOM   1552  CA  LYS H 199      13.291  19.266  42.930  1.00 47.26           C  
ATOM   1553  CB  LYS H 199      14.085  20.008  44.018  1.00 45.43           C  
ATOM   1554  CG  LYS H 199      13.682  19.602  45.435  1.00 47.51           C  
ATOM   1555  CD  LYS H 199      14.701  20.011  46.499  1.00 54.67           C  
ATOM   1556  CE  LYS H 199      14.313  19.586  47.917  1.00 59.02           C  
ATOM   1557  NZ  LYS H 199      15.473  19.734  48.825  1.00 58.69           N1+
ATOM   1558  C   LYS H 199      11.851  19.624  43.085  1.00 48.41           C  
ATOM   1559  O   LYS H 199      11.064  18.843  43.617  1.00 55.33           O  
ATOM   1560  N   ASN H 200      11.473  20.825  42.607  1.00 49.15           N  
ATOM   1561  CA  ASN H 200      10.107  21.258  42.685  1.00 59.11           C  
ATOM   1562  CB  ASN H 200       9.873  22.449  43.630  1.00 61.18           C  
ATOM   1563  CG  ASN H 200      10.092  21.991  45.061  1.00 69.48           C  
ATOM   1564  OD1 ASN H 200       9.718  20.881  45.437  1.00 82.75           O  
ATOM   1565  ND2 ASN H 200      10.721  22.872  45.885  1.00 67.90           N  
ATOM   1566  C   ASN H 200       9.713  21.738  41.324  1.00 59.38           C  
ATOM   1567  O   ASN H 200      10.561  22.095  40.507  1.00 60.94           O  
ATOM   1568  N   CYS H 201       8.394  21.757  41.054  1.00 62.11           N  
ATOM   1569  CA  CYS H 201       7.876  22.178  39.783  1.00 62.57           C  
ATOM   1570  CB  CYS H 201       6.366  21.925  39.594  1.00 64.30           C  
ATOM   1571  SG  CYS H 201       5.975  20.191  39.186  1.00275.83           S  
ATOM   1572  C   CYS H 201       8.152  23.638  39.573  1.00 61.12           C  
ATOM   1573  O   CYS H 201       8.266  24.093  38.437  1.00 64.30           O  
ATOM   1574  N   ASP H 202       8.235  24.421  40.663  1.00 61.61           N  
ATOM   1575  CA  ASP H 202       8.468  25.834  40.544  1.00 65.37           C  
ATOM   1576  CB  ASP H 202       8.452  26.556  41.901  1.00 77.69           C  
ATOM   1577  CG  ASP H 202       7.009  26.593  42.377  1.00 88.07           C  
ATOM   1578  OD1 ASP H 202       6.099  26.465  41.514  1.00 91.23           O  
ATOM   1579  OD2 ASP H 202       6.796  26.755  43.606  1.00 94.81           O1-
ATOM   1580  C   ASP H 202       9.806  26.091  39.918  1.00 64.11           C  
ATOM   1581  O   ASP H 202       9.935  26.994  39.092  1.00 67.62           O  
ATOM   1582  N   TYR H 203      10.841  25.311  40.292  1.00 55.54           N  
ATOM   1583  CA  TYR H 203      12.156  25.564  39.766  1.00 49.59           C  
ATOM   1584  CB  TYR H 203      13.175  25.791  40.901  1.00 48.79           C  
ATOM   1585  CG  TYR H 203      14.483  26.248  40.354  1.00 45.08           C  
ATOM   1586  CD1 TYR H 203      14.733  27.592  40.202  1.00 51.24           C  
ATOM   1587  CD2 TYR H 203      15.460  25.348  40.004  1.00 45.01           C  
ATOM   1588  CE1 TYR H 203      15.935  28.036  39.706  1.00 41.94           C  
ATOM   1589  CE2 TYR H 203      16.665  25.785  39.507  1.00 48.51           C  
ATOM   1590  CZ  TYR H 203      16.907  27.129  39.357  1.00 48.76           C  
ATOM   1591  OH  TYR H 203      18.144  27.575  38.848  1.00 53.23           O  
ATOM   1592  C   TYR H 203      12.565  24.355  38.977  1.00 49.65           C  
ATOM   1593  O   TYR H 203      12.674  23.252  39.509  1.00 53.37           O  
ATOM   1594  N   ASN H 204      12.773  24.538  37.661  1.00 42.81           N  
ATOM   1595  CA  ASN H 204      13.099  23.459  36.772  1.00 38.59           C  
ATOM   1596  CB  ASN H 204      12.922  23.872  35.300  1.00 43.93           C  
ATOM   1597  CG  ASN H 204      13.010  22.643  34.408  1.00 54.56           C  
ATOM   1598  OD1 ASN H 204      13.185  22.756  33.196  1.00 50.89           O  
ATOM   1599  ND2 ASN H 204      12.875  21.433  35.014  1.00 58.49           N  
ATOM   1600  C   ASN H 204      14.508  22.947  36.923  1.00 43.81           C  
ATOM   1601  O   ASN H 204      14.745  21.743  36.878  1.00 46.25           O  
ATOM   1602  N   TRP H 205      15.475  23.859  37.111  1.00 48.72           N  
ATOM   1603  CA  TRP H 205      16.884  23.589  36.977  1.00 46.57           C  
ATOM   1604  CB  TRP H 205      17.676  24.890  36.827  1.00 41.25           C  
ATOM   1605  CG  TRP H 205      17.135  25.668  35.650  1.00 46.15           C  
ATOM   1606  CD2 TRP H 205      17.244  25.262  34.275  1.00 38.89           C  
ATOM   1607  CD1 TRP H 205      16.391  26.810  35.658  1.00 43.47           C  
ATOM   1608  NE1 TRP H 205      16.033  27.147  34.374  1.00 41.51           N  
ATOM   1609  CE2 TRP H 205      16.550  26.201  33.512  1.00 40.48           C  
ATOM   1610  CE3 TRP H 205      17.860  24.189  33.692  1.00 34.35           C  
ATOM   1611  CZ2 TRP H 205      16.461  26.082  32.153  1.00 41.16           C  
ATOM   1612  CZ3 TRP H 205      17.777  24.078  32.321  1.00 35.77           C  
ATOM   1613  CH2 TRP H 205      17.091  25.006  31.565  1.00 38.60           C  
ATOM   1614  C   TRP H 205      17.517  22.710  38.019  1.00 48.01           C  
ATOM   1615  O   TRP H 205      18.501  22.043  37.708  1.00 53.02           O  
ATOM   1616  N   ASP H 206      17.052  22.704  39.284  1.00 42.83           N  
ATOM   1617  CA  ASP H 206      17.731  21.880  40.254  1.00 42.78           C  
ATOM   1618  CB  ASP H 206      17.348  22.222  41.702  1.00 48.56           C  
ATOM   1619  CG  ASP H 206      17.882  23.610  42.012  1.00 60.14           C  
ATOM   1620  OD1 ASP H 206      19.065  23.879  41.675  1.00 58.45           O  
ATOM   1621  OD2 ASP H 206      17.107  24.428  42.576  1.00 68.49           O1-
ATOM   1622  C   ASP H 206      17.326  20.457  40.022  1.00 46.52           C  
ATOM   1623  O   ASP H 206      16.243  20.047  40.433  1.00 49.23           O  
ATOM   1624  N   PHE H 207      18.208  19.644  39.400  1.00 40.66           N  
ATOM   1625  CA  PHE H 207      17.797  18.312  39.052  1.00 33.57           C  
ATOM   1626  CB  PHE H 207      18.567  17.710  37.863  1.00 35.85           C  
ATOM   1627  CG  PHE H 207      18.405  18.601  36.680  1.00 38.36           C  
ATOM   1628  CD1 PHE H 207      17.162  18.844  36.143  1.00 41.66           C  
ATOM   1629  CD2 PHE H 207      19.509  19.164  36.080  1.00 40.39           C  
ATOM   1630  CE1 PHE H 207      17.022  19.660  35.045  1.00 43.55           C  
ATOM   1631  CE2 PHE H 207      19.375  19.979  34.981  1.00 42.28           C  
ATOM   1632  CZ  PHE H 207      18.128  20.231  34.462  1.00 46.01           C  
ATOM   1633  C   PHE H 207      18.035  17.385  40.206  1.00 40.19           C  
ATOM   1634  O   PHE H 207      19.120  16.827  40.362  1.00 43.30           O  
ATOM   1635  N   GLU H 208      17.016  17.214  41.066  1.00 37.66           N  
ATOM   1636  CA  GLU H 208      17.101  16.292  42.159  1.00 41.87           C  
ATOM   1637  CB  GLU H 208      16.042  16.523  43.247  1.00 46.43           C  
ATOM   1638  CG  GLU H 208      16.222  15.576  44.437  1.00 50.03           C  
ATOM   1639  CD  GLU H 208      15.138  15.870  45.461  1.00 62.24           C  
ATOM   1640  OE1 GLU H 208      14.646  17.031  45.490  1.00 69.75           O  
ATOM   1641  OE2 GLU H 208      14.785  14.938  46.228  1.00128.23           O1-
ATOM   1642  C   GLU H 208      16.933  14.885  41.663  1.00 44.24           C  
ATOM   1643  O   GLU H 208      17.554  13.964  42.191  1.00 48.29           O  
ATOM   1644  N   HIS H 209      16.080  14.683  40.632  1.00 64.13           N  
ATOM   1645  CA  HIS H 209      15.740  13.350  40.214  1.00 61.10           C  
ATOM   1646  ND1 HIS H 209      13.131  14.616  41.836  1.00 62.52           N  
ATOM   1647  CG  HIS H 209      13.484  13.374  41.353  1.00 60.41           C  
ATOM   1648  CB  HIS H 209      14.222  13.148  40.068  1.00 56.49           C  
ATOM   1649  NE2 HIS H 209      12.410  13.129  43.322  1.00 72.88           N  
ATOM   1650  CD2 HIS H 209      13.035  12.479  42.272  1.00 63.32           C  
ATOM   1651  CE1 HIS H 209      12.493  14.410  43.015  1.00 68.73           C  
ATOM   1652  C   HIS H 209      16.350  13.052  38.882  1.00 63.61           C  
ATOM   1653  O   HIS H 209      16.188  13.802  37.922  1.00 65.77           O  
ATOM   1654  N   TRP H 210      17.061  11.909  38.801  1.00 63.19           N  
ATOM   1655  CA  TRP H 210      17.691  11.507  37.577  1.00 57.09           C  
ATOM   1656  CB  TRP H 210      19.229  11.540  37.653  1.00 53.98           C  
ATOM   1657  CG  TRP H 210      19.833  12.920  37.768  1.00 56.51           C  
ATOM   1658  CD2 TRP H 210      20.658  13.532  36.763  1.00 55.96           C  
ATOM   1659  CD1 TRP H 210      19.766  13.805  38.803  1.00 56.46           C  
ATOM   1660  NE1 TRP H 210      20.485  14.937  38.501  1.00 58.29           N  
ATOM   1661  CE2 TRP H 210      21.044  14.782  37.250  1.00 56.26           C  
ATOM   1662  CE3 TRP H 210      21.067  13.088  35.538  1.00 54.06           C  
ATOM   1663  CZ2 TRP H 210      21.845  15.609  36.515  1.00 52.78           C  
ATOM   1664  CZ3 TRP H 210      21.871  13.927  34.798  1.00 53.71           C  
ATOM   1665  CH2 TRP H 210      22.253  15.163  35.277  1.00 51.79           C  
ATOM   1666  C   TRP H 210      17.319  10.082  37.313  1.00 60.60           C  
ATOM   1667  O   TRP H 210      16.995   9.324  38.228  1.00 61.91           O  
ATOM   1668  N   GLY H 211      17.324   9.690  36.024  1.00 56.74           N  
ATOM   1669  CA  GLY H 211      17.079   8.325  35.670  1.00 57.47           C  
ATOM   1670  C   GLY H 211      18.401   7.633  35.788  1.00 62.12           C  
ATOM   1671  O   GLY H 211      19.431   8.276  35.981  1.00 64.53           O  
ATOM   1672  N   ARG H 212      18.403   6.297  35.644  1.00 64.30           N  
ATOM   1673  CA  ARG H 212      19.587   5.488  35.756  1.00 61.78           C  
ATOM   1674  CB  ARG H 212      19.283   3.992  35.588  1.00 64.90           C  
ATOM   1675  CG  ARG H 212      18.383   3.436  36.689  1.00 77.65           C  
ATOM   1676  CD  ARG H 212      19.149   2.729  37.805  1.00 96.97           C  
ATOM   1677  NE  ARG H 212      18.163   2.369  38.861  1.00108.19           N  
ATOM   1678  CZ  ARG H 212      17.439   1.214  38.769  1.00110.90           C  
ATOM   1679  NH1 ARG H 212      17.586   0.396  37.686  1.00111.07           N1+
ATOM   1680  NH2 ARG H 212      16.570   0.877  39.766  1.00109.74           N  
ATOM   1681  C   ARG H 212      20.524   5.876  34.659  1.00 61.83           C  
ATOM   1682  O   ARG H 212      21.743   5.828  34.821  1.00 65.53           O  
ATOM   1683  N   GLY H 213      19.968   6.238  33.489  1.00 60.88           N  
ATOM   1684  CA  GLY H 213      20.773   6.641  32.372  1.00 55.60           C  
ATOM   1685  C   GLY H 213      20.766   5.551  31.348  1.00 62.50           C  
ATOM   1686  O   GLY H 213      20.613   4.373  31.670  1.00 69.13           O  
ATOM   1687  N   THR H 214      20.913   5.936  30.062  1.00 61.07           N  
ATOM   1688  CA  THR H 214      20.954   4.968  29.003  1.00 62.30           C  
ATOM   1689  CB  THR H 214      19.774   5.075  28.073  1.00 62.21           C  
ATOM   1690  OG1 THR H 214      19.776   6.314  27.381  1.00 99.31           O  
ATOM   1691  CG2 THR H 214      18.499   4.984  28.920  1.00 85.49           C  
ATOM   1692  C   THR H 214      22.205   5.208  28.206  1.00 62.42           C  
ATOM   1693  O   THR H 214      22.341   6.223  27.524  1.00 67.05           O  
ATOM   1694  N   PRO H 215      23.140   4.301  28.279  1.00 60.47           N  
ATOM   1695  CA  PRO H 215      24.349   4.483  27.523  1.00 57.36           C  
ATOM   1696  CD  PRO H 215      23.387   3.602  29.530  1.00 61.19           C  
ATOM   1697  CB  PRO H 215      25.367   3.514  28.118  1.00 54.23           C  
ATOM   1698  CG  PRO H 215      24.908   3.367  29.580  1.00 58.84           C  
ATOM   1699  C   PRO H 215      24.112   4.288  26.063  1.00 59.92           C  
ATOM   1700  O   PRO H 215      23.474   3.304  25.691  1.00 61.42           O  
ATOM   1701  N   VAL H 216      24.635   5.193  25.214  1.00 57.98           N  
ATOM   1702  CA  VAL H 216      24.461   5.026  23.800  1.00 54.67           C  
ATOM   1703  CB  VAL H 216      23.554   6.054  23.184  1.00 55.03           C  
ATOM   1704  CG1 VAL H 216      23.580   5.881  21.657  1.00 56.36           C  
ATOM   1705  CG2 VAL H 216      22.152   5.900  23.800  1.00 52.68           C  
ATOM   1706  C   VAL H 216      25.803   5.172  23.158  1.00 61.37           C  
ATOM   1707  O   VAL H 216      26.479   6.186  23.331  1.00 64.02           O  
ATOM   1708  N   ILE H 217      26.221   4.157  22.377  1.00 63.41           N  
ATOM   1709  CA  ILE H 217      27.503   4.228  21.737  1.00 64.50           C  
ATOM   1710  CB  ILE H 217      28.380   3.048  22.041  1.00 68.49           C  
ATOM   1711  CG1 ILE H 217      28.644   2.935  23.550  1.00 72.51           C  
ATOM   1712  CG2 ILE H 217      29.662   3.175  21.202  1.00 71.60           C  
ATOM   1713  CD1 ILE H 217      29.268   1.597  23.945  1.00 73.64           C  
ATOM   1714  C   ILE H 217      27.276   4.213  20.258  1.00 70.19           C  
ATOM   1715  O   ILE H 217      26.588   3.337  19.738  1.00 70.84           O  
ATOM   1716  N   VAL H 218      27.844   5.199  19.538  1.00 67.48           N  
ATOM   1717  CA  VAL H 218      27.680   5.219  18.113  1.00 64.63           C  
ATOM   1718  CB  VAL H 218      27.224   6.549  17.587  1.00 66.19           C  
ATOM   1719  CG1 VAL H 218      27.092   6.461  16.059  1.00 66.72           C  
ATOM   1720  CG2 VAL H 218      25.922   6.937  18.303  1.00 70.10           C  
ATOM   1721  C   VAL H 218      29.016   4.940  17.504  1.00 71.29           C  
ATOM   1722  O   VAL H 218      29.936   5.751  17.604  1.00 75.29           O  
ATOM   1723  N   SER H 219      29.149   3.779  16.833  1.00 81.47           N  
ATOM   1724  CA  SER H 219      30.410   3.445  16.239  1.00 84.66           C  
ATOM   1725  CB  SER H 219      31.198   2.384  17.022  1.00 86.51           C  
ATOM   1726  OG  SER H 219      31.531   2.877  18.309  1.00 91.89           O  
ATOM   1727  C   SER H 219      30.136   2.856  14.894  1.00 88.26           C  
ATOM   1728  O   SER H 219      29.032   2.391  14.618  1.00 86.25           O  
ATOM   1729  N   SER H 220      31.148   2.882  14.005  1.00 93.67           N  
ATOM   1730  CA  SER H 220      30.982   2.326  12.694  1.00 97.91           C  
ATOM   1731  CB  SER H 220      31.938   2.937  11.654  1.00 99.21           C  
ATOM   1732  OG  SER H 220      31.725   2.343  10.383  1.00100.74           O  
ATOM   1733  C   SER H 220      31.304   0.841  12.810  1.00100.24           C  
ATOM   1734  O   SER H 220      31.276   0.137  11.764  1.00102.37           O  
ATOM   1735  OXT SER H 220      31.589   0.391  13.952  1.00  0.00           O1-
TER    1736      SER H 220 
CONECT  141  638
CONECT  638  141
CONECT  928 1526
CONECT 1008 1571
CONECT 1526  928
CONECT 1571 1008
END
