# Supplementary material for: Fully automated antibody structure prediction using BIOVIA tools: Validation study
Source: PLoS One. 2017 May 18;12(5):e0177923. doi: 10.1371/journal.pone.0177923 (PMC5436848; doi:10.1371/journal.pone.0177923)
Supplement: S2 Dataset — Predicted structures using the Top5 framework method, Chothia CDR definition with canonical filtering and generating 50 models. These were used in the comparison against predictions using no filtering. (ZIP) [file pone.0177923.s004.zip › 4LSU_LH_FV_FinalModel.pdb]

REMARK   Accelrys Discovery Studio PDB file
REMARK   Created:  2015-04-10T05:08:58Z
SSBOND   1 CYS L   21    CYS L   83                                     
SSBOND   2 CYS H  121    CYS H  195                                     
ATOM      1  N   SER L   1      31.796  25.042  29.979  1.00 52.94           N1+
ATOM      2  CA  SER L   1      30.959  26.027  29.265  1.00 46.69           C  
ATOM      3  CB  SER L   1      29.472  25.645  29.385  1.00 56.06           C  
ATOM      4  OG  SER L   1      28.673  26.488  28.566  1.00 63.48           O  
ATOM      5  C   SER L   1      31.173  27.385  29.853  1.00 47.90           C  
ATOM      6  O   SER L   1      32.308  27.814  30.051  1.00 54.90           O  
ATOM      7  N   ALA L   2      30.072  28.097  30.152  1.00 51.65           N  
ATOM      8  CA  ALA L   2      30.138  29.421  30.687  1.00 46.68           C  
ATOM      9  CB  ALA L   2      28.750  30.044  30.908  1.00 45.51           C  
ATOM     10  C   ALA L   2      30.818  29.361  32.016  1.00 45.12           C  
ATOM     11  O   ALA L   2      31.614  30.236  32.359  1.00 46.43           O  
ATOM     12  N   LEU L   3      30.520  28.316  32.808  1.00 43.34           N  
ATOM     13  CA  LEU L   3      31.099  28.225  34.116  1.00 39.71           C  
ATOM     14  CB  LEU L   3      30.233  27.428  35.106  1.00 37.47           C  
ATOM     15  CG  LEU L   3      28.842  28.051  35.340  1.00 36.25           C  
ATOM     16  CD1 LEU L   3      28.016  27.224  36.340  1.00 33.65           C  
ATOM     17  CD2 LEU L   3      28.952  29.531  35.734  1.00 38.12           C  
ATOM     18  C   LEU L   3      32.412  27.520  34.002  1.00 40.46           C  
ATOM     19  O   LEU L   3      32.526  26.506  33.315  1.00 40.30           O  
ATOM     20  N   THR L   4      33.452  28.049  34.680  1.00 37.52           N  
ATOM     21  CA  THR L   4      34.737  27.419  34.589  1.00 35.83           C  
ATOM     22  CB  THR L   4      35.854  28.345  34.204  1.00 37.19           C  
ATOM     23  OG1 THR L   4      35.987  29.383  35.162  1.00 41.37           O  
ATOM     24  CG2 THR L   4      35.567  28.930  32.815  1.00 35.99           C  
ATOM     25  C   THR L   4      35.101  26.862  35.923  1.00 35.56           C  
ATOM     26  O   THR L   4      34.947  27.511  36.957  1.00 36.06           O  
ATOM     27  N   GLN L   5      35.584  25.607  35.912  1.00 35.19           N  
ATOM     28  CA  GLN L   5      36.045  24.956  37.097  1.00 34.47           C  
ATOM     29  CB  GLN L   5      34.970  24.076  37.763  1.00 35.47           C  
ATOM     30  CG  GLN L   5      34.326  23.030  36.855  1.00 34.94           C  
ATOM     31  CD  GLN L   5      33.245  22.338  37.674  1.00 34.12           C  
ATOM     32  OE1 GLN L   5      32.434  21.578  37.150  1.00 37.59           O  
ATOM     33  NE2 GLN L   5      33.234  22.613  39.005  1.00 30.74           N  
ATOM     34  C   GLN L   5      37.287  24.201  36.742  1.00 36.07           C  
ATOM     35  O   GLN L   5      37.552  23.951  35.566  1.00 36.60           O  
ATOM     36  N   PRO L   6      38.089  23.865  37.716  1.00 36.37           N  
ATOM     37  CA  PRO L   6      39.329  23.194  37.430  1.00 37.28           C  
ATOM     38  CD  PRO L   6      38.152  24.630  38.951  1.00 37.64           C  
ATOM     39  CB  PRO L   6      40.124  23.215  38.733  1.00 38.17           C  
ATOM     40  CG  PRO L   6      39.597  24.467  39.458  1.00 39.24           C  
ATOM     41  C   PRO L   6      39.063  21.821  36.913  1.00 37.39           C  
ATOM     42  O   PRO L   6      38.124  21.185  37.382  1.00 37.44           O  
ATOM     43  N   PRO L   7      39.841  21.351  35.984  1.00 37.68           N  
ATOM     44  CA  PRO L   7      39.606  20.039  35.460  1.00 39.25           C  
ATOM     45  CD  PRO L   7      40.473  22.222  35.007  1.00 29.53           C  
ATOM     46  CB  PRO L   7      40.501  19.916  34.228  1.00 40.77           C  
ATOM     47  CG  PRO L   7      40.626  21.369  33.735  1.00 34.01           C  
ATOM     48  C   PRO L   7      39.816  18.969  36.477  1.00 39.25           C  
ATOM     49  O   PRO L   7      39.143  17.942  36.395  1.00 38.81           O  
ATOM     50  N   SER L   8      40.740  19.162  37.437  1.00 37.82           N  
ATOM     51  CA  SER L   8      40.946  18.100  38.377  1.00 38.40           C  
ATOM     52  CB  SER L   8      41.969  17.055  37.901  1.00 39.45           C  
ATOM     53  OG  SER L   8      43.253  17.651  37.783  1.00 45.03           O  
ATOM     54  C   SER L   8      41.470  18.657  39.658  1.00 39.02           C  
ATOM     55  O   SER L   8      42.101  19.713  39.689  1.00 39.54           O  
ATOM     56  N   VAL L   9      41.194  17.936  40.764  1.00 38.54           N  
ATOM     57  CA  VAL L   9      41.683  18.298  42.063  1.00 39.86           C  
ATOM     58  CB  VAL L   9      40.702  19.096  42.872  1.00 37.36           C  
ATOM     59  CG1 VAL L   9      40.515  20.467  42.198  1.00 38.90           C  
ATOM     60  CG2 VAL L   9      39.398  18.291  42.993  1.00 38.93           C  
ATOM     61  C   VAL L   9      41.955  17.024  42.806  1.00 41.57           C  
ATOM     62  O   VAL L   9      41.375  15.983  42.501  1.00 40.01           O  
ATOM     63  N   SER L  10      42.872  17.069  43.797  1.00 39.89           N  
ATOM     64  CA  SER L  10      43.172  15.883  44.547  1.00 40.69           C  
ATOM     65  CB  SER L  10      44.444  15.161  44.067  1.00 40.63           C  
ATOM     66  OG  SER L  10      45.576  16.003  44.222  1.00 44.32           O  
ATOM     67  C   SER L  10      43.369  16.258  45.987  1.00 41.79           C  
ATOM     68  O   SER L  10      43.712  17.397  46.299  1.00 42.56           O  
ATOM     69  N   GLY L  11      43.140  15.294  46.908  1.00 41.47           N  
ATOM     70  CA  GLY L  11      43.311  15.553  48.312  1.00 42.99           C  
ATOM     71  C   GLY L  11      43.484  14.248  49.031  1.00 46.13           C  
ATOM     72  O   GLY L  11      43.190  13.179  48.499  1.00 44.70           O  
ATOM     73  N   SER L  12      43.988  14.320  50.281  1.00 46.25           N  
ATOM     74  CA  SER L  12      44.205  13.145  51.080  1.00 46.41           C  
ATOM     75  CB  SER L  12      45.417  13.272  52.017  1.00 50.61           C  
ATOM     76  OG  SER L  12      46.597  13.494  51.260  1.00 58.96           O  
ATOM     77  C   SER L  12      43.005  12.948  51.947  1.00 44.51           C  
ATOM     78  O   SER L  12      42.287  13.891  52.270  1.00 45.76           O  
ATOM     79  N   PRO L  13      42.780  11.727  52.343  1.00 44.57           N  
ATOM     80  CA  PRO L  13      41.667  11.391  53.183  1.00 45.59           C  
ATOM     81  CD  PRO L  13      43.814  10.707  52.356  1.00 45.72           C  
ATOM     82  CB  PRO L  13      41.817   9.901  53.475  1.00 46.59           C  
ATOM     83  CG  PRO L  13      43.341   9.684  53.403  1.00 47.97           C  
ATOM     84  C   PRO L  13      41.741  12.197  54.440  1.00 45.51           C  
ATOM     85  O   PRO L  13      42.828  12.336  54.998  1.00 45.77           O  
ATOM     86  N   GLY L  14      40.596  12.748  54.889  1.00 44.97           N  
ATOM     87  CA  GLY L  14      40.539  13.460  56.131  1.00 46.19           C  
ATOM     88  C   GLY L  14      40.717  14.927  55.898  1.00 46.30           C  
ATOM     89  O   GLY L  14      40.246  15.739  56.694  1.00 48.86           O  
ATOM     90  N   GLN L  15      41.381  15.327  54.798  1.00 45.99           N  
ATOM     91  CA  GLN L  15      41.576  16.737  54.615  1.00 45.60           C  
ATOM     92  CB  GLN L  15      42.809  17.143  53.785  1.00 46.61           C  
ATOM     93  CG  GLN L  15      42.746  16.794  52.299  1.00 51.44           C  
ATOM     94  CD  GLN L  15      44.010  17.355  51.659  1.00 54.98           C  
ATOM     95  OE1 GLN L  15      44.986  17.658  52.345  1.00 56.04           O  
ATOM     96  NE2 GLN L  15      43.992  17.507  50.308  1.00 53.31           N  
ATOM     97  C   GLN L  15      40.366  17.290  53.939  1.00 49.20           C  
ATOM     98  O   GLN L  15      39.472  16.548  53.538  1.00 48.02           O  
ATOM     99  N   SER L  16      40.285  18.631  53.837  1.00 45.18           N  
ATOM    100  CA  SER L  16      39.149  19.208  53.186  1.00 46.46           C  
ATOM    101  CB  SER L  16      38.412  20.256  54.033  1.00 46.20           C  
ATOM    102  OG  SER L  16      39.235  21.396  54.226  1.00 48.71           O  
ATOM    103  C   SER L  16      39.625  19.899  51.948  1.00 45.63           C  
ATOM    104  O   SER L  16      40.717  20.466  51.920  1.00 45.56           O  
ATOM    105  N   ILE L  17      38.818  19.840  50.871  1.00 42.49           N  
ATOM    106  CA  ILE L  17      39.186  20.494  49.648  1.00 42.03           C  
ATOM    107  CB  ILE L  17      39.716  19.565  48.594  1.00 44.42           C  
ATOM    108  CG1 ILE L  17      38.687  18.482  48.243  1.00 45.71           C  
ATOM    109  CG2 ILE L  17      41.075  19.028  49.069  1.00 47.00           C  
ATOM    110  CD1 ILE L  17      39.106  17.622  47.054  1.00 51.90           C  
ATOM    111  C   ILE L  17      38.002  21.235  49.109  1.00 42.58           C  
ATOM    112  O   ILE L  17      36.856  20.952  49.458  1.00 42.77           O  
ATOM    113  N   THR L  18      38.270  22.251  48.264  1.00 40.90           N  
ATOM    114  CA  THR L  18      37.203  23.034  47.718  1.00 39.96           C  
ATOM    115  CB  THR L  18      37.162  24.408  48.320  1.00 40.80           C  
ATOM    116  OG1 THR L  18      36.102  25.173  47.770  1.00 44.54           O  
ATOM    117  CG2 THR L  18      38.521  25.085  48.091  1.00 40.71           C  
ATOM    118  C   THR L  18      37.387  23.131  46.229  1.00 39.83           C  
ATOM    119  O   THR L  18      38.511  23.178  45.729  1.00 40.14           O  
ATOM    120  N   LEU L  19      36.261  23.131  45.479  1.00 39.75           N  
ATOM    121  CA  LEU L  19      36.295  23.229  44.043  1.00 38.21           C  
ATOM    122  CB  LEU L  19      35.459  22.146  43.337  1.00 37.18           C  
ATOM    123  CG  LEU L  19      35.833  20.704  43.724  1.00  0.00           C  
ATOM    124  CD1 LEU L  19      37.287  20.374  43.350  1.00 36.07           C  
ATOM    125  CD2 LEU L  19      35.501  20.419  45.197  1.00  0.00           C  
ATOM    126  C   LEU L  19      35.651  24.535  43.681  1.00 38.10           C  
ATOM    127  O   LEU L  19      34.539  24.822  44.120  1.00 38.99           O  
ATOM    128  N   SER L  20      36.335  25.363  42.862  1.00 39.08           N  
ATOM    129  CA  SER L  20      35.803  26.651  42.504  1.00 39.48           C  
ATOM    130  CB  SER L  20      36.877  27.721  42.244  1.00 39.35           C  
ATOM    131  OG  SER L  20      37.594  28.010  43.432  1.00 43.60           O  
ATOM    132  C   SER L  20      35.019  26.551  41.235  1.00 38.29           C  
ATOM    133  O   SER L  20      35.251  25.677  40.403  1.00 39.48           O  
ATOM    134  N   CYS L  21      34.046  27.470  41.071  1.00 38.68           N  
ATOM    135  CA  CYS L  21      33.270  27.561  39.869  1.00 39.21           C  
ATOM    136  CB  CYS L  21      31.886  26.880  39.994  1.00 39.42           C  
ATOM    137  SG  CYS L  21      30.868  26.975  38.488  1.00 40.88           S  
ATOM    138  C   CYS L  21      33.065  29.027  39.614  1.00 41.05           C  
ATOM    139  O   CYS L  21      32.406  29.706  40.394  1.00 42.82           O  
ATOM    140  N   THR L  22      33.618  29.573  38.510  1.00 41.42           N  
ATOM    141  CA  THR L  22      33.454  30.991  38.304  1.00 42.45           C  
ATOM    142  CB  THR L  22      34.734  31.727  38.031  1.00 44.00           C  
ATOM    143  OG1 THR L  22      35.289  31.312  36.794  1.00 48.91           O  
ATOM    144  CG2 THR L  22      35.724  31.435  39.173  1.00 47.26           C  
ATOM    145  C   THR L  22      32.545  31.212  37.129  1.00 41.64           C  
ATOM    146  O   THR L  22      32.630  30.497  36.131  1.00 40.65           O  
ATOM    147  N   GLY L  23      32.008  32.453  37.158  1.00 35.10           N  
ATOM    148  CA  GLY L  23      31.256  33.022  36.091  1.00 36.02           C  
ATOM    149  C   GLY L  23      29.802  32.995  36.401  1.00 38.09           C  
ATOM    150  O   GLY L  23      28.999  33.314  35.531  1.00 40.07           O  
ATOM    151  N   ALA L  24      29.412  32.644  37.642  1.00 35.80           N  
ATOM    152  CA  ALA L  24      28.004  32.530  37.916  1.00 40.86           C  
ATOM    153  CB  ALA L  24      27.664  31.361  38.858  1.00 42.80           C  
ATOM    154  C   ALA L  24      27.457  33.780  38.548  1.00 39.52           C  
ATOM    155  O   ALA L  24      27.823  34.151  39.661  1.00 36.25           O  
ATOM    156  N   SER L  25      26.546  34.464  37.823  1.00 40.69           N  
ATOM    157  CA  SER L  25      25.885  35.650  38.293  1.00 41.51           C  
ATOM    158  CB  SER L  25      25.239  36.460  37.155  1.00 44.13           C  
ATOM    159  OG  SER L  25      24.195  35.712  36.554  1.00 42.24           O  
ATOM    160  C   SER L  25      24.798  35.314  39.278  1.00 42.72           C  
ATOM    161  O   SER L  25      24.556  36.076  40.214  1.00 43.54           O  
ATOM    162  N   THR L  26      24.090  34.174  39.093  1.00 28.61           N  
ATOM    163  CA  THR L  26      22.989  33.892  39.978  1.00 29.37           C  
ATOM    164  CB  THR L  26      21.723  33.563  39.237  1.00 31.84           C  
ATOM    165  OG1 THR L  26      21.900  32.392  38.456  1.00 19.07           O  
ATOM    166  CG2 THR L  26      21.367  34.754  38.327  1.00 24.55           C  
ATOM    167  C   THR L  26      23.303  32.748  40.900  1.00 26.46           C  
ATOM    168  O   THR L  26      24.460  32.440  41.190  1.00 27.41           O  
ATOM    169  N   SER L  27      22.229  32.097  41.404  1.00 26.50           N  
ATOM    170  CA  SER L  27      22.332  31.017  42.349  1.00 24.94           C  
ATOM    171  CB  SER L  27      20.991  30.598  42.975  1.00 26.40           C  
ATOM    172  OG  SER L  27      20.477  31.648  43.779  1.00  0.00           O  
ATOM    173  C   SER L  27      22.888  29.836  41.646  1.00 24.05           C  
ATOM    174  O   SER L  27      22.910  29.760  40.425  1.00 23.63           O  
ATOM    175  N   VAL L  28      23.320  28.843  42.425  1.00 35.56           N  
ATOM    176  CA  VAL L  28      24.148  27.808  41.880  1.00 35.26           C  
ATOM    177  CB  VAL L  28      25.616  28.121  41.950  1.00 34.46           C  
ATOM    178  CG1 VAL L  28      25.899  29.330  41.044  1.00 34.88           C  
ATOM    179  CG2 VAL L  28      25.999  28.356  43.421  1.00 35.81           C  
ATOM    180  C   VAL L  28      23.920  26.523  42.609  1.00 36.08           C  
ATOM    181  O   VAL L  28      23.580  26.507  43.791  1.00 34.38           O  
ATOM    182  N   ALA L  29      24.106  25.396  41.889  1.00 33.39           N  
ATOM    183  CA  ALA L  29      23.910  24.099  42.470  1.00 33.76           C  
ATOM    184  CB  ALA L  29      22.655  23.373  41.952  1.00 33.41           C  
ATOM    185  C   ALA L  29      25.092  23.245  42.129  1.00 33.55           C  
ATOM    186  O   ALA L  29      25.853  23.553  41.212  1.00 34.72           O  
ATOM    187  N   TRP L  30      25.295  22.155  42.902  1.00 33.96           N  
ATOM    188  CA  TRP L  30      26.401  21.273  42.651  1.00 33.07           C  
ATOM    189  CB  TRP L  30      27.461  21.308  43.761  1.00 33.58           C  
ATOM    190  CG  TRP L  30      28.256  22.591  43.771  1.00 34.90           C  
ATOM    191  CD2 TRP L  30      29.530  22.739  43.126  1.00 34.56           C  
ATOM    192  CD1 TRP L  30      27.968  23.796  44.342  1.00 33.47           C  
ATOM    193  NE1 TRP L  30      28.984  24.689  44.087  1.00 34.56           N  
ATOM    194  CE2 TRP L  30      29.952  24.049  43.341  1.00 34.89           C  
ATOM    195  CE3 TRP L  30      30.284  21.853  42.412  1.00 32.96           C  
ATOM    196  CZ2 TRP L  30      31.142  24.497  42.842  1.00 36.47           C  
ATOM    197  CZ3 TRP L  30      31.483  22.306  41.911  1.00 33.37           C  
ATOM    198  CH2 TRP L  30      31.904  23.602  42.121  1.00 34.58           C  
ATOM    199  C   TRP L  30      25.900  19.865  42.524  1.00 33.31           C  
ATOM    200  O   TRP L  30      25.013  19.433  43.257  1.00 33.48           O  
ATOM    201  N   TYR L  31      26.477  19.111  41.564  1.00 33.16           N  
ATOM    202  CA  TYR L  31      26.081  17.749  41.332  1.00 32.67           C  
ATOM    203  CB  TYR L  31      25.512  17.483  39.925  1.00 32.33           C  
ATOM    204  CG  TYR L  31      24.201  18.168  39.767  1.00 32.10           C  
ATOM    205  CD1 TYR L  31      24.135  19.494  39.417  1.00 31.49           C  
ATOM    206  CD2 TYR L  31      23.030  17.475  39.955  1.00 31.82           C  
ATOM    207  CE1 TYR L  31      22.921  20.119  39.267  1.00 33.66           C  
ATOM    208  CE2 TYR L  31      21.811  18.094  39.806  1.00 31.10           C  
ATOM    209  CZ  TYR L  31      21.755  19.423  39.463  1.00 32.79           C  
ATOM    210  OH  TYR L  31      20.511  20.071  39.307  1.00 35.31           O  
ATOM    211  C   TYR L  31      27.287  16.872  41.421  1.00 33.33           C  
ATOM    212  O   TYR L  31      28.391  17.269  41.046  1.00 34.13           O  
ATOM    213  N   GLN L  32      27.107  15.643  41.949  1.00 33.69           N  
ATOM    214  CA  GLN L  32      28.219  14.742  41.958  1.00 32.63           C  
ATOM    215  CB  GLN L  32      28.762  14.409  43.362  1.00 32.38           C  
ATOM    216  CG  GLN L  32      27.857  13.609  44.283  1.00 33.58           C  
ATOM    217  CD  GLN L  32      28.512  12.269  44.485  1.00 37.58           C  
ATOM    218  OE1 GLN L  32      28.059  11.269  43.935  1.00 36.59           O  
ATOM    219  NE2 GLN L  32      29.611  12.247  45.290  1.00 37.89           N  
ATOM    220  C   GLN L  32      27.848  13.536  41.158  1.00 33.94           C  
ATOM    221  O   GLN L  32      26.710  13.066  41.198  1.00 34.25           O  
ATOM    222  N   GLN L  33      28.810  13.045  40.347  1.00 32.84           N  
ATOM    223  CA  GLN L  33      28.521  11.932  39.494  1.00 32.89           C  
ATOM    224  CB  GLN L  33      28.463  12.299  38.006  1.00 31.74           C  
ATOM    225  CG  GLN L  33      28.271  11.075  37.106  1.00 31.71           C  
ATOM    226  CD  GLN L  33      28.226  11.562  35.673  1.00 34.80           C  
ATOM    227  OE1 GLN L  33      28.799  10.962  34.764  1.00 35.01           O  
ATOM    228  NE2 GLN L  33      27.506  12.690  35.466  1.00 34.16           N  
ATOM    229  C   GLN L  33      29.587  10.890  39.606  1.00 35.03           C  
ATOM    230  O   GLN L  33      30.769  11.159  39.398  1.00 35.87           O  
ATOM    231  N   TYR L  34      29.151   9.655  39.919  1.00 36.04           N  
ATOM    232  CA  TYR L  34      29.990   8.495  39.975  1.00 37.47           C  
ATOM    233  CB  TYR L  34      29.519   7.409  40.957  1.00 36.49           C  
ATOM    234  CG  TYR L  34      29.667   7.916  42.350  1.00 37.41           C  
ATOM    235  CD1 TYR L  34      30.922   8.069  42.896  1.00 23.09           C  
ATOM    236  CD2 TYR L  34      28.563   8.205  43.118  1.00 40.17           C  
ATOM    237  CE1 TYR L  34      31.078   8.524  44.183  1.00 39.00           C  
ATOM    238  CE2 TYR L  34      28.717   8.658  44.408  1.00 29.79           C  
ATOM    239  CZ  TYR L  34      29.973   8.824  44.940  1.00 26.42           C  
ATOM    240  OH  TYR L  34      30.131   9.290  46.262  1.00  0.00           O  
ATOM    241  C   TYR L  34      29.915   7.887  38.612  1.00 40.27           C  
ATOM    242  O   TYR L  34      28.919   8.056  37.912  1.00 39.96           O  
ATOM    243  N   ALA L  35      30.980   7.178  38.190  1.00 41.59           N  
ATOM    244  CA  ALA L  35      31.022   6.617  36.871  1.00 43.66           C  
ATOM    245  CB  ALA L  35      32.239   5.711  36.629  1.00 48.12           C  
ATOM    246  C   ALA L  35      29.790   5.803  36.616  1.00 42.32           C  
ATOM    247  O   ALA L  35      29.258   5.141  37.505  1.00 42.29           O  
ATOM    248  N   ASP L  36      29.294   5.913  35.365  1.00 42.94           N  
ATOM    249  CA  ASP L  36      28.166   5.246  34.771  1.00 41.97           C  
ATOM    250  CB  ASP L  36      28.363   3.747  34.443  1.00  0.00           C  
ATOM    251  CG  ASP L  36      28.512   2.902  35.702  1.00  0.00           C  
ATOM    252  OD1 ASP L  36      29.607   2.935  36.322  1.00  0.00           O  
ATOM    253  OD2 ASP L  36      27.527   2.197  36.051  1.00  0.00           O1-
ATOM    254  C   ASP L  36      26.920   5.410  35.580  1.00 44.54           C  
ATOM    255  O   ASP L  36      26.040   4.551  35.539  1.00 43.86           O  
ATOM    256  N   LYS L  37      26.776   6.538  36.300  1.00 41.50           N  
ATOM    257  CA  LYS L  37      25.567   6.746  37.048  1.00 38.69           C  
ATOM    258  CB  LYS L  37      25.722   6.610  38.573  1.00 43.73           C  
ATOM    259  CG  LYS L  37      25.841   5.161  39.055  1.00 55.29           C  
ATOM    260  CD  LYS L  37      26.207   5.041  40.534  1.00 59.10           C  
ATOM    261  CE  LYS L  37      26.100   3.616  41.077  1.00 62.41           C  
ATOM    262  NZ  LYS L  37      26.490   3.588  42.505  1.00 63.63           N1+
ATOM    263  C   LYS L  37      25.100   8.142  36.772  1.00 37.70           C  
ATOM    264  O   LYS L  37      25.844   8.961  36.236  1.00 37.62           O  
ATOM    265  N   ALA L  38      23.829   8.439  37.108  1.00 36.90           N  
ATOM    266  CA  ALA L  38      23.292   9.753  36.883  1.00 36.48           C  
ATOM    267  CB  ALA L  38      21.754   9.803  36.918  1.00 35.72           C  
ATOM    268  C   ALA L  38      23.815  10.671  37.946  1.00 35.99           C  
ATOM    269  O   ALA L  38      24.208  10.230  39.024  1.00 35.84           O  
ATOM    270  N   PRO L  39      23.829  11.949  37.650  1.00 35.05           N  
ATOM    271  CA  PRO L  39      24.321  12.937  38.577  1.00 35.37           C  
ATOM    272  CD  PRO L  39      23.970  12.383  36.268  1.00 34.51           C  
ATOM    273  CB  PRO L  39      24.445  14.231  37.773  1.00 35.06           C  
ATOM    274  CG  PRO L  39      24.683  13.745  36.333  1.00 34.62           C  
ATOM    275  C   PRO L  39      23.421  13.056  39.767  1.00 36.30           C  
ATOM    276  O   PRO L  39      22.223  12.801  39.635  1.00 36.11           O  
ATOM    277  N   ARG L  40      23.983  13.436  40.936  1.00 34.27           N  
ATOM    278  CA  ARG L  40      23.204  13.534  42.139  1.00 34.90           C  
ATOM    279  CB  ARG L  40      23.671  12.524  43.205  1.00 35.49           C  
ATOM    280  CG  ARG L  40      22.576  12.086  44.178  1.00 39.80           C  
ATOM    281  CD  ARG L  40      22.985  10.909  45.066  1.00 44.85           C  
ATOM    282  NE  ARG L  40      21.737  10.260  45.569  1.00  0.00           N  
ATOM    283  CZ  ARG L  40      21.189   9.198  44.903  1.00  0.00           C  
ATOM    284  NH1 ARG L  40      21.800   8.685  43.795  1.00  0.00           N1+
ATOM    285  NH2 ARG L  40      20.030   8.637  45.356  1.00  0.00           N  
ATOM    286  C   ARG L  40      23.389  14.924  42.682  1.00 35.27           C  
ATOM    287  O   ARG L  40      24.508  15.429  42.764  1.00 35.61           O  
ATOM    288  N   LEU L  41      22.273  15.580  43.066  1.00 34.78           N  
ATOM    289  CA  LEU L  41      22.308  16.940  43.541  1.00 33.02           C  
ATOM    290  CB  LEU L  41      20.909  17.580  43.554  1.00 32.13           C  
ATOM    291  CG  LEU L  41      20.880  19.036  44.042  1.00 33.25           C  
ATOM    292  CD1 LEU L  41      21.689  19.947  43.106  1.00 32.09           C  
ATOM    293  CD2 LEU L  41      19.434  19.519  44.237  1.00 32.07           C  
ATOM    294  C   LEU L  41      22.858  16.971  44.939  1.00 34.08           C  
ATOM    295  O   LEU L  41      22.325  16.333  45.845  1.00 35.06           O  
ATOM    296  N   ILE L  42      24.041  17.602  45.104  1.00 33.81           N  
ATOM    297  CA  ILE L  42      24.685  17.811  46.371  1.00 34.36           C  
ATOM    298  CB  ILE L  42      26.185  17.750  46.208  1.00 35.61           C  
ATOM    299  CG1 ILE L  42      26.911  17.520  47.544  1.00  0.00           C  
ATOM    300  CG2 ILE L  42      26.643  19.004  45.447  1.00  0.00           C  
ATOM    301  CD1 ILE L  42      26.753  18.653  48.547  1.00 25.20           C  
ATOM    302  C   ILE L  42      24.271  19.086  47.075  1.00 34.30           C  
ATOM    303  O   ILE L  42      23.996  19.072  48.275  1.00 35.42           O  
ATOM    304  N   VAL L  43      24.275  20.236  46.356  1.00 33.76           N  
ATOM    305  CA  VAL L  43      24.013  21.509  46.978  1.00 34.18           C  
ATOM    306  CB  VAL L  43      25.251  22.311  47.266  1.00 36.13           C  
ATOM    307  CG1 VAL L  43      24.818  23.686  47.802  1.00 34.64           C  
ATOM    308  CG2 VAL L  43      26.153  21.521  48.230  1.00 35.68           C  
ATOM    309  C   VAL L  43      23.191  22.335  46.043  1.00 35.84           C  
ATOM    310  O   VAL L  43      23.389  22.299  44.829  1.00 35.05           O  
ATOM    311  N   PHE L  44      22.249  23.122  46.606  1.00 33.70           N  
ATOM    312  CA  PHE L  44      21.399  23.950  45.805  1.00 34.60           C  
ATOM    313  CB  PHE L  44      20.000  23.357  45.592  1.00 34.88           C  
ATOM    314  CG  PHE L  44      19.268  23.148  46.878  1.00 37.00           C  
ATOM    315  CD1 PHE L  44      19.498  22.034  47.650  1.00 36.39           C  
ATOM    316  CD2 PHE L  44      18.345  24.064  47.318  1.00 37.73           C  
ATOM    317  CE1 PHE L  44      18.823  21.835  48.831  1.00 36.60           C  
ATOM    318  CE2 PHE L  44      17.665  23.873  48.498  1.00 38.65           C  
ATOM    319  CZ  PHE L  44      17.902  22.756  49.258  1.00 37.96           C  
ATOM    320  C   PHE L  44      21.277  25.282  46.464  1.00 36.19           C  
ATOM    321  O   PHE L  44      21.628  25.446  47.631  1.00 35.13           O  
ATOM    322  N   ASP L  45      20.781  26.319  45.745  1.00 29.69           N  
ATOM    323  CA  ASP L  45      20.560  27.583  46.407  1.00 30.83           C  
ATOM    324  CB  ASP L  45      19.518  27.407  47.547  1.00 32.70           C  
ATOM    325  CG  ASP L  45      19.164  28.713  48.257  1.00 37.94           C  
ATOM    326  OD1 ASP L  45      19.660  29.788  47.834  1.00 39.73           O  
ATOM    327  OD2 ASP L  45      18.383  28.643  49.247  1.00 40.32           O1-
ATOM    328  C   ASP L  45      21.858  28.048  47.009  1.00 32.77           C  
ATOM    329  O   ASP L  45      21.889  28.592  48.112  1.00 33.11           O  
ATOM    330  N   GLY L  46      22.981  27.812  46.306  1.00 31.41           N  
ATOM    331  CA  GLY L  46      24.241  28.217  46.861  1.00 31.00           C  
ATOM    332  C   GLY L  46      24.684  27.322  47.996  1.00 31.70           C  
ATOM    333  O   GLY L  46      25.674  26.600  47.866  1.00 31.48           O  
ATOM    334  N   ASN L  47      24.023  27.378  49.174  1.00 31.25           N  
ATOM    335  CA  ASN L  47      24.572  26.609  50.260  1.00 31.17           C  
ATOM    336  CB  ASN L  47      25.149  27.518  51.357  1.00 32.38           C  
ATOM    337  CG  ASN L  47      24.029  28.436  51.831  1.00 42.53           C  
ATOM    338  OD1 ASN L  47      23.006  27.982  52.340  1.00 34.57           O  
ATOM    339  ND2 ASN L  47      24.226  29.769  51.647  1.00 45.22           N  
ATOM    340  C   ASN L  47      23.580  25.703  50.916  1.00 32.11           C  
ATOM    341  O   ASN L  47      23.772  25.320  52.070  1.00 33.49           O  
ATOM    342  N   LYS L  48      22.523  25.272  50.213  1.00 38.57           N  
ATOM    343  CA  LYS L  48      21.633  24.402  50.927  1.00 38.32           C  
ATOM    344  CB  LYS L  48      20.141  24.732  50.751  1.00 41.02           C  
ATOM    345  CG  LYS L  48      19.681  25.884  51.646  1.00 42.34           C  
ATOM    346  CD  LYS L  48      19.851  25.574  53.135  1.00 38.19           C  
ATOM    347  CE  LYS L  48      19.455  26.722  54.064  1.00  0.00           C  
ATOM    348  NZ  LYS L  48      19.658  26.322  55.474  1.00  0.00           N1+
ATOM    349  C   LYS L  48      21.854  22.990  50.485  1.00 41.42           C  
ATOM    350  O   LYS L  48      22.210  22.727  49.338  1.00 40.10           O  
ATOM    351  N   ARG L  49      21.631  22.040  51.418  1.00 40.56           N  
ATOM    352  CA  ARG L  49      21.856  20.644  51.168  1.00 40.16           C  
ATOM    353  CB  ARG L  49      22.548  19.936  52.346  1.00 41.61           C  
ATOM    354  CG  ARG L  49      23.860  20.596  52.780  1.00 45.36           C  
ATOM    355  CD  ARG L  49      24.644  19.804  53.832  1.00 47.22           C  
ATOM    356  NE  ARG L  49      23.737  19.541  54.984  1.00 51.35           N  
ATOM    357  CZ  ARG L  49      23.748  20.365  56.071  1.00 54.46           C  
ATOM    358  NH1 ARG L  49      24.594  21.436  56.107  1.00 52.28           N1+
ATOM    359  NH2 ARG L  49      22.920  20.110  57.126  1.00 54.16           N  
ATOM    360  C   ARG L  49      20.512  19.989  51.007  1.00 42.45           C  
ATOM    361  O   ARG L  49      19.546  20.329  51.688  1.00 43.89           O  
ATOM    362  N   PRO L  50      20.422  19.056  50.100  1.00 43.90           N  
ATOM    363  CA  PRO L  50      19.191  18.340  49.930  1.00 43.72           C  
ATOM    364  CD  PRO L  50      21.175  19.150  48.859  1.00 41.88           C  
ATOM    365  CB  PRO L  50      19.325  17.595  48.605  1.00 43.28           C  
ATOM    366  CG  PRO L  50      20.299  18.469  47.794  1.00 42.08           C  
ATOM    367  C   PRO L  50      19.028  17.459  51.107  1.00 46.70           C  
ATOM    368  O   PRO L  50      20.021  17.185  51.776  1.00 45.61           O  
ATOM    369  N   SER L  51      17.795  17.021  51.402  1.00 49.37           N  
ATOM    370  CA  SER L  51      17.659  16.177  52.544  1.00 50.64           C  
ATOM    371  CB  SER L  51      16.195  15.819  52.860  1.00 52.02           C  
ATOM    372  OG  SER L  51      15.596  15.165  51.751  1.00 55.02           O  
ATOM    373  C   SER L  51      18.433  14.923  52.272  1.00 50.53           C  
ATOM    374  O   SER L  51      18.444  14.408  51.156  1.00 49.25           O  
ATOM    375  N   ASP L  52      19.084  14.393  53.323  1.00 49.91           N  
ATOM    376  CA  ASP L  52      19.878  13.194  53.284  1.00 47.45           C  
ATOM    377  CB  ASP L  52      19.144  12.001  52.643  1.00 39.12           C  
ATOM    378  CG  ASP L  52      18.122  11.484  53.644  1.00  0.00           C  
ATOM    379  OD1 ASP L  52      18.312  11.739  54.863  1.00  0.00           O  
ATOM    380  OD2 ASP L  52      17.143  10.823  53.206  1.00  0.00           O1-
ATOM    381  C   ASP L  52      21.196  13.345  52.574  1.00 46.91           C  
ATOM    382  O   ASP L  52      21.831  12.341  52.256  1.00 49.84           O  
ATOM    383  N   ILE L  53      21.694  14.575  52.344  1.00 45.86           N  
ATOM    384  CA  ILE L  53      23.017  14.651  51.776  1.00 45.94           C  
ATOM    385  CB  ILE L  53      23.172  15.698  50.699  1.00 45.96           C  
ATOM    386  CG1 ILE L  53      23.042  17.131  51.236  1.00 44.49           C  
ATOM    387  CG2 ILE L  53      22.157  15.361  49.596  1.00 45.28           C  
ATOM    388  CD1 ILE L  53      24.335  17.643  51.863  1.00  0.00           C  
ATOM    389  C   ILE L  53      23.924  14.941  52.937  1.00 47.56           C  
ATOM    390  O   ILE L  53      23.568  15.709  53.827  1.00 46.71           O  
ATOM    391  N   SER L  54      25.113  14.305  52.981  1.00 46.92           N  
ATOM    392  CA  SER L  54      25.990  14.445  54.114  1.00 48.86           C  
ATOM    393  CB  SER L  54      27.288  13.632  53.987  1.00 48.18           C  
ATOM    394  OG  SER L  54      28.100  13.829  55.135  1.00 60.69           O  
ATOM    395  C   SER L  54      26.366  15.886  54.304  1.00 50.29           C  
ATOM    396  O   SER L  54      26.542  16.636  53.346  1.00 47.74           O  
ATOM    397  N   SER L  55      26.501  16.291  55.586  1.00 47.74           N  
ATOM    398  CA  SER L  55      26.783  17.636  56.018  1.00 48.08           C  
ATOM    399  CB  SER L  55      26.560  17.831  57.527  1.00 53.97           C  
ATOM    400  OG  SER L  55      27.496  17.056  58.262  1.00  0.00           O  
ATOM    401  C   SER L  55      28.202  18.029  55.724  1.00 46.16           C  
ATOM    402  O   SER L  55      28.555  19.204  55.811  1.00 48.33           O  
ATOM    403  N   ARG L  56      29.067  17.060  55.390  1.00 45.38           N  
ATOM    404  CA  ARG L  56      30.443  17.356  55.114  1.00 45.22           C  
ATOM    405  CB  ARG L  56      31.351  16.115  55.104  1.00 44.98           C  
ATOM    406  CG  ARG L  56      30.859  14.969  54.238  1.00 46.12           C  
ATOM    407  CD  ARG L  56      31.534  13.648  54.606  1.00 46.98           C  
ATOM    408  NE  ARG L  56      30.695  12.576  54.017  1.00 42.74           N  
ATOM    409  CZ  ARG L  56      30.851  12.244  52.706  1.00 44.12           C  
ATOM    410  NH1 ARG L  56      31.812  12.861  51.961  1.00 45.42           N1+
ATOM    411  NH2 ARG L  56      30.033  11.309  52.147  1.00 41.84           N  
ATOM    412  C   ARG L  56      30.552  18.183  53.871  1.00 43.81           C  
ATOM    413  O   ARG L  56      31.571  18.836  53.646  1.00 43.19           O  
ATOM    414  N   PHE L  57      29.517  18.142  53.009  1.00 42.36           N  
ATOM    415  CA  PHE L  57      29.532  18.928  51.810  1.00 41.76           C  
ATOM    416  CB  PHE L  57      28.685  18.307  50.703  1.00 39.18           C  
ATOM    417  CG  PHE L  57      29.214  16.979  50.274  1.00 38.02           C  
ATOM    418  CD1 PHE L  57      30.150  16.879  49.270  1.00 40.99           C  
ATOM    419  CD2 PHE L  57      28.755  15.823  50.866  1.00 39.69           C  
ATOM    420  CE1 PHE L  57      30.627  15.652  48.872  1.00 39.92           C  
ATOM    421  CE2 PHE L  57      29.228  14.594  50.471  1.00 40.38           C  
ATOM    422  CZ  PHE L  57      30.165  14.505  49.470  1.00 35.48           C  
ATOM    423  C   PHE L  57      28.915  20.268  52.107  1.00 39.42           C  
ATOM    424  O   PHE L  57      27.827  20.352  52.677  1.00 42.21           O  
ATOM    425  N   SER L  58      29.600  21.364  51.714  1.00 39.39           N  
ATOM    426  CA  SER L  58      29.087  22.684  51.962  1.00 40.38           C  
ATOM    427  CB  SER L  58      29.793  23.406  53.123  1.00 41.94           C  
ATOM    428  OG  SER L  58      31.158  23.630  52.801  1.00 45.13           O  
ATOM    429  C   SER L  58      29.313  23.509  50.734  1.00 41.71           C  
ATOM    430  O   SER L  58      30.177  23.204  49.915  1.00 41.39           O  
ATOM    431  N   GLY L  59      28.521  24.590  50.573  1.00 40.35           N  
ATOM    432  CA  GLY L  59      28.688  25.414  49.415  1.00 39.87           C  
ATOM    433  C   GLY L  59      28.722  26.836  49.860  1.00 41.98           C  
ATOM    434  O   GLY L  59      28.099  27.212  50.852  1.00 43.26           O  
ATOM    435  N   SER L  60      29.473  27.668  49.118  1.00 42.05           N  
ATOM    436  CA  SER L  60      29.548  29.058  49.441  1.00 42.45           C  
ATOM    437  CB  SER L  60      30.781  29.438  50.277  1.00 41.73           C  
ATOM    438  OG  SER L  60      31.964  29.249  49.517  1.00 45.95           O  
ATOM    439  C   SER L  60      29.652  29.780  48.147  1.00 43.08           C  
ATOM    440  O   SER L  60      29.984  29.193  47.117  1.00 40.05           O  
ATOM    441  N   GLN L  61      29.323  31.080  48.146  1.00 41.14           N  
ATOM    442  CA  GLN L  61      29.482  31.768  46.914  1.00 43.94           C  
ATOM    443  CB  GLN L  61      28.244  31.665  46.007  1.00 43.27           C  
ATOM    444  CG  GLN L  61      26.977  32.266  46.612  1.00 45.59           C  
ATOM    445  CD  GLN L  61      25.809  31.817  45.745  1.00 45.92           C  
ATOM    446  OE1 GLN L  61      24.871  31.182  46.226  1.00  0.00           O  
ATOM    447  NE2 GLN L  61      25.869  32.142  44.426  1.00  0.00           N  
ATOM    448  C   GLN L  61      29.788  33.200  47.180  1.00 45.30           C  
ATOM    449  O   GLN L  61      28.975  33.929  47.746  1.00 45.32           O  
ATOM    450  N   SER L  62      31.008  33.622  46.792  1.00 44.81           N  
ATOM    451  CA  SER L  62      31.362  35.006  46.848  1.00 45.22           C  
ATOM    452  CB  SER L  62      32.876  35.274  46.928  1.00 44.92           C  
ATOM    453  OG  SER L  62      33.388  34.854  48.184  1.00 49.68           O  
ATOM    454  C   SER L  62      30.874  35.510  45.538  1.00 45.45           C  
ATOM    455  O   SER L  62      30.491  34.707  44.692  1.00 45.09           O  
ATOM    456  N   GLY L  63      30.870  36.834  45.312  1.00 43.34           N  
ATOM    457  CA  GLY L  63      30.317  37.316  44.080  1.00 43.97           C  
ATOM    458  C   GLY L  63      31.064  36.717  42.927  1.00 43.99           C  
ATOM    459  O   GLY L  63      32.285  36.632  42.947  1.00 44.63           O  
ATOM    460  N   GLY L  64      30.325  36.214  41.918  1.00 43.51           N  
ATOM    461  CA  GLY L  64      30.881  35.775  40.666  1.00 46.33           C  
ATOM    462  C   GLY L  64      31.473  34.394  40.728  1.00 45.85           C  
ATOM    463  O   GLY L  64      31.683  33.778  39.682  1.00 42.69           O  
ATOM    464  N   THR L  65      31.770  33.855  41.929  1.00 44.05           N  
ATOM    465  CA  THR L  65      32.367  32.546  41.968  1.00 44.67           C  
ATOM    466  CB  THR L  65      33.830  32.541  42.297  1.00 46.48           C  
ATOM    467  OG1 THR L  65      34.040  32.974  43.633  1.00 51.61           O  
ATOM    468  CG2 THR L  65      34.554  33.480  41.318  1.00 51.02           C  
ATOM    469  C   THR L  65      31.691  31.752  43.043  1.00 44.02           C  
ATOM    470  O   THR L  65      31.245  32.290  44.054  1.00 42.62           O  
ATOM    471  N   ALA L  66      31.613  30.422  42.849  1.00 41.57           N  
ATOM    472  CA  ALA L  66      30.978  29.572  43.811  1.00 38.79           C  
ATOM    473  CB  ALA L  66      29.781  28.791  43.240  1.00 36.59           C  
ATOM    474  C   ALA L  66      31.998  28.575  44.228  1.00 37.59           C  
ATOM    475  O   ALA L  66      32.949  28.321  43.493  1.00 37.81           O  
ATOM    476  N   SER L  67      31.852  28.014  45.444  1.00 37.95           N  
ATOM    477  CA  SER L  67      32.825  27.054  45.867  0.92 41.06           C  
ATOM    478  CB  SER L  67      33.871  27.644  46.828  0.92 40.96           C  
ATOM    479  OG  SER L  67      34.612  28.664  46.173  0.92 42.41           O  
ATOM    480  C   SER L  67      32.137  25.935  46.585  1.00 39.59           C  
ATOM    481  O   SER L  67      31.208  26.148  47.364  1.00 40.54           O  
ATOM    482  N   LEU L  68      32.592  24.693  46.319  1.00 38.58           N  
ATOM    483  CA  LEU L  68      32.069  23.540  46.987  1.00 37.61           C  
ATOM    484  CB  LEU L  68      31.713  22.386  46.027  1.00 37.20           C  
ATOM    485  CG  LEU L  68      31.150  21.135  46.727  1.00 37.21           C  
ATOM    486  CD1 LEU L  68      29.798  21.442  47.399  1.00 36.36           C  
ATOM    487  CD2 LEU L  68      31.089  19.933  45.770  1.00 38.68           C  
ATOM    488  C   LEU L  68      33.171  23.056  47.872  1.00 38.84           C  
ATOM    489  O   LEU L  68      34.318  22.951  47.437  1.00 39.54           O  
ATOM    490  N   THR L  69      32.862  22.778  49.154  1.00 39.44           N  
ATOM    491  CA  THR L  69      33.898  22.318  50.029  1.00 39.11           C  
ATOM    492  CB  THR L  69      34.177  23.260  51.163  1.00 39.04           C  
ATOM    493  OG1 THR L  69      34.547  24.534  50.659  1.00 47.88           O  
ATOM    494  CG2 THR L  69      35.320  22.687  52.016  1.00 45.31           C  
ATOM    495  C   THR L  69      33.485  21.001  50.608  1.00 38.46           C  
ATOM    496  O   THR L  69      32.369  20.848  51.103  1.00 39.06           O  
ATOM    497  N   ILE L  70      34.388  20.001  50.540  1.00 40.06           N  
ATOM    498  CA  ILE L  70      34.104  18.725  51.134  1.00 40.71           C  
ATOM    499  CB  ILE L  70      34.299  17.523  50.241  1.00 40.90           C  
ATOM    500  CG1 ILE L  70      33.391  17.548  48.996  1.00 42.16           C  
ATOM    501  CG2 ILE L  70      34.054  16.275  51.106  1.00 41.74           C  
ATOM    502  CD1 ILE L  70      33.916  18.386  47.833  1.00 41.66           C  
ATOM    503  C   ILE L  70      35.067  18.571  52.270  1.00 43.15           C  
ATOM    504  O   ILE L  70      36.277  18.709  52.096  1.00 41.84           O  
ATOM    505  N   SER L  71      34.542  18.285  53.479  1.00 43.66           N  
ATOM    506  CA  SER L  71      35.390  18.146  54.629  1.00 46.97           C  
ATOM    507  CB  SER L  71      34.877  18.895  55.869  1.00 45.17           C  
ATOM    508  OG  SER L  71      34.814  20.288  55.612  1.00 48.17           O  
ATOM    509  C   SER L  71      35.418  16.701  55.003  1.00 48.62           C  
ATOM    510  O   SER L  71      34.500  15.949  54.678  1.00 49.25           O  
ATOM    511  N   GLY L  72      36.501  16.264  55.677  1.00 47.27           N  
ATOM    512  CA  GLY L  72      36.562  14.899  56.117  1.00 45.29           C  
ATOM    513  C   GLY L  72      36.461  14.035  54.908  1.00 45.18           C  
ATOM    514  O   GLY L  72      35.689  13.078  54.877  1.00 44.95           O  
ATOM    515  N   LEU L  73      37.272  14.355  53.888  1.00 44.72           N  
ATOM    516  CA  LEU L  73      37.227  13.701  52.617  1.00 44.02           C  
ATOM    517  CB  LEU L  73      38.337  14.230  51.686  1.00 41.38           C  
ATOM    518  CG  LEU L  73      38.279  13.751  50.227  1.00 42.85           C  
ATOM    519  CD1 LEU L  73      37.011  14.257  49.524  1.00 43.13           C  
ATOM    520  CD2 LEU L  73      39.560  14.150  49.475  1.00 42.69           C  
ATOM    521  C   LEU L  73      37.405  12.229  52.813  1.00 44.61           C  
ATOM    522  O   LEU L  73      38.265  11.773  53.565  1.00 45.46           O  
ATOM    523  N   GLN L  74      36.546  11.445  52.133  1.00 44.33           N  
ATOM    524  CA  GLN L  74      36.591  10.018  52.214  1.00 42.80           C  
ATOM    525  CB  GLN L  74      35.402   9.438  53.000  1.00 43.44           C  
ATOM    526  CG  GLN L  74      34.038   9.886  52.500  1.00 46.95           C  
ATOM    527  CD  GLN L  74      33.051   9.480  53.578  1.00 51.65           C  
ATOM    528  OE1 GLN L  74      33.351   9.525  54.768  1.00 55.75           O  
ATOM    529  NE2 GLN L  74      31.830   9.063  53.168  1.00 53.61           N  
ATOM    530  C   GLN L  74      36.686   9.479  50.820  1.00 44.16           C  
ATOM    531  O   GLN L  74      36.411  10.183  49.851  1.00 42.86           O  
ATOM    532  N   SER L  75      37.106   8.207  50.690  1.00 42.98           N  
ATOM    533  CA  SER L  75      37.405   7.629  49.409  1.00 43.25           C  
ATOM    534  CB  SER L  75      37.971   6.199  49.511  1.00 43.09           C  
ATOM    535  OG  SER L  75      37.051   5.339  50.162  1.00 48.24           O  
ATOM    536  C   SER L  75      36.209   7.621  48.506  1.00 43.89           C  
ATOM    537  O   SER L  75      36.350   7.753  47.292  1.00 42.10           O  
ATOM    538  N   GLU L  76      34.999   7.493  49.068  1.00 43.10           N  
ATOM    539  CA  GLU L  76      33.799   7.429  48.282  1.00 44.08           C  
ATOM    540  CB  GLU L  76      32.538   7.161  49.103  1.00 43.88           C  
ATOM    541  CG  GLU L  76      32.408   8.154  50.241  1.00 48.75           C  
ATOM    542  CD  GLU L  76      30.941   8.291  50.565  1.00 56.61           C  
ATOM    543  OE1 GLU L  76      30.323   7.315  51.067  1.00 57.48           O  
ATOM    544  OE2 GLU L  76      30.427   9.413  50.330  1.00 56.21           O1-
ATOM    545  C   GLU L  76      33.581   8.722  47.547  1.00 42.67           C  
ATOM    546  O   GLU L  76      32.913   8.740  46.516  1.00 44.11           O  
ATOM    547  N   ASP L  77      34.114   9.839  48.075  1.00 40.75           N  
ATOM    548  CA  ASP L  77      33.921  11.146  47.511  1.00 40.44           C  
ATOM    549  CB  ASP L  77      34.516  12.275  48.369  1.00 40.31           C  
ATOM    550  CG  ASP L  77      33.661  12.387  49.622  1.00 43.04           C  
ATOM    551  OD1 ASP L  77      32.499  11.902  49.576  1.00 44.60           O  
ATOM    552  OD2 ASP L  77      34.153  12.952  50.636  1.00 42.23           O1-
ATOM    553  C   ASP L  77      34.517  11.219  46.131  1.00 39.42           C  
ATOM    554  O   ASP L  77      34.215  12.140  45.375  1.00 40.30           O  
ATOM    555  N   GLU L  78      35.438  10.302  45.784  1.00 39.69           N  
ATOM    556  CA  GLU L  78      36.043  10.329  44.480  1.00 38.97           C  
ATOM    557  CB  GLU L  78      37.025   9.151  44.330  1.00 38.85           C  
ATOM    558  CG  GLU L  78      38.025   9.240  43.183  1.00 42.34           C  
ATOM    559  CD  GLU L  78      39.144   8.260  43.518  1.00 51.46           C  
ATOM    560  OE1 GLU L  78      40.087   8.677  44.243  1.00 48.82           O  
ATOM    561  OE2 GLU L  78      39.064   7.082  43.076  1.00 57.73           O1-
ATOM    562  C   GLU L  78      34.959  10.241  43.439  1.00 40.35           C  
ATOM    563  O   GLU L  78      34.231   9.253  43.360  1.00 39.50           O  
ATOM    564  N   ALA L  79      34.841  11.292  42.593  1.00 39.09           N  
ATOM    565  CA  ALA L  79      33.806  11.344  41.589  1.00 36.41           C  
ATOM    566  CB  ALA L  79      32.382  11.387  42.179  1.00 35.93           C  
ATOM    567  C   ALA L  79      34.001  12.606  40.799  1.00 38.89           C  
ATOM    568  O   ALA L  79      34.977  13.327  40.993  1.00 38.98           O  
ATOM    569  N   TYR L  80      33.058  12.902  39.876  1.00 36.90           N  
ATOM    570  CA  TYR L  80      33.130  14.081  39.059  1.00 36.32           C  
ATOM    571  CB  TYR L  80      32.613  13.883  37.618  1.00 37.14           C  
ATOM    572  CG  TYR L  80      33.365  12.794  36.939  1.00 42.45           C  
ATOM    573  CD1 TYR L  80      34.661  12.990  36.528  1.00  0.00           C  
ATOM    574  CD2 TYR L  80      32.757  11.588  36.683  1.00  0.00           C  
ATOM    575  CE1 TYR L  80      35.344  11.980  35.893  1.00  0.00           C  
ATOM    576  CE2 TYR L  80      33.435  10.578  36.047  1.00  0.00           C  
ATOM    577  CZ  TYR L  80      34.733  10.774  35.651  1.00  0.00           C  
ATOM    578  OH  TYR L  80      35.440   9.741  34.996  1.00  0.00           O  
ATOM    579  C   TYR L  80      32.150  15.040  39.662  1.00 35.80           C  
ATOM    580  O   TYR L  80      31.064  14.635  40.071  1.00 35.76           O  
ATOM    581  N   TYR L  81      32.516  16.337  39.761  1.00 34.01           N  
ATOM    582  CA  TYR L  81      31.616  17.296  40.348  1.00 33.95           C  
ATOM    583  CB  TYR L  81      32.161  17.951  41.637  1.00 31.91           C  
ATOM    584  CG  TYR L  81      32.221  16.913  42.713  1.00 33.16           C  
ATOM    585  CD1 TYR L  81      33.294  16.057  42.816  1.00 31.35           C  
ATOM    586  CD2 TYR L  81      31.207  16.801  43.641  1.00 32.15           C  
ATOM    587  CE1 TYR L  81      33.343  15.107  43.809  1.00 30.76           C  
ATOM    588  CE2 TYR L  81      31.252  15.850  44.636  1.00 32.49           C  
ATOM    589  CZ  TYR L  81      32.326  15.000  44.722  1.00 33.37           C  
ATOM    590  OH  TYR L  81      32.382  14.025  45.736  1.00 33.46           O  
ATOM    591  C   TYR L  81      31.333  18.387  39.352  1.00 34.55           C  
ATOM    592  O   TYR L  81      32.237  18.889  38.684  1.00 35.97           O  
ATOM    593  N   HIS L  82      30.043  18.777  39.223  1.00 33.51           N  
ATOM    594  CA  HIS L  82      29.674  19.818  38.299  1.00 34.19           C  
ATOM    595  ND1 HIS L  82      29.922  19.192  34.872  1.00  0.00           N  
ATOM    596  CG  HIS L  82      29.546  18.610  36.063  1.00 32.63           C  
ATOM    597  CB  HIS L  82      28.785  19.334  37.134  1.00 33.19           C  
ATOM    598  NE2 HIS L  82      30.686  17.107  34.829  1.00  0.00           N  
ATOM    599  CD2 HIS L  82      30.021  17.336  36.020  1.00 30.91           C  
ATOM    600  CE1 HIS L  82      30.601  18.250  34.173  1.00 34.21           C  
ATOM    601  C   HIS L  82      28.909  20.887  39.011  1.00 33.64           C  
ATOM    602  O   HIS L  82      28.088  20.611  39.885  1.00 34.74           O  
ATOM    603  N   CYS L  83      29.193  22.155  38.656  1.00 33.63           N  
ATOM    604  CA  CYS L  83      28.460  23.270  39.180  1.00 34.45           C  
ATOM    605  CB  CYS L  83      29.337  24.511  39.479  1.00 35.34           C  
ATOM    606  SG  CYS L  83      30.352  25.047  38.067  1.00 41.60           S  
ATOM    607  C   CYS L  83      27.441  23.623  38.140  1.00 34.08           C  
ATOM    608  O   CYS L  83      27.637  23.358  36.954  1.00 34.63           O  
ATOM    609  N   ASN L  84      26.302  24.209  38.567  1.00 33.51           N  
ATOM    610  CA  ASN L  84      25.236  24.485  37.644  1.00 33.09           C  
ATOM    611  CB  ASN L  84      24.099  23.452  37.810  1.00 32.04           C  
ATOM    612  CG  ASN L  84      23.100  23.468  36.659  1.00 42.52           C  
ATOM    613  OD1 ASN L  84      22.234  22.599  36.573  1.00  0.00           O  
ATOM    614  ND2 ASN L  84      23.211  24.466  35.746  1.00  0.00           N  
ATOM    615  C   ASN L  84      24.691  25.825  38.000  1.00 33.98           C  
ATOM    616  O   ASN L  84      24.548  26.166  39.173  1.00 35.07           O  
ATOM    617  N   ALA L  85      24.365  26.623  36.974  1.00 34.26           N  
ATOM    618  CA  ALA L  85      23.834  27.924  37.206  1.00 34.55           C  
ATOM    619  CB  ALA L  85      24.744  29.069  36.721  1.00 33.52           C  
ATOM    620  C   ALA L  85      22.591  27.998  36.418  1.00 37.22           C  
ATOM    621  O   ALA L  85      22.283  27.119  35.609  1.00 35.61           O  
ATOM    622  N   PHE L  86      21.839  29.081  36.654  1.00 36.77           N  
ATOM    623  CA  PHE L  86      20.639  29.284  35.925  1.00 35.10           C  
ATOM    624  CB  PHE L  86      19.943  30.592  36.325  1.00 33.56           C  
ATOM    625  CG  PHE L  86      18.469  30.366  36.279  1.00 34.09           C  
ATOM    626  CD1 PHE L  86      17.917  29.465  37.162  1.00 35.27           C  
ATOM    627  CD2 PHE L  86      17.638  31.057  35.428  1.00 32.73           C  
ATOM    628  CE1 PHE L  86      16.567  29.219  37.179  1.00  0.00           C  
ATOM    629  CE2 PHE L  86      16.282  30.815  35.441  1.00 33.66           C  
ATOM    630  CZ  PHE L  86      15.746  29.897  36.313  1.00  0.00           C  
ATOM    631  C   PHE L  86      21.178  29.378  34.534  1.00 37.72           C  
ATOM    632  O   PHE L  86      20.542  28.916  33.594  1.00 37.49           O  
ATOM    633  N   GLU L  87      22.405  29.941  34.402  1.00 36.76           N  
ATOM    634  CA  GLU L  87      23.105  30.107  33.157  1.00 38.48           C  
ATOM    635  CB  GLU L  87      24.525  30.680  33.349  1.00 37.64           C  
ATOM    636  CG  GLU L  87      24.584  32.143  33.791  1.00 43.41           C  
ATOM    637  CD  GLU L  87      24.467  33.007  32.545  1.00  0.00           C  
ATOM    638  OE1 GLU L  87      23.411  32.924  31.863  1.00  0.00           O  
ATOM    639  OE2 GLU L  87      25.437  33.758  32.252  1.00  0.00           O1-
ATOM    640  C   GLU L  87      23.298  28.775  32.400  1.00 39.31           C  
ATOM    641  O   GLU L  87      22.777  28.672  31.296  1.00 36.98           O  
ATOM    642  N   PHE L  88      23.981  27.715  32.945  1.00 33.11           N  
ATOM    643  CA  PHE L  88      24.345  26.449  32.299  1.00 33.02           C  
ATOM    644  CB  PHE L  88      25.303  26.566  31.093  1.00 33.09           C  
ATOM    645  CG  PHE L  88      24.620  27.047  29.857  1.00  0.00           C  
ATOM    646  CD1 PHE L  88      23.857  26.170  29.120  1.00  0.00           C  
ATOM    647  CD2 PHE L  88      24.744  28.348  29.425  1.00  0.00           C  
ATOM    648  CE1 PHE L  88      23.221  26.583  27.975  1.00  0.00           C  
ATOM    649  CE2 PHE L  88      24.107  28.767  28.281  1.00  0.00           C  
ATOM    650  CZ  PHE L  88      23.346  27.884  27.551  1.00  0.00           C  
ATOM    651  C   PHE L  88      25.142  25.613  33.288  1.00 32.91           C  
ATOM    652  O   PHE L  88      25.089  25.853  34.491  1.00 32.83           O  
ATOM    653  N   PHE L  89      25.912  24.599  32.794  1.00 33.52           N  
ATOM    654  CA  PHE L  89      26.731  23.720  33.614  1.00 33.05           C  
ATOM    655  CB  PHE L  89      26.677  22.226  33.223  1.00 32.27           C  
ATOM    656  CG  PHE L  89      25.453  21.554  33.741  1.00 32.03           C  
ATOM    657  CD1 PHE L  89      24.260  21.607  33.060  1.00 32.09           C  
ATOM    658  CD2 PHE L  89      25.516  20.841  34.917  1.00 30.81           C  
ATOM    659  CE1 PHE L  89      23.145  20.970  33.555  1.00 32.09           C  
ATOM    660  CE2 PHE L  89      24.405  20.202  35.414  1.00 31.23           C  
ATOM    661  CZ  PHE L  89      23.215  20.266  34.733  1.00 31.33           C  
ATOM    662  C   PHE L  89      28.190  24.062  33.468  1.00 34.50           C  
ATOM    663  O   PHE L  89      28.611  24.649  32.474  1.00 35.52           O  
ATOM    664  N   GLY L  90      28.999  23.697  34.493  1.00 32.90           N  
ATOM    665  CA  GLY L  90      30.423  23.894  34.471  1.00 33.37           C  
ATOM    666  C   GLY L  90      31.039  22.733  33.739  1.00 34.79           C  
ATOM    667  O   GLY L  90      30.365  21.759  33.412  1.00 34.49           O  
ATOM    668  N   GLY L  91      32.360  22.819  33.482  1.00 33.34           N  
ATOM    669  CA  GLY L  91      33.116  21.833  32.756  1.00 33.34           C  
ATOM    670  C   GLY L  91      33.169  20.535  33.503  1.00 32.56           C  
ATOM    671  O   GLY L  91      33.223  19.467  32.898  1.00 32.50           O  
ATOM    672  N   GLY L  92      33.207  20.587  34.844  1.00 31.87           N  
ATOM    673  CA  GLY L  92      33.293  19.374  35.608  1.00 32.41           C  
ATOM    674  C   GLY L  92      34.673  19.273  36.176  1.00 33.96           C  
ATOM    675  O   GLY L  92      35.651  19.695  35.561  1.00 34.84           O  
ATOM    676  N   THR L  93      34.776  18.713  37.400  1.00 34.13           N  
ATOM    677  CA  THR L  93      36.060  18.560  38.025  1.00 34.11           C  
ATOM    678  CB  THR L  93      36.244  19.433  39.235  1.00 33.42           C  
ATOM    679  OG1 THR L  93      36.070  20.800  38.891  1.00 32.96           O  
ATOM    680  CG2 THR L  93      37.658  19.208  39.798  1.00 29.64           C  
ATOM    681  C   THR L  93      36.174  17.146  38.499  1.00 36.68           C  
ATOM    682  O   THR L  93      35.291  16.635  39.188  1.00 36.40           O  
ATOM    683  N   LYS L  94      37.282  16.463  38.151  1.00 36.31           N  
ATOM    684  CA  LYS L  94      37.404  15.119  38.632  1.00 36.98           C  
ATOM    685  CB  LYS L  94      38.132  14.151  37.684  1.00 39.27           C  
ATOM    686  CG  LYS L  94      39.635  14.392  37.595  1.00 44.55           C  
ATOM    687  CD  LYS L  94      40.408  13.220  36.992  1.00 51.30           C  
ATOM    688  CE  LYS L  94      40.329  11.927  37.806  1.00 57.22           C  
ATOM    689  NZ  LYS L  94      41.040  10.842  37.089  1.00 55.30           N1+
ATOM    690  C   LYS L  94      38.171  15.184  39.909  1.00 39.02           C  
ATOM    691  O   LYS L  94      39.281  15.714  39.969  1.00 38.41           O  
ATOM    692  N   LEU L  95      37.581  14.634  40.982  1.00 38.43           N  
ATOM    693  CA  LEU L  95      38.214  14.689  42.263  1.00 38.85           C  
ATOM    694  CB  LEU L  95      37.209  15.090  43.364  1.00 38.13           C  
ATOM    695  CG  LEU L  95      37.756  15.237  44.798  1.00 39.01           C  
ATOM    696  CD1 LEU L  95      36.693  15.861  45.708  1.00 38.96           C  
ATOM    697  CD2 LEU L  95      38.249  13.903  45.370  1.00 38.37           C  
ATOM    698  C   LEU L  95      38.794  13.338  42.534  1.00 40.36           C  
ATOM    699  O   LEU L  95      38.138  12.313  42.351  1.00 40.00           O  
ATOM    700  N   THR L  96      40.075  13.304  42.952  1.00 39.14           N  
ATOM    701  CA  THR L  96      40.692  12.042  43.237  1.00 39.61           C  
ATOM    702  CB  THR L  96      41.884  11.746  42.376  1.00 40.68           C  
ATOM    703  OG1 THR L  96      42.894  12.721  42.590  1.00 38.63           O  
ATOM    704  CG2 THR L  96      41.451  11.752  40.903  1.00 39.37           C  
ATOM    705  C   THR L  96      41.175  12.072  44.650  1.00 40.49           C  
ATOM    706  O   THR L  96      41.740  13.065  45.104  1.00 40.05           O  
ATOM    707  N   VAL L  97      40.956  10.965  45.386  1.00 41.61           N  
ATOM    708  CA  VAL L  97      41.411  10.912  46.745  1.00 42.74           C  
ATOM    709  CB  VAL L  97      40.462  10.208  47.670  1.00 44.13           C  
ATOM    710  CG1 VAL L  97      41.076  10.173  49.080  1.00 43.34           C  
ATOM    711  CG2 VAL L  97      39.101  10.920  47.602  1.00 42.59           C  
ATOM    712  C   VAL L  97      42.691  10.139  46.732  1.00 43.62           C  
ATOM    713  O   VAL L  97      42.734   8.989  46.296  1.00 43.98           O  
ATOM    714  N   LEU L  98      43.777  10.761  47.229  1.00 44.08           N  
ATOM    715  CA  LEU L  98      45.071  10.142  47.181  1.00 45.29           C  
ATOM    716  CB  LEU L  98      46.234  11.124  47.411  1.00 45.54           C  
ATOM    717  CG  LEU L  98      46.367  12.207  46.321  1.00 46.24           C  
ATOM    718  CD1 LEU L  98      47.584  13.109  46.582  1.00 47.05           C  
ATOM    719  CD2 LEU L  98      46.370  11.598  44.911  1.00 43.58           C  
ATOM    720  C   LEU L  98      45.158   9.068  48.215  1.00 45.92           C  
ATOM    721  O   LEU L  98      44.486   9.114  49.244  1.00 46.94           O  
ATOM    722  N   SER L  99      45.998   8.050  47.940  1.00 46.37           N  
ATOM    723  CA  SER L  99      46.176   6.944  48.833  1.00 49.15           C  
ATOM    724  CB  SER L  99      46.983   5.789  48.206  1.00  0.00           C  
ATOM    725  OG  SER L  99      47.129   4.720  49.129  1.00  0.00           O  
ATOM    726  C   SER L  99      46.942   7.444  50.042  1.00 51.71           C  
ATOM    727  O   SER L  99      47.986   6.823  50.372  1.00 49.21           O  
ATOM    728  OXT SER L  99      46.496   8.449  50.656  1.00  0.00           O1-
TER     729      SER L  99 
HETATM  730  N   UNK H 100       6.911   7.094  45.445  1.00 64.35           N  
HETATM  731  CA  UNK H 100       8.198   7.766  45.141  1.00 52.95           C  
HETATM  732  C   UNK H 100       8.210   8.079  43.684  1.00 32.81           C  
HETATM  733  O   UNK H 100       8.044   7.185  42.857  1.00 35.26           O  
ATOM    734  N   VAL H 101       8.401   9.364  43.326  1.00 44.68           N  
ATOM    735  CA  VAL H 101       8.282   9.721  41.946  1.00 44.85           C  
ATOM    736  CB  VAL H 101       8.285  11.202  41.669  1.00 42.98           C  
ATOM    737  CG1 VAL H 101       8.358  11.418  40.145  1.00 38.72           C  
ATOM    738  CG2 VAL H 101       7.037  11.829  42.304  1.00 44.03           C  
ATOM    739  C   VAL H 101       9.445   9.159  41.226  1.00 37.97           C  
ATOM    740  O   VAL H 101      10.583   9.216  41.694  1.00 40.56           O  
ATOM    741  N   HIS H 102       9.163   8.586  40.047  1.00 47.31           N  
ATOM    742  CA  HIS H 102      10.220   8.040  39.274  1.00 46.28           C  
ATOM    743  ND1 HIS H 102      11.533   5.678  41.172  1.00  0.00           N  
ATOM    744  CG  HIS H 102      10.333   5.838  40.516  1.00 54.67           C  
ATOM    745  CB  HIS H 102      10.186   6.505  39.180  1.00 48.55           C  
ATOM    746  NE2 HIS H 102       9.970   4.781  42.476  1.00 66.83           N  
ATOM    747  CD2 HIS H 102       9.390   5.285  41.326  1.00  0.00           C  
ATOM    748  CE1 HIS H 102      11.258   5.041  42.339  1.00  0.00           C  
ATOM    749  C   HIS H 102      10.083   8.565  37.892  1.00 46.13           C  
ATOM    750  O   HIS H 102       8.982   8.845  37.417  1.00 47.80           O  
ATOM    751  N   LEU H 103      11.236   8.758  37.233  1.00 42.50           N  
ATOM    752  CA  LEU H 103      11.235   9.150  35.863  1.00 40.81           C  
ATOM    753  CB  LEU H 103      12.146  10.352  35.550  1.00 38.68           C  
ATOM    754  CG  LEU H 103      11.672  11.693  36.144  1.00 40.36           C  
ATOM    755  CD1 LEU H 103      10.367  12.172  35.491  1.00 38.97           C  
ATOM    756  CD2 LEU H 103      11.581  11.628  37.675  1.00 40.33           C  
ATOM    757  C   LEU H 103      11.805   7.978  35.132  1.00 41.39           C  
ATOM    758  O   LEU H 103      12.903   7.519  35.447  1.00 41.05           O  
ATOM    759  N   MET H 104      11.060   7.440  34.149  1.00 38.87           N  
ATOM    760  CA  MET H 104      11.596   6.328  33.425  1.00 38.49           C  
ATOM    761  CB  MET H 104      10.760   5.040  33.529  1.00 40.73           C  
ATOM    762  CG  MET H 104      11.446   3.840  32.872  1.00  0.00           C  
ATOM    763  SD  MET H 104      10.749   2.223  33.320  1.00  0.00           S  
ATOM    764  CE  MET H 104      11.608   2.135  34.918  1.00  0.00           C  
ATOM    765  C   MET H 104      11.675   6.732  31.993  1.00 38.13           C  
ATOM    766  O   MET H 104      10.723   7.270  31.431  1.00 38.82           O  
ATOM    767  N   GLN H 105      12.838   6.474  31.367  1.00 36.56           N  
ATOM    768  CA  GLN H 105      13.050   6.892  30.012  1.00 36.46           C  
ATOM    769  CB  GLN H 105      14.411   7.582  29.807  1.00 35.72           C  
ATOM    770  CG  GLN H 105      14.583   8.842  30.654  1.00 34.87           C  
ATOM    771  CD  GLN H 105      15.957   9.430  30.370  1.00 36.51           C  
ATOM    772  OE1 GLN H 105      16.702   9.780  31.288  1.00 35.30           O  
ATOM    773  NE2 GLN H 105      16.304   9.557  29.063  1.00 36.23           N  
ATOM    774  C   GLN H 105      13.030   5.690  29.123  1.00 36.83           C  
ATOM    775  O   GLN H 105      13.108   4.553  29.581  1.00 37.32           O  
ATOM    776  N   SER H 106      12.916   5.940  27.803  1.00 35.55           N  
ATOM    777  CA  SER H 106      12.858   4.899  26.818  1.00 34.98           C  
ATOM    778  CB  SER H 106      12.439   5.401  25.425  1.00 36.49           C  
ATOM    779  OG  SER H 106      13.367   6.365  24.951  1.00 35.91           O  
ATOM    780  C   SER H 106      14.213   4.264  26.707  1.00 37.07           C  
ATOM    781  O   SER H 106      15.182   4.730  27.302  1.00 36.79           O  
ATOM    782  N   GLY H 107      14.302   3.159  25.939  1.00 36.70           N  
ATOM    783  CA  GLY H 107      15.511   2.389  25.836  1.00 34.42           C  
ATOM    784  C   GLY H 107      16.492   3.034  24.903  1.00 34.68           C  
ATOM    785  O   GLY H 107      16.188   4.002  24.209  1.00 35.35           O  
ATOM    786  N   THR H 108      17.709   2.451  24.861  1.00 34.99           N  
ATOM    787  CA  THR H 108      18.819   2.928  24.084  1.00 34.92           C  
ATOM    788  CB  THR H 108      20.077   2.154  24.353  1.00 36.14           C  
ATOM    789  OG1 THR H 108      21.166   2.691  23.618  1.00  0.00           O  
ATOM    790  CG2 THR H 108      19.841   0.688  23.953  1.00  0.00           C  
ATOM    791  C   THR H 108      18.501   2.778  22.634  1.00 34.64           C  
ATOM    792  O   THR H 108      17.742   1.895  22.239  1.00 36.23           O  
ATOM    793  N   GLU H 109      19.070   3.667  21.791  1.00 35.38           N  
ATOM    794  CA  GLU H 109      18.778   3.561  20.393  1.00 35.34           C  
ATOM    795  CB  GLU H 109      17.663   4.504  19.913  1.00 35.55           C  
ATOM    796  CG  GLU H 109      16.297   4.143  20.497  1.00 39.21           C  
ATOM    797  CD  GLU H 109      15.247   5.049  19.877  1.00 44.83           C  
ATOM    798  OE1 GLU H 109      14.897   4.815  18.691  1.00 44.48           O  
ATOM    799  OE2 GLU H 109      14.777   5.984  20.580  1.00 43.32           O1-
ATOM    800  C   GLU H 109      19.999   3.856  19.583  1.00 35.58           C  
ATOM    801  O   GLU H 109      20.938   4.509  20.037  1.00 36.26           O  
ATOM    802  N   MET H 110      20.011   3.328  18.343  1.00 35.07           N  
ATOM    803  CA  MET H 110      21.077   3.577  17.419  1.00 34.61           C  
ATOM    804  CB  MET H 110      21.785   2.304  16.925  1.00 35.49           C  
ATOM    805  CG  MET H 110      20.878   1.359  16.135  1.00  0.00           C  
ATOM    806  SD  MET H 110      21.702  -0.149  15.544  1.00  0.00           S  
ATOM    807  CE  MET H 110      21.946  -0.858  17.197  1.00  0.00           C  
ATOM    808  C   MET H 110      20.446   4.238  16.238  1.00 34.24           C  
ATOM    809  O   MET H 110      19.380   3.826  15.784  1.00 35.60           O  
ATOM    810  N   LYS H 111      21.082   5.305  15.718  1.00 33.30           N  
ATOM    811  CA  LYS H 111      20.495   5.996  14.609  1.00 34.17           C  
ATOM    812  CB  LYS H 111      19.829   7.324  15.008  1.00 33.74           C  
ATOM    813  CG  LYS H 111      18.577   7.141  15.867  1.00 35.13           C  
ATOM    814  CD  LYS H 111      17.467   6.364  15.157  1.00 36.12           C  
ATOM    815  CE  LYS H 111      16.207   6.173  16.003  1.00 41.42           C  
ATOM    816  NZ  LYS H 111      15.194   5.414  15.237  1.00 42.50           N1+
ATOM    817  C   LYS H 111      21.561   6.311  13.612  1.00 34.98           C  
ATOM    818  O   LYS H 111      22.731   6.481  13.951  1.00 36.31           O  
ATOM    819  N   LYS H 112      21.163   6.372  12.328  1.00 35.52           N  
ATOM    820  CA  LYS H 112      22.070   6.706  11.272  1.00 35.45           C  
ATOM    821  CB  LYS H 112      21.599   6.183   9.906  1.00 35.87           C  
ATOM    822  CG  LYS H 112      20.199   6.664   9.528  1.00 39.75           C  
ATOM    823  CD  LYS H 112      19.781   6.247   8.118  1.00 44.72           C  
ATOM    824  CE  LYS H 112      20.627   6.879   7.013  1.00 47.46           C  
ATOM    825  NZ  LYS H 112      20.151   6.418   5.690  1.00 48.27           N1+
ATOM    826  C   LYS H 112      22.153   8.195  11.234  1.00 36.43           C  
ATOM    827  O   LYS H 112      21.236   8.887  11.674  1.00 38.19           O  
ATOM    828  N   PRO H 113      23.232   8.721  10.729  1.00 36.61           N  
ATOM    829  CA  PRO H 113      23.371  10.146  10.717  1.00 36.76           C  
ATOM    830  CD  PRO H 113      24.519   8.050  10.807  1.00 37.70           C  
ATOM    831  CB  PRO H 113      24.816  10.418  10.311  1.00 37.16           C  
ATOM    832  CG  PRO H 113      25.567   9.178  10.836  1.00 39.60           C  
ATOM    833  C   PRO H 113      22.339  10.791   9.852  1.00 38.83           C  
ATOM    834  O   PRO H 113      22.053  10.282   8.770  1.00 39.93           O  
ATOM    835  N   GLY H 114      21.771  11.918  10.320  1.00 37.74           N  
ATOM    836  CA  GLY H 114      20.794  12.637   9.557  1.00 38.32           C  
ATOM    837  C   GLY H 114      19.416  12.236   9.988  1.00 38.14           C  
ATOM    838  O   GLY H 114      18.438  12.885   9.624  1.00 39.08           O  
ATOM    839  N   ALA H 115      19.299  11.157  10.782  1.00 37.75           N  
ATOM    840  CA  ALA H 115      18.021  10.677  11.231  1.00 38.12           C  
ATOM    841  CB  ALA H 115      18.023   9.188  11.620  1.00 39.15           C  
ATOM    842  C   ALA H 115      17.600  11.459  12.438  1.00 37.73           C  
ATOM    843  O   ALA H 115      18.309  12.350  12.900  1.00 36.86           O  
ATOM    844  N   SER H 116      16.383  11.171  12.947  0.91 37.43           N  
ATOM    845  CA  SER H 116      15.895  11.846  14.114  0.91 38.53           C  
ATOM    846  CB  SER H 116      14.578  12.606  13.880  0.91 38.89           C  
ATOM    847  OG  SER H 116      13.550  11.701  13.507  0.91 44.72           O  
ATOM    848  C   SER H 116      15.647  10.821  15.180  0.91 38.93           C  
ATOM    849  O   SER H 116      15.422   9.647  14.889  0.91 38.98           O  
ATOM    850  N   VAL H 117      15.719  11.245  16.461  1.00 37.79           N  
ATOM    851  CA  VAL H 117      15.492  10.336  17.547  1.00 35.71           C  
ATOM    852  CB  VAL H 117      16.751   9.991  18.291  1.00 37.16           C  
ATOM    853  CG1 VAL H 117      17.337  11.283  18.886  1.00 34.05           C  
ATOM    854  CG2 VAL H 117      16.430   8.910  19.337  1.00 36.01           C  
ATOM    855  C   VAL H 117      14.544  10.983  18.508  1.00 36.28           C  
ATOM    856  O   VAL H 117      14.629  12.182  18.775  1.00 35.84           O  
ATOM    857  N   ARG H 118      13.598  10.190  19.047  1.00 37.02           N  
ATOM    858  CA  ARG H 118      12.637  10.704  19.978  1.00 37.04           C  
ATOM    859  CB  ARG H 118      11.194  10.503  19.479  1.00 38.09           C  
ATOM    860  CG  ARG H 118      10.108  11.025  20.416  1.00 36.86           C  
ATOM    861  CD  ARG H 118       8.694  10.826  19.864  1.00 38.83           C  
ATOM    862  NE  ARG H 118       8.450   9.359  19.763  1.00  0.00           N  
ATOM    863  CZ  ARG H 118       8.771   8.692  18.616  1.00  0.00           C  
ATOM    864  NH1 ARG H 118       9.327   9.366  17.566  1.00  0.00           N1+
ATOM    865  NH2 ARG H 118       8.535   7.351  18.518  1.00  0.00           N  
ATOM    866  C   ARG H 118      12.804   9.929  21.247  1.00 37.72           C  
ATOM    867  O   ARG H 118      12.594   8.717  21.273  1.00 38.52           O  
ATOM    868  N   VAL H 119      13.184  10.618  22.343  1.00 36.20           N  
ATOM    869  CA  VAL H 119      13.390   9.955  23.602  1.00 35.82           C  
ATOM    870  CB  VAL H 119      14.676  10.349  24.270  1.00 35.23           C  
ATOM    871  CG1 VAL H 119      14.763   9.647  25.634  1.00 35.32           C  
ATOM    872  CG2 VAL H 119      15.840  10.014  23.321  1.00 34.71           C  
ATOM    873  C   VAL H 119      12.270  10.364  24.505  1.00 35.41           C  
ATOM    874  O   VAL H 119      11.878  11.530  24.530  1.00 34.34           O  
ATOM    875  N   THR H 120      11.734   9.406  25.288  1.00 34.91           N  
ATOM    876  CA  THR H 120      10.597   9.703  26.114  1.00 35.57           C  
ATOM    877  CB  THR H 120       9.465   8.734  25.930  1.00 35.43           C  
ATOM    878  OG1 THR H 120       8.315   9.186  26.628  1.00  0.00           O  
ATOM    879  CG2 THR H 120       9.905   7.357  26.456  1.00  0.00           C  
ATOM    880  C   THR H 120      10.981   9.649  27.561  1.00 35.84           C  
ATOM    881  O   THR H 120      11.915   8.949  27.948  1.00 35.93           O  
ATOM    882  N   CYS H 121      10.272  10.434  28.397  1.00 34.12           N  
ATOM    883  CA  CYS H 121      10.512  10.444  29.812  1.00 35.21           C  
ATOM    884  CB  CYS H 121      11.255  11.721  30.278  1.00 35.93           C  
ATOM    885  SG  CYS H 121      11.594  11.798  32.065  1.00 39.48           S  
ATOM    886  C   CYS H 121       9.161  10.398  30.454  1.00 36.73           C  
ATOM    887  O   CYS H 121       8.333  11.280  30.232  1.00 36.70           O  
ATOM    888  N   GLN H 122       8.890   9.355  31.264  1.00 36.30           N  
ATOM    889  CA  GLN H 122       7.582   9.266  31.841  1.00 38.90           C  
ATOM    890  CB  GLN H 122       6.924   7.885  31.668  1.00 38.36           C  
ATOM    891  CG  GLN H 122       5.517   7.801  32.262  1.00 41.37           C  
ATOM    892  CD  GLN H 122       4.986   6.397  32.018  1.00 45.93           C  
ATOM    893  OE1 GLN H 122       3.854   6.076  32.376  1.00  0.00           O  
ATOM    894  NE2 GLN H 122       5.827   5.531  31.389  1.00  0.00           N  
ATOM    895  C   GLN H 122       7.681   9.537  33.303  1.00 39.59           C  
ATOM    896  O   GLN H 122       8.489   8.939  34.012  1.00 40.69           O  
ATOM    897  N   THR H 123       6.838  10.463  33.796  0.92 41.26           N  
ATOM    898  CA  THR H 123       6.865  10.742  35.196  0.92 42.74           C  
ATOM    899  CB  THR H 123       6.643  12.194  35.536  0.92 43.21           C  
ATOM    900  OG1 THR H 123       6.692  12.377  36.944  1.00  0.00           O  
ATOM    901  CG2 THR H 123       5.304  12.686  34.960  1.00  0.00           C  
ATOM    902  C   THR H 123       5.811   9.896  35.820  0.92 44.81           C  
ATOM    903  O   THR H 123       4.615  10.137  35.671  0.92 46.45           O  
ATOM    904  N   SER H 124       6.247   8.818  36.497  1.00 47.31           N  
ATOM    905  CA  SER H 124       5.309   8.019  37.213  1.00 51.85           C  
ATOM    906  CB  SER H 124       5.487   6.506  37.022  1.00 54.97           C  
ATOM    907  OG  SER H 124       5.219   6.147  35.677  1.00 57.01           O  
ATOM    908  C   SER H 124       5.665   8.281  38.623  1.00 51.84           C  
ATOM    909  O   SER H 124       6.390   7.507  39.243  1.00 52.57           O  
ATOM    910  N   GLY H 125       4.774   9.062  39.325  1.00 19.68           N  
ATOM    911  CA  GLY H 125       4.899   9.317  40.754  1.00 18.96           C  
ATOM    912  C   GLY H 125       4.149  10.558  41.196  1.00 18.69           C  
ATOM    913  O   GLY H 125       3.443  10.488  42.202  1.00 19.78           O  
ATOM    914  N   TYR H 126       4.258  11.729  40.527  1.00 21.23           N  
ATOM    915  CA  TYR H 126       3.374  12.787  40.975  1.00 21.37           C  
ATOM    916  CB  TYR H 126       3.843  13.792  42.038  1.00 21.92           C  
ATOM    917  CG  TYR H 126       4.858  14.759  41.546  1.00 22.02           C  
ATOM    918  CD1 TYR H 126       6.134  14.347  41.513  1.00 17.95           C  
ATOM    919  CD2 TYR H 126       4.613  16.048  41.148  1.00 22.92           C  
ATOM    920  CE1 TYR H 126       7.220  15.052  41.139  1.00 14.29           C  
ATOM    921  CE2 TYR H 126       5.683  16.817  40.752  1.00 19.42           C  
ATOM    922  CZ  TYR H 126       6.971  16.326  40.757  1.00 16.03           C  
ATOM    923  OH  TYR H 126       8.068  17.103  40.354  1.00 19.81           O  
ATOM    924  C   TYR H 126       2.898  13.616  39.841  1.00 22.55           C  
ATOM    925  O   TYR H 126       3.030  13.250  38.678  1.00 24.73           O  
ATOM    926  N   THR H 127       2.283  14.762  40.203  1.00 19.52           N  
ATOM    927  CA  THR H 127       1.708  15.683  39.273  1.00 17.06           C  
ATOM    928  CB  THR H 127       1.039  16.854  39.934  1.00 17.75           C  
ATOM    929  OG1 THR H 127       0.028  16.410  40.827  1.00 19.29           O  
ATOM    930  CG2 THR H 127       0.419  17.743  38.843  1.00 18.75           C  
ATOM    931  C   THR H 127       2.795  16.218  38.407  1.00 14.99           C  
ATOM    932  O   THR H 127       3.609  17.053  38.798  1.00 14.32           O  
ATOM    933  N   PHE H 128       2.779  15.761  37.152  1.00 20.03           N  
ATOM    934  CA  PHE H 128       3.755  16.118  36.175  1.00 17.52           C  
ATOM    935  CB  PHE H 128       3.468  15.411  34.836  1.00 18.38           C  
ATOM    936  CG  PHE H 128       4.549  15.577  33.809  1.00 20.69           C  
ATOM    937  CD1 PHE H 128       5.339  16.694  33.725  1.00 20.39           C  
ATOM    938  CD2 PHE H 128       4.787  14.592  32.876  1.00 19.93           C  
ATOM    939  CE1 PHE H 128       6.314  16.833  32.772  1.00 17.93           C  
ATOM    940  CE2 PHE H 128       5.761  14.709  31.918  1.00 19.69           C  
ATOM    941  CZ  PHE H 128       6.534  15.837  31.860  1.00 18.76           C  
ATOM    942  C   PHE H 128       3.654  17.607  35.957  1.00 18.43           C  
ATOM    943  O   PHE H 128       4.651  18.303  35.782  1.00 20.33           O  
ATOM    944  N   SER H 129       2.430  18.153  35.988  1.00 19.81           N  
ATOM    945  CA  SER H 129       2.189  19.525  35.623  1.00 20.36           C  
ATOM    946  CB  SER H 129       0.702  19.902  35.729  1.00 20.42           C  
ATOM    947  OG  SER H 129      -0.068  19.090  34.855  1.00  0.00           O  
ATOM    948  C   SER H 129       2.950  20.502  36.480  1.00 19.22           C  
ATOM    949  O   SER H 129       3.203  21.625  36.049  1.00 20.89           O  
ATOM    950  N   ASP H 130       3.331  20.113  37.709  1.00 27.76           N  
ATOM    951  CA  ASP H 130       3.945  21.002  38.660  1.00 27.04           C  
ATOM    952  CB  ASP H 130       4.024  20.406  40.075  1.00 24.51           C  
ATOM    953  CG  ASP H 130       2.636  20.470  40.692  1.00 28.95           C  
ATOM    954  OD1 ASP H 130       1.805  21.278  40.197  1.00 29.55           O  
ATOM    955  OD2 ASP H 130       2.392  19.717  41.673  1.00 29.60           O1-
ATOM    956  C   ASP H 130       5.332  21.516  38.311  1.00 27.75           C  
ATOM    957  O   ASP H 130       5.640  22.644  38.689  1.00 28.63           O  
ATOM    958  N   TYR H 131       6.221  20.760  37.616  1.00 14.40           N  
ATOM    959  CA  TYR H 131       7.594  21.238  37.516  1.00  9.92           C  
ATOM    960  CB  TYR H 131       8.559  20.345  38.293  1.00 11.82           C  
ATOM    961  CG  TYR H 131       8.094  20.297  39.704  1.00 11.98           C  
ATOM    962  CD1 TYR H 131       6.958  19.609  40.057  1.00 14.30           C  
ATOM    963  CD2 TYR H 131       8.800  20.939  40.683  1.00 11.98           C  
ATOM    964  CE1 TYR H 131       6.532  19.549  41.357  1.00 12.96           C  
ATOM    965  CE2 TYR H 131       8.375  20.879  41.985  1.00 10.91           C  
ATOM    966  CZ  TYR H 131       7.246  20.183  42.323  1.00 11.28           C  
ATOM    967  OH  TYR H 131       6.808  20.116  43.659  1.00 16.20           O  
ATOM    968  C   TYR H 131       8.094  21.198  36.083  1.00  9.44           C  
ATOM    969  O   TYR H 131       7.496  20.460  35.300  1.00  9.87           O  
ATOM    970  N   PHE H 132       9.178  21.974  35.689  1.00 33.48           N  
ATOM    971  CA  PHE H 132       9.640  21.799  34.355  1.00 31.32           C  
ATOM    972  CB  PHE H 132      10.625  22.899  33.927  1.00 30.19           C  
ATOM    973  CG  PHE H 132      10.028  24.224  34.255  1.00  0.00           C  
ATOM    974  CD1 PHE H 132       9.085  24.807  33.443  1.00  0.00           C  
ATOM    975  CD2 PHE H 132      10.427  24.892  35.390  1.00  0.00           C  
ATOM    976  CE1 PHE H 132       8.550  26.034  33.759  1.00  0.00           C  
ATOM    977  CE2 PHE H 132       9.895  26.118  35.714  1.00  0.00           C  
ATOM    978  CZ  PHE H 132       8.953  26.693  34.896  1.00  0.00           C  
ATOM    979  C   PHE H 132      10.418  20.527  34.309  1.00 31.51           C  
ATOM    980  O   PHE H 132      10.979  20.079  35.308  1.00 30.61           O  
ATOM    981  N   ILE H 133      10.437  19.898  33.125  1.00 30.80           N  
ATOM    982  CA  ILE H 133      11.202  18.708  32.921  1.00 31.01           C  
ATOM    983  CB  ILE H 133      10.491  17.664  32.107  1.00 32.21           C  
ATOM    984  CG1 ILE H 133       9.239  17.145  32.832  1.00 34.17           C  
ATOM    985  CG2 ILE H 133      11.509  16.560  31.774  1.00 31.87           C  
ATOM    986  CD1 ILE H 133       9.548  16.406  34.131  1.00 38.16           C  
ATOM    987  C   ILE H 133      12.365  19.151  32.100  1.00 31.10           C  
ATOM    988  O   ILE H 133      12.192  19.710  31.018  1.00 31.73           O  
ATOM    989  N   HIS H 134      13.590  18.933  32.615  1.00 36.09           N  
ATOM    990  CA  HIS H 134      14.749  19.381  31.898  1.00 34.95           C  
ATOM    991  ND1 HIS H 134      15.378  22.510  32.951  1.00  0.00           N  
ATOM    992  CG  HIS H 134      15.351  21.250  33.505  1.00 49.26           C  
ATOM    993  CB  HIS H 134      15.821  20.009  32.804  1.00 35.82           C  
ATOM    994  NE2 HIS H 134      14.527  22.734  34.993  1.00  0.00           N  
ATOM    995  CD2 HIS H 134      14.828  21.405  34.753  1.00  0.00           C  
ATOM    996  CE1 HIS H 134      14.875  23.358  33.882  1.00  0.00           C  
ATOM    997  C   HIS H 134      15.400  18.225  31.194  1.00 34.14           C  
ATOM    998  O   HIS H 134      15.261  17.069  31.589  1.00 34.27           O  
ATOM    999  N   TRP H 135      16.124  18.521  30.093  1.00 33.42           N  
ATOM   1000  CA  TRP H 135      16.842  17.499  29.381  1.00 32.91           C  
ATOM   1001  CB  TRP H 135      16.376  17.300  27.927  1.00 32.30           C  
ATOM   1002  CG  TRP H 135      15.007  16.670  27.815  1.00 33.63           C  
ATOM   1003  CD2 TRP H 135      14.772  15.255  27.741  1.00 32.49           C  
ATOM   1004  CD1 TRP H 135      13.781  17.265  27.770  1.00 33.83           C  
ATOM   1005  NE1 TRP H 135      12.797  16.311  27.674  1.00 33.14           N  
ATOM   1006  CE2 TRP H 135      13.392  15.069  27.656  1.00 32.61           C  
ATOM   1007  CE3 TRP H 135      15.635  14.197  27.745  1.00 31.45           C  
ATOM   1008  CZ2 TRP H 135      12.852  13.818  27.575  1.00 34.14           C  
ATOM   1009  CZ3 TRP H 135      15.086  12.936  27.660  1.00 33.92           C  
ATOM   1010  CH2 TRP H 135      13.722  12.750  27.578  1.00 34.39           C  
ATOM   1011  C   TRP H 135      18.291  17.882  29.361  1.00 32.99           C  
ATOM   1012  O   TRP H 135      18.648  18.991  28.961  1.00 33.13           O  
ATOM   1013  N   LEU H 136      19.163  16.957  29.815  1.00 31.50           N  
ATOM   1014  CA  LEU H 136      20.578  17.206  29.857  1.00 31.98           C  
ATOM   1015  CB  LEU H 136      21.141  17.266  31.289  1.00 31.63           C  
ATOM   1016  CG  LEU H 136      20.499  18.352  32.175  1.00  0.00           C  
ATOM   1017  CD1 LEU H 136      20.771  19.762  31.627  1.00  0.00           C  
ATOM   1018  CD2 LEU H 136      19.006  18.072  32.409  1.00  0.00           C  
ATOM   1019  C   LEU H 136      21.263  16.057  29.186  1.00 33.56           C  
ATOM   1020  O   LEU H 136      20.862  14.906  29.360  1.00 33.94           O  
ATOM   1021  N   ARG H 137      22.327  16.331  28.397  1.00 33.28           N  
ATOM   1022  CA  ARG H 137      22.992  15.229  27.757  1.00 32.38           C  
ATOM   1023  CB  ARG H 137      22.967  15.242  26.221  1.00 33.28           C  
ATOM   1024  CG  ARG H 137      23.741  16.390  25.572  1.00 32.27           C  
ATOM   1025  CD  ARG H 137      23.853  16.218  24.056  1.00 33.45           C  
ATOM   1026  NE  ARG H 137      24.737  17.294  23.531  1.00 35.47           N  
ATOM   1027  CZ  ARG H 137      24.997  17.360  22.193  1.00 37.08           C  
ATOM   1028  NH1 ARG H 137      24.429  16.454  21.347  1.00 35.62           N1+
ATOM   1029  NH2 ARG H 137      25.821  18.329  21.696  1.00 36.21           N  
ATOM   1030  C   ARG H 137      24.435  15.227  28.151  1.00 32.63           C  
ATOM   1031  O   ARG H 137      24.982  16.234  28.599  1.00 32.73           O  
ATOM   1032  N   GLN H 138      25.080  14.050  28.027  1.00 33.55           N  
ATOM   1033  CA  GLN H 138      26.472  13.943  28.345  1.00 33.49           C  
ATOM   1034  CB  GLN H 138      26.713  13.345  29.742  1.00 32.69           C  
ATOM   1035  CG  GLN H 138      28.188  13.218  30.121  1.00 32.44           C  
ATOM   1036  CD  GLN H 138      28.263  12.615  31.518  1.00 33.31           C  
ATOM   1037  OE1 GLN H 138      28.762  13.244  32.450  1.00 33.47           O  
ATOM   1038  NE2 GLN H 138      27.746  11.367  31.677  1.00 32.77           N  
ATOM   1039  C   GLN H 138      27.117  13.038  27.339  1.00 35.16           C  
ATOM   1040  O   GLN H 138      26.803  11.851  27.268  1.00 35.57           O  
ATOM   1041  N   VAL H 139      28.055  13.584  26.537  1.00 34.73           N  
ATOM   1042  CA  VAL H 139      28.770  12.798  25.567  1.00 36.34           C  
ATOM   1043  CB  VAL H 139      29.487  13.620  24.534  1.00 36.65           C  
ATOM   1044  CG1 VAL H 139      30.312  12.678  23.640  1.00  0.00           C  
ATOM   1045  CG2 VAL H 139      28.446  14.453  23.766  1.00  0.00           C  
ATOM   1046  C   VAL H 139      29.795  12.018  26.327  1.00 39.30           C  
ATOM   1047  O   VAL H 139      30.188  12.416  27.422  1.00 39.87           O  
ATOM   1048  N   PRO H 140      30.248  10.908  25.811  1.00 39.69           N  
ATOM   1049  CA  PRO H 140      31.179  10.140  26.581  1.00 40.85           C  
ATOM   1050  CD  PRO H 140      29.443  10.068  24.940  1.00 39.58           C  
ATOM   1051  CB  PRO H 140      31.329   8.811  25.847  1.00 41.29           C  
ATOM   1052  CG  PRO H 140      29.952   8.632  25.175  1.00 41.18           C  
ATOM   1053  C   PRO H 140      32.445  10.881  26.859  1.00 41.44           C  
ATOM   1054  O   PRO H 140      33.054  11.413  25.932  1.00 41.24           O  
ATOM   1055  N   GLY H 141      32.851  10.922  28.144  1.00 41.77           N  
ATOM   1056  CA  GLY H 141      34.068  11.564  28.544  1.00 41.58           C  
ATOM   1057  C   GLY H 141      33.857  13.046  28.591  1.00 46.33           C  
ATOM   1058  O   GLY H 141      34.784  13.803  28.874  1.00 44.45           O  
ATOM   1059  N   ARG H 142      32.617  13.503  28.343  1.00 41.90           N  
ATOM   1060  CA  ARG H 142      32.357  14.914  28.293  0.90 40.84           C  
ATOM   1061  CB  ARG H 142      31.565  15.326  27.035  0.90 41.86           C  
ATOM   1062  CG  ARG H 142      31.295  16.828  26.902  0.90 48.31           C  
ATOM   1063  CD  ARG H 142      30.407  17.182  25.707  0.90 52.74           C  
ATOM   1064  NE  ARG H 142      30.225  18.661  25.699  1.00  0.00           N  
ATOM   1065  CZ  ARG H 142      31.131  19.462  25.065  1.00  0.00           C  
ATOM   1066  NH1 ARG H 142      32.211  18.911  24.438  1.00  0.00           N1+
ATOM   1067  NH2 ARG H 142      30.953  20.815  25.054  1.00  0.00           N  
ATOM   1068  C   ARG H 142      31.537  15.271  29.491  1.00 39.99           C  
ATOM   1069  O   ARG H 142      31.109  14.401  30.250  1.00 39.95           O  
ATOM   1070  N   GLY H 143      31.342  16.586  29.711  1.00 39.40           N  
ATOM   1071  CA  GLY H 143      30.595  17.062  30.838  1.00 39.38           C  
ATOM   1072  C   GLY H 143      29.144  17.164  30.481  1.00 39.18           C  
ATOM   1073  O   GLY H 143      28.746  16.910  29.346  1.00 38.92           O  
ATOM   1074  N   PHE H 144      28.316  17.560  31.472  1.00 37.24           N  
ATOM   1075  CA  PHE H 144      26.907  17.716  31.271  1.00 35.33           C  
ATOM   1076  CB  PHE H 144      26.062  17.712  32.555  1.00 34.51           C  
ATOM   1077  CG  PHE H 144      25.690  16.290  32.760  1.00 33.73           C  
ATOM   1078  CD1 PHE H 144      26.625  15.356  33.128  1.00 32.89           C  
ATOM   1079  CD2 PHE H 144      24.384  15.898  32.573  1.00 32.82           C  
ATOM   1080  CE1 PHE H 144      26.247  14.048  33.301  1.00  0.00           C  
ATOM   1081  CE2 PHE H 144      24.005  14.589  32.751  1.00  0.00           C  
ATOM   1082  CZ  PHE H 144      24.945  13.658  33.117  1.00  0.00           C  
ATOM   1083  C   PHE H 144      26.613  18.948  30.487  1.00 35.65           C  
ATOM   1084  O   PHE H 144      27.321  19.952  30.560  1.00 36.50           O  
ATOM   1085  N   GLU H 145      25.541  18.862  29.678  1.00 35.32           N  
ATOM   1086  CA  GLU H 145      25.147  19.938  28.825  1.00 35.22           C  
ATOM   1087  CB  GLU H 145      25.505  19.648  27.359  1.00 35.48           C  
ATOM   1088  CG  GLU H 145      25.395  20.841  26.413  1.00 40.11           C  
ATOM   1089  CD  GLU H 145      26.015  20.408  25.092  1.00 54.94           C  
ATOM   1090  OE1 GLU H 145      27.187  19.947  25.117  1.00 55.27           O  
ATOM   1091  OE2 GLU H 145      25.326  20.522  24.043  1.00 57.42           O1-
ATOM   1092  C   GLU H 145      23.656  20.065  28.940  1.00 35.80           C  
ATOM   1093  O   GLU H 145      22.942  19.068  28.901  1.00 35.53           O  
ATOM   1094  N   TRP H 146      23.134  21.299  29.083  1.00 34.34           N  
ATOM   1095  CA  TRP H 146      21.711  21.457  29.248  1.00 33.84           C  
ATOM   1096  CB  TRP H 146      21.382  22.609  30.211  1.00 34.30           C  
ATOM   1097  CG  TRP H 146      19.919  22.850  30.467  1.00 33.51           C  
ATOM   1098  CD2 TRP H 146      19.158  23.895  29.843  1.00 33.29           C  
ATOM   1099  CD1 TRP H 146      19.069  22.204  31.316  1.00 32.81           C  
ATOM   1100  NE1 TRP H 146      17.824  22.783  31.261  1.00 33.09           N  
ATOM   1101  CE2 TRP H 146      17.865  23.826  30.359  1.00 33.00           C  
ATOM   1102  CE3 TRP H 146      19.511  24.838  28.921  1.00 32.69           C  
ATOM   1103  CZ2 TRP H 146      16.898  24.704  29.958  1.00 33.78           C  
ATOM   1104  CZ3 TRP H 146      18.533  25.719  28.514  1.00 33.87           C  
ATOM   1105  CH2 TRP H 146      17.252  25.653  29.024  1.00 34.95           C  
ATOM   1106  C   TRP H 146      21.113  21.768  27.904  1.00 33.35           C  
ATOM   1107  O   TRP H 146      21.577  22.680  27.225  1.00 34.55           O  
ATOM   1108  N   MET H 147      20.180  20.909  27.427  1.00 33.32           N  
ATOM   1109  CA  MET H 147      19.467  21.081  26.183  1.00 33.59           C  
ATOM   1110  CB  MET H 147      18.923  19.747  25.653  1.00 34.24           C  
ATOM   1111  CG  MET H 147      20.045  18.746  25.377  1.00 35.89           C  
ATOM   1112  SD  MET H 147      19.500  17.132  24.746  1.00 39.51           S  
ATOM   1113  CE  MET H 147      19.209  17.700  23.045  1.00 35.14           C  
ATOM   1114  C   MET H 147      18.323  22.064  26.237  1.00 35.02           C  
ATOM   1115  O   MET H 147      18.218  22.945  25.387  1.00 35.19           O  
ATOM   1116  N   GLY H 148      17.445  21.954  27.262  1.00 33.78           N  
ATOM   1117  CA  GLY H 148      16.256  22.769  27.321  1.00 33.58           C  
ATOM   1118  C   GLY H 148      15.298  22.133  28.283  1.00 34.70           C  
ATOM   1119  O   GLY H 148      15.634  21.147  28.935  1.00 33.94           O  
ATOM   1120  N   TRP H 149      14.078  22.705  28.408  1.00 35.21           N  
ATOM   1121  CA  TRP H 149      13.088  22.147  29.295  1.00 36.22           C  
ATOM   1122  CB  TRP H 149      13.159  22.657  30.747  1.00 47.69           C  
ATOM   1123  CG  TRP H 149      13.042  24.153  30.939  1.00 47.02           C  
ATOM   1124  CD2 TRP H 149      11.812  24.891  30.865  1.00  0.00           C  
ATOM   1125  CD1 TRP H 149      14.022  25.064  31.212  1.00  0.00           C  
ATOM   1126  NE1 TRP H 149      13.473  26.318  31.340  1.00  0.00           N  
ATOM   1127  CE2 TRP H 149      12.114  26.226  31.123  1.00  0.00           C  
ATOM   1128  CE3 TRP H 149      10.531  24.489  30.615  1.00  0.00           C  
ATOM   1129  CZ2 TRP H 149      11.136  27.179  31.138  1.00  0.00           C  
ATOM   1130  CZ3 TRP H 149       9.550  25.454  30.610  1.00  0.00           C  
ATOM   1131  CH2 TRP H 149       9.848  26.775  30.870  1.00  0.00           C  
ATOM   1132  C   TRP H 149      11.723  22.478  28.770  1.00 37.02           C  
ATOM   1133  O   TRP H 149      11.583  23.177  27.766  1.00 36.06           O  
ATOM   1134  N   MET H 150      10.679  21.930  29.437  1.00 37.22           N  
ATOM   1135  CA  MET H 150       9.309  22.157  29.070  1.00 38.25           C  
ATOM   1136  CB  MET H 150       8.752  21.008  28.210  1.00 37.46           C  
ATOM   1137  CG  MET H 150       7.227  20.959  28.092  1.00  0.00           C  
ATOM   1138  SD  MET H 150       6.459  22.268  27.097  1.00  0.00           S  
ATOM   1139  CE  MET H 150       4.856  21.422  27.001  1.00  0.00           C  
ATOM   1140  C   MET H 150       8.478  22.214  30.312  1.00 39.39           C  
ATOM   1141  O   MET H 150       8.601  21.361  31.192  1.00 39.28           O  
ATOM   1142  N   ASN H 151       7.600  23.236  30.402  1.00 40.22           N  
ATOM   1143  CA  ASN H 151       6.685  23.331  31.508  1.00 42.21           C  
ATOM   1144  CB  ASN H 151       6.461  24.763  32.027  1.00 43.58           C  
ATOM   1145  CG  ASN H 151       5.471  24.696  33.187  1.00 64.31           C  
ATOM   1146  OD1 ASN H 151       4.312  24.320  33.011  1.00  0.00           O  
ATOM   1147  ND2 ASN H 151       5.934  25.064  34.410  1.00  0.00           N  
ATOM   1148  C   ASN H 151       5.387  22.839  30.969  1.00 43.00           C  
ATOM   1149  O   ASN H 151       4.882  23.328  29.960  1.00 44.10           O  
ATOM   1150  N   PRO H 152       5.007  21.759  31.582  1.00 56.01           N  
ATOM   1151  CA  PRO H 152       3.902  20.916  31.189  1.00 56.27           C  
ATOM   1152  CD  PRO H 152       5.404  21.550  32.965  1.00 59.14           C  
ATOM   1153  CB  PRO H 152       3.770  19.903  32.326  1.00 54.06           C  
ATOM   1154  CG  PRO H 152       4.329  20.634  33.555  1.00 63.59           C  
ATOM   1155  C   PRO H 152       2.572  21.550  30.981  1.00 59.85           C  
ATOM   1156  O   PRO H 152       1.861  21.136  30.066  1.00 57.32           O  
ATOM   1157  N   GLN H 153       2.166  22.487  31.850  1.00 58.61           N  
ATOM   1158  CA  GLN H 153       0.816  22.932  31.687  1.00 57.78           C  
ATOM   1159  CB  GLN H 153       0.344  23.825  32.850  1.00 63.22           C  
ATOM   1160  CG  GLN H 153      -1.177  24.005  32.939  1.00 78.05           C  
ATOM   1161  CD  GLN H 153      -1.659  24.879  31.791  1.00 79.14           C  
ATOM   1162  OE1 GLN H 153      -2.645  24.561  31.127  1.00  0.00           O  
ATOM   1163  NE2 GLN H 153      -0.951  26.014  31.551  1.00  0.00           N  
ATOM   1164  C   GLN H 153       0.676  23.716  30.427  1.00 57.56           C  
ATOM   1165  O   GLN H 153      -0.173  23.425  29.586  1.00 52.16           O  
ATOM   1166  N   TRP H 154       1.520  24.753  30.294  1.00 50.30           N  
ATOM   1167  CA  TRP H 154       1.476  25.660  29.190  1.00 52.78           C  
ATOM   1168  CB  TRP H 154       2.208  26.965  29.519  1.00 60.20           C  
ATOM   1169  CG  TRP H 154       1.588  27.653  30.710  1.00 69.45           C  
ATOM   1170  CD2 TRP H 154       0.382  28.428  30.664  1.00 60.19           C  
ATOM   1171  CD1 TRP H 154       1.994  27.644  32.012  1.00 77.13           C  
ATOM   1172  NE1 TRP H 154       1.114  28.364  32.783  1.00 77.63           N  
ATOM   1173  CE2 TRP H 154       0.117  28.853  31.966  1.00 65.06           C  
ATOM   1174  CE3 TRP H 154      -0.441  28.756  29.624  1.00 57.21           C  
ATOM   1175  CZ2 TRP H 154      -0.979  29.616  32.249  1.00 62.19           C  
ATOM   1176  CZ3 TRP H 154      -1.542  29.531  29.915  1.00 57.65           C  
ATOM   1177  CH2 TRP H 154      -1.806  29.953  31.201  1.00 64.69           C  
ATOM   1178  C   TRP H 154       2.076  25.065  27.967  1.00 51.56           C  
ATOM   1179  O   TRP H 154       1.539  25.173  26.866  1.00 52.82           O  
ATOM   1180  N   GLY H 155       3.218  24.384  28.111  1.00 44.69           N  
ATOM   1181  CA  GLY H 155       3.773  23.955  26.881  1.00 45.51           C  
ATOM   1182  C   GLY H 155       4.903  24.829  26.531  1.00 47.91           C  
ATOM   1183  O   GLY H 155       5.622  24.547  25.570  1.00 45.10           O  
ATOM   1184  N   GLN H 156       5.127  25.883  27.328  1.00 45.57           N  
ATOM   1185  CA  GLN H 156       6.224  26.691  26.887  1.00 43.67           C  
ATOM   1186  CB  GLN H 156       6.375  27.999  27.681  1.00 45.50           C  
ATOM   1187  CG  GLN H 156       5.145  28.905  27.587  1.00  0.00           C  
ATOM   1188  CD  GLN H 156       4.954  29.296  26.130  1.00  0.00           C  
ATOM   1189  OE1 GLN H 156       5.757  28.943  25.267  1.00  0.00           O  
ATOM   1190  NE2 GLN H 156       3.857  30.045  25.842  1.00  0.00           N  
ATOM   1191  C   GLN H 156       7.487  25.908  27.045  1.00 43.20           C  
ATOM   1192  O   GLN H 156       7.705  25.233  28.051  1.00 42.10           O  
ATOM   1193  N   VAL H 157       8.360  25.988  26.025  1.00 42.23           N  
ATOM   1194  CA  VAL H 157       9.586  25.246  26.059  1.00 40.96           C  
ATOM   1195  CB  VAL H 157       9.702  24.234  24.957  1.00 40.92           C  
ATOM   1196  CG1 VAL H 157      11.084  23.565  25.054  1.00  0.00           C  
ATOM   1197  CG2 VAL H 157       8.522  23.256  25.048  1.00 22.50           C  
ATOM   1198  C   VAL H 157      10.724  26.198  25.869  1.00 41.58           C  
ATOM   1199  O   VAL H 157      10.599  27.207  25.176  1.00 41.71           O  
ATOM   1200  N   ASN H 158      11.877  25.901  26.505  1.00 39.89           N  
ATOM   1201  CA  ASN H 158      13.039  26.728  26.330  1.00 39.58           C  
ATOM   1202  CB  ASN H 158      13.512  27.446  27.607  1.00 40.16           C  
ATOM   1203  CG  ASN H 158      12.629  28.676  27.777  1.00 53.93           C  
ATOM   1204  OD1 ASN H 158      12.482  29.479  26.856  1.00 54.78           O  
ATOM   1205  ND2 ASN H 158      12.021  28.836  28.981  1.00 50.85           N  
ATOM   1206  C   ASN H 158      14.159  25.878  25.816  1.00 39.84           C  
ATOM   1207  O   ASN H 158      14.243  24.689  26.122  1.00 40.65           O  
ATOM   1208  N   TYR H 159      15.048  26.475  24.989  1.00 39.16           N  
ATOM   1209  CA  TYR H 159      16.117  25.703  24.417  1.00 38.89           C  
ATOM   1210  CB  TYR H 159      16.009  25.479  22.896  1.00 37.79           C  
ATOM   1211  CG  TYR H 159      14.723  24.800  22.567  1.00 38.46           C  
ATOM   1212  CD1 TYR H 159      14.510  23.485  22.906  1.00 38.66           C  
ATOM   1213  CD2 TYR H 159      13.715  25.492  21.937  1.00 38.24           C  
ATOM   1214  CE1 TYR H 159      13.320  22.866  22.600  1.00 40.09           C  
ATOM   1215  CE2 TYR H 159      12.525  24.878  21.627  1.00 39.31           C  
ATOM   1216  CZ  TYR H 159      12.325  23.561  21.957  1.00 40.05           C  
ATOM   1217  OH  TYR H 159      11.106  22.927  21.641  1.00 40.68           O  
ATOM   1218  C   TYR H 159      17.420  26.419  24.597  1.00 39.08           C  
ATOM   1219  O   TYR H 159      17.478  27.645  24.683  1.00 40.45           O  
ATOM   1220  N   ALA H 160      18.515  25.637  24.682  1.00 38.18           N  
ATOM   1221  CA  ALA H 160      19.822  26.225  24.714  1.00 38.63           C  
ATOM   1222  CB  ALA H 160      20.939  25.239  25.102  1.00 37.68           C  
ATOM   1223  C   ALA H 160      20.052  26.662  23.308  1.00 39.87           C  
ATOM   1224  O   ALA H 160      19.528  26.056  22.380  1.00 38.98           O  
ATOM   1225  N   ARG H 161      20.853  27.720  23.107  1.00 42.13           N  
ATOM   1226  CA  ARG H 161      21.025  28.275  21.799  1.00 44.44           C  
ATOM   1227  CB  ARG H 161      21.928  29.520  21.798  1.00 47.78           C  
ATOM   1228  CG  ARG H 161      22.125  30.135  20.411  1.00 53.99           C  
ATOM   1229  CD  ARG H 161      22.984  31.401  20.422  1.00 62.64           C  
ATOM   1230  NE  ARG H 161      22.239  32.438  21.190  1.00  0.00           N  
ATOM   1231  CZ  ARG H 161      22.797  33.667  21.399  1.00  0.00           C  
ATOM   1232  NH1 ARG H 161      24.037  33.946  20.902  1.00  0.00           N1+
ATOM   1233  NH2 ARG H 161      22.114  34.617  22.103  1.00  0.00           N  
ATOM   1234  C   ARG H 161      21.634  27.261  20.881  1.00 42.94           C  
ATOM   1235  O   ARG H 161      21.254  27.170  19.715  1.00 43.37           O  
ATOM   1236  N   THR H 162      22.580  26.450  21.384  1.00 43.42           N  
ATOM   1237  CA  THR H 162      23.281  25.546  20.519  1.00 43.74           C  
ATOM   1238  CB  THR H 162      24.326  24.740  21.242  1.00 45.27           C  
ATOM   1239  OG1 THR H 162      25.075  23.969  20.315  1.00  0.00           O  
ATOM   1240  CG2 THR H 162      23.646  23.827  22.276  1.00  0.00           C  
ATOM   1241  C   THR H 162      22.329  24.595  19.855  1.00 44.21           C  
ATOM   1242  O   THR H 162      22.460  24.316  18.664  1.00 45.16           O  
ATOM   1243  N   PHE H 163      21.370  24.046  20.620  1.00 44.61           N  
ATOM   1244  CA  PHE H 163      20.411  23.086  20.145  1.00 42.53           C  
ATOM   1245  CB  PHE H 163      19.744  22.288  21.274  1.00 42.39           C  
ATOM   1246  CG  PHE H 163      20.825  21.459  21.865  1.00 39.43           C  
ATOM   1247  CD1 PHE H 163      21.286  20.346  21.202  1.00 37.75           C  
ATOM   1248  CD2 PHE H 163      21.372  21.795  23.080  1.00 37.81           C  
ATOM   1249  CE1 PHE H 163      22.286  19.576  21.744  1.00 40.28           C  
ATOM   1250  CE2 PHE H 163      22.372  21.029  23.628  1.00 39.85           C  
ATOM   1251  CZ  PHE H 163      22.832  19.921  22.958  1.00 41.26           C  
ATOM   1252  C   PHE H 163      19.317  23.682  19.318  1.00 42.80           C  
ATOM   1253  O   PHE H 163      18.741  22.991  18.478  1.00 43.05           O  
ATOM   1254  N   GLN H 164      18.971  24.960  19.563  1.00 44.52           N  
ATOM   1255  CA  GLN H 164      17.814  25.563  18.965  1.00 45.44           C  
ATOM   1256  CB  GLN H 164      17.704  27.068  19.256  1.00 47.68           C  
ATOM   1257  CG  GLN H 164      16.361  27.675  18.848  1.00 52.80           C  
ATOM   1258  CD  GLN H 164      16.319  29.098  19.382  1.00 60.72           C  
ATOM   1259  OE1 GLN H 164      17.233  29.888  19.149  1.00 64.99           O  
ATOM   1260  NE2 GLN H 164      15.234  29.434  20.128  1.00 58.83           N  
ATOM   1261  C   GLN H 164      17.766  25.347  17.483  1.00 44.43           C  
ATOM   1262  O   GLN H 164      18.741  25.547  16.760  1.00 44.02           O  
ATOM   1263  N   GLY H 165      16.582  24.891  17.019  1.00 43.99           N  
ATOM   1264  CA  GLY H 165      16.273  24.638  15.641  1.00 44.46           C  
ATOM   1265  C   GLY H 165      16.329  23.158  15.412  1.00 44.62           C  
ATOM   1266  O   GLY H 165      15.492  22.596  14.707  1.00 46.39           O  
ATOM   1267  N   ARG H 166      17.364  22.508  15.978  1.00 40.61           N  
ATOM   1268  CA  ARG H 166      17.609  21.094  15.890  1.00 40.97           C  
ATOM   1269  CB  ARG H 166      19.045  20.726  16.289  1.00 41.23           C  
ATOM   1270  CG  ARG H 166      20.112  21.313  15.368  1.00 43.07           C  
ATOM   1271  CD  ARG H 166      21.535  21.058  15.863  1.00 38.77           C  
ATOM   1272  NE  ARG H 166      21.819  19.611  15.667  1.00 36.35           N  
ATOM   1273  CZ  ARG H 166      22.670  18.953  16.507  1.00 35.30           C  
ATOM   1274  NH1 ARG H 166      23.237  19.602  17.564  1.00 37.44           N1+
ATOM   1275  NH2 ARG H 166      22.950  17.638  16.286  1.00 35.76           N  
ATOM   1276  C   ARG H 166      16.715  20.288  16.788  1.00 40.79           C  
ATOM   1277  O   ARG H 166      16.318  19.182  16.427  1.00 40.21           O  
ATOM   1278  N   VAL H 167      16.394  20.804  17.994  1.00 38.56           N  
ATOM   1279  CA  VAL H 167      15.713  19.986  18.963  1.00 37.58           C  
ATOM   1280  CB  VAL H 167      16.436  19.938  20.276  1.00 38.68           C  
ATOM   1281  CG1 VAL H 167      16.476  21.361  20.859  1.00 36.98           C  
ATOM   1282  CG2 VAL H 167      15.743  18.912  21.188  1.00 36.46           C  
ATOM   1283  C   VAL H 167      14.337  20.502  19.237  1.00 37.84           C  
ATOM   1284  O   VAL H 167      14.081  21.704  19.190  1.00 37.89           O  
ATOM   1285  N   THR H 168      13.398  19.568  19.507  1.00 36.31           N  
ATOM   1286  CA  THR H 168      12.048  19.925  19.839  1.00 36.71           C  
ATOM   1287  CB  THR H 168      11.060  19.549  18.773  1.00 38.06           C  
ATOM   1288  OG1 THR H 168      11.401  20.177  17.545  1.00 40.93           O  
ATOM   1289  CG2 THR H 168       9.657  19.994  19.216  1.00 39.57           C  
ATOM   1290  C   THR H 168      11.675  19.164  21.074  1.00 36.39           C  
ATOM   1291  O   THR H 168      11.749  17.936  21.106  1.00 36.33           O  
ATOM   1292  N   MET H 169      11.252  19.886  22.129  1.00 35.11           N  
ATOM   1293  CA  MET H 169      10.871  19.248  23.357  1.00 36.23           C  
ATOM   1294  CB  MET H 169      11.522  19.912  24.578  1.00 35.05           C  
ATOM   1295  CG  MET H 169      13.049  19.819  24.564  1.00  0.00           C  
ATOM   1296  SD  MET H 169      13.872  20.909  25.761  1.00  0.00           S  
ATOM   1297  CE  MET H 169      13.140  20.082  27.198  1.00  0.00           C  
ATOM   1298  C   MET H 169       9.390  19.418  23.493  1.00 37.75           C  
ATOM   1299  O   MET H 169       8.875  20.530  23.396  1.00 37.98           O  
ATOM   1300  N   THR H 170       8.658  18.310  23.721  1.00 36.45           N  
ATOM   1301  CA  THR H 170       7.230  18.424  23.831  1.00 37.30           C  
ATOM   1302  CB  THR H 170       6.486  17.897  22.637  1.00 38.22           C  
ATOM   1303  OG1 THR H 170       6.751  16.513  22.465  1.00 51.03           O  
ATOM   1304  CG2 THR H 170       6.918  18.681  21.389  1.00 50.97           C  
ATOM   1305  C   THR H 170       6.776  17.616  25.002  1.00 37.46           C  
ATOM   1306  O   THR H 170       7.530  16.804  25.538  1.00 36.97           O  
ATOM   1307  N   ARG H 171       5.523  17.850  25.449  1.00 37.05           N  
ATOM   1308  CA  ARG H 171       4.995  17.078  26.535  1.00 37.62           C  
ATOM   1309  CB  ARG H 171       4.930  17.835  27.871  1.00 37.42           C  
ATOM   1310  CG  ARG H 171       4.379  16.976  29.010  1.00  0.00           C  
ATOM   1311  CD  ARG H 171       4.307  17.706  30.349  1.00  0.00           C  
ATOM   1312  NE  ARG H 171       3.756  16.755  31.353  1.00  0.00           N  
ATOM   1313  CZ  ARG H 171       2.410  16.673  31.554  1.00  0.00           C  
ATOM   1314  NH1 ARG H 171       1.561  17.460  30.832  1.00  0.00           N1+
ATOM   1315  NH2 ARG H 171       1.911  15.801  32.479  1.00  0.00           N  
ATOM   1316  C   ARG H 171       3.593  16.675  26.191  1.00 40.65           C  
ATOM   1317  O   ARG H 171       2.826  17.459  25.632  1.00 41.83           O  
ATOM   1318  N   ASP H 172       3.235  15.413  26.509  1.00 39.21           N  
ATOM   1319  CA  ASP H 172       1.909  14.913  26.278  1.00 40.88           C  
ATOM   1320  CB  ASP H 172       1.899  13.515  25.630  1.00 42.70           C  
ATOM   1321  CG  ASP H 172       0.462  13.125  25.304  1.00 49.49           C  
ATOM   1322  OD1 ASP H 172      -0.464  13.907  25.646  1.00 49.02           O  
ATOM   1323  OD2 ASP H 172       0.276  12.031  24.707  1.00 50.59           O1-
ATOM   1324  C   ASP H 172       1.281  14.789  27.628  1.00 40.99           C  
ATOM   1325  O   ASP H 172       1.626  13.903  28.407  1.00 41.38           O  
ATOM   1326  N   VAL H 173       0.327  15.686  27.927  1.00 41.55           N  
ATOM   1327  CA  VAL H 173      -0.303  15.763  29.213  1.00 43.07           C  
ATOM   1328  CB  VAL H 173      -1.267  16.909  29.315  1.00 44.46           C  
ATOM   1329  CG1 VAL H 173      -2.419  16.667  28.326  1.00 28.53           C  
ATOM   1330  CG2 VAL H 173      -1.722  17.035  30.778  1.00 28.25           C  
ATOM   1331  C   VAL H 173      -1.072  14.508  29.504  1.00 44.24           C  
ATOM   1332  O   VAL H 173      -1.114  14.056  30.647  1.00 43.49           O  
ATOM   1333  N   TYR H 174      -1.713  13.905  28.485  1.00 43.74           N  
ATOM   1334  CA  TYR H 174      -2.534  12.756  28.745  1.00 43.26           C  
ATOM   1335  CB  TYR H 174      -3.186  12.187  27.474  1.00 43.00           C  
ATOM   1336  CG  TYR H 174      -4.127  13.215  26.949  1.00 25.31           C  
ATOM   1337  CD1 TYR H 174      -3.688  14.201  26.095  1.00 26.75           C  
ATOM   1338  CD2 TYR H 174      -5.450  13.195  27.318  1.00 27.36           C  
ATOM   1339  CE1 TYR H 174      -4.558  15.150  25.613  1.00 28.22           C  
ATOM   1340  CE2 TYR H 174      -6.325  14.141  26.841  1.00 24.88           C  
ATOM   1341  CZ  TYR H 174      -5.880  15.120  25.986  1.00 23.28           C  
ATOM   1342  OH  TYR H 174      -6.777  16.092  25.494  1.00  0.00           O  
ATOM   1343  C   TYR H 174      -1.691  11.664  29.327  1.00 44.59           C  
ATOM   1344  O   TYR H 174      -2.091  11.013  30.290  1.00 44.55           O  
ATOM   1345  N   ARG H 175      -0.525  11.412  28.705  1.00 44.94           N  
ATOM   1346  CA  ARG H 175       0.451  10.429  29.091  1.00 44.43           C  
ATOM   1347  CB  ARG H 175       1.441  10.108  27.958  1.00 44.85           C  
ATOM   1348  CG  ARG H 175       0.797   9.429  26.749  1.00  0.00           C  
ATOM   1349  CD  ARG H 175       0.657   7.913  26.902  1.00  0.00           C  
ATOM   1350  NE  ARG H 175      -0.433   7.660  27.886  1.00  0.00           N  
ATOM   1351  CZ  ARG H 175      -0.783   6.379  28.200  1.00  0.00           C  
ATOM   1352  NH1 ARG H 175      -0.127   5.330  27.623  1.00  0.00           N1+
ATOM   1353  NH2 ARG H 175      -1.790   6.147  29.092  1.00  0.00           N  
ATOM   1354  C   ARG H 175       1.269  10.859  30.283  1.00 44.35           C  
ATOM   1355  O   ARG H 175       1.790  10.012  31.010  1.00 44.53           O  
ATOM   1356  N   GLU H 176       1.434  12.178  30.514  1.00 42.99           N  
ATOM   1357  CA  GLU H 176       2.330  12.653  31.539  1.00 41.78           C  
ATOM   1358  CB  GLU H 176       2.004  12.121  32.945  1.00 41.82           C  
ATOM   1359  CG  GLU H 176       0.699  12.688  33.511  1.00 32.39           C  
ATOM   1360  CD  GLU H 176       0.481  12.100  34.898  1.00  0.00           C  
ATOM   1361  OE1 GLU H 176       1.330  11.277  35.333  1.00  0.00           O  
ATOM   1362  OE2 GLU H 176      -0.539  12.466  35.540  1.00  0.00           O1-
ATOM   1363  C   GLU H 176       3.714  12.222  31.162  1.00 41.03           C  
ATOM   1364  O   GLU H 176       4.509  11.794  31.999  1.00 40.94           O  
ATOM   1365  N   VAL H 177       4.031  12.327  29.856  1.00 39.34           N  
ATOM   1366  CA  VAL H 177       5.338  11.972  29.391  1.00 39.17           C  
ATOM   1367  CB  VAL H 177       5.342  10.764  28.502  1.00 38.99           C  
ATOM   1368  CG1 VAL H 177       4.858   9.554  29.320  1.00  0.00           C  
ATOM   1369  CG2 VAL H 177       4.480  11.065  27.265  1.00 37.82           C  
ATOM   1370  C   VAL H 177       5.883  13.115  28.587  1.00 38.89           C  
ATOM   1371  O   VAL H 177       5.161  13.761  27.828  1.00 39.75           O  
ATOM   1372  N   ALA H 178       7.199  13.377  28.737  1.00 36.75           N  
ATOM   1373  CA  ALA H 178       7.858  14.441  28.035  1.00 36.71           C  
ATOM   1374  CB  ALA H 178       8.764  15.301  28.936  1.00 36.47           C  
ATOM   1375  C   ALA H 178       8.732  13.819  26.987  1.00 37.03           C  
ATOM   1376  O   ALA H 178       9.261  12.725  27.181  1.00 37.34           O  
ATOM   1377  N   TYR H 179       8.893  14.499  25.831  1.00 36.37           N  
ATOM   1378  CA  TYR H 179       9.673  13.930  24.768  1.00 36.90           C  
ATOM   1379  CB  TYR H 179       8.861  13.613  23.498  1.00 35.00           C  
ATOM   1380  CG  TYR H 179       7.764  12.654  23.818  1.00 37.53           C  
ATOM   1381  CD1 TYR H 179       7.977  11.296  23.780  1.00 37.59           C  
ATOM   1382  CD2 TYR H 179       6.514  13.118  24.156  1.00 37.51           C  
ATOM   1383  CE1 TYR H 179       6.961  10.416  24.071  1.00 39.90           C  
ATOM   1384  CE2 TYR H 179       5.493  12.244  24.447  1.00 39.13           C  
ATOM   1385  CZ  TYR H 179       5.715  10.889  24.404  1.00 40.15           C  
ATOM   1386  OH  TYR H 179       4.670   9.988  24.702  1.00 42.75           O  
ATOM   1387  C   TYR H 179      10.700  14.924  24.324  1.00 36.86           C  
ATOM   1388  O   TYR H 179      10.461  16.130  24.317  1.00 37.28           O  
ATOM   1389  N   LEU H 180      11.894  14.422  23.952  1.00 36.54           N  
ATOM   1390  CA  LEU H 180      12.921  15.267  23.420  1.00 37.19           C  
ATOM   1391  CB  LEU H 180      14.202  15.260  24.282  1.00 36.42           C  
ATOM   1392  CG  LEU H 180      15.300  16.287  23.909  1.00 39.51           C  
ATOM   1393  CD1 LEU H 180      16.501  16.154  24.859  1.00  0.00           C  
ATOM   1394  CD2 LEU H 180      15.730  16.214  22.435  1.00  0.00           C  
ATOM   1395  C   LEU H 180      13.249  14.685  22.078  1.00 38.45           C  
ATOM   1396  O   LEU H 180      13.603  13.512  21.975  1.00 39.23           O  
ATOM   1397  N   ASP H 181      13.121  15.495  21.006  1.00 38.04           N  
ATOM   1398  CA  ASP H 181      13.437  15.027  19.685  1.00 38.29           C  
ATOM   1399  CB  ASP H 181      12.329  15.244  18.642  1.00 38.69           C  
ATOM   1400  CG  ASP H 181      11.273  14.177  18.846  1.00 40.69           C  
ATOM   1401  OD1 ASP H 181      11.523  13.252  19.664  1.00  0.00           O  
ATOM   1402  OD2 ASP H 181      10.202  14.265  18.188  1.00  0.00           O1-
ATOM   1403  C   ASP H 181      14.609  15.804  19.193  1.00 38.56           C  
ATOM   1404  O   ASP H 181      14.640  17.029  19.290  1.00 39.36           O  
ATOM   1405  N   LEU H 182      15.622  15.093  18.668  1.00 37.88           N  
ATOM   1406  CA  LEU H 182      16.768  15.754  18.124  1.00 37.82           C  
ATOM   1407  CB  LEU H 182      18.068  15.377  18.856  1.00 36.73           C  
ATOM   1408  CG  LEU H 182      19.337  16.060  18.319  1.00 37.33           C  
ATOM   1409  CD1 LEU H 182      19.259  17.590  18.459  1.00 38.78           C  
ATOM   1410  CD2 LEU H 182      20.591  15.474  18.988  1.00 36.28           C  
ATOM   1411  C   LEU H 182      16.863  15.307  16.694  1.00 38.60           C  
ATOM   1412  O   LEU H 182      16.750  14.116  16.400  1.00 39.46           O  
ATOM   1413  N   ARG H 183      17.079  16.257  15.762  0.93 39.61           N  
ATOM   1414  CA  ARG H 183      17.084  15.924  14.363  0.93 39.49           C  
ATOM   1415  CB  ARG H 183      16.060  16.740  13.552  0.93 41.39           C  
ATOM   1416  CG  ARG H 183      15.893  16.279  12.102  0.81 27.22           C  
ATOM   1417  CD  ARG H 183      14.904  17.125  11.296  1.00  0.00           C  
ATOM   1418  NE  ARG H 183      13.557  16.964  11.912  1.00  0.00           N  
ATOM   1419  CZ  ARG H 183      12.494  17.661  11.413  1.00  0.00           C  
ATOM   1420  NH1 ARG H 183      12.666  18.497  10.348  1.00  0.00           N1+
ATOM   1421  NH2 ARG H 183      11.259  17.523  11.978  1.00  0.00           N  
ATOM   1422  C   ARG H 183      18.443  16.210  13.795  0.93 39.43           C  
ATOM   1423  O   ARG H 183      19.319  16.739  14.476  0.93 38.80           O  
ATOM   1424  N   SER H 184      18.650  15.827  12.516  1.00 40.45           N  
ATOM   1425  CA  SER H 184      19.897  16.041  11.834  1.00 40.97           C  
ATOM   1426  CB  SER H 184      20.162  17.517  11.476  1.00 41.79           C  
ATOM   1427  OG  SER H 184      20.231  18.316  12.644  1.00 46.06           O  
ATOM   1428  C   SER H 184      21.006  15.516  12.685  1.00 40.00           C  
ATOM   1429  O   SER H 184      22.008  16.190  12.917  1.00 41.32           O  
ATOM   1430  N   LEU H 185      20.854  14.258  13.143  1.00 40.66           N  
ATOM   1431  CA  LEU H 185      21.802  13.641  14.025  1.00 40.45           C  
ATOM   1432  CB  LEU H 185      21.375  12.229  14.471  1.00 38.93           C  
ATOM   1433  CG  LEU H 185      20.147  12.195  15.398  1.00 38.68           C  
ATOM   1434  CD1 LEU H 185      19.788  10.754  15.794  1.00 36.06           C  
ATOM   1435  CD2 LEU H 185      20.360  13.089  16.629  1.00 36.12           C  
ATOM   1436  C   LEU H 185      23.133  13.502  13.364  1.00 41.89           C  
ATOM   1437  O   LEU H 185      23.242  13.115  12.202  1.00 42.07           O  
ATOM   1438  N   THR H 186      24.191  13.829  14.130  1.00 41.48           N  
ATOM   1439  CA  THR H 186      25.545  13.687  13.683  1.00 42.68           C  
ATOM   1440  CB  THR H 186      26.306  14.980  13.602  1.00 44.09           C  
ATOM   1441  OG1 THR H 186      26.431  15.561  14.892  1.00 24.34           O  
ATOM   1442  CG2 THR H 186      25.558  15.936  12.657  1.00 23.30           C  
ATOM   1443  C   THR H 186      26.224  12.839  14.715  1.00 44.34           C  
ATOM   1444  O   THR H 186      25.642  12.514  15.748  1.00 42.36           O  
ATOM   1445  N   PHE H 187      27.491  12.469  14.461  1.00 42.86           N  
ATOM   1446  CA  PHE H 187      28.257  11.617  15.329  1.00 43.77           C  
ATOM   1447  CB  PHE H 187      29.663  11.325  14.782  1.00 45.09           C  
ATOM   1448  CG  PHE H 187      30.357  10.468  15.781  1.00  0.00           C  
ATOM   1449  CD1 PHE H 187      30.149   9.108  15.809  1.00  0.00           C  
ATOM   1450  CD2 PHE H 187      31.224  11.028  16.691  1.00  0.00           C  
ATOM   1451  CE1 PHE H 187      30.791   8.321  16.736  1.00  0.00           C  
ATOM   1452  CE2 PHE H 187      31.869  10.247  17.620  1.00  0.00           C  
ATOM   1453  CZ  PHE H 187      31.656   8.890  17.641  1.00  0.00           C  
ATOM   1454  C   PHE H 187      28.425  12.289  16.655  1.00 41.46           C  
ATOM   1455  O   PHE H 187      28.469  11.637  17.696  1.00 43.11           O  
ATOM   1456  N   ALA H 188      28.536  13.624  16.646  1.00 40.92           N  
ATOM   1457  CA  ALA H 188      28.759  14.391  17.836  1.00 42.13           C  
ATOM   1458  CB  ALA H 188      28.836  15.904  17.565  1.00 42.74           C  
ATOM   1459  C   ALA H 188      27.633  14.165  18.799  1.00 40.56           C  
ATOM   1460  O   ALA H 188      27.827  14.252  20.009  1.00 39.66           O  
ATOM   1461  N   ASP H 189      26.421  13.904  18.280  1.00 38.50           N  
ATOM   1462  CA  ASP H 189      25.226  13.734  19.061  1.00 36.42           C  
ATOM   1463  CB  ASP H 189      23.960  13.601  18.202  1.00 37.71           C  
ATOM   1464  CG  ASP H 189      23.666  14.965  17.595  1.00 40.95           C  
ATOM   1465  OD1 ASP H 189      23.846  15.987  18.311  1.00 39.90           O  
ATOM   1466  OD2 ASP H 189      23.267  14.999  16.401  1.00 38.84           O1-
ATOM   1467  C   ASP H 189      25.299  12.522  19.936  1.00 36.75           C  
ATOM   1468  O   ASP H 189      24.511  12.398  20.872  1.00 36.36           O  
ATOM   1469  N   THR H 190      26.184  11.556  19.634  1.00 34.95           N  
ATOM   1470  CA  THR H 190      26.212  10.373  20.444  1.00 33.71           C  
ATOM   1471  CB  THR H 190      27.224   9.366  19.971  1.00 34.61           C  
ATOM   1472  OG1 THR H 190      26.964   8.107  20.566  1.00 37.25           O  
ATOM   1473  CG2 THR H 190      28.644   9.836  20.323  1.00 30.44           C  
ATOM   1474  C   THR H 190      26.470  10.764  21.872  1.00 34.31           C  
ATOM   1475  O   THR H 190      27.449  11.441  22.188  1.00 35.11           O  
ATOM   1476  N   ALA H 191      25.552  10.364  22.782  1.00 33.23           N  
ATOM   1477  CA  ALA H 191      25.690  10.724  24.165  1.00 32.65           C  
ATOM   1478  CB  ALA H 191      25.561  12.237  24.414  1.00 29.51           C  
ATOM   1479  C   ALA H 191      24.587  10.066  24.935  1.00 32.63           C  
ATOM   1480  O   ALA H 191      23.740   9.373  24.371  1.00 32.00           O  
ATOM   1481  N   VAL H 192      24.603  10.246  26.272  1.00 31.70           N  
ATOM   1482  CA  VAL H 192      23.554   9.739  27.106  1.00 30.93           C  
ATOM   1483  CB  VAL H 192      24.036   9.259  28.446  1.00 31.72           C  
ATOM   1484  CG1 VAL H 192      22.818   8.854  29.293  1.00 29.50           C  
ATOM   1485  CG2 VAL H 192      25.044   8.118  28.224  1.00 29.89           C  
ATOM   1486  C   VAL H 192      22.641  10.903  27.339  1.00 31.64           C  
ATOM   1487  O   VAL H 192      23.101  12.004  27.634  1.00 31.14           O  
ATOM   1488  N   TYR H 193      21.314  10.695  27.201  1.00 30.46           N  
ATOM   1489  CA  TYR H 193      20.394  11.788  27.356  1.00 30.85           C  
ATOM   1490  CB  TYR H 193      19.420  11.949  26.173  1.00 29.31           C  
ATOM   1491  CG  TYR H 193      20.188  12.413  24.981  1.00 30.06           C  
ATOM   1492  CD1 TYR H 193      20.925  11.537  24.220  1.00 31.05           C  
ATOM   1493  CD2 TYR H 193      20.159  13.737  24.613  1.00 30.56           C  
ATOM   1494  CE1 TYR H 193      21.626  11.981  23.123  1.00 31.58           C  
ATOM   1495  CE2 TYR H 193      20.857  14.185  23.517  1.00 30.78           C  
ATOM   1496  CZ  TYR H 193      21.594  13.305  22.765  1.00 32.12           C  
ATOM   1497  OH  TYR H 193      22.313  13.757  21.638  1.00 34.00           O  
ATOM   1498  C   TYR H 193      19.570  11.548  28.586  1.00 31.02           C  
ATOM   1499  O   TYR H 193      18.957  10.493  28.742  1.00 31.86           O  
ATOM   1500  N   PHE H 194      19.525  12.548  29.492  1.00 30.81           N  
ATOM   1501  CA  PHE H 194      18.827  12.396  30.740  1.00 30.67           C  
ATOM   1502  CB  PHE H 194      19.672  12.787  31.972  1.00 29.13           C  
ATOM   1503  CG  PHE H 194      20.902  11.952  32.131  1.00 29.62           C  
ATOM   1504  CD1 PHE H 194      20.861  10.749  32.797  1.00 30.02           C  
ATOM   1505  CD2 PHE H 194      22.111  12.391  31.635  1.00 29.98           C  
ATOM   1506  CE1 PHE H 194      22.002   9.995  32.951  1.00 29.82           C  
ATOM   1507  CE2 PHE H 194      23.255  11.642  31.787  1.00 30.18           C  
ATOM   1508  CZ  PHE H 194      23.202  10.438  32.446  1.00 31.02           C  
ATOM   1509  C   PHE H 194      17.690  13.376  30.797  1.00 31.99           C  
ATOM   1510  O   PHE H 194      17.753  14.458  30.220  1.00 32.53           O  
ATOM   1511  N   CYS H 195      16.597  12.994  31.494  1.00 31.43           N  
ATOM   1512  CA  CYS H 195      15.535  13.916  31.787  1.00 32.13           C  
ATOM   1513  CB  CYS H 195      14.115  13.416  31.410  1.00 32.78           C  
ATOM   1514  SG  CYS H 195      13.629  11.859  32.217  1.00 42.51           S  
ATOM   1515  C   CYS H 195      15.599  14.112  33.277  1.00 33.02           C  
ATOM   1516  O   CYS H 195      15.964  13.184  33.997  1.00 33.64           O  
ATOM   1517  N   ALA H 196      15.298  15.333  33.782  1.00 32.56           N  
ATOM   1518  CA  ALA H 196      15.356  15.566  35.201  1.00 33.04           C  
ATOM   1519  CB  ALA H 196      16.691  16.171  35.667  1.00 33.91           C  
ATOM   1520  C   ALA H 196      14.273  16.535  35.578  1.00 35.09           C  
ATOM   1521  O   ALA H 196      13.840  17.340  34.755  1.00 34.98           O  
ATOM   1522  N   ARG H 197      13.780  16.457  36.838  1.00 35.23           N  
ATOM   1523  CA  ARG H 197      12.778  17.391  37.295  1.00 36.04           C  
ATOM   1524  CB  ARG H 197      11.328  16.898  37.116  1.00 35.98           C  
ATOM   1525  CG  ARG H 197      10.291  17.914  37.606  1.00 38.19           C  
ATOM   1526  CD  ARG H 197       8.848  17.621  37.182  1.00 37.62           C  
ATOM   1527  NE  ARG H 197       8.422  16.340  37.812  1.00 40.53           N  
ATOM   1528  CZ  ARG H 197       7.094  16.031  37.887  1.00 43.76           C  
ATOM   1529  NH1 ARG H 197       6.157  16.938  37.483  1.00 46.02           N1+
ATOM   1530  NH2 ARG H 197       6.697  14.810  38.349  1.00 40.80           N  
ATOM   1531  C   ARG H 197      12.976  17.685  38.768  1.00 35.79           C  
ATOM   1532  O   ARG H 197      13.260  16.791  39.559  1.00 35.00           O  
ATOM   1533  N   ARG H 198      12.814  18.962  39.187  1.00 34.88           N  
ATOM   1534  CA  ARG H 198      12.991  19.365  40.568  1.00 34.71           C  
ATOM   1535  CB  ARG H 198      13.281  20.858  40.749  1.00 34.19           C  
ATOM   1536  CG  ARG H 198      14.633  21.291  40.179  1.00 34.03           C  
ATOM   1537  CD  ARG H 198      14.918  22.784  40.346  1.00  0.00           C  
ATOM   1538  NE  ARG H 198      13.981  23.520  39.451  1.00  0.00           N  
ATOM   1539  CZ  ARG H 198      13.767  24.856  39.632  1.00 45.25           C  
ATOM   1540  NH1 ARG H 198      14.393  25.516  40.651  1.00  0.00           N1+
ATOM   1541  NH2 ARG H 198      12.927  25.532  38.796  1.00  0.00           N  
ATOM   1542  C   ARG H 198      11.726  19.104  41.342  1.00 35.56           C  
ATOM   1543  O   ARG H 198      10.663  18.933  40.750  1.00 37.37           O  
ATOM   1544  N   MET H 199      11.950  19.571  42.530  1.00 28.74           N  
ATOM   1545  CA  MET H 199      10.814  19.851  43.264  1.00 29.40           C  
ATOM   1546  CB  MET H 199      10.845  19.229  44.667  1.00 39.17           C  
ATOM   1547  CG  MET H 199      10.844  17.700  44.659  1.00 69.48           C  
ATOM   1548  SD  MET H 199      10.962  16.935  46.304  1.00  0.00           S  
ATOM   1549  CE  MET H 199      11.187  15.257  45.646  1.00  0.00           C  
ATOM   1550  C   MET H 199      10.875  21.332  43.474  1.00 29.19           C  
ATOM   1551  O   MET H 199       9.963  21.918  44.039  1.00 30.84           O  
ATOM   1552  N   ARG H 200      11.925  22.010  42.970  1.00 29.18           N  
ATOM   1553  CA  ARG H 200      12.047  23.401  43.321  1.00 29.94           C  
ATOM   1554  CB  ARG H 200      13.354  24.035  42.850  1.00 31.89           C  
ATOM   1555  CG  ARG H 200      14.519  23.732  43.789  1.00 18.65           C  
ATOM   1556  CD  ARG H 200      14.847  22.244  43.891  1.00  0.00           C  
ATOM   1557  NE  ARG H 200      15.986  22.114  44.839  1.00  0.00           N  
ATOM   1558  CZ  ARG H 200      16.183  20.944  45.511  1.00 19.14           C  
ATOM   1559  NH1 ARG H 200      15.356  19.878  45.286  1.00  0.00           N1+
ATOM   1560  NH2 ARG H 200      17.201  20.841  46.413  1.00  0.00           N  
ATOM   1561  C   ARG H 200      10.893  24.187  42.811  1.00 29.63           C  
ATOM   1562  O   ARG H 200      10.369  25.020  43.549  1.00 29.56           O  
ATOM   1563  N   SER H 201      10.495  23.980  41.540  1.00 29.20           N  
ATOM   1564  CA  SER H 201       9.289  24.598  41.064  1.00 29.24           C  
ATOM   1565  CB  SER H 201       8.117  24.591  42.068  1.00 16.76           C  
ATOM   1566  OG  SER H 201       6.949  25.123  41.463  1.00 19.41           O  
ATOM   1567  C   SER H 201       9.544  26.002  40.604  1.00 30.77           C  
ATOM   1568  O   SER H 201      10.284  26.242  39.649  1.00 30.11           O  
ATOM   1569  N   GLN H 202       8.884  26.955  41.297  1.00 31.55           N  
ATOM   1570  CA  GLN H 202       8.836  28.373  41.066  1.00 30.74           C  
ATOM   1571  CB  GLN H 202       8.011  29.098  42.146  1.00 42.51           C  
ATOM   1572  CG  GLN H 202       6.531  28.712  42.221  1.00 69.60           C  
ATOM   1573  CD  GLN H 202       5.746  29.644  41.309  1.00  0.00           C  
ATOM   1574  OE1 GLN H 202       4.856  29.213  40.578  1.00  0.00           O  
ATOM   1575  NE2 GLN H 202       6.079  30.961  41.360  1.00  0.00           N  
ATOM   1576  C   GLN H 202      10.212  28.960  41.177  1.00 31.98           C  
ATOM   1577  O   GLN H 202      10.549  29.906  40.467  1.00 31.35           O  
ATOM   1578  N   ASP H 203      11.048  28.397  42.062  1.00 32.28           N  
ATOM   1579  CA  ASP H 203      12.332  28.948  42.396  1.00 33.60           C  
ATOM   1580  CB  ASP H 203      13.140  28.005  43.303  1.00 35.93           C  
ATOM   1581  CG  ASP H 203      12.315  27.793  44.559  1.00 50.53           C  
ATOM   1582  OD1 ASP H 203      11.246  28.448  44.664  1.00 47.23           O  
ATOM   1583  OD2 ASP H 203      12.727  26.975  45.425  1.00 53.87           O1-
ATOM   1584  C   ASP H 203      13.111  29.111  41.133  1.00 32.70           C  
ATOM   1585  O   ASP H 203      13.865  30.070  40.986  1.00 33.11           O  
ATOM   1586  N   ARG H 204      12.936  28.174  40.189  1.00 28.76           N  
ATOM   1587  CA  ARG H 204      13.565  28.223  38.903  1.00 28.86           C  
ATOM   1588  CB  ARG H 204      13.584  29.637  38.298  1.00 30.64           C  
ATOM   1589  CG  ARG H 204      12.170  30.167  38.036  1.00 48.75           C  
ATOM   1590  CD  ARG H 204      12.113  31.613  37.541  1.00  0.00           C  
ATOM   1591  NE  ARG H 204      12.748  32.465  38.587  1.00  0.00           N  
ATOM   1592  CZ  ARG H 204      13.981  33.003  38.360  1.00  0.00           C  
ATOM   1593  NH1 ARG H 204      14.577  32.836  37.143  1.00  0.00           N1+
ATOM   1594  NH2 ARG H 204      14.607  33.718  39.340  1.00  0.00           N  
ATOM   1595  C   ARG H 204      14.956  27.661  38.934  1.00 29.65           C  
ATOM   1596  O   ARG H 204      15.330  26.985  37.979  1.00 32.31           O  
ATOM   1597  N   GLU H 205      15.636  27.682  40.098  1.00 29.84           N  
ATOM   1598  CA  GLU H 205      17.010  27.362  40.431  1.00 29.32           C  
ATOM   1599  CB  GLU H 205      17.233  27.193  41.943  1.00 32.29           C  
ATOM   1600  CG  GLU H 205      17.028  28.466  42.758  1.00 33.50           C  
ATOM   1601  CD  GLU H 205      17.387  28.135  44.200  1.00 44.79           C  
ATOM   1602  OE1 GLU H 205      18.551  27.711  44.431  1.00  0.00           O  
ATOM   1603  OE2 GLU H 205      16.505  28.289  45.087  1.00  0.00           O1-
ATOM   1604  C   GLU H 205      17.552  26.095  39.822  1.00 30.32           C  
ATOM   1605  O   GLU H 205      18.756  25.867  39.902  1.00 32.06           O  
ATOM   1606  N   TRP H 206      16.691  25.198  39.323  1.00 27.16           N  
ATOM   1607  CA  TRP H 206      16.977  23.962  38.676  1.00 27.03           C  
ATOM   1608  CB  TRP H 206      17.082  23.941  37.151  1.00 26.45           C  
ATOM   1609  CG  TRP H 206      18.120  24.777  36.474  1.00 25.63           C  
ATOM   1610  CD2 TRP H 206      17.833  25.467  35.255  1.00 27.81           C  
ATOM   1611  CD1 TRP H 206      19.457  24.908  36.692  1.00 25.76           C  
ATOM   1612  NE1 TRP H 206      20.025  25.609  35.656  1.00 29.03           N  
ATOM   1613  CE2 TRP H 206      19.031  25.957  34.765  1.00 26.21           C  
ATOM   1614  CE3 TRP H 206      16.662  25.655  34.592  1.00 30.95           C  
ATOM   1615  CZ2 TRP H 206      19.069  26.630  33.584  1.00 29.89           C  
ATOM   1616  CZ3 TRP H 206      16.693  26.350  33.411  1.00 31.06           C  
ATOM   1617  CH2 TRP H 206      17.883  26.827  32.915  1.00 28.60           C  
ATOM   1618  C   TRP H 206      18.018  23.120  39.310  1.00 30.21           C  
ATOM   1619  O   TRP H 206      19.093  22.863  38.772  1.00 31.22           O  
ATOM   1620  N   ASP H 207      17.664  22.664  40.512  1.00 28.73           N  
ATOM   1621  CA  ASP H 207      18.360  21.692  41.253  1.00 27.38           C  
ATOM   1622  CB  ASP H 207      18.255  21.990  42.748  1.00 26.50           C  
ATOM   1623  CG  ASP H 207      18.844  23.383  42.897  1.00 33.94           C  
ATOM   1624  OD1 ASP H 207      19.884  23.664  42.243  1.00  0.00           O  
ATOM   1625  OD2 ASP H 207      18.252  24.195  43.656  1.00  0.00           O1-
ATOM   1626  C   ASP H 207      17.571  20.458  40.970  1.00 27.80           C  
ATOM   1627  O   ASP H 207      16.603  20.151  41.660  1.00 27.55           O  
ATOM   1628  N   PHE H 208      17.966  19.709  39.934  1.00 28.95           N  
ATOM   1629  CA  PHE H 208      17.198  18.588  39.489  1.00 28.06           C  
ATOM   1630  CB  PHE H 208      17.820  17.890  38.265  1.00 27.43           C  
ATOM   1631  CG  PHE H 208      18.150  18.953  37.276  1.00 27.84           C  
ATOM   1632  CD1 PHE H 208      17.170  19.718  36.698  1.00 25.93           C  
ATOM   1633  CD2 PHE H 208      19.456  19.173  36.902  1.00 24.77           C  
ATOM   1634  CE1 PHE H 208      17.514  20.690  35.791  1.00 20.38           C  
ATOM   1635  CE2 PHE H 208      19.799  20.145  35.992  1.00 19.19           C  
ATOM   1636  CZ  PHE H 208      18.818  20.918  35.431  1.00 21.56           C  
ATOM   1637  C   PHE H 208      17.133  17.566  40.583  1.00 29.71           C  
ATOM   1638  O   PHE H 208      18.137  16.946  40.938  1.00 30.30           O  
ATOM   1639  N   GLN H 209      15.924  17.387  41.158  1.00 29.48           N  
ATOM   1640  CA  GLN H 209      15.732  16.465  42.247  1.00 31.05           C  
ATOM   1641  CB  GLN H 209      14.397  16.672  42.983  1.00 33.67           C  
ATOM   1642  CG  GLN H 209      14.269  15.778  44.218  1.00 34.69           C  
ATOM   1643  CD  GLN H 209      15.410  16.158  45.152  1.00  0.00           C  
ATOM   1644  OE1 GLN H 209      16.545  15.717  44.975  1.00  0.00           O  
ATOM   1645  NE2 GLN H 209      15.108  17.016  46.163  1.00 71.32           N  
ATOM   1646  C   GLN H 209      15.789  15.045  41.801  1.00 31.91           C  
ATOM   1647  O   GLN H 209      16.502  14.240  42.402  1.00 32.42           O  
ATOM   1648  N   HIS H 210      15.042  14.687  40.734  1.00 36.96           N  
ATOM   1649  CA  HIS H 210      15.146  13.316  40.338  1.00 36.17           C  
ATOM   1650  ND1 HIS H 210      12.731  13.068  42.639  1.00  0.00           N  
ATOM   1651  CG  HIS H 210      13.396  12.203  41.800  1.00 61.65           C  
ATOM   1652  CB  HIS H 210      13.823  12.534  40.401  1.00 39.60           C  
ATOM   1653  NE2 HIS H 210      13.002  11.172  43.768  1.00  0.00           N  
ATOM   1654  CD2 HIS H 210      13.554  11.050  42.506  1.00 63.90           C  
ATOM   1655  CE1 HIS H 210      12.521  12.401  43.802  1.00 66.03           C  
ATOM   1656  C   HIS H 210      15.627  13.271  38.933  1.00 36.47           C  
ATOM   1657  O   HIS H 210      15.281  14.120  38.112  1.00 36.39           O  
ATOM   1658  N   TRP H 211      16.450  12.253  38.627  1.00 34.80           N  
ATOM   1659  CA  TRP H 211      16.978  12.123  37.304  1.00 34.55           C  
ATOM   1660  CB  TRP H 211      18.518  12.127  37.253  1.00 32.37           C  
ATOM   1661  CG  TRP H 211      19.153  13.474  37.514  1.00 32.10           C  
ATOM   1662  CD2 TRP H 211      19.923  14.202  36.543  1.00 31.43           C  
ATOM   1663  CD1 TRP H 211      19.163  14.221  38.654  1.00 30.79           C  
ATOM   1664  NE1 TRP H 211      19.878  15.378  38.452  1.00 32.91           N  
ATOM   1665  CE2 TRP H 211      20.356  15.377  37.158  1.00 33.38           C  
ATOM   1666  CE3 TRP H 211      20.247  13.916  35.248  1.00 30.84           C  
ATOM   1667  CZ2 TRP H 211      21.119  16.286  36.484  1.00 32.84           C  
ATOM   1668  CZ3 TRP H 211      21.015  14.837  34.570  1.00 34.48           C  
ATOM   1669  CH2 TRP H 211      21.443  16.000  35.176  1.00 33.61           C  
ATOM   1670  C   TRP H 211      16.525  10.813  36.752  1.00 33.99           C  
ATOM   1671  O   TRP H 211      16.304   9.848  37.484  1.00 35.89           O  
ATOM   1672  N   GLY H 212      16.359  10.763  35.419  1.00 33.74           N  
ATOM   1673  CA  GLY H 212      15.976   9.543  34.778  1.00 33.63           C  
ATOM   1674  C   GLY H 212      17.208   8.695  34.702  1.00 32.94           C  
ATOM   1675  O   GLY H 212      18.303   9.137  35.044  1.00 34.36           O  
ATOM   1676  N   GLN H 213      17.047   7.436  34.253  1.00 33.17           N  
ATOM   1677  CA  GLN H 213      18.129   6.501  34.146  1.00 34.02           C  
ATOM   1678  CB  GLN H 213      17.686   5.067  33.785  1.00 33.99           C  
ATOM   1679  CG  GLN H 213      17.079   4.904  32.389  1.00 35.59           C  
ATOM   1680  CD  GLN H 213      15.580   5.153  32.457  1.00 37.86           C  
ATOM   1681  OE1 GLN H 213      15.118   6.116  33.066  1.00 38.39           O  
ATOM   1682  NE2 GLN H 213      14.792   4.250  31.815  1.00 35.74           N  
ATOM   1683  C   GLN H 213      19.080   6.963  33.087  1.00 34.45           C  
ATOM   1684  O   GLN H 213      20.280   6.699  33.162  1.00 34.08           O  
ATOM   1685  N   GLY H 214      18.559   7.640  32.048  1.00 33.14           N  
ATOM   1686  CA  GLY H 214      19.387   8.096  30.969  1.00 31.95           C  
ATOM   1687  C   GLY H 214      19.191   7.139  29.840  1.00 31.91           C  
ATOM   1688  O   GLY H 214      18.874   5.970  30.054  1.00 32.72           O  
ATOM   1689  N   THR H 215      19.349   7.632  28.596  1.00 31.26           N  
ATOM   1690  CA  THR H 215      19.218   6.783  27.447  1.00 31.62           C  
ATOM   1691  CB  THR H 215      18.001   7.079  26.622  1.00 32.11           C  
ATOM   1692  OG1 THR H 215      18.082   8.390  26.085  1.00 33.78           O  
ATOM   1693  CG2 THR H 215      16.761   6.961  27.518  1.00 32.05           C  
ATOM   1694  C   THR H 215      20.405   7.038  26.578  1.00 31.89           C  
ATOM   1695  O   THR H 215      20.759   8.185  26.317  1.00 31.91           O  
ATOM   1696  N   ARG H 216      21.050   5.965  26.083  1.00 32.33           N  
ATOM   1697  CA  ARG H 216      22.211   6.173  25.272  1.00 31.06           C  
ATOM   1698  CB  ARG H 216      23.284   5.083  25.436  1.00 32.39           C  
ATOM   1699  CG  ARG H 216      23.944   5.067  26.816  1.00 41.42           C  
ATOM   1700  CD  ARG H 216      25.013   3.982  26.966  1.00  0.00           C  
ATOM   1701  NE  ARG H 216      25.568   4.082  28.346  1.00  0.00           N  
ATOM   1702  CZ  ARG H 216      26.475   3.159  28.783  1.00  0.00           C  
ATOM   1703  NH1 ARG H 216      26.874   2.150  27.956  1.00  0.00           N1+
ATOM   1704  NH2 ARG H 216      26.982   3.247  30.047  1.00  0.00           N  
ATOM   1705  C   ARG H 216      21.793   6.170  23.841  1.00 32.02           C  
ATOM   1706  O   ARG H 216      21.118   5.254  23.375  1.00 33.20           O  
ATOM   1707  N   ILE H 217      22.172   7.229  23.102  1.00 30.79           N  
ATOM   1708  CA  ILE H 217      21.883   7.237  21.701  1.00 30.00           C  
ATOM   1709  CB  ILE H 217      21.079   8.429  21.233  1.00 30.49           C  
ATOM   1710  CG1 ILE H 217      20.482   8.173  19.836  1.00 28.57           C  
ATOM   1711  CG2 ILE H 217      21.954   9.687  21.307  1.00 27.32           C  
ATOM   1712  CD1 ILE H 217      21.515   7.985  18.724  1.00  0.00           C  
ATOM   1713  C   ILE H 217      23.207   7.206  21.005  1.00 31.57           C  
ATOM   1714  O   ILE H 217      24.105   8.000  21.286  1.00 32.31           O  
ATOM   1715  N   ILE H 218      23.371   6.238  20.085  1.00 32.42           N  
ATOM   1716  CA  ILE H 218      24.611   6.124  19.378  1.00 33.30           C  
ATOM   1717  CB  ILE H 218      25.223   4.753  19.451  1.00 33.69           C  
ATOM   1718  CG1 ILE H 218      26.617   4.756  18.801  1.00  0.00           C  
ATOM   1719  CG2 ILE H 218      24.239   3.750  18.825  1.00 33.16           C  
ATOM   1720  CD1 ILE H 218      27.642   5.599  19.559  1.00  0.00           C  
ATOM   1721  C   ILE H 218      24.338   6.430  17.944  1.00 33.32           C  
ATOM   1722  O   ILE H 218      23.403   5.902  17.347  1.00 33.34           O  
ATOM   1723  N   VAL H 219      25.153   7.327  17.360  1.00 33.19           N  
ATOM   1724  CA  VAL H 219      24.941   7.705  15.997  1.00 33.91           C  
ATOM   1725  CB  VAL H 219      24.962   9.192  15.817  1.00 33.26           C  
ATOM   1726  CG1 VAL H 219      24.741   9.516  14.333  1.00 34.62           C  
ATOM   1727  CG2 VAL H 219      23.921   9.811  16.763  1.00 32.24           C  
ATOM   1728  C   VAL H 219      26.064   7.139  15.189  1.00 36.33           C  
ATOM   1729  O   VAL H 219      27.225   7.497  15.389  1.00 36.30           O  
ATOM   1730  N   SER H 220      25.743   6.230  14.243  1.00 36.45           N  
ATOM   1731  CA  SER H 220      26.779   5.660  13.432  1.00 36.85           C  
ATOM   1732  CB  SER H 220      27.456   4.435  14.070  1.00 38.56           C  
ATOM   1733  OG  SER H 220      28.464   3.930  13.208  1.00 39.07           O  
ATOM   1734  C   SER H 220      26.163   5.203  12.150  1.00 38.79           C  
ATOM   1735  O   SER H 220      24.960   4.968  12.071  1.00 38.84           O  
ATOM   1736  N   SER H 221      26.996   5.072  11.100  1.00 39.10           N  
ATOM   1737  CA  SER H 221      26.502   4.619   9.833  1.00 40.25           C  
ATOM   1738  CB  SER H 221      27.298   5.164   8.635  1.00 39.87           C  
ATOM   1739  OG  SER H 221      27.153   6.573   8.548  1.00 43.24           O  
ATOM   1740  C   SER H 221      26.655   3.104   9.823  1.00 42.47           C  
ATOM   1741  O   SER H 221      26.291   2.477   8.792  1.00 42.72           O  
ATOM   1742  OXT SER H 221      27.143   2.552  10.846  1.00  0.00           O  
TER    1743      SER H 221 
CONECT  137  606
CONECT  606  137
CONECT  730  731
CONECT  731  730  732
CONECT  732  731  733
CONECT  733  732
CONECT  885 1514
CONECT 1514  885
END
