# Supplementary material for: Fully automated antibody structure prediction using BIOVIA tools: Validation study
Source: PLoS One. 2017 May 18;12(5):e0177923. doi: 10.1371/journal.pone.0177923 (PMC5436848; doi:10.1371/journal.pone.0177923)
Supplement: S2 Dataset — Predicted structures using the Top5 framework method, Chothia CDR definition with canonical filtering and generating 50 models. These were used in the comparison against predictions using no filtering. (ZIP) [file pone.0177923.s004.zip › 4LU5_LH_FV_FinalModel.pdb]

REMARK   Accelrys Discovery Studio PDB file
REMARK   Created:  2015-04-10T05:22:46Z
SSBOND   1 CYS L   23    CYS L   93                                     
SSBOND   2 CYS H  134    CYS H  208                                     
ATOM      1  N   ASP L   1      25.894  32.251  25.761  1.00 47.62           N1+
ATOM      2  CA  ASP L   1      25.514  31.489  26.972  1.00 46.91           C  
ATOM      3  CB  ASP L   1      25.590  29.976  26.711  1.00 47.76           C  
ATOM      4  CG  ASP L   1      24.499  29.604  25.717  1.00 49.61           C  
ATOM      5  OD1 ASP L   1      23.697  30.505  25.353  1.00 52.60           O  
ATOM      6  OD2 ASP L   1      24.453  28.412  25.310  1.00 55.68           O1-
ATOM      7  C   ASP L   1      26.449  31.810  28.089  1.00 45.62           C  
ATOM      8  O   ASP L   1      27.522  32.376  27.877  1.00 47.32           O  
ATOM      9  N   VAL L   2      26.045  31.461  29.323  1.00 42.61           N  
ATOM     10  CA  VAL L   2      26.860  31.721  30.470  1.00 40.73           C  
ATOM     11  CB  VAL L   2      26.083  31.725  31.756  1.00 40.18           C  
ATOM     12  CG1 VAL L   2      27.063  31.918  32.926  1.00 39.99           C  
ATOM     13  CG2 VAL L   2      24.989  32.803  31.667  1.00 40.13           C  
ATOM     14  C   VAL L   2      27.866  30.621  30.554  1.00 39.27           C  
ATOM     15  O   VAL L   2      27.520  29.440  30.565  1.00 38.77           O  
ATOM     16  N   VAL L   3      29.156  30.991  30.628  1.00 38.93           N  
ATOM     17  CA  VAL L   3      30.174  29.989  30.689  1.00 39.02           C  
ATOM     18  CB  VAL L   3      31.453  30.405  30.023  1.00 40.32           C  
ATOM     19  CG1 VAL L   3      32.499  29.296  30.225  1.00 41.44           C  
ATOM     20  CG2 VAL L   3      31.153  30.721  28.549  1.00 42.43           C  
ATOM     21  C   VAL L   3      30.475  29.741  32.127  1.00 38.11           C  
ATOM     22  O   VAL L   3      30.587  30.672  32.923  1.00 37.08           O  
ATOM     23  N   MET L   4      30.593  28.452  32.496  1.00 35.97           N  
ATOM     24  CA  MET L   4      30.906  28.099  33.847  1.00 35.27           C  
ATOM     25  CB  MET L   4      29.936  27.062  34.439  1.00 33.91           C  
ATOM     26  CG  MET L   4      28.484  27.545  34.490  1.00 33.15           C  
ATOM     27  SD  MET L   4      28.182  28.942  35.612  1.00 34.35           S  
ATOM     28  CE  MET L   4      28.210  27.939  37.124  1.00 34.06           C  
ATOM     29  C   MET L   4      32.260  27.462  33.802  1.00 36.22           C  
ATOM     30  O   MET L   4      32.486  26.533  33.027  1.00 35.90           O  
ATOM     31  N   THR L   5      33.206  27.951  34.631  1.00 36.84           N  
ATOM     32  CA  THR L   5      34.538  27.412  34.606  1.00 37.69           C  
ATOM     33  CB  THR L   5      35.578  28.441  34.266  1.00 39.70           C  
ATOM     34  OG1 THR L   5      35.300  29.011  32.995  1.00 40.27           O  
ATOM     35  CG2 THR L   5      36.962  27.771  34.251  1.00 40.23           C  
ATOM     36  C   THR L   5      34.860  26.879  35.968  1.00 36.41           C  
ATOM     37  O   THR L   5      34.651  27.556  36.975  1.00 35.58           O  
ATOM     38  N   GLN L   6      35.396  25.641  36.028  1.00 35.87           N  
ATOM     39  CA  GLN L   6      35.699  25.030  37.292  1.00 37.38           C  
ATOM     40  CB  GLN L   6      35.042  23.650  37.470  1.00 36.46           C  
ATOM     41  CG  GLN L   6      33.514  23.708  37.515  1.00 34.77           C  
ATOM     42  CD  GLN L   6      32.981  22.284  37.602  1.00 32.87           C  
ATOM     43  OE1 GLN L   6      32.130  21.882  36.810  1.00 32.93           O  
ATOM     44  NE2 GLN L   6      33.486  21.499  38.591  1.00 31.07           N  
ATOM     45  C   GLN L   6      37.179  24.826  37.410  1.00 40.55           C  
ATOM     46  O   GLN L   6      37.863  24.522  36.433  1.00 41.94           O  
ATOM     47  N   THR L   7      37.711  25.024  38.635  1.00 41.41           N  
ATOM     48  CA  THR L   7      39.103  24.807  38.915  0.94 43.60           C  
ATOM     49  CB  THR L   7      39.867  26.087  39.103  0.94 46.12           C  
ATOM     50  OG1 THR L   7      39.779  26.891  37.937  0.93 48.57           O  
ATOM     51  CG2 THR L   7      41.334  25.761  39.415  0.93 48.44           C  
ATOM     52  C   THR L   7      39.164  24.078  40.220  1.00 42.74           C  
ATOM     53  O   THR L   7      38.368  24.373  41.112  1.00 41.22           O  
ATOM     54  N   PRO L   8      40.054  23.130  40.399  1.00 42.73           N  
ATOM     55  CA  PRO L   8      40.969  22.672  39.386  1.00 42.38           C  
ATOM     56  CD  PRO L   8      40.548  22.844  41.737  1.00 42.59           C  
ATOM     57  CB  PRO L   8      42.180  22.103  40.126  1.00 42.80           C  
ATOM     58  CG  PRO L   8      41.650  21.792  41.533  1.00 42.47           C  
ATOM     59  C   PRO L   8      40.289  21.632  38.554  1.00 41.89           C  
ATOM     60  O   PRO L   8      39.160  21.259  38.872  1.00 41.94           O  
ATOM     61  N   LEU L   9      40.945  21.181  37.466  1.00 42.51           N  
ATOM     62  CA  LEU L   9      40.410  20.138  36.641  1.00 42.58           C  
ATOM     63  CB  LEU L   9      41.267  19.850  35.393  1.00 44.27           C  
ATOM     64  CG  LEU L   9      41.368  21.018  34.394  1.00 47.01           C  
ATOM     65  CD1 LEU L   9      42.150  22.204  34.981  1.00 48.44           C  
ATOM     66  CD2 LEU L   9      41.936  20.545  33.048  1.00 48.65           C  
ATOM     67  C   LEU L   9      40.381  18.871  37.440  1.00 41.00           C  
ATOM     68  O   LEU L   9      39.403  18.125  37.401  1.00 38.52           O  
ATOM     69  N   THR L  10      41.468  18.583  38.184  1.00 41.05           N  
ATOM     70  CA  THR L  10      41.517  17.374  38.956  1.00 42.12           C  
ATOM     71  CB  THR L  10      42.409  16.319  38.366  1.00 42.93           C  
ATOM     72  OG1 THR L  10      41.958  15.962  37.068  1.00 30.23           O  
ATOM     73  CG2 THR L  10      42.396  15.086  39.287  1.00 30.43           C  
ATOM     74  C   THR L  10      42.068  17.704  40.304  1.00 41.39           C  
ATOM     75  O   THR L  10      42.900  18.600  40.448  1.00 42.05           O  
ATOM     76  N   LEU L  11      41.599  16.980  41.339  1.00 40.43           N  
ATOM     77  CA  LEU L  11      42.076  17.239  42.665  1.00 41.55           C  
ATOM     78  CB  LEU L  11      41.040  18.025  43.492  1.00 41.97           C  
ATOM     79  CG  LEU L  11      41.501  18.464  44.891  1.00 44.60           C  
ATOM     80  CD1 LEU L  11      42.708  19.411  44.811  1.00 46.71           C  
ATOM     81  CD2 LEU L  11      40.336  19.082  45.676  1.00 44.42           C  
ATOM     82  C   LEU L  11      42.317  15.910  43.313  1.00 41.82           C  
ATOM     83  O   LEU L  11      41.454  15.035  43.285  1.00 41.82           O  
ATOM     84  N   SER L  12      43.511  15.708  43.906  1.00 41.52           N  
ATOM     85  CA  SER L  12      43.790  14.463  44.564  1.00 42.49           C  
ATOM     86  CB  SER L  12      45.103  13.815  44.091  1.00 43.89           C  
ATOM     87  OG  SER L  12      45.327  12.587  44.767  1.00 37.25           O  
ATOM     88  C   SER L  12      43.921  14.770  46.025  1.00 43.42           C  
ATOM     89  O   SER L  12      44.615  15.713  46.402  1.00 45.16           O  
ATOM     90  N   VAL L  13      43.242  13.987  46.891  1.00 42.05           N  
ATOM     91  CA  VAL L  13      43.306  14.273  48.300  1.00 42.17           C  
ATOM     92  CB  VAL L  13      42.125  15.036  48.828  1.00 42.41           C  
ATOM     93  CG1 VAL L  13      42.151  16.464  48.273  1.00 42.23           C  
ATOM     94  CG2 VAL L  13      40.852  14.264  48.451  1.00 42.90           C  
ATOM     95  C   VAL L  13      43.353  13.000  49.084  1.00 41.73           C  
ATOM     96  O   VAL L  13      42.845  11.964  48.657  1.00 40.61           O  
ATOM     97  N   THR L  14      43.979  13.063  50.277  1.00 42.39           N  
ATOM     98  CA  THR L  14      44.068  11.928  51.150  1.00 43.19           C  
ATOM     99  CB  THR L  14      45.219  12.006  52.112  1.00 45.19           C  
ATOM    100  OG1 THR L  14      46.444  12.111  51.402  1.00 37.01           O  
ATOM    101  CG2 THR L  14      45.226  10.740  52.987  1.00 37.01           C  
ATOM    102  C   THR L  14      42.807  11.892  51.954  1.00 41.97           C  
ATOM    103  O   THR L  14      42.146  12.914  52.133  1.00 42.07           O  
ATOM    104  N   ILE L  15      42.443  10.705  52.479  1.00 41.36           N  
ATOM    105  CA  ILE L  15      41.215  10.609  53.211  1.00 42.45           C  
ATOM    106  CB  ILE L  15      40.784   9.204  53.527  1.00 42.85           C  
ATOM    107  CG1 ILE L  15      40.613   8.402  52.226  1.00 28.16           C  
ATOM    108  CG2 ILE L  15      39.486   9.274  54.357  1.00 26.08           C  
ATOM    109  CD1 ILE L  15      40.440   6.900  52.449  1.00 44.99           C  
ATOM    110  C   ILE L  15      41.362  11.354  54.497  1.00 44.03           C  
ATOM    111  O   ILE L  15      42.385  11.264  55.174  1.00 44.52           O  
ATOM    112  N   GLY L  16      40.327  12.144  54.844  1.00 44.98           N  
ATOM    113  CA  GLY L  16      40.320  12.887  56.069  1.00 45.35           C  
ATOM    114  C   GLY L  16      40.732  14.304  55.805  1.00 46.43           C  
ATOM    115  O   GLY L  16      40.543  15.168  56.660  1.00 49.00           O  
ATOM    116  N   GLN L  17      41.302  14.588  54.618  1.00 45.72           N  
ATOM    117  CA  GLN L  17      41.728  15.932  54.333  1.00 46.57           C  
ATOM    118  CB  GLN L  17      42.978  16.006  53.439  1.00 47.31           C  
ATOM    119  CG  GLN L  17      44.228  15.450  54.122  1.00 50.41           C  
ATOM    120  CD  GLN L  17      44.520  16.326  55.335  1.00 43.65           C  
ATOM    121  OE1 GLN L  17      44.190  17.511  55.352  1.00 44.57           O  
ATOM    122  NE2 GLN L  17      45.150  15.729  56.381  1.00 45.05           N  
ATOM    123  C   GLN L  17      40.617  16.671  53.649  1.00 45.53           C  
ATOM    124  O   GLN L  17      39.718  16.074  53.059  1.00 45.27           O  
ATOM    125  N   PRO L  18      40.647  17.977  53.776  1.00 45.36           N  
ATOM    126  CA  PRO L  18      39.643  18.798  53.141  1.00 45.19           C  
ATOM    127  CD  PRO L  18      41.071  18.544  55.047  1.00 52.68           C  
ATOM    128  CB  PRO L  18      39.608  20.111  53.920  1.00 47.18           C  
ATOM    129  CG  PRO L  18      40.125  19.724  55.314  1.00 50.36           C  
ATOM    130  C   PRO L  18      39.912  19.016  51.684  1.00 43.86           C  
ATOM    131  O   PRO L  18      41.061  18.892  51.262  1.00 43.88           O  
ATOM    132  N   ALA L  19      38.866  19.350  50.898  1.00 42.13           N  
ATOM    133  CA  ALA L  19      39.050  19.619  49.500  1.00 42.34           C  
ATOM    134  CB  ALA L  19      38.628  18.454  48.590  1.00 42.96           C  
ATOM    135  C   ALA L  19      38.194  20.799  49.145  1.00 41.16           C  
ATOM    136  O   ALA L  19      37.157  21.038  49.763  1.00 39.26           O  
ATOM    137  N   SER L  20      38.623  21.596  48.143  1.00 40.34           N  
ATOM    138  CA  SER L  20      37.813  22.716  47.760  1.00 40.20           C  
ATOM    139  CB  SER L  20      38.307  24.065  48.312  1.00 41.98           C  
ATOM    140  OG  SER L  20      39.545  24.419  47.716  1.00 43.88           O  
ATOM    141  C   SER L  20      37.809  22.809  46.266  1.00 38.74           C  
ATOM    142  O   SER L  20      38.838  22.633  45.616  1.00 39.91           O  
ATOM    143  N   ILE L  21      36.624  23.092  45.684  1.00 37.50           N  
ATOM    144  CA  ILE L  21      36.498  23.207  44.259  1.00 37.71           C  
ATOM    145  CB  ILE L  21      35.618  22.148  43.657  1.00 36.62           C  
ATOM    146  CG1 ILE L  21      36.222  20.757  43.908  1.00 36.93           C  
ATOM    147  CG2 ILE L  21      35.420  22.472  42.168  1.00 36.94           C  
ATOM    148  CD1 ILE L  21      35.263  19.607  43.603  1.00 37.53           C  
ATOM    149  C   ILE L  21      35.879  24.541  43.974  1.00 37.32           C  
ATOM    150  O   ILE L  21      34.955  24.972  44.661  1.00 37.23           O  
ATOM    151  N   SER L  22      36.383  25.234  42.933  1.00 37.02           N  
ATOM    152  CA  SER L  22      35.898  26.548  42.625  0.90 37.81           C  
ATOM    153  CB  SER L  22      37.033  27.571  42.429  0.90 38.81           C  
ATOM    154  OG  SER L  22      36.503  28.853  42.127  0.90 41.78           O  
ATOM    155  C   SER L  22      35.116  26.499  41.350  1.00 36.39           C  
ATOM    156  O   SER L  22      35.410  25.715  40.450  1.00 34.94           O  
ATOM    157  N   CYS L  23      34.057  27.332  41.270  1.00 36.85           N  
ATOM    158  CA  CYS L  23      33.247  27.444  40.084  1.00 37.51           C  
ATOM    159  CB  CYS L  23      31.857  26.774  40.229  1.00 36.76           C  
ATOM    160  SG  CYS L  23      30.816  26.908  38.740  1.00 41.01           S  
ATOM    161  C   CYS L  23      33.048  28.911  39.826  1.00 38.09           C  
ATOM    162  O   CYS L  23      32.604  29.649  40.708  1.00 36.73           O  
ATOM    163  N   LYS L  24      33.384  29.376  38.601  0.90 38.87           N  
ATOM    164  CA  LYS L  24      33.239  30.771  38.273  0.90 40.22           C  
ATOM    165  CB  LYS L  24      34.538  31.455  37.823  0.90 42.55           C  
ATOM    166  CG  LYS L  24      35.552  31.678  38.939  0.90 45.13           C  
ATOM    167  CD  LYS L  24      36.905  32.162  38.420  0.90 49.15           C  
ATOM    168  CE  LYS L  24      37.897  32.506  39.529  1.00 37.96           C  
ATOM    169  NZ  LYS L  24      39.172  32.961  38.934  1.00 40.89           N1+
ATOM    170  C   LYS L  24      32.300  30.892  37.115  0.90 39.04           C  
ATOM    171  O   LYS L  24      32.277  30.037  36.232  0.90 40.21           O  
ATOM    172  N   SER L  25      31.514  31.989  37.085  1.00 38.17           N  
ATOM    173  CA  SER L  25      30.549  32.198  36.040  1.00 38.07           C  
ATOM    174  CB  SER L  25      29.151  32.582  36.550  1.00 36.28           C  
ATOM    175  OG  SER L  25      28.637  31.588  37.417  1.00 37.40           O  
ATOM    176  C   SER L  25      30.980  33.394  35.253  1.00 39.37           C  
ATOM    177  O   SER L  25      31.616  34.303  35.778  1.00 39.45           O  
ATOM    178  N   SER L  26      30.619  33.414  33.956  1.00 25.02           N  
ATOM    179  CA  SER L  26      30.931  34.511  33.084  1.00 25.10           C  
ATOM    180  CB  SER L  26      30.552  34.234  31.624  1.00 24.70           C  
ATOM    181  OG  SER L  26      30.885  35.356  30.823  1.00 26.46           O  
ATOM    182  C   SER L  26      30.152  35.716  33.516  1.00 26.21           C  
ATOM    183  O   SER L  26      30.626  36.843  33.385  1.00 27.26           O  
ATOM    184  N   GLN L  27      28.923  35.509  34.024  1.00 25.18           N  
ATOM    185  CA  GLN L  27      28.135  36.628  34.446  1.00 26.10           C  
ATOM    186  CB  GLN L  27      26.999  36.997  33.480  1.00 26.84           C  
ATOM    187  CG  GLN L  27      25.955  35.897  33.309  1.00 31.31           C  
ATOM    188  CD  GLN L  27      24.911  36.418  32.333  1.00 33.71           C  
ATOM    189  OE1 GLN L  27      24.885  37.602  32.003  1.00 36.47           O  
ATOM    190  NE2 GLN L  27      24.024  35.506  31.858  1.00 34.74           N  
ATOM    191  C   GLN L  27      27.528  36.298  35.771  1.00 25.82           C  
ATOM    192  O   GLN L  27      27.506  35.142  36.196  1.00 25.27           O  
ATOM    193  N   SER L  28      27.016  37.334  36.466  1.00 23.65           N  
ATOM    194  CA  SER L  28      26.465  37.151  37.773  1.00 24.37           C  
ATOM    195  CB  SER L  28      26.049  38.466  38.451  1.00 23.54           C  
ATOM    196  OG  SER L  28      25.513  38.195  39.738  1.00 25.59           O  
ATOM    197  C   SER L  28      25.259  36.268  37.691  1.00 24.48           C  
ATOM    198  O   SER L  28      24.415  36.392  36.804  1.00 23.39           O  
ATOM    199  N   LEU L  29      25.212  35.303  38.625  1.00 23.74           N  
ATOM    200  CA  LEU L  29      24.182  34.327  38.824  1.00 23.40           C  
ATOM    201  CB  LEU L  29      24.649  33.102  39.628  1.00 21.19           C  
ATOM    202  CG  LEU L  29      25.716  32.284  38.877  1.00 21.86           C  
ATOM    203  CD1 LEU L  29      26.002  30.944  39.574  1.00 21.76           C  
ATOM    204  CD2 LEU L  29      25.344  32.123  37.393  1.00 19.76           C  
ATOM    205  C   LEU L  29      22.987  34.920  39.493  1.00 23.59           C  
ATOM    206  O   LEU L  29      21.916  34.314  39.495  1.00 23.12           O  
ATOM    207  N   LEU L  30      23.155  36.079  40.156  1.00 23.50           N  
ATOM    208  CA  LEU L  30      22.065  36.657  40.886  1.00 23.83           C  
ATOM    209  CB  LEU L  30      22.435  37.996  41.550  1.00 24.13           C  
ATOM    210  CG  LEU L  30      21.289  38.628  42.355  1.00 25.82           C  
ATOM    211  CD1 LEU L  30      20.885  37.736  43.539  1.00 25.31           C  
ATOM    212  CD2 LEU L  30      21.637  40.065  42.781  1.00 26.54           C  
ATOM    213  C   LEU L  30      20.938  36.886  39.928  1.00 24.55           C  
ATOM    214  O   LEU L  30      21.129  37.328  38.797  1.00 23.46           O  
ATOM    215  N   TYR L  31      19.708  36.593  40.385  1.00 25.09           N  
ATOM    216  CA  TYR L  31      18.562  36.679  39.531  1.00 27.41           C  
ATOM    217  CB  TYR L  31      17.760  35.363  39.494  1.00 28.30           C  
ATOM    218  CG  TYR L  31      16.718  35.446  38.432  1.00 30.64           C  
ATOM    219  CD1 TYR L  31      17.083  35.444  37.105  1.00 32.23           C  
ATOM    220  CD2 TYR L  31      15.382  35.491  38.752  1.00 32.04           C  
ATOM    221  CE1 TYR L  31      16.133  35.511  36.114  1.00 33.78           C  
ATOM    222  CE2 TYR L  31      14.427  35.558  37.766  1.00 33.90           C  
ATOM    223  CZ  TYR L  31      14.800  35.571  36.444  1.00 35.23           C  
ATOM    224  OH  TYR L  31      13.821  35.640  35.431  1.00 36.23           O  
ATOM    225  C   TYR L  31      17.697  37.770  40.082  1.00 28.21           C  
ATOM    226  O   TYR L  31      17.842  38.169  41.235  1.00 27.15           O  
ATOM    227  N   SER L  32      16.780  38.291  39.246  1.00 28.94           N  
ATOM    228  CA  SER L  32      15.964  39.422  39.588  1.00 31.44           C  
ATOM    229  CB  SER L  32      14.993  39.803  38.459  1.00 31.20           C  
ATOM    230  OG  SER L  32      15.724  40.159  37.295  1.00 35.18           O  
ATOM    231  C   SER L  32      15.146  39.125  40.805  1.00 32.17           C  
ATOM    232  O   SER L  32      14.833  40.031  41.577  1.00 31.89           O  
ATOM    233  N   ASN L  33      14.767  37.851  41.005  1.00 31.12           N  
ATOM    234  CA  ASN L  33      13.972  37.485  42.144  1.00 30.00           C  
ATOM    235  CB  ASN L  33      13.312  36.093  42.045  1.00 29.72           C  
ATOM    236  CG  ASN L  33      14.346  34.990  41.969  1.00 31.70           C  
ATOM    237  OD1 ASN L  33      15.538  35.214  42.163  1.00 30.47           O  
ATOM    238  ND2 ASN L  33      13.872  33.753  41.665  1.00 31.27           N  
ATOM    239  C   ASN L  33      14.788  37.621  43.398  1.00 30.66           C  
ATOM    240  O   ASN L  33      14.234  37.730  44.490  1.00 31.83           O  
ATOM    241  N   GLY L  34      16.132  37.595  43.290  1.00 29.80           N  
ATOM    242  CA  GLY L  34      16.936  37.770  44.470  1.00 29.14           C  
ATOM    243  C   GLY L  34      17.597  36.479  44.831  1.00 29.66           C  
ATOM    244  O   GLY L  34      18.385  36.425  45.775  1.00 28.18           O  
ATOM    245  N   LYS L  35      17.300  35.398  44.094  1.00 29.35           N  
ATOM    246  CA  LYS L  35      17.932  34.148  44.398  1.00 28.91           C  
ATOM    247  CB  LYS L  35      16.982  32.946  44.307  1.00 31.25           C  
ATOM    248  CG  LYS L  35      15.932  32.922  45.414  1.00 35.84           C  
ATOM    249  CD  LYS L  35      14.801  31.931  45.144  1.00 40.23           C  
ATOM    250  CE  LYS L  35      13.924  31.674  46.369  1.00 43.05           C  
ATOM    251  NZ  LYS L  35      13.335  32.942  46.847  1.00 44.06           N1+
ATOM    252  C   LYS L  35      19.018  33.926  43.399  1.00 26.99           C  
ATOM    253  O   LYS L  35      18.989  34.467  42.294  1.00 24.37           O  
ATOM    254  N   THR L  36      20.040  33.141  43.784  1.00 26.10           N  
ATOM    255  CA  THR L  36      21.092  32.851  42.861  1.00 25.53           C  
ATOM    256  CB  THR L  36      22.443  33.294  43.369  1.00 26.40           C  
ATOM    257  OG1 THR L  36      23.401  33.252  42.325  1.00 26.96           O  
ATOM    258  CG2 THR L  36      22.892  32.429  44.556  1.00 27.97           C  
ATOM    259  C   THR L  36      21.027  31.375  42.599  1.00 25.20           C  
ATOM    260  O   THR L  36      21.200  30.554  43.502  1.00 24.83           O  
ATOM    261  N   TYR L  37      20.778  30.994  41.328  1.00 24.18           N  
ATOM    262  CA  TYR L  37      20.570  29.601  41.059  1.00 23.89           C  
ATOM    263  CB  TYR L  37      19.580  29.335  39.909  1.00 25.84           C  
ATOM    264  CG  TYR L  37      18.231  29.810  40.334  1.00 29.66           C  
ATOM    265  CD1 TYR L  37      17.475  29.065  41.212  1.00 30.36           C  
ATOM    266  CD2 TYR L  37      17.715  30.990  39.846  1.00 31.52           C  
ATOM    267  CE1 TYR L  37      16.230  29.497  41.605  1.00 30.95           C  
ATOM    268  CE2 TYR L  37      16.470  31.427  40.235  1.00 32.51           C  
ATOM    269  CZ  TYR L  37      15.727  30.678  41.118  1.00 32.72           C  
ATOM    270  OH  TYR L  37      14.449  31.118  41.523  1.00 30.64           O  
ATOM    271  C   TYR L  37      21.874  28.977  40.687  1.00 23.78           C  
ATOM    272  O   TYR L  37      22.294  29.003  39.530  1.00 23.44           O  
ATOM    273  N   LEU L  38      22.540  28.377  41.694  1.00 27.38           N  
ATOM    274  CA  LEU L  38      23.810  27.750  41.465  1.00 27.63           C  
ATOM    275  CB  LEU L  38      24.972  28.589  42.033  1.00 28.60           C  
ATOM    276  CG  LEU L  38      26.387  28.009  41.838  1.00 29.66           C  
ATOM    277  CD1 LEU L  38      26.634  26.804  42.759  1.00 29.23           C  
ATOM    278  CD2 LEU L  38      26.673  27.702  40.364  1.00 29.52           C  
ATOM    279  C   LEU L  38      23.752  26.433  42.173  1.00 27.10           C  
ATOM    280  O   LEU L  38      23.479  26.382  43.371  1.00 26.85           O  
ATOM    281  N   ASN L  39      24.013  25.329  41.443  1.00 25.44           N  
ATOM    282  CA  ASN L  39      23.855  24.023  42.024  1.00 25.84           C  
ATOM    283  CB  ASN L  39      22.727  23.214  41.359  1.00 25.42           C  
ATOM    284  CG  ASN L  39      21.421  23.969  41.547  1.00 27.06           C  
ATOM    285  OD1 ASN L  39      20.555  23.556  42.314  1.00 20.83           O  
ATOM    286  ND2 ASN L  39      21.276  25.116  40.833  1.00 20.12           N  
ATOM    287  C   ASN L  39      25.104  23.218  41.831  1.00 26.34           C  
ATOM    288  O   ASN L  39      25.902  23.491  40.937  1.00 26.11           O  
ATOM    289  N   TRP L  40      25.298  22.198  42.699  1.00 26.34           N  
ATOM    290  CA  TRP L  40      26.423  21.308  42.599  1.00 26.78           C  
ATOM    291  CB  TRP L  40      27.357  21.352  43.820  1.00 27.32           C  
ATOM    292  CG  TRP L  40      28.116  22.647  43.959  1.00 27.24           C  
ATOM    293  CD2 TRP L  40      29.385  22.903  43.336  1.00 28.02           C  
ATOM    294  CD1 TRP L  40      27.786  23.778  44.647  1.00 27.77           C  
ATOM    295  NE1 TRP L  40      28.770  24.725  44.490  1.00 28.61           N  
ATOM    296  CE2 TRP L  40      29.761  24.200  43.685  1.00 29.05           C  
ATOM    297  CE3 TRP L  40      30.172  22.122  42.538  1.00 29.27           C  
ATOM    298  CZ2 TRP L  40      30.935  24.736  43.239  1.00 30.23           C  
ATOM    299  CZ3 TRP L  40      31.355  22.665  42.090  1.00 30.66           C  
ATOM    300  CH2 TRP L  40      31.728  23.948  42.433  1.00 30.21           C  
ATOM    301  C   TRP L  40      25.901  19.906  42.503  1.00 26.54           C  
ATOM    302  O   TRP L  40      24.925  19.535  43.159  1.00 26.21           O  
ATOM    303  N   LEU L  41      26.544  19.088  41.643  1.00 26.17           N  
ATOM    304  CA  LEU L  41      26.145  17.720  41.506  1.00 25.49           C  
ATOM    305  CB  LEU L  41      25.284  17.447  40.253  1.00 25.49           C  
ATOM    306  CG  LEU L  41      25.964  17.715  38.898  1.00 25.27           C  
ATOM    307  CD1 LEU L  41      27.018  16.644  38.584  1.00 25.57           C  
ATOM    308  CD2 LEU L  41      24.922  17.891  37.777  1.00 24.44           C  
ATOM    309  C   LEU L  41      27.364  16.852  41.501  1.00 25.81           C  
ATOM    310  O   LEU L  41      28.455  17.278  41.122  1.00 26.02           O  
ATOM    311  N   LEU L  42      27.200  15.604  41.982  1.00 26.19           N  
ATOM    312  CA  LEU L  42      28.271  14.651  41.998  1.00 27.00           C  
ATOM    313  CB  LEU L  42      28.571  14.085  43.398  1.00 27.51           C  
ATOM    314  CG  LEU L  42      29.623  12.957  43.404  1.00 28.82           C  
ATOM    315  CD1 LEU L  42      30.982  13.443  42.881  1.00 28.78           C  
ATOM    316  CD2 LEU L  42      29.718  12.292  44.788  1.00 29.39           C  
ATOM    317  C   LEU L  42      27.856  13.503  41.139  1.00 27.04           C  
ATOM    318  O   LEU L  42      26.715  13.042  41.209  1.00 26.43           O  
ATOM    319  N   GLN L  43      28.777  13.046  40.269  1.00 26.64           N  
ATOM    320  CA  GLN L  43      28.505  11.889  39.473  1.00 26.91           C  
ATOM    321  CB  GLN L  43      28.559  12.149  37.955  1.00 26.97           C  
ATOM    322  CG  GLN L  43      28.258  10.905  37.116  1.00 27.39           C  
ATOM    323  CD  GLN L  43      28.303  11.290  35.643  1.00 28.72           C  
ATOM    324  OE1 GLN L  43      29.150  12.073  35.216  1.00 31.89           O  
ATOM    325  NE2 GLN L  43      27.360  10.728  34.841  1.00 28.09           N  
ATOM    326  C   GLN L  43      29.570  10.890  39.793  1.00 27.34           C  
ATOM    327  O   GLN L  43      30.747  11.093  39.491  1.00 26.89           O  
ATOM    328  N   ARG L  44      29.171   9.778  40.435  1.00 29.47           N  
ATOM    329  CA  ARG L  44      30.115   8.756  40.775  1.00 31.88           C  
ATOM    330  CB  ARG L  44      29.726   7.939  42.015  1.00 32.98           C  
ATOM    331  CG  ARG L  44      29.908   8.762  43.293  1.00 33.95           C  
ATOM    332  CD  ARG L  44      29.683   7.992  44.593  1.00 37.43           C  
ATOM    333  NE  ARG L  44      28.218   7.808  44.769  1.00 26.91           N  
ATOM    334  CZ  ARG L  44      27.716   7.528  46.006  1.00 28.77           C  
ATOM    335  NH1 ARG L  44      28.559   7.423  47.074  1.00 25.53           N1+
ATOM    336  NH2 ARG L  44      26.373   7.349  46.173  1.00 29.70           N  
ATOM    337  C   ARG L  44      30.250   7.864  39.592  1.00 33.10           C  
ATOM    338  O   ARG L  44      29.411   7.882  38.693  1.00 32.90           O  
ATOM    339  N   PRO L  45      31.293   7.088  39.545  1.00 35.88           N  
ATOM    340  CA  PRO L  45      31.467   6.272  38.386  1.00 37.03           C  
ATOM    341  CD  PRO L  45      32.564   7.453  40.152  1.00 37.40           C  
ATOM    342  CB  PRO L  45      32.866   5.674  38.509  1.00 38.67           C  
ATOM    343  CG  PRO L  45      33.638   6.753  39.297  1.00 39.31           C  
ATOM    344  C   PRO L  45      30.355   5.286  38.238  1.00 36.13           C  
ATOM    345  O   PRO L  45      29.996   4.629  39.213  1.00 35.83           O  
ATOM    346  N   GLY L  46      29.796   5.182  37.015  1.00 35.95           N  
ATOM    347  CA  GLY L  46      28.772   4.223  36.721  1.00 36.54           C  
ATOM    348  C   GLY L  46      27.431   4.681  37.221  1.00 37.13           C  
ATOM    349  O   GLY L  46      26.504   3.876  37.298  1.00 38.17           O  
ATOM    350  N   GLN L  47      27.275   5.975  37.573  1.00 36.00           N  
ATOM    351  CA  GLN L  47      25.997   6.415  38.069  1.00 34.36           C  
ATOM    352  CB  GLN L  47      25.972   6.684  39.586  1.00 37.07           C  
ATOM    353  CG  GLN L  47      26.186   5.446  40.458  1.00 40.76           C  
ATOM    354  CD  GLN L  47      26.132   5.892  41.914  1.00 45.18           C  
ATOM    355  OE1 GLN L  47      26.092   7.085  42.210  1.00 46.68           O  
ATOM    356  NE2 GLN L  47      26.134   4.910  42.855  1.00 46.87           N  
ATOM    357  C   GLN L  47      25.636   7.718  37.420  1.00 31.52           C  
ATOM    358  O   GLN L  47      26.460   8.354  36.766  1.00 31.28           O  
ATOM    359  N   SER L  48      24.356   8.127  37.564  1.00 29.58           N  
ATOM    360  CA  SER L  48      23.896   9.385  37.047  0.94 29.39           C  
ATOM    361  CB  SER L  48      22.377   9.434  36.814  0.94 30.38           C  
ATOM    362  OG  SER L  48      21.687   9.216  38.036  0.94 34.63           O  
ATOM    363  C   SER L  48      24.256  10.444  38.048  1.00 28.28           C  
ATOM    364  O   SER L  48      24.599  10.141  39.189  1.00 27.85           O  
ATOM    365  N   PRO L  49      24.197  11.687  37.650  1.00 26.87           N  
ATOM    366  CA  PRO L  49      24.530  12.759  38.545  1.00 27.22           C  
ATOM    367  CD  PRO L  49      24.400  12.051  36.256  1.00 26.90           C  
ATOM    368  CB  PRO L  49      24.603  14.014  37.679  1.00 26.64           C  
ATOM    369  CG  PRO L  49      24.983  13.474  36.286  1.00 27.25           C  
ATOM    370  C   PRO L  49      23.508  12.841  39.634  1.00 27.39           C  
ATOM    371  O   PRO L  49      22.337  12.560  39.376  1.00 27.20           O  
ATOM    372  N   LYS L  50      23.941  13.213  40.857  1.00 28.47           N  
ATOM    373  CA  LYS L  50      23.077  13.330  41.997  0.90 29.08           C  
ATOM    374  CB  LYS L  50      23.504  12.432  43.172  0.90 30.75           C  
ATOM    375  CG  LYS L  50      23.457  10.927  42.890  0.90 35.00           C  
ATOM    376  CD  LYS L  50      22.051  10.347  42.729  0.88 40.82           C  
ATOM    377  CE  LYS L  50      22.053   8.854  42.389  1.00 46.73           C  
ATOM    378  NZ  LYS L  50      23.030   8.150  43.245  1.00 47.96           N1+
ATOM    379  C   LYS L  50      23.224  14.738  42.490  1.00 27.76           C  
ATOM    380  O   LYS L  50      24.301  15.320  42.403  1.00 26.13           O  
ATOM    381  N   ARG L  51      22.146  15.337  43.033  1.00 27.35           N  
ATOM    382  CA  ARG L  51      22.246  16.708  43.473  1.00 26.16           C  
ATOM    383  CB  ARG L  51      20.905  17.458  43.566  1.00 25.85           C  
ATOM    384  CG  ARG L  51      21.100  18.903  44.041  1.00 25.88           C  
ATOM    385  CD  ARG L  51      19.949  19.468  44.881  1.00 15.33           C  
ATOM    386  NE  ARG L  51      18.820  19.836  43.986  1.00 18.43           N  
ATOM    387  CZ  ARG L  51      17.644  20.245  44.545  1.00 23.00           C  
ATOM    388  NH1 ARG L  51      17.495  20.222  45.901  1.00 23.56           N1+
ATOM    389  NH2 ARG L  51      16.619  20.678  43.757  1.00 18.48           N  
ATOM    390  C   ARG L  51      22.821  16.771  44.859  1.00 26.55           C  
ATOM    391  O   ARG L  51      22.334  16.085  45.756  1.00 26.39           O  
ATOM    392  N   LEU L  52      23.962  17.485  45.033  1.00 25.45           N  
ATOM    393  CA  LEU L  52      24.535  17.768  46.327  1.00 27.77           C  
ATOM    394  CB  LEU L  52      26.056  17.980  46.250  1.00 29.68           C  
ATOM    395  CG  LEU L  52      26.837  16.722  45.834  1.00 31.65           C  
ATOM    396  CD1 LEU L  52      28.344  17.001  45.779  1.00 32.80           C  
ATOM    397  CD2 LEU L  52      26.496  15.525  46.737  1.00 32.53           C  
ATOM    398  C   LEU L  52      23.968  18.994  46.994  1.00 27.43           C  
ATOM    399  O   LEU L  52      23.501  18.934  48.131  1.00 27.97           O  
ATOM    400  N   ILE L  53      23.995  20.145  46.278  1.00 26.43           N  
ATOM    401  CA  ILE L  53      23.631  21.414  46.851  1.00 26.32           C  
ATOM    402  CB  ILE L  53      24.832  22.220  47.260  1.00 27.25           C  
ATOM    403  CG1 ILE L  53      25.623  21.471  48.345  1.00 28.11           C  
ATOM    404  CG2 ILE L  53      24.365  23.618  47.691  1.00 28.15           C  
ATOM    405  CD1 ILE L  53      26.984  22.088  48.653  1.00 28.81           C  
ATOM    406  C   ILE L  53      22.888  22.220  45.829  1.00 25.77           C  
ATOM    407  O   ILE L  53      23.160  22.130  44.633  1.00 24.63           O  
ATOM    408  N   TYR L  54      21.906  23.025  46.283  1.00 25.68           N  
ATOM    409  CA  TYR L  54      21.190  23.867  45.373  1.00 26.26           C  
ATOM    410  CB  TYR L  54      19.820  23.301  44.943  1.00 25.96           C  
ATOM    411  CG  TYR L  54      18.872  23.162  46.084  1.00 29.34           C  
ATOM    412  CD1 TYR L  54      19.114  22.307  47.134  1.00 30.63           C  
ATOM    413  CD2 TYR L  54      17.690  23.857  46.058  1.00 31.07           C  
ATOM    414  CE1 TYR L  54      18.209  22.186  48.162  1.00 32.84           C  
ATOM    415  CE2 TYR L  54      16.780  23.740  47.080  1.00 32.55           C  
ATOM    416  CZ  TYR L  54      17.040  22.907  48.138  1.00 33.45           C  
ATOM    417  OH  TYR L  54      16.106  22.786  49.188  1.00 34.87           O  
ATOM    418  C   TYR L  54      21.063  25.216  46.016  1.00 27.25           C  
ATOM    419  O   TYR L  54      21.216  25.347  47.231  1.00 28.13           O  
ATOM    420  N   LEU L  55      20.834  26.275  45.210  1.00 23.99           N  
ATOM    421  CA  LEU L  55      20.703  27.615  45.729  1.00 23.20           C  
ATOM    422  CB  LEU L  55      19.487  27.777  46.660  1.00 24.33           C  
ATOM    423  CG  LEU L  55      18.144  27.514  45.949  1.00 24.23           C  
ATOM    424  CD1 LEU L  55      16.958  27.687  46.910  1.00 24.59           C  
ATOM    425  CD2 LEU L  55      18.004  28.357  44.670  1.00 21.41           C  
ATOM    426  C   LEU L  55      21.951  28.006  46.473  1.00 23.05           C  
ATOM    427  O   LEU L  55      21.903  28.669  47.508  1.00 22.19           O  
ATOM    428  N   VAL L  56      23.105  27.558  45.952  1.00 21.77           N  
ATOM    429  CA  VAL L  56      24.433  27.893  46.393  1.00 21.22           C  
ATOM    430  CB  VAL L  56      24.643  29.367  46.544  1.00 23.33           C  
ATOM    431  CG1 VAL L  56      26.028  29.595  47.173  1.00 22.34           C  
ATOM    432  CG2 VAL L  56      24.481  30.020  45.164  1.00 21.83           C  
ATOM    433  C   VAL L  56      24.816  27.271  47.703  1.00 21.31           C  
ATOM    434  O   VAL L  56      25.974  26.889  47.864  1.00 22.19           O  
ATOM    435  N   SER L  57      23.887  27.064  48.658  1.00 22.07           N  
ATOM    436  CA  SER L  57      24.413  26.538  49.887  1.00 23.36           C  
ATOM    437  CB  SER L  57      24.782  27.645  50.891  1.00 23.22           C  
ATOM    438  OG  SER L  57      23.619  28.363  51.280  1.00 23.93           O  
ATOM    439  C   SER L  57      23.426  25.640  50.571  1.00 24.05           C  
ATOM    440  O   SER L  57      23.614  25.313  51.741  1.00 24.58           O  
ATOM    441  N   LYS L  58      22.381  25.163  49.867  1.00 29.05           N  
ATOM    442  CA  LYS L  58      21.422  24.336  50.544  1.00 29.94           C  
ATOM    443  CB  LYS L  58      19.976  24.618  50.112  1.00 29.67           C  
ATOM    444  CG  LYS L  58      19.542  26.046  50.451  1.00 33.11           C  
ATOM    445  CD  LYS L  58      18.241  26.473  49.777  1.00 31.66           C  
ATOM    446  CE  LYS L  58      16.991  26.001  50.522  1.00 37.56           C  
ATOM    447  NZ  LYS L  58      15.774  26.452  49.811  1.00 42.21           N1+
ATOM    448  C   LYS L  58      21.729  22.901  50.245  1.00 30.27           C  
ATOM    449  O   LYS L  58      21.829  22.504  49.085  1.00 28.05           O  
ATOM    450  N   LEU L  59      21.892  22.082  51.306  1.00 30.84           N  
ATOM    451  CA  LEU L  59      22.210  20.691  51.133  1.00 31.35           C  
ATOM    452  CB  LEU L  59      22.813  20.011  52.371  1.00 33.11           C  
ATOM    453  CG  LEU L  59      24.240  20.455  52.713  1.00 35.84           C  
ATOM    454  CD1 LEU L  59      24.749  19.717  53.959  1.00 25.15           C  
ATOM    455  CD2 LEU L  59      25.181  20.290  51.511  1.00 23.62           C  
ATOM    456  C   LEU L  59      20.974  19.919  50.811  1.00 30.86           C  
ATOM    457  O   LEU L  59      19.916  20.131  51.402  1.00 29.17           O  
ATOM    458  N   ASP L  60      21.098  18.971  49.863  1.00 29.53           N  
ATOM    459  CA  ASP L  60      19.987  18.141  49.512  1.00 30.22           C  
ATOM    460  CB  ASP L  60      20.197  17.405  48.173  1.00 29.93           C  
ATOM    461  CG  ASP L  60      18.850  17.024  47.565  1.00 31.40           C  
ATOM    462  OD1 ASP L  60      17.921  16.622  48.312  1.00 29.08           O  
ATOM    463  OD2 ASP L  60      18.736  17.149  46.317  1.00 29.38           O1-
ATOM    464  C   ASP L  60      19.874  17.142  50.620  1.00 30.81           C  
ATOM    465  O   ASP L  60      20.841  16.880  51.332  1.00 29.10           O  
ATOM    466  N   SER L  61      18.677  16.560  50.813  1.00 32.57           N  
ATOM    467  CA  SER L  61      18.513  15.637  51.894  1.00 35.95           C  
ATOM    468  CB  SER L  61      17.062  15.160  52.081  1.00 37.86           C  
ATOM    469  OG  SER L  61      16.633  14.440  50.935  1.00 42.50           O  
ATOM    470  C   SER L  61      19.359  14.439  51.627  1.00 35.44           C  
ATOM    471  O   SER L  61      19.462  13.962  50.498  1.00 36.52           O  
ATOM    472  N   GLY L  62      20.008  13.931  52.688  1.00 35.19           N  
ATOM    473  CA  GLY L  62      20.798  12.742  52.574  1.00 33.66           C  
ATOM    474  C   GLY L  62      22.237  13.101  52.380  1.00 33.15           C  
ATOM    475  O   GLY L  62      23.112  12.263  52.587  1.00 35.08           O  
ATOM    476  N   VAL L  63      22.531  14.356  51.981  1.00 31.02           N  
ATOM    477  CA  VAL L  63      23.907  14.729  51.786  1.00 30.34           C  
ATOM    478  CB  VAL L  63      24.071  15.932  50.900  1.00 29.50           C  
ATOM    479  CG1 VAL L  63      25.566  16.280  50.807  1.00 29.21           C  
ATOM    480  CG2 VAL L  63      23.414  15.631  49.541  1.00 28.57           C  
ATOM    481  C   VAL L  63      24.492  15.058  53.127  1.00 33.06           C  
ATOM    482  O   VAL L  63      23.868  15.736  53.942  1.00 32.53           O  
ATOM    483  N   PRO L  64      25.695  14.596  53.363  1.00 35.05           N  
ATOM    484  CA  PRO L  64      26.337  14.815  54.635  1.00 37.01           C  
ATOM    485  CD  PRO L  64      26.145  13.360  52.738  1.00 35.96           C  
ATOM    486  CB  PRO L  64      27.519  13.847  54.681  1.00 37.68           C  
ATOM    487  CG  PRO L  64      27.088  12.695  53.756  1.00 37.57           C  
ATOM    488  C   PRO L  64      26.748  16.244  54.824  1.00 38.57           C  
ATOM    489  O   PRO L  64      26.969  16.950  53.843  1.00 36.18           O  
ATOM    490  N   ASP L  65      26.887  16.660  56.094  1.00 40.13           N  
ATOM    491  CA  ASP L  65      27.207  17.994  56.514  1.00 41.53           C  
ATOM    492  CB  ASP L  65      27.122  18.150  58.041  1.00 45.60           C  
ATOM    493  CG  ASP L  65      26.889  19.618  58.354  1.00 48.90           C  
ATOM    494  OD1 ASP L  65      27.145  20.464  57.456  1.00 52.37           O  
ATOM    495  OD2 ASP L  65      26.435  19.912  59.491  1.00 54.43           O1-
ATOM    496  C   ASP L  65      28.600  18.326  56.069  1.00 40.29           C  
ATOM    497  O   ASP L  65      28.998  19.490  56.033  1.00 40.63           O  
ATOM    498  N   ARG L  66      29.387  17.294  55.731  1.00 38.63           N  
ATOM    499  CA  ARG L  66      30.754  17.456  55.329  1.00 38.44           C  
ATOM    500  CB  ARG L  66      31.393  16.117  54.913  1.00 39.69           C  
ATOM    501  CG  ARG L  66      31.424  15.095  56.054  1.00 42.40           C  
ATOM    502  CD  ARG L  66      32.230  13.823  55.764  1.00 43.08           C  
ATOM    503  NE  ARG L  66      31.467  12.966  54.811  1.00 43.31           N  
ATOM    504  CZ  ARG L  66      31.661  13.086  53.465  1.00 41.73           C  
ATOM    505  NH1 ARG L  66      32.507  14.039  52.983  1.00 38.66           N1+
ATOM    506  NH2 ARG L  66      31.025  12.246  52.599  1.00 40.86           N  
ATOM    507  C   ARG L  66      30.804  18.376  54.140  1.00 36.15           C  
ATOM    508  O   ARG L  66      31.778  19.108  53.969  1.00 35.60           O  
ATOM    509  N   PHE L  67      29.768  18.344  53.273  1.00 34.73           N  
ATOM    510  CA  PHE L  67      29.751  19.164  52.090  1.00 34.54           C  
ATOM    511  CB  PHE L  67      28.915  18.555  50.948  1.00 33.43           C  
ATOM    512  CG  PHE L  67      29.558  17.289  50.489  1.00 33.94           C  
ATOM    513  CD1 PHE L  67      29.221  16.085  51.067  1.00 34.68           C  
ATOM    514  CD2 PHE L  67      30.495  17.304  49.482  1.00 33.70           C  
ATOM    515  CE1 PHE L  67      29.808  14.914  50.646  1.00 35.52           C  
ATOM    516  CE2 PHE L  67      31.083  16.137  49.057  1.00 33.69           C  
ATOM    517  CZ  PHE L  67      30.741  14.939  49.638  1.00 35.34           C  
ATOM    518  C   PHE L  67      29.123  20.497  52.393  1.00 34.81           C  
ATOM    519  O   PHE L  67      28.112  20.578  53.089  1.00 35.57           O  
ATOM    520  N   THR L  68      29.731  21.592  51.878  1.00 34.41           N  
ATOM    521  CA  THR L  68      29.186  22.911  52.060  1.00 35.09           C  
ATOM    522  CB  THR L  68      29.842  23.689  53.166  1.00 36.51           C  
ATOM    523  OG1 THR L  68      31.225  23.863  52.893  1.00 24.70           O  
ATOM    524  CG2 THR L  68      29.649  22.938  54.494  1.00 24.14           C  
ATOM    525  C   THR L  68      29.406  23.692  50.796  1.00 34.49           C  
ATOM    526  O   THR L  68      30.356  23.439  50.056  1.00 35.48           O  
ATOM    527  N   GLY L  69      28.523  24.679  50.520  1.00 33.54           N  
ATOM    528  CA  GLY L  69      28.670  25.498  49.346  1.00 33.38           C  
ATOM    529  C   GLY L  69      28.597  26.933  49.774  1.00 33.87           C  
ATOM    530  O   GLY L  69      27.904  27.265  50.735  1.00 33.22           O  
ATOM    531  N   SER L  70      29.309  27.828  49.053  1.00 34.15           N  
ATOM    532  CA  SER L  70      29.324  29.220  49.415  1.00 36.09           C  
ATOM    533  CB  SER L  70      30.461  29.590  50.384  1.00 37.97           C  
ATOM    534  OG  SER L  70      30.345  28.871  51.601  1.00 40.13           O  
ATOM    535  C   SER L  70      29.604  30.025  48.183  1.00 36.62           C  
ATOM    536  O   SER L  70      29.814  29.481  47.101  1.00 34.00           O  
ATOM    537  N   GLY L  71      29.625  31.368  48.342  1.00 38.08           N  
ATOM    538  CA  GLY L  71      29.947  32.248  47.251  1.00 38.31           C  
ATOM    539  C   GLY L  71      28.744  33.044  46.847  1.00 38.19           C  
ATOM    540  O   GLY L  71      27.636  32.824  47.331  1.00 36.98           O  
ATOM    541  N   SER L  72      28.961  34.038  45.957  1.00 38.93           N  
ATOM    542  CA  SER L  72      27.887  34.861  45.482  1.00 39.49           C  
ATOM    543  CB  SER L  72      27.528  36.011  46.437  1.00 41.28           C  
ATOM    544  OG  SER L  72      28.634  36.892  46.576  1.00 43.39           O  
ATOM    545  C   SER L  72      28.313  35.469  44.184  1.00 39.86           C  
ATOM    546  O   SER L  72      29.485  35.418  43.813  1.00 40.88           O  
ATOM    547  N   GLY L  73      27.346  36.054  43.448  1.00 40.80           N  
ATOM    548  CA  GLY L  73      27.663  36.701  42.210  1.00 40.07           C  
ATOM    549  C   GLY L  73      28.216  35.685  41.258  1.00 39.14           C  
ATOM    550  O   GLY L  73      27.503  34.802  40.785  1.00 39.19           O  
ATOM    551  N   THR L  74      29.476  35.922  40.846  1.00 39.53           N  
ATOM    552  CA  THR L  74      30.282  35.132  39.953  1.00 38.97           C  
ATOM    553  CB  THR L  74      31.324  35.968  39.278  1.00 40.14           C  
ATOM    554  OG1 THR L  74      30.710  37.006  38.531  1.00 40.89           O  
ATOM    555  CG2 THR L  74      32.153  35.072  38.351  1.00 40.32           C  
ATOM    556  C   THR L  74      31.020  33.974  40.582  1.00 38.81           C  
ATOM    557  O   THR L  74      31.282  32.984  39.900  1.00 38.12           O  
ATOM    558  N   ASP L  75      31.444  34.072  41.863  1.00 39.09           N  
ATOM    559  CA  ASP L  75      32.347  33.062  42.368  1.00 40.44           C  
ATOM    560  CB  ASP L  75      33.618  33.628  43.030  1.00 43.96           C  
ATOM    561  CG  ASP L  75      34.567  34.125  41.948  1.00 48.72           C  
ATOM    562  OD1 ASP L  75      34.126  34.912  41.070  1.00 53.14           O  
ATOM    563  OD2 ASP L  75      35.762  33.730  42.000  1.00 51.97           O1-
ATOM    564  C   ASP L  75      31.707  32.169  43.382  1.00 38.77           C  
ATOM    565  O   ASP L  75      31.047  32.632  44.311  1.00 37.87           O  
ATOM    566  N   PHE L  76      31.920  30.840  43.235  1.00 36.42           N  
ATOM    567  CA  PHE L  76      31.327  29.910  44.155  1.00 35.26           C  
ATOM    568  CB  PHE L  76      30.080  29.208  43.591  1.00 34.37           C  
ATOM    569  CG  PHE L  76      29.085  30.274  43.282  1.00 34.09           C  
ATOM    570  CD1 PHE L  76      28.226  30.740  44.247  1.00 34.24           C  
ATOM    571  CD2 PHE L  76      29.025  30.823  42.024  1.00 34.41           C  
ATOM    572  CE1 PHE L  76      27.315  31.728  43.959  1.00 35.09           C  
ATOM    573  CE2 PHE L  76      28.113  31.810  41.732  1.00 34.82           C  
ATOM    574  CZ  PHE L  76      27.253  32.266  42.699  1.00 35.46           C  
ATOM    575  C   PHE L  76      32.319  28.835  44.485  1.00 35.09           C  
ATOM    576  O   PHE L  76      33.211  28.529  43.694  1.00 35.12           O  
ATOM    577  N   THR L  77      32.188  28.235  45.690  1.00 35.01           N  
ATOM    578  CA  THR L  77      33.108  27.207  46.075  1.00 35.41           C  
ATOM    579  CB  THR L  77      34.122  27.669  47.082  1.00 36.99           C  
ATOM    580  OG1 THR L  77      34.862  28.769  46.580  1.00 40.98           O  
ATOM    581  CG2 THR L  77      35.078  26.507  47.380  1.00 36.98           C  
ATOM    582  C   THR L  77      32.351  26.100  46.741  1.00 34.01           C  
ATOM    583  O   THR L  77      31.375  26.334  47.454  1.00 34.29           O  
ATOM    584  N   LEU L  78      32.793  24.847  46.504  1.00 33.14           N  
ATOM    585  CA  LEU L  78      32.236  23.700  47.161  1.00 32.83           C  
ATOM    586  CB  LEU L  78      31.849  22.569  46.192  1.00 31.30           C  
ATOM    587  CG  LEU L  78      31.254  21.330  46.885  1.00 31.58           C  
ATOM    588  CD1 LEU L  78      29.921  21.662  47.576  1.00 31.21           C  
ATOM    589  CD2 LEU L  78      31.140  20.151  45.907  1.00 30.08           C  
ATOM    590  C   LEU L  78      33.328  23.177  48.042  1.00 33.40           C  
ATOM    591  O   LEU L  78      34.459  23.000  47.588  1.00 32.99           O  
ATOM    592  N   LYS L  79      33.036  22.934  49.336  1.00 33.70           N  
ATOM    593  CA  LYS L  79      34.079  22.437  50.195  1.00 35.84           C  
ATOM    594  CB  LYS L  79      34.440  23.355  51.378  1.00 38.34           C  
ATOM    595  CG  LYS L  79      35.282  24.577  51.009  1.00 42.89           C  
ATOM    596  CD  LYS L  79      35.477  25.535  52.185  1.00 47.14           C  
ATOM    597  CE  LYS L  79      36.504  26.638  51.924  1.00 49.61           C  
ATOM    598  NZ  LYS L  79      36.622  27.504  53.118  1.00 49.84           N1+
ATOM    599  C   LYS L  79      33.670  21.132  50.798  1.00 35.62           C  
ATOM    600  O   LYS L  79      32.500  20.910  51.107  1.00 34.58           O  
ATOM    601  N   ILE L  80      34.656  20.221  50.954  1.00 36.29           N  
ATOM    602  CA  ILE L  80      34.441  18.957  51.597  1.00 37.21           C  
ATOM    603  CB  ILE L  80      34.822  17.796  50.724  1.00 36.07           C  
ATOM    604  CG1 ILE L  80      34.056  17.880  49.392  1.00 34.85           C  
ATOM    605  CG2 ILE L  80      34.534  16.496  51.496  1.00 36.98           C  
ATOM    606  CD1 ILE L  80      34.583  16.935  48.315  1.00 34.13           C  
ATOM    607  C   ILE L  80      35.349  18.977  52.795  1.00 39.18           C  
ATOM    608  O   ILE L  80      36.569  19.045  52.655  1.00 39.68           O  
ATOM    609  N   SER L  81      34.770  18.932  54.012  1.00 40.17           N  
ATOM    610  CA  SER L  81      35.533  19.066  55.225  1.00 42.45           C  
ATOM    611  CB  SER L  81      34.648  19.158  56.481  1.00 42.06           C  
ATOM    612  OG  SER L  81      33.880  17.975  56.629  1.00 42.79           O  
ATOM    613  C   SER L  81      36.491  17.934  55.411  1.00 44.55           C  
ATOM    614  O   SER L  81      37.677  18.171  55.641  1.00 46.69           O  
ATOM    615  N   ARG L  82      35.998  16.679  55.353  1.00 45.20           N  
ATOM    616  CA  ARG L  82      36.866  15.543  55.467  0.90 46.20           C  
ATOM    617  CB  ARG L  82      36.744  14.777  56.799  0.90 49.05           C  
ATOM    618  CG  ARG L  82      35.356  14.191  57.061  0.90 53.53           C  
ATOM    619  CD  ARG L  82      35.256  13.394  58.363  0.90 57.56           C  
ATOM    620  NE  ARG L  82      35.148  14.376  59.473  0.78 60.38           N  
ATOM    621  CZ  ARG L  82      33.927  14.877  59.818  0.90 62.71           C  
ATOM    622  NH1 ARG L  82      32.801  14.444  59.180  0.90 62.60           N1+
ATOM    623  NH2 ARG L  82      33.833  15.819  60.800  0.90 63.68           N  
ATOM    624  C   ARG L  82      36.464  14.614  54.368  1.00 43.96           C  
ATOM    625  O   ARG L  82      35.332  14.139  54.320  1.00 42.97           O  
ATOM    626  N   VAL L  83      37.403  14.319  53.454  1.00 41.99           N  
ATOM    627  CA  VAL L  83      37.089  13.516  52.310  1.00 39.84           C  
ATOM    628  CB  VAL L  83      38.102  13.650  51.207  1.00 39.01           C  
ATOM    629  CG1 VAL L  83      37.751  12.656  50.087  1.00 38.19           C  
ATOM    630  CG2 VAL L  83      38.142  15.118  50.750  1.00 37.41           C  
ATOM    631  C   VAL L  83      37.036  12.075  52.693  1.00 40.28           C  
ATOM    632  O   VAL L  83      37.861  11.585  53.463  1.00 41.40           O  
ATOM    633  N   GLU L  84      36.033  11.357  52.148  1.00 39.84           N  
ATOM    634  CA  GLU L  84      35.893   9.953  52.389  1.00 40.98           C  
ATOM    635  CB  GLU L  84      34.603   9.589  53.137  1.00 42.08           C  
ATOM    636  CG  GLU L  84      34.633  10.140  54.564  1.00 44.88           C  
ATOM    637  CD  GLU L  84      33.351   9.758  55.275  1.00 48.06           C  
ATOM    638  OE1 GLU L  84      32.577   8.942  54.707  1.00 48.04           O  
ATOM    639  OE2 GLU L  84      33.132  10.273  56.403  1.00 50.05           O1-
ATOM    640  C   GLU L  84      35.915   9.280  51.049  1.00 39.65           C  
ATOM    641  O   GLU L  84      35.823   9.935  50.014  1.00 36.65           O  
ATOM    642  N   ALA L  85      36.043   7.940  51.044  1.00 40.01           N  
ATOM    643  CA  ALA L  85      36.206   7.170  49.841  1.00 40.25           C  
ATOM    644  CB  ALA L  85      36.353   5.662  50.119  1.00 40.47           C  
ATOM    645  C   ALA L  85      35.028   7.346  48.927  1.00 39.31           C  
ATOM    646  O   ALA L  85      35.189   7.420  47.710  1.00 38.72           O  
ATOM    647  N   GLU L  86      33.815   7.444  49.493  1.00 39.59           N  
ATOM    648  CA  GLU L  86      32.582   7.518  48.756  1.00 40.28           C  
ATOM    649  CB  GLU L  86      31.362   7.661  49.675  1.00 43.98           C  
ATOM    650  CG  GLU L  86      31.132   6.454  50.577  1.00 49.93           C  
ATOM    651  CD  GLU L  86      29.940   6.768  51.464  1.00 54.11           C  
ATOM    652  OE1 GLU L  86      29.682   7.974  51.724  1.00 53.40           O  
ATOM    653  OE2 GLU L  86      29.269   5.796  51.900  1.00 57.05           O1-
ATOM    654  C   GLU L  86      32.559   8.734  47.880  1.00 37.91           C  
ATOM    655  O   GLU L  86      31.890   8.744  46.850  1.00 37.78           O  
ATOM    656  N   ASP L  87      33.273   9.794  48.291  1.00 36.14           N  
ATOM    657  CA  ASP L  87      33.282  11.104  47.692  1.00 34.47           C  
ATOM    658  CB  ASP L  87      34.093  12.109  48.528  1.00 34.87           C  
ATOM    659  CG  ASP L  87      33.369  12.279  49.857  1.00 36.73           C  
ATOM    660  OD1 ASP L  87      32.182  11.864  49.941  1.00 35.75           O  
ATOM    661  OD2 ASP L  87      33.993  12.822  50.808  1.00 38.60           O1-
ATOM    662  C   ASP L  87      33.844  11.112  46.297  1.00 33.58           C  
ATOM    663  O   ASP L  87      33.639  12.073  45.558  1.00 32.47           O  
ATOM    664  N   LEU L  88      34.606  10.075  45.912  1.00 33.25           N  
ATOM    665  CA  LEU L  88      35.262   9.993  44.633  1.00 33.36           C  
ATOM    666  CB  LEU L  88      35.892   8.600  44.450  1.00 34.16           C  
ATOM    667  CG  LEU L  88      36.631   8.348  43.129  1.00 36.44           C  
ATOM    668  CD1 LEU L  88      37.987   9.065  43.099  1.00 38.49           C  
ATOM    669  CD2 LEU L  88      36.740   6.843  42.844  1.00 36.31           C  
ATOM    670  C   LEU L  88      34.256  10.156  43.529  1.00 31.64           C  
ATOM    671  O   LEU L  88      33.152   9.616  43.593  1.00 29.38           O  
ATOM    672  N   GLY L  89      34.621  10.922  42.473  1.00 30.76           N  
ATOM    673  CA  GLY L  89      33.734  11.096  41.355  1.00 30.03           C  
ATOM    674  C   GLY L  89      34.020  12.418  40.712  1.00 29.22           C  
ATOM    675  O   GLY L  89      35.049  13.042  40.966  1.00 30.26           O  
ATOM    676  N   ILE L  90      33.098  12.876  39.839  1.00 27.81           N  
ATOM    677  CA  ILE L  90      33.292  14.130  39.170  1.00 27.47           C  
ATOM    678  CB  ILE L  90      33.189  14.025  37.674  1.00 28.16           C  
ATOM    679  CG1 ILE L  90      34.258  13.057  37.131  1.00 28.74           C  
ATOM    680  CG2 ILE L  90      33.301  15.441  37.085  1.00 28.14           C  
ATOM    681  CD1 ILE L  90      34.051  12.665  35.668  1.00 21.21           C  
ATOM    682  C   ILE L  90      32.227  15.065  39.657  1.00 27.53           C  
ATOM    683  O   ILE L  90      31.041  14.733  39.653  1.00 26.64           O  
ATOM    684  N   TYR L  91      32.639  16.275  40.094  1.00 27.43           N  
ATOM    685  CA  TYR L  91      31.732  17.252  40.632  1.00 27.27           C  
ATOM    686  CB  TYR L  91      32.289  18.008  41.854  1.00 27.09           C  
ATOM    687  CG  TYR L  91      32.432  17.067  43.002  1.00 27.31           C  
ATOM    688  CD1 TYR L  91      33.526  16.241  43.110  1.00 27.38           C  
ATOM    689  CD2 TYR L  91      31.469  17.021  43.983  1.00 27.26           C  
ATOM    690  CE1 TYR L  91      33.653  15.379  44.176  1.00 28.04           C  
ATOM    691  CE2 TYR L  91      31.589  16.163  45.050  1.00 27.33           C  
ATOM    692  CZ  TYR L  91      32.682  15.339  45.148  1.00 28.38           C  
ATOM    693  OH  TYR L  91      32.809  14.458  46.241  1.00 29.07           O  
ATOM    694  C   TYR L  91      31.491  18.293  39.582  1.00 28.20           C  
ATOM    695  O   TYR L  91      32.436  18.774  38.955  1.00 29.71           O  
ATOM    696  N   TYR L  92      30.205  18.652  39.353  1.00 28.36           N  
ATOM    697  CA  TYR L  92      29.895  19.656  38.369  1.00 27.71           C  
ATOM    698  CB  TYR L  92      29.007  19.202  37.191  1.00 27.66           C  
ATOM    699  CG  TYR L  92      29.600  18.090  36.390  1.00 28.76           C  
ATOM    700  CD1 TYR L  92      30.597  18.311  35.471  1.00 28.67           C  
ATOM    701  CD2 TYR L  92      29.145  16.805  36.559  1.00 28.37           C  
ATOM    702  CE1 TYR L  92      31.119  17.269  34.739  1.00 30.14           C  
ATOM    703  CE2 TYR L  92      29.660  15.759  35.831  1.00 30.19           C  
ATOM    704  CZ  TYR L  92      30.652  15.992  34.914  1.00 30.54           C  
ATOM    705  OH  TYR L  92      31.190  14.928  34.160  1.00 23.71           O  
ATOM    706  C   TYR L  92      29.062  20.727  39.012  1.00 28.11           C  
ATOM    707  O   TYR L  92      28.209  20.449  39.855  1.00 26.34           O  
ATOM    708  N   CYS L  93      29.304  21.996  38.620  1.00 29.06           N  
ATOM    709  CA  CYS L  93      28.479  23.085  39.049  1.00 29.37           C  
ATOM    710  CB  CYS L  93      29.258  24.365  39.448  1.00 31.32           C  
ATOM    711  SG  CYS L  93      30.395  24.992  38.172  1.00 34.50           S  
ATOM    712  C   CYS L  93      27.561  23.380  37.900  1.00 29.25           C  
ATOM    713  O   CYS L  93      27.862  23.031  36.759  1.00 29.19           O  
ATOM    714  N   VAL L  94      26.383  23.982  38.180  1.00 27.43           N  
ATOM    715  CA  VAL L  94      25.439  24.256  37.130  1.00 26.34           C  
ATOM    716  CB  VAL L  94      24.338  23.239  37.088  1.00 25.86           C  
ATOM    717  CG1 VAL L  94      23.371  23.591  35.944  1.00  0.00           C  
ATOM    718  CG2 VAL L  94      24.956  21.838  37.060  1.00  0.00           C  
ATOM    719  C   VAL L  94      24.747  25.534  37.475  1.00 26.74           C  
ATOM    720  O   VAL L  94      24.554  25.830  38.652  1.00 26.90           O  
ATOM    721  N   GLN L  95      24.346  26.324  36.453  1.00 26.30           N  
ATOM    722  CA  GLN L  95      23.639  27.541  36.739  1.00 26.71           C  
ATOM    723  CB  GLN L  95      24.422  28.816  36.362  1.00 26.53           C  
ATOM    724  CG  GLN L  95      24.653  29.002  34.862  1.00 27.71           C  
ATOM    725  CD  GLN L  95      23.424  29.694  34.296  1.00 28.50           C  
ATOM    726  OE1 GLN L  95      22.866  30.595  34.917  1.00 30.25           O  
ATOM    727  NE2 GLN L  95      22.977  29.258  33.089  1.00 26.39           N  
ATOM    728  C   GLN L  95      22.335  27.530  35.987  1.00 26.36           C  
ATOM    729  O   GLN L  95      22.289  27.246  34.792  1.00 25.63           O  
ATOM    730  N   GLY L  96      21.243  27.662  36.780  1.00 15.68           N  
ATOM    731  CA  GLY L  96      19.844  27.792  36.454  1.00 16.54           C  
ATOM    732  C   GLY L  96      19.396  29.189  36.111  1.00 17.15           C  
ATOM    733  O   GLY L  96      18.407  29.369  35.404  1.00 18.35           O  
ATOM    734  N   THR L  97      20.062  30.217  36.671  1.00 15.70           N  
ATOM    735  CA  THR L  97      19.559  31.564  36.614  1.00 15.90           C  
ATOM    736  CB  THR L  97      20.413  32.531  37.383  1.00 14.21           C  
ATOM    737  OG1 THR L  97      19.776  33.797  37.439  1.00 14.00           O  
ATOM    738  CG2 THR L  97      21.791  32.652  36.715  1.00 13.48           C  
ATOM    739  C   THR L  97      19.386  32.073  35.218  1.00 16.78           C  
ATOM    740  O   THR L  97      18.374  32.707  34.921  1.00 17.02           O  
ATOM    741  N   HIS L  98      20.341  31.814  34.311  1.00 17.69           N  
ATOM    742  CA  HIS L  98      20.182  32.382  33.006  1.00 17.62           C  
ATOM    743  ND1 HIS L  98      20.969  35.514  33.501  1.00 23.24           N  
ATOM    744  CG  HIS L  98      21.686  34.337  33.489  1.00 22.62           C  
ATOM    745  CB  HIS L  98      21.408  33.194  32.558  1.00 20.86           C  
ATOM    746  NE2 HIS L  98      22.487  35.679  35.117  1.00 24.10           N  
ATOM    747  CD2 HIS L  98      22.610  34.457  34.481  1.00 23.09           C  
ATOM    748  CE1 HIS L  98      21.489  36.278  34.494  1.00 23.04           C  
ATOM    749  C   HIS L  98      19.954  31.289  32.015  1.00 18.06           C  
ATOM    750  O   HIS L  98      20.302  30.130  32.234  1.00 18.20           O  
ATOM    751  N   PHE L  99      19.327  31.657  30.885  1.00 40.33           N  
ATOM    752  CA  PHE L  99      19.033  30.741  29.827  1.00 40.96           C  
ATOM    753  CB  PHE L  99      17.717  31.109  29.115  1.00 16.26           C  
ATOM    754  CG  PHE L  99      17.439  30.149  28.013  1.00 16.88           C  
ATOM    755  CD1 PHE L  99      16.775  28.969  28.259  1.00 16.93           C  
ATOM    756  CD2 PHE L  99      17.835  30.441  26.728  1.00 17.15           C  
ATOM    757  CE1 PHE L  99      16.515  28.089  27.234  1.00 18.01           C  
ATOM    758  CE2 PHE L  99      17.580  29.565  25.700  1.00 17.12           C  
ATOM    759  CZ  PHE L  99      16.919  28.386  25.954  1.00 17.97           C  
ATOM    760  C   PHE L  99      20.138  30.891  28.831  1.00 40.47           C  
ATOM    761  O   PHE L  99      20.560  32.013  28.549  1.00 41.95           O  
ATOM    762  N   PRO L 100      20.656  29.818  28.288  1.00 21.29           N  
ATOM    763  CA  PRO L 100      20.254  28.477  28.631  1.00 20.99           C  
ATOM    764  CD  PRO L 100      21.189  29.892  26.939  1.00 16.50           C  
ATOM    765  CB  PRO L 100      20.564  27.610  27.407  1.00 16.31           C  
ATOM    766  CG  PRO L 100      21.560  28.446  26.589  1.00 16.49           C  
ATOM    767  C   PRO L 100      20.978  28.022  29.860  1.00 20.96           C  
ATOM    768  O   PRO L 100      21.950  28.666  30.249  1.00 20.89           O  
ATOM    769  N   TYR L 101      20.529  26.903  30.467  1.00 15.58           N  
ATOM    770  CA  TYR L 101      21.122  26.398  31.672  1.00 15.37           C  
ATOM    771  CB  TYR L 101      20.258  25.323  32.350  1.00 20.50           C  
ATOM    772  CG  TYR L 101      18.885  25.900  32.405  1.00 21.16           C  
ATOM    773  CD1 TYR L 101      18.620  27.027  33.145  1.00 20.90           C  
ATOM    774  CD2 TYR L 101      17.856  25.296  31.716  1.00 21.71           C  
ATOM    775  CE1 TYR L 101      17.349  27.551  33.186  1.00 21.48           C  
ATOM    776  CE2 TYR L 101      16.583  25.814  31.755  1.00 21.85           C  
ATOM    777  CZ  TYR L 101      16.330  26.945  32.490  1.00 22.33           C  
ATOM    778  OH  TYR L 101      15.026  27.480  32.530  1.00 25.02           O  
ATOM    779  C   TYR L 101      22.409  25.766  31.263  1.00 14.97           C  
ATOM    780  O   TYR L 101      22.459  25.020  30.286  1.00 15.18           O  
ATOM    781  N   THR L 102      23.497  26.065  31.994  1.00 27.51           N  
ATOM    782  CA  THR L 102      24.766  25.546  31.572  1.00 28.36           C  
ATOM    783  CB  THR L 102      25.673  26.605  31.017  1.00 29.42           C  
ATOM    784  OG1 THR L 102      25.928  27.597  31.999  1.00 30.41           O  
ATOM    785  CG2 THR L 102      24.993  27.238  29.790  1.00 29.57           C  
ATOM    786  C   THR L 102      25.471  24.901  32.726  1.00 27.57           C  
ATOM    787  O   THR L 102      25.229  25.221  33.890  1.00 27.60           O  
ATOM    788  N   PHE L 103      26.387  23.963  32.402  1.00 26.58           N  
ATOM    789  CA  PHE L 103      27.120  23.213  33.385  1.00 26.70           C  
ATOM    790  CB  PHE L 103      27.074  21.687  33.157  1.00 25.47           C  
ATOM    791  CG  PHE L 103      25.712  21.119  33.373  1.00 23.97           C  
ATOM    792  CD1 PHE L 103      24.726  21.227  32.421  1.00 24.87           C  
ATOM    793  CD2 PHE L 103      25.433  20.433  34.529  1.00 23.26           C  
ATOM    794  CE1 PHE L 103      23.479  20.688  32.640  1.00 24.75           C  
ATOM    795  CE2 PHE L 103      24.190  19.893  34.755  1.00 24.51           C  
ATOM    796  CZ  PHE L 103      23.205  20.019  33.807  1.00 24.61           C  
ATOM    797  C   PHE L 103      28.578  23.525  33.251  1.00 28.29           C  
ATOM    798  O   PHE L 103      29.062  23.888  32.181  1.00 28.18           O  
ATOM    799  N   GLY L 104      29.315  23.391  34.371  1.00 27.92           N  
ATOM    800  CA  GLY L 104      30.743  23.512  34.343  1.00 28.43           C  
ATOM    801  C   GLY L 104      31.257  22.216  33.778  1.00 28.96           C  
ATOM    802  O   GLY L 104      30.512  21.244  33.656  1.00 28.15           O  
ATOM    803  N   GLY L 105      32.556  22.190  33.415  1.00 29.85           N  
ATOM    804  CA  GLY L 105      33.258  21.080  32.819  1.00 30.26           C  
ATOM    805  C   GLY L 105      33.407  19.926  33.770  1.00 30.69           C  
ATOM    806  O   GLY L 105      33.519  18.778  33.341  1.00 30.09           O  
ATOM    807  N   GLY L 106      33.510  20.198  35.085  1.00 30.35           N  
ATOM    808  CA  GLY L 106      33.630  19.126  36.036  1.00 30.45           C  
ATOM    809  C   GLY L 106      35.018  19.080  36.596  1.00 32.69           C  
ATOM    810  O   GLY L 106      35.995  19.441  35.940  1.00 34.19           O  
ATOM    811  N   THR L 107      35.114  18.634  37.866  1.00 32.03           N  
ATOM    812  CA  THR L 107      36.371  18.475  38.538  1.00 32.62           C  
ATOM    813  CB  THR L 107      36.529  19.389  39.721  1.00 32.72           C  
ATOM    814  OG1 THR L 107      36.432  20.743  39.309  1.00 33.79           O  
ATOM    815  CG2 THR L 107      37.896  19.134  40.377  1.00 33.13           C  
ATOM    816  C   THR L 107      36.396  17.069  39.049  1.00 32.76           C  
ATOM    817  O   THR L 107      35.474  16.635  39.738  1.00 31.85           O  
ATOM    818  N   LYS L 108      37.464  16.314  38.729  1.00 33.56           N  
ATOM    819  CA  LYS L 108      37.523  14.945  39.152  1.00 35.18           C  
ATOM    820  CB  LYS L 108      38.324  14.050  38.195  1.00 36.59           C  
ATOM    821  CG  LYS L 108      38.377  12.586  38.632  1.00 40.69           C  
ATOM    822  CD  LYS L 108      38.929  11.664  37.549  1.00 45.53           C  
ATOM    823  CE  LYS L 108      38.169  11.776  36.228  1.00 46.40           C  
ATOM    824  NZ  LYS L 108      38.766  10.871  35.225  1.00 48.42           N1+
ATOM    825  C   LYS L 108      38.210  14.891  40.475  1.00 35.26           C  
ATOM    826  O   LYS L 108      39.312  15.412  40.644  1.00 35.79           O  
ATOM    827  N   LEU L 109      37.563  14.241  41.459  1.00 35.41           N  
ATOM    828  CA  LEU L 109      38.157  14.138  42.755  1.00 35.83           C  
ATOM    829  CB  LEU L 109      37.129  14.302  43.892  1.00 35.75           C  
ATOM    830  CG  LEU L 109      37.725  14.254  45.310  1.00 39.15           C  
ATOM    831  CD1 LEU L 109      38.635  15.467  45.573  1.00 41.38           C  
ATOM    832  CD2 LEU L 109      36.623  14.099  46.369  1.00 40.64           C  
ATOM    833  C   LEU L 109      38.734  12.763  42.845  1.00 36.01           C  
ATOM    834  O   LEU L 109      38.022  11.772  42.692  1.00 34.46           O  
ATOM    835  N   GLU L 110      40.057  12.678  43.084  0.90 37.16           N  
ATOM    836  CA  GLU L 110      40.733  11.419  43.193  0.90 38.94           C  
ATOM    837  CB  GLU L 110      42.005  11.341  42.336  0.90 40.30           C  
ATOM    838  CG  GLU L 110      42.768  10.022  42.482  0.90 43.95           C  
ATOM    839  CD  GLU L 110      43.992  10.099  41.583  0.90 46.91           C  
ATOM    840  OE1 GLU L 110      44.072  11.074  40.788  0.90 48.43           O  
ATOM    841  OE2 GLU L 110      44.863   9.194  41.676  0.90 48.35           O1-
ATOM    842  C   GLU L 110      41.169  11.270  44.611  0.90 39.39           C  
ATOM    843  O   GLU L 110      41.487  12.250  45.284  0.90 40.86           O  
ATOM    844  N   ILE L 111      41.197  10.020  45.106  1.00 38.56           N  
ATOM    845  CA  ILE L 111      41.601   9.806  46.460  1.00 39.91           C  
ATOM    846  CB  ILE L 111      40.701   8.868  47.215  1.00 40.80           C  
ATOM    847  CG1 ILE L 111      39.288   9.467  47.312  1.00 43.04           C  
ATOM    848  CG2 ILE L 111      41.334   8.577  48.585  1.00 42.25           C  
ATOM    849  CD1 ILE L 111      38.244   8.506  47.875  1.00 43.24           C  
ATOM    850  C   ILE L 111      42.971   9.220  46.431  1.00 40.86           C  
ATOM    851  O   ILE L 111      43.277   8.345  45.622  1.00 40.90           O  
ATOM    852  N   LYS L 112      43.857   9.745  47.296  1.00 42.15           N  
ATOM    853  CA  LYS L 112      45.181   9.210  47.356  1.00 44.56           C  
ATOM    854  CB  LYS L 112      46.197  10.146  48.030  1.00 46.44           C  
ATOM    855  CG  LYS L 112      46.530  11.370  47.177  1.00 48.86           C  
ATOM    856  CD  LYS L 112      47.316  12.450  47.919  1.00 51.51           C  
ATOM    857  CE  LYS L 112      47.657  13.654  47.040  1.00 53.03           C  
ATOM    858  NZ  LYS L 112      48.409  14.656  47.823  1.00 55.89           N1+
ATOM    859  C   LYS L 112      45.090   7.938  48.185  1.00 44.57           C  
ATOM    860  O   LYS L 112      44.624   8.028  49.353  1.00 45.81           O  
ATOM    861  OXT LYS L 112      45.475   6.860  47.659  1.00  0.00           O1-
TER     862      LYS L 112 
ATOM    863  N   GLU H 113      10.452   4.897  46.021  1.00 47.63           N1+
ATOM    864  CA  GLU H 113      10.519   6.371  45.951  1.00 47.20           C  
ATOM    865  CB  GLU H 113      11.809   6.883  46.613  1.00 50.58           C  
ATOM    866  CG  GLU H 113      11.818   6.668  48.129  1.00 58.04           C  
ATOM    867  CD  GLU H 113      13.128   7.195  48.698  1.00 66.17           C  
ATOM    868  OE1 GLU H 113      14.013   7.591  47.894  1.00 70.97           O  
ATOM    869  OE2 GLU H 113      13.259   7.213  49.953  1.00 63.72           O1-
ATOM    870  C   GLU H 113      10.459   6.834  44.532  1.00 43.49           C  
ATOM    871  O   GLU H 113       9.891   6.156  43.676  1.00 42.10           O  
ATOM    872  N   VAL H 114      11.045   8.013  44.247  1.00 40.92           N  
ATOM    873  CA  VAL H 114      10.999   8.563  42.924  1.00 37.43           C  
ATOM    874  CB  VAL H 114      11.515   9.974  42.872  1.00 36.52           C  
ATOM    875  CG1 VAL H 114      11.533  10.454  41.412  1.00 34.40           C  
ATOM    876  CG2 VAL H 114      10.650  10.840  43.805  1.00 36.17           C  
ATOM    877  C   VAL H 114      11.844   7.717  42.022  1.00 36.71           C  
ATOM    878  O   VAL H 114      12.970   7.355  42.363  1.00 35.00           O  
ATOM    879  N   LYS H 115      11.303   7.373  40.833  1.00 35.84           N  
ATOM    880  CA  LYS H 115      12.023   6.537  39.917  1.00 35.21           C  
ATOM    881  CB  LYS H 115      11.529   5.080  39.964  1.00 40.18           C  
ATOM    882  CG  LYS H 115      12.255   4.130  39.014  1.00 45.82           C  
ATOM    883  CD  LYS H 115      11.977   2.657  39.313  1.00 49.69           C  
ATOM    884  CE  LYS H 115      12.686   1.691  38.363  1.00 51.28           C  
ATOM    885  NZ  LYS H 115      12.494   0.299  38.824  1.00 55.64           N1+
ATOM    886  C   LYS H 115      11.790   7.033  38.521  1.00 32.57           C  
ATOM    887  O   LYS H 115      10.661   7.337  38.137  1.00 31.40           O  
ATOM    888  N   LEU H 116      12.875   7.144  37.726  1.00 29.23           N  
ATOM    889  CA  LEU H 116      12.771   7.537  36.349  1.00 27.88           C  
ATOM    890  CB  LEU H 116      13.399   8.915  36.066  1.00 26.13           C  
ATOM    891  CG  LEU H 116      12.674  10.089  36.754  1.00 26.30           C  
ATOM    892  CD1 LEU H 116      13.350  11.430  36.430  1.00 25.33           C  
ATOM    893  CD2 LEU H 116      11.177  10.097  36.409  1.00 26.30           C  
ATOM    894  C   LEU H 116      13.558   6.534  35.562  1.00 27.25           C  
ATOM    895  O   LEU H 116      14.725   6.293  35.862  1.00 26.89           O  
ATOM    896  N   VAL H 117      12.935   5.903  34.545  1.00 27.36           N  
ATOM    897  CA  VAL H 117      13.661   4.948  33.756  1.00 27.88           C  
ATOM    898  CB  VAL H 117      13.195   3.532  33.935  1.00 29.31           C  
ATOM    899  CG1 VAL H 117      13.651   3.025  35.312  1.00 30.21           C  
ATOM    900  CG2 VAL H 117      11.666   3.515  33.784  1.00 29.83           C  
ATOM    901  C   VAL H 117      13.525   5.300  32.309  1.00 28.11           C  
ATOM    902  O   VAL H 117      12.427   5.320  31.756  1.00 28.15           O  
ATOM    903  N   GLU H 118      14.672   5.573  31.657  1.00 27.95           N  
ATOM    904  CA  GLU H 118      14.696   5.955  30.274  1.00 28.51           C  
ATOM    905  CB  GLU H 118      15.877   6.876  29.913  1.00 27.91           C  
ATOM    906  CG  GLU H 118      15.908   8.199  30.680  1.00 27.62           C  
ATOM    907  CD  GLU H 118      16.620   7.960  32.003  1.00 28.23           C  
ATOM    908  OE1 GLU H 118      16.911   6.774  32.314  1.00 28.24           O  
ATOM    909  OE2 GLU H 118      16.887   8.961  32.721  1.00 27.74           O1-
ATOM    910  C   GLU H 118      14.849   4.723  29.437  1.00 28.93           C  
ATOM    911  O   GLU H 118      15.351   3.701  29.899  1.00 28.93           O  
ATOM    912  N   SER H 119      14.394   4.795  28.168  1.00 28.60           N  
ATOM    913  CA  SER H 119      14.554   3.692  27.265  1.00 29.46           C  
ATOM    914  CB  SER H 119      13.473   2.609  27.419  1.00 30.02           C  
ATOM    915  OG  SER H 119      12.200   3.140  27.080  1.00 32.56           O  
ATOM    916  C   SER H 119      14.456   4.225  25.867  1.00 29.02           C  
ATOM    917  O   SER H 119      14.106   5.386  25.659  1.00 28.87           O  
ATOM    918  N   GLY H 120      14.775   3.378  24.865  1.00 30.41           N  
ATOM    919  CA  GLY H 120      14.635   3.779  23.490  1.00 30.89           C  
ATOM    920  C   GLY H 120      15.957   4.100  22.854  1.00 31.57           C  
ATOM    921  O   GLY H 120      16.009   4.353  21.651  1.00 34.06           O  
ATOM    922  N   GLY H 121      17.067   4.079  23.612  1.00 31.24           N  
ATOM    923  CA  GLY H 121      18.330   4.431  23.017  1.00 30.79           C  
ATOM    924  C   GLY H 121      18.753   3.350  22.071  1.00 32.00           C  
ATOM    925  O   GLY H 121      18.274   2.219  22.138  1.00 33.83           O  
ATOM    926  N   GLY H 122      19.686   3.683  21.153  1.00 31.70           N  
ATOM    927  CA  GLY H 122      20.147   2.710  20.206  1.00 32.18           C  
ATOM    928  C   GLY H 122      21.004   3.404  19.192  1.00 32.91           C  
ATOM    929  O   GLY H 122      21.370   4.568  19.353  1.00 32.23           O  
ATOM    930  N   LEU H 123      21.343   2.676  18.108  1.00 33.26           N  
ATOM    931  CA  LEU H 123      22.179   3.194  17.060  1.00 33.34           C  
ATOM    932  CB  LEU H 123      23.066   2.107  16.424  1.00 34.05           C  
ATOM    933  CG  LEU H 123      23.971   2.610  15.287  1.00 35.24           C  
ATOM    934  CD1 LEU H 123      25.037   3.585  15.817  1.00 34.65           C  
ATOM    935  CD2 LEU H 123      24.572   1.439  14.496  1.00 35.73           C  
ATOM    936  C   LEU H 123      21.284   3.715  15.979  1.00 33.63           C  
ATOM    937  O   LEU H 123      20.290   3.083  15.626  1.00 34.24           O  
ATOM    938  N   VAL H 124      21.606   4.911  15.439  1.00 33.56           N  
ATOM    939  CA  VAL H 124      20.810   5.455  14.377  1.00 34.84           C  
ATOM    940  CB  VAL H 124      19.823   6.480  14.858  1.00 34.93           C  
ATOM    941  CG1 VAL H 124      20.588   7.744  15.279  1.00 36.17           C  
ATOM    942  CG2 VAL H 124      18.761   6.706  13.773  1.00 36.32           C  
ATOM    943  C   VAL H 124      21.748   6.101  13.398  1.00 35.84           C  
ATOM    944  O   VAL H 124      22.810   6.595  13.777  1.00 34.57           O  
ATOM    945  N   GLN H 125      21.382   6.103  12.098  1.00 36.43           N  
ATOM    946  CA  GLN H 125      22.237   6.675  11.094  1.00 37.90           C  
ATOM    947  CB  GLN H 125      21.956   6.179   9.663  1.00 40.27           C  
ATOM    948  CG  GLN H 125      20.586   6.578   9.114  1.00 35.99           C  
ATOM    949  CD  GLN H 125      20.483   6.013   7.704  1.00 40.68           C  
ATOM    950  OE1 GLN H 125      21.026   4.950   7.408  1.00  0.00           O  
ATOM    951  NE2 GLN H 125      19.773   6.747   6.806  1.00  0.00           N  
ATOM    952  C   GLN H 125      22.062   8.157  11.120  1.00 37.36           C  
ATOM    953  O   GLN H 125      21.067   8.674  11.626  1.00 36.90           O  
ATOM    954  N   PRO H 126      23.022   8.860  10.585  1.00 37.77           N  
ATOM    955  CA  PRO H 126      22.947  10.291  10.594  1.00 37.77           C  
ATOM    956  CD  PRO H 126      24.394   8.381  10.554  1.00 30.57           C  
ATOM    957  CB  PRO H 126      24.314  10.779  10.118  1.00 39.01           C  
ATOM    958  CG  PRO H 126      25.268   9.649  10.556  1.00 40.25           C  
ATOM    959  C   PRO H 126      21.790  10.769   9.782  1.00 38.27           C  
ATOM    960  O   PRO H 126      21.535  10.205   8.718  1.00 38.41           O  
ATOM    961  N   GLY H 127      21.079  11.802  10.275  1.00 37.30           N  
ATOM    962  CA  GLY H 127      19.956  12.356   9.579  1.00 38.22           C  
ATOM    963  C   GLY H 127      18.724  11.579   9.940  1.00 38.41           C  
ATOM    964  O   GLY H 127      17.632  11.900   9.474  1.00 39.11           O  
ATOM    965  N   GLY H 128      18.862  10.548  10.799  1.00 37.82           N  
ATOM    966  CA  GLY H 128      17.739   9.711  11.129  1.00 37.78           C  
ATOM    967  C   GLY H 128      16.998  10.270  12.307  1.00 37.20           C  
ATOM    968  O   GLY H 128      17.289  11.367  12.783  1.00 36.22           O  
ATOM    969  N   SER H 129      16.002   9.500  12.807  1.00 36.62           N  
ATOM    970  CA  SER H 129      15.199   9.936  13.917  1.00 36.44           C  
ATOM    971  CB  SER H 129      13.767  10.339  13.521  1.00 36.44           C  
ATOM    972  OG  SER H 129      13.793  11.479  12.676  1.00 39.93           O  
ATOM    973  C   SER H 129      15.078   8.821  14.915  1.00 34.99           C  
ATOM    974  O   SER H 129      15.224   7.645  14.584  1.00 35.10           O  
ATOM    975  N   LEU H 130      14.831   9.185  16.193  1.00 34.21           N  
ATOM    976  CA  LEU H 130      14.690   8.204  17.231  1.00 33.45           C  
ATOM    977  CB  LEU H 130      16.051   7.853  17.862  1.00 34.99           C  
ATOM    978  CG  LEU H 130      16.029   6.673  18.847  1.00 36.24           C  
ATOM    979  CD1 LEU H 130      15.700   5.356  18.126  1.00 37.90           C  
ATOM    980  CD2 LEU H 130      17.339   6.594  19.645  1.00 36.48           C  
ATOM    981  C   LEU H 130      13.820   8.813  18.296  1.00 32.37           C  
ATOM    982  O   LEU H 130      13.843  10.025  18.501  1.00 31.33           O  
ATOM    983  N   LYS H 131      13.009   7.990  18.996  1.00 31.58           N  
ATOM    984  CA  LYS H 131      12.166   8.524  20.030  1.00 31.55           C  
ATOM    985  CB  LYS H 131      10.674   8.234  19.801  1.00 33.02           C  
ATOM    986  CG  LYS H 131       9.739   9.011  20.726  1.00 36.23           C  
ATOM    987  CD  LYS H 131       8.285   9.001  20.248  1.00 40.83           C  
ATOM    988  CE  LYS H 131       7.365   9.935  21.036  1.00 41.73           C  
ATOM    989  NZ  LYS H 131       6.005   9.912  20.454  1.00 43.81           N1+
ATOM    990  C   LYS H 131      12.561   7.882  21.328  1.00 30.87           C  
ATOM    991  O   LYS H 131      12.623   6.659  21.434  1.00 30.97           O  
ATOM    992  N   LEU H 132      12.846   8.708  22.356  1.00 29.54           N  
ATOM    993  CA  LEU H 132      13.219   8.186  23.640  1.00 29.28           C  
ATOM    994  CB  LEU H 132      14.382   8.939  24.312  1.00 27.09           C  
ATOM    995  CG  LEU H 132      15.712   8.873  23.540  1.00 26.99           C  
ATOM    996  CD1 LEU H 132      16.820   9.636  24.284  1.00 25.81           C  
ATOM    997  CD2 LEU H 132      16.098   7.423  23.204  1.00 26.62           C  
ATOM    998  C   LEU H 132      12.043   8.338  24.548  1.00 29.27           C  
ATOM    999  O   LEU H 132      11.203   9.216  24.354  1.00 29.09           O  
ATOM   1000  N   SER H 133      11.946   7.462  25.567  1.00 29.59           N  
ATOM   1001  CA  SER H 133      10.855   7.548  26.491  1.00 30.84           C  
ATOM   1002  CB  SER H 133       9.824   6.420  26.317  1.00 32.34           C  
ATOM   1003  OG  SER H 133      10.452   5.157  26.466  1.00 37.33           O  
ATOM   1004  C   SER H 133      11.409   7.476  27.882  1.00 29.14           C  
ATOM   1005  O   SER H 133      12.515   6.985  28.103  1.00 27.98           O  
ATOM   1006  N   CYS H 134      10.654   8.019  28.859  1.00 29.40           N  
ATOM   1007  CA  CYS H 134      11.061   7.999  30.238  1.00 30.07           C  
ATOM   1008  CB  CYS H 134      11.604   9.373  30.709  1.00 30.21           C  
ATOM   1009  SG  CYS H 134      11.976   9.475  32.490  1.00 35.29           S  
ATOM   1010  C   CYS H 134       9.841   7.652  31.042  1.00 29.92           C  
ATOM   1011  O   CYS H 134       8.828   8.348  30.980  1.00 30.02           O  
ATOM   1012  N   ALA H 135       9.901   6.554  31.824  1.00 29.28           N  
ATOM   1013  CA  ALA H 135       8.760   6.157  32.599  1.00 30.14           C  
ATOM   1014  CB  ALA H 135       8.579   4.633  32.695  1.00 31.28           C  
ATOM   1015  C   ALA H 135       8.972   6.674  33.980  1.00 30.52           C  
ATOM   1016  O   ALA H 135      10.042   6.512  34.563  1.00 31.43           O  
ATOM   1017  N   THR H 136       7.934   7.312  34.547  1.00 30.40           N  
ATOM   1018  CA  THR H 136       8.068   7.909  35.841  1.00 30.07           C  
ATOM   1019  CB  THR H 136       7.660   9.344  35.847  1.00 28.81           C  
ATOM   1020  OG1 THR H 136       8.499  10.108  34.994  1.00  0.00           O  
ATOM   1021  CG2 THR H 136       7.723   9.843  37.287  1.00  0.00           C  
ATOM   1022  C   THR H 136       7.168   7.219  36.813  1.00 31.77           C  
ATOM   1023  O   THR H 136       6.071   6.790  36.461  1.00 32.37           O  
ATOM   1024  N   SER H 137       7.633   7.092  38.077  1.00 31.92           N  
ATOM   1025  CA  SER H 137       6.830   6.481  39.097  1.00 33.15           C  
ATOM   1026  CB  SER H 137       7.022   4.958  39.210  1.00 34.97           C  
ATOM   1027  OG  SER H 137       6.628   4.308  38.012  1.00 36.07           O  
ATOM   1028  C   SER H 137       7.264   7.027  40.421  1.00 32.65           C  
ATOM   1029  O   SER H 137       8.354   7.582  40.554  1.00 30.77           O  
ATOM   1030  N   GLY H 138       6.399   6.891  41.444  1.00 38.95           N  
ATOM   1031  CA  GLY H 138       6.774   7.278  42.773  1.00 37.73           C  
ATOM   1032  C   GLY H 138       6.263   8.642  43.112  1.00 36.77           C  
ATOM   1033  O   GLY H 138       6.205   8.998  44.288  1.00 38.49           O  
ATOM   1034  N   PHE H 139       5.877   9.454  42.112  1.00 32.75           N  
ATOM   1035  CA  PHE H 139       5.402  10.756  42.473  1.00 30.13           C  
ATOM   1036  CB  PHE H 139       6.492  11.845  42.525  1.00 27.75           C  
ATOM   1037  CG  PHE H 139       7.229  11.935  41.230  1.00 24.83           C  
ATOM   1038  CD1 PHE H 139       6.616  12.364  40.081  1.00 23.46           C  
ATOM   1039  CD2 PHE H 139       8.565  11.625  41.170  1.00 20.33           C  
ATOM   1040  CE1 PHE H 139       7.311  12.463  38.899  1.00 16.47           C  
ATOM   1041  CE2 PHE H 139       9.269  11.720  39.995  1.00 15.48           C  
ATOM   1042  CZ  PHE H 139       8.643  12.140  38.852  1.00 17.50           C  
ATOM   1043  C   PHE H 139       4.332  11.193  41.531  1.00 32.39           C  
ATOM   1044  O   PHE H 139       4.106  10.580  40.487  1.00 33.69           O  
ATOM   1045  N   THR H 140       3.628  12.286  41.892  1.00 34.07           N  
ATOM   1046  CA  THR H 140       2.595  12.743  41.021  1.00 37.01           C  
ATOM   1047  CB  THR H 140       1.572  13.624  41.695  1.00 38.49           C  
ATOM   1048  OG1 THR H 140       0.567  13.994  40.764  1.00 41.02           O  
ATOM   1049  CG2 THR H 140       2.232  14.873  42.302  1.00 38.24           C  
ATOM   1050  C   THR H 140       3.272  13.462  39.902  1.00 36.09           C  
ATOM   1051  O   THR H 140       3.674  14.622  39.996  1.00 36.45           O  
ATOM   1052  N   PHE H 141       3.377  12.746  38.774  1.00 33.86           N  
ATOM   1053  CA  PHE H 141       4.073  13.178  37.602  1.00 33.71           C  
ATOM   1054  CB  PHE H 141       4.029  12.098  36.504  1.00 34.52           C  
ATOM   1055  CG  PHE H 141       4.757  12.558  35.289  1.00 29.48           C  
ATOM   1056  CD1 PHE H 141       6.132  12.590  35.251  1.00 29.22           C  
ATOM   1057  CD2 PHE H 141       4.052  12.931  34.169  1.00 26.46           C  
ATOM   1058  CE1 PHE H 141       6.789  13.008  34.118  1.00 28.97           C  
ATOM   1059  CE2 PHE H 141       4.702  13.349  33.033  1.00 26.58           C  
ATOM   1060  CZ  PHE H 141       6.075  13.389  33.006  1.00 27.38           C  
ATOM   1061  C   PHE H 141       3.425  14.431  37.107  1.00 34.07           C  
ATOM   1062  O   PHE H 141       4.103  15.343  36.635  1.00 32.70           O  
ATOM   1063  N   SER H 142       2.091  14.523  37.232  1.00 32.76           N  
ATOM   1064  CA  SER H 142       1.351  15.627  36.692  1.00 32.31           C  
ATOM   1065  CB  SER H 142      -0.161  15.487  36.930  1.00 33.04           C  
ATOM   1066  OG  SER H 142      -0.437  15.512  38.324  1.00 35.98           O  
ATOM   1067  C   SER H 142       1.776  16.937  37.301  1.00 30.80           C  
ATOM   1068  O   SER H 142       1.513  17.995  36.735  1.00 29.85           O  
ATOM   1069  N   ASP H 143       2.371  16.912  38.505  1.00 30.61           N  
ATOM   1070  CA  ASP H 143       2.791  18.089  39.223  1.00 33.86           C  
ATOM   1071  CB  ASP H 143       2.854  17.885  40.743  1.00 39.27           C  
ATOM   1072  CG  ASP H 143       1.419  17.827  41.241  1.00 42.59           C  
ATOM   1073  OD1 ASP H 143       0.500  17.682  40.390  1.00 44.80           O  
ATOM   1074  OD2 ASP H 143       1.222  17.939  42.479  1.00 45.24           O1-
ATOM   1075  C   ASP H 143       4.104  18.701  38.806  1.00 33.75           C  
ATOM   1076  O   ASP H 143       4.357  19.843  39.186  1.00 33.63           O  
ATOM   1077  N   TYR H 144       4.999  17.998  38.072  1.00 32.32           N  
ATOM   1078  CA  TYR H 144       6.336  18.543  37.929  1.00 29.36           C  
ATOM   1079  CB  TYR H 144       7.421  17.578  38.439  1.00 27.95           C  
ATOM   1080  CG  TYR H 144       7.184  17.287  39.882  1.00 30.82           C  
ATOM   1081  CD1 TYR H 144       6.224  16.374  40.255  1.00 32.90           C  
ATOM   1082  CD2 TYR H 144       7.928  17.904  40.861  1.00 33.39           C  
ATOM   1083  CE1 TYR H 144       6.000  16.089  41.582  1.00 35.07           C  
ATOM   1084  CE2 TYR H 144       7.710  17.623  42.190  1.00 36.23           C  
ATOM   1085  CZ  TYR H 144       6.743  16.716  42.552  1.00 36.43           C  
ATOM   1086  OH  TYR H 144       6.517  16.426  43.915  1.00 38.51           O  
ATOM   1087  C   TYR H 144       6.722  18.831  36.496  1.00 29.24           C  
ATOM   1088  O   TYR H 144       6.198  18.233  35.558  1.00 29.75           O  
ATOM   1089  N   TYR H 145       7.647  19.811  36.308  1.00 24.37           N  
ATOM   1090  CA  TYR H 145       8.250  20.107  35.042  1.00 24.55           C  
ATOM   1091  CB  TYR H 145       9.045  21.422  35.030  1.00 24.58           C  
ATOM   1092  CG  TYR H 145       8.120  22.557  35.295  1.00 26.66           C  
ATOM   1093  CD1 TYR H 145       7.837  22.961  36.581  1.00 29.40           C  
ATOM   1094  CD2 TYR H 145       7.528  23.221  34.251  1.00 28.71           C  
ATOM   1095  CE1 TYR H 145       6.986  24.016  36.818  1.00 31.20           C  
ATOM   1096  CE2 TYR H 145       6.676  24.275  34.481  1.00 29.63           C  
ATOM   1097  CZ  TYR H 145       6.406  24.678  35.763  1.00 31.70           C  
ATOM   1098  OH  TYR H 145       5.531  25.764  35.982  1.00 19.20           O  
ATOM   1099  C   TYR H 145       9.264  19.024  34.839  1.00 23.90           C  
ATOM   1100  O   TYR H 145       9.810  18.513  35.814  1.00 22.77           O  
ATOM   1101  N   ILE H 146       9.520  18.606  33.579  1.00 23.21           N  
ATOM   1102  CA  ILE H 146      10.483  17.557  33.375  1.00 23.01           C  
ATOM   1103  CB  ILE H 146       9.889  16.260  32.914  1.00 23.15           C  
ATOM   1104  CG1 ILE H 146      10.895  15.116  33.106  1.00  0.00           C  
ATOM   1105  CG2 ILE H 146       9.428  16.431  31.462  1.00  0.00           C  
ATOM   1106  CD1 ILE H 146      10.260  13.729  33.015  1.00  0.00           C  
ATOM   1107  C   ILE H 146      11.498  18.005  32.359  1.00 24.02           C  
ATOM   1108  O   ILE H 146      11.245  18.915  31.572  1.00 23.95           O  
ATOM   1109  N   TYR H 147      12.703  17.390  32.379  1.00 22.83           N  
ATOM   1110  CA  TYR H 147      13.753  17.836  31.503  1.00 23.38           C  
ATOM   1111  CB  TYR H 147      14.873  18.608  32.233  1.00 23.81           C  
ATOM   1112  CG  TYR H 147      14.340  19.734  33.055  1.00 16.89           C  
ATOM   1113  CD1 TYR H 147      13.963  20.931  32.494  1.00 17.28           C  
ATOM   1114  CD2 TYR H 147      14.247  19.587  34.421  1.00 17.03           C  
ATOM   1115  CE1 TYR H 147      13.486  21.953  33.284  1.00 18.15           C  
ATOM   1116  CE2 TYR H 147      13.772  20.602  35.217  1.00 17.91           C  
ATOM   1117  CZ  TYR H 147      13.388  21.791  34.646  1.00 17.84           C  
ATOM   1118  OH  TYR H 147      12.899  22.840  35.455  1.00 24.95           O  
ATOM   1119  C   TYR H 147      14.491  16.651  30.947  1.00 23.20           C  
ATOM   1120  O   TYR H 147      14.405  15.536  31.462  1.00 22.81           O  
ATOM   1121  N   TRP H 148      15.232  16.894  29.842  1.00 22.89           N  
ATOM   1122  CA  TRP H 148      16.150  15.933  29.298  1.00 22.54           C  
ATOM   1123  CB  TRP H 148      15.861  15.535  27.839  1.00 22.43           C  
ATOM   1124  CG  TRP H 148      14.626  14.680  27.666  1.00 23.48           C  
ATOM   1125  CD2 TRP H 148      14.625  13.245  27.750  1.00 23.32           C  
ATOM   1126  CD1 TRP H 148      13.338  15.053  27.416  1.00 23.25           C  
ATOM   1127  NE1 TRP H 148      12.534  13.939  27.340  1.00 24.18           N  
ATOM   1128  CE2 TRP H 148      13.312  12.820  27.544  1.00 24.07           C  
ATOM   1129  CE3 TRP H 148      15.634  12.354  27.979  1.00 23.46           C  
ATOM   1130  CZ2 TRP H 148      12.988  11.494  27.563  1.00 23.67           C  
ATOM   1131  CZ3 TRP H 148      15.303  11.017  27.999  1.00 22.80           C  
ATOM   1132  CH2 TRP H 148      14.005  10.595  27.795  1.00 22.87           C  
ATOM   1133  C   TRP H 148      17.500  16.595  29.344  1.00 21.85           C  
ATOM   1134  O   TRP H 148      17.629  17.780  29.038  1.00 22.59           O  
ATOM   1135  N   VAL H 149      18.535  15.847  29.783  1.00 21.45           N  
ATOM   1136  CA  VAL H 149      19.886  16.343  29.848  1.00 21.64           C  
ATOM   1137  CB  VAL H 149      20.368  16.576  31.252  1.00 21.44           C  
ATOM   1138  CG1 VAL H 149      21.846  17.000  31.211  1.00 23.97           C  
ATOM   1139  CG2 VAL H 149      19.441  17.602  31.927  1.00 23.13           C  
ATOM   1140  C   VAL H 149      20.745  15.258  29.274  1.00 22.57           C  
ATOM   1141  O   VAL H 149      20.464  14.078  29.471  1.00 23.43           O  
ATOM   1142  N   ARG H 150      21.822  15.617  28.544  1.00 23.81           N  
ATOM   1143  CA  ARG H 150      22.622  14.573  27.960  1.00 24.47           C  
ATOM   1144  CB  ARG H 150      22.549  14.527  26.422  1.00 24.41           C  
ATOM   1145  CG  ARG H 150      23.009  15.812  25.727  1.00 27.58           C  
ATOM   1146  CD  ARG H 150      22.816  15.770  24.209  1.00 28.36           C  
ATOM   1147  NE  ARG H 150      23.274  17.073  23.650  1.00 29.42           N  
ATOM   1148  CZ  ARG H 150      22.992  17.396  22.354  1.00 31.00           C  
ATOM   1149  NH1 ARG H 150      22.295  16.527  21.565  1.00 31.02           N1+
ATOM   1150  NH2 ARG H 150      23.406  18.592  21.844  1.00 30.91           N  
ATOM   1151  C   ARG H 150      24.055  14.753  28.351  1.00 24.83           C  
ATOM   1152  O   ARG H 150      24.491  15.855  28.681  1.00 25.08           O  
ATOM   1153  N   GLN H 151      24.814  13.636  28.355  1.00 25.65           N  
ATOM   1154  CA  GLN H 151      26.213  13.662  28.679  1.00 26.08           C  
ATOM   1155  CB  GLN H 151      26.560  12.840  29.937  1.00 26.33           C  
ATOM   1156  CG  GLN H 151      28.045  12.867  30.307  1.00 27.05           C  
ATOM   1157  CD  GLN H 151      28.224  12.140  31.633  1.00 29.11           C  
ATOM   1158  OE1 GLN H 151      27.667  11.065  31.852  1.00 28.94           O  
ATOM   1159  NE2 GLN H 151      29.023  12.749  32.552  1.00 30.17           N  
ATOM   1160  C   GLN H 151      26.952  13.073  27.514  1.00 27.14           C  
ATOM   1161  O   GLN H 151      26.665  11.958  27.084  1.00 27.08           O  
ATOM   1162  N   THR H 152      27.943  13.818  26.981  1.00 28.90           N  
ATOM   1163  CA  THR H 152      28.689  13.394  25.825  1.00 30.30           C  
ATOM   1164  CB  THR H 152      29.337  14.538  25.097  1.00 31.21           C  
ATOM   1165  OG1 THR H 152      30.251  15.206  25.955  1.00 31.97           O  
ATOM   1166  CG2 THR H 152      28.241  15.515  24.632  1.00 31.59           C  
ATOM   1167  C   THR H 152      29.777  12.453  26.252  1.00 31.11           C  
ATOM   1168  O   THR H 152      30.003  12.226  27.439  1.00 29.09           O  
ATOM   1169  N   PRO H 153      30.444  11.873  25.284  1.00 33.06           N  
ATOM   1170  CA  PRO H 153      31.524  10.967  25.569  1.00 34.17           C  
ATOM   1171  CD  PRO H 153      29.823  11.594  24.000  1.00 33.01           C  
ATOM   1172  CB  PRO H 153      31.900  10.344  24.228  1.00 34.59           C  
ATOM   1173  CG  PRO H 153      30.580  10.379  23.435  1.00 33.58           C  
ATOM   1174  C   PRO H 153      32.639  11.688  26.262  1.00 34.70           C  
ATOM   1175  O   PRO H 153      33.398  11.057  26.994  1.00 35.13           O  
ATOM   1176  N   GLU H 154      32.754  13.006  26.021  1.00 36.00           N  
ATOM   1177  CA  GLU H 154      33.711  13.884  26.633  1.00 38.78           C  
ATOM   1178  CB  GLU H 154      33.734  15.299  26.026  1.00 41.61           C  
ATOM   1179  CG  GLU H 154      34.425  15.382  24.663  1.00 46.57           C  
ATOM   1180  CD  GLU H 154      33.497  14.821  23.596  1.00 48.45           C  
ATOM   1181  OE1 GLU H 154      32.342  15.314  23.499  1.00 48.99           O  
ATOM   1182  OE2 GLU H 154      33.932  13.895  22.861  1.00 48.72           O1-
ATOM   1183  C   GLU H 154      33.327  14.009  28.076  1.00 37.55           C  
ATOM   1184  O   GLU H 154      34.119  14.448  28.908  1.00 36.69           O  
ATOM   1185  N   LYS H 155      32.075  13.625  28.395  1.00 36.07           N  
ATOM   1186  CA  LYS H 155      31.506  13.711  29.712  1.00 36.19           C  
ATOM   1187  CB  LYS H 155      32.415  13.173  30.830  1.00 37.18           C  
ATOM   1188  CG  LYS H 155      32.413  11.648  30.880  1.00 39.84           C  
ATOM   1189  CD  LYS H 155      33.486  11.047  31.781  1.00 43.08           C  
ATOM   1190  CE  LYS H 155      33.382   9.525  31.878  1.00 48.69           C  
ATOM   1191  NZ  LYS H 155      33.368   8.939  30.521  1.00 49.91           N1+
ATOM   1192  C   LYS H 155      31.091  15.105  30.055  1.00 35.25           C  
ATOM   1193  O   LYS H 155      31.021  15.468  31.228  1.00 36.11           O  
ATOM   1194  N   ARG H 156      30.779  15.920  29.030  1.00 34.18           N  
ATOM   1195  CA  ARG H 156      30.225  17.224  29.267  1.00 34.18           C  
ATOM   1196  CB  ARG H 156      30.418  18.200  28.096  1.00 37.98           C  
ATOM   1197  CG  ARG H 156      31.880  18.519  27.802  1.00 44.30           C  
ATOM   1198  CD  ARG H 156      32.507  19.493  28.794  1.00 51.29           C  
ATOM   1199  NE  ARG H 156      33.917  19.691  28.366  1.00 56.30           N  
ATOM   1200  CZ  ARG H 156      34.512  20.909  28.516  1.00 57.10           C  
ATOM   1201  NH1 ARG H 156      33.810  21.943  29.064  1.00 56.27           N1+
ATOM   1202  NH2 ARG H 156      35.802  21.090  28.113  1.00 57.89           N  
ATOM   1203  C   ARG H 156      28.743  17.034  29.415  1.00 30.97           C  
ATOM   1204  O   ARG H 156      28.168  16.109  28.844  1.00 29.03           O  
ATOM   1205  N   LEU H 157      28.081  17.912  30.198  1.00 27.66           N  
ATOM   1206  CA  LEU H 157      26.662  17.812  30.410  1.00 26.36           C  
ATOM   1207  CB  LEU H 157      26.281  17.905  31.897  1.00 25.75           C  
ATOM   1208  CG  LEU H 157      26.766  16.705  32.735  1.00 26.37           C  
ATOM   1209  CD1 LEU H 157      26.433  16.889  34.223  1.00 25.66           C  
ATOM   1210  CD2 LEU H 157      26.208  15.383  32.181  1.00 27.14           C  
ATOM   1211  C   LEU H 157      26.001  18.953  29.696  1.00 26.16           C  
ATOM   1212  O   LEU H 157      26.487  20.083  29.730  1.00 26.23           O  
ATOM   1213  N   GLU H 158      24.870  18.675  29.008  1.00 25.03           N  
ATOM   1214  CA  GLU H 158      24.176  19.712  28.296  1.00 25.73           C  
ATOM   1215  CB  GLU H 158      24.460  19.697  26.784  1.00 27.73           C  
ATOM   1216  CG  GLU H 158      23.838  20.874  26.032  1.00 31.45           C  
ATOM   1217  CD  GLU H 158      24.159  20.724  24.550  1.00 35.71           C  
ATOM   1218  OE1 GLU H 158      24.750  19.679  24.171  1.00 37.22           O  
ATOM   1219  OE2 GLU H 158      23.811  21.656  23.776  1.00 37.77           O1-
ATOM   1220  C   GLU H 158      22.696  19.506  28.456  1.00 24.19           C  
ATOM   1221  O   GLU H 158      22.190  18.398  28.290  1.00 23.20           O  
ATOM   1222  N   TRP H 159      21.963  20.591  28.784  1.00 23.33           N  
ATOM   1223  CA  TRP H 159      20.532  20.540  28.931  1.00 23.05           C  
ATOM   1224  CB  TRP H 159      19.996  21.707  29.775  1.00 22.99           C  
ATOM   1225  CG  TRP H 159      18.500  21.855  29.745  1.00 23.34           C  
ATOM   1226  CD2 TRP H 159      17.835  22.953  29.104  1.00 24.15           C  
ATOM   1227  CD1 TRP H 159      17.527  21.069  30.283  1.00 23.21           C  
ATOM   1228  NE1 TRP H 159      16.291  21.601  30.006  1.00 17.59           N  
ATOM   1229  CE2 TRP H 159      16.467  22.764  29.284  1.00 17.70           C  
ATOM   1230  CE3 TRP H 159      18.327  24.029  28.424  1.00 18.62           C  
ATOM   1231  CZ2 TRP H 159      15.561  23.655  28.782  1.00 17.90           C  
ATOM   1232  CZ3 TRP H 159      17.413  24.925  27.918  1.00 18.34           C  
ATOM   1233  CH2 TRP H 159      16.058  24.740  28.094  1.00 18.33           C  
ATOM   1234  C   TRP H 159      19.920  20.607  27.561  1.00 23.78           C  
ATOM   1235  O   TRP H 159      20.206  21.529  26.801  1.00 25.50           O  
ATOM   1236  N   VAL H 160      19.174  19.549  27.168  1.00 23.34           N  
ATOM   1237  CA  VAL H 160      18.510  19.441  25.894  1.00 24.31           C  
ATOM   1238  CB  VAL H 160      18.536  18.045  25.340  1.00 25.80           C  
ATOM   1239  CG1 VAL H 160      20.000  17.691  25.040  1.00 27.35           C  
ATOM   1240  CG2 VAL H 160      17.877  17.082  26.335  1.00 25.74           C  
ATOM   1241  C   VAL H 160      17.098  19.970  25.799  1.00 24.01           C  
ATOM   1242  O   VAL H 160      16.730  20.530  24.768  1.00 24.26           O  
ATOM   1243  N   ALA H 161      16.238  19.769  26.826  1.00 22.96           N  
ATOM   1244  CA  ALA H 161      14.869  20.194  26.647  1.00 22.92           C  
ATOM   1245  CB  ALA H 161      14.063  19.263  25.725  1.00 22.29           C  
ATOM   1246  C   ALA H 161      14.144  20.236  27.963  1.00 22.92           C  
ATOM   1247  O   ALA H 161      14.481  19.524  28.907  1.00 23.10           O  
ATOM   1248  N   TYR H 162      13.107  21.101  28.036  1.00 22.88           N  
ATOM   1249  CA  TYR H 162      12.288  21.287  29.207  1.00 23.01           C  
ATOM   1250  CB  TYR H 162      12.681  22.567  29.965  1.00 23.66           C  
ATOM   1251  CG  TYR H 162      11.512  23.164  30.663  1.00  0.00           C  
ATOM   1252  CD1 TYR H 162      11.016  22.727  31.871  1.00  0.00           C  
ATOM   1253  CD2 TYR H 162      10.918  24.237  30.054  1.00  0.00           C  
ATOM   1254  CE1 TYR H 162       9.929  23.360  32.444  1.00  0.00           C  
ATOM   1255  CE2 TYR H 162       9.842  24.870  30.612  1.00  0.00           C  
ATOM   1256  CZ  TYR H 162       9.347  24.436  31.808  1.00  0.00           C  
ATOM   1257  OH  TYR H 162       8.241  25.117  32.351  1.00  0.00           O  
ATOM   1258  C   TYR H 162      10.846  21.375  28.809  1.00 23.62           C  
ATOM   1259  O   TYR H 162      10.514  21.951  27.773  1.00 24.37           O  
ATOM   1260  N   ILE H 163       9.952  20.771  29.627  1.00 23.39           N  
ATOM   1261  CA  ILE H 163       8.537  20.841  29.377  1.00 24.74           C  
ATOM   1262  CB  ILE H 163       7.957  19.580  28.798  1.00 24.52           C  
ATOM   1263  CG1 ILE H 163       6.533  19.832  28.275  1.00 24.79           C  
ATOM   1264  CG2 ILE H 163       8.044  18.473  29.856  1.00 25.35           C  
ATOM   1265  CD1 ILE H 163       6.000  18.700  27.398  1.00 26.30           C  
ATOM   1266  C   ILE H 163       7.842  21.130  30.678  1.00 25.10           C  
ATOM   1267  O   ILE H 163       8.232  20.631  31.733  1.00 25.43           O  
ATOM   1268  N   SER H 164       6.776  21.953  30.621  1.00 25.04           N  
ATOM   1269  CA  SER H 164       6.027  22.341  31.786  1.00 25.94           C  
ATOM   1270  CB  SER H 164       5.080  23.523  31.514  1.00 26.23           C  
ATOM   1271  OG  SER H 164       4.361  23.872  32.686  1.00 20.23           O  
ATOM   1272  C   SER H 164       5.205  21.175  32.248  1.00 25.93           C  
ATOM   1273  O   SER H 164       5.023  20.197  31.527  1.00 24.87           O  
ATOM   1274  N   ASN H 165       4.509  21.387  33.381  1.00 53.91           N  
ATOM   1275  CA  ASN H 165       3.598  20.481  33.999  1.00 54.30           C  
ATOM   1276  CB  ASN H 165       2.845  21.132  35.174  1.00 54.39           C  
ATOM   1277  CG  ASN H 165       3.816  21.350  36.314  1.00 41.14           C  
ATOM   1278  OD1 ASN H 165       4.505  20.422  36.724  1.00 39.19           O  
ATOM   1279  ND2 ASN H 165       3.883  22.604  36.843  1.00 37.40           N  
ATOM   1280  C   ASN H 165       2.525  20.067  33.034  1.00 54.56           C  
ATOM   1281  O   ASN H 165       2.274  18.878  32.859  1.00 55.25           O  
ATOM   1282  N   GLY H 166       1.842  21.052  32.426  1.00 54.95           N  
ATOM   1283  CA  GLY H 166       0.749  20.900  31.502  1.00 54.58           C  
ATOM   1284  C   GLY H 166       1.179  20.429  30.150  1.00 56.32           C  
ATOM   1285  O   GLY H 166       0.378  19.861  29.407  1.00 57.48           O  
ATOM   1286  N   GLY H 167       2.424  20.750  29.753  1.00 54.86           N  
ATOM   1287  CA  GLY H 167       2.886  20.398  28.445  1.00 53.19           C  
ATOM   1288  C   GLY H 167       2.656  21.573  27.564  1.00 52.63           C  
ATOM   1289  O   GLY H 167       2.977  21.545  26.380  1.00 52.00           O  
ATOM   1290  N   TYR H 168       2.091  22.651  28.127  1.00 52.90           N  
ATOM   1291  CA  TYR H 168       1.805  23.816  27.354  1.00 53.73           C  
ATOM   1292  CB  TYR H 168       1.033  24.882  28.153  1.00  0.00           C  
ATOM   1293  CG  TYR H 168       0.644  25.975  27.217  1.00  0.00           C  
ATOM   1294  CD1 TYR H 168      -0.357  25.771  26.295  1.00  0.00           C  
ATOM   1295  CD2 TYR H 168       1.258  27.205  27.270  1.00  0.00           C  
ATOM   1296  CE1 TYR H 168      -0.732  26.769  25.427  1.00  0.00           C  
ATOM   1297  CE2 TYR H 168       0.887  28.208  26.406  1.00  0.00           C  
ATOM   1298  CZ  TYR H 168      -0.108  27.992  25.481  1.00  0.00           C  
ATOM   1299  OH  TYR H 168      -0.492  29.020  24.594  1.00  0.00           O  
ATOM   1300  C   TYR H 168       3.094  24.406  26.891  1.00 52.96           C  
ATOM   1301  O   TYR H 168       3.202  24.823  25.740  1.00 54.59           O  
ATOM   1302  N   LYS H 169       4.127  24.446  27.758  1.00 33.94           N  
ATOM   1303  CA  LYS H 169       5.274  25.159  27.259  1.00 32.75           C  
ATOM   1304  CB  LYS H 169       5.695  26.341  28.151  1.00 34.21           C  
ATOM   1305  CG  LYS H 169       4.666  27.470  28.225  1.00 37.42           C  
ATOM   1306  CD  LYS H 169       4.988  28.505  29.305  1.00  0.00           C  
ATOM   1307  CE  LYS H 169       5.015  27.929  30.722  1.00  0.00           C  
ATOM   1308  NZ  LYS H 169       5.471  28.960  31.680  1.00  0.00           N1+
ATOM   1309  C   LYS H 169       6.469  24.262  27.170  1.00 31.34           C  
ATOM   1310  O   LYS H 169       6.666  23.376  27.999  1.00 30.12           O  
ATOM   1311  N   THR H 170       7.307  24.483  26.132  1.00 29.95           N  
ATOM   1312  CA  THR H 170       8.507  23.710  25.970  1.00 28.49           C  
ATOM   1313  CB  THR H 170       8.427  22.719  24.847  1.00 29.39           C  
ATOM   1314  OG1 THR H 170       8.229  23.395  23.614  1.00 32.65           O  
ATOM   1315  CG2 THR H 170       7.255  21.759  25.116  1.00 30.65           C  
ATOM   1316  C   THR H 170       9.626  24.652  25.642  1.00 28.52           C  
ATOM   1317  O   THR H 170       9.405  25.680  25.006  1.00 28.77           O  
ATOM   1318  N   TYR H 171      10.864  24.340  26.094  1.00 27.48           N  
ATOM   1319  CA  TYR H 171      11.968  25.197  25.753  1.00 27.38           C  
ATOM   1320  CB  TYR H 171      12.437  26.130  26.890  1.00 27.42           C  
ATOM   1321  CG  TYR H 171      11.258  26.917  27.384  1.00 28.61           C  
ATOM   1322  CD1 TYR H 171      10.519  27.748  26.570  1.00 28.75           C  
ATOM   1323  CD2 TYR H 171      10.914  26.852  28.711  1.00 29.84           C  
ATOM   1324  CE1 TYR H 171       9.443  28.455  27.068  1.00 29.99           C  
ATOM   1325  CE2 TYR H 171       9.845  27.552  29.219  1.00 31.09           C  
ATOM   1326  CZ  TYR H 171       9.100  28.356  28.394  1.00 30.69           C  
ATOM   1327  OH  TYR H 171       8.001  29.077  28.910  1.00 34.55           O  
ATOM   1328  C   TYR H 171      13.124  24.331  25.328  1.00 27.17           C  
ATOM   1329  O   TYR H 171      13.271  23.202  25.799  1.00 26.78           O  
ATOM   1330  N   TYR H 172      13.957  24.828  24.383  1.00 27.01           N  
ATOM   1331  CA  TYR H 172      15.085  24.063  23.914  1.00 27.67           C  
ATOM   1332  CB  TYR H 172      14.866  23.393  22.544  1.00 27.61           C  
ATOM   1333  CG  TYR H 172      13.613  22.586  22.541  1.00 27.68           C  
ATOM   1334  CD1 TYR H 172      13.543  21.365  23.169  1.00 26.92           C  
ATOM   1335  CD2 TYR H 172      12.492  23.070  21.912  1.00 27.59           C  
ATOM   1336  CE1 TYR H 172      12.378  20.634  23.153  1.00 27.79           C  
ATOM   1337  CE2 TYR H 172      11.326  22.342  21.891  1.00 26.87           C  
ATOM   1338  CZ  TYR H 172      11.266  21.119  22.512  1.00 26.84           C  
ATOM   1339  OH  TYR H 172      10.069  20.372  22.491  1.00 26.77           O  
ATOM   1340  C   TYR H 172      16.237  25.001  23.684  1.00 28.30           C  
ATOM   1341  O   TYR H 172      16.043  26.192  23.447  1.00 29.46           O  
ATOM   1342  N   PRO H 173      17.444  24.495  23.749  1.00 28.05           N  
ATOM   1343  CA  PRO H 173      18.613  25.285  23.459  1.00 28.68           C  
ATOM   1344  CD  PRO H 173      17.750  23.355  24.596  1.00 26.53           C  
ATOM   1345  CB  PRO H 173      19.784  24.575  24.142  1.00 27.49           C  
ATOM   1346  CG  PRO H 173      19.264  23.156  24.427  1.00 27.09           C  
ATOM   1347  C   PRO H 173      18.737  25.370  21.969  1.00 30.60           C  
ATOM   1348  O   PRO H 173      18.089  24.591  21.271  1.00 29.89           O  
ATOM   1349  N   ASP H 174      19.570  26.295  21.459  1.00 32.24           N  
ATOM   1350  CA  ASP H 174      19.711  26.507  20.046  1.00 35.39           C  
ATOM   1351  CB  ASP H 174      20.675  27.656  19.699  1.00 36.88           C  
ATOM   1352  CG  ASP H 174      20.005  28.983  20.029  1.00 39.47           C  
ATOM   1353  OD1 ASP H 174      18.812  28.963  20.433  1.00 40.06           O  
ATOM   1354  OD2 ASP H 174      20.677  30.037  19.869  1.00 41.90           O1-
ATOM   1355  C   ASP H 174      20.242  25.272  19.385  1.00 35.19           C  
ATOM   1356  O   ASP H 174      19.899  24.982  18.241  1.00 35.58           O  
ATOM   1357  N   THR H 175      21.090  24.500  20.085  1.00 34.19           N  
ATOM   1358  CA  THR H 175      21.723  23.373  19.460  1.00 34.62           C  
ATOM   1359  CB  THR H 175      22.577  22.610  20.432  1.00 35.69           C  
ATOM   1360  OG1 THR H 175      23.583  23.458  20.970  1.00 66.63           O  
ATOM   1361  CG2 THR H 175      23.220  21.411  19.713  1.00 69.70           C  
ATOM   1362  C   THR H 175      20.695  22.418  18.913  1.00 33.79           C  
ATOM   1363  O   THR H 175      20.834  21.933  17.792  1.00 32.80           O  
ATOM   1364  N   VAL H 176      19.697  22.052  19.738  1.00 31.39           N  
ATOM   1365  CA  VAL H 176      18.639  21.134  19.398  1.00 31.29           C  
ATOM   1366  CB  VAL H 176      18.173  20.326  20.576  1.00 30.75           C  
ATOM   1367  CG1 VAL H 176      19.368  19.497  21.079  1.00 29.60           C  
ATOM   1368  CG2 VAL H 176      17.575  21.260  21.636  1.00 29.72           C  
ATOM   1369  C   VAL H 176      17.439  21.742  18.723  1.00 31.16           C  
ATOM   1370  O   VAL H 176      16.683  21.022  18.073  1.00 31.09           O  
ATOM   1371  N   LYS H 177      17.190  23.058  18.896  1.00 32.29           N  
ATOM   1372  CA  LYS H 177      15.960  23.662  18.443  1.00 34.08           C  
ATOM   1373  CB  LYS H 177      15.936  25.196  18.522  1.00 35.86           C  
ATOM   1374  CG  LYS H 177      15.827  25.764  19.935  1.00 38.02           C  
ATOM   1375  CD  LYS H 177      16.060  27.274  19.980  1.00 39.14           C  
ATOM   1376  CE  LYS H 177      15.723  27.908  21.329  1.00 42.52           C  
ATOM   1377  NZ  LYS H 177      14.264  27.840  21.565  1.00 39.79           N1+
ATOM   1378  C   LYS H 177      15.647  23.325  17.020  1.00 35.10           C  
ATOM   1379  O   LYS H 177      16.488  23.423  16.128  1.00 35.41           O  
ATOM   1380  N   GLY H 178      14.382  22.901  16.807  1.00 35.21           N  
ATOM   1381  CA  GLY H 178      13.831  22.596  15.519  1.00 35.78           C  
ATOM   1382  C   GLY H 178      13.898  21.116  15.295  1.00 35.52           C  
ATOM   1383  O   GLY H 178      12.994  20.532  14.700  1.00 35.78           O  
ATOM   1384  N   ARG H 179      15.016  20.494  15.712  1.00 33.72           N  
ATOM   1385  CA  ARG H 179      15.265  19.086  15.554  1.00 33.56           C  
ATOM   1386  CB  ARG H 179      16.769  18.766  15.611  1.00 33.11           C  
ATOM   1387  CG  ARG H 179      17.539  19.522  14.525  1.00 34.79           C  
ATOM   1388  CD  ARG H 179      18.980  19.057  14.287  1.00 34.57           C  
ATOM   1389  NE  ARG H 179      19.792  19.386  15.491  1.00 34.36           N  
ATOM   1390  CZ  ARG H 179      20.114  18.405  16.383  1.00 33.57           C  
ATOM   1391  NH1 ARG H 179      19.702  17.124  16.163  1.00 33.08           N1+
ATOM   1392  NH2 ARG H 179      20.864  18.699  17.486  1.00 33.09           N  
ATOM   1393  C   ARG H 179      14.557  18.221  16.563  1.00 32.51           C  
ATOM   1394  O   ARG H 179      14.062  17.146  16.225  1.00 32.18           O  
ATOM   1395  N   PHE H 180      14.489  18.669  17.835  1.00 31.30           N  
ATOM   1396  CA  PHE H 180      14.012  17.848  18.919  1.00 30.74           C  
ATOM   1397  CB  PHE H 180      14.934  17.944  20.151  1.00 29.82           C  
ATOM   1398  CG  PHE H 180      16.211  17.205  19.924  1.00 30.84           C  
ATOM   1399  CD1 PHE H 180      16.973  17.405  18.795  1.00 31.51           C  
ATOM   1400  CD2 PHE H 180      16.683  16.349  20.891  1.00 30.00           C  
ATOM   1401  CE1 PHE H 180      18.155  16.723  18.617  1.00 32.23           C  
ATOM   1402  CE2 PHE H 180      17.864  15.667  20.721  1.00 30.47           C  
ATOM   1403  CZ  PHE H 180      18.602  15.850  19.578  1.00 31.50           C  
ATOM   1404  C   PHE H 180      12.672  18.324  19.393  1.00 29.78           C  
ATOM   1405  O   PHE H 180      12.371  19.515  19.358  1.00 31.31           O  
ATOM   1406  N   THR H 181      11.822  17.373  19.840  1.00 29.41           N  
ATOM   1407  CA  THR H 181      10.546  17.729  20.395  1.00 30.03           C  
ATOM   1408  CB  THR H 181       9.390  17.379  19.505  1.00 31.56           C  
ATOM   1409  OG1 THR H 181       9.529  18.021  18.246  1.00 33.03           O  
ATOM   1410  CG2 THR H 181       8.088  17.835  20.184  1.00 32.12           C  
ATOM   1411  C   THR H 181      10.376  16.958  21.673  1.00 29.02           C  
ATOM   1412  O   THR H 181      10.567  15.743  21.712  1.00 28.82           O  
ATOM   1413  N   ILE H 182       9.998  17.657  22.762  1.00 27.84           N  
ATOM   1414  CA  ILE H 182       9.774  17.037  24.038  1.00 26.83           C  
ATOM   1415  CB  ILE H 182      10.379  17.809  25.176  1.00 26.57           C  
ATOM   1416  CG1 ILE H 182      10.242  17.036  26.497  1.00 25.10           C  
ATOM   1417  CG2 ILE H 182       9.746  19.210  25.195  1.00 25.55           C  
ATOM   1418  CD1 ILE H 182      11.075  17.631  27.632  1.00 24.72           C  
ATOM   1419  C   ILE H 182       8.290  17.028  24.248  1.00 27.92           C  
ATOM   1420  O   ILE H 182       7.615  18.008  23.937  1.00 27.90           O  
ATOM   1421  N   SER H 183       7.732  15.899  24.738  1.00 28.23           N  
ATOM   1422  CA  SER H 183       6.312  15.830  24.968  1.00 28.97           C  
ATOM   1423  CB  SER H 183       5.528  15.227  23.791  1.00 29.62           C  
ATOM   1424  OG  SER H 183       5.912  13.876  23.587  1.00 30.57           O  
ATOM   1425  C   SER H 183       6.077  14.959  26.164  1.00 29.00           C  
ATOM   1426  O   SER H 183       6.995  14.297  26.646  1.00 29.38           O  
ATOM   1427  N   ARG H 184       4.834  14.955  26.694  1.00 29.25           N  
ATOM   1428  CA  ARG H 184       4.568  14.162  27.862  1.00 29.47           C  
ATOM   1429  CB  ARG H 184       4.707  14.966  29.164  1.00 28.13           C  
ATOM   1430  CG  ARG H 184       3.730  16.143  29.235  1.00 29.10           C  
ATOM   1431  CD  ARG H 184       4.030  17.130  30.364  1.00 28.67           C  
ATOM   1432  NE  ARG H 184       3.894  16.403  31.655  1.00 27.34           N  
ATOM   1433  CZ  ARG H 184       4.667  16.771  32.719  1.00 26.25           C  
ATOM   1434  NH1 ARG H 184       5.566  17.788  32.584  1.00 24.36           N1+
ATOM   1435  NH2 ARG H 184       4.544  16.123  33.913  1.00 26.92           N  
ATOM   1436  C   ARG H 184       3.154  13.671  27.824  1.00 30.34           C  
ATOM   1437  O   ARG H 184       2.268  14.316  27.264  1.00 30.25           O  
ATOM   1438  N   ASP H 185       2.921  12.484  28.425  1.00 31.59           N  
ATOM   1439  CA  ASP H 185       1.606  11.921  28.541  1.00 34.01           C  
ATOM   1440  CB  ASP H 185       1.496  10.519  27.915  1.00 35.28           C  
ATOM   1441  CG  ASP H 185       0.032  10.103  27.897  1.00 37.98           C  
ATOM   1442  OD1 ASP H 185      -0.795  10.796  28.545  1.00 38.30           O  
ATOM   1443  OD2 ASP H 185      -0.281   9.080  27.232  1.00 41.58           O1-
ATOM   1444  C   ASP H 185       1.350  11.791  30.013  1.00 33.43           C  
ATOM   1445  O   ASP H 185       1.845  10.872  30.661  1.00 33.91           O  
ATOM   1446  N   ASN H 186       0.556  12.719  30.577  1.00 34.39           N  
ATOM   1447  CA  ASN H 186       0.306  12.762  31.990  1.00 35.70           C  
ATOM   1448  CB  ASN H 186      -0.483  14.010  32.422  1.00 34.30           C  
ATOM   1449  CG  ASN H 186       0.463  15.200  32.315  1.00 33.59           C  
ATOM   1450  OD1 ASN H 186       1.682  15.042  32.351  1.00 33.75           O  
ATOM   1451  ND2 ASN H 186      -0.110  16.428  32.187  1.00 33.64           N  
ATOM   1452  C   ASN H 186      -0.438  11.544  32.445  1.00 38.27           C  
ATOM   1453  O   ASN H 186      -0.222  11.068  33.558  1.00 39.11           O  
ATOM   1454  N   ALA H 187      -1.364  11.019  31.625  1.00 38.45           N  
ATOM   1455  CA  ALA H 187      -2.118   9.873  32.055  1.00 40.45           C  
ATOM   1456  CB  ALA H 187      -3.187   9.452  31.032  1.00 40.91           C  
ATOM   1457  C   ALA H 187      -1.198   8.700  32.250  1.00 40.30           C  
ATOM   1458  O   ALA H 187      -1.328   7.953  33.220  1.00 41.11           O  
ATOM   1459  N   LYS H 188      -0.274   8.495  31.293  1.00 39.24           N  
ATOM   1460  CA  LYS H 188       0.680   7.418  31.250  1.00 39.48           C  
ATOM   1461  CB  LYS H 188       1.100   7.051  29.817  1.00 41.61           C  
ATOM   1462  CG  LYS H 188      -0.062   6.317  29.141  1.00 45.90           C  
ATOM   1463  CD  LYS H 188       0.011   6.165  27.624  1.00 50.96           C  
ATOM   1464  CE  LYS H 188      -1.201   5.416  27.061  1.00 46.47           C  
ATOM   1465  NZ  LYS H 188      -1.222   5.516  25.587  1.00 47.86           N1+
ATOM   1466  C   LYS H 188       1.867   7.597  32.156  1.00 37.50           C  
ATOM   1467  O   LYS H 188       2.585   6.634  32.421  1.00 36.68           O  
ATOM   1468  N   ASN H 189       2.142   8.823  32.636  1.00 35.08           N  
ATOM   1469  CA  ASN H 189       3.304   9.042  33.460  1.00 34.68           C  
ATOM   1470  CB  ASN H 189       3.382   8.117  34.689  1.00 34.79           C  
ATOM   1471  CG  ASN H 189       2.334   8.549  35.706  1.00 37.40           C  
ATOM   1472  OD1 ASN H 189       1.918   9.705  35.739  1.00 36.77           O  
ATOM   1473  ND2 ASN H 189       1.904   7.593  36.575  1.00 39.97           N  
ATOM   1474  C   ASN H 189       4.537   8.804  32.640  1.00 33.62           C  
ATOM   1475  O   ASN H 189       5.525   8.257  33.130  1.00 33.09           O  
ATOM   1476  N   ILE H 190       4.511   9.225  31.359  1.00 31.91           N  
ATOM   1477  CA  ILE H 190       5.656   9.047  30.513  0.90 31.41           C  
ATOM   1478  CB  ILE H 190       5.414   8.091  29.378  0.90 33.31           C  
ATOM   1479  CG1 ILE H 190       5.096   6.688  29.923  1.00  0.00           C  
ATOM   1480  CG2 ILE H 190       6.640   8.123  28.450  1.00 40.35           C  
ATOM   1481  CD1 ILE H 190       4.568   5.731  28.855  1.00  0.00           C  
ATOM   1482  C   ILE H 190       6.044  10.365  29.905  1.00 29.81           C  
ATOM   1483  O   ILE H 190       5.202  11.222  29.640  1.00 29.24           O  
ATOM   1484  N   LEU H 191       7.369  10.550  29.708  1.00 28.82           N  
ATOM   1485  CA  LEU H 191       7.961  11.705  29.087  1.00 28.05           C  
ATOM   1486  CB  LEU H 191       9.042  12.357  29.963  1.00 26.57           C  
ATOM   1487  CG  LEU H 191       9.705  13.598  29.344  1.00 26.67           C  
ATOM   1488  CD1 LEU H 191       8.697  14.741  29.161  1.00 25.81           C  
ATOM   1489  CD2 LEU H 191      10.948  14.014  30.148  1.00 26.56           C  
ATOM   1490  C   LEU H 191       8.634  11.207  27.838  1.00 28.28           C  
ATOM   1491  O   LEU H 191       9.173  10.100  27.832  1.00 28.58           O  
ATOM   1492  N   TYR H 192       8.625  12.005  26.743  1.00 27.99           N  
ATOM   1493  CA  TYR H 192       9.187  11.540  25.500  1.00 29.10           C  
ATOM   1494  CB  TYR H 192       8.133  11.320  24.400  1.00 30.78           C  
ATOM   1495  CG  TYR H 192       7.142  10.312  24.869  1.00 32.63           C  
ATOM   1496  CD1 TYR H 192       7.409   8.965  24.800  1.00 34.12           C  
ATOM   1497  CD2 TYR H 192       5.930  10.727  25.374  1.00 34.30           C  
ATOM   1498  CE1 TYR H 192       6.482   8.046  25.232  1.00 35.68           C  
ATOM   1499  CE2 TYR H 192       4.999   9.813  25.809  1.00 35.61           C  
ATOM   1500  CZ  TYR H 192       5.276   8.470  25.738  1.00 37.35           C  
ATOM   1501  OH  TYR H 192       4.322   7.531  26.184  1.00 38.58           O  
ATOM   1502  C   TYR H 192      10.115  12.576  24.935  1.00 28.10           C  
ATOM   1503  O   TYR H 192      10.022  13.763  25.246  1.00 28.93           O  
ATOM   1504  N   LEU H 193      11.080  12.123  24.107  1.00 27.15           N  
ATOM   1505  CA  LEU H 193      11.933  13.037  23.408  1.00 26.26           C  
ATOM   1506  CB  LEU H 193      13.359  13.101  23.981  1.00 25.02           C  
ATOM   1507  CG  LEU H 193      14.269  14.108  23.257  1.00 25.42           C  
ATOM   1508  CD1 LEU H 193      13.749  15.545  23.424  1.00 23.41           C  
ATOM   1509  CD2 LEU H 193      15.733  13.955  23.698  1.00 25.00           C  
ATOM   1510  C   LEU H 193      12.028  12.533  22.000  1.00 27.79           C  
ATOM   1511  O   LEU H 193      12.564  11.454  21.750  1.00 27.52           O  
ATOM   1512  N   GLN H 194      11.498  13.311  21.037  1.00 28.94           N  
ATOM   1513  CA  GLN H 194      11.548  12.939  19.651  1.00 30.53           C  
ATOM   1514  CB  GLN H 194      10.337  13.452  18.851  1.00 32.08           C  
ATOM   1515  CG  GLN H 194      10.429  13.213  17.341  1.00 34.63           C  
ATOM   1516  CD  GLN H 194      10.168  11.742  17.061  1.00 36.75           C  
ATOM   1517  OE1 GLN H 194       9.374  11.099  17.746  1.00 38.83           O  
ATOM   1518  NE2 GLN H 194      10.852  11.189  16.025  1.00 35.69           N  
ATOM   1519  C   GLN H 194      12.758  13.610  19.087  1.00 30.46           C  
ATOM   1520  O   GLN H 194      12.926  14.820  19.230  1.00 30.53           O  
ATOM   1521  N   MET H 195      13.646  12.836  18.436  1.00 30.42           N  
ATOM   1522  CA  MET H 195      14.836  13.427  17.901  1.00 31.90           C  
ATOM   1523  CB  MET H 195      16.121  12.773  18.440  1.00 32.21           C  
ATOM   1524  CG  MET H 195      16.283  12.931  19.955  1.00 34.13           C  
ATOM   1525  SD  MET H 195      17.786  12.176  20.646  1.00 37.68           S  
ATOM   1526  CE  MET H 195      17.224  10.463  20.423  1.00 37.46           C  
ATOM   1527  C   MET H 195      14.823  13.226  16.419  1.00 33.09           C  
ATOM   1528  O   MET H 195      14.487  12.148  15.931  1.00 33.36           O  
ATOM   1529  N   SER H 196      15.181  14.276  15.657  1.00 34.40           N  
ATOM   1530  CA  SER H 196      15.203  14.143  14.229  1.00 35.70           C  
ATOM   1531  CB  SER H 196      13.989  14.787  13.538  1.00 37.19           C  
ATOM   1532  OG  SER H 196      13.931  16.174  13.837  1.00 56.69           O  
ATOM   1533  C   SER H 196      16.440  14.818  13.729  1.00 35.58           C  
ATOM   1534  O   SER H 196      17.082  15.569  14.460  1.00 35.15           O  
ATOM   1535  N   ARG H 197      16.828  14.533  12.466  1.00 35.71           N  
ATOM   1536  CA  ARG H 197      17.967  15.180  11.875  1.00 35.81           C  
ATOM   1537  CB  ARG H 197      17.718  16.692  11.723  1.00 37.14           C  
ATOM   1538  CG  ARG H 197      18.699  17.450  10.830  1.00  0.00           C  
ATOM   1539  CD  ARG H 197      18.441  18.961  10.843  1.00  0.00           C  
ATOM   1540  NE  ARG H 197      19.239  19.579   9.747  1.00  0.00           N  
ATOM   1541  CZ  ARG H 197      18.695  19.698   8.502  1.00  0.00           C  
ATOM   1542  NH1 ARG H 197      17.431  19.242   8.264  1.00  0.00           N1+
ATOM   1543  NH2 ARG H 197      19.410  20.285   7.499  1.00  0.00           N  
ATOM   1544  C   ARG H 197      19.155  14.977  12.766  1.00 35.07           C  
ATOM   1545  O   ARG H 197      19.900  15.915  13.045  1.00 35.44           O  
ATOM   1546  N   LEU H 198      19.378  13.726  13.212  1.00 34.61           N  
ATOM   1547  CA  LEU H 198      20.431  13.434  14.146  1.00 34.98           C  
ATOM   1548  CB  LEU H 198      20.356  12.006  14.711  1.00 34.20           C  
ATOM   1549  CG  LEU H 198      19.171  11.800  15.673  1.00 34.55           C  
ATOM   1550  CD1 LEU H 198      19.131  10.363  16.211  1.00 34.30           C  
ATOM   1551  CD2 LEU H 198      19.203  12.838  16.807  1.00 33.42           C  
ATOM   1552  C   LEU H 198      21.777  13.619  13.522  1.00 36.21           C  
ATOM   1553  O   LEU H 198      21.995  13.319  12.348  1.00 37.70           O  
ATOM   1554  N   LYS H 199      22.720  14.139  14.336  1.00 36.04           N  
ATOM   1555  CA  LYS H 199      24.069  14.381  13.916  1.00 37.13           C  
ATOM   1556  CB  LYS H 199      24.500  15.853  14.041  1.00 38.50           C  
ATOM   1557  CG  LYS H 199      23.670  16.819  13.195  1.00 42.32           C  
ATOM   1558  CD  LYS H 199      23.984  18.294  13.458  1.00 44.96           C  
ATOM   1559  CE  LYS H 199      23.510  18.814  14.816  1.00 47.74           C  
ATOM   1560  NZ  LYS H 199      23.866  20.245  14.963  1.00 51.40           N1+
ATOM   1561  C   LYS H 199      24.953  13.603  14.841  1.00 36.31           C  
ATOM   1562  O   LYS H 199      24.512  13.123  15.884  1.00 34.11           O  
ATOM   1563  N   SER H 200      26.243  13.471  14.483  1.00 36.83           N  
ATOM   1564  CA  SER H 200      27.166  12.713  15.279  1.00 38.54           C  
ATOM   1565  CB  SER H 200      28.570  12.628  14.657  1.00 40.00           C  
ATOM   1566  OG  SER H 200      29.424  11.868  15.498  1.00 43.87           O  
ATOM   1567  C   SER H 200      27.314  13.370  16.622  1.00 37.19           C  
ATOM   1568  O   SER H 200      27.560  12.695  17.618  1.00 37.89           O  
ATOM   1569  N   GLU H 201      27.141  14.704  16.680  1.00 37.59           N  
ATOM   1570  CA  GLU H 201      27.312  15.476  17.882  1.00 36.83           C  
ATOM   1571  CB  GLU H 201      27.151  16.992  17.664  1.00 39.42           C  
ATOM   1572  CG  GLU H 201      28.303  17.628  16.881  1.00 34.76           C  
ATOM   1573  CD  GLU H 201      28.142  17.264  15.414  1.00 34.52           C  
ATOM   1574  OE1 GLU H 201      26.975  17.104  14.967  1.00 35.66           O  
ATOM   1575  OE2 GLU H 201      29.184  17.139  14.717  1.00 36.36           O1-
ATOM   1576  C   GLU H 201      26.297  15.064  18.905  1.00 34.67           C  
ATOM   1577  O   GLU H 201      26.514  15.240  20.102  1.00 33.71           O  
ATOM   1578  N   ASP H 202      25.138  14.556  18.453  1.00 32.50           N  
ATOM   1579  CA  ASP H 202      24.040  14.141  19.284  1.00 31.22           C  
ATOM   1580  CB  ASP H 202      22.763  13.849  18.481  1.00 31.23           C  
ATOM   1581  CG  ASP H 202      22.236  15.182  17.970  1.00 33.55           C  
ATOM   1582  OD1 ASP H 202      22.344  16.186  18.725  1.00 34.74           O  
ATOM   1583  OD2 ASP H 202      21.728  15.219  16.818  1.00 33.63           O1-
ATOM   1584  C   ASP H 202      24.379  12.908  20.071  1.00 30.02           C  
ATOM   1585  O   ASP H 202      23.632  12.529  20.969  1.00 28.99           O  
ATOM   1586  N   THR H 203      25.459  12.188  19.716  1.00 28.95           N  
ATOM   1587  CA  THR H 203      25.751  10.973  20.427  1.00 28.00           C  
ATOM   1588  CB  THR H 203      26.913  10.220  19.846  1.00 28.96           C  
ATOM   1589  OG1 THR H 203      26.909   8.889  20.325  1.00 28.90           O  
ATOM   1590  CG2 THR H 203      28.226  10.910  20.243  1.00 27.56           C  
ATOM   1591  C   THR H 203      26.024  11.298  21.867  1.00 27.15           C  
ATOM   1592  O   THR H 203      26.784  12.213  22.179  1.00 27.54           O  
ATOM   1593  N   GLY H 204      25.385  10.550  22.795  1.00 26.17           N  
ATOM   1594  CA  GLY H 204      25.578  10.808  24.195  1.00 25.42           C  
ATOM   1595  C   GLY H 204      24.597   9.989  24.972  1.00 25.07           C  
ATOM   1596  O   GLY H 204      23.764   9.280  24.407  1.00 24.58           O  
ATOM   1597  N   ILE H 205      24.692  10.075  26.314  1.00 24.48           N  
ATOM   1598  CA  ILE H 205      23.781   9.387  27.180  1.00 24.70           C  
ATOM   1599  CB  ILE H 205      24.401   8.944  28.474  1.00 24.92           C  
ATOM   1600  CG1 ILE H 205      25.531   7.932  28.216  1.00 31.26           C  
ATOM   1601  CG2 ILE H 205      23.278   8.397  29.372  1.00 34.33           C  
ATOM   1602  CD1 ILE H 205      26.741   8.533  27.504  1.00 28.33           C  
ATOM   1603  C   ILE H 205      22.721  10.390  27.509  1.00 23.41           C  
ATOM   1604  O   ILE H 205      23.029  11.520  27.881  1.00 24.01           O  
ATOM   1605  N   TYR H 206      21.437  10.003  27.365  1.00 22.80           N  
ATOM   1606  CA  TYR H 206      20.360  10.928  27.594  1.00 22.89           C  
ATOM   1607  CB  TYR H 206      19.290  10.912  26.487  1.00 22.98           C  
ATOM   1608  CG  TYR H 206      19.856  11.594  25.287  1.00 23.35           C  
ATOM   1609  CD1 TYR H 206      20.758  10.961  24.463  1.00 23.78           C  
ATOM   1610  CD2 TYR H 206      19.461  12.876  24.983  1.00 23.61           C  
ATOM   1611  CE1 TYR H 206      21.268  11.608  23.359  1.00 23.54           C  
ATOM   1612  CE2 TYR H 206      19.967  13.526  23.882  1.00 24.41           C  
ATOM   1613  CZ  TYR H 206      20.871  12.891  23.068  1.00 24.49           C  
ATOM   1614  OH  TYR H 206      21.391  13.557  21.938  1.00 24.39           O  
ATOM   1615  C   TYR H 206      19.676  10.582  28.880  1.00 23.32           C  
ATOM   1616  O   TYR H 206      19.278   9.439  29.100  1.00 24.81           O  
ATOM   1617  N   TYR H 207      19.510  11.593  29.762  1.00 22.85           N  
ATOM   1618  CA  TYR H 207      18.907  11.363  31.045  1.00 22.75           C  
ATOM   1619  CB  TYR H 207      19.740  11.864  32.243  1.00 22.57           C  
ATOM   1620  CG  TYR H 207      21.027  11.128  32.407  1.00 23.93           C  
ATOM   1621  CD1 TYR H 207      21.059   9.888  33.004  1.00 24.86           C  
ATOM   1622  CD2 TYR H 207      22.210  11.699  31.994  1.00 24.66           C  
ATOM   1623  CE1 TYR H 207      22.252   9.223  33.167  1.00 26.19           C  
ATOM   1624  CE2 TYR H 207      23.406  11.038  32.154  1.00 25.35           C  
ATOM   1625  CZ  TYR H 207      23.427   9.796  32.741  1.00 25.53           C  
ATOM   1626  OH  TYR H 207      24.648   9.113  32.910  1.00 28.18           O  
ATOM   1627  C   TYR H 207      17.655  12.181  31.145  1.00 22.57           C  
ATOM   1628  O   TYR H 207      17.598  13.314  30.666  1.00 23.32           O  
ATOM   1629  N   CYS H 208      16.603  11.605  31.765  1.00 22.60           N  
ATOM   1630  CA  CYS H 208      15.426  12.372  32.051  1.00 24.14           C  
ATOM   1631  CB  CYS H 208      14.076  11.635  31.829  1.00 27.73           C  
ATOM   1632  SG  CYS H 208      13.944  10.007  32.630  1.00 35.48           S  
ATOM   1633  C   CYS H 208      15.566  12.801  33.480  1.00 23.28           C  
ATOM   1634  O   CYS H 208      16.127  12.078  34.306  1.00 22.76           O  
ATOM   1635  N   ALA H 209      15.095  14.025  33.801  1.00 22.71           N  
ATOM   1636  CA  ALA H 209      15.276  14.529  35.133  1.00 23.72           C  
ATOM   1637  CB  ALA H 209      16.462  15.499  35.261  1.00 23.36           C  
ATOM   1638  C   ALA H 209      14.050  15.281  35.526  1.00 23.39           C  
ATOM   1639  O   ALA H 209      13.270  15.723  34.683  1.00 23.12           O  
ATOM   1640  N   ARG H 210      13.857  15.444  36.849  1.00 23.59           N  
ATOM   1641  CA  ARG H 210      12.688  16.105  37.339  1.00 23.67           C  
ATOM   1642  CB  ARG H 210      12.044  15.365  38.528  1.00 24.30           C  
ATOM   1643  CG  ARG H 210      10.782  16.026  39.090  1.00 25.96           C  
ATOM   1644  CD  ARG H 210      10.100  15.209  40.194  1.00 26.98           C  
ATOM   1645  NE  ARG H 210      10.856  15.420  41.462  1.00 27.47           N  
ATOM   1646  CZ  ARG H 210      10.331  15.009  42.654  1.00 29.31           C  
ATOM   1647  NH1 ARG H 210       9.118  14.386  42.693  1.00 29.27           N1+
ATOM   1648  NH2 ARG H 210      11.015  15.225  43.815  1.00 29.20           N  
ATOM   1649  C   ARG H 210      13.089  17.460  37.804  1.00 23.89           C  
ATOM   1650  O   ARG H 210      14.103  17.605  38.489  1.00 23.71           O  
ATOM   1651  N   GLY H 211      12.316  18.489  37.381  1.00 24.38           N  
ATOM   1652  CA  GLY H 211      12.525  19.813  37.878  1.00 26.58           C  
ATOM   1653  C   GLY H 211      12.144  19.644  39.282  1.00 27.46           C  
ATOM   1654  O   GLY H 211      10.973  19.640  39.666  1.00 29.16           O  
ATOM   1655  N   MET H 212      13.294  19.455  39.977  1.00 24.87           N  
ATOM   1656  CA  MET H 212      13.701  18.997  41.256  1.00 25.40           C  
ATOM   1657  CB  MET H 212      12.834  17.857  41.818  1.00 23.89           C  
ATOM   1658  CG  MET H 212      11.403  18.274  42.167  1.00 25.30           C  
ATOM   1659  SD  MET H 212      11.254  19.285  43.672  1.00  0.00           S  
ATOM   1660  CE  MET H 212      12.077  20.748  42.980  1.00  0.00           C  
ATOM   1661  C   MET H 212      15.073  18.410  40.996  1.00 26.12           C  
ATOM   1662  O   MET H 212      15.789  18.799  40.075  1.00 26.11           O  
ATOM   1663  N   ASP H 213      15.470  17.498  41.889  1.00 23.12           N  
ATOM   1664  CA  ASP H 213      16.681  16.748  42.089  1.00 23.09           C  
ATOM   1665  CB  ASP H 213      16.926  16.524  43.591  1.00 30.17           C  
ATOM   1666  CG  ASP H 213      15.733  15.805  44.222  1.00 32.78           C  
ATOM   1667  OD1 ASP H 213      14.564  16.184  43.936  1.00 48.14           O  
ATOM   1668  OD2 ASP H 213      15.981  14.863  45.021  1.00 48.14           O1-
ATOM   1669  C   ASP H 213      16.914  15.429  41.372  1.00 24.52           C  
ATOM   1670  O   ASP H 213      18.025  14.915  41.486  1.00 24.95           O  
ATOM   1671  N   TYR H 214      15.956  14.810  40.645  1.00 26.73           N  
ATOM   1672  CA  TYR H 214      16.129  13.380  40.445  1.00 26.32           C  
ATOM   1673  CB  TYR H 214      14.856  12.554  40.717  1.00 27.85           C  
ATOM   1674  CG  TYR H 214      14.580  12.544  42.183  1.00 30.31           C  
ATOM   1675  CD1 TYR H 214      13.969  13.611  42.799  1.00 31.46           C  
ATOM   1676  CD2 TYR H 214      14.925  11.449  42.944  1.00 30.78           C  
ATOM   1677  CE1 TYR H 214      13.717  13.586  44.152  1.00 33.63           C  
ATOM   1678  CE2 TYR H 214      14.673  11.419  44.296  1.00 33.14           C  
ATOM   1679  CZ  TYR H 214      14.067  12.492  44.903  1.00 34.82           C  
ATOM   1680  OH  TYR H 214      13.803  12.472  46.289  1.00 36.94           O  
ATOM   1681  C   TYR H 214      16.503  13.112  39.007  1.00 25.61           C  
ATOM   1682  O   TYR H 214      16.003  13.775  38.100  1.00 23.73           O  
ATOM   1683  N   TRP H 215      17.387  12.110  38.765  1.00 24.62           N  
ATOM   1684  CA  TRP H 215      17.836  11.768  37.434  1.00 24.71           C  
ATOM   1685  CB  TRP H 215      19.328  12.077  37.213  1.00 23.46           C  
ATOM   1686  CG  TRP H 215      19.690  13.546  37.229  1.00 24.29           C  
ATOM   1687  CD2 TRP H 215      20.524  14.185  36.248  1.00 23.39           C  
ATOM   1688  CD1 TRP H 215      19.378  14.502  38.151  1.00 24.23           C  
ATOM   1689  NE1 TRP H 215      19.957  15.699  37.802  1.00 24.16           N  
ATOM   1690  CE2 TRP H 215      20.670  15.518  36.636  1.00 24.32           C  
ATOM   1691  CE3 TRP H 215      21.128  13.702  35.123  1.00 24.01           C  
ATOM   1692  CZ2 TRP H 215      21.423  16.387  35.901  1.00 23.99           C  
ATOM   1693  CZ3 TRP H 215      21.881  14.584  34.379  1.00 24.62           C  
ATOM   1694  CH2 TRP H 215      22.025  15.901  34.761  1.00 24.45           C  
ATOM   1695  C   TRP H 215      17.685  10.283  37.250  1.00 24.94           C  
ATOM   1696  O   TRP H 215      17.778   9.515  38.207  1.00 25.62           O  
ATOM   1697  N   GLY H 216      17.448   9.835  35.997  1.00 25.13           N  
ATOM   1698  CA  GLY H 216      17.298   8.434  35.708  1.00 25.63           C  
ATOM   1699  C   GLY H 216      18.652   7.847  35.436  1.00 26.62           C  
ATOM   1700  O   GLY H 216      19.677   8.508  35.591  1.00 25.58           O  
ATOM   1701  N   GLN H 217      18.665   6.552  35.056  1.00 26.70           N  
ATOM   1702  CA  GLN H 217      19.840   5.785  34.738  1.00 29.14           C  
ATOM   1703  CB  GLN H 217      19.528   4.285  34.591  1.00 32.32           C  
ATOM   1704  CG  GLN H 217      20.772   3.400  34.580  1.00 39.54           C  
ATOM   1705  CD  GLN H 217      21.291   3.335  36.008  1.00 45.41           C  
ATOM   1706  OE1 GLN H 217      22.410   3.756  36.295  1.00 46.49           O  
ATOM   1707  NE2 GLN H 217      20.454   2.791  36.932  1.00 45.20           N  
ATOM   1708  C   GLN H 217      20.424   6.261  33.437  1.00 27.74           C  
ATOM   1709  O   GLN H 217      21.641   6.260  33.261  1.00 27.28           O  
ATOM   1710  N   GLY H 218      19.562   6.643  32.472  1.00 26.90           N  
ATOM   1711  CA  GLY H 218      20.009   7.158  31.203  1.00 26.88           C  
ATOM   1712  C   GLY H 218      19.911   6.102  30.134  1.00 27.33           C  
ATOM   1713  O   GLY H 218      19.935   4.905  30.413  1.00 27.59           O  
ATOM   1714  N   THR H 219      19.778   6.552  28.862  1.00 27.01           N  
ATOM   1715  CA  THR H 219      19.739   5.694  27.702  1.00 27.15           C  
ATOM   1716  CB  THR H 219      18.474   5.781  26.898  1.00 27.56           C  
ATOM   1717  OG1 THR H 219      18.319   7.098  26.393  1.00 28.55           O  
ATOM   1718  CG2 THR H 219      17.269   5.407  27.768  1.00 26.81           C  
ATOM   1719  C   THR H 219      20.795   6.210  26.771  1.00 28.02           C  
ATOM   1720  O   THR H 219      20.966   7.421  26.649  1.00 26.50           O  
ATOM   1721  N   SER H 220      21.500   5.317  26.045  1.00 28.01           N  
ATOM   1722  CA  SER H 220      22.580   5.792  25.222  1.00 28.80           C  
ATOM   1723  CB  SER H 220      23.833   4.900  25.275  1.00 29.75           C  
ATOM   1724  OG  SER H 220      24.384   4.907  26.583  1.00 22.03           O  
ATOM   1725  C   SER H 220      22.159   5.857  23.789  1.00 29.55           C  
ATOM   1726  O   SER H 220      21.506   4.955  23.267  1.00 28.32           O  
ATOM   1727  N   VAL H 221      22.540   6.962  23.114  1.00 29.68           N  
ATOM   1728  CA  VAL H 221      22.221   7.137  21.728  1.00 30.45           C  
ATOM   1729  CB  VAL H 221      21.410   8.374  21.463  1.00 31.03           C  
ATOM   1730  CG1 VAL H 221      21.225   8.534  19.944  1.00 25.17           C  
ATOM   1731  CG2 VAL H 221      20.088   8.271  22.244  1.00 23.48           C  
ATOM   1732  C   VAL H 221      23.512   7.286  20.983  1.00 31.07           C  
ATOM   1733  O   VAL H 221      24.384   8.057  21.381  1.00 30.23           O  
ATOM   1734  N   THR H 222      23.675   6.527  19.880  1.00 30.96           N  
ATOM   1735  CA  THR H 222      24.870   6.658  19.098  1.00 32.27           C  
ATOM   1736  CB  THR H 222      25.726   5.427  19.089  1.00 32.88           C  
ATOM   1737  OG1 THR H 222      26.116   5.096  20.414  1.00 35.38           O  
ATOM   1738  CG2 THR H 222      26.969   5.698  18.226  1.00 36.04           C  
ATOM   1739  C   THR H 222      24.454   6.936  17.690  1.00 32.65           C  
ATOM   1740  O   THR H 222      23.602   6.246  17.134  1.00 33.10           O  
ATOM   1741  N   VAL H 223      25.047   7.979  17.080  1.00 33.07           N  
ATOM   1742  CA  VAL H 223      24.712   8.313  15.727  1.00 33.51           C  
ATOM   1743  CB  VAL H 223      24.422   9.775  15.553  1.00 33.69           C  
ATOM   1744  CG1 VAL H 223      24.132  10.046  14.070  1.00 34.05           C  
ATOM   1745  CG2 VAL H 223      23.279  10.166  16.504  1.00 32.99           C  
ATOM   1746  C   VAL H 223      25.915   8.010  14.897  1.00 33.95           C  
ATOM   1747  O   VAL H 223      26.956   8.649  15.049  1.00 34.33           O  
ATOM   1748  N   SER H 224      25.807   7.020  13.988  1.00 34.83           N  
ATOM   1749  CA  SER H 224      26.940   6.693  13.173  1.00 35.76           C  
ATOM   1750  CB  SER H 224      27.934   5.730  13.847  1.00 35.67           C  
ATOM   1751  OG  SER H 224      28.539   6.352  14.969  1.00 37.00           O  
ATOM   1752  C   SER H 224      26.446   6.002  11.944  1.00 36.82           C  
ATOM   1753  O   SER H 224      25.344   5.458  11.919  1.00 35.91           O  
ATOM   1754  N   SER H 225      27.271   6.012  10.880  1.00 37.42           N  
ATOM   1755  CA  SER H 225      26.895   5.366   9.660  1.00 39.34           C  
ATOM   1756  CB  SER H 225      27.414   6.087   8.403  1.00 40.74           C  
ATOM   1757  OG  SER H 225      28.833   6.079   8.382  1.00 41.48           O  
ATOM   1758  C   SER H 225      27.506   3.973   9.687  1.00 39.48           C  
ATOM   1759  O   SER H 225      28.646   3.842  10.207  1.00 41.33           O  
ATOM   1760  OXT SER H 225      26.846   3.021   9.189  1.00  0.00           O1-
TER    1761      SER H 225 
CONECT  160  711
CONECT  711  160
CONECT 1009 1632
CONECT 1632 1009
END
