# Supplementary material for: Fully automated antibody structure prediction using BIOVIA tools: Validation study
Source: PLoS One. 2017 May 18;12(5):e0177923. doi: 10.1371/journal.pone.0177923 (PMC5436848; doi:10.1371/journal.pone.0177923)
Supplement: S2 Dataset — Predicted structures using the Top5 framework method, Chothia CDR definition with canonical filtering and generating 50 models. These were used in the comparison against predictions using no filtering. (ZIP) [file pone.0177923.s004.zip › 4LVH_CB_FV_FinalModel.pdb]

REMARK   Accelrys Discovery Studio PDB file
REMARK   Created:  2015-04-10T05:22:34Z
SSBOND   1 CYS L   22    CYS L   91                                     
SSBOND   2 CYS H  130    CYS H  204                                     
ATOM      1  N   ILE L   1      25.874  31.931  29.788  1.00 54.81           N1+
ATOM      2  CA  ILE L   1      26.945  32.101  30.798  1.00 53.61           C  
ATOM      3  CB  ILE L   1      26.362  32.392  32.145  1.00 53.86           C  
ATOM      4  CG1 ILE L   1      25.568  33.704  32.137  1.00 55.36           C  
ATOM      5  CG2 ILE L   1      27.514  32.385  33.157  1.00 52.65           C  
ATOM      6  CD1 ILE L   1      24.696  33.892  33.378  1.00 55.15           C  
ATOM      7  C   ILE L   1      27.750  30.858  30.927  1.00 54.29           C  
ATOM      8  O   ILE L   1      27.202  29.769  31.094  1.00 54.76           O  
ATOM      9  N   GLN L   2      29.087  30.980  30.828  1.00 52.73           N  
ATOM     10  CA  GLN L   2      29.844  29.776  30.902  1.00 52.49           C  
ATOM     11  CB  GLN L   2      30.802  29.566  29.727  1.00 50.90           C  
ATOM     12  CG  GLN L   2      29.983  29.527  28.439  1.00 23.50           C  
ATOM     13  CD  GLN L   2      28.611  28.944  28.792  1.00 24.27           C  
ATOM     14  OE1 GLN L   2      28.498  27.904  29.442  1.00 20.39           O  
ATOM     15  NE2 GLN L   2      27.531  29.646  28.355  1.00 26.86           N  
ATOM     16  C   GLN L   2      30.539  29.688  32.210  1.00 51.30           C  
ATOM     17  O   GLN L   2      30.979  30.686  32.779  1.00 50.08           O  
ATOM     18  N   MET L   3      30.626  28.449  32.725  1.00 49.63           N  
ATOM     19  CA  MET L   3      31.183  28.220  34.020  1.00 47.69           C  
ATOM     20  CB  MET L   3      30.334  27.247  34.856  1.00 46.75           C  
ATOM     21  CG  MET L   3      28.860  27.649  34.913  1.00 47.11           C  
ATOM     22  SD  MET L   3      28.558  29.315  35.565  1.00 41.67           S  
ATOM     23  CE  MET L   3      29.039  28.903  37.264  1.00 26.86           C  
ATOM     24  C   MET L   3      32.515  27.571  33.836  1.00 46.79           C  
ATOM     25  O   MET L   3      32.679  26.690  32.994  1.00 45.43           O  
ATOM     26  N   THR L   4      33.515  28.020  34.617  1.00 47.05           N  
ATOM     27  CA  THR L   4      34.821  27.434  34.546  1.00 46.38           C  
ATOM     28  CB  THR L   4      35.912  28.413  34.210  1.00 46.91           C  
ATOM     29  OG1 THR L   4      35.919  29.483  35.144  1.00 44.86           O  
ATOM     30  CG2 THR L   4      35.703  28.935  32.781  1.00 45.06           C  
ATOM     31  C   THR L   4      35.140  26.881  35.894  1.00 46.06           C  
ATOM     32  O   THR L   4      35.143  27.606  36.889  1.00 47.46           O  
ATOM     33  N   GLN L   5      35.438  25.570  35.956  1.00 46.32           N  
ATOM     34  CA  GLN L   5      35.734  24.965  37.221  1.00 45.38           C  
ATOM     35  CB  GLN L   5      35.052  23.603  37.427  1.00 44.41           C  
ATOM     36  CG  GLN L   5      33.526  23.683  37.462  1.00 44.31           C  
ATOM     37  CD  GLN L   5      32.973  22.275  37.634  1.00 45.49           C  
ATOM     38  OE1 GLN L   5      31.806  22.019  37.346  1.00 44.37           O  
ATOM     39  NE2 GLN L   5      33.832  21.333  38.112  1.00 44.81           N  
ATOM     40  C   GLN L   5      37.208  24.726  37.295  1.00 46.37           C  
ATOM     41  O   GLN L   5      37.873  24.488  36.288  1.00 46.67           O  
ATOM     42  N   SER L   6      37.762  24.824  38.517  1.00 46.50           N  
ATOM     43  CA  SER L   6      39.153  24.549  38.722  1.00 46.44           C  
ATOM     44  CB  SER L   6      40.050  25.800  38.686  1.00 47.63           C  
ATOM     45  OG  SER L   6      39.718  26.677  39.752  1.00 48.18           O  
ATOM     46  C   SER L   6      39.268  23.972  40.090  1.00 46.88           C  
ATOM     47  O   SER L   6      38.527  24.372  40.989  1.00 47.48           O  
ATOM     48  N   PRO L   7      40.163  23.050  40.318  1.00 47.15           N  
ATOM     49  CA  PRO L   7      41.043  22.524  39.302  1.00 46.72           C  
ATOM     50  CD  PRO L   7      40.774  23.016  41.636  1.00 47.22           C  
ATOM     51  CB  PRO L   7      42.219  21.901  40.048  1.00 46.23           C  
ATOM     52  CG  PRO L   7      42.236  22.628  41.400  1.00 47.05           C  
ATOM     53  C   PRO L   7      40.315  21.499  38.487  1.00 47.30           C  
ATOM     54  O   PRO L   7      39.190  21.149  38.839  1.00 47.37           O  
ATOM     55  N   ALA L   8      40.919  21.040  37.373  1.00 47.37           N  
ATOM     56  CA  ALA L   8      40.321  20.015  36.565  1.00 48.24           C  
ATOM     57  CB  ALA L   8      41.125  19.732  35.286  1.00 50.45           C  
ATOM     58  C   ALA L   8      40.271  18.744  37.356  1.00 47.79           C  
ATOM     59  O   ALA L   8      39.249  18.061  37.390  1.00 46.56           O  
ATOM     60  N   SER L   9      41.381  18.396  38.034  1.00 48.78           N  
ATOM     61  CA  SER L   9      41.406  17.182  38.799  1.00 46.93           C  
ATOM     62  CB  SER L   9      42.278  16.079  38.172  1.00 46.38           C  
ATOM     63  OG  SER L   9      43.630  16.509  38.085  1.00 51.54           O  
ATOM     64  C   SER L   9      41.983  17.517  40.135  1.00 46.99           C  
ATOM     65  O   SER L   9      42.751  18.469  40.263  1.00 46.97           O  
ATOM     66  N   LEU L  10      41.603  16.751  41.178  1.00 46.68           N  
ATOM     67  CA  LEU L  10      42.118  17.067  42.478  1.00 47.11           C  
ATOM     68  CB  LEU L  10      41.143  17.973  43.251  1.00 48.29           C  
ATOM     69  CG  LEU L  10      41.595  18.409  44.652  1.00 50.43           C  
ATOM     70  CD1 LEU L  10      42.876  19.259  44.595  1.00 50.49           C  
ATOM     71  CD2 LEU L  10      40.445  19.126  45.376  1.00 48.98           C  
ATOM     72  C   LEU L  10      42.324  15.789  43.242  1.00 46.73           C  
ATOM     73  O   LEU L  10      41.429  14.947  43.314  1.00 46.52           O  
ATOM     74  N   ALA L  11      43.525  15.607  43.833  1.00 46.56           N  
ATOM     75  CA  ALA L  11      43.786  14.425  44.607  1.00 45.31           C  
ATOM     76  CB  ALA L  11      45.059  13.674  44.172  1.00 43.58           C  
ATOM     77  C   ALA L  11      43.988  14.856  46.030  1.00 44.16           C  
ATOM     78  O   ALA L  11      44.793  15.745  46.308  1.00 43.32           O  
ATOM     79  N   VAL L  12      43.256  14.229  46.978  1.00 43.93           N  
ATOM     80  CA  VAL L  12      43.386  14.613  48.360  1.00 43.43           C  
ATOM     81  CB  VAL L  12      42.280  15.511  48.838  1.00 43.24           C  
ATOM     82  CG1 VAL L  12      42.385  15.679  50.362  1.00 48.76           C  
ATOM     83  CG2 VAL L  12      42.365  16.838  48.068  1.00 49.52           C  
ATOM     84  C   VAL L  12      43.351  13.387  49.218  1.00 44.00           C  
ATOM     85  O   VAL L  12      42.669  12.412  48.908  1.00 44.88           O  
ATOM     86  N   SER L  13      44.089  13.428  50.348  1.00 41.84           N  
ATOM     87  CA  SER L  13      44.169  12.320  51.258  1.00 40.72           C  
ATOM     88  CB  SER L  13      45.309  12.447  52.286  1.00 42.67           C  
ATOM     89  OG  SER L  13      46.567  12.483  51.629  1.00 45.56           O  
ATOM     90  C   SER L  13      42.895  12.259  52.034  1.00 41.51           C  
ATOM     91  O   SER L  13      42.127  13.218  52.088  1.00 42.46           O  
ATOM     92  N   PRO L  14      42.648  11.132  52.639  1.00 42.65           N  
ATOM     93  CA  PRO L  14      41.449  10.977  53.405  1.00 43.61           C  
ATOM     94  CD  PRO L  14      43.165   9.857  52.173  1.00 26.69           C  
ATOM     95  CB  PRO L  14      41.287   9.476  53.659  1.00 41.92           C  
ATOM     96  CG  PRO L  14      42.629   8.859  53.211  1.00 43.26           C  
ATOM     97  C   PRO L  14      41.506  11.821  54.632  1.00 44.22           C  
ATOM     98  O   PRO L  14      42.557  11.892  55.268  1.00 43.46           O  
ATOM     99  N   GLY L  15      40.380  12.474  54.975  1.00 43.66           N  
ATOM    100  CA  GLY L  15      40.304  13.274  56.161  1.00 43.89           C  
ATOM    101  C   GLY L  15      40.585  14.711  55.833  1.00 45.20           C  
ATOM    102  O   GLY L  15      40.238  15.603  56.606  1.00 45.73           O  
ATOM    103  N   GLN L  16      41.202  14.980  54.665  1.00 44.17           N  
ATOM    104  CA  GLN L  16      41.561  16.325  54.302  1.00 46.69           C  
ATOM    105  CB  GLN L  16      42.638  16.403  53.211  1.00 49.62           C  
ATOM    106  CG  GLN L  16      44.010  15.956  53.702  1.00 51.94           C  
ATOM    107  CD  GLN L  16      44.450  16.983  54.730  1.00 53.29           C  
ATOM    108  OE1 GLN L  16      43.769  17.214  55.728  1.00 53.64           O  
ATOM    109  NE2 GLN L  16      45.615  17.634  54.474  1.00 59.33           N  
ATOM    110  C   GLN L  16      40.362  17.047  53.783  1.00 47.46           C  
ATOM    111  O   GLN L  16      39.273  16.488  53.684  1.00 47.68           O  
ATOM    112  N   ARG L  17      40.542  18.350  53.476  1.00 47.05           N  
ATOM    113  CA  ARG L  17      39.452  19.134  52.969  1.00 46.76           C  
ATOM    114  CB  ARG L  17      39.393  20.577  53.489  1.00 47.27           C  
ATOM    115  CG  ARG L  17      40.603  21.408  53.068  1.00 48.35           C  
ATOM    116  CD  ARG L  17      40.467  22.898  53.387  1.00 49.08           C  
ATOM    117  NE  ARG L  17      39.867  23.016  54.745  1.00 51.18           N  
ATOM    118  CZ  ARG L  17      38.574  23.431  54.890  1.00 53.16           C  
ATOM    119  NH1 ARG L  17      37.852  23.805  53.794  1.00 51.85           N1+
ATOM    120  NH2 ARG L  17      38.010  23.484  56.131  1.00 52.73           N  
ATOM    121  C   ARG L  17      39.630  19.259  51.492  1.00 45.41           C  
ATOM    122  O   ARG L  17      40.746  19.410  50.993  1.00 46.05           O  
ATOM    123  N   ALA L  18      38.509  19.191  50.747  1.00 44.22           N  
ATOM    124  CA  ALA L  18      38.567  19.314  49.321  1.00 44.68           C  
ATOM    125  CB  ALA L  18      37.817  18.194  48.576  1.00 42.88           C  
ATOM    126  C   ALA L  18      37.909  20.608  48.964  1.00 44.13           C  
ATOM    127  O   ALA L  18      36.853  20.945  49.499  1.00 43.89           O  
ATOM    128  N   THR L  19      38.533  21.387  48.058  1.00 44.27           N  
ATOM    129  CA  THR L  19      37.943  22.637  47.677  1.00 44.09           C  
ATOM    130  CB  THR L  19      38.741  23.813  48.160  1.00 44.24           C  
ATOM    131  OG1 THR L  19      38.869  23.768  49.573  1.00 43.61           O  
ATOM    132  CG2 THR L  19      38.028  25.106  47.743  1.00 43.16           C  
ATOM    133  C   THR L  19      37.903  22.708  46.178  1.00 44.07           C  
ATOM    134  O   THR L  19      38.938  22.635  45.520  1.00 43.59           O  
ATOM    135  N   ILE L  20      36.695  22.876  45.601  1.00 42.88           N  
ATOM    136  CA  ILE L  20      36.562  22.965  44.175  1.00 42.68           C  
ATOM    137  CB  ILE L  20      35.706  21.883  43.576  1.00 42.33           C  
ATOM    138  CG1 ILE L  20      36.341  20.506  43.842  1.00 41.88           C  
ATOM    139  CG2 ILE L  20      35.517  22.187  42.081  1.00 41.61           C  
ATOM    140  CD1 ILE L  20      35.427  19.328  43.509  1.00 42.08           C  
ATOM    141  C   ILE L  20      35.939  24.292  43.878  1.00 42.26           C  
ATOM    142  O   ILE L  20      35.054  24.756  44.596  1.00 41.61           O  
ATOM    143  N   THR L  21      36.401  24.941  42.793  1.00 42.92           N  
ATOM    144  CA  THR L  21      35.988  26.283  42.503  1.00 44.28           C  
ATOM    145  CB  THR L  21      37.178  27.172  42.296  1.00 43.92           C  
ATOM    146  OG1 THR L  21      38.067  27.082  43.398  1.00 31.32           O  
ATOM    147  CG2 THR L  21      36.690  28.612  42.155  1.00 35.70           C  
ATOM    148  C   THR L  21      35.239  26.300  41.205  1.00 43.89           C  
ATOM    149  O   THR L  21      35.456  25.457  40.337  1.00 43.88           O  
ATOM    150  N   CYS L  22      34.311  27.271  41.060  1.00 43.92           N  
ATOM    151  CA  CYS L  22      33.547  27.441  39.854  1.00 44.64           C  
ATOM    152  CB  CYS L  22      32.151  26.768  39.951  1.00 43.54           C  
ATOM    153  SG  CYS L  22      31.105  26.906  38.464  1.00 45.63           S  
ATOM    154  C   CYS L  22      33.389  28.925  39.652  1.00 45.86           C  
ATOM    155  O   CYS L  22      32.973  29.649  40.557  1.00 46.59           O  
ATOM    156  N   ARG L  23      33.729  29.425  38.442  1.00 47.13           N  
ATOM    157  CA  ARG L  23      33.676  30.840  38.185  1.00 49.46           C  
ATOM    158  CB  ARG L  23      35.049  31.378  37.759  1.00 51.31           C  
ATOM    159  CG  ARG L  23      35.110  32.881  37.508  1.00 55.23           C  
ATOM    160  CD  ARG L  23      36.530  33.351  37.195  1.00 58.37           C  
ATOM    161  NE  ARG L  23      36.477  34.808  36.898  1.00 62.58           N  
ATOM    162  CZ  ARG L  23      36.203  35.220  35.627  1.00 65.38           C  
ATOM    163  NH1 ARG L  23      35.939  34.296  34.657  1.00 65.88           N1+
ATOM    164  NH2 ARG L  23      36.193  36.551  35.331  1.00 66.49           N  
ATOM    165  C   ARG L  23      32.706  31.077  37.068  1.00 49.52           C  
ATOM    166  O   ARG L  23      32.758  30.412  36.035  1.00 48.56           O  
ATOM    167  N   ALA L  24      31.800  32.061  37.238  1.00 48.59           N  
ATOM    168  CA  ALA L  24      30.793  32.311  36.250  1.00 48.33           C  
ATOM    169  CB  ALA L  24      29.408  32.580  36.861  1.00 48.18           C  
ATOM    170  C   ALA L  24      31.171  33.518  35.454  1.00 48.52           C  
ATOM    171  O   ALA L  24      31.731  34.486  35.966  1.00 47.91           O  
ATOM    172  N   SER L  25      30.801  33.501  34.148  1.00 53.37           N  
ATOM    173  CA  SER L  25      31.010  34.588  33.223  1.00 53.93           C  
ATOM    174  CB  SER L  25      30.584  34.246  31.785  1.00 54.09           C  
ATOM    175  OG  SER L  25      31.382  33.193  31.268  1.00 56.80           O  
ATOM    176  C   SER L  25      30.187  35.776  33.635  1.00 56.33           C  
ATOM    177  O   SER L  25      30.691  36.897  33.676  1.00 57.00           O  
ATOM    178  N   GLU L  26      28.891  35.562  33.944  1.00 54.93           N  
ATOM    179  CA  GLU L  26      28.011  36.639  34.328  1.00 55.76           C  
ATOM    180  CB  GLU L  26      26.678  36.688  33.560  1.00 57.52           C  
ATOM    181  CG  GLU L  26      26.757  37.023  32.072  1.00 64.49           C  
ATOM    182  CD  GLU L  26      25.315  37.099  31.581  1.00 73.23           C  
ATOM    183  OE1 GLU L  26      24.478  37.668  32.331  1.00 66.66           O  
ATOM    184  OE2 GLU L  26      25.026  36.589  30.468  1.00 73.94           O1-
ATOM    185  C   GLU L  26      27.598  36.373  35.741  1.00 56.84           C  
ATOM    186  O   GLU L  26      27.910  35.319  36.288  1.00 55.38           O  
ATOM    187  N   SER L  27      26.908  37.343  36.386  1.00 55.87           N  
ATOM    188  CA  SER L  27      26.459  37.158  37.741  1.00 55.58           C  
ATOM    189  CB  SER L  27      26.112  38.471  38.468  1.00 57.20           C  
ATOM    190  OG  SER L  27      25.683  38.197  39.793  1.00 59.30           O  
ATOM    191  C   SER L  27      25.224  36.302  37.749  1.00 55.91           C  
ATOM    192  O   SER L  27      24.291  36.520  36.980  1.00 56.52           O  
ATOM    193  N   VAL L  28      25.247  35.262  38.606  1.00 53.31           N  
ATOM    194  CA  VAL L  28      24.200  34.309  38.868  1.00 51.97           C  
ATOM    195  CB  VAL L  28      24.714  32.969  39.307  1.00 51.99           C  
ATOM    196  CG1 VAL L  28      25.414  32.301  38.113  1.00 52.18           C  
ATOM    197  CG2 VAL L  28      25.649  33.171  40.505  1.00 50.94           C  
ATOM    198  C   VAL L  28      23.173  34.790  39.864  1.00 53.91           C  
ATOM    199  O   VAL L  28      22.141  34.142  40.042  1.00 53.15           O  
ATOM    200  N   SER L  29      23.461  35.863  40.628  1.00 53.15           N  
ATOM    201  CA  SER L  29      22.561  36.268  41.679  1.00 54.30           C  
ATOM    202  CB  SER L  29      23.206  37.222  42.698  1.00 56.01           C  
ATOM    203  OG  SER L  29      23.601  38.428  42.063  1.00  0.00           O  
ATOM    204  C   SER L  29      21.321  36.928  41.151  1.00 55.97           C  
ATOM    205  O   SER L  29      21.303  37.481  40.052  1.00 55.55           O  
ATOM    206  N   ASN L  30      20.221  36.827  41.935  1.00 53.48           N  
ATOM    207  CA  ASN L  30      18.984  37.486  41.618  1.00 53.90           C  
ATOM    208  CB  ASN L  30      18.312  36.916  40.352  1.00 52.10           C  
ATOM    209  CG  ASN L  30      17.333  37.943  39.801  1.00 55.29           C  
ATOM    210  OD1 ASN L  30      16.922  38.872  40.493  1.00 54.57           O  
ATOM    211  ND2 ASN L  30      16.947  37.769  38.509  1.00 51.22           N  
ATOM    212  C   ASN L  30      18.067  37.276  42.795  1.00 54.70           C  
ATOM    213  O   ASN L  30      17.994  36.182  43.352  1.00 53.11           O  
ATOM    214  N   TYR L  31      17.344  38.332  43.216  1.00 52.41           N  
ATOM    215  CA  TYR L  31      16.421  38.251  44.318  1.00 52.08           C  
ATOM    216  CB  TYR L  31      15.277  37.244  44.106  1.00 53.40           C  
ATOM    217  CG  TYR L  31      14.379  37.740  43.030  1.00 54.50           C  
ATOM    218  CD1 TYR L  31      13.445  38.703  43.316  1.00 55.18           C  
ATOM    219  CD2 TYR L  31      14.472  37.262  41.743  1.00 56.64           C  
ATOM    220  CE1 TYR L  31      12.607  39.176  42.336  1.00 57.25           C  
ATOM    221  CE2 TYR L  31      13.634  37.731  40.758  1.00 58.08           C  
ATOM    222  CZ  TYR L  31      12.697  38.692  41.056  1.00 61.19           C  
ATOM    223  OH  TYR L  31      11.833  39.183  40.054  1.00 63.55           O  
ATOM    224  C   TYR L  31      17.120  37.839  45.582  1.00 52.77           C  
ATOM    225  O   TYR L  31      16.479  37.335  46.505  1.00 51.86           O  
ATOM    226  N   GLY L  32      18.442  38.070  45.684  1.00 50.86           N  
ATOM    227  CA  GLY L  32      19.133  37.724  46.898  1.00 50.08           C  
ATOM    228  C   GLY L  32      19.442  36.255  46.901  1.00 49.57           C  
ATOM    229  O   GLY L  32      19.801  35.691  47.933  1.00 48.76           O  
ATOM    230  N   ILE L  33      19.320  35.591  45.736  1.00 46.55           N  
ATOM    231  CA  ILE L  33      19.569  34.179  45.655  1.00 45.31           C  
ATOM    232  CB  ILE L  33      18.348  33.410  45.225  1.00 44.85           C  
ATOM    233  CG1 ILE L  33      17.234  33.557  46.272  1.00 40.49           C  
ATOM    234  CG2 ILE L  33      18.739  31.954  44.927  1.00 40.53           C  
ATOM    235  CD1 ILE L  33      15.881  33.031  45.797  1.00 45.97           C  
ATOM    236  C   ILE L  33      20.598  33.967  44.586  1.00 46.16           C  
ATOM    237  O   ILE L  33      20.733  34.789  43.685  1.00 46.22           O  
ATOM    238  N   ASN L  34      21.394  32.881  44.690  1.00 44.26           N  
ATOM    239  CA  ASN L  34      22.348  32.579  43.662  1.00 43.66           C  
ATOM    240  CB  ASN L  34      23.792  32.457  44.175  1.00 43.57           C  
ATOM    241  CG  ASN L  34      24.279  33.871  44.473  1.00  0.00           C  
ATOM    242  OD1 ASN L  34      23.838  34.509  45.426  1.00  0.00           O  
ATOM    243  ND2 ASN L  34      25.220  34.375  43.630  1.00  0.00           N  
ATOM    244  C   ASN L  34      21.944  31.278  43.055  1.00 45.61           C  
ATOM    245  O   ASN L  34      21.789  30.270  43.744  1.00 45.15           O  
ATOM    246  N   PHE L  35      21.768  31.271  41.722  1.00 44.11           N  
ATOM    247  CA  PHE L  35      21.308  30.082  41.077  1.00 44.28           C  
ATOM    248  CB  PHE L  35      20.659  30.421  39.727  1.00 44.64           C  
ATOM    249  CG  PHE L  35      19.524  31.350  39.987  1.00 44.80           C  
ATOM    250  CD1 PHE L  35      19.757  32.678  40.274  1.00 45.49           C  
ATOM    251  CD2 PHE L  35      18.227  30.903  39.932  1.00 45.82           C  
ATOM    252  CE1 PHE L  35      18.717  33.547  40.513  1.00 45.72           C  
ATOM    253  CE2 PHE L  35      17.181  31.766  40.168  1.00 47.07           C  
ATOM    254  CZ  PHE L  35      17.424  33.088  40.460  1.00 47.08           C  
ATOM    255  C   PHE L  35      22.497  29.211  40.778  1.00 46.14           C  
ATOM    256  O   PHE L  35      22.748  28.914  39.610  1.00 47.05           O  
ATOM    257  N   ILE L  36      23.255  28.755  41.809  1.00 38.71           N  
ATOM    258  CA  ILE L  36      24.290  27.838  41.477  1.00 39.47           C  
ATOM    259  CB  ILE L  36      25.690  28.327  41.537  1.00 40.53           C  
ATOM    260  CG1 ILE L  36      25.887  29.232  40.311  1.00 19.04           C  
ATOM    261  CG2 ILE L  36      26.614  27.094  41.551  1.00 20.36           C  
ATOM    262  CD1 ILE L  36      25.565  28.531  38.988  1.00 12.84           C  
ATOM    263  C   ILE L  36      24.109  26.591  42.258  1.00 38.34           C  
ATOM    264  O   ILE L  36      23.771  26.595  43.441  1.00 38.26           O  
ATOM    265  N   ASN L  37      24.290  25.465  41.552  1.00 35.90           N  
ATOM    266  CA  ASN L  37      24.105  24.185  42.153  1.00 34.49           C  
ATOM    267  CB  ASN L  37      22.900  23.422  41.602  1.00 33.85           C  
ATOM    268  CG  ASN L  37      21.659  24.105  42.130  1.00 33.33           C  
ATOM    269  OD1 ASN L  37      21.596  25.327  42.247  1.00 35.37           O  
ATOM    270  ND2 ASN L  37      20.648  23.272  42.490  1.00 34.04           N  
ATOM    271  C   ASN L  37      25.303  23.345  41.865  1.00 34.19           C  
ATOM    272  O   ASN L  37      26.045  23.597  40.916  1.00 34.39           O  
ATOM    273  N   TRP L  38      25.528  22.322  42.713  1.00 32.03           N  
ATOM    274  CA  TRP L  38      26.642  21.436  42.521  1.00 30.92           C  
ATOM    275  CB  TRP L  38      27.656  21.456  43.678  1.00 32.06           C  
ATOM    276  CG  TRP L  38      28.434  22.742  43.804  1.00 32.27           C  
ATOM    277  CD2 TRP L  38      29.673  22.998  43.126  1.00 31.97           C  
ATOM    278  CD1 TRP L  38      28.156  23.857  44.538  1.00 34.16           C  
ATOM    279  NE1 TRP L  38      29.148  24.794  44.363  1.00 33.97           N  
ATOM    280  CE2 TRP L  38      30.088  24.278  43.495  1.00 34.00           C  
ATOM    281  CE3 TRP L  38      30.405  22.229  42.266  1.00 31.95           C  
ATOM    282  CZ2 TRP L  38      31.246  24.812  43.008  1.00 33.93           C  
ATOM    283  CZ3 TRP L  38      31.573  22.767  41.777  1.00 31.93           C  
ATOM    284  CH2 TRP L  38      31.983  24.034  42.142  1.00 33.29           C  
ATOM    285  C   TRP L  38      26.112  20.037  42.454  1.00 31.23           C  
ATOM    286  O   TRP L  38      25.216  19.660  43.207  1.00 32.09           O  
ATOM    287  N   PHE L  39      26.667  19.221  41.537  1.00 31.59           N  
ATOM    288  CA  PHE L  39      26.233  17.856  41.407  1.00 30.71           C  
ATOM    289  CB  PHE L  39      25.648  17.506  40.028  1.00 28.99           C  
ATOM    290  CG  PHE L  39      24.333  18.181  39.844  1.00 27.20           C  
ATOM    291  CD1 PHE L  39      23.176  17.556  40.239  1.00 26.19           C  
ATOM    292  CD2 PHE L  39      24.247  19.429  39.274  1.00 26.89           C  
ATOM    293  CE1 PHE L  39      21.955  18.164  40.069  1.00 26.49           C  
ATOM    294  CE2 PHE L  39      23.030  20.044  39.100  1.00 26.87           C  
ATOM    295  CZ  PHE L  39      21.878  19.411  39.498  1.00 27.23           C  
ATOM    296  C   PHE L  39      27.414  16.940  41.571  1.00 30.25           C  
ATOM    297  O   PHE L  39      28.552  17.317  41.297  1.00 29.26           O  
ATOM    298  N   GLN L  40      27.154  15.696  42.036  1.00 30.98           N  
ATOM    299  CA  GLN L  40      28.182  14.699  42.199  1.00 32.19           C  
ATOM    300  CB  GLN L  40      28.270  14.116  43.620  1.00 32.63           C  
ATOM    301  CG  GLN L  40      29.366  13.053  43.757  1.00 33.89           C  
ATOM    302  CD  GLN L  40      29.208  12.335  45.092  1.00 35.22           C  
ATOM    303  OE1 GLN L  40      28.124  11.870  45.438  1.00 33.69           O  
ATOM    304  NE2 GLN L  40      30.323  12.236  45.864  1.00 34.01           N  
ATOM    305  C   GLN L  40      27.835  13.534  41.319  1.00 31.40           C  
ATOM    306  O   GLN L  40      26.732  12.994  41.400  1.00 31.93           O  
ATOM    307  N   GLN L  41      28.769  13.097  40.448  1.00 32.53           N  
ATOM    308  CA  GLN L  41      28.443  11.970  39.617  1.00 34.28           C  
ATOM    309  CB  GLN L  41      28.371  12.309  38.117  1.00 34.42           C  
ATOM    310  CG  GLN L  41      28.031  11.105  37.235  1.00 35.51           C  
ATOM    311  CD  GLN L  41      27.996  11.560  35.781  1.00 34.52           C  
ATOM    312  OE1 GLN L  41      28.804  12.385  35.352  1.00 36.37           O  
ATOM    313  NE2 GLN L  41      27.032  11.011  34.998  1.00 32.62           N  
ATOM    314  C   GLN L  41      29.482  10.907  39.781  1.00 34.73           C  
ATOM    315  O   GLN L  41      30.660  11.122  39.498  1.00 33.33           O  
ATOM    316  N   LYS L  42      29.054   9.717  40.247  1.00 36.47           N  
ATOM    317  CA  LYS L  42      29.922   8.581  40.371  1.00 39.60           C  
ATOM    318  CB  LYS L  42      29.582   7.649  41.552  1.00 39.24           C  
ATOM    319  CG  LYS L  42      30.091   8.154  42.905  1.00 41.23           C  
ATOM    320  CD  LYS L  42      29.522   7.396  44.106  1.00 39.33           C  
ATOM    321  CE  LYS L  42      30.375   7.543  45.366  1.00 38.82           C  
ATOM    322  NZ  LYS L  42      31.525   6.612  45.293  1.00 38.82           N1+
ATOM    323  C   LYS L  42      29.763   7.800  39.106  1.00 41.54           C  
ATOM    324  O   LYS L  42      28.752   7.914  38.415  1.00 41.92           O  
ATOM    325  N   PRO L  43      30.733   7.000  38.773  1.00 44.30           N  
ATOM    326  CA  PRO L  43      30.710   6.261  37.544  1.00 43.66           C  
ATOM    327  CD  PRO L  43      32.037   6.999  39.410  1.00 42.58           C  
ATOM    328  CB  PRO L  43      32.085   5.596  37.427  1.00 42.02           C  
ATOM    329  CG  PRO L  43      32.715   5.747  38.828  1.00 41.18           C  
ATOM    330  C   PRO L  43      29.552   5.321  37.468  1.00 43.33           C  
ATOM    331  O   PRO L  43      29.220   4.684  38.467  1.00 40.50           O  
ATOM    332  N   GLY L  44      28.911   5.247  36.286  1.00 42.31           N  
ATOM    333  CA  GLY L  44      27.824   4.343  36.069  1.00 41.57           C  
ATOM    334  C   GLY L  44      26.566   4.910  36.649  1.00 41.75           C  
ATOM    335  O   GLY L  44      25.526   4.253  36.618  1.00 41.87           O  
ATOM    336  N   GLN L  45      26.608   6.144  37.189  1.00 42.04           N  
ATOM    337  CA  GLN L  45      25.398   6.664  37.762  1.00 39.42           C  
ATOM    338  CB  GLN L  45      25.428   6.793  39.296  1.00 40.63           C  
ATOM    339  CG  GLN L  45      25.458   5.444  40.018  1.00 41.77           C  
ATOM    340  CD  GLN L  45      25.484   5.705  41.518  1.00 42.36           C  
ATOM    341  OE1 GLN L  45      25.183   4.819  42.316  1.00 43.52           O  
ATOM    342  NE2 GLN L  45      25.846   6.953  41.918  1.00 41.90           N  
ATOM    343  C   GLN L  45      25.122   8.026  37.207  1.00 37.81           C  
ATOM    344  O   GLN L  45      25.978   8.682  36.618  1.00 37.12           O  
ATOM    345  N   PRO L  46      23.888   8.427  37.368  1.00 36.00           N  
ATOM    346  CA  PRO L  46      23.437   9.726  36.951  1.00 35.92           C  
ATOM    347  CD  PRO L  46      22.791   7.485  37.510  1.00 37.10           C  
ATOM    348  CB  PRO L  46      21.912   9.638  36.855  1.00 35.60           C  
ATOM    349  CG  PRO L  46      21.547   8.375  37.654  1.00 37.92           C  
ATOM    350  C   PRO L  46      23.907  10.736  37.950  1.00 36.50           C  
ATOM    351  O   PRO L  46      24.210  10.348  39.076  1.00 36.15           O  
ATOM    352  N   PRO L  47      23.965  11.990  37.609  1.00 34.80           N  
ATOM    353  CA  PRO L  47      24.432  12.987  38.529  1.00 34.01           C  
ATOM    354  CD  PRO L  47      24.031  12.428  36.228  1.00 34.09           C  
ATOM    355  CB  PRO L  47      24.619  14.262  37.701  1.00 34.52           C  
ATOM    356  CG  PRO L  47      23.948  13.957  36.345  1.00 35.34           C  
ATOM    357  C   PRO L  47      23.478  13.105  39.679  1.00 33.68           C  
ATOM    358  O   PRO L  47      22.300  12.797  39.501  1.00 32.40           O  
ATOM    359  N   LYS L  48      23.974  13.504  40.872  1.00 34.43           N  
ATOM    360  CA  LYS L  48      23.140  13.648  42.038  1.00 35.35           C  
ATOM    361  CB  LYS L  48      23.541  12.707  43.185  1.00 36.26           C  
ATOM    362  CG  LYS L  48      22.658  12.830  44.425  1.00 40.02           C  
ATOM    363  CD  LYS L  48      22.837  11.654  45.383  1.00 42.96           C  
ATOM    364  CE  LYS L  48      21.891  11.680  46.581  1.00 44.28           C  
ATOM    365  NZ  LYS L  48      22.447  12.530  47.656  1.00 45.77           N1+
ATOM    366  C   LYS L  48      23.288  15.057  42.536  1.00 33.70           C  
ATOM    367  O   LYS L  48      24.377  15.623  42.459  1.00 32.98           O  
ATOM    368  N   LEU L  49      22.197  15.650  43.078  1.00 32.05           N  
ATOM    369  CA  LEU L  49      22.202  17.019  43.524  1.00 32.66           C  
ATOM    370  CB  LEU L  49      20.784  17.618  43.606  1.00 32.79           C  
ATOM    371  CG  LEU L  49      20.723  19.083  44.083  1.00 32.96           C  
ATOM    372  CD1 LEU L  49      21.437  20.032  43.104  1.00 31.57           C  
ATOM    373  CD2 LEU L  49      19.273  19.511  44.358  1.00 33.03           C  
ATOM    374  C   LEU L  49      22.821  17.120  44.890  1.00 33.09           C  
ATOM    375  O   LEU L  49      22.335  16.530  45.859  1.00 32.95           O  
ATOM    376  N   LEU L  50      24.011  17.759  44.964  1.00 31.85           N  
ATOM    377  CA  LEU L  50      24.664  18.017  46.222  1.00 32.03           C  
ATOM    378  CB  LEU L  50      26.190  18.180  46.089  1.00 31.41           C  
ATOM    379  CG  LEU L  50      26.932  16.868  45.786  1.00 32.95           C  
ATOM    380  CD1 LEU L  50      28.444  17.104  45.667  1.00 32.40           C  
ATOM    381  CD2 LEU L  50      26.590  15.787  46.828  1.00 31.91           C  
ATOM    382  C   LEU L  50      24.171  19.251  46.912  1.00 32.70           C  
ATOM    383  O   LEU L  50      23.716  19.206  48.055  1.00 35.14           O  
ATOM    384  N   ILE L  51      24.239  20.399  46.202  1.00 32.87           N  
ATOM    385  CA  ILE L  51      23.933  21.657  46.817  1.00 32.84           C  
ATOM    386  CB  ILE L  51      25.152  22.465  47.164  1.00 33.06           C  
ATOM    387  CG1 ILE L  51      26.058  21.702  48.145  1.00 34.33           C  
ATOM    388  CG2 ILE L  51      24.678  23.829  47.697  1.00 33.24           C  
ATOM    389  CD1 ILE L  51      25.382  21.357  49.470  1.00 35.15           C  
ATOM    390  C   ILE L  51      23.148  22.470  45.841  1.00 33.14           C  
ATOM    391  O   ILE L  51      23.405  22.428  44.637  1.00 32.14           O  
ATOM    392  N   TYR L  52      22.159  23.231  46.355  1.00 33.86           N  
ATOM    393  CA  TYR L  52      21.362  24.091  45.543  1.00 34.40           C  
ATOM    394  CB  TYR L  52      19.898  23.627  45.394  1.00 33.86           C  
ATOM    395  CG  TYR L  52      19.262  23.521  46.742  1.00 35.83           C  
ATOM    396  CD1 TYR L  52      18.629  24.598  47.321  1.00 37.88           C  
ATOM    397  CD2 TYR L  52      19.302  22.330  47.428  1.00 36.87           C  
ATOM    398  CE1 TYR L  52      18.046  24.484  48.561  1.00 37.76           C  
ATOM    399  CE2 TYR L  52      18.722  22.210  48.669  1.00 37.93           C  
ATOM    400  CZ  TYR L  52      18.090  23.289  49.237  1.00 37.85           C  
ATOM    401  OH  TYR L  52      17.491  23.169  50.509  1.00 40.11           O  
ATOM    402  C   TYR L  52      21.367  25.439  46.195  1.00 36.20           C  
ATOM    403  O   TYR L  52      21.538  25.559  47.406  1.00 35.60           O  
ATOM    404  N   THR L  53      21.158  26.500  45.382  1.00 22.02           N  
ATOM    405  CA  THR L  53      21.089  27.851  45.871  1.00 21.08           C  
ATOM    406  CB  THR L  53      19.972  28.036  46.871  1.00 24.37           C  
ATOM    407  OG1 THR L  53      18.748  27.609  46.294  1.00 36.74           O  
ATOM    408  CG2 THR L  53      19.840  29.527  47.235  1.00 38.57           C  
ATOM    409  C   THR L  53      22.412  28.198  46.495  1.00 21.04           C  
ATOM    410  O   THR L  53      22.506  28.986  47.434  1.00 19.80           O  
ATOM    411  N   ALA L  54      23.482  27.569  45.980  1.00 21.87           N  
ATOM    412  CA  ALA L  54      24.853  27.829  46.313  1.00 22.10           C  
ATOM    413  CB  ALA L  54      25.227  29.312  46.154  1.00 21.80           C  
ATOM    414  C   ALA L  54      25.211  27.410  47.712  1.00 22.44           C  
ATOM    415  O   ALA L  54      26.391  27.173  47.970  1.00 23.80           O  
ATOM    416  N   SER L  55      24.242  27.231  48.640  1.00 22.65           N  
ATOM    417  CA  SER L  55      24.686  26.911  49.977  1.00 24.54           C  
ATOM    418  CB  SER L  55      24.784  28.145  50.892  1.00 25.56           C  
ATOM    419  OG  SER L  55      25.820  29.013  50.455  1.00 26.17           O  
ATOM    420  C   SER L  55      23.761  25.963  50.707  1.00 25.78           C  
ATOM    421  O   SER L  55      23.989  25.707  51.890  1.00 25.80           O  
ATOM    422  N   ASN L  56      22.714  25.401  50.067  1.00 41.90           N  
ATOM    423  CA  ASN L  56      21.856  24.467  50.737  1.00 41.44           C  
ATOM    424  CB  ASN L  56      20.361  24.742  50.504  1.00 41.64           C  
ATOM    425  CG  ASN L  56      20.031  26.066  51.181  1.00 43.91           C  
ATOM    426  OD1 ASN L  56      20.597  26.407  52.218  1.00 44.04           O  
ATOM    427  ND2 ASN L  56      19.092  26.842  50.578  1.00 42.78           N  
ATOM    428  C   ASN L  56      22.160  23.078  50.274  1.00 43.19           C  
ATOM    429  O   ASN L  56      22.282  22.813  49.080  1.00 43.78           O  
ATOM    430  N   LYS L  57      22.306  22.145  51.238  1.00 44.55           N  
ATOM    431  CA  LYS L  57      22.619  20.783  50.907  1.00 44.84           C  
ATOM    432  CB  LYS L  57      23.200  19.969  52.075  1.00 44.44           C  
ATOM    433  CG  LYS L  57      24.577  20.438  52.540  1.00 46.51           C  
ATOM    434  CD  LYS L  57      25.006  19.786  53.855  1.00 54.04           C  
ATOM    435  CE  LYS L  57      24.067  20.105  55.019  1.00 25.72           C  
ATOM    436  NZ  LYS L  57      24.371  19.221  56.164  1.00 24.69           N1+
ATOM    437  C   LYS L  57      21.356  20.097  50.483  1.00 44.84           C  
ATOM    438  O   LYS L  57      20.279  20.359  51.017  1.00 44.81           O  
ATOM    439  N   GLY L  58      21.470  19.183  49.498  1.00 44.90           N  
ATOM    440  CA  GLY L  58      20.338  18.448  49.021  1.00 44.69           C  
ATOM    441  C   GLY L  58      19.907  17.527  50.108  1.00 46.67           C  
ATOM    442  O   GLY L  58      20.692  17.133  50.971  1.00 46.93           O  
ATOM    443  N   THR L  59      18.623  17.134  50.079  1.00 47.92           N  
ATOM    444  CA  THR L  59      18.151  16.304  51.145  1.00 46.73           C  
ATOM    445  CB  THR L  59      16.680  16.031  51.074  1.00 48.12           C  
ATOM    446  OG1 THR L  59      16.373  15.301  49.895  1.00 39.26           O  
ATOM    447  CG2 THR L  59      15.941  17.382  51.070  1.00 23.22           C  
ATOM    448  C   THR L  59      18.869  14.994  51.096  1.00 46.86           C  
ATOM    449  O   THR L  59      18.869  14.305  50.078  1.00 46.15           O  
ATOM    450  N   GLY L  60      19.488  14.608  52.229  1.00 48.87           N  
ATOM    451  CA  GLY L  60      20.173  13.350  52.304  1.00 47.09           C  
ATOM    452  C   GLY L  60      21.649  13.543  52.130  1.00 46.63           C  
ATOM    453  O   GLY L  60      22.409  12.582  52.229  1.00 46.38           O  
ATOM    454  N   VAL L  61      22.107  14.780  51.858  1.00 44.76           N  
ATOM    455  CA  VAL L  61      23.521  14.986  51.696  1.00 44.35           C  
ATOM    456  CB  VAL L  61      23.857  16.203  50.883  1.00 43.94           C  
ATOM    457  CG1 VAL L  61      25.382  16.392  50.874  1.00 41.61           C  
ATOM    458  CG2 VAL L  61      23.256  16.024  49.479  1.00 44.06           C  
ATOM    459  C   VAL L  61      24.135  15.160  53.054  1.00 43.52           C  
ATOM    460  O   VAL L  61      23.556  15.794  53.933  1.00 44.09           O  
ATOM    461  N   PRO L  62      25.308  14.606  53.239  1.00 42.17           N  
ATOM    462  CA  PRO L  62      25.986  14.694  54.508  1.00 42.18           C  
ATOM    463  CD  PRO L  62      25.685  13.412  52.501  1.00 43.26           C  
ATOM    464  CB  PRO L  62      27.102  13.655  54.459  1.00 43.31           C  
ATOM    465  CG  PRO L  62      26.598  12.615  53.446  1.00 43.58           C  
ATOM    466  C   PRO L  62      26.512  16.077  54.751  1.00 42.73           C  
ATOM    467  O   PRO L  62      26.737  16.818  53.797  1.00 43.22           O  
ATOM    468  N   ALA L  63      26.762  16.415  56.028  1.00 43.49           N  
ATOM    469  CA  ALA L  63      27.221  17.699  56.485  1.00 43.02           C  
ATOM    470  CB  ALA L  63      27.398  17.762  58.011  1.00 41.92           C  
ATOM    471  C   ALA L  63      28.551  18.002  55.871  1.00 43.06           C  
ATOM    472  O   ALA L  63      28.918  19.162  55.697  1.00 41.88           O  
ATOM    473  N   ARG L  64      29.301  16.947  55.525  1.00 42.83           N  
ATOM    474  CA  ARG L  64      30.647  17.033  55.039  1.00 42.03           C  
ATOM    475  CB  ARG L  64      31.121  15.661  54.538  1.00 43.70           C  
ATOM    476  CG  ARG L  64      31.053  14.594  55.631  1.00 45.63           C  
ATOM    477  CD  ARG L  64      30.815  13.182  55.097  1.00 43.93           C  
ATOM    478  NE  ARG L  64      31.888  12.878  54.115  1.00 45.94           N  
ATOM    479  CZ  ARG L  64      31.622  12.052  53.064  1.00 47.54           C  
ATOM    480  NH1 ARG L  64      30.370  11.541  52.890  1.00 47.74           N1+
ATOM    481  NH2 ARG L  64      32.618  11.719  52.194  1.00 47.51           N  
ATOM    482  C   ARG L  64      30.688  17.979  53.876  1.00 41.62           C  
ATOM    483  O   ARG L  64      31.691  18.668  53.679  1.00 42.22           O  
ATOM    484  N   PHE L  65      29.613  18.028  53.064  1.00 40.90           N  
ATOM    485  CA  PHE L  65      29.591  18.873  51.898  1.00 40.67           C  
ATOM    486  CB  PHE L  65      28.688  18.325  50.780  1.00 38.74           C  
ATOM    487  CG  PHE L  65      29.238  17.016  50.331  1.00 37.62           C  
ATOM    488  CD1 PHE L  65      28.911  15.855  50.989  1.00 37.33           C  
ATOM    489  CD2 PHE L  65      30.078  16.943  49.247  1.00 35.88           C  
ATOM    490  CE1 PHE L  65      29.413  14.644  50.578  1.00 37.26           C  
ATOM    491  CE2 PHE L  65      30.583  15.735  48.831  1.00 35.50           C  
ATOM    492  CZ  PHE L  65      30.252  14.580  49.495  1.00 36.48           C  
ATOM    493  C   PHE L  65      29.018  20.221  52.239  1.00 40.72           C  
ATOM    494  O   PHE L  65      28.099  20.334  53.047  1.00 41.96           O  
ATOM    495  N   SER L  66      29.565  21.293  51.620  1.00 40.63           N  
ATOM    496  CA  SER L  66      29.052  22.620  51.843  1.00 42.63           C  
ATOM    497  CB  SER L  66      29.608  23.282  53.117  1.00 43.86           C  
ATOM    498  OG  SER L  66      31.022  23.385  53.043  1.00 44.34           O  
ATOM    499  C   SER L  66      29.445  23.480  50.677  1.00 42.93           C  
ATOM    500  O   SER L  66      30.437  23.208  50.005  1.00 41.97           O  
ATOM    501  N   GLY L  67      28.675  24.560  50.411  1.00 42.74           N  
ATOM    502  CA  GLY L  67      28.995  25.410  49.296  1.00 42.78           C  
ATOM    503  C   GLY L  67      28.930  26.833  49.753  1.00 43.80           C  
ATOM    504  O   GLY L  67      28.267  27.144  50.742  1.00 43.89           O  
ATOM    505  N   SER L  68      29.626  27.740  49.031  1.00 44.55           N  
ATOM    506  CA  SER L  68      29.646  29.129  49.403  1.00 46.01           C  
ATOM    507  CB  SER L  68      30.825  29.504  50.319  1.00 44.81           C  
ATOM    508  OG  SER L  68      30.761  28.784  51.539  1.00 46.58           O  
ATOM    509  C   SER L  68      29.858  29.952  48.168  1.00 46.89           C  
ATOM    510  O   SER L  68      30.075  29.420  47.081  1.00 46.27           O  
ATOM    511  N   GLY L  69      29.810  31.295  48.327  1.00 47.87           N  
ATOM    512  CA  GLY L  69      30.066  32.194  47.237  1.00 49.36           C  
ATOM    513  C   GLY L  69      28.819  32.922  46.837  1.00 51.63           C  
ATOM    514  O   GLY L  69      27.714  32.635  47.294  1.00 51.52           O  
ATOM    515  N   SER L  70      28.998  33.943  45.979  1.00 51.87           N  
ATOM    516  CA  SER L  70      27.901  34.715  45.478  1.00 52.23           C  
ATOM    517  CB  SER L  70      27.393  35.785  46.458  1.00 54.25           C  
ATOM    518  OG  SER L  70      28.405  36.754  46.694  1.00 54.80           O  
ATOM    519  C   SER L  70      28.421  35.421  44.277  1.00 51.32           C  
ATOM    520  O   SER L  70      29.620  35.407  44.006  1.00 52.19           O  
ATOM    521  N   GLY L  71      27.524  36.048  43.502  1.00 51.07           N  
ATOM    522  CA  GLY L  71      27.998  36.766  42.361  1.00 51.58           C  
ATOM    523  C   GLY L  71      28.557  35.792  41.365  1.00 52.17           C  
ATOM    524  O   GLY L  71      27.852  34.898  40.904  1.00 52.75           O  
ATOM    525  N   THR L  72      29.807  36.040  40.920  1.00 51.12           N  
ATOM    526  CA  THR L  72      30.523  35.261  39.938  1.00 51.34           C  
ATOM    527  CB  THR L  72      31.587  36.065  39.253  1.00 52.71           C  
ATOM    528  OG1 THR L  72      32.591  36.450  40.180  1.00 52.49           O  
ATOM    529  CG2 THR L  72      30.928  37.317  38.648  1.00 52.80           C  
ATOM    530  C   THR L  72      31.187  33.997  40.430  1.00 51.84           C  
ATOM    531  O   THR L  72      31.257  33.015  39.692  1.00 52.54           O  
ATOM    532  N   ASP L  73      31.737  33.979  41.663  1.00 50.91           N  
ATOM    533  CA  ASP L  73      32.558  32.854  42.047  1.00 50.69           C  
ATOM    534  CB  ASP L  73      33.945  33.274  42.569  1.00 52.47           C  
ATOM    535  CG  ASP L  73      34.746  33.880  41.425  1.00 55.33           C  
ATOM    536  OD1 ASP L  73      34.800  33.251  40.335  1.00 55.87           O  
ATOM    537  OD2 ASP L  73      35.308  34.989  41.626  1.00 57.95           O1-
ATOM    538  C   ASP L  73      31.935  32.058  43.153  1.00 49.03           C  
ATOM    539  O   ASP L  73      31.381  32.617  44.098  1.00 48.50           O  
ATOM    540  N   PHE L  74      32.037  30.712  43.061  1.00 45.90           N  
ATOM    541  CA  PHE L  74      31.490  29.863  44.086  1.00 43.32           C  
ATOM    542  CB  PHE L  74      30.140  29.247  43.692  1.00 42.13           C  
ATOM    543  CG  PHE L  74      29.245  30.408  43.448  1.00 42.85           C  
ATOM    544  CD1 PHE L  74      29.250  31.010  42.213  1.00 42.29           C  
ATOM    545  CD2 PHE L  74      28.419  30.896  44.433  1.00 42.87           C  
ATOM    546  CE1 PHE L  74      28.442  32.089  41.958  1.00 42.21           C  
ATOM    547  CE2 PHE L  74      27.607  31.976  44.183  1.00 43.21           C  
ATOM    548  CZ  PHE L  74      27.621  32.570  42.946  1.00 42.61           C  
ATOM    549  C   PHE L  74      32.443  28.730  44.328  1.00 42.83           C  
ATOM    550  O   PHE L  74      33.351  28.495  43.532  1.00 42.19           O  
ATOM    551  N   THR L  75      32.269  28.009  45.462  1.00 41.14           N  
ATOM    552  CA  THR L  75      33.164  26.932  45.787  1.00 39.96           C  
ATOM    553  CB  THR L  75      34.221  27.358  46.763  1.00 40.67           C  
ATOM    554  OG1 THR L  75      34.970  28.447  46.246  1.00 27.96           O  
ATOM    555  CG2 THR L  75      35.143  26.165  47.036  1.00 22.62           C  
ATOM    556  C   THR L  75      32.406  25.836  46.479  1.00 38.47           C  
ATOM    557  O   THR L  75      31.438  26.095  47.193  1.00 38.60           O  
ATOM    558  N   LEU L  76      32.854  24.572  46.294  1.00 37.53           N  
ATOM    559  CA  LEU L  76      32.259  23.429  46.936  1.00 36.50           C  
ATOM    560  CB  LEU L  76      31.973  22.288  45.934  1.00 35.35           C  
ATOM    561  CG  LEU L  76      31.064  21.138  46.425  1.00 35.00           C  
ATOM    562  CD1 LEU L  76      31.059  19.979  45.419  1.00 34.34           C  
ATOM    563  CD2 LEU L  76      31.396  20.674  47.845  1.00 34.81           C  
ATOM    564  C   LEU L  76      33.298  22.944  47.906  1.00 35.94           C  
ATOM    565  O   LEU L  76      34.474  22.855  47.557  1.00 35.43           O  
ATOM    566  N   THR L  77      32.913  22.645  49.166  1.00 35.82           N  
ATOM    567  CA  THR L  77      33.910  22.195  50.098  1.00 37.41           C  
ATOM    568  CB  THR L  77      34.153  23.161  51.221  1.00 37.08           C  
ATOM    569  OG1 THR L  77      34.559  24.421  50.706  1.00 22.06           O  
ATOM    570  CG2 THR L  77      35.250  22.584  52.132  1.00 22.71           C  
ATOM    571  C   THR L  77      33.481  20.902  50.719  1.00 38.90           C  
ATOM    572  O   THR L  77      32.331  20.734  51.118  1.00 38.67           O  
ATOM    573  N   ILE L  78      34.424  19.940  50.804  1.00 38.85           N  
ATOM    574  CA  ILE L  78      34.137  18.672  51.407  1.00 40.41           C  
ATOM    575  CB  ILE L  78      34.312  17.526  50.452  1.00 38.83           C  
ATOM    576  CG1 ILE L  78      33.411  17.696  49.221  1.00 37.42           C  
ATOM    577  CG2 ILE L  78      34.052  16.222  51.218  1.00 37.63           C  
ATOM    578  CD1 ILE L  78      33.779  16.754  48.073  1.00 37.03           C  
ATOM    579  C   ILE L  78      35.154  18.466  52.481  1.00 41.37           C  
ATOM    580  O   ILE L  78      36.351  18.446  52.204  1.00 41.90           O  
ATOM    581  N   ASN L  79      34.715  18.333  53.749  1.00 42.86           N  
ATOM    582  CA  ASN L  79      35.669  18.026  54.776  1.00 44.44           C  
ATOM    583  CB  ASN L  79      36.362  19.266  55.385  1.00 47.78           C  
ATOM    584  CG  ASN L  79      37.603  18.834  56.173  1.00 60.26           C  
ATOM    585  OD1 ASN L  79      38.654  18.542  55.602  1.00 43.71           O  
ATOM    586  ND2 ASN L  79      37.484  18.810  57.528  1.00 39.41           N  
ATOM    587  C   ASN L  79      34.916  17.337  55.872  1.00 46.76           C  
ATOM    588  O   ASN L  79      33.897  17.858  56.330  1.00 48.03           O  
ATOM    589  N   PRO L  80      35.352  16.193  56.339  1.00 47.32           N  
ATOM    590  CA  PRO L  80      36.510  15.520  55.803  1.00 45.64           C  
ATOM    591  CD  PRO L  80      35.222  15.961  57.769  1.00 50.88           C  
ATOM    592  CB  PRO L  80      37.028  14.603  56.910  1.00 44.80           C  
ATOM    593  CG  PRO L  80      36.512  15.254  58.201  1.00 51.47           C  
ATOM    594  C   PRO L  80      36.170  14.744  54.571  1.00 45.11           C  
ATOM    595  O   PRO L  80      35.001  14.421  54.364  1.00 45.12           O  
ATOM    596  N   VAL L  81      37.185  14.427  53.750  1.00 46.11           N  
ATOM    597  CA  VAL L  81      36.981  13.656  52.560  1.00 45.37           C  
ATOM    598  CB  VAL L  81      38.071  13.867  51.549  1.00 45.35           C  
ATOM    599  CG1 VAL L  81      37.803  12.977  50.326  1.00 50.00           C  
ATOM    600  CG2 VAL L  81      38.147  15.368  51.224  1.00 51.12           C  
ATOM    601  C   VAL L  81      36.987  12.214  52.955  1.00 44.63           C  
ATOM    602  O   VAL L  81      37.762  11.799  53.815  1.00 45.12           O  
ATOM    603  N   GLU L  82      36.105  11.408  52.334  1.00 45.40           N  
ATOM    604  CA  GLU L  82      36.036  10.016  52.673  1.00 46.22           C  
ATOM    605  CB  GLU L  82      34.693   9.623  53.309  1.00 46.29           C  
ATOM    606  CG  GLU L  82      34.542  10.263  54.694  1.00 48.74           C  
ATOM    607  CD  GLU L  82      33.144  10.005  55.231  1.00 50.03           C  
ATOM    608  OE1 GLU L  82      32.398   9.207  54.603  1.00 50.92           O  
ATOM    609  OE2 GLU L  82      32.806  10.612  56.282  1.00 50.12           O1-
ATOM    610  C   GLU L  82      36.272   9.219  51.427  1.00 46.98           C  
ATOM    611  O   GLU L  82      36.367   9.765  50.331  1.00 45.02           O  
ATOM    612  N   ALA L  83      36.380   7.887  51.576  1.00 48.33           N  
ATOM    613  CA  ALA L  83      36.705   6.999  50.494  1.00 47.91           C  
ATOM    614  CB  ALA L  83      36.777   5.528  50.942  1.00 48.46           C  
ATOM    615  C   ALA L  83      35.670   7.090  49.412  1.00 47.08           C  
ATOM    616  O   ALA L  83      35.989   6.997  48.228  1.00 46.21           O  
ATOM    617  N   GLU L  84      34.397   7.264  49.798  1.00 45.76           N  
ATOM    618  CA  GLU L  84      33.289   7.298  48.882  1.00 45.78           C  
ATOM    619  CB  GLU L  84      31.916   7.337  49.569  1.00 46.86           C  
ATOM    620  CG  GLU L  84      31.391   5.952  49.916  1.00 51.45           C  
ATOM    621  CD  GLU L  84      30.892   5.347  48.610  1.00 38.25           C  
ATOM    622  OE1 GLU L  84      31.739   4.999  47.745  1.00 36.90           O  
ATOM    623  OE2 GLU L  84      29.647   5.242  48.453  1.00 37.43           O1-
ATOM    624  C   GLU L  84      33.324   8.473  47.956  1.00 44.02           C  
ATOM    625  O   GLU L  84      32.747   8.416  46.874  1.00 43.87           O  
ATOM    626  N   ASP L  85      33.977   9.572  48.352  1.00 42.59           N  
ATOM    627  CA  ASP L  85      33.913  10.833  47.659  1.00 41.37           C  
ATOM    628  CB  ASP L  85      34.673  11.953  48.386  1.00 41.51           C  
ATOM    629  CG  ASP L  85      33.857  12.306  49.612  1.00 42.93           C  
ATOM    630  OD1 ASP L  85      32.615  12.096  49.565  1.00 42.20           O  
ATOM    631  OD2 ASP L  85      34.463  12.786  50.606  1.00 45.07           O1-
ATOM    632  C   ASP L  85      34.407  10.827  46.243  1.00 40.88           C  
ATOM    633  O   ASP L  85      33.940  11.654  45.464  1.00 41.90           O  
ATOM    634  N   THR L  86      35.363   9.960  45.864  1.00 39.97           N  
ATOM    635  CA  THR L  86      35.932   9.969  44.536  1.00 39.38           C  
ATOM    636  CB  THR L  86      36.699   8.717  44.283  1.00 39.83           C  
ATOM    637  OG1 THR L  86      35.809   7.610  44.255  1.00 26.41           O  
ATOM    638  CG2 THR L  86      37.668   8.536  45.457  1.00 24.51           C  
ATOM    639  C   THR L  86      34.842  10.028  43.497  1.00 38.51           C  
ATOM    640  O   THR L  86      33.946   9.188  43.463  1.00 39.08           O  
ATOM    641  N   ALA L  87      34.876  11.062  42.629  1.00 35.75           N  
ATOM    642  CA  ALA L  87      33.827  11.174  41.654  1.00 34.99           C  
ATOM    643  CB  ALA L  87      32.428  11.286  42.281  1.00 32.36           C  
ATOM    644  C   ALA L  87      34.043  12.413  40.839  1.00 34.90           C  
ATOM    645  O   ALA L  87      35.058  13.095  40.970  1.00 34.64           O  
ATOM    646  N   ASN L  88      33.082  12.700  39.930  1.00 33.52           N  
ATOM    647  CA  ASN L  88      33.118  13.886  39.118  1.00 33.50           C  
ATOM    648  CB  ASN L  88      32.554  13.722  37.697  1.00 34.19           C  
ATOM    649  CG  ASN L  88      33.550  12.989  36.825  1.00 41.00           C  
ATOM    650  OD1 ASN L  88      34.615  12.577  37.281  1.00 14.40           O  
ATOM    651  ND2 ASN L  88      33.198  12.832  35.521  1.00 16.55           N  
ATOM    652  C   ASN L  88      32.197  14.874  39.757  1.00 33.30           C  
ATOM    653  O   ASN L  88      31.099  14.521  40.186  1.00 33.28           O  
ATOM    654  N   TYR L  89      32.624  16.148  39.834  1.00 31.96           N  
ATOM    655  CA  TYR L  89      31.791  17.150  40.434  1.00 31.28           C  
ATOM    656  CB  TYR L  89      32.421  17.806  41.675  1.00 30.55           C  
ATOM    657  CG  TYR L  89      32.528  16.781  42.755  1.00 29.24           C  
ATOM    658  CD1 TYR L  89      33.590  15.906  42.808  1.00 29.03           C  
ATOM    659  CD2 TYR L  89      31.557  16.697  43.725  1.00 28.98           C  
ATOM    660  CE1 TYR L  89      33.679  14.966  43.809  1.00 28.04           C  
ATOM    661  CE2 TYR L  89      31.640  15.761  44.727  1.00 29.55           C  
ATOM    662  CZ  TYR L  89      32.702  14.894  44.771  1.00 28.86           C  
ATOM    663  OH  TYR L  89      32.785  13.934  45.801  1.00 28.36           O  
ATOM    664  C   TYR L  89      31.564  18.239  39.429  1.00 33.02           C  
ATOM    665  O   TYR L  89      32.501  18.693  38.772  1.00 33.79           O  
ATOM    666  N   PHE L  90      30.299  18.692  39.287  1.00 32.61           N  
ATOM    667  CA  PHE L  90      29.992  19.706  38.316  1.00 32.49           C  
ATOM    668  CB  PHE L  90      29.047  19.227  37.200  1.00 32.02           C  
ATOM    669  CG  PHE L  90      29.630  18.064  36.467  1.00 31.54           C  
ATOM    670  CD1 PHE L  90      29.385  16.783  36.903  1.00 31.62           C  
ATOM    671  CD2 PHE L  90      30.407  18.240  35.345  1.00 30.99           C  
ATOM    672  CE1 PHE L  90      29.903  15.698  36.236  1.00 31.43           C  
ATOM    673  CE2 PHE L  90      30.928  17.158  34.674  1.00 31.18           C  
ATOM    674  CZ  PHE L  90      30.679  15.883  35.118  1.00 31.66           C  
ATOM    675  C   PHE L  90      29.235  20.804  39.004  1.00 33.45           C  
ATOM    676  O   PHE L  90      28.485  20.561  39.949  1.00 33.17           O  
ATOM    677  N   CYS L  91      29.424  22.059  38.545  1.00 34.78           N  
ATOM    678  CA  CYS L  91      28.665  23.165  39.059  1.00 35.90           C  
ATOM    679  CB  CYS L  91      29.517  24.421  39.389  1.00 36.20           C  
ATOM    680  SG  CYS L  91      30.557  24.989  38.005  1.00 40.74           S  
ATOM    681  C   CYS L  91      27.694  23.507  37.968  1.00 36.14           C  
ATOM    682  O   CYS L  91      28.029  23.401  36.790  1.00 36.32           O  
ATOM    683  N   GLN L  92      26.450  23.900  38.322  1.00 35.56           N  
ATOM    684  CA  GLN L  92      25.468  24.176  37.306  1.00 36.27           C  
ATOM    685  CB  GLN L  92      24.293  23.189  37.345  1.00 37.94           C  
ATOM    686  CG  GLN L  92      23.234  23.454  36.278  1.00 38.51           C  
ATOM    687  CD  GLN L  92      21.992  22.662  36.667  1.00 36.94           C  
ATOM    688  OE1 GLN L  92      21.117  23.174  37.357  1.00 37.49           O  
ATOM    689  NE2 GLN L  92      21.903  21.378  36.238  1.00 35.97           N  
ATOM    690  C   GLN L  92      24.870  25.523  37.567  1.00 37.95           C  
ATOM    691  O   GLN L  92      24.722  25.935  38.715  1.00 38.14           O  
ATOM    692  N   GLN L  93      24.495  26.250  36.492  1.00 39.02           N  
ATOM    693  CA  GLN L  93      23.886  27.530  36.703  1.00 39.01           C  
ATOM    694  CB  GLN L  93      24.666  28.739  36.142  1.00 37.55           C  
ATOM    695  CG  GLN L  93      24.700  28.861  34.624  1.00 37.69           C  
ATOM    696  CD  GLN L  93      23.542  29.749  34.214  1.00 35.97           C  
ATOM    697  OE1 GLN L  93      23.046  30.553  35.001  1.00 36.34           O  
ATOM    698  NE2 GLN L  93      23.103  29.606  32.936  1.00 35.79           N  
ATOM    699  C   GLN L  93      22.515  27.478  36.116  1.00 39.23           C  
ATOM    700  O   GLN L  93      22.281  26.835  35.096  1.00 39.34           O  
ATOM    701  N   THR L  94      21.529  27.851  36.961  1.00 34.88           N  
ATOM    702  CA  THR L  94      20.118  27.920  36.682  1.00 37.94           C  
ATOM    703  CB  THR L  94      19.268  27.333  37.772  1.00 35.62           C  
ATOM    704  OG1 THR L  94      19.473  28.017  38.996  1.00 48.81           O  
ATOM    705  CG2 THR L  94      19.650  25.852  37.924  1.00 47.23           C  
ATOM    706  C   THR L  94      19.619  29.291  36.332  1.00 39.80           C  
ATOM    707  O   THR L  94      18.446  29.438  36.006  1.00 38.08           O  
ATOM    708  N   LYS L  95      20.438  30.348  36.468  1.00 40.30           N  
ATOM    709  CA  LYS L  95      19.904  31.682  36.359  1.00 42.91           C  
ATOM    710  CB  LYS L  95      20.956  32.799  36.480  1.00 41.14           C  
ATOM    711  CG  LYS L  95      20.323  34.191  36.357  1.00 42.10           C  
ATOM    712  CD  LYS L  95      21.297  35.362  36.511  1.00 41.81           C  
ATOM    713  CE  LYS L  95      20.688  36.702  36.082  1.00 43.34           C  
ATOM    714  NZ  LYS L  95      21.700  37.777  36.177  1.00 45.55           N1+
ATOM    715  C   LYS L  95      19.195  31.911  35.065  1.00 45.11           C  
ATOM    716  O   LYS L  95      18.167  32.588  35.057  1.00 45.00           O  
ATOM    717  N   GLU L  96      19.715  31.414  33.930  1.00 45.24           N  
ATOM    718  CA  GLU L  96      19.004  31.678  32.716  1.00 44.34           C  
ATOM    719  CB  GLU L  96      19.357  33.043  32.096  1.00 48.30           C  
ATOM    720  CG  GLU L  96      20.838  33.185  31.745  1.00 52.88           C  
ATOM    721  CD  GLU L  96      21.118  34.643  31.407  1.00 56.74           C  
ATOM    722  OE1 GLU L  96      20.288  35.270  30.697  1.00 58.00           O  
ATOM    723  OE2 GLU L  96      22.173  35.151  31.869  1.00 59.67           O1-
ATOM    724  C   GLU L  96      19.335  30.619  31.724  1.00 44.48           C  
ATOM    725  O   GLU L  96      20.285  29.857  31.898  1.00 45.23           O  
ATOM    726  N   VAL L  97      18.514  30.533  30.663  1.00 43.28           N  
ATOM    727  CA  VAL L  97      18.712  29.571  29.625  1.00 44.82           C  
ATOM    728  CB  VAL L  97      17.469  29.362  28.808  1.00 45.43           C  
ATOM    729  CG1 VAL L  97      17.780  28.467  27.598  1.00 44.74           C  
ATOM    730  CG2 VAL L  97      16.377  28.803  29.738  1.00 45.62           C  
ATOM    731  C   VAL L  97      19.782  30.096  28.728  1.00 43.28           C  
ATOM    732  O   VAL L  97      19.883  31.298  28.491  1.00 45.82           O  
ATOM    733  N   PRO L  98      20.609  29.208  28.251  1.00 43.38           N  
ATOM    734  CA  PRO L  98      20.508  27.825  28.628  1.00 41.42           C  
ATOM    735  CD  PRO L  98      21.212  29.371  26.942  1.00 43.87           C  
ATOM    736  CB  PRO L  98      21.158  27.021  27.498  1.00 42.44           C  
ATOM    737  CG  PRO L  98      21.977  28.057  26.710  1.00 44.13           C  
ATOM    738  C   PRO L  98      21.140  27.596  29.961  1.00 41.66           C  
ATOM    739  O   PRO L  98      22.004  28.378  30.360  1.00 42.73           O  
ATOM    740  N   TYR L  99      20.722  26.531  30.670  1.00 41.01           N  
ATOM    741  CA  TYR L  99      21.342  26.244  31.925  1.00 38.87           C  
ATOM    742  CB  TYR L  99      20.512  25.297  32.812  1.00 39.66           C  
ATOM    743  CG  TYR L  99      19.202  25.960  33.067  1.00 39.56           C  
ATOM    744  CD1 TYR L  99      18.187  25.852  32.144  1.00 38.32           C  
ATOM    745  CD2 TYR L  99      18.987  26.685  34.216  1.00 38.70           C  
ATOM    746  CE1 TYR L  99      16.972  26.459  32.358  1.00  0.00           C  
ATOM    747  CE2 TYR L  99      17.772  27.293  34.434  1.00 38.71           C  
ATOM    748  CZ  TYR L  99      16.765  27.182  33.506  1.00  0.00           C  
ATOM    749  OH  TYR L  99      15.522  27.808  33.735  1.00  0.00           O  
ATOM    750  C   TYR L  99      22.592  25.528  31.547  1.00 37.70           C  
ATOM    751  O   TYR L  99      22.550  24.572  30.772  1.00 37.91           O  
ATOM    752  N   THR L 100      23.748  25.977  32.065  1.00 41.90           N  
ATOM    753  CA  THR L 100      24.951  25.298  31.674  1.00 41.34           C  
ATOM    754  CB  THR L 100      25.930  26.215  31.014  1.00 40.89           C  
ATOM    755  OG1 THR L 100      26.311  27.237  31.922  1.00 39.73           O  
ATOM    756  CG2 THR L 100      25.260  26.836  29.776  1.00 41.53           C  
ATOM    757  C   THR L 100      25.645  24.685  32.854  1.00 41.04           C  
ATOM    758  O   THR L 100      25.428  25.063  34.004  1.00 40.57           O  
ATOM    759  N   PHE L 101      26.522  23.699  32.570  1.00 39.22           N  
ATOM    760  CA  PHE L 101      27.250  23.004  33.597  1.00 39.61           C  
ATOM    761  CB  PHE L 101      27.216  21.471  33.485  1.00 39.37           C  
ATOM    762  CG  PHE L 101      25.840  20.971  33.717  1.00 39.44           C  
ATOM    763  CD1 PHE L 101      24.922  20.993  32.696  1.00 39.36           C  
ATOM    764  CD2 PHE L 101      25.481  20.464  34.945  1.00 40.51           C  
ATOM    765  CE1 PHE L 101      23.651  20.526  32.901  1.00 38.38           C  
ATOM    766  CE2 PHE L 101      24.208  19.996  35.156  1.00 40.26           C  
ATOM    767  CZ  PHE L 101      23.294  20.029  34.132  1.00 40.18           C  
ATOM    768  C   PHE L 101      28.705  23.329  33.450  1.00 40.00           C  
ATOM    769  O   PHE L 101      29.169  23.693  32.371  1.00 40.13           O  
ATOM    770  N   GLY L 102      29.469  23.191  34.552  1.00 40.31           N  
ATOM    771  CA  GLY L 102      30.878  23.439  34.495  1.00 38.66           C  
ATOM    772  C   GLY L 102      31.482  22.258  33.807  1.00 37.67           C  
ATOM    773  O   GLY L 102      30.800  21.272  33.536  1.00 37.61           O  
ATOM    774  N   GLY L 103      32.790  22.335  33.507  1.00 39.94           N  
ATOM    775  CA  GLY L 103      33.497  21.300  32.806  1.00 39.81           C  
ATOM    776  C   GLY L 103      33.512  20.044  33.621  1.00 40.57           C  
ATOM    777  O   GLY L 103      33.537  18.941  33.075  1.00 40.51           O  
ATOM    778  N   GLY L 104      33.556  20.180  34.958  1.00 38.20           N  
ATOM    779  CA  GLY L 104      33.582  19.023  35.810  1.00 38.21           C  
ATOM    780  C   GLY L 104      34.967  18.860  36.354  1.00 39.35           C  
ATOM    781  O   GLY L 104      35.955  19.129  35.671  1.00 41.18           O  
ATOM    782  N   THR L 105      35.067  18.411  37.623  1.00 39.26           N  
ATOM    783  CA  THR L 105      36.352  18.215  38.230  1.00 38.28           C  
ATOM    784  CB  THR L 105      36.636  19.195  39.333  1.00 38.42           C  
ATOM    785  OG1 THR L 105      37.979  19.070  39.769  1.00 38.45           O  
ATOM    786  CG2 THR L 105      35.675  18.934  40.502  1.00 39.02           C  
ATOM    787  C   THR L 105      36.406  16.832  38.813  1.00 38.80           C  
ATOM    788  O   THR L 105      35.477  16.393  39.487  1.00 37.84           O  
ATOM    789  N   LYS L 106      37.513  16.101  38.557  1.00 40.16           N  
ATOM    790  CA  LYS L 106      37.660  14.770  39.082  1.00 39.52           C  
ATOM    791  CB  LYS L 106      38.612  13.851  38.302  1.00 42.78           C  
ATOM    792  CG  LYS L 106      38.006  13.068  37.145  1.00 47.05           C  
ATOM    793  CD  LYS L 106      39.078  12.304  36.369  1.00 48.63           C  
ATOM    794  CE  LYS L 106      38.531  11.146  35.535  1.00 50.86           C  
ATOM    795  NZ  LYS L 106      37.547  11.644  34.550  1.00 50.62           N1+
ATOM    796  C   LYS L 106      38.296  14.834  40.425  1.00 39.73           C  
ATOM    797  O   LYS L 106      39.318  15.492  40.612  1.00 40.24           O  
ATOM    798  N   LEU L 107      37.713  14.108  41.395  1.00 38.42           N  
ATOM    799  CA  LEU L 107      38.281  14.066  42.710  1.00 38.95           C  
ATOM    800  CB  LEU L 107      37.254  14.328  43.823  1.00 37.20           C  
ATOM    801  CG  LEU L 107      37.854  14.273  45.241  1.00 40.50           C  
ATOM    802  CD1 LEU L 107      38.850  15.424  45.469  1.00 40.36           C  
ATOM    803  CD2 LEU L 107      36.756  14.209  46.315  1.00 39.91           C  
ATOM    804  C   LEU L 107      38.811  12.681  42.931  1.00 38.08           C  
ATOM    805  O   LEU L 107      38.082  11.696  42.819  1.00 37.52           O  
ATOM    806  N   GLU L 108      40.113  12.576  43.262  1.00 37.44           N  
ATOM    807  CA  GLU L 108      40.712  11.299  43.519  1.00 39.37           C  
ATOM    808  CB  GLU L 108      41.929  11.001  42.626  1.00 40.83           C  
ATOM    809  CG  GLU L 108      41.566  10.708  41.170  1.00 44.92           C  
ATOM    810  CD  GLU L 108      40.994   9.298  41.116  1.00 45.83           C  
ATOM    811  OE1 GLU L 108      39.859   9.096  41.622  1.00 46.11           O  
ATOM    812  OE2 GLU L 108      41.689   8.399  40.573  1.00 46.78           O1-
ATOM    813  C   GLU L 108      41.206  11.306  44.930  1.00 40.87           C  
ATOM    814  O   GLU L 108      41.637  12.336  45.445  1.00 41.61           O  
ATOM    815  N   ILE L 109      41.149  10.136  45.596  1.00 40.64           N  
ATOM    816  CA  ILE L 109      41.593  10.035  46.956  1.00 41.01           C  
ATOM    817  CB  ILE L 109      40.897   8.961  47.740  1.00 39.96           C  
ATOM    818  CG1 ILE L 109      39.389   9.242  47.812  1.00 38.92           C  
ATOM    819  CG2 ILE L 109      41.568   8.876  49.120  1.00 40.33           C  
ATOM    820  CD1 ILE L 109      39.055  10.562  48.502  1.00 38.65           C  
ATOM    821  C   ILE L 109      43.043   9.680  46.933  1.00 41.89           C  
ATOM    822  O   ILE L 109      43.477   8.839  46.148  1.00 43.30           O  
ATOM    823  N   LYS L 110      43.851  10.347  47.779  1.00 41.01           N  
ATOM    824  CA  LYS L 110      45.245  10.023  47.796  1.00 41.67           C  
ATOM    825  CB  LYS L 110      46.157  11.218  47.460  1.00 43.47           C  
ATOM    826  CG  LYS L 110      46.097  12.380  48.456  1.00 45.91           C  
ATOM    827  CD  LYS L 110      47.198  13.423  48.237  1.00 45.01           C  
ATOM    828  CE  LYS L 110      47.110  14.639  49.163  1.00 48.22           C  
ATOM    829  NZ  LYS L 110      48.262  15.540  48.924  1.00 47.46           N1+
ATOM    830  C   LYS L 110      45.608   9.540  49.194  1.00 42.62           C  
ATOM    831  O   LYS L 110      44.749   8.884  49.843  1.00 45.11           O  
ATOM    832  OXT LYS L 110      46.757   9.818  49.630  1.00  0.00           O1-
TER     833      LYS L 110 
ATOM    834  N   LYS H 111      10.610   8.039  41.761  1.00 52.44           N1+
ATOM    835  CA  LYS H 111      11.630   7.495  40.839  1.00 49.58           C  
ATOM    836  CB  LYS H 111      11.812   5.985  41.069  1.00 51.47           C  
ATOM    837  CG  LYS H 111      12.463   5.668  42.418  1.00 54.26           C  
ATOM    838  CD  LYS H 111      12.326   4.208  42.854  1.00 46.98           C  
ATOM    839  CE  LYS H 111      10.949   3.873  43.433  1.00 40.36           C  
ATOM    840  NZ  LYS H 111      10.913   2.453  43.858  1.00 37.00           N1+
ATOM    841  C   LYS H 111      11.271   7.737  39.411  1.00 47.78           C  
ATOM    842  O   LYS H 111      10.100   7.868  39.057  1.00 45.67           O  
ATOM    843  N   LEU H 112      12.301   7.841  38.551  1.00 45.76           N  
ATOM    844  CA  LEU H 112      12.075   8.078  37.159  1.00 43.02           C  
ATOM    845  CB  LEU H 112      12.705   9.392  36.661  1.00 42.31           C  
ATOM    846  CG  LEU H 112      12.094  10.657  37.293  1.00 41.65           C  
ATOM    847  CD1 LEU H 112      12.770  11.926  36.752  1.00 40.58           C  
ATOM    848  CD2 LEU H 112      10.566  10.685  37.118  1.00 39.61           C  
ATOM    849  C   LEU H 112      12.729   6.967  36.404  1.00 41.33           C  
ATOM    850  O   LEU H 112      13.923   6.717  36.562  1.00 41.26           O  
ATOM    851  N   GLN H 113      11.953   6.264  35.557  1.00 41.18           N  
ATOM    852  CA  GLN H 113      12.512   5.187  34.797  1.00 41.42           C  
ATOM    853  CB  GLN H 113      11.713   3.877  34.898  1.00 42.93           C  
ATOM    854  CG  GLN H 113      11.766   3.240  36.287  1.00 38.25           C  
ATOM    855  CD  GLN H 113      13.180   2.722  36.506  1.00 37.21           C  
ATOM    856  OE1 GLN H 113      13.749   2.871  37.587  1.00 34.17           O  
ATOM    857  NE2 GLN H 113      13.762   2.088  35.454  1.00 38.14           N  
ATOM    858  C   GLN H 113      12.499   5.604  33.365  1.00 39.79           C  
ATOM    859  O   GLN H 113      11.485   6.075  32.855  1.00 41.21           O  
ATOM    860  N   GLN H 114      13.641   5.427  32.676  1.00 39.28           N  
ATOM    861  CA  GLN H 114      13.736   5.838  31.309  1.00 39.51           C  
ATOM    862  CB  GLN H 114      15.020   6.630  31.026  1.00 38.95           C  
ATOM    863  CG  GLN H 114      15.061   7.932  31.829  1.00 38.29           C  
ATOM    864  CD  GLN H 114      16.396   8.610  31.594  1.00 38.84           C  
ATOM    865  OE1 GLN H 114      16.772   8.867  30.452  1.00 37.56           O  
ATOM    866  NE2 GLN H 114      17.135   8.912  32.696  1.00  0.00           N  
ATOM    867  C   GLN H 114      13.733   4.616  30.453  1.00 40.12           C  
ATOM    868  O   GLN H 114      14.124   3.532  30.884  1.00 40.22           O  
ATOM    869  N   SER H 115      13.252   4.768  29.203  1.00 40.41           N  
ATOM    870  CA  SER H 115      13.176   3.657  28.307  1.00 42.03           C  
ATOM    871  CB  SER H 115      11.820   2.931  28.334  1.00 40.70           C  
ATOM    872  OG  SER H 115      11.588   2.356  29.610  1.00 39.63           O  
ATOM    873  C   SER H 115      13.342   4.175  26.929  1.00 42.29           C  
ATOM    874  O   SER H 115      13.283   5.378  26.674  1.00 39.70           O  
ATOM    875  N   GLY H 116      13.530   3.236  25.994  1.00 42.01           N  
ATOM    876  CA  GLY H 116      13.826   3.598  24.656  1.00 41.71           C  
ATOM    877  C   GLY H 116      15.279   3.281  24.592  1.00 43.56           C  
ATOM    878  O   GLY H 116      15.728   2.190  24.950  1.00 43.34           O  
ATOM    879  N   GLY H 117      16.059   4.259  24.134  1.00 44.25           N  
ATOM    880  CA  GLY H 117      17.473   4.106  24.049  1.00 45.48           C  
ATOM    881  C   GLY H 117      17.756   3.130  22.954  1.00 44.28           C  
ATOM    882  O   GLY H 117      17.120   2.082  22.857  1.00 44.78           O  
ATOM    883  N   GLY H 118      18.750   3.427  22.102  1.00 47.06           N  
ATOM    884  CA  GLY H 118      19.021   2.466  21.078  1.00 46.62           C  
ATOM    885  C   GLY H 118      19.847   3.093  20.005  1.00 46.29           C  
ATOM    886  O   GLY H 118      20.178   4.277  20.053  1.00 46.04           O  
ATOM    887  N   VAL H 119      20.206   2.272  18.999  1.00 41.26           N  
ATOM    888  CA  VAL H 119      20.985   2.731  17.888  1.00 42.27           C  
ATOM    889  CB  VAL H 119      21.838   1.655  17.282  1.00 42.22           C  
ATOM    890  CG1 VAL H 119      22.546   2.224  16.043  1.00 34.51           C  
ATOM    891  CG2 VAL H 119      22.795   1.121  18.359  1.00 37.37           C  
ATOM    892  C   VAL H 119      20.037   3.193  16.825  1.00 42.67           C  
ATOM    893  O   VAL H 119      19.005   2.569  16.583  1.00 42.07           O  
ATOM    894  N   VAL H 120      20.366   4.327  16.174  1.00 43.15           N  
ATOM    895  CA  VAL H 120      19.555   4.854  15.111  1.00 42.16           C  
ATOM    896  CB  VAL H 120      18.630   5.961  15.529  1.00 42.52           C  
ATOM    897  CG1 VAL H 120      17.430   5.375  16.275  1.00 42.58           C  
ATOM    898  CG2 VAL H 120      19.439   6.932  16.404  1.00 42.68           C  
ATOM    899  C   VAL H 120      20.444   5.413  14.046  1.00 42.41           C  
ATOM    900  O   VAL H 120      21.533   5.916  14.316  1.00 42.96           O  
ATOM    901  N   GLN H 121      19.967   5.344  12.788  1.00 42.93           N  
ATOM    902  CA  GLN H 121      20.707   5.829  11.659  1.00 44.44           C  
ATOM    903  CB  GLN H 121      20.133   5.372  10.307  1.00 47.19           C  
ATOM    904  CG  GLN H 121      20.196   3.860  10.081  1.00 50.50           C  
ATOM    905  CD  GLN H 121      19.597   3.568   8.711  1.00 52.53           C  
ATOM    906  OE1 GLN H 121      19.432   4.467   7.887  1.00 41.42           O  
ATOM    907  NE2 GLN H 121      19.256   2.277   8.462  1.00 42.22           N  
ATOM    908  C   GLN H 121      20.628   7.318  11.677  1.00 43.69           C  
ATOM    909  O   GLN H 121      19.695   7.895  12.232  1.00 42.89           O  
ATOM    910  N   PRO H 122      21.593   7.961  11.081  1.00 42.99           N  
ATOM    911  CA  PRO H 122      21.584   9.392  11.063  1.00 42.38           C  
ATOM    912  CD  PRO H 122      22.937   7.416  10.989  1.00 42.95           C  
ATOM    913  CB  PRO H 122      22.943   9.807  10.506  1.00 41.70           C  
ATOM    914  CG  PRO H 122      23.865   8.643  10.921  1.00 42.78           C  
ATOM    915  C   PRO H 122      20.415   9.852  10.261  1.00 44.38           C  
ATOM    916  O   PRO H 122      20.112   9.235   9.241  1.00 43.47           O  
ATOM    917  N   GLY H 123      19.742  10.926  10.710  1.00 45.01           N  
ATOM    918  CA  GLY H 123      18.607  11.428   9.997  1.00 42.59           C  
ATOM    919  C   GLY H 123      17.389  10.706  10.484  1.00 40.75           C  
ATOM    920  O   GLY H 123      16.271  11.036  10.095  1.00 40.92           O  
ATOM    921  N   GLY H 124      17.572   9.705  11.367  1.00 40.87           N  
ATOM    922  CA  GLY H 124      16.452   8.947  11.845  1.00 41.30           C  
ATOM    923  C   GLY H 124      15.849   9.679  13.001  1.00 40.92           C  
ATOM    924  O   GLY H 124      16.267  10.787  13.336  1.00 41.36           O  
ATOM    925  N   SER H 125      14.827   9.067  13.634  1.00 41.07           N  
ATOM    926  CA  SER H 125      14.174   9.680  14.756  1.00 40.78           C  
ATOM    927  CB  SER H 125      12.755  10.172  14.431  1.00 42.18           C  
ATOM    928  OG  SER H 125      11.957   9.092  13.973  1.00 45.05           O  
ATOM    929  C   SER H 125      14.066   8.662  15.849  1.00 40.56           C  
ATOM    930  O   SER H 125      14.105   7.461  15.589  1.00 41.01           O  
ATOM    931  N   LEU H 126      13.955   9.128  17.116  1.00 40.60           N  
ATOM    932  CA  LEU H 126      13.879   8.207  18.219  1.00 39.39           C  
ATOM    933  CB  LEU H 126      15.299   7.868  18.733  1.00 40.21           C  
ATOM    934  CG  LEU H 126      15.457   6.687  19.715  1.00 41.59           C  
ATOM    935  CD1 LEU H 126      16.935   6.491  20.089  1.00 42.43           C  
ATOM    936  CD2 LEU H 126      14.574   6.829  20.957  1.00 42.57           C  
ATOM    937  C   LEU H 126      13.076   8.879  19.299  1.00 38.84           C  
ATOM    938  O   LEU H 126      13.167  10.093  19.480  1.00 38.70           O  
ATOM    939  N   ARG H 127      12.240   8.107  20.026  1.00 38.39           N  
ATOM    940  CA  ARG H 127      11.452   8.687  21.076  1.00 36.95           C  
ATOM    941  CB  ARG H 127       9.949   8.429  20.892  1.00 38.61           C  
ATOM    942  CG  ARG H 127       9.053   9.259  21.808  1.00 41.83           C  
ATOM    943  CD  ARG H 127       7.572   9.151  21.445  1.00 43.95           C  
ATOM    944  NE  ARG H 127       6.807  10.024  22.379  1.00 30.12           N  
ATOM    945  CZ  ARG H 127       5.639  10.599  21.965  1.00 35.06           C  
ATOM    946  NH1 ARG H 127       5.178  10.380  20.698  1.00 37.60           N1+
ATOM    947  NH2 ARG H 127       4.925  11.393  22.814  1.00 38.76           N  
ATOM    948  C   ARG H 127      11.869   8.087  22.387  1.00 37.26           C  
ATOM    949  O   ARG H 127      11.898   6.868  22.546  1.00 37.12           O  
ATOM    950  N   LEU H 128      12.201   8.952  23.369  1.00 36.08           N  
ATOM    951  CA  LEU H 128      12.615   8.511  24.676  1.00 35.18           C  
ATOM    952  CB  LEU H 128      13.778   9.335  25.265  1.00 34.59           C  
ATOM    953  CG  LEU H 128      15.108   9.208  24.503  1.00 36.01           C  
ATOM    954  CD1 LEU H 128      16.205  10.059  25.157  1.00 34.62           C  
ATOM    955  CD2 LEU H 128      15.528   7.740  24.355  1.00 34.50           C  
ATOM    956  C   LEU H 128      11.465   8.742  25.605  1.00 35.04           C  
ATOM    957  O   LEU H 128      10.694   9.684  25.423  1.00 34.63           O  
ATOM    958  N   SER H 129      11.318   7.875  26.629  1.00 36.17           N  
ATOM    959  CA  SER H 129      10.233   8.037  27.554  1.00 37.13           C  
ATOM    960  CB  SER H 129       9.175   6.926  27.445  1.00 38.27           C  
ATOM    961  OG  SER H 129       9.745   5.679  27.813  1.00 41.29           O  
ATOM    962  C   SER H 129      10.789   7.965  28.943  1.00 35.58           C  
ATOM    963  O   SER H 129      11.824   7.342  29.175  1.00 34.08           O  
ATOM    964  N   CYS H 130      10.109   8.631  29.904  1.00 37.58           N  
ATOM    965  CA  CYS H 130      10.523   8.645  31.281  1.00 38.25           C  
ATOM    966  CB  CYS H 130      11.255   9.970  31.634  1.00 37.68           C  
ATOM    967  SG  CYS H 130      11.832  10.138  33.353  1.00 41.33           S  
ATOM    968  C   CYS H 130       9.273   8.494  32.110  1.00 37.48           C  
ATOM    969  O   CYS H 130       8.385   9.344  32.075  1.00 38.55           O  
ATOM    970  N   ALA H 131       9.170   7.393  32.887  1.00 37.44           N  
ATOM    971  CA  ALA H 131       7.971   7.171  33.652  1.00 38.52           C  
ATOM    972  CB  ALA H 131       7.567   5.690  33.740  1.00 38.07           C  
ATOM    973  C   ALA H 131       8.207   7.649  35.046  1.00 39.23           C  
ATOM    974  O   ALA H 131       9.137   7.214  35.720  1.00 39.74           O  
ATOM    975  N   ALA H 132       7.330   8.544  35.534  1.00 38.43           N  
ATOM    976  CA  ALA H 132       7.517   9.115  36.835  1.00 39.47           C  
ATOM    977  CB  ALA H 132       7.194  10.619  36.891  1.00 37.48           C  
ATOM    978  C   ALA H 132       6.618   8.441  37.818  1.00 42.41           C  
ATOM    979  O   ALA H 132       5.532   7.984  37.468  1.00 42.54           O  
ATOM    980  N   SER H 133       7.085   8.333  39.081  1.00 43.17           N  
ATOM    981  CA  SER H 133       6.283   7.757  40.119  1.00 42.87           C  
ATOM    982  CB  SER H 133       6.391   6.223  40.196  1.00 42.43           C  
ATOM    983  OG  SER H 133       7.716   5.847  40.539  1.00 43.49           O  
ATOM    984  C   SER H 133       6.763   8.309  41.427  1.00 42.91           C  
ATOM    985  O   SER H 133       7.926   8.688  41.564  1.00 43.60           O  
ATOM    986  N   GLY H 134       5.878   8.350  42.450  1.00 34.95           N  
ATOM    987  CA  GLY H 134       6.300   8.711  43.780  1.00 38.18           C  
ATOM    988  C   GLY H 134       6.023  10.148  44.120  1.00 38.27           C  
ATOM    989  O   GLY H 134       6.141  10.526  45.285  1.00 36.68           O  
ATOM    990  N   PHE H 135       5.659  11.001  43.145  1.00 35.45           N  
ATOM    991  CA  PHE H 135       5.403  12.371  43.498  1.00 36.06           C  
ATOM    992  CB  PHE H 135       6.654  13.267  43.404  1.00 34.28           C  
ATOM    993  CG  PHE H 135       7.186  13.212  42.013  1.00 35.40           C  
ATOM    994  CD1 PHE H 135       7.967  12.154  41.607  1.00 32.66           C  
ATOM    995  CD2 PHE H 135       6.917  14.220  41.116  1.00 32.73           C  
ATOM    996  CE1 PHE H 135       8.463  12.098  40.327  1.00 32.82           C  
ATOM    997  CE2 PHE H 135       7.413  14.169  39.833  1.00 32.20           C  
ATOM    998  CZ  PHE H 135       8.188  13.106  39.435  1.00 32.21           C  
ATOM    999  C   PHE H 135       4.340  12.906  42.590  1.00 35.34           C  
ATOM   1000  O   PHE H 135       3.965  12.253  41.618  1.00 34.97           O  
ATOM   1001  N   THR H 136       3.804  14.112  42.887  1.00 35.73           N  
ATOM   1002  CA  THR H 136       2.779  14.602  42.014  1.00 36.30           C  
ATOM   1003  CB  THR H 136       1.802  15.564  42.646  1.00 37.67           C  
ATOM   1004  OG1 THR H 136       0.754  15.848  41.731  1.00 37.32           O  
ATOM   1005  CG2 THR H 136       2.505  16.860  43.080  1.00 33.47           C  
ATOM   1006  C   THR H 136       3.462  15.222  40.835  1.00 35.83           C  
ATOM   1007  O   THR H 136       4.026  16.315  40.882  1.00 34.61           O  
ATOM   1008  N   PHE H 137       3.405  14.485  39.718  1.00 35.80           N  
ATOM   1009  CA  PHE H 137       4.061  14.767  38.474  1.00 34.70           C  
ATOM   1010  CB  PHE H 137       3.802  13.620  37.477  1.00 32.91           C  
ATOM   1011  CG  PHE H 137       4.508  13.844  36.186  1.00 31.84           C  
ATOM   1012  CD1 PHE H 137       5.860  13.610  36.073  1.00 30.56           C  
ATOM   1013  CD2 PHE H 137       3.810  14.258  35.076  1.00 32.83           C  
ATOM   1014  CE1 PHE H 137       6.507  13.806  34.874  1.00 32.36           C  
ATOM   1015  CE2 PHE H 137       4.452  14.454  33.877  1.00 31.40           C  
ATOM   1016  CZ  PHE H 137       5.802  14.231  33.775  1.00 31.77           C  
ATOM   1017  C   PHE H 137       3.545  16.048  37.886  1.00 35.69           C  
ATOM   1018  O   PHE H 137       4.320  16.865  37.389  1.00 35.43           O  
ATOM   1019  N   SER H 138       2.219  16.268  37.958  1.00 37.07           N  
ATOM   1020  CA  SER H 138       1.582  17.390  37.329  1.00 37.75           C  
ATOM   1021  CB  SER H 138       0.077  17.442  37.632  1.00 39.95           C  
ATOM   1022  OG  SER H 138      -0.538  16.220  37.258  1.00 41.82           O  
ATOM   1023  C   SER H 138       2.145  18.674  37.853  1.00 37.63           C  
ATOM   1024  O   SER H 138       2.182  19.679  37.147  1.00 40.12           O  
ATOM   1025  N   ASP H 139       2.556  18.679  39.127  1.00 37.77           N  
ATOM   1026  CA  ASP H 139       3.062  19.846  39.792  1.00 39.18           C  
ATOM   1027  CB  ASP H 139       3.095  19.694  41.322  1.00 41.49           C  
ATOM   1028  CG  ASP H 139       1.652  19.668  41.809  1.00 52.14           C  
ATOM   1029  OD1 ASP H 139       0.736  19.832  40.958  1.00 51.67           O  
ATOM   1030  OD2 ASP H 139       1.447  19.493  43.040  1.00 56.92           O1-
ATOM   1031  C   ASP H 139       4.443  20.252  39.343  1.00 38.07           C  
ATOM   1032  O   ASP H 139       4.796  21.418  39.505  1.00 37.76           O  
ATOM   1033  N   TYR H 140       5.272  19.340  38.785  1.00 35.92           N  
ATOM   1034  CA  TYR H 140       6.660  19.708  38.573  1.00 36.26           C  
ATOM   1035  CB  TYR H 140       7.676  18.682  39.107  1.00 37.08           C  
ATOM   1036  CG  TYR H 140       7.651  18.615  40.594  1.00 37.99           C  
ATOM   1037  CD1 TYR H 140       6.787  17.767  41.245  1.00 36.80           C  
ATOM   1038  CD2 TYR H 140       8.508  19.392  41.339  1.00 39.43           C  
ATOM   1039  CE1 TYR H 140       6.775  17.696  42.618  1.00 39.57           C  
ATOM   1040  CE2 TYR H 140       8.500  19.327  42.712  1.00 39.19           C  
ATOM   1041  CZ  TYR H 140       7.634  18.477  43.356  1.00 41.40           C  
ATOM   1042  OH  TYR H 140       7.623  18.406  44.764  1.00 47.19           O  
ATOM   1043  C   TYR H 140       7.034  19.834  37.124  1.00 35.06           C  
ATOM   1044  O   TYR H 140       6.498  19.152  36.253  1.00 33.94           O  
ATOM   1045  N   ASP H 141       7.982  20.754  36.823  1.00 39.17           N  
ATOM   1046  CA  ASP H 141       8.440  20.830  35.465  1.00 38.05           C  
ATOM   1047  CB  ASP H 141       9.118  22.160  35.107  1.00 30.13           C  
ATOM   1048  CG  ASP H 141       8.125  23.286  35.363  1.00 34.76           C  
ATOM   1049  OD1 ASP H 141       7.007  22.987  35.863  1.00 46.93           O  
ATOM   1050  OD2 ASP H 141       8.476  24.462  35.078  1.00 31.06           O1-
ATOM   1051  C   ASP H 141       9.472  19.752  35.338  1.00 37.87           C  
ATOM   1052  O   ASP H 141      10.007  19.290  36.347  1.00 38.49           O  
ATOM   1053  N   MET H 142       9.791  19.322  34.097  1.00 35.51           N  
ATOM   1054  CA  MET H 142      10.737  18.245  33.946  1.00 34.45           C  
ATOM   1055  CB  MET H 142      10.097  16.932  33.473  1.00 36.17           C  
ATOM   1056  CG  MET H 142       9.084  16.377  34.474  1.00 37.24           C  
ATOM   1057  SD  MET H 142       9.784  15.950  36.096  1.00 41.78           S  
ATOM   1058  CE  MET H 142      10.654  14.473  35.499  1.00 35.11           C  
ATOM   1059  C   MET H 142      11.750  18.637  32.919  1.00 33.00           C  
ATOM   1060  O   MET H 142      11.526  19.555  32.133  1.00 32.81           O  
ATOM   1061  N   SER H 143      12.911  17.944  32.908  1.00 30.74           N  
ATOM   1062  CA  SER H 143      13.932  18.298  31.965  1.00 31.10           C  
ATOM   1063  CB  SER H 143      14.985  19.240  32.568  1.00 30.40           C  
ATOM   1064  OG  SER H 143      14.356  20.433  33.020  1.00 34.00           O  
ATOM   1065  C   SER H 143      14.641  17.068  31.471  1.00 29.82           C  
ATOM   1066  O   SER H 143      14.539  15.985  32.046  1.00 29.60           O  
ATOM   1067  N   TRP H 144      15.350  17.214  30.331  1.00 29.77           N  
ATOM   1068  CA  TRP H 144      16.154  16.160  29.780  1.00 27.76           C  
ATOM   1069  CB  TRP H 144      15.729  15.701  28.372  1.00 27.40           C  
ATOM   1070  CG  TRP H 144      14.428  14.936  28.316  1.00 28.05           C  
ATOM   1071  CD2 TRP H 144      14.325  13.516  28.503  1.00 27.78           C  
ATOM   1072  CD1 TRP H 144      13.162  15.388  28.088  1.00 27.93           C  
ATOM   1073  NE1 TRP H 144      12.276  14.337  28.117  1.00 28.65           N  
ATOM   1074  CE2 TRP H 144      12.979  13.178  28.372  1.00 27.54           C  
ATOM   1075  CE3 TRP H 144      15.275  12.569  28.760  1.00 28.99           C  
ATOM   1076  CZ2 TRP H 144      12.559  11.883  28.497  1.00 28.79           C  
ATOM   1077  CZ3 TRP H 144      14.849  11.265  28.886  1.00 28.19           C  
ATOM   1078  CH2 TRP H 144      13.516  10.928  28.758  1.00 29.72           C  
ATOM   1079  C   TRP H 144      17.524  16.739  29.644  1.00 28.23           C  
ATOM   1080  O   TRP H 144      17.683  17.878  29.209  1.00 28.01           O  
ATOM   1081  N   ILE H 145      18.548  15.969  30.054  1.00 28.33           N  
ATOM   1082  CA  ILE H 145      19.906  16.411  29.937  1.00 29.35           C  
ATOM   1083  CB  ILE H 145      20.554  16.705  31.238  1.00 28.57           C  
ATOM   1084  CG1 ILE H 145      21.944  17.307  31.011  1.00 28.52           C  
ATOM   1085  CG2 ILE H 145      20.535  15.404  32.054  1.00 28.69           C  
ATOM   1086  CD1 ILE H 145      22.558  17.868  32.283  1.00 18.31           C  
ATOM   1087  C   ILE H 145      20.680  15.276  29.347  1.00 30.79           C  
ATOM   1088  O   ILE H 145      20.368  14.111  29.595  1.00 30.66           O  
ATOM   1089  N   ARG H 146      21.721  15.577  28.544  1.00 31.12           N  
ATOM   1090  CA  ARG H 146      22.456  14.493  27.959  1.00 32.25           C  
ATOM   1091  CB  ARG H 146      22.318  14.377  26.431  1.00 32.23           C  
ATOM   1092  CG  ARG H 146      22.805  15.591  25.641  1.00 33.30           C  
ATOM   1093  CD  ARG H 146      22.568  15.422  24.141  1.00 33.64           C  
ATOM   1094  NE  ARG H 146      22.959  16.680  23.454  1.00 36.00           N  
ATOM   1095  CZ  ARG H 146      22.649  16.840  22.135  1.00 34.69           C  
ATOM   1096  NH1 ARG H 146      21.995  15.850  21.466  1.00 35.54           N1+
ATOM   1097  NH2 ARG H 146      22.991  17.986  21.478  1.00 33.65           N  
ATOM   1098  C   ARG H 146      23.904  14.636  28.282  1.00 33.71           C  
ATOM   1099  O   ARG H 146      24.388  15.725  28.583  1.00 33.73           O  
ATOM   1100  N   GLN H 147      24.626  13.497  28.264  1.00 34.92           N  
ATOM   1101  CA  GLN H 147      26.026  13.505  28.558  1.00 36.51           C  
ATOM   1102  CB  GLN H 147      26.338  12.812  29.896  1.00 36.66           C  
ATOM   1103  CG  GLN H 147      27.793  12.917  30.348  1.00 37.74           C  
ATOM   1104  CD  GLN H 147      27.860  12.403  31.782  1.00 38.73           C  
ATOM   1105  OE1 GLN H 147      26.931  11.764  32.272  1.00 39.62           O  
ATOM   1106  NE2 GLN H 147      28.986  12.694  32.483  1.00 36.47           N  
ATOM   1107  C   GLN H 147      26.727  12.769  27.458  1.00 37.80           C  
ATOM   1108  O   GLN H 147      26.506  11.579  27.240  1.00 38.08           O  
ATOM   1109  N   ALA H 148      27.610  13.483  26.736  1.00 39.05           N  
ATOM   1110  CA  ALA H 148      28.348  12.930  25.637  1.00 41.29           C  
ATOM   1111  CB  ALA H 148      28.933  14.026  24.724  1.00 40.72           C  
ATOM   1112  C   ALA H 148      29.476  12.125  26.206  1.00 43.19           C  
ATOM   1113  O   ALA H 148      29.788  12.244  27.388  1.00 44.13           O  
ATOM   1114  N   PRO H 149      30.105  11.296  25.415  1.00 44.90           N  
ATOM   1115  CA  PRO H 149      31.182  10.452  25.870  1.00 45.24           C  
ATOM   1116  CD  PRO H 149      29.955  11.288  23.969  1.00 45.05           C  
ATOM   1117  CB  PRO H 149      31.653   9.694  24.627  1.00 43.88           C  
ATOM   1118  CG  PRO H 149      31.223  10.592  23.452  1.00 44.34           C  
ATOM   1119  C   PRO H 149      32.284  11.242  26.532  1.00 48.18           C  
ATOM   1120  O   PRO H 149      33.053  10.655  27.290  1.00 48.28           O  
ATOM   1121  N   GLY H 150      32.390  12.555  26.253  1.00 47.88           N  
ATOM   1122  CA  GLY H 150      33.353  13.462  26.827  1.00 48.93           C  
ATOM   1123  C   GLY H 150      33.092  13.535  28.298  1.00 51.56           C  
ATOM   1124  O   GLY H 150      33.946  13.949  29.080  1.00 53.64           O  
ATOM   1125  N   LYS H 151      31.865  13.160  28.695  1.00 49.97           N  
ATOM   1126  CA  LYS H 151      31.398  13.194  30.049  1.00 50.66           C  
ATOM   1127  CB  LYS H 151      32.436  12.703  31.075  1.00 52.45           C  
ATOM   1128  CG  LYS H 151      32.495  11.176  31.148  1.00 54.53           C  
ATOM   1129  CD  LYS H 151      31.141  10.573  31.525  1.00 57.63           C  
ATOM   1130  CE  LYS H 151      31.100   9.046  31.557  1.00 58.44           C  
ATOM   1131  NZ  LYS H 151      29.736   8.592  31.909  1.00 58.24           N1+
ATOM   1132  C   LYS H 151      30.924  14.557  30.425  1.00 49.39           C  
ATOM   1133  O   LYS H 151      30.572  14.779  31.580  1.00 47.51           O  
ATOM   1134  N   GLY H 152      30.834  15.497  29.464  1.00 47.51           N  
ATOM   1135  CA  GLY H 152      30.283  16.777  29.809  1.00 45.72           C  
ATOM   1136  C   GLY H 152      28.787  16.637  29.840  1.00 45.09           C  
ATOM   1137  O   GLY H 152      28.213  15.803  29.140  1.00 45.75           O  
ATOM   1138  N   LEU H 153      28.113  17.487  30.646  1.00 41.46           N  
ATOM   1139  CA  LEU H 153      26.682  17.441  30.779  1.00 39.57           C  
ATOM   1140  CB  LEU H 153      26.208  17.610  32.236  1.00 38.09           C  
ATOM   1141  CG  LEU H 153      26.590  16.449  33.176  1.00 37.83           C  
ATOM   1142  CD1 LEU H 153      26.088  16.700  34.607  1.00 37.71           C  
ATOM   1143  CD2 LEU H 153      26.099  15.101  32.623  1.00 33.69           C  
ATOM   1144  C   LEU H 153      26.106  18.589  30.008  1.00 40.11           C  
ATOM   1145  O   LEU H 153      26.598  19.713  30.109  1.00 39.76           O  
ATOM   1146  N   GLU H 154      25.046  18.331  29.207  1.00 39.34           N  
ATOM   1147  CA  GLU H 154      24.426  19.386  28.449  1.00 39.29           C  
ATOM   1148  CB  GLU H 154      24.715  19.318  26.943  1.00 40.53           C  
ATOM   1149  CG  GLU H 154      24.050  20.441  26.147  1.00 43.92           C  
ATOM   1150  CD  GLU H 154      24.308  20.136  24.686  1.00 45.94           C  
ATOM   1151  OE1 GLU H 154      23.790  19.095  24.206  1.00 47.07           O  
ATOM   1152  OE2 GLU H 154      25.039  20.927  24.036  1.00 46.22           O1-
ATOM   1153  C   GLU H 154      22.930  19.306  28.584  1.00 38.10           C  
ATOM   1154  O   GLU H 154      22.328  18.254  28.372  1.00 37.45           O  
ATOM   1155  N   TRP H 155      22.291  20.450  28.921  1.00 37.00           N  
ATOM   1156  CA  TRP H 155      20.859  20.545  29.064  1.00 35.97           C  
ATOM   1157  CB  TRP H 155      20.427  21.846  29.749  1.00 35.37           C  
ATOM   1158  CG  TRP H 155      18.961  22.186  29.599  1.00 34.98           C  
ATOM   1159  CD2 TRP H 155      18.496  23.269  28.780  1.00 35.02           C  
ATOM   1160  CD1 TRP H 155      17.854  21.623  30.163  1.00 33.67           C  
ATOM   1161  NE1 TRP H 155      16.725  22.287  29.741  1.00 33.86           N  
ATOM   1162  CE2 TRP H 155      17.107  23.304  28.889  1.00 33.96           C  
ATOM   1163  CE3 TRP H 155      19.172  24.166  28.003  1.00 34.23           C  
ATOM   1164  CZ2 TRP H 155      16.370  24.244  28.224  1.00 32.29           C  
ATOM   1165  CZ3 TRP H 155      18.427  25.108  27.328  1.00 34.79           C  
ATOM   1166  CH2 TRP H 155      17.053  25.146  27.436  1.00 33.18           C  
ATOM   1167  C   TRP H 155      20.227  20.521  27.703  1.00 34.90           C  
ATOM   1168  O   TRP H 155      20.588  21.306  26.830  1.00 35.24           O  
ATOM   1169  N   VAL H 156      19.350  19.524  27.458  1.00 34.07           N  
ATOM   1170  CA  VAL H 156      18.617  19.359  26.230  1.00 34.38           C  
ATOM   1171  CB  VAL H 156      18.372  17.914  25.923  1.00 34.60           C  
ATOM   1172  CG1 VAL H 156      17.578  17.815  24.612  1.00 35.57           C  
ATOM   1173  CG2 VAL H 156      19.730  17.196  25.881  1.00 35.02           C  
ATOM   1174  C   VAL H 156      17.286  20.065  26.150  1.00 34.22           C  
ATOM   1175  O   VAL H 156      16.918  20.584  25.096  1.00 34.40           O  
ATOM   1176  N   SER H 157      16.485  20.057  27.239  1.00 34.22           N  
ATOM   1177  CA  SER H 157      15.163  20.613  27.110  1.00 33.73           C  
ATOM   1178  CB  SER H 157      14.315  19.796  26.133  1.00 32.95           C  
ATOM   1179  OG  SER H 157      14.351  18.431  26.524  1.00 18.05           O  
ATOM   1180  C   SER H 157      14.452  20.627  28.437  1.00 33.89           C  
ATOM   1181  O   SER H 157      14.885  19.995  29.397  1.00 34.69           O  
ATOM   1182  N   GLY H 158      13.314  21.359  28.516  1.00 34.05           N  
ATOM   1183  CA  GLY H 158      12.548  21.437  29.737  1.00 34.44           C  
ATOM   1184  C   GLY H 158      11.152  21.877  29.394  1.00 35.07           C  
ATOM   1185  O   GLY H 158      10.933  22.605  28.426  1.00 36.72           O  
ATOM   1186  N   ILE H 159      10.161  21.413  30.183  1.00 34.97           N  
ATOM   1187  CA  ILE H 159       8.776  21.745  29.977  1.00 36.06           C  
ATOM   1188  CB  ILE H 159       8.027  20.596  29.362  1.00 35.55           C  
ATOM   1189  CG1 ILE H 159       6.565  20.956  29.058  1.00 34.31           C  
ATOM   1190  CG2 ILE H 159       8.214  19.373  30.270  1.00 33.54           C  
ATOM   1191  CD1 ILE H 159       5.855  19.898  28.215  1.00 33.21           C  
ATOM   1192  C   ILE H 159       8.182  22.051  31.321  1.00 39.09           C  
ATOM   1193  O   ILE H 159       8.567  21.447  32.318  1.00 38.65           O  
ATOM   1194  N   LEU H 160       7.238  23.013  31.416  1.00 39.41           N  
ATOM   1195  CA  LEU H 160       6.739  23.256  32.743  1.00 41.51           C  
ATOM   1196  CB  LEU H 160       6.313  24.696  33.103  1.00 35.19           C  
ATOM   1197  CG  LEU H 160       4.898  25.037  32.638  1.00 31.12           C  
ATOM   1198  CD1 LEU H 160       4.495  26.476  32.977  1.00 31.83           C  
ATOM   1199  CD2 LEU H 160       4.747  24.684  31.166  1.00 27.16           C  
ATOM   1200  C   LEU H 160       5.607  22.324  33.030  1.00 42.98           C  
ATOM   1201  O   LEU H 160       5.271  21.450  32.232  1.00 42.15           O  
ATOM   1202  N   GLY H 161       4.892  22.637  34.141  1.00 27.63           N  
ATOM   1203  CA  GLY H 161       3.645  22.009  34.488  1.00 31.28           C  
ATOM   1204  C   GLY H 161       2.634  22.807  33.729  1.00 34.77           C  
ATOM   1205  O   GLY H 161       2.901  23.171  32.590  1.00 36.18           O  
ATOM   1206  N   GLY H 162       1.421  22.995  34.286  1.00 34.16           N  
ATOM   1207  CA  GLY H 162       0.430  23.927  33.803  1.00 35.96           C  
ATOM   1208  C   GLY H 162       0.339  24.032  32.305  1.00 34.40           C  
ATOM   1209  O   GLY H 162      -0.030  23.094  31.607  1.00 35.69           O  
ATOM   1210  N   SER H 163       0.732  25.216  31.794  1.00 33.21           N  
ATOM   1211  CA  SER H 163       0.600  25.664  30.433  1.00 30.16           C  
ATOM   1212  CB  SER H 163       1.084  27.111  30.266  1.00 38.93           C  
ATOM   1213  OG  SER H 163       0.314  27.989  31.073  1.00 32.99           O  
ATOM   1214  C   SER H 163       1.352  24.786  29.466  1.00 29.69           C  
ATOM   1215  O   SER H 163       1.148  24.884  28.257  1.00 28.37           O  
ATOM   1216  N   GLU H 164       2.253  23.912  29.950  1.00 27.44           N  
ATOM   1217  CA  GLU H 164       2.915  22.963  29.086  1.00 27.50           C  
ATOM   1218  CB  GLU H 164       1.902  22.017  28.411  1.00 30.10           C  
ATOM   1219  CG  GLU H 164       2.456  20.651  28.002  1.00 28.19           C  
ATOM   1220  CD  GLU H 164       2.176  19.679  29.144  1.00 38.35           C  
ATOM   1221  OE1 GLU H 164       2.280  20.100  30.329  1.00 36.68           O  
ATOM   1222  OE2 GLU H 164       1.851  18.499  28.848  1.00 35.64           O1-
ATOM   1223  C   GLU H 164       3.712  23.644  28.001  1.00 27.49           C  
ATOM   1224  O   GLU H 164       3.687  23.244  26.840  1.00 22.68           O  
ATOM   1225  N   ARG H 165       4.466  24.689  28.380  1.00 50.84           N  
ATOM   1226  CA  ARG H 165       5.319  25.506  27.565  1.00 49.10           C  
ATOM   1227  CB  ARG H 165       5.666  26.842  28.243  1.00 50.40           C  
ATOM   1228  CG  ARG H 165       4.447  27.490  28.902  1.00 52.79           C  
ATOM   1229  CD  ARG H 165       3.139  27.178  28.172  1.00 25.79           C  
ATOM   1230  NE  ARG H 165       3.040  28.085  27.001  1.00 23.80           N  
ATOM   1231  CZ  ARG H 165       2.308  29.228  27.125  1.00 54.12           C  
ATOM   1232  NH1 ARG H 165       1.643  29.481  28.292  1.00 25.75           N1+
ATOM   1233  NH2 ARG H 165       2.230  30.099  26.077  1.00 19.91           N  
ATOM   1234  C   ARG H 165       6.605  24.741  27.434  1.00 48.62           C  
ATOM   1235  O   ARG H 165       6.885  23.879  28.265  1.00 48.53           O  
ATOM   1236  N   SER H 166       7.425  25.017  26.393  1.00 47.33           N  
ATOM   1237  CA  SER H 166       8.629  24.237  26.242  1.00 46.32           C  
ATOM   1238  CB  SER H 166       8.499  23.142  25.169  1.00 44.41           C  
ATOM   1239  OG  SER H 166       7.486  22.213  25.524  1.00 11.58           O  
ATOM   1240  C   SER H 166       9.780  25.106  25.811  1.00 46.74           C  
ATOM   1241  O   SER H 166       9.605  26.063  25.058  1.00 47.07           O  
ATOM   1242  N   TYR H 167      11.011  24.775  26.271  1.00 46.38           N  
ATOM   1243  CA  TYR H 167      12.163  25.570  25.919  1.00 46.75           C  
ATOM   1244  CB  TYR H 167      12.688  26.416  27.096  1.00 48.52           C  
ATOM   1245  CG  TYR H 167      11.539  27.145  27.711  1.00 50.63           C  
ATOM   1246  CD1 TYR H 167      10.809  26.517  28.691  1.00 27.22           C  
ATOM   1247  CD2 TYR H 167      11.187  28.425  27.341  1.00 50.88           C  
ATOM   1248  CE1 TYR H 167       9.743  27.139  29.291  1.00 51.54           C  
ATOM   1249  CE2 TYR H 167      10.118  29.055  27.939  1.00 27.96           C  
ATOM   1250  CZ  TYR H 167       9.394  28.412  28.915  1.00 28.12           C  
ATOM   1251  OH  TYR H 167       8.295  29.050  29.532  1.00 31.40           O  
ATOM   1252  C   TYR H 167      13.308  24.656  25.548  1.00 45.78           C  
ATOM   1253  O   TYR H 167      13.462  23.587  26.137  1.00 44.61           O  
ATOM   1254  N   TYR H 168      14.161  25.059  24.570  1.00 44.59           N  
ATOM   1255  CA  TYR H 168      15.272  24.226  24.162  1.00 43.52           C  
ATOM   1256  CB  TYR H 168      15.014  23.499  22.830  1.00 41.63           C  
ATOM   1257  CG  TYR H 168      13.705  22.787  22.876  1.00 39.65           C  
ATOM   1258  CD1 TYR H 168      12.554  23.446  22.504  1.00 38.55           C  
ATOM   1259  CD2 TYR H 168      13.617  21.472  23.273  1.00 37.93           C  
ATOM   1260  CE1 TYR H 168      11.335  22.810  22.531  1.00 38.14           C  
ATOM   1261  CE2 TYR H 168      12.400  20.833  23.303  1.00 38.18           C  
ATOM   1262  CZ  TYR H 168      11.257  21.499  22.933  1.00 38.66           C  
ATOM   1263  OH  TYR H 168      10.010  20.841  22.963  1.00 38.64           O  
ATOM   1264  C   TYR H 168      16.470  25.098  23.870  1.00 45.32           C  
ATOM   1265  O   TYR H 168      16.344  26.312  23.721  1.00 44.14           O  
ATOM   1266  N   ARG H 169      17.677  24.484  23.773  1.00 46.12           N  
ATOM   1267  CA  ARG H 169      18.878  25.200  23.414  1.00 45.19           C  
ATOM   1268  CB  ARG H 169      20.215  24.480  23.651  1.00 45.31           C  
ATOM   1269  CG  ARG H 169      20.627  24.191  25.087  1.00 45.01           C  
ATOM   1270  CD  ARG H 169      22.145  24.014  25.195  1.00 44.44           C  
ATOM   1271  NE  ARG H 169      22.584  23.187  24.035  1.00 27.05           N  
ATOM   1272  CZ  ARG H 169      23.801  23.418  23.458  1.00 29.29           C  
ATOM   1273  NH1 ARG H 169      24.654  24.323  24.015  1.00 31.05           N1+
ATOM   1274  NH2 ARG H 169      24.167  22.757  22.322  1.00 27.70           N  
ATOM   1275  C   ARG H 169      18.850  25.331  21.928  1.00 46.17           C  
ATOM   1276  O   ARG H 169      18.037  24.711  21.249  1.00 45.80           O  
ATOM   1277  N   ASP H 170      19.765  26.152  21.389  1.00 47.94           N  
ATOM   1278  CA  ASP H 170      19.843  26.406  19.982  1.00 48.94           C  
ATOM   1279  CB  ASP H 170      20.916  27.458  19.662  1.00 51.65           C  
ATOM   1280  CG  ASP H 170      20.558  28.090  18.328  1.00 54.17           C  
ATOM   1281  OD1 ASP H 170      19.356  28.414  18.131  1.00 54.46           O  
ATOM   1282  OD2 ASP H 170      21.479  28.246  17.484  1.00 56.28           O1-
ATOM   1283  C   ASP H 170      20.204  25.144  19.245  1.00 47.41           C  
ATOM   1284  O   ASP H 170      19.726  24.907  18.136  1.00 47.93           O  
ATOM   1285  N   SER H 171      21.061  24.292  19.845  1.00 47.12           N  
ATOM   1286  CA  SER H 171      21.553  23.123  19.164  1.00 46.54           C  
ATOM   1287  CB  SER H 171      22.514  22.291  20.029  1.00 45.66           C  
ATOM   1288  OG  SER H 171      21.843  21.801  21.181  1.00 44.45           O  
ATOM   1289  C   SER H 171      20.432  22.218  18.737  1.00 47.23           C  
ATOM   1290  O   SER H 171      20.373  21.810  17.580  1.00 45.61           O  
ATOM   1291  N   VAL H 172      19.560  21.823  19.681  1.00 48.08           N  
ATOM   1292  CA  VAL H 172      18.452  20.932  19.446  1.00 46.28           C  
ATOM   1293  CB  VAL H 172      18.030  20.164  20.666  1.00 45.76           C  
ATOM   1294  CG1 VAL H 172      19.178  19.225  21.065  1.00 44.01           C  
ATOM   1295  CG2 VAL H 172      17.629  21.150  21.769  1.00 44.30           C  
ATOM   1296  C   VAL H 172      17.232  21.592  18.871  1.00 46.97           C  
ATOM   1297  O   VAL H 172      16.332  20.898  18.401  1.00 46.39           O  
ATOM   1298  N   LYS H 173      17.116  22.929  18.964  1.00 46.40           N  
ATOM   1299  CA  LYS H 173      15.908  23.603  18.567  1.00 47.52           C  
ATOM   1300  CB  LYS H 173      16.046  25.133  18.565  1.00 49.94           C  
ATOM   1301  CG  LYS H 173      14.708  25.872  18.526  1.00 49.36           C  
ATOM   1302  CD  LYS H 173      14.855  27.379  18.728  1.00 51.29           C  
ATOM   1303  CE  LYS H 173      16.136  27.768  19.467  1.00 54.67           C  
ATOM   1304  NZ  LYS H 173      16.223  27.047  20.756  1.00 54.50           N1+
ATOM   1305  C   LYS H 173      15.484  23.197  17.186  1.00 47.34           C  
ATOM   1306  O   LYS H 173      16.257  23.248  16.231  1.00 48.02           O  
ATOM   1307  N   GLY H 174      14.211  22.755  17.082  1.00 46.58           N  
ATOM   1308  CA  GLY H 174      13.570  22.401  15.848  1.00 45.09           C  
ATOM   1309  C   GLY H 174      13.588  20.912  15.672  1.00 44.12           C  
ATOM   1310  O   GLY H 174      12.639  20.335  15.142  1.00 43.75           O  
ATOM   1311  N   ARG H 175      14.708  20.268  16.049  1.00 42.57           N  
ATOM   1312  CA  ARG H 175      14.894  18.846  15.931  1.00 42.15           C  
ATOM   1313  CB  ARG H 175      16.378  18.448  15.957  1.00 41.63           C  
ATOM   1314  CG  ARG H 175      17.158  19.019  14.773  1.00 42.90           C  
ATOM   1315  CD  ARG H 175      18.564  18.439  14.613  1.00 41.08           C  
ATOM   1316  NE  ARG H 175      19.368  18.837  15.801  1.00 41.21           N  
ATOM   1317  CZ  ARG H 175      19.795  17.879  16.675  1.00 41.64           C  
ATOM   1318  NH1 ARG H 175      19.458  16.574  16.469  1.00 42.55           N1+
ATOM   1319  NH2 ARG H 175      20.553  18.228  17.755  1.00 41.02           N  
ATOM   1320  C   ARG H 175      14.205  18.051  17.006  1.00 41.57           C  
ATOM   1321  O   ARG H 175      13.643  16.988  16.741  1.00 42.47           O  
ATOM   1322  N   PHE H 176      14.242  18.552  18.257  1.00 40.28           N  
ATOM   1323  CA  PHE H 176      13.779  17.808  19.399  1.00 38.72           C  
ATOM   1324  CB  PHE H 176      14.769  17.892  20.574  1.00 38.88           C  
ATOM   1325  CG  PHE H 176      15.984  17.077  20.294  1.00 41.86           C  
ATOM   1326  CD1 PHE H 176      16.665  17.194  19.103  1.00 41.40           C  
ATOM   1327  CD2 PHE H 176      16.484  16.236  21.261  1.00 42.08           C  
ATOM   1328  CE1 PHE H 176      17.794  16.445  18.866  1.00 41.35           C  
ATOM   1329  CE2 PHE H 176      17.614  15.488  21.031  1.00 41.60           C  
ATOM   1330  CZ  PHE H 176      18.270  15.587  19.828  1.00 41.72           C  
ATOM   1331  C   PHE H 176      12.521  18.421  19.917  1.00 38.40           C  
ATOM   1332  O   PHE H 176      12.337  19.635  19.854  1.00 38.45           O  
ATOM   1333  N   THR H 177      11.608  17.573  20.431  1.00 38.45           N  
ATOM   1334  CA  THR H 177      10.407  18.059  21.039  1.00 38.23           C  
ATOM   1335  CB  THR H 177       9.164  17.872  20.217  1.00 39.91           C  
ATOM   1336  OG1 THR H 177       9.048  16.520  19.801  1.00 40.16           O  
ATOM   1337  CG2 THR H 177       9.181  18.826  19.017  1.00 38.14           C  
ATOM   1338  C   THR H 177      10.193  17.329  22.325  1.00 38.19           C  
ATOM   1339  O   THR H 177      10.311  16.107  22.399  1.00 37.69           O  
ATOM   1340  N   ILE H 178       9.851  18.081  23.385  1.00 37.92           N  
ATOM   1341  CA  ILE H 178       9.579  17.480  24.653  1.00 37.41           C  
ATOM   1342  CB  ILE H 178      10.320  18.110  25.783  1.00 38.08           C  
ATOM   1343  CG1 ILE H 178      10.041  19.611  25.808  1.00 39.35           C  
ATOM   1344  CG2 ILE H 178      11.799  17.750  25.656  1.00 38.10           C  
ATOM   1345  CD1 ILE H 178      10.769  20.304  26.945  1.00 40.72           C  
ATOM   1346  C   ILE H 178       8.118  17.606  24.901  1.00 38.11           C  
ATOM   1347  O   ILE H 178       7.488  18.593  24.529  1.00 38.08           O  
ATOM   1348  N   SER H 179       7.530  16.557  25.497  1.00 38.13           N  
ATOM   1349  CA  SER H 179       6.125  16.558  25.744  1.00 38.07           C  
ATOM   1350  CB  SER H 179       5.322  15.891  24.612  1.00 36.96           C  
ATOM   1351  OG  SER H 179       5.736  14.542  24.444  1.00 38.84           O  
ATOM   1352  C   SER H 179       5.884  15.784  26.995  1.00 38.83           C  
ATOM   1353  O   SER H 179       6.757  15.050  27.460  1.00 37.64           O  
ATOM   1354  N   ARG H 180       4.696  15.968  27.603  1.00 38.82           N  
ATOM   1355  CA  ARG H 180       4.423  15.209  28.784  1.00 39.63           C  
ATOM   1356  CB  ARG H 180       4.702  15.970  30.090  1.00 39.03           C  
ATOM   1357  CG  ARG H 180       3.844  17.220  30.237  1.00 37.73           C  
ATOM   1358  CD  ARG H 180       4.346  18.213  31.286  1.00 39.23           C  
ATOM   1359  NE  ARG H 180       4.243  17.570  32.622  1.00 38.87           N  
ATOM   1360  CZ  ARG H 180       5.122  17.925  33.604  1.00 36.84           C  
ATOM   1361  NH1 ARG H 180       6.098  18.844  33.349  1.00 35.80           N1+
ATOM   1362  NH2 ARG H 180       5.031  17.357  34.841  1.00 37.93           N  
ATOM   1363  C   ARG H 180       2.979  14.830  28.773  1.00 40.85           C  
ATOM   1364  O   ARG H 180       2.148  15.469  28.131  1.00 42.12           O  
ATOM   1365  N   ASP H 181       2.660  13.728  29.471  1.00 42.73           N  
ATOM   1366  CA  ASP H 181       1.312  13.258  29.579  1.00 44.92           C  
ATOM   1367  CB  ASP H 181       1.100  11.893  28.899  1.00 46.35           C  
ATOM   1368  CG  ASP H 181      -0.383  11.549  28.940  1.00 48.39           C  
ATOM   1369  OD1 ASP H 181      -1.190  12.413  29.370  1.00 49.33           O  
ATOM   1370  OD2 ASP H 181      -0.729  10.406  28.543  1.00 49.27           O1-
ATOM   1371  C   ASP H 181       1.082  13.075  31.040  1.00 45.65           C  
ATOM   1372  O   ASP H 181       1.460  12.053  31.610  1.00 44.43           O  
ATOM   1373  N   ASN H 182       0.440  14.068  31.681  1.00 46.62           N  
ATOM   1374  CA  ASN H 182       0.228  14.039  33.097  1.00 48.10           C  
ATOM   1375  CB  ASN H 182      -0.430  15.330  33.611  1.00 49.05           C  
ATOM   1376  CG  ASN H 182       0.582  16.451  33.391  1.00 49.77           C  
ATOM   1377  OD1 ASN H 182       1.790  16.227  33.444  1.00 48.33           O  
ATOM   1378  ND2 ASN H 182       0.085  17.689  33.128  1.00 50.20           N  
ATOM   1379  C   ASN H 182      -0.632  12.868  33.464  1.00 49.41           C  
ATOM   1380  O   ASN H 182      -0.464  12.281  34.533  1.00 50.14           O  
ATOM   1381  N   SER H 183      -1.596  12.496  32.604  1.00 50.56           N  
ATOM   1382  CA  SER H 183      -2.448  11.383  32.939  1.00 51.43           C  
ATOM   1383  CB  SER H 183      -3.517  11.097  31.868  1.00 52.85           C  
ATOM   1384  OG  SER H 183      -2.905  10.663  30.662  1.00 35.97           O  
ATOM   1385  C   SER H 183      -1.614  10.142  33.088  1.00 50.66           C  
ATOM   1386  O   SER H 183      -1.765   9.397  34.056  1.00 51.43           O  
ATOM   1387  N   ARG H 184      -0.733   9.880  32.102  1.00 49.93           N  
ATOM   1388  CA  ARG H 184       0.162   8.752  32.068  1.00 49.13           C  
ATOM   1389  CB  ARG H 184       0.734   8.435  30.674  1.00 50.52           C  
ATOM   1390  CG  ARG H 184      -0.272   7.718  29.769  1.00 53.48           C  
ATOM   1391  CD  ARG H 184       0.373   6.993  28.586  1.00 55.00           C  
ATOM   1392  NE  ARG H 184       0.819   8.022  27.607  1.00 41.87           N  
ATOM   1393  CZ  ARG H 184       0.036   8.307  26.525  1.00 38.22           C  
ATOM   1394  NH1 ARG H 184      -1.155   7.660  26.358  1.00 34.29           N1+
ATOM   1395  NH2 ARG H 184       0.452   9.223  25.603  1.00 23.75           N  
ATOM   1396  C   ARG H 184       1.307   8.941  33.022  1.00 48.52           C  
ATOM   1397  O   ARG H 184       2.010   7.986  33.349  1.00 47.80           O  
ATOM   1398  N   LYS H 185       1.570  10.191  33.445  1.00 47.95           N  
ATOM   1399  CA  LYS H 185       2.684  10.465  34.309  1.00 45.76           C  
ATOM   1400  CB  LYS H 185       2.615   9.753  35.671  1.00 45.68           C  
ATOM   1401  CG  LYS H 185       1.493  10.279  36.569  1.00 46.74           C  
ATOM   1402  CD  LYS H 185       1.262   9.432  37.822  1.00 40.72           C  
ATOM   1403  CE  LYS H 185       2.486   9.368  38.738  1.00 46.85           C  
ATOM   1404  NZ  LYS H 185       2.865  10.734  39.175  1.00 44.08           N1+
ATOM   1405  C   LYS H 185       3.933  10.057  33.604  1.00 44.25           C  
ATOM   1406  O   LYS H 185       4.804   9.401  34.172  1.00 44.96           O  
ATOM   1407  N   THR H 186       4.041  10.440  32.317  1.00 41.60           N  
ATOM   1408  CA  THR H 186       5.219  10.104  31.578  1.00 39.76           C  
ATOM   1409  CB  THR H 186       4.979   9.074  30.512  1.00 39.72           C  
ATOM   1410  OG1 THR H 186       4.406   7.906  31.078  1.00 31.39           O  
ATOM   1411  CG2 THR H 186       6.330   8.714  29.878  1.00 26.12           C  
ATOM   1412  C   THR H 186       5.727  11.342  30.894  1.00 38.29           C  
ATOM   1413  O   THR H 186       4.966  12.254  30.568  1.00 38.92           O  
ATOM   1414  N   LEU H 187       7.057  11.392  30.681  1.00 37.45           N  
ATOM   1415  CA  LEU H 187       7.728  12.477  30.022  1.00 37.23           C  
ATOM   1416  CB  LEU H 187       8.890  13.033  30.864  1.00 36.37           C  
ATOM   1417  CG  LEU H 187       9.677  14.177  30.205  1.00 35.95           C  
ATOM   1418  CD1 LEU H 187       8.782  15.398  29.936  1.00 33.89           C  
ATOM   1419  CD2 LEU H 187      10.922  14.529  31.035  1.00 34.85           C  
ATOM   1420  C   LEU H 187       8.302  11.903  28.764  1.00 36.45           C  
ATOM   1421  O   LEU H 187       8.784  10.773  28.770  1.00 35.51           O  
ATOM   1422  N   TYR H 188       8.265  12.656  27.642  1.00 36.86           N  
ATOM   1423  CA  TYR H 188       8.765  12.102  26.412  1.00 36.12           C  
ATOM   1424  CB  TYR H 188       7.682  11.869  25.343  1.00 36.14           C  
ATOM   1425  CG  TYR H 188       6.653  10.931  25.880  1.00 37.55           C  
ATOM   1426  CD1 TYR H 188       6.870   9.573  25.893  1.00 37.89           C  
ATOM   1427  CD2 TYR H 188       5.470  11.418  26.385  1.00 37.08           C  
ATOM   1428  CE1 TYR H 188       5.917   8.714  26.389  1.00 38.17           C  
ATOM   1429  CE2 TYR H 188       4.513  10.565  26.881  1.00 37.26           C  
ATOM   1430  CZ  TYR H 188       4.735   9.209  26.883  1.00 39.20           C  
ATOM   1431  OH  TYR H 188       3.753   8.335  27.392  1.00 41.48           O  
ATOM   1432  C   TYR H 188       9.731  13.070  25.801  1.00 36.12           C  
ATOM   1433  O   TYR H 188       9.755  14.255  26.133  1.00 36.55           O  
ATOM   1434  N   LEU H 189      10.596  12.556  24.905  1.00 35.80           N  
ATOM   1435  CA  LEU H 189      11.548  13.377  24.225  1.00 36.23           C  
ATOM   1436  CB  LEU H 189      12.912  13.311  24.938  1.00 34.97           C  
ATOM   1437  CG  LEU H 189      14.046  14.163  24.347  1.00 34.31           C  
ATOM   1438  CD1 LEU H 189      14.538  13.596  23.023  1.00 35.21           C  
ATOM   1439  CD2 LEU H 189      13.645  15.636  24.228  1.00 33.90           C  
ATOM   1440  C   LEU H 189      11.651  12.838  22.828  1.00 36.92           C  
ATOM   1441  O   LEU H 189      12.224  11.772  22.607  1.00 36.69           O  
ATOM   1442  N   GLN H 190      11.084  13.570  21.843  1.00 38.49           N  
ATOM   1443  CA  GLN H 190      11.124  13.128  20.476  1.00 39.44           C  
ATOM   1444  CB  GLN H 190       9.909  13.540  19.629  1.00 39.65           C  
ATOM   1445  CG  GLN H 190       8.745  12.561  19.709  1.00 41.99           C  
ATOM   1446  CD  GLN H 190       9.095  11.429  18.756  1.00 41.08           C  
ATOM   1447  OE1 GLN H 190       8.352  10.459  18.614  1.00 41.61           O  
ATOM   1448  NE2 GLN H 190      10.264  11.559  18.074  1.00 45.83           N  
ATOM   1449  C   GLN H 190      12.313  13.727  19.815  1.00 38.73           C  
ATOM   1450  O   GLN H 190      12.524  14.939  19.843  1.00 37.91           O  
ATOM   1451  N   MET H 191      13.124  12.864  19.182  1.00 38.13           N  
ATOM   1452  CA  MET H 191      14.292  13.350  18.521  1.00 39.78           C  
ATOM   1453  CB  MET H 191      15.588  12.679  19.007  1.00 39.79           C  
ATOM   1454  CG  MET H 191      15.893  12.984  20.476  1.00 39.82           C  
ATOM   1455  SD  MET H 191      17.363  12.161  21.158  1.00 42.31           S  
ATOM   1456  CE  MET H 191      16.556  10.550  21.376  1.00 37.85           C  
ATOM   1457  C   MET H 191      14.138  13.055  17.065  1.00 40.43           C  
ATOM   1458  O   MET H 191      13.695  11.976  16.677  1.00 41.88           O  
ATOM   1459  N   ASN H 192      14.479  14.038  16.210  1.00 39.85           N  
ATOM   1460  CA  ASN H 192      14.377  13.837  14.794  1.00 39.84           C  
ATOM   1461  CB  ASN H 192      13.182  14.565  14.144  1.00 40.04           C  
ATOM   1462  CG  ASN H 192      11.878  13.947  14.645  1.00 41.97           C  
ATOM   1463  OD1 ASN H 192      11.668  12.739  14.541  1.00 43.67           O  
ATOM   1464  ND2 ASN H 192      10.978  14.795  15.211  1.00 45.73           N  
ATOM   1465  C   ASN H 192      15.622  14.406  14.188  1.00 40.96           C  
ATOM   1466  O   ASN H 192      16.320  15.200  14.817  1.00 40.07           O  
ATOM   1467  N   SER H 193      15.939  14.001  12.941  1.00 41.56           N  
ATOM   1468  CA  SER H 193      17.108  14.490  12.264  1.00 41.06           C  
ATOM   1469  CB  SER H 193      17.007  15.982  11.892  1.00 40.02           C  
ATOM   1470  OG  SER H 193      15.907  16.190  11.016  1.00 40.46           O  
ATOM   1471  C   SER H 193      18.300  14.294  13.149  1.00 41.22           C  
ATOM   1472  O   SER H 193      19.093  15.211  13.357  1.00 40.94           O  
ATOM   1473  N   LEU H 194      18.467  13.068  13.675  1.00 40.99           N  
ATOM   1474  CA  LEU H 194      19.541  12.761  14.576  1.00 41.51           C  
ATOM   1475  CB  LEU H 194      19.393  11.365  15.205  1.00 40.97           C  
ATOM   1476  CG  LEU H 194      18.192  11.263  16.164  1.00 40.64           C  
ATOM   1477  CD1 LEU H 194      18.067   9.854  16.764  1.00 39.03           C  
ATOM   1478  CD2 LEU H 194      18.269  12.342  17.255  1.00 39.32           C  
ATOM   1479  C   LEU H 194      20.850  12.831  13.857  1.00 43.39           C  
ATOM   1480  O   LEU H 194      20.947  12.558  12.662  1.00 44.03           O  
ATOM   1481  N   ARG H 195      21.897  13.236  14.600  1.00 44.18           N  
ATOM   1482  CA  ARG H 195      23.220  13.354  14.064  1.00 44.99           C  
ATOM   1483  CB  ARG H 195      23.728  14.806  14.020  1.00 45.69           C  
ATOM   1484  CG  ARG H 195      22.915  15.699  13.079  1.00 47.08           C  
ATOM   1485  CD  ARG H 195      23.408  17.146  13.011  1.00 47.68           C  
ATOM   1486  NE  ARG H 195      23.069  17.812  14.298  1.00 29.52           N  
ATOM   1487  CZ  ARG H 195      23.561  19.056  14.570  1.00 32.19           C  
ATOM   1488  NH1 ARG H 195      24.421  19.654  13.695  1.00 30.65           N1+
ATOM   1489  NH2 ARG H 195      23.181  19.703  15.710  1.00 30.94           N  
ATOM   1490  C   ARG H 195      24.126  12.582  14.970  1.00 45.45           C  
ATOM   1491  O   ARG H 195      23.752  12.220  16.084  1.00 46.40           O  
ATOM   1492  N   ALA H 196      25.359  12.318  14.506  1.00 45.72           N  
ATOM   1493  CA  ALA H 196      26.303  11.538  15.253  1.00 47.51           C  
ATOM   1494  CB  ALA H 196      27.647  11.362  14.526  1.00 47.15           C  
ATOM   1495  C   ALA H 196      26.575  12.235  16.549  1.00 46.57           C  
ATOM   1496  O   ALA H 196      26.759  11.594  17.583  1.00 45.87           O  
ATOM   1497  N   GLU H 197      26.593  13.577  16.528  1.00 46.63           N  
ATOM   1498  CA  GLU H 197      26.908  14.348  17.697  1.00 46.33           C  
ATOM   1499  CB  GLU H 197      27.013  15.858  17.431  1.00 49.05           C  
ATOM   1500  CG  GLU H 197      25.733  16.515  16.917  1.00 52.93           C  
ATOM   1501  CD  GLU H 197      26.041  17.986  16.686  1.00 55.34           C  
ATOM   1502  OE1 GLU H 197      26.885  18.283  15.799  1.00 56.62           O  
ATOM   1503  OE2 GLU H 197      25.439  18.833  17.398  1.00 55.88           O1-
ATOM   1504  C   GLU H 197      25.880  14.105  18.765  1.00 44.14           C  
ATOM   1505  O   GLU H 197      26.153  14.301  19.947  1.00 43.56           O  
ATOM   1506  N   ASP H 198      24.655  13.715  18.368  1.00 42.43           N  
ATOM   1507  CA  ASP H 198      23.552  13.467  19.257  1.00 39.74           C  
ATOM   1508  CB  ASP H 198      22.234  13.233  18.500  1.00 39.47           C  
ATOM   1509  CG  ASP H 198      21.810  14.559  17.879  1.00 39.58           C  
ATOM   1510  OD1 ASP H 198      22.148  15.622  18.466  1.00 38.14           O  
ATOM   1511  OD2 ASP H 198      21.147  14.526  16.809  1.00 40.90           O1-
ATOM   1512  C   ASP H 198      23.808  12.264  20.121  1.00 39.70           C  
ATOM   1513  O   ASP H 198      23.146  12.076  21.138  1.00 39.34           O  
ATOM   1514  N   THR H 199      24.729  11.373  19.722  1.00 39.10           N  
ATOM   1515  CA  THR H 199      24.963  10.189  20.503  1.00 38.29           C  
ATOM   1516  CB  THR H 199      26.092   9.368  19.954  1.00 38.42           C  
ATOM   1517  OG1 THR H 199      25.836   9.010  18.607  1.00 42.35           O  
ATOM   1518  CG2 THR H 199      26.236   8.102  20.798  1.00 37.20           C  
ATOM   1519  C   THR H 199      25.347  10.592  21.897  1.00 37.68           C  
ATOM   1520  O   THR H 199      26.237  11.421  22.085  1.00 37.38           O  
ATOM   1521  N   ALA H 200      24.673  10.016  22.920  1.00 36.04           N  
ATOM   1522  CA  ALA H 200      25.012  10.360  24.272  1.00 34.53           C  
ATOM   1523  CB  ALA H 200      24.870  11.862  24.574  1.00 34.13           C  
ATOM   1524  C   ALA H 200      24.101   9.624  25.204  1.00 34.37           C  
ATOM   1525  O   ALA H 200      23.216   8.880  24.782  1.00 32.81           O  
ATOM   1526  N   VAL H 201      24.331   9.796  26.521  1.00 34.58           N  
ATOM   1527  CA  VAL H 201      23.488   9.170  27.499  1.00 33.93           C  
ATOM   1528  CB  VAL H 201      24.231   8.788  28.747  1.00 36.06           C  
ATOM   1529  CG1 VAL H 201      23.238   8.134  29.722  1.00 27.08           C  
ATOM   1530  CG2 VAL H 201      25.429   7.911  28.357  1.00 24.52           C  
ATOM   1531  C   VAL H 201      22.477  10.216  27.869  1.00 32.32           C  
ATOM   1532  O   VAL H 201      22.842  11.339  28.216  1.00 31.03           O  
ATOM   1533  N   TYR H 202      21.172   9.875  27.818  1.00 31.37           N  
ATOM   1534  CA  TYR H 202      20.153  10.862  28.056  1.00 31.71           C  
ATOM   1535  CB  TYR H 202      19.046  10.881  26.978  1.00 30.48           C  
ATOM   1536  CG  TYR H 202      19.585  11.484  25.724  1.00 30.38           C  
ATOM   1537  CD1 TYR H 202      20.447  10.793  24.902  1.00 30.78           C  
ATOM   1538  CD2 TYR H 202      19.198  12.754  25.364  1.00 29.36           C  
ATOM   1539  CE1 TYR H 202      20.925  11.372  23.748  1.00 29.91           C  
ATOM   1540  CE2 TYR H 202      19.671  13.338  24.215  1.00 29.15           C  
ATOM   1541  CZ  TYR H 202      20.537  12.647  23.403  1.00 29.47           C  
ATOM   1542  OH  TYR H 202      21.020  13.250  22.223  1.00 29.19           O  
ATOM   1543  C   TYR H 202      19.473  10.593  29.366  1.00 32.14           C  
ATOM   1544  O   TYR H 202      19.109   9.456  29.663  1.00 32.39           O  
ATOM   1545  N   TYR H 203      19.289  11.661  30.182  1.00 31.07           N  
ATOM   1546  CA  TYR H 203      18.677  11.541  31.480  1.00 30.43           C  
ATOM   1547  CB  TYR H 203      19.551  12.014  32.659  1.00 30.38           C  
ATOM   1548  CG  TYR H 203      20.829  11.256  32.747  1.00 30.98           C  
ATOM   1549  CD1 TYR H 203      20.886  10.042  33.390  1.00 30.48           C  
ATOM   1550  CD2 TYR H 203      21.977  11.764  32.185  1.00 30.48           C  
ATOM   1551  CE1 TYR H 203      22.070   9.349  33.476  1.00 30.01           C  
ATOM   1552  CE2 TYR H 203      23.164  11.075  32.269  1.00 30.54           C  
ATOM   1553  CZ  TYR H 203      23.214   9.864  32.917  1.00 31.69           C  
ATOM   1554  OH  TYR H 203      24.430   9.154  33.005  1.00 34.79           O  
ATOM   1555  C   TYR H 203      17.504  12.477  31.551  1.00 30.46           C  
ATOM   1556  O   TYR H 203      17.514  13.550  30.950  1.00 29.54           O  
ATOM   1557  N   CYS H 204      16.451  12.079  32.300  1.00 30.62           N  
ATOM   1558  CA  CYS H 204      15.312  12.925  32.550  1.00 30.56           C  
ATOM   1559  CB  CYS H 204      13.941  12.209  32.384  1.00 33.28           C  
ATOM   1560  SG  CYS H 204      13.824  10.612  33.257  1.00 41.55           S  
ATOM   1561  C   CYS H 204      15.467  13.388  33.970  1.00 29.63           C  
ATOM   1562  O   CYS H 204      16.049  12.671  34.784  1.00 30.19           O  
ATOM   1563  N   ALA H 205      15.001  14.617  34.301  1.00 30.25           N  
ATOM   1564  CA  ALA H 205      15.172  15.111  35.643  1.00 31.72           C  
ATOM   1565  CB  ALA H 205      16.401  16.038  35.813  1.00 30.67           C  
ATOM   1566  C   ALA H 205      13.966  15.913  36.039  1.00 32.35           C  
ATOM   1567  O   ALA H 205      13.270  16.482  35.202  1.00 32.16           O  
ATOM   1568  N   ARG H 206      13.692  15.968  37.358  1.00 33.93           N  
ATOM   1569  CA  ARG H 206      12.580  16.709  37.881  1.00 35.78           C  
ATOM   1570  CB  ARG H 206      11.912  16.001  39.071  1.00 35.39           C  
ATOM   1571  CG  ARG H 206      10.731  16.764  39.670  1.00 36.53           C  
ATOM   1572  CD  ARG H 206      10.232  16.172  40.990  1.00 36.78           C  
ATOM   1573  NE  ARG H 206      11.196  16.573  42.053  1.00 38.66           N  
ATOM   1574  CZ  ARG H 206      10.963  16.227  43.352  1.00 38.66           C  
ATOM   1575  NH1 ARG H 206       9.846  15.510  43.672  1.00 38.95           N1+
ATOM   1576  NH2 ARG H 206      11.853  16.596  44.320  1.00 37.35           N  
ATOM   1577  C   ARG H 206      13.131  17.987  38.416  1.00 37.07           C  
ATOM   1578  O   ARG H 206      14.226  17.987  38.972  1.00 37.03           O  
ATOM   1579  N   HIS H 207      12.416  19.121  38.258  1.00 38.81           N  
ATOM   1580  CA  HIS H 207      12.969  20.297  38.859  1.00 41.38           C  
ATOM   1581  ND1 HIS H 207      12.012  23.690  37.349  1.00 22.11           N  
ATOM   1582  CG  HIS H 207      11.948  22.373  37.741  1.00 45.58           C  
ATOM   1583  CB  HIS H 207      13.162  21.524  37.943  1.00 43.05           C  
ATOM   1584  NE2 HIS H 207       9.859  23.207  37.613  1.00 28.84           N  
ATOM   1585  CD2 HIS H 207      10.626  22.091  37.891  1.00 37.06           C  
ATOM   1586  CE1 HIS H 207      10.734  24.140  37.289  1.00 41.53           C  
ATOM   1587  C   HIS H 207      12.112  20.644  40.034  1.00 42.70           C  
ATOM   1588  O   HIS H 207      10.918  20.354  40.049  1.00 42.64           O  
ATOM   1589  N   GLY H 208      12.585  21.338  41.055  1.00 46.16           N  
ATOM   1590  CA  GLY H 208      11.522  21.501  42.000  1.00 46.37           C  
ATOM   1591  C   GLY H 208      11.184  22.940  42.144  1.00 49.13           C  
ATOM   1592  O   GLY H 208      11.927  23.807  41.693  1.00 47.26           O  
ATOM   1593  N   SER H 209      10.021  23.227  42.771  1.00 50.70           N  
ATOM   1594  CA  SER H 209       9.670  24.589  43.040  1.00 52.35           C  
ATOM   1595  CB  SER H 209       8.293  24.991  42.487  1.00 52.16           C  
ATOM   1596  OG  SER H 209       8.309  24.990  41.067  1.00  0.00           O  
ATOM   1597  C   SER H 209       9.606  24.730  44.534  1.00 55.45           C  
ATOM   1598  O   SER H 209       8.571  24.489  45.150  1.00 55.47           O  
ATOM   1599  N   PRO H 210      10.719  25.091  45.116  1.00 56.44           N  
ATOM   1600  CA  PRO H 210      10.788  25.278  46.541  1.00 56.62           C  
ATOM   1601  CD  PRO H 210      11.948  24.503  44.614  1.00 90.80           C  
ATOM   1602  CB  PRO H 210      12.251  25.088  46.936  1.00 59.12           C  
ATOM   1603  CG  PRO H 210      12.798  24.158  45.845  1.00 63.35           C  
ATOM   1604  C   PRO H 210      10.218  26.564  47.057  1.00 55.56           C  
ATOM   1605  O   PRO H 210      10.249  26.752  48.270  1.00 55.28           O  
ATOM   1606  N   GLY H 211       9.701  27.465  46.198  1.00 55.81           N  
ATOM   1607  CA  GLY H 211       9.252  28.732  46.701  1.00 55.99           C  
ATOM   1608  C   GLY H 211      10.352  29.696  46.424  1.00 56.95           C  
ATOM   1609  O   GLY H 211      10.410  30.790  46.983  1.00 57.36           O  
ATOM   1610  N   TYR H 212      11.271  29.284  45.536  1.00 51.10           N  
ATOM   1611  CA  TYR H 212      12.356  30.134  45.206  1.00 50.43           C  
ATOM   1612  CB  TYR H 212      13.722  29.644  45.713  1.00 50.64           C  
ATOM   1613  CG  TYR H 212      13.625  29.802  47.192  1.00 51.17           C  
ATOM   1614  CD1 TYR H 212      13.794  31.036  47.774  1.00 46.14           C  
ATOM   1615  CD2 TYR H 212      13.348  28.727  48.001  1.00 45.35           C  
ATOM   1616  CE1 TYR H 212      13.701  31.191  49.136  1.00 48.06           C  
ATOM   1617  CE2 TYR H 212      13.254  28.867  49.364  1.00 47.11           C  
ATOM   1618  CZ  TYR H 212      13.433  30.105  49.931  1.00 58.72           C  
ATOM   1619  OH  TYR H 212      13.338  30.261  51.328  1.00 61.69           O  
ATOM   1620  C   TYR H 212      12.375  30.314  43.733  1.00 51.18           C  
ATOM   1621  O   TYR H 212      11.606  29.722  42.979  1.00 51.89           O  
ATOM   1622  N   THR H 213      13.298  31.180  43.319  1.00 52.42           N  
ATOM   1623  CA  THR H 213      13.473  31.683  42.001  1.00 51.95           C  
ATOM   1624  CB  THR H 213      14.745  32.435  42.055  1.00 50.60           C  
ATOM   1625  OG1 THR H 213      15.742  31.549  42.548  1.00 65.21           O  
ATOM   1626  CG2 THR H 213      14.559  33.568  43.077  1.00 63.51           C  
ATOM   1627  C   THR H 213      13.578  30.579  41.003  1.00 55.50           C  
ATOM   1628  O   THR H 213      12.835  30.578  40.026  1.00 55.57           O  
ATOM   1629  N   LEU H 214      14.491  29.616  41.216  1.00 46.60           N  
ATOM   1630  CA  LEU H 214      14.694  28.541  40.296  1.00 44.94           C  
ATOM   1631  CB  LEU H 214      15.641  28.912  39.144  1.00 53.23           C  
ATOM   1632  CG  LEU H 214      15.091  30.001  38.203  1.00 54.63           C  
ATOM   1633  CD1 LEU H 214      16.094  30.339  37.089  1.00 58.08           C  
ATOM   1634  CD2 LEU H 214      13.725  29.599  37.628  1.00 55.42           C  
ATOM   1635  C   LEU H 214      15.384  27.508  41.104  1.00 41.70           C  
ATOM   1636  O   LEU H 214      15.841  27.797  42.207  1.00 38.22           O  
ATOM   1637  N   TYR H 215      15.418  26.264  40.604  1.00 42.16           N  
ATOM   1638  CA  TYR H 215      16.129  25.217  41.273  1.00 42.22           C  
ATOM   1639  CB  TYR H 215      15.277  24.304  42.165  1.00 42.52           C  
ATOM   1640  CG  TYR H 215      15.230  24.979  43.486  1.00 43.97           C  
ATOM   1641  CD1 TYR H 215      14.389  26.038  43.720  1.00 44.79           C  
ATOM   1642  CD2 TYR H 215      16.049  24.539  44.500  1.00 44.51           C  
ATOM   1643  CE1 TYR H 215      14.371  26.655  44.946  1.00 44.38           C  
ATOM   1644  CE2 TYR H 215      16.037  25.149  45.727  1.00 43.91           C  
ATOM   1645  CZ  TYR H 215      15.197  26.206  45.946  1.00 47.10           C  
ATOM   1646  OH  TYR H 215      15.201  26.822  47.211  1.00 48.68           O  
ATOM   1647  C   TYR H 215      16.816  24.362  40.278  1.00 44.14           C  
ATOM   1648  O   TYR H 215      16.647  24.512  39.069  1.00 46.03           O  
ATOM   1649  N   ALA H 216      17.703  23.487  40.780  1.00 37.16           N  
ATOM   1650  CA  ALA H 216      18.283  22.536  39.890  1.00 34.82           C  
ATOM   1651  CB  ALA H 216      19.748  22.128  40.076  1.00 32.36           C  
ATOM   1652  C   ALA H 216      17.469  21.296  39.992  1.00 35.78           C  
ATOM   1653  O   ALA H 216      16.391  21.278  40.584  1.00 33.98           O  
ATOM   1654  N   TRP H 217      17.979  20.214  39.385  1.00 35.63           N  
ATOM   1655  CA  TRP H 217      17.206  19.013  39.268  1.00 34.40           C  
ATOM   1656  CB  TRP H 217      17.472  18.308  37.926  1.00 33.54           C  
ATOM   1657  CG  TRP H 217      17.007  19.114  36.730  1.00 34.16           C  
ATOM   1658  CD2 TRP H 217      17.816  19.382  35.574  1.00  0.00           C  
ATOM   1659  CD1 TRP H 217      15.804  19.719  36.505  1.00  0.00           C  
ATOM   1660  NE1 TRP H 217      15.809  20.338  35.277  1.00  0.00           N  
ATOM   1661  CE2 TRP H 217      17.043  20.140  34.693  1.00  0.00           C  
ATOM   1662  CE3 TRP H 217      19.101  19.030  35.271  1.00  0.00           C  
ATOM   1663  CZ2 TRP H 217      17.546  20.557  33.493  1.00  0.00           C  
ATOM   1664  CZ3 TRP H 217      19.601  19.447  34.058  1.00  0.00           C  
ATOM   1665  CH2 TRP H 217      18.840  20.196  33.183  1.00  0.00           C  
ATOM   1666  C   TRP H 217      17.488  18.064  40.393  1.00 37.34           C  
ATOM   1667  O   TRP H 217      18.607  17.590  40.578  1.00 38.19           O  
ATOM   1668  N   ASP H 218      16.427  17.775  41.174  1.00 37.23           N  
ATOM   1669  CA  ASP H 218      16.464  16.963  42.359  1.00 40.19           C  
ATOM   1670  CB  ASP H 218      15.123  17.036  43.102  1.00 44.82           C  
ATOM   1671  CG  ASP H 218      15.318  16.472  44.493  1.00 52.46           C  
ATOM   1672  OD1 ASP H 218      16.457  16.033  44.802  1.00 55.76           O  
ATOM   1673  OD2 ASP H 218      14.330  16.471  45.270  1.00 55.89           O1-
ATOM   1674  C   ASP H 218      16.756  15.500  42.116  1.00 42.31           C  
ATOM   1675  O   ASP H 218      17.640  14.924  42.747  1.00 40.29           O  
ATOM   1676  N   TYR H 219      16.021  14.870  41.180  1.00 38.04           N  
ATOM   1677  CA  TYR H 219      16.034  13.465  40.887  1.00 38.35           C  
ATOM   1678  CB  TYR H 219      14.758  12.725  41.323  1.00 43.89           C  
ATOM   1679  CG  TYR H 219      14.805  12.660  42.813  1.00 47.44           C  
ATOM   1680  CD1 TYR H 219      14.369  13.714  43.583  1.00 48.49           C  
ATOM   1681  CD2 TYR H 219      15.294  11.536  43.439  1.00 47.93           C  
ATOM   1682  CE1 TYR H 219      14.421  13.648  44.956  1.00 50.53           C  
ATOM   1683  CE2 TYR H 219      15.349  11.463  44.811  1.00 49.76           C  
ATOM   1684  CZ  TYR H 219      14.913  12.520  45.571  1.00 51.17           C  
ATOM   1685  OH  TYR H 219      14.971  12.447  46.979  1.00 51.16           O  
ATOM   1686  C   TYR H 219      16.245  13.243  39.426  1.00 38.30           C  
ATOM   1687  O   TYR H 219      15.732  13.979  38.584  1.00 37.75           O  
ATOM   1688  N   TRP H 220      17.014  12.183  39.104  1.00 37.62           N  
ATOM   1689  CA  TRP H 220      17.371  11.892  37.748  1.00 36.72           C  
ATOM   1690  CB  TRP H 220      18.884  12.058  37.518  1.00 33.89           C  
ATOM   1691  CG  TRP H 220      19.380  13.469  37.748  1.00 32.49           C  
ATOM   1692  CD2 TRP H 220      20.158  14.238  36.816  1.00 32.46           C  
ATOM   1693  CD1 TRP H 220      19.252  14.239  38.868  1.00 32.26           C  
ATOM   1694  NE1 TRP H 220      19.888  15.443  38.689  1.00 32.46           N  
ATOM   1695  CE2 TRP H 220      20.456  15.455  37.434  1.00 31.50           C  
ATOM   1696  CE3 TRP H 220      20.599  13.954  35.556  1.00 32.59           C  
ATOM   1697  CZ2 TRP H 220      21.200  16.409  36.797  1.00 31.53           C  
ATOM   1698  CZ3 TRP H 220      21.341  14.923  34.916  1.00 32.42           C  
ATOM   1699  CH2 TRP H 220      21.637  16.127  35.523  1.00 32.32           C  
ATOM   1700  C   TRP H 220      17.043  10.460  37.460  1.00 37.16           C  
ATOM   1701  O   TRP H 220      16.927   9.634  38.364  1.00 36.11           O  
ATOM   1702  N   GLY H 221      16.864  10.138  36.163  1.00 36.91           N  
ATOM   1703  CA  GLY H 221      16.594   8.788  35.767  1.00 37.83           C  
ATOM   1704  C   GLY H 221      17.917   8.094  35.651  1.00 38.46           C  
ATOM   1705  O   GLY H 221      18.971   8.713  35.781  1.00 37.80           O  
ATOM   1706  N   GLN H 222      17.876   6.774  35.387  1.00 37.53           N  
ATOM   1707  CA  GLN H 222      19.045   5.951  35.263  1.00 38.33           C  
ATOM   1708  CB  GLN H 222      18.732   4.453  35.070  1.00 39.35           C  
ATOM   1709  CG  GLN H 222      18.109   4.090  33.715  1.00 41.03           C  
ATOM   1710  CD  GLN H 222      16.595   4.280  33.735  1.00 42.00           C  
ATOM   1711  OE1 GLN H 222      16.078   5.300  34.187  1.00 42.93           O  
ATOM   1712  NE2 GLN H 222      15.857   3.261  33.219  1.00 42.15           N  
ATOM   1713  C   GLN H 222      19.806   6.386  34.052  1.00 38.29           C  
ATOM   1714  O   GLN H 222      21.033   6.323  34.018  1.00 36.53           O  
ATOM   1715  N   GLY H 223      19.081   6.813  33.002  1.00 36.30           N  
ATOM   1716  CA  GLY H 223      19.713   7.253  31.792  1.00 36.53           C  
ATOM   1717  C   GLY H 223      19.490   6.233  30.718  1.00 37.61           C  
ATOM   1718  O   GLY H 223      19.379   5.037  30.980  1.00 38.49           O  
ATOM   1719  N   THR H 224      19.405   6.708  29.459  1.00 36.95           N  
ATOM   1720  CA  THR H 224      19.223   5.829  28.338  1.00 37.70           C  
ATOM   1721  CB  THR H 224      17.870   5.966  27.700  1.00 37.43           C  
ATOM   1722  OG1 THR H 224      17.705   5.000  26.673  1.00 32.00           O  
ATOM   1723  CG2 THR H 224      17.725   7.392  27.140  1.00 28.56           C  
ATOM   1724  C   THR H 224      20.263   6.182  27.317  1.00 37.72           C  
ATOM   1725  O   THR H 224      20.487   7.355  27.025  1.00 37.55           O  
ATOM   1726  N   MET H 225      20.927   5.168  26.727  1.00 38.51           N  
ATOM   1727  CA  MET H 225      21.977   5.485  25.804  1.00 38.63           C  
ATOM   1728  CB  MET H 225      23.170   4.514  25.845  1.00 39.34           C  
ATOM   1729  CG  MET H 225      23.968   4.614  27.147  1.00 27.91           C  
ATOM   1730  SD  MET H 225      25.504   3.642  27.164  1.00  0.00           S  
ATOM   1731  CE  MET H 225      24.682   2.023  27.204  1.00  0.00           C  
ATOM   1732  C   MET H 225      21.449   5.518  24.406  1.00 39.25           C  
ATOM   1733  O   MET H 225      20.684   4.650  23.984  1.00 37.65           O  
ATOM   1734  N   VAL H 226      21.851   6.566  23.658  1.00 39.65           N  
ATOM   1735  CA  VAL H 226      21.443   6.723  22.293  1.00 38.69           C  
ATOM   1736  CB  VAL H 226      20.670   7.987  22.050  1.00 35.66           C  
ATOM   1737  CG1 VAL H 226      20.391   8.110  20.545  1.00 35.06           C  
ATOM   1738  CG2 VAL H 226      19.397   7.962  22.912  1.00 34.60           C  
ATOM   1739  C   VAL H 226      22.676   6.793  21.447  1.00 38.64           C  
ATOM   1740  O   VAL H 226      23.583   7.586  21.704  1.00 37.94           O  
ATOM   1741  N   THR H 227      22.731   5.949  20.396  1.00 39.36           N  
ATOM   1742  CA  THR H 227      23.869   5.939  19.520  1.00 39.62           C  
ATOM   1743  CB  THR H 227      24.544   4.599  19.461  1.00 38.91           C  
ATOM   1744  OG1 THR H 227      24.972   4.203  20.755  1.00 38.93           O  
ATOM   1745  CG2 THR H 227      25.744   4.689  18.504  1.00 38.86           C  
ATOM   1746  C   THR H 227      23.382   6.224  18.132  1.00 40.45           C  
ATOM   1747  O   THR H 227      22.510   5.528  17.615  1.00 38.90           O  
ATOM   1748  N   VAL H 228      23.940   7.265  17.483  1.00 40.64           N  
ATOM   1749  CA  VAL H 228      23.530   7.556  16.138  1.00 41.27           C  
ATOM   1750  CB  VAL H 228      23.243   9.010  15.908  1.00 40.01           C  
ATOM   1751  CG1 VAL H 228      22.900   9.216  14.423  1.00 39.22           C  
ATOM   1752  CG2 VAL H 228      22.135   9.450  16.879  1.00 38.81           C  
ATOM   1753  C   VAL H 228      24.658   7.187  15.230  1.00 42.40           C  
ATOM   1754  O   VAL H 228      25.670   7.886  15.171  1.00 41.80           O  
ATOM   1755  N   SER H 229      24.500   6.076  14.478  1.00 44.22           N  
ATOM   1756  CA  SER H 229      25.539   5.650  13.587  1.00 45.75           C  
ATOM   1757  CB  SER H 229      26.561   4.709  14.247  1.00 45.21           C  
ATOM   1758  OG  SER H 229      27.556   4.330  13.309  1.00 45.94           O  
ATOM   1759  C   SER H 229      24.910   4.877  12.469  1.00 47.24           C  
ATOM   1760  O   SER H 229      23.828   4.310  12.617  1.00 46.35           O  
ATOM   1761  N   SER H 230      25.589   4.835  11.307  1.00 48.42           N  
ATOM   1762  CA  SER H 230      25.060   4.115  10.188  1.00 48.46           C  
ATOM   1763  CB  SER H 230      25.488   4.702   8.832  1.00 48.70           C  
ATOM   1764  OG  SER H 230      26.896   4.597   8.679  1.00 49.26           O  
ATOM   1765  C   SER H 230      25.587   2.690  10.265  1.00 48.81           C  
ATOM   1766  O   SER H 230      25.146   1.857   9.429  1.00 49.33           O  
ATOM   1767  OXT SER H 230      26.432   2.412  11.157  1.00  0.00           O1-
TER    1768      SER H 230 
CONECT  153  680
CONECT  680  153
CONECT  967 1560
CONECT 1560  967
END
