# Supplementary material for: Fully automated antibody structure prediction using BIOVIA tools: Validation study
Source: PLoS One. 2017 May 18;12(5):e0177923. doi: 10.1371/journal.pone.0177923 (PMC5436848; doi:10.1371/journal.pone.0177923)
Supplement: S2 Dataset — Predicted structures using the Top5 framework method, Chothia CDR definition with canonical filtering and generating 50 models. These were used in the comparison against predictions using no filtering. (ZIP) [file pone.0177923.s004.zip › 4LVN_BC_FV_FinalModel.pdb]

REMARK   Accelrys Discovery Studio PDB file
REMARK   Created:  2015-04-10T05:27:51Z
SSBOND   1 CYS L   23    CYS L   89                                     
SSBOND   2 CYS H  130    CYS H  204                                     
ATOM      1  N   ASP L   1      25.508  32.378  26.379  1.00 32.41           N1+
ATOM      2  CA  ASP L   1      25.209  31.830  27.724  1.00 31.85           C  
ATOM      3  CB  ASP L   1      24.842  30.335  27.653  1.00 32.91           C  
ATOM      4  CG  ASP L   1      26.030  29.536  27.134  1.00 34.02           C  
ATOM      5  OD1 ASP L   1      27.024  30.164  26.681  1.00 32.37           O  
ATOM      6  OD2 ASP L   1      25.955  28.279  27.179  1.00 37.97           O1-
ATOM      7  C   ASP L   1      26.396  32.018  28.606  1.00 29.60           C  
ATOM      8  O   ASP L   1      27.468  32.395  28.135  1.00 28.72           O  
ATOM      9  N   ILE L   2      26.230  31.775  29.920  1.00 27.02           N  
ATOM     10  CA  ILE L   2      27.329  31.992  30.810  1.00 24.77           C  
ATOM     11  CB  ILE L   2      26.942  32.303  32.221  1.00 24.17           C  
ATOM     12  CG1 ILE L   2      26.220  31.115  32.849  1.00 23.75           C  
ATOM     13  CG2 ILE L   2      26.111  33.591  32.227  1.00 23.24           C  
ATOM     14  CD1 ILE L   2      26.136  31.243  34.362  1.00 24.54           C  
ATOM     15  C   ILE L   2      28.162  30.757  30.845  1.00 24.35           C  
ATOM     16  O   ILE L   2      27.649  29.638  30.848  1.00 23.79           O  
ATOM     17  N   VAL L   3      29.495  30.943  30.846  1.00 23.18           N  
ATOM     18  CA  VAL L   3      30.384  29.822  30.865  1.00 22.60           C  
ATOM     19  CB  VAL L   3      31.616  30.038  30.037  1.00 23.56           C  
ATOM     20  CG1 VAL L   3      32.537  28.818  30.202  1.00 21.87           C  
ATOM     21  CG2 VAL L   3      31.184  30.310  28.585  1.00 23.63           C  
ATOM     22  C   VAL L   3      30.824  29.605  32.279  1.00 21.25           C  
ATOM     23  O   VAL L   3      31.157  30.550  32.992  1.00 22.18           O  
ATOM     24  N   LEU L   4      30.811  28.332  32.729  1.00 20.94           N  
ATOM     25  CA  LEU L   4      31.228  28.015  34.068  1.00 20.39           C  
ATOM     26  CB  LEU L   4      30.256  27.083  34.815  1.00 19.66           C  
ATOM     27  CG  LEU L   4      28.873  27.699  35.105  1.00 20.56           C  
ATOM     28  CD1 LEU L   4      28.956  28.835  36.134  1.00 20.13           C  
ATOM     29  CD2 LEU L   4      28.178  28.130  33.810  1.00 20.36           C  
ATOM     30  C   LEU L   4      32.532  27.283  33.979  1.00 20.18           C  
ATOM     31  O   LEU L   4      32.647  26.287  33.266  1.00 22.31           O  
ATOM     32  N   THR L   5      33.556  27.756  34.718  1.00 20.47           N  
ATOM     33  CA  THR L   5      34.838  27.113  34.661  1.00 21.96           C  
ATOM     34  CB  THR L   5      35.961  28.055  34.340  1.00 22.86           C  
ATOM     35  OG1 THR L   5      35.728  28.685  33.089  1.00 24.60           O  
ATOM     36  CG2 THR L   5      37.276  27.259  34.297  1.00 23.89           C  
ATOM     37  C   THR L   5      35.129  26.522  36.004  1.00 21.81           C  
ATOM     38  O   THR L   5      35.010  27.190  37.030  1.00 22.33           O  
ATOM     39  N   GLN L   6      35.521  25.232  36.026  1.00 22.84           N  
ATOM     40  CA  GLN L   6      35.814  24.604  37.280  1.00 23.40           C  
ATOM     41  CB  GLN L   6      34.983  23.339  37.556  1.00 21.01           C  
ATOM     42  CG  GLN L   6      33.493  23.638  37.728  1.00 20.73           C  
ATOM     43  CD  GLN L   6      32.783  22.343  38.091  1.00 20.37           C  
ATOM     44  OE1 GLN L   6      32.023  21.791  37.298  1.00 19.89           O  
ATOM     45  NE2 GLN L   6      33.035  21.841  39.330  1.00 19.16           N  
ATOM     46  C   GLN L   6      37.259  24.228  37.318  1.00 25.44           C  
ATOM     47  O   GLN L   6      37.786  23.598  36.403  1.00 26.04           O  
ATOM     48  N   SER L   7      37.938  24.630  38.409  1.00 26.70           N  
ATOM     49  CA  SER L   7      39.329  24.336  38.578  1.00 29.61           C  
ATOM     50  CB  SER L   7      40.214  25.582  38.387  1.00 33.10           C  
ATOM     51  OG  SER L   7      41.583  25.254  38.562  1.00 38.54           O  
ATOM     52  C   SER L   7      39.504  23.874  39.989  1.00 30.22           C  
ATOM     53  O   SER L   7      38.858  24.403  40.894  1.00 29.66           O  
ATOM     54  N   PRO L   8      40.350  22.905  40.232  1.00 30.31           N  
ATOM     55  CA  PRO L   8      41.107  22.242  39.203  1.00 28.48           C  
ATOM     56  CD  PRO L   8      40.985  22.788  41.534  1.00 31.62           C  
ATOM     57  CB  PRO L   8      42.329  21.635  39.895  1.00 30.28           C  
ATOM     58  CG  PRO L   8      41.951  21.604  41.386  1.00 30.37           C  
ATOM     59  C   PRO L   8      40.270  21.218  38.503  1.00 26.97           C  
ATOM     60  O   PRO L   8      39.241  20.817  39.044  1.00 27.13           O  
ATOM     61  N   ALA L   9      40.679  20.808  37.283  1.00 24.33           N  
ATOM     62  CA  ALA L   9      39.968  19.812  36.534  1.00 23.34           C  
ATOM     63  CB  ALA L   9      40.545  19.605  35.122  1.00 24.08           C  
ATOM     64  C   ALA L   9      40.054  18.498  37.247  1.00 23.08           C  
ATOM     65  O   ALA L   9      39.060  17.782  37.369  1.00 22.65           O  
ATOM     66  N   THR L  10      41.258  18.142  37.737  1.00 23.05           N  
ATOM     67  CA  THR L  10      41.427  16.890  38.419  1.00 24.89           C  
ATOM     68  CB  THR L  10      42.220  15.883  37.638  1.00 26.49           C  
ATOM     69  OG1 THR L  10      42.182  14.619  38.284  1.00  0.00           O  
ATOM     70  CG2 THR L  10      43.671  16.379  37.520  1.00 26.55           C  
ATOM     71  C   THR L  10      42.178  17.164  39.679  1.00 25.29           C  
ATOM     72  O   THR L  10      43.033  18.048  39.724  1.00 26.37           O  
ATOM     73  N   MET L  11      41.870  16.409  40.751  1.00 24.67           N  
ATOM     74  CA  MET L  11      42.540  16.666  41.988  1.00 25.47           C  
ATOM     75  CB  MET L  11      41.815  17.758  42.796  1.00 27.51           C  
ATOM     76  CG  MET L  11      42.548  18.246  44.042  1.00 31.24           C  
ATOM     77  SD  MET L  11      41.684  19.587  44.917  1.00 37.23           S  
ATOM     78  CE  MET L  11      40.302  18.549  45.471  1.00 33.63           C  
ATOM     79  C   MET L  11      42.530  15.404  42.792  1.00 24.50           C  
ATOM     80  O   MET L  11      41.617  14.589  42.683  1.00 23.51           O  
ATOM     81  N   SER L  12      43.571  15.202  43.621  1.00 23.64           N  
ATOM     82  CA  SER L  12      43.611  14.033  44.448  1.00 24.21           C  
ATOM     83  CB  SER L  12      44.740  13.061  44.065  1.00 25.73           C  
ATOM     84  OG  SER L  12      45.991  13.732  44.086  1.00 35.15           O  
ATOM     85  C   SER L  12      43.820  14.496  45.855  1.00 24.38           C  
ATOM     86  O   SER L  12      44.551  15.453  46.102  1.00 25.44           O  
ATOM     87  N   ALA L  13      43.150  13.838  46.823  1.00 22.93           N  
ATOM     88  CA  ALA L  13      43.306  14.262  48.184  1.00 22.93           C  
ATOM     89  CB  ALA L  13      42.162  15.160  48.681  1.00 23.57           C  
ATOM     90  C   ALA L  13      43.332  13.052  49.056  1.00 23.64           C  
ATOM     91  O   ALA L  13      42.732  12.025  48.744  1.00 23.79           O  
ATOM     92  N   SER L  14      44.065  13.147  50.181  1.00 23.45           N  
ATOM     93  CA  SER L  14      44.134  12.052  51.098  1.00 24.24           C  
ATOM     94  CB  SER L  14      45.376  12.078  52.002  1.00 24.74           C  
ATOM     95  OG  SER L  14      46.552  11.945  51.216  1.00 27.25           O  
ATOM     96  C   SER L  14      42.926  12.136  51.970  1.00 24.18           C  
ATOM     97  O   SER L  14      42.331  13.200  52.131  1.00 24.83           O  
ATOM     98  N   LEU L  15      42.536  10.998  52.570  1.00 24.58           N  
ATOM     99  CA  LEU L  15      41.368  11.004  53.397  1.00 25.39           C  
ATOM    100  CB  LEU L  15      41.001   9.612  53.939  1.00 26.53           C  
ATOM    101  CG  LEU L  15      40.625   8.595  52.845  1.00 25.70           C  
ATOM    102  CD1 LEU L  15      40.271   7.230  53.453  1.00 24.75           C  
ATOM    103  CD2 LEU L  15      39.516   9.144  51.930  1.00 22.02           C  
ATOM    104  C   LEU L  15      41.652  11.878  54.573  1.00 24.87           C  
ATOM    105  O   LEU L  15      42.747  11.847  55.133  1.00 26.59           O  
ATOM    106  N   GLY L  16      40.658  12.698  54.966  1.00 23.55           N  
ATOM    107  CA  GLY L  16      40.805  13.531  56.123  1.00 23.00           C  
ATOM    108  C   GLY L  16      41.202  14.922  55.731  1.00 23.85           C  
ATOM    109  O   GLY L  16      41.191  15.822  56.569  1.00 24.83           O  
ATOM    110  N   GLN L  17      41.563  15.153  54.455  1.00 23.84           N  
ATOM    111  CA  GLN L  17      41.966  16.480  54.074  1.00 25.40           C  
ATOM    112  CB  GLN L  17      42.833  16.551  52.806  1.00 27.49           C  
ATOM    113  CG  GLN L  17      44.235  15.967  52.969  1.00 33.40           C  
ATOM    114  CD  GLN L  17      44.949  16.119  51.634  1.00 38.83           C  
ATOM    115  OE1 GLN L  17      46.089  15.689  51.473  1.00 40.12           O  
ATOM    116  NE2 GLN L  17      44.261  16.752  50.646  1.00  0.00           N  
ATOM    117  C   GLN L  17      40.751  17.303  53.801  1.00 24.95           C  
ATOM    118  O   GLN L  17      39.686  16.780  53.475  1.00 24.14           O  
ATOM    119  N   ARG L  18      40.884  18.638  53.945  1.00 24.69           N  
ATOM    120  CA  ARG L  18      39.775  19.499  53.659  1.00 25.05           C  
ATOM    121  CB  ARG L  18      39.770  20.792  54.490  1.00 28.40           C  
ATOM    122  CG  ARG L  18      38.403  21.478  54.532  1.00 31.82           C  
ATOM    123  CD  ARG L  18      38.329  22.615  55.554  1.00 35.68           C  
ATOM    124  NE  ARG L  18      36.892  22.957  55.748  1.00 32.21           N  
ATOM    125  CZ  ARG L  18      36.301  23.916  54.979  1.00 35.33           C  
ATOM    126  NH1 ARG L  18      37.020  24.547  54.006  1.00 36.53           N1+
ATOM    127  NH2 ARG L  18      34.993  24.246  55.184  1.00 37.46           N  
ATOM    128  C   ARG L  18      39.904  19.850  52.212  1.00 24.32           C  
ATOM    129  O   ARG L  18      40.981  20.234  51.755  1.00 24.76           O  
ATOM    130  N   VAL L  19      38.804  19.719  51.445  1.00 22.17           N  
ATOM    131  CA  VAL L  19      38.890  19.933  50.030  1.00 20.69           C  
ATOM    132  CB  VAL L  19      38.465  18.720  49.248  1.00 21.76           C  
ATOM    133  CG1 VAL L  19      38.473  19.051  47.749  1.00 21.66           C  
ATOM    134  CG2 VAL L  19      39.385  17.548  49.630  1.00 20.40           C  
ATOM    135  C   VAL L  19      37.987  21.058  49.627  1.00 20.68           C  
ATOM    136  O   VAL L  19      36.900  21.232  50.176  1.00 19.61           O  
ATOM    137  N   SER L  20      38.437  21.871  48.648  1.00 20.35           N  
ATOM    138  CA  SER L  20      37.621  22.952  48.177  1.00 19.81           C  
ATOM    139  CB  SER L  20      38.084  24.329  48.683  1.00 20.40           C  
ATOM    140  OG  SER L  20      37.969  24.387  50.099  1.00  0.00           O  
ATOM    141  C   SER L  20      37.694  22.970  46.680  1.00 19.28           C  
ATOM    142  O   SER L  20      38.773  22.900  46.095  1.00 19.11           O  
ATOM    143  N   MET L  21      36.520  23.075  46.024  1.00 19.56           N  
ATOM    144  CA  MET L  21      36.436  23.111  44.591  1.00 19.34           C  
ATOM    145  CB  MET L  21      35.463  22.073  44.021  1.00 19.07           C  
ATOM    146  CG  MET L  21      35.825  20.652  44.419  1.00 20.15           C  
ATOM    147  SD  MET L  21      34.591  19.400  43.987  1.00 24.28           S  
ATOM    148  CE  MET L  21      35.326  18.200  45.131  1.00 23.34           C  
ATOM    149  C   MET L  21      35.836  24.438  44.250  1.00 18.80           C  
ATOM    150  O   MET L  21      35.068  24.988  45.035  1.00 19.27           O  
ATOM    151  N   SER L  22      36.161  24.988  43.061  1.00 19.96           N  
ATOM    152  CA  SER L  22      35.649  26.290  42.735  1.00 20.24           C  
ATOM    153  CB  SER L  22      36.746  27.360  42.597  1.00 22.57           C  
ATOM    154  OG  SER L  22      37.430  27.526  43.829  1.00  0.00           O  
ATOM    155  C   SER L  22      34.937  26.251  41.416  1.00 20.79           C  
ATOM    156  O   SER L  22      35.221  25.420  40.556  1.00 20.25           O  
ATOM    157  N   CYS L  23      33.955  27.161  41.251  1.00 20.67           N  
ATOM    158  CA  CYS L  23      33.227  27.293  40.020  1.00 20.42           C  
ATOM    159  CB  CYS L  23      31.785  26.738  40.111  1.00 20.46           C  
ATOM    160  SG  CYS L  23      30.832  26.890  38.567  1.00 24.23           S  
ATOM    161  C   CYS L  23      33.174  28.763  39.718  1.00 21.83           C  
ATOM    162  O   CYS L  23      32.632  29.550  40.494  1.00 23.53           O  
ATOM    163  N   SER L  24      33.750  29.178  38.569  1.00 21.84           N  
ATOM    164  CA  SER L  24      33.760  30.576  38.236  1.00 23.25           C  
ATOM    165  CB  SER L  24      35.163  31.114  37.901  1.00 24.63           C  
ATOM    166  OG  SER L  24      35.692  30.434  36.772  1.00 32.62           O  
ATOM    167  C   SER L  24      32.887  30.783  37.039  1.00 22.74           C  
ATOM    168  O   SER L  24      32.951  30.030  36.069  1.00 24.03           O  
ATOM    169  N   ALA L  25      32.048  31.837  37.081  1.00 22.66           N  
ATOM    170  CA  ALA L  25      31.119  32.102  36.018  1.00 22.96           C  
ATOM    171  CB  ALA L  25      29.703  32.438  36.515  1.00 21.89           C  
ATOM    172  C   ALA L  25      31.605  33.284  35.240  1.00 23.12           C  
ATOM    173  O   ALA L  25      32.209  34.205  35.787  1.00 23.01           O  
ATOM    174  N   SER L  26      31.322  33.282  33.924  1.00 28.84           N  
ATOM    175  CA  SER L  26      31.679  34.374  33.068  1.00 30.18           C  
ATOM    176  CB  SER L  26      31.482  34.052  31.575  1.00 29.44           C  
ATOM    177  OG  SER L  26      30.127  33.724  31.309  1.00 29.62           O  
ATOM    178  C   SER L  26      30.845  35.572  33.416  1.00 30.80           C  
ATOM    179  O   SER L  26      31.304  36.703  33.284  1.00 34.34           O  
ATOM    180  N   SER L  27      29.596  35.352  33.876  1.00 28.16           N  
ATOM    181  CA  SER L  27      28.723  36.446  34.208  1.00 31.55           C  
ATOM    182  CB  SER L  27      27.564  36.597  33.204  1.00 33.93           C  
ATOM    183  OG  SER L  27      26.735  37.694  33.554  1.00 37.81           O  
ATOM    184  C   SER L  27      28.144  36.154  35.563  1.00 32.11           C  
ATOM    185  O   SER L  27      28.154  35.011  36.013  1.00 31.95           O  
ATOM    186  N   SER L  28      27.614  37.187  36.254  1.00 28.48           N  
ATOM    187  CA  SER L  28      27.112  36.997  37.590  1.00 31.73           C  
ATOM    188  CB  SER L  28      26.698  38.310  38.286  1.00 32.73           C  
ATOM    189  OG  SER L  28      26.232  38.047  39.601  1.00 35.79           O  
ATOM    190  C   SER L  28      25.920  36.097  37.551  1.00 32.90           C  
ATOM    191  O   SER L  28      25.116  36.144  36.622  1.00 32.54           O  
ATOM    192  N   VAL L  29      25.790  35.242  38.583  1.00 31.14           N  
ATOM    193  CA  VAL L  29      24.711  34.298  38.663  1.00 30.47           C  
ATOM    194  CB  VAL L  29      25.197  32.876  38.628  1.00 30.12           C  
ATOM    195  CG1 VAL L  29      24.003  31.929  38.821  1.00 30.07           C  
ATOM    196  CG2 VAL L  29      25.954  32.654  37.308  1.00 29.22           C  
ATOM    197  C   VAL L  29      24.040  34.503  39.983  1.00 31.26           C  
ATOM    198  O   VAL L  29      24.693  34.782  40.986  1.00 30.59           O  
ATOM    199  N   SER L  30      22.699  34.375  40.014  1.00 29.69           N  
ATOM    200  CA  SER L  30      22.018  34.531  41.264  1.00 33.45           C  
ATOM    201  CB  SER L  30      20.485  34.583  41.130  1.00 33.75           C  
ATOM    202  OG  SER L  30      19.892  34.724  42.412  1.00 35.68           O  
ATOM    203  C   SER L  30      22.376  33.339  42.097  1.00 31.82           C  
ATOM    204  O   SER L  30      22.487  32.222  41.596  1.00 31.88           O  
ATOM    205  N   THR L  31      22.535  33.553  43.414  1.00 33.44           N  
ATOM    206  CA  THR L  31      22.922  32.517  44.324  1.00 31.54           C  
ATOM    207  CB  THR L  31      23.059  33.014  45.732  1.00 34.51           C  
ATOM    208  OG1 THR L  31      23.569  31.988  46.573  1.00  0.00           O  
ATOM    209  CG2 THR L  31      21.676  33.472  46.228  1.00  0.00           C  
ATOM    210  C   THR L  31      21.852  31.481  44.312  1.00 29.20           C  
ATOM    211  O   THR L  31      22.102  30.297  44.529  1.00 24.42           O  
ATOM    212  N   SER L  32      20.608  31.926  44.078  1.00 26.67           N  
ATOM    213  CA  SER L  32      19.482  31.047  44.074  1.00 27.37           C  
ATOM    214  CB  SER L  32      18.156  31.796  43.849  1.00 30.85           C  
ATOM    215  OG  SER L  32      17.951  32.750  44.881  1.00 26.27           O  
ATOM    216  C   SER L  32      19.612  30.035  42.971  1.00 22.14           C  
ATOM    217  O   SER L  32      19.085  28.930  43.102  1.00 23.31           O  
ATOM    218  N   TYR L  33      20.296  30.354  41.850  1.00 22.75           N  
ATOM    219  CA  TYR L  33      20.289  29.403  40.767  1.00 23.02           C  
ATOM    220  CB  TYR L  33      19.958  30.059  39.417  1.00 23.66           C  
ATOM    221  CG  TYR L  33      18.621  30.713  39.491  1.00 26.08           C  
ATOM    222  CD1 TYR L  33      18.483  31.944  40.085  1.00 26.12           C  
ATOM    223  CD2 TYR L  33      17.512  30.109  38.949  1.00 26.79           C  
ATOM    224  CE1 TYR L  33      17.255  32.563  40.152  1.00 29.38           C  
ATOM    225  CE2 TYR L  33      16.281  30.719  39.009  1.00 27.78           C  
ATOM    226  CZ  TYR L  33      16.152  31.946  39.612  1.00 29.02           C  
ATOM    227  OH  TYR L  33      14.888  32.569  39.672  1.00 29.27           O  
ATOM    228  C   TYR L  33      21.641  28.789  40.542  1.00 22.01           C  
ATOM    229  O   TYR L  33      22.009  28.532  39.397  1.00 22.61           O  
ATOM    230  N   PHE L  34      22.402  28.477  41.603  1.00 20.54           N  
ATOM    231  CA  PHE L  34      23.681  27.857  41.375  1.00 19.34           C  
ATOM    232  CB  PHE L  34      24.847  28.668  41.963  1.00 17.82           C  
ATOM    233  CG  PHE L  34      26.129  28.099  41.459  1.00 17.67           C  
ATOM    234  CD1 PHE L  34      26.696  26.994  42.051  1.00 18.83           C  
ATOM    235  CD2 PHE L  34      26.768  28.687  40.393  1.00 20.07           C  
ATOM    236  CE1 PHE L  34      27.882  26.481  41.579  1.00  0.00           C  
ATOM    237  CE2 PHE L  34      27.953  28.180  39.917  1.00  0.00           C  
ATOM    238  CZ  PHE L  34      28.511  27.075  40.512  1.00  0.00           C  
ATOM    239  C   PHE L  34      23.634  26.541  42.090  1.00 18.86           C  
ATOM    240  O   PHE L  34      23.484  26.500  43.312  1.00 18.54           O  
ATOM    241  N   HIS L  35      23.790  25.424  41.346  1.00 17.81           N  
ATOM    242  CA  HIS L  35      23.624  24.136  41.957  1.00 16.12           C  
ATOM    243  ND1 HIS L  35      20.517  24.536  42.845  1.00 19.56           N  
ATOM    244  CG  HIS L  35      21.136  24.311  41.635  1.00 17.59           C  
ATOM    245  CB  HIS L  35      22.350  23.432  41.450  1.00 15.30           C  
ATOM    246  NE2 HIS L  35      19.430  25.767  41.349  1.00 19.70           N  
ATOM    247  CD2 HIS L  35      20.454  25.067  40.729  1.00 18.89           C  
ATOM    248  CE1 HIS L  35      19.504  25.412  42.618  1.00 19.66           C  
ATOM    249  C   HIS L  35      24.832  23.279  41.685  1.00 15.57           C  
ATOM    250  O   HIS L  35      25.612  23.550  40.772  1.00 15.16           O  
ATOM    251  N   TRP L  36      25.030  22.229  42.518  1.00 15.15           N  
ATOM    252  CA  TRP L  36      26.154  21.342  42.378  1.00 15.61           C  
ATOM    253  CB  TRP L  36      27.115  21.375  43.581  1.00 14.14           C  
ATOM    254  CG  TRP L  36      27.866  22.675  43.751  1.00 13.87           C  
ATOM    255  CD2 TRP L  36      29.224  22.891  43.335  1.00 14.44           C  
ATOM    256  CD1 TRP L  36      27.448  23.843  44.320  1.00 13.85           C  
ATOM    257  NE1 TRP L  36      28.458  24.775  44.279  1.00 14.48           N  
ATOM    258  CE2 TRP L  36      29.558  24.203  43.676  1.00 15.64           C  
ATOM    259  CE3 TRP L  36      30.122  22.064  42.721  1.00 14.71           C  
ATOM    260  CZ2 TRP L  36      30.797  24.709  43.405  1.00 15.96           C  
ATOM    261  CZ3 TRP L  36      31.371  22.579  42.448  1.00 14.12           C  
ATOM    262  CH2 TRP L  36      31.701  23.876  42.784  1.00 15.38           C  
ATOM    263  C   TRP L  36      25.646  19.932  42.272  1.00 17.48           C  
ATOM    264  O   TRP L  36      24.661  19.561  42.909  1.00 17.21           O  
ATOM    265  N   TYR L  37      26.326  19.101  41.453  1.00 18.38           N  
ATOM    266  CA  TYR L  37      25.915  17.736  41.261  1.00 18.03           C  
ATOM    267  CB  TYR L  37      25.375  17.456  39.845  1.00 17.76           C  
ATOM    268  CG  TYR L  37      24.126  18.250  39.639  1.00 18.98           C  
ATOM    269  CD1 TYR L  37      24.189  19.574  39.267  1.00 17.62           C  
ATOM    270  CD2 TYR L  37      22.889  17.669  39.810  1.00 19.49           C  
ATOM    271  CE1 TYR L  37      23.039  20.306  39.075  1.00 17.43           C  
ATOM    272  CE2 TYR L  37      21.737  18.394  39.620  1.00 18.16           C  
ATOM    273  CZ  TYR L  37      21.810  19.717  39.252  1.00 17.77           C  
ATOM    274  OH  TYR L  37      20.629  20.464  39.056  1.00 20.82           O  
ATOM    275  C   TYR L  37      27.102  16.836  41.458  1.00 18.45           C  
ATOM    276  O   TYR L  37      28.239  17.207  41.171  1.00 19.13           O  
ATOM    277  N   GLN L  38      26.856  15.613  41.976  1.00 18.92           N  
ATOM    278  CA  GLN L  38      27.915  14.662  42.174  1.00 18.80           C  
ATOM    279  CB  GLN L  38      27.967  14.093  43.602  1.00 18.76           C  
ATOM    280  CG  GLN L  38      29.105  13.093  43.815  1.00 18.56           C  
ATOM    281  CD  GLN L  38      28.851  12.353  45.120  1.00 20.04           C  
ATOM    282  OE1 GLN L  38      27.889  11.595  45.234  1.00 20.48           O  
ATOM    283  NE2 GLN L  38      29.735  12.570  46.131  1.00 19.06           N  
ATOM    284  C   GLN L  38      27.616  13.509  41.270  1.00 18.63           C  
ATOM    285  O   GLN L  38      26.470  13.068  41.173  1.00 19.58           O  
ATOM    286  N   GLN L  39      28.641  12.996  40.563  1.00 19.28           N  
ATOM    287  CA  GLN L  39      28.397  11.890  39.685  1.00 20.73           C  
ATOM    288  CB  GLN L  39      28.397  12.285  38.197  1.00 19.77           C  
ATOM    289  CG  GLN L  39      28.134  11.106  37.256  1.00 19.16           C  
ATOM    290  CD  GLN L  39      28.158  11.613  35.821  1.00 22.34           C  
ATOM    291  OE1 GLN L  39      27.159  11.553  35.109  1.00 24.01           O  
ATOM    292  NE2 GLN L  39      29.335  12.125  35.376  1.00 22.10           N  
ATOM    293  C   GLN L  39      29.482  10.875  39.856  1.00 22.61           C  
ATOM    294  O   GLN L  39      30.668  11.202  39.866  1.00 22.37           O  
ATOM    295  N   LYS L  40      29.087   9.597  39.997  1.00 24.96           N  
ATOM    296  CA  LYS L  40      30.050   8.544  40.090  1.00 26.59           C  
ATOM    297  CB  LYS L  40      29.859   7.633  41.314  1.00 27.42           C  
ATOM    298  CG  LYS L  40      30.213   8.337  42.627  1.00 27.80           C  
ATOM    299  CD  LYS L  40      29.769   7.590  43.884  1.00 28.97           C  
ATOM    300  CE  LYS L  40      30.136   8.317  45.181  1.00 29.61           C  
ATOM    301  NZ  LYS L  40      29.675   7.539  46.352  1.00 30.53           N1+
ATOM    302  C   LYS L  40      29.885   7.730  38.848  1.00 28.12           C  
ATOM    303  O   LYS L  40      28.791   7.636  38.296  1.00 26.19           O  
ATOM    304  N   PRO L  41      30.958   7.150  38.391  1.00 31.45           N  
ATOM    305  CA  PRO L  41      30.950   6.421  37.155  1.00 32.90           C  
ATOM    306  CD  PRO L  41      32.028   6.720  39.275  1.00 31.80           C  
ATOM    307  CB  PRO L  41      32.326   5.767  37.064  1.00 33.17           C  
ATOM    308  CG  PRO L  41      32.700   5.545  38.542  1.00 34.28           C  
ATOM    309  C   PRO L  41      29.864   5.395  37.132  1.00 34.23           C  
ATOM    310  O   PRO L  41      29.667   4.699  38.128  1.00 34.02           O  
ATOM    311  N   GLY L  42      29.149   5.293  35.995  1.00 35.45           N  
ATOM    312  CA  GLY L  42      28.131   4.299  35.829  1.00 36.34           C  
ATOM    313  C   GLY L  42      26.819   4.804  36.344  1.00 37.33           C  
ATOM    314  O   GLY L  42      25.825   4.080  36.306  1.00 37.53           O  
ATOM    315  N   SER L  43      26.763   6.057  36.836  1.00 36.56           N  
ATOM    316  CA  SER L  43      25.514   6.543  37.353  1.00 34.37           C  
ATOM    317  CB  SER L  43      25.459   6.620  38.889  1.00 35.94           C  
ATOM    318  OG  SER L  43      25.479   5.319  39.456  1.00 41.73           O  
ATOM    319  C   SER L  43      25.288   7.941  36.860  1.00 32.54           C  
ATOM    320  O   SER L  43      26.213   8.614  36.407  1.00 31.61           O  
ATOM    321  N   SER L  44      24.021   8.404  36.933  1.00 30.58           N  
ATOM    322  CA  SER L  44      23.663   9.730  36.508  1.00 28.92           C  
ATOM    323  CB  SER L  44      22.169   9.882  36.181  1.00 31.16           C  
ATOM    324  OG  SER L  44      21.387   9.594  37.331  1.00 33.45           O  
ATOM    325  C   SER L  44      24.003  10.681  37.614  1.00 26.99           C  
ATOM    326  O   SER L  44      24.289  10.269  38.737  1.00 26.30           O  
ATOM    327  N   PRO L  45      23.984  11.953  37.314  1.00 24.06           N  
ATOM    328  CA  PRO L  45      24.321  12.943  38.302  1.00 22.17           C  
ATOM    329  CD  PRO L  45      24.265  12.411  35.962  1.00 22.69           C  
ATOM    330  CB  PRO L  45      24.504  14.250  37.534  1.00 22.38           C  
ATOM    331  CG  PRO L  45      24.925  13.790  36.126  1.00 22.17           C  
ATOM    332  C   PRO L  45      23.257  13.013  39.349  1.00 21.74           C  
ATOM    333  O   PRO L  45      22.098  12.746  39.034  1.00 21.16           O  
ATOM    334  N   LYS L  46      23.636  13.343  40.603  1.00 21.41           N  
ATOM    335  CA  LYS L  46      22.678  13.492  41.660  1.00 22.39           C  
ATOM    336  CB  LYS L  46      22.927  12.623  42.903  1.00 25.30           C  
ATOM    337  CG  LYS L  46      22.746  11.122  42.717  1.00 31.19           C  
ATOM    338  CD  LYS L  46      23.163  10.340  43.964  1.00 35.49           C  
ATOM    339  CE  LYS L  46      23.001   8.830  43.824  1.00 37.84           C  
ATOM    340  NZ  LYS L  46      24.161   8.274  43.097  1.00 38.94           N1+
ATOM    341  C   LYS L  46      22.817  14.888  42.174  1.00 20.08           C  
ATOM    342  O   LYS L  46      23.933  15.392  42.306  1.00 19.84           O  
ATOM    343  N   LEU L  47      21.678  15.537  42.491  1.00 18.80           N  
ATOM    344  CA  LEU L  47      21.685  16.882  43.004  1.00 18.09           C  
ATOM    345  CB  LEU L  47      20.258  17.427  43.194  1.00 17.79           C  
ATOM    346  CG  LEU L  47      20.184  18.838  43.795  1.00 18.99           C  
ATOM    347  CD1 LEU L  47      20.879  19.877  42.903  1.00 19.57           C  
ATOM    348  CD2 LEU L  47      18.729  19.214  44.113  1.00 18.59           C  
ATOM    349  C   LEU L  47      22.356  16.863  44.347  1.00 18.62           C  
ATOM    350  O   LEU L  47      21.927  16.150  45.254  1.00 19.01           O  
ATOM    351  N   TRP L  48      23.525  17.532  44.451  1.00 18.17           N  
ATOM    352  CA  TRP L  48      24.249  17.602  45.691  1.00 18.22           C  
ATOM    353  CB  TRP L  48      25.761  17.550  45.422  1.00 17.78           C  
ATOM    354  CG  TRP L  48      26.554  16.939  46.544  1.00 16.77           C  
ATOM    355  CD2 TRP L  48      26.430  15.546  46.861  1.00 16.95           C  
ATOM    356  CD1 TRP L  48      27.442  17.466  47.436  1.00 16.24           C  
ATOM    357  NE1 TRP L  48      27.899  16.474  48.276  1.00 16.89           N  
ATOM    358  CE2 TRP L  48      27.278  15.289  47.936  1.00 17.31           C  
ATOM    359  CE3 TRP L  48      25.666  14.562  46.300  1.00 18.06           C  
ATOM    360  CZ2 TRP L  48      27.376  14.035  48.469  1.00 16.66           C  
ATOM    361  CZ3 TRP L  48      25.767  13.298  46.838  1.00 18.12           C  
ATOM    362  CH2 TRP L  48      26.607  13.041  47.902  1.00 19.96           C  
ATOM    363  C   TRP L  48      23.899  18.800  46.538  1.00 17.67           C  
ATOM    364  O   TRP L  48      23.580  18.679  47.720  1.00 17.97           O  
ATOM    365  N   ILE L  49      23.968  20.011  45.935  1.00 18.28           N  
ATOM    366  CA  ILE L  49      23.741  21.236  46.655  1.00 18.33           C  
ATOM    367  CB  ILE L  49      25.011  21.977  46.963  1.00 18.46           C  
ATOM    368  CG1 ILE L  49      25.916  21.126  47.870  1.00 19.50           C  
ATOM    369  CG2 ILE L  49      24.637  23.341  47.565  1.00 17.36           C  
ATOM    370  CD1 ILE L  49      27.340  21.666  47.993  1.00 19.28           C  
ATOM    371  C   ILE L  49      22.913  22.124  45.791  1.00 19.30           C  
ATOM    372  O   ILE L  49      23.160  22.235  44.593  1.00 20.32           O  
ATOM    373  N   TYR L  50      21.910  22.799  46.387  1.00 19.10           N  
ATOM    374  CA  TYR L  50      21.074  23.653  45.594  1.00 19.58           C  
ATOM    375  CB  TYR L  50      19.615  23.165  45.485  1.00 21.16           C  
ATOM    376  CG  TYR L  50      18.967  23.194  46.828  1.00 22.86           C  
ATOM    377  CD1 TYR L  50      19.023  22.101  47.662  1.00 23.61           C  
ATOM    378  CD2 TYR L  50      18.299  24.317  47.256  1.00 23.95           C  
ATOM    379  CE1 TYR L  50      18.424  22.128  48.901  1.00 25.54           C  
ATOM    380  CE2 TYR L  50      17.695  24.351  48.492  1.00 26.17           C  
ATOM    381  CZ  TYR L  50      17.758  23.255  49.317  1.00 26.72           C  
ATOM    382  OH  TYR L  50      17.141  23.287  50.586  1.00 29.61           O  
ATOM    383  C   TYR L  50      21.078  25.013  46.222  1.00 19.28           C  
ATOM    384  O   TYR L  50      21.188  25.141  47.438  1.00 19.41           O  
ATOM    385  N   SER L  51      20.932  26.049  45.368  1.00 22.76           N  
ATOM    386  CA  SER L  51      20.861  27.411  45.807  1.00 22.59           C  
ATOM    387  CB  SER L  51      19.638  27.690  46.702  1.00 24.18           C  
ATOM    388  OG  SER L  51      18.439  27.493  45.967  1.00 26.88           O  
ATOM    389  C   SER L  51      22.092  27.775  46.572  1.00 22.07           C  
ATOM    390  O   SER L  51      22.022  28.432  47.607  1.00 21.41           O  
ATOM    391  N   THR L  52      23.249  27.316  46.063  1.00 21.87           N  
ATOM    392  CA  THR L  52      24.584  27.635  46.484  1.00 22.58           C  
ATOM    393  CB  THR L  52      24.803  29.113  46.607  1.00 22.72           C  
ATOM    394  OG1 THR L  52      24.589  29.749  45.355  1.00 23.45           O  
ATOM    395  CG2 THR L  52      26.238  29.359  47.097  1.00 20.94           C  
ATOM    396  C   THR L  52      25.007  27.014  47.784  1.00 22.51           C  
ATOM    397  O   THR L  52      26.155  26.579  47.884  1.00 22.65           O  
ATOM    398  N   SER L  53      24.122  26.848  48.788  1.00 23.37           N  
ATOM    399  CA  SER L  53      24.701  26.365  50.015  1.00 24.14           C  
ATOM    400  CB  SER L  53      25.035  27.501  50.997  1.00 23.96           C  
ATOM    401  OG  SER L  53      23.845  28.157  51.406  1.00 22.57           O  
ATOM    402  C   SER L  53      23.770  25.436  50.717  1.00 24.29           C  
ATOM    403  O   SER L  53      24.045  25.008  51.837  1.00 25.38           O  
ATOM    404  N   ASN L  54      22.657  25.058  50.072  1.00 21.86           N  
ATOM    405  CA  ASN L  54      21.750  24.175  50.750  1.00 22.62           C  
ATOM    406  CB  ASN L  54      20.273  24.506  50.485  1.00 22.96           C  
ATOM    407  CG  ASN L  54      19.967  25.837  51.161  1.00 26.75           C  
ATOM    408  OD1 ASN L  54      20.089  25.973  52.378  1.00 30.31           O  
ATOM    409  ND2 ASN L  54      19.566  26.854  50.352  1.00 27.80           N  
ATOM    410  C   ASN L  54      22.004  22.770  50.290  1.00 22.22           C  
ATOM    411  O   ASN L  54      21.976  22.467  49.095  1.00 21.98           O  
ATOM    412  N   LEU L  55      22.265  21.872  51.262  1.00 22.42           N  
ATOM    413  CA  LEU L  55      22.561  20.498  50.972  1.00 23.68           C  
ATOM    414  CB  LEU L  55      23.231  19.768  52.148  1.00 23.81           C  
ATOM    415  CG  LEU L  55      24.606  20.351  52.533  1.00 24.28           C  
ATOM    416  CD1 LEU L  55      25.228  19.582  53.710  1.00 22.87           C  
ATOM    417  CD2 LEU L  55      25.545  20.424  51.319  1.00 25.70           C  
ATOM    418  C   LEU L  55      21.290  19.772  50.650  1.00 24.25           C  
ATOM    419  O   LEU L  55      20.260  19.967  51.294  1.00 25.37           O  
ATOM    420  N   ALA L  56      21.346  18.897  49.625  1.00 24.40           N  
ATOM    421  CA  ALA L  56      20.218  18.108  49.225  1.00 25.58           C  
ATOM    422  CB  ALA L  56      20.358  17.498  47.819  1.00 25.59           C  
ATOM    423  C   ALA L  56      20.089  16.983  50.202  1.00 24.84           C  
ATOM    424  O   ALA L  56      20.992  16.717  50.995  1.00 24.52           O  
ATOM    425  N   SER L  57      18.927  16.301  50.193  1.00 27.19           N  
ATOM    426  CA  SER L  57      18.763  15.226  51.125  1.00 28.36           C  
ATOM    427  CB  SER L  57      17.341  14.639  51.151  1.00 30.66           C  
ATOM    428  OG  SER L  57      17.265  13.583  52.096  1.00 34.49           O  
ATOM    429  C   SER L  57      19.702  14.131  50.727  1.00 28.28           C  
ATOM    430  O   SER L  57      19.947  13.897  49.545  1.00 29.41           O  
ATOM    431  N   GLY L  58      20.268  13.431  51.725  1.00 26.98           N  
ATOM    432  CA  GLY L  58      21.145  12.334  51.443  1.00 25.77           C  
ATOM    433  C   GLY L  58      22.567  12.810  51.402  1.00 24.89           C  
ATOM    434  O   GLY L  58      23.484  12.000  51.273  1.00 25.24           O  
ATOM    435  N   VAL L  59      22.801  14.131  51.516  1.00 23.13           N  
ATOM    436  CA  VAL L  59      24.154  14.619  51.467  1.00 21.89           C  
ATOM    437  CB  VAL L  59      24.278  15.942  50.766  1.00 21.64           C  
ATOM    438  CG1 VAL L  59      25.734  16.425  50.878  1.00 20.37           C  
ATOM    439  CG2 VAL L  59      23.790  15.774  49.316  1.00 21.77           C  
ATOM    440  C   VAL L  59      24.649  14.800  52.872  1.00 23.48           C  
ATOM    441  O   VAL L  59      23.948  15.335  53.730  1.00 23.04           O  
ATOM    442  N   PRO L  60      25.858  14.359  53.124  1.00 23.53           N  
ATOM    443  CA  PRO L  60      26.445  14.465  54.437  1.00 22.78           C  
ATOM    444  CD  PRO L  60      26.434  13.266  52.362  1.00 24.23           C  
ATOM    445  CB  PRO L  60      27.615  13.478  54.464  1.00 23.04           C  
ATOM    446  CG  PRO L  60      27.820  13.069  52.993  1.00 25.91           C  
ATOM    447  C   PRO L  60      26.821  15.876  54.784  1.00 21.88           C  
ATOM    448  O   PRO L  60      27.162  16.653  53.895  1.00 21.12           O  
ATOM    449  N   GLY L  61      26.818  16.186  56.093  1.00 21.52           N  
ATOM    450  CA  GLY L  61      27.045  17.485  56.668  1.00 21.27           C  
ATOM    451  C   GLY L  61      28.411  17.993  56.331  1.00 20.99           C  
ATOM    452  O   GLY L  61      28.645  19.201  56.326  1.00 21.92           O  
ATOM    453  N   ARG L  62      29.369  17.089  56.075  1.00 20.26           N  
ATOM    454  CA  ARG L  62      30.723  17.499  55.839  1.00 18.42           C  
ATOM    455  CB  ARG L  62      31.710  16.329  55.652  1.00 17.90           C  
ATOM    456  CG  ARG L  62      31.402  15.374  54.499  1.00 19.83           C  
ATOM    457  CD  ARG L  62      32.438  14.253  54.402  1.00 20.73           C  
ATOM    458  NE  ARG L  62      32.011  13.311  53.332  1.00 22.73           N  
ATOM    459  CZ  ARG L  62      31.217  12.246  53.643  1.00 22.93           C  
ATOM    460  NH1 ARG L  62      30.776  12.072  54.922  1.00 22.52           N1+
ATOM    461  NH2 ARG L  62      30.868  11.354  52.672  1.00 22.13           N  
ATOM    462  C   ARG L  62      30.792  18.406  54.644  1.00 19.40           C  
ATOM    463  O   ARG L  62      31.739  19.183  54.523  1.00 19.85           O  
ATOM    464  N   PHE L  63      29.830  18.291  53.702  1.00 19.25           N  
ATOM    465  CA  PHE L  63      29.811  19.135  52.536  1.00 19.81           C  
ATOM    466  CB  PHE L  63      28.998  18.554  51.366  1.00 19.83           C  
ATOM    467  CG  PHE L  63      29.730  17.389  50.797  1.00 20.07           C  
ATOM    468  CD1 PHE L  63      29.633  16.140  51.368  1.00 19.63           C  
ATOM    469  CD2 PHE L  63      30.509  17.547  49.676  1.00 19.67           C  
ATOM    470  CE1 PHE L  63      30.308  15.071  50.830  1.00 19.27           C  
ATOM    471  CE2 PHE L  63      31.187  16.482  49.135  1.00 21.46           C  
ATOM    472  CZ  PHE L  63      31.089  15.239  49.712  1.00 19.40           C  
ATOM    473  C   PHE L  63      29.200  20.471  52.851  1.00 22.10           C  
ATOM    474  O   PHE L  63      28.366  20.599  53.747  1.00 21.78           O  
ATOM    475  N   SER L  64      29.632  21.518  52.111  1.00 21.65           N  
ATOM    476  CA  SER L  64      29.099  22.842  52.279  1.00 21.70           C  
ATOM    477  CB  SER L  64      29.783  23.643  53.400  1.00 22.26           C  
ATOM    478  OG  SER L  64      31.153  23.848  53.091  1.00 27.21           O  
ATOM    479  C   SER L  64      29.328  23.586  50.998  1.00 21.96           C  
ATOM    480  O   SER L  64      30.173  23.203  50.189  1.00 21.38           O  
ATOM    481  N   GLY L  65      28.568  24.680  50.777  1.00 22.09           N  
ATOM    482  CA  GLY L  65      28.742  25.448  49.578  1.00 22.54           C  
ATOM    483  C   GLY L  65      28.642  26.896  49.942  1.00 23.32           C  
ATOM    484  O   GLY L  65      27.991  27.258  50.921  1.00 24.28           O  
ATOM    485  N   SER L  66      29.304  27.769  49.152  1.00 23.57           N  
ATOM    486  CA  SER L  66      29.249  29.177  49.423  1.00 25.01           C  
ATOM    487  CB  SER L  66      30.270  29.639  50.477  1.00 27.21           C  
ATOM    488  OG  SER L  66      31.589  29.487  49.976  1.00 33.16           O  
ATOM    489  C   SER L  66      29.581  29.908  48.160  1.00 25.55           C  
ATOM    490  O   SER L  66      30.048  29.312  47.191  1.00 25.11           O  
ATOM    491  N   GLY L  67      29.320  31.232  48.128  1.00 26.72           N  
ATOM    492  CA  GLY L  67      29.699  31.985  46.964  1.00 25.79           C  
ATOM    493  C   GLY L  67      28.627  32.966  46.609  1.00 25.83           C  
ATOM    494  O   GLY L  67      27.524  32.947  47.153  1.00 25.25           O  
ATOM    495  N   SER L  68      28.962  33.872  45.666  1.00 26.55           N  
ATOM    496  CA  SER L  68      28.033  34.848  45.181  1.00 27.32           C  
ATOM    497  CB  SER L  68      27.798  36.007  46.167  1.00 29.85           C  
ATOM    498  OG  SER L  68      26.871  36.934  45.622  1.00 32.60           O  
ATOM    499  C   SER L  68      28.638  35.428  43.941  1.00 27.09           C  
ATOM    500  O   SER L  68      29.834  35.288  43.698  1.00 25.97           O  
ATOM    501  N   GLY L  69      27.810  36.085  43.107  1.00 27.62           N  
ATOM    502  CA  GLY L  69      28.318  36.710  41.922  1.00 26.88           C  
ATOM    503  C   GLY L  69      28.910  35.675  41.014  1.00 27.06           C  
ATOM    504  O   GLY L  69      28.243  34.740  40.579  1.00 28.55           O  
ATOM    505  N   THR L  70      30.174  35.922  40.622  1.00 26.76           N  
ATOM    506  CA  THR L  70      30.975  35.113  39.747  1.00 26.21           C  
ATOM    507  CB  THR L  70      32.080  35.894  39.098  1.00 28.16           C  
ATOM    508  OG1 THR L  70      32.977  36.388  40.081  1.00 31.14           O  
ATOM    509  CG2 THR L  70      31.457  37.061  38.314  1.00 28.11           C  
ATOM    510  C   THR L  70      31.609  33.924  40.415  1.00 25.65           C  
ATOM    511  O   THR L  70      31.954  32.967  39.723  1.00 26.20           O  
ATOM    512  N   SER L  71      31.863  33.951  41.743  1.00 25.06           N  
ATOM    513  CA  SER L  71      32.619  32.850  42.288  1.00 25.54           C  
ATOM    514  CB  SER L  71      33.918  33.286  42.990  1.00 27.62           C  
ATOM    515  OG  SER L  71      34.823  33.840  42.047  1.00 34.30           O  
ATOM    516  C   SER L  71      31.833  32.053  43.285  1.00 23.81           C  
ATOM    517  O   SER L  71      31.188  32.594  44.182  1.00 22.70           O  
ATOM    518  N   TYR L  72      31.902  30.710  43.146  1.00 21.62           N  
ATOM    519  CA  TYR L  72      31.218  29.808  44.032  1.00 20.79           C  
ATOM    520  CB  TYR L  72      29.959  29.176  43.409  1.00 19.96           C  
ATOM    521  CG  TYR L  72      28.959  30.258  43.169  1.00 21.16           C  
ATOM    522  CD1 TYR L  72      29.053  31.066  42.059  1.00 21.06           C  
ATOM    523  CD2 TYR L  72      27.920  30.459  44.048  1.00 21.40           C  
ATOM    524  CE1 TYR L  72      28.131  32.061  41.834  1.00 21.75           C  
ATOM    525  CE2 TYR L  72      26.994  31.453  43.829  1.00 22.76           C  
ATOM    526  CZ  TYR L  72      27.099  32.258  42.721  1.00 24.07           C  
ATOM    527  OH  TYR L  72      26.153  33.279  42.492  1.00 26.65           O  
ATOM    528  C   TYR L  72      32.161  28.685  44.356  1.00 19.99           C  
ATOM    529  O   TYR L  72      33.079  28.401  43.587  1.00 20.23           O  
ATOM    530  N   SER L  73      31.972  28.020  45.522  1.00 19.40           N  
ATOM    531  CA  SER L  73      32.851  26.939  45.879  1.00 20.04           C  
ATOM    532  CB  SER L  73      33.988  27.337  46.838  1.00 22.30           C  
ATOM    533  OG  SER L  73      34.899  28.221  46.206  1.00 26.76           O  
ATOM    534  C   SER L  73      32.091  25.878  46.615  1.00 19.87           C  
ATOM    535  O   SER L  73      31.061  26.133  47.234  1.00 20.36           O  
ATOM    536  N   LEU L  74      32.616  24.638  46.546  1.00 18.74           N  
ATOM    537  CA  LEU L  74      32.077  23.506  47.242  1.00 18.55           C  
ATOM    538  CB  LEU L  74      31.656  22.384  46.266  1.00 18.45           C  
ATOM    539  CG  LEU L  74      31.058  21.110  46.895  1.00 18.79           C  
ATOM    540  CD1 LEU L  74      30.437  20.213  45.816  1.00 19.27           C  
ATOM    541  CD2 LEU L  74      32.103  20.332  47.710  1.00 20.03           C  
ATOM    542  C   LEU L  74      33.180  23.038  48.139  1.00 18.28           C  
ATOM    543  O   LEU L  74      34.330  22.948  47.715  1.00 19.05           O  
ATOM    544  N   SER L  75      32.870  22.744  49.420  1.00 17.78           N  
ATOM    545  CA  SER L  75      33.936  22.364  50.307  1.00 18.42           C  
ATOM    546  CB  SER L  75      34.267  23.445  51.349  1.00 18.22           C  
ATOM    547  OG  SER L  75      34.712  24.627  50.699  1.00  0.00           O  
ATOM    548  C   SER L  75      33.569  21.121  51.055  1.00 19.15           C  
ATOM    549  O   SER L  75      32.403  20.873  51.361  1.00 20.53           O  
ATOM    550  N   ILE L  76      34.590  20.290  51.349  1.00 19.39           N  
ATOM    551  CA  ILE L  76      34.408  19.087  52.108  1.00 19.29           C  
ATOM    552  CB  ILE L  76      34.878  17.865  51.373  1.00 18.36           C  
ATOM    553  CG1 ILE L  76      34.155  17.735  50.023  1.00 19.28           C  
ATOM    554  CG2 ILE L  76      34.669  16.648  52.289  1.00 16.74           C  
ATOM    555  CD1 ILE L  76      34.776  16.686  49.102  1.00 18.78           C  
ATOM    556  C   ILE L  76      35.291  19.245  53.309  1.00 20.61           C  
ATOM    557  O   ILE L  76      36.506  19.389  53.179  1.00 20.86           O  
ATOM    558  N   SER L  77      34.701  19.221  54.519  1.00 20.88           N  
ATOM    559  CA  SER L  77      35.476  19.432  55.710  1.00 22.90           C  
ATOM    560  CB  SER L  77      34.622  19.431  56.988  1.00 22.32           C  
ATOM    561  OG  SER L  77      34.025  18.158  57.178  1.00 24.64           O  
ATOM    562  C   SER L  77      36.500  18.347  55.840  1.00 24.62           C  
ATOM    563  O   SER L  77      37.681  18.629  56.040  1.00 25.05           O  
ATOM    564  N   SER L  78      36.077  17.071  55.738  1.00 25.71           N  
ATOM    565  CA  SER L  78      37.032  16.003  55.836  1.00 26.84           C  
ATOM    566  CB  SER L  78      36.949  15.223  57.159  1.00 29.71           C  
ATOM    567  OG  SER L  78      35.700  14.555  57.251  1.00 33.83           O  
ATOM    568  C   SER L  78      36.725  15.037  54.739  1.00 26.76           C  
ATOM    569  O   SER L  78      35.618  14.508  54.655  1.00 26.36           O  
ATOM    570  N   MET L  79      37.723  14.752  53.883  1.00 25.81           N  
ATOM    571  CA  MET L  79      37.489  13.899  52.754  1.00 26.41           C  
ATOM    572  CB  MET L  79      38.589  13.949  51.683  1.00 27.54           C  
ATOM    573  CG  MET L  79      38.276  13.021  50.511  1.00 30.10           C  
ATOM    574  SD  MET L  79      39.330  13.229  49.052  1.00 32.63           S  
ATOM    575  CE  MET L  79      38.602  11.830  48.151  1.00 30.23           C  
ATOM    576  C   MET L  79      37.337  12.474  53.175  1.00 26.52           C  
ATOM    577  O   MET L  79      38.066  11.968  54.027  1.00 26.47           O  
ATOM    578  N   GLU L  80      36.357  11.791  52.547  1.00 26.48           N  
ATOM    579  CA  GLU L  80      36.076  10.407  52.798  1.00 26.91           C  
ATOM    580  CB  GLU L  80      34.629  10.153  53.260  1.00 28.33           C  
ATOM    581  CG  GLU L  80      34.263  10.850  54.574  1.00 33.16           C  
ATOM    582  CD  GLU L  80      34.934  10.122  55.727  1.00 36.93           C  
ATOM    583  OE1 GLU L  80      35.334   8.943  55.535  1.00 39.95           O  
ATOM    584  OE2 GLU L  80      35.053  10.738  56.820  1.00 37.72           O1-
ATOM    585  C   GLU L  80      36.242   9.707  51.480  1.00 26.00           C  
ATOM    586  O   GLU L  80      36.174  10.330  50.423  1.00 25.70           O  
ATOM    587  N   ALA L  81      36.454   8.379  51.512  1.00 25.24           N  
ATOM    588  CA  ALA L  81      36.694   7.618  50.315  1.00 24.39           C  
ATOM    589  CB  ALA L  81      36.943   6.127  50.594  1.00 24.40           C  
ATOM    590  C   ALA L  81      35.508   7.715  49.402  1.00 23.72           C  
ATOM    591  O   ALA L  81      35.656   7.801  48.185  1.00 23.91           O  
ATOM    592  N   GLU L  82      34.294   7.715  49.973  1.00 24.44           N  
ATOM    593  CA  GLU L  82      33.070   7.731  49.219  1.00 26.17           C  
ATOM    594  CB  GLU L  82      31.824   7.530  50.099  1.00 28.51           C  
ATOM    595  CG  GLU L  82      31.657   8.556  51.220  1.00 34.77           C  
ATOM    596  CD  GLU L  82      30.515   8.064  52.098  1.00 40.62           C  
ATOM    597  OE1 GLU L  82      30.036   6.928  51.843  1.00 43.18           O  
ATOM    598  OE2 GLU L  82      30.108   8.806  53.031  1.00 41.82           O1-
ATOM    599  C   GLU L  82      32.941   9.011  48.443  1.00 24.65           C  
ATOM    600  O   GLU L  82      32.178   9.080  47.482  1.00 24.68           O  
ATOM    601  N   ASP L  83      33.643  10.070  48.881  1.00 21.72           N  
ATOM    602  CA  ASP L  83      33.604  11.381  48.290  1.00 20.49           C  
ATOM    603  CB  ASP L  83      34.335  12.425  49.149  1.00 20.20           C  
ATOM    604  CG  ASP L  83      33.531  12.583  50.431  1.00 22.14           C  
ATOM    605  OD1 ASP L  83      32.333  12.194  50.425  1.00 21.54           O  
ATOM    606  OD2 ASP L  83      34.102  13.091  51.433  1.00 21.74           O1-
ATOM    607  C   ASP L  83      34.225  11.401  46.921  1.00 20.19           C  
ATOM    608  O   ASP L  83      33.985  12.334  46.157  1.00 19.43           O  
ATOM    609  N   ALA L  84      35.099  10.432  46.586  1.00 20.61           N  
ATOM    610  CA  ALA L  84      35.706  10.485  45.285  1.00 20.96           C  
ATOM    611  CB  ALA L  84      36.695   9.336  45.020  1.00 22.66           C  
ATOM    612  C   ALA L  84      34.621  10.405  44.258  1.00 21.42           C  
ATOM    613  O   ALA L  84      33.773   9.516  44.301  1.00 23.14           O  
ATOM    614  N   ALA L  85      34.632  11.349  43.294  1.00 20.42           N  
ATOM    615  CA  ALA L  85      33.630  11.386  42.266  1.00 18.94           C  
ATOM    616  CB  ALA L  85      32.191  11.412  42.809  1.00 19.85           C  
ATOM    617  C   ALA L  85      33.842  12.654  41.504  1.00 18.61           C  
ATOM    618  O   ALA L  85      34.783  13.399  41.768  1.00 19.10           O  
ATOM    619  N   THR L  86      32.973  12.925  40.510  1.00 17.75           N  
ATOM    620  CA  THR L  86      33.129  14.139  39.768  1.00 16.32           C  
ATOM    621  CB  THR L  86      32.995  13.956  38.288  1.00 16.74           C  
ATOM    622  OG1 THR L  86      33.540  15.073  37.606  1.00 17.06           O  
ATOM    623  CG2 THR L  86      31.504  13.808  37.950  1.00 18.80           C  
ATOM    624  C   THR L  86      32.042  15.061  40.223  1.00 15.93           C  
ATOM    625  O   THR L  86      30.929  14.624  40.510  1.00 16.00           O  
ATOM    626  N   TYR L  87      32.353  16.371  40.333  1.00 14.24           N  
ATOM    627  CA  TYR L  87      31.378  17.316  40.797  1.00 14.65           C  
ATOM    628  CB  TYR L  87      31.798  18.039  42.092  1.00 14.57           C  
ATOM    629  CG  TYR L  87      31.872  17.039  43.201  1.00 15.33           C  
ATOM    630  CD1 TYR L  87      32.965  16.213  43.335  1.00 14.35           C  
ATOM    631  CD2 TYR L  87      30.849  16.935  44.118  1.00 15.87           C  
ATOM    632  CE1 TYR L  87      33.036  15.297  44.360  1.00 15.54           C  
ATOM    633  CE2 TYR L  87      30.913  16.022  45.145  1.00 15.41           C  
ATOM    634  CZ  TYR L  87      32.007  15.200  45.266  1.00 16.78           C  
ATOM    635  OH  TYR L  87      32.076  14.261  46.319  1.00 15.54           O  
ATOM    636  C   TYR L  87      31.204  18.360  39.736  1.00 16.06           C  
ATOM    637  O   TYR L  87      32.182  18.858  39.176  1.00 16.34           O  
ATOM    638  N   TYR L  88      29.936  18.717  39.434  1.00 15.14           N  
ATOM    639  CA  TYR L  88      29.667  19.693  38.414  1.00 15.38           C  
ATOM    640  CB  TYR L  88      28.792  19.177  37.258  1.00 15.65           C  
ATOM    641  CG  TYR L  88      29.451  18.028  36.580  1.00 16.32           C  
ATOM    642  CD1 TYR L  88      29.226  16.746  37.022  1.00 16.44           C  
ATOM    643  CD2 TYR L  88      30.287  18.221  35.505  1.00 17.85           C  
ATOM    644  CE1 TYR L  88      29.820  15.673  36.402  1.00 17.91           C  
ATOM    645  CE2 TYR L  88      30.884  17.153  34.879  1.00 16.04           C  
ATOM    646  CZ  TYR L  88      30.650  15.875  35.328  1.00 16.15           C  
ATOM    647  OH  TYR L  88      31.260  14.775  34.689  1.00 18.06           O  
ATOM    648  C   TYR L  88      28.858  20.796  39.019  1.00 16.79           C  
ATOM    649  O   TYR L  88      27.971  20.551  39.834  1.00 16.23           O  
ATOM    650  N   CYS L  89      29.162  22.053  38.633  1.00 16.34           N  
ATOM    651  CA  CYS L  89      28.376  23.169  39.069  1.00 16.64           C  
ATOM    652  CB  CYS L  89      29.206  24.434  39.400  1.00 17.08           C  
ATOM    653  SG  CYS L  89      30.309  24.982  38.062  1.00 19.76           S  
ATOM    654  C   CYS L  89      27.427  23.453  37.946  1.00 16.65           C  
ATOM    655  O   CYS L  89      27.711  23.142  36.791  1.00 16.57           O  
ATOM    656  N   HIS L  90      26.252  24.027  38.271  1.00 16.82           N  
ATOM    657  CA  HIS L  90      25.201  24.242  37.311  1.00 16.49           C  
ATOM    658  ND1 HIS L  90      22.708  23.142  35.375  1.00 22.24           N  
ATOM    659  CG  HIS L  90      22.837  23.391  36.720  1.00 17.02           C  
ATOM    660  CB  HIS L  90      24.093  23.190  37.509  1.00 15.23           C  
ATOM    661  NE2 HIS L  90      20.712  23.812  36.089  1.00 22.66           N  
ATOM    662  CD2 HIS L  90      21.610  23.801  37.141  1.00 17.79           C  
ATOM    663  CE1 HIS L  90      21.418  23.409  35.050  1.00 23.71           C  
ATOM    664  C   HIS L  90      24.599  25.589  37.555  1.00 17.23           C  
ATOM    665  O   HIS L  90      24.524  26.051  38.692  1.00 17.94           O  
ATOM    666  N   GLN L  91      24.144  26.258  36.475  1.00 17.98           N  
ATOM    667  CA  GLN L  91      23.584  27.569  36.630  1.00 18.50           C  
ATOM    668  CB  GLN L  91      24.604  28.634  36.195  1.00 20.39           C  
ATOM    669  CG  GLN L  91      24.079  30.059  36.175  1.00 23.23           C  
ATOM    670  CD  GLN L  91      23.402  30.257  34.831  1.00 23.39           C  
ATOM    671  OE1 GLN L  91      22.646  31.206  34.646  1.00 26.60           O  
ATOM    672  NE2 GLN L  91      23.682  29.346  33.861  1.00 24.18           N  
ATOM    673  C   GLN L  91      22.339  27.677  35.790  1.00 20.77           C  
ATOM    674  O   GLN L  91      22.306  27.209  34.655  1.00 20.18           O  
ATOM    675  N   PHE L  92      21.263  28.043  36.522  1.00 15.69           N  
ATOM    676  CA  PHE L  92      19.948  28.114  35.975  1.00 15.01           C  
ATOM    677  CB  PHE L  92      18.973  27.212  36.763  1.00 14.75           C  
ATOM    678  CG  PHE L  92      17.674  27.113  36.036  1.00 15.42           C  
ATOM    679  CD1 PHE L  92      17.590  26.359  34.891  1.00 15.51           C  
ATOM    680  CD2 PHE L  92      16.535  27.737  36.495  1.00 13.03           C  
ATOM    681  CE1 PHE L  92      16.404  26.254  34.206  1.00 15.08           C  
ATOM    682  CE2 PHE L  92      15.349  27.629  35.808  1.00 13.49           C  
ATOM    683  CZ  PHE L  92      15.276  26.890  34.657  1.00 14.93           C  
ATOM    684  C   PHE L  92      19.506  29.529  36.144  1.00 15.19           C  
ATOM    685  O   PHE L  92      18.323  29.802  36.348  1.00 15.42           O  
ATOM    686  N   HIS L  93      20.462  30.474  36.116  1.00 14.86           N  
ATOM    687  CA  HIS L  93      20.095  31.855  36.237  1.00 15.98           C  
ATOM    688  ND1 HIS L  93      19.897  34.368  38.006  1.00 16.23           N  
ATOM    689  CG  HIS L  93      20.886  34.121  37.078  1.00 15.28           C  
ATOM    690  CB  HIS L  93      21.290  32.748  36.623  1.00 15.57           C  
ATOM    691  NE2 HIS L  93      20.739  36.344  37.429  1.00 14.38           N  
ATOM    692  CD2 HIS L  93      21.389  35.336  36.737  1.00 14.88           C  
ATOM    693  CE1 HIS L  93      19.853  35.713  38.177  1.00 13.80           C  
ATOM    694  C   HIS L  93      19.485  32.342  34.955  1.00 15.36           C  
ATOM    695  O   HIS L  93      18.414  32.945  34.957  1.00 17.20           O  
ATOM    696  N   ARG L  94      20.157  32.079  33.811  1.00 15.99           N  
ATOM    697  CA  ARG L  94      19.649  32.532  32.541  1.00 16.95           C  
ATOM    698  CB  ARG L  94      20.267  33.847  32.020  1.00 18.95           C  
ATOM    699  CG  ARG L  94      19.674  35.131  32.608  1.00 23.66           C  
ATOM    700  CD  ARG L  94      20.058  35.396  34.063  1.00 39.88           C  
ATOM    701  NE  ARG L  94      19.488  36.718  34.450  1.00 43.52           N  
ATOM    702  CZ  ARG L  94      18.217  36.808  34.943  1.00 40.27           C  
ATOM    703  NH1 ARG L  94      17.459  35.682  35.090  1.00 43.20           N1+
ATOM    704  NH2 ARG L  94      17.706  38.028  35.280  1.00 41.20           N  
ATOM    705  C   ARG L  94      19.949  31.501  31.499  1.00 16.23           C  
ATOM    706  O   ARG L  94      20.887  30.715  31.626  1.00 17.07           O  
ATOM    707  N   SER L  95      19.139  31.486  30.424  1.00 16.42           N  
ATOM    708  CA  SER L  95      19.313  30.536  29.363  1.00 17.72           C  
ATOM    709  CB  SER L  95      18.060  30.423  28.471  1.00 17.77           C  
ATOM    710  OG  SER L  95      18.244  29.455  27.449  1.00 25.22           O  
ATOM    711  C   SER L  95      20.446  31.003  28.496  1.00 17.68           C  
ATOM    712  O   SER L  95      20.705  32.200  28.368  1.00 19.99           O  
ATOM    713  N   PRO L  96      21.147  30.072  27.902  1.00 16.01           N  
ATOM    714  CA  PRO L  96      20.871  28.681  28.117  1.00 15.55           C  
ATOM    715  CD  PRO L  96      21.788  30.307  26.621  1.00 18.18           C  
ATOM    716  CB  PRO L  96      21.455  27.930  26.921  1.00 16.13           C  
ATOM    717  CG  PRO L  96      22.403  28.944  26.257  1.00 17.38           C  
ATOM    718  C   PRO L  96      21.423  28.253  29.433  1.00 14.85           C  
ATOM    719  O   PRO L  96      22.375  28.874  29.905  1.00 15.45           O  
ATOM    720  N   LEU L  97      20.844  27.194  30.030  1.00 14.60           N  
ATOM    721  CA  LEU L  97      21.286  26.699  31.300  1.00 15.39           C  
ATOM    722  CB  LEU L  97      20.405  25.556  31.817  1.00 12.96           C  
ATOM    723  CG  LEU L  97      18.903  25.859  31.730  1.00 13.92           C  
ATOM    724  CD1 LEU L  97      18.081  24.711  32.343  1.00 11.15           C  
ATOM    725  CD2 LEU L  97      18.579  27.259  32.271  1.00 14.93           C  
ATOM    726  C   LEU L  97      22.608  26.080  31.016  1.00 15.76           C  
ATOM    727  O   LEU L  97      22.795  25.482  29.961  1.00 18.48           O  
ATOM    728  N   THR L  98      23.578  26.209  31.935  1.00 19.13           N  
ATOM    729  CA  THR L  98      24.814  25.583  31.565  1.00 18.31           C  
ATOM    730  CB  THR L  98      25.823  26.566  31.050  1.00 18.19           C  
ATOM    731  OG1 THR L  98      26.105  27.539  32.044  1.00 17.62           O  
ATOM    732  CG2 THR L  98      25.247  27.243  29.795  1.00 16.54           C  
ATOM    733  C   THR L  98      25.429  24.877  32.737  1.00 18.28           C  
ATOM    734  O   THR L  98      25.065  25.103  33.890  1.00 18.33           O  
ATOM    735  N   PHE L  99      26.394  23.978  32.436  1.00 18.26           N  
ATOM    736  CA  PHE L  99      27.082  23.211  33.438  1.00 16.76           C  
ATOM    737  CB  PHE L  99      26.924  21.683  33.279  1.00 16.43           C  
ATOM    738  CG  PHE L  99      25.507  21.278  33.526  1.00 16.45           C  
ATOM    739  CD1 PHE L  99      24.571  21.332  32.518  1.00 14.75           C  
ATOM    740  CD2 PHE L  99      25.109  20.828  34.766  1.00 17.04           C  
ATOM    741  CE1 PHE L  99      23.267  20.954  32.742  1.00 14.67           C  
ATOM    742  CE2 PHE L  99      23.806  20.449  34.996  1.00 15.93           C  
ATOM    743  CZ  PHE L  99      22.879  20.511  33.984  1.00 16.40           C  
ATOM    744  C   PHE L  99      28.551  23.491  33.308  1.00 18.02           C  
ATOM    745  O   PHE L  99      29.028  23.929  32.262  1.00 17.13           O  
ATOM    746  N   GLY L 100      29.312  23.261  34.399  1.00 17.75           N  
ATOM    747  CA  GLY L 100      30.728  23.494  34.386  1.00 17.25           C  
ATOM    748  C   GLY L 100      31.411  22.281  33.833  1.00 18.93           C  
ATOM    749  O   GLY L 100      30.799  21.233  33.636  1.00 19.31           O  
ATOM    750  N   ALA L 101      32.732  22.413  33.596  1.00 20.20           N  
ATOM    751  CA  ALA L 101      33.575  21.385  33.051  1.00 21.28           C  
ATOM    752  CB  ALA L 101      35.020  21.861  32.824  1.00 23.08           C  
ATOM    753  C   ALA L 101      33.621  20.228  34.002  1.00 22.60           C  
ATOM    754  O   ALA L 101      33.735  19.075  33.586  1.00 24.53           O  
ATOM    755  N   GLY L 102      33.583  20.510  35.317  1.00 21.77           N  
ATOM    756  CA  GLY L 102      33.581  19.452  36.287  1.00 18.80           C  
ATOM    757  C   GLY L 102      34.944  19.301  36.882  1.00 20.21           C  
ATOM    758  O   GLY L 102      35.954  19.662  36.279  1.00 19.40           O  
ATOM    759  N   THR L 103      34.983  18.768  38.121  1.00 19.87           N  
ATOM    760  CA  THR L 103      36.217  18.502  38.803  1.00 19.88           C  
ATOM    761  CB  THR L 103      36.411  19.328  40.043  1.00 20.46           C  
ATOM    762  OG1 THR L 103      36.410  20.712  39.722  1.00 20.52           O  
ATOM    763  CG2 THR L 103      37.745  18.937  40.702  1.00 19.18           C  
ATOM    764  C   THR L 103      36.170  17.069  39.237  1.00 20.31           C  
ATOM    765  O   THR L 103      35.228  16.640  39.902  1.00 19.45           O  
ATOM    766  N   LYS L 104      37.206  16.288  38.877  1.00 19.23           N  
ATOM    767  CA  LYS L 104      37.225  14.900  39.238  1.00 20.48           C  
ATOM    768  CB  LYS L 104      37.872  14.022  38.152  1.00 21.90           C  
ATOM    769  CG  LYS L 104      37.573  12.524  38.252  1.00 27.30           C  
ATOM    770  CD  LYS L 104      37.986  11.875  39.571  1.00 29.92           C  
ATOM    771  CE  LYS L 104      36.797  11.384  40.398  1.00 30.42           C  
ATOM    772  NZ  LYS L 104      36.227  10.169  39.772  1.00 35.53           N1+
ATOM    773  C   LYS L 104      38.057  14.797  40.476  1.00 20.78           C  
ATOM    774  O   LYS L 104      39.225  15.183  40.486  1.00 21.71           O  
ATOM    775  N   LEU L 105      37.464  14.269  41.563  1.00 20.19           N  
ATOM    776  CA  LEU L 105      38.177  14.187  42.805  1.00 20.12           C  
ATOM    777  CB  LEU L 105      37.310  14.641  43.993  1.00 18.50           C  
ATOM    778  CG  LEU L 105      38.007  14.581  45.361  1.00 18.27           C  
ATOM    779  CD1 LEU L 105      39.212  15.536  45.417  1.00 17.58           C  
ATOM    780  CD2 LEU L 105      37.002  14.834  46.495  1.00 18.36           C  
ATOM    781  C   LEU L 105      38.568  12.757  43.025  1.00 21.83           C  
ATOM    782  O   LEU L 105      37.724  11.862  43.024  1.00 21.64           O  
ATOM    783  N   GLU L 106      39.879  12.507  43.228  1.00 24.04           N  
ATOM    784  CA  GLU L 106      40.317  11.155  43.412  1.00 27.04           C  
ATOM    785  CB  GLU L 106      41.260  10.667  42.302  1.00 30.96           C  
ATOM    786  CG  GLU L 106      40.531  10.603  40.958  1.00 36.51           C  
ATOM    787  CD  GLU L 106      41.446   9.989  39.917  1.00 39.71           C  
ATOM    788  OE1 GLU L 106      42.540   9.498  40.302  1.00 43.81           O  
ATOM    789  OE2 GLU L 106      41.059   9.995  38.719  1.00 41.48           O1-
ATOM    790  C   GLU L 106      41.000  11.033  44.738  1.00 28.32           C  
ATOM    791  O   GLU L 106      41.469  12.015  45.311  1.00 27.64           O  
ATOM    792  N   LEU L 107      41.021   9.803  45.285  1.00 29.10           N  
ATOM    793  CA  LEU L 107      41.623   9.543  46.560  1.00 30.63           C  
ATOM    794  CB  LEU L 107      40.989   8.343  47.284  1.00 29.51           C  
ATOM    795  CG  LEU L 107      41.606   8.028  48.658  1.00 19.20           C  
ATOM    796  CD1 LEU L 107      41.393   9.179  49.653  1.00 33.29           C  
ATOM    797  CD2 LEU L 107      41.106   6.678  49.193  1.00 16.47           C  
ATOM    798  C   LEU L 107      43.068   9.230  46.359  1.00 31.51           C  
ATOM    799  O   LEU L 107      43.442   8.539  45.413  1.00 32.30           O  
ATOM    800  N   LYS L 108      43.927   9.739  47.261  1.00 33.01           N  
ATOM    801  CA  LYS L 108      45.325   9.443  47.164  1.00 34.28           C  
ATOM    802  CB  LYS L 108      46.233  10.422  47.930  1.00 33.57           C  
ATOM    803  CG  LYS L 108      46.360  11.793  47.264  1.00 35.50           C  
ATOM    804  CD  LYS L 108      47.088  12.834  48.117  1.00 36.09           C  
ATOM    805  CE  LYS L 108      47.286  14.170  47.398  1.00 37.69           C  
ATOM    806  NZ  LYS L 108      48.001  15.122  48.277  1.00 39.91           N1+
ATOM    807  C   LYS L 108      45.516   8.068  47.784  1.00 35.44           C  
ATOM    808  O   LYS L 108      45.077   7.880  48.950  1.00 37.30           O  
ATOM    809  OXT LYS L 108      46.101   7.186  47.099  1.00  0.00           O1-
TER     810      LYS L 108 
ATOM    811  N   GLN H 109       8.837   6.208  43.901  1.00 50.42           N1+
ATOM    812  CA  GLN H 109       8.059   7.402  43.516  1.00 49.80           C  
ATOM    813  CB  GLN H 109       8.545   8.636  44.292  1.00 51.37           C  
ATOM    814  CG  GLN H 109       8.453   8.468  45.810  1.00 53.39           C  
ATOM    815  CD  GLN H 109       7.080   7.903  46.144  1.00 51.36           C  
ATOM    816  OE1 GLN H 109       6.800   6.735  45.878  1.00 52.26           O  
ATOM    817  NE2 GLN H 109       6.201   8.747  46.747  1.00  0.00           N  
ATOM    818  C   GLN H 109       8.207   7.663  42.051  1.00 47.77           C  
ATOM    819  O   GLN H 109       7.816   6.840  41.227  1.00 48.43           O  
ATOM    820  N   VAL H 110       8.786   8.825  41.694  1.00 45.63           N  
ATOM    821  CA  VAL H 110       8.943   9.210  40.320  1.00 42.73           C  
ATOM    822  CB  VAL H 110       9.169  10.688  40.177  1.00 42.70           C  
ATOM    823  CG1 VAL H 110       9.337  11.034  38.690  1.00 42.54           C  
ATOM    824  CG2 VAL H 110       8.007  11.424  40.866  1.00 42.95           C  
ATOM    825  C   VAL H 110      10.129   8.498  39.738  1.00 40.85           C  
ATOM    826  O   VAL H 110      11.208   8.476  40.328  1.00 39.58           O  
ATOM    827  N   GLN H 111       9.945   7.899  38.540  1.00 38.83           N  
ATOM    828  CA  GLN H 111      11.007   7.194  37.878  1.00 37.03           C  
ATOM    829  CB  GLN H 111      10.806   5.668  37.836  1.00 38.81           C  
ATOM    830  CG  GLN H 111      10.851   4.973  39.196  1.00 44.45           C  
ATOM    831  CD  GLN H 111      10.630   3.483  38.968  1.00 48.51           C  
ATOM    832  OE1 GLN H 111       9.946   3.080  38.028  1.00 51.12           O  
ATOM    833  NE2 GLN H 111      11.223   2.638  39.854  1.00 50.01           N  
ATOM    834  C   GLN H 111      11.003   7.620  36.444  1.00 34.94           C  
ATOM    835  O   GLN H 111       9.950   7.816  35.837  1.00 34.26           O  
ATOM    836  N   LEU H 112      12.204   7.787  35.863  1.00 31.88           N  
ATOM    837  CA  LEU H 112      12.320   8.131  34.474  1.00 29.33           C  
ATOM    838  CB  LEU H 112      12.979   9.500  34.225  1.00 28.19           C  
ATOM    839  CG  LEU H 112      12.185  10.702  34.776  1.00 27.05           C  
ATOM    840  CD1 LEU H 112      12.140  10.703  36.310  1.00 26.40           C  
ATOM    841  CD2 LEU H 112      12.718  12.027  34.212  1.00 24.97           C  
ATOM    842  C   LEU H 112      13.207   7.104  33.833  1.00 29.22           C  
ATOM    843  O   LEU H 112      14.202   6.682  34.423  1.00 28.79           O  
ATOM    844  N   GLN H 113      12.863   6.661  32.603  1.00 29.19           N  
ATOM    845  CA  GLN H 113      13.664   5.676  31.927  1.00 30.67           C  
ATOM    846  CB  GLN H 113      13.036   4.274  31.978  1.00 34.36           C  
ATOM    847  CG  GLN H 113      13.856   3.194  31.273  1.00 40.90           C  
ATOM    848  CD  GLN H 113      13.100   1.881  31.417  1.00 45.43           C  
ATOM    849  OE1 GLN H 113      11.875   1.841  31.316  1.00 46.41           O  
ATOM    850  NE2 GLN H 113      13.849   0.773  31.664  1.00 47.70           N  
ATOM    851  C   GLN H 113      13.763   6.045  30.475  1.00 28.61           C  
ATOM    852  O   GLN H 113      12.752   6.271  29.813  1.00 27.98           O  
ATOM    853  N   GLU H 114      14.998   6.105  29.932  1.00 26.49           N  
ATOM    854  CA  GLU H 114      15.170   6.446  28.546  1.00 26.11           C  
ATOM    855  CB  GLU H 114      16.324   7.432  28.280  1.00 25.72           C  
ATOM    856  CG  GLU H 114      17.573   7.161  29.112  1.00 24.85           C  
ATOM    857  CD  GLU H 114      17.275   7.672  30.516  1.00 26.54           C  
ATOM    858  OE1 GLU H 114      16.958   8.884  30.650  1.00 25.55           O  
ATOM    859  OE2 GLU H 114      17.340   6.856  31.471  1.00 26.61           O1-
ATOM    860  C   GLU H 114      15.330   5.209  27.714  1.00 26.44           C  
ATOM    861  O   GLU H 114      15.720   4.152  28.208  1.00 26.02           O  
ATOM    862  N   SER H 115      14.974   5.309  26.413  1.00 26.47           N  
ATOM    863  CA  SER H 115      15.083   4.181  25.532  1.00 27.87           C  
ATOM    864  CB  SER H 115      13.838   3.278  25.557  1.00 27.01           C  
ATOM    865  OG  SER H 115      12.697   4.011  25.137  1.00 32.32           O  
ATOM    866  C   SER H 115      15.251   4.683  24.128  1.00 28.13           C  
ATOM    867  O   SER H 115      14.811   5.782  23.792  1.00 26.96           O  
ATOM    868  N   GLY H 116      15.903   3.873  23.263  1.00 29.78           N  
ATOM    869  CA  GLY H 116      16.101   4.262  21.892  1.00 30.79           C  
ATOM    870  C   GLY H 116      17.269   3.494  21.348  1.00 31.51           C  
ATOM    871  O   GLY H 116      17.888   2.701  22.054  1.00 30.68           O  
ATOM    872  N   PRO H 117      17.583   3.714  20.093  1.00 32.47           N  
ATOM    873  CA  PRO H 117      18.686   3.013  19.491  1.00 32.49           C  
ATOM    874  CD  PRO H 117      16.546   4.016  19.120  1.00 32.53           C  
ATOM    875  CB  PRO H 117      18.540   3.207  17.984  1.00 32.42           C  
ATOM    876  CG  PRO H 117      17.025   3.395  17.796  1.00 32.97           C  
ATOM    877  C   PRO H 117      20.006   3.463  20.027  1.00 32.14           C  
ATOM    878  O   PRO H 117      20.178   4.651  20.294  1.00 34.11           O  
ATOM    879  N   ASP H 118      20.929   2.505  20.228  1.00 31.36           N  
ATOM    880  CA  ASP H 118      22.261   2.743  20.699  1.00 31.63           C  
ATOM    881  CB  ASP H 118      22.951   1.463  21.200  1.00 45.76           C  
ATOM    882  CG  ASP H 118      22.271   1.038  22.494  1.00  0.00           C  
ATOM    883  OD1 ASP H 118      21.681   1.922  23.171  1.00  0.00           O  
ATOM    884  OD2 ASP H 118      22.331  -0.177  22.821  1.00  0.00           O1-
ATOM    885  C   ASP H 118      23.110   3.316  19.606  1.00 30.95           C  
ATOM    886  O   ASP H 118      24.060   4.045  19.879  1.00 31.09           O  
ATOM    887  N   LEU H 119      22.832   2.962  18.335  1.00 30.78           N  
ATOM    888  CA  LEU H 119      23.694   3.418  17.280  1.00 31.57           C  
ATOM    889  CB  LEU H 119      24.490   2.259  16.651  1.00 31.98           C  
ATOM    890  CG  LEU H 119      25.443   2.667  15.516  1.00 32.55           C  
ATOM    891  CD1 LEU H 119      26.589   3.548  16.036  1.00 32.23           C  
ATOM    892  CD2 LEU H 119      25.948   1.434  14.748  1.00 32.74           C  
ATOM    893  C   LEU H 119      22.868   4.049  16.198  1.00 32.36           C  
ATOM    894  O   LEU H 119      21.804   3.544  15.841  1.00 32.35           O  
ATOM    895  N   VAL H 120      23.344   5.195  15.656  1.00 31.52           N  
ATOM    896  CA  VAL H 120      22.670   5.870  14.580  1.00 31.97           C  
ATOM    897  CB  VAL H 120      21.926   7.103  14.999  1.00 32.65           C  
ATOM    898  CG1 VAL H 120      20.700   6.692  15.823  1.00 33.87           C  
ATOM    899  CG2 VAL H 120      22.894   7.998  15.786  1.00 33.95           C  
ATOM    900  C   VAL H 120      23.693   6.298  13.573  1.00 32.31           C  
ATOM    901  O   VAL H 120      24.835   6.601  13.911  1.00 32.35           O  
ATOM    902  N   LYS H 121      23.286   6.323  12.289  1.00 32.78           N  
ATOM    903  CA  LYS H 121      24.160   6.692  11.212  1.00 33.40           C  
ATOM    904  CB  LYS H 121      23.719   6.097   9.868  1.00 34.48           C  
ATOM    905  CG  LYS H 121      23.699   4.569   9.889  1.00 38.47           C  
ATOM    906  CD  LYS H 121      22.891   3.951   8.750  1.00 42.67           C  
ATOM    907  CE  LYS H 121      22.865   2.423   8.778  1.00 44.53           C  
ATOM    908  NZ  LYS H 121      21.945   1.919   7.734  1.00 44.54           N1+
ATOM    909  C   LYS H 121      24.132   8.181  11.086  1.00 32.28           C  
ATOM    910  O   LYS H 121      23.174   8.837  11.488  1.00 32.42           O  
ATOM    911  N   PRO H 122      25.173   8.726  10.524  1.00 32.07           N  
ATOM    912  CA  PRO H 122      25.254  10.152  10.390  1.00 32.83           C  
ATOM    913  CD  PRO H 122      26.489   8.115  10.641  1.00 32.36           C  
ATOM    914  CB  PRO H 122      26.697  10.447   9.983  1.00 32.34           C  
ATOM    915  CG  PRO H 122      27.490   9.282  10.605  1.00 31.46           C  
ATOM    916  C   PRO H 122      24.226  10.672   9.438  1.00 34.55           C  
ATOM    917  O   PRO H 122      23.805   9.937   8.547  1.00 35.52           O  
ATOM    918  N   SER H 123      23.815  11.940   9.631  1.00 36.18           N  
ATOM    919  CA  SER H 123      22.836  12.590   8.808  1.00 37.23           C  
ATOM    920  CB  SER H 123      23.134  12.427   7.308  1.00 38.65           C  
ATOM    921  OG  SER H 123      22.141  13.084   6.537  1.00 48.15           O  
ATOM    922  C   SER H 123      21.483  12.008   9.083  1.00 36.61           C  
ATOM    923  O   SER H 123      20.491  12.435   8.495  1.00 38.84           O  
ATOM    924  N   SER H 124      21.395  11.047  10.019  1.00 37.35           N  
ATOM    925  CA  SER H 124      20.121  10.468  10.334  1.00 38.27           C  
ATOM    926  CB  SER H 124      20.199   8.985  10.733  1.00 40.30           C  
ATOM    927  OG  SER H 124      20.676   8.212   9.642  1.00  0.00           O  
ATOM    928  C   SER H 124      19.553  11.219  11.493  1.00 37.07           C  
ATOM    929  O   SER H 124      20.184  12.131  12.028  1.00 36.68           O  
ATOM    930  N   SER H 125      18.324  10.853  11.908  1.00 36.40           N  
ATOM    931  CA  SER H 125      17.702  11.515  13.013  1.00 36.03           C  
ATOM    932  CB  SER H 125      16.234  11.880  12.747  1.00 37.07           C  
ATOM    933  OG  SER H 125      15.493  10.707  12.452  1.00 40.24           O  
ATOM    934  C   SER H 125      17.747  10.588  14.188  1.00 34.84           C  
ATOM    935  O   SER H 125      17.596   9.374  14.053  1.00 34.16           O  
ATOM    936  N   LEU H 126      17.976  11.157  15.385  1.00 33.25           N  
ATOM    937  CA  LEU H 126      18.067  10.385  16.591  1.00 31.72           C  
ATOM    938  CB  LEU H 126      19.263  10.853  17.451  1.00 30.33           C  
ATOM    939  CG  LEU H 126      19.510  10.130  18.790  1.00 30.05           C  
ATOM    940  CD1 LEU H 126      20.848  10.578  19.400  1.00 29.13           C  
ATOM    941  CD2 LEU H 126      18.375  10.360  19.794  1.00 29.86           C  
ATOM    942  C   LEU H 126      16.781  10.582  17.334  1.00 30.48           C  
ATOM    943  O   LEU H 126      16.309  11.708  17.485  1.00 28.86           O  
ATOM    944  N   LYS H 127      16.167   9.474  17.797  1.00 30.78           N  
ATOM    945  CA  LYS H 127      14.927   9.550  18.517  1.00 29.78           C  
ATOM    946  CB  LYS H 127      13.750   8.913  17.760  1.00 31.13           C  
ATOM    947  CG  LYS H 127      13.134   9.804  16.681  1.00  0.00           C  
ATOM    948  CD  LYS H 127      12.413  11.020  17.264  1.00  0.00           C  
ATOM    949  CE  LYS H 127      11.516  11.745  16.260  1.00  0.00           C  
ATOM    950  NZ  LYS H 127      10.562  12.619  16.980  1.00  0.00           N1+
ATOM    951  C   LYS H 127      15.063   8.782  19.798  1.00 28.37           C  
ATOM    952  O   LYS H 127      15.499   7.632  19.800  1.00 29.12           O  
ATOM    953  N   LEU H 128      14.687   9.413  20.931  1.00 26.53           N  
ATOM    954  CA  LEU H 128      14.741   8.757  22.208  1.00 24.61           C  
ATOM    955  CB  LEU H 128      15.855   9.285  23.132  1.00 23.43           C  
ATOM    956  CG  LEU H 128      17.280   8.921  22.670  1.00 24.45           C  
ATOM    957  CD1 LEU H 128      18.336   9.479  23.636  1.00 25.77           C  
ATOM    958  CD2 LEU H 128      17.435   7.404  22.470  1.00 24.40           C  
ATOM    959  C   LEU H 128      13.440   8.990  22.911  1.00 23.75           C  
ATOM    960  O   LEU H 128      12.753   9.979  22.656  1.00 23.22           O  
ATOM    961  N   THR H 129      13.066   8.063  23.815  1.00 23.23           N  
ATOM    962  CA  THR H 129      11.832   8.198  24.533  1.00 24.17           C  
ATOM    963  CB  THR H 129      10.861   7.090  24.243  1.00 23.89           C  
ATOM    964  OG1 THR H 129      10.563   7.047  22.856  1.00 26.90           O  
ATOM    965  CG2 THR H 129       9.578   7.332  25.055  1.00 26.61           C  
ATOM    966  C   THR H 129      12.123   8.137  26.001  1.00 25.59           C  
ATOM    967  O   THR H 129      13.029   7.430  26.439  1.00 26.50           O  
ATOM    968  N   CYS H 130      11.365   8.912  26.805  1.00 25.30           N  
ATOM    969  CA  CYS H 130      11.535   8.862  28.229  1.00 25.26           C  
ATOM    970  CB  CYS H 130      12.007  10.200  28.841  1.00 25.31           C  
ATOM    971  SG  CYS H 130      12.227  10.140  30.648  1.00 24.90           S  
ATOM    972  C   CYS H 130      10.199   8.502  28.798  1.00 25.58           C  
ATOM    973  O   CYS H 130       9.212   9.211  28.598  1.00 25.87           O  
ATOM    974  N   THR H 131      10.133   7.369  29.523  1.00 26.13           N  
ATOM    975  CA  THR H 131       8.885   6.937  30.080  1.00 26.44           C  
ATOM    976  CB  THR H 131       8.674   5.452  29.997  1.00 28.14           C  
ATOM    977  OG1 THR H 131       8.718   5.025  28.644  1.00 27.58           O  
ATOM    978  CG2 THR H 131       7.308   5.107  30.611  1.00 23.39           C  
ATOM    979  C   THR H 131       8.912   7.300  31.526  1.00 27.04           C  
ATOM    980  O   THR H 131       9.852   6.971  32.246  1.00 26.15           O  
ATOM    981  N   THR H 132       7.861   8.004  31.988  1.00 28.16           N  
ATOM    982  CA  THR H 132       7.836   8.428  33.353  1.00 29.11           C  
ATOM    983  CB  THR H 132       7.531   9.888  33.513  1.00 29.26           C  
ATOM    984  OG1 THR H 132       7.674  10.273  34.873  1.00  0.00           O  
ATOM    985  CG2 THR H 132       6.093  10.146  33.034  1.00 29.07           C  
ATOM    986  C   THR H 132       6.763   7.678  34.064  1.00 30.52           C  
ATOM    987  O   THR H 132       5.696   7.415  33.513  1.00 30.77           O  
ATOM    988  N   THR H 133       7.047   7.284  35.319  1.00 32.09           N  
ATOM    989  CA  THR H 133       6.075   6.577  36.094  1.00 34.67           C  
ATOM    990  CB  THR H 133       6.419   5.129  36.292  1.00 35.32           C  
ATOM    991  OG1 THR H 133       6.595   4.486  35.039  1.00 38.10           O  
ATOM    992  CG2 THR H 133       5.268   4.457  37.048  1.00 36.77           C  
ATOM    993  C   THR H 133       6.053   7.210  37.450  1.00 34.89           C  
ATOM    994  O   THR H 133       7.057   7.752  37.909  1.00 33.57           O  
ATOM    995  N   GLY H 134       4.853   7.193  38.065  1.00 20.91           N  
ATOM    996  CA  GLY H 134       4.650   7.677  39.395  1.00 21.93           C  
ATOM    997  C   GLY H 134       4.178   9.095  39.360  1.00 23.80           C  
ATOM    998  O   GLY H 134       3.603   9.577  40.335  1.00 24.84           O  
ATOM    999  N   TYR H 135       4.407   9.810  38.241  1.00 23.60           N  
ATOM   1000  CA  TYR H 135       4.003  11.187  38.196  1.00 23.02           C  
ATOM   1001  CB  TYR H 135       5.215  12.112  38.475  1.00 21.67           C  
ATOM   1002  CG  TYR H 135       4.812  13.533  38.726  1.00 23.85           C  
ATOM   1003  CD1 TYR H 135       4.699  14.440  37.696  1.00 24.01           C  
ATOM   1004  CD2 TYR H 135       4.566  13.964  40.010  1.00 24.40           C  
ATOM   1005  CE1 TYR H 135       4.332  15.744  37.946  1.00 24.48           C  
ATOM   1006  CE2 TYR H 135       4.199  15.266  40.262  1.00 24.45           C  
ATOM   1007  CZ  TYR H 135       4.080  16.164  39.229  1.00 25.35           C  
ATOM   1008  OH  TYR H 135       3.701  17.501  39.484  1.00 27.52           O  
ATOM   1009  C   TYR H 135       3.488  11.446  36.808  1.00 23.22           C  
ATOM   1010  O   TYR H 135       4.049  10.955  35.829  1.00 24.17           O  
ATOM   1011  N   SER H 136       2.386  12.208  36.671  1.00 23.30           N  
ATOM   1012  CA  SER H 136       1.920  12.470  35.342  1.00 23.98           C  
ATOM   1013  CB  SER H 136       0.424  12.817  35.262  1.00 26.70           C  
ATOM   1014  OG  SER H 136       0.045  13.063  33.916  1.00 34.54           O  
ATOM   1015  C   SER H 136       2.703  13.625  34.813  1.00 21.96           C  
ATOM   1016  O   SER H 136       2.984  14.583  35.527  1.00 20.33           O  
ATOM   1017  N   ILE H 137       3.063  13.559  33.521  1.00 21.87           N  
ATOM   1018  CA  ILE H 137       3.832  14.559  32.842  1.00 21.64           C  
ATOM   1019  CB  ILE H 137       4.288  14.085  31.495  1.00 20.33           C  
ATOM   1020  CG1 ILE H 137       3.093  13.722  30.600  1.00 20.48           C  
ATOM   1021  CG2 ILE H 137       5.257  12.917  31.745  1.00 19.81           C  
ATOM   1022  CD1 ILE H 137       3.495  13.363  29.168  1.00 21.46           C  
ATOM   1023  C   ILE H 137       3.053  15.842  32.746  1.00 22.78           C  
ATOM   1024  O   ILE H 137       3.643  16.910  32.609  1.00 23.24           O  
ATOM   1025  N   SER H 138       1.708  15.755  32.684  1.00 23.81           N  
ATOM   1026  CA  SER H 138       0.844  16.907  32.603  1.00 24.18           C  
ATOM   1027  CB  SER H 138      -0.558  16.560  32.066  1.00 24.37           C  
ATOM   1028  OG  SER H 138      -1.218  15.674  32.958  1.00  0.00           O  
ATOM   1029  C   SER H 138       0.653  17.591  33.932  1.00 24.49           C  
ATOM   1030  O   SER H 138       0.319  18.775  33.974  1.00 24.82           O  
ATOM   1031  N   SER H 139       0.838  16.878  35.061  1.00 24.42           N  
ATOM   1032  CA  SER H 139       0.548  17.456  36.351  1.00 25.01           C  
ATOM   1033  CB  SER H 139       0.794  16.478  37.511  1.00 25.47           C  
ATOM   1034  OG  SER H 139      -0.115  15.389  37.429  1.00 27.86           O  
ATOM   1035  C   SER H 139       1.376  18.682  36.590  1.00 26.36           C  
ATOM   1036  O   SER H 139       0.827  19.736  36.913  1.00 28.74           O  
ATOM   1037  N   GLY H 140       2.713  18.596  36.430  1.00 25.53           N  
ATOM   1038  CA  GLY H 140       3.545  19.746  36.679  1.00 24.16           C  
ATOM   1039  C   GLY H 140       4.937  19.449  36.200  1.00 24.28           C  
ATOM   1040  O   GLY H 140       5.164  18.507  35.443  1.00 26.77           O  
ATOM   1041  N   TYR H 141       5.907  20.290  36.622  1.00 21.87           N  
ATOM   1042  CA  TYR H 141       7.292  20.062  36.327  1.00 19.29           C  
ATOM   1043  CB  TYR H 141       7.804  18.677  36.741  1.00 20.04           C  
ATOM   1044  CG  TYR H 141       7.655  18.526  38.210  1.00 22.71           C  
ATOM   1045  CD1 TYR H 141       8.645  18.947  39.056  1.00 21.36           C  
ATOM   1046  CD2 TYR H 141       6.532  17.949  38.740  1.00 22.47           C  
ATOM   1047  CE1 TYR H 141       8.518  18.799  40.414  1.00 23.11           C  
ATOM   1048  CE2 TYR H 141       6.397  17.799  40.096  1.00 22.08           C  
ATOM   1049  CZ  TYR H 141       7.393  18.221  40.937  1.00 23.26           C  
ATOM   1050  OH  TYR H 141       7.269  18.073  42.334  1.00 27.33           O  
ATOM   1051  C   TYR H 141       7.595  20.194  34.867  1.00 17.64           C  
ATOM   1052  O   TYR H 141       6.739  20.049  33.997  1.00 18.32           O  
ATOM   1053  N   SER H 142       8.858  20.563  34.593  1.00 21.92           N  
ATOM   1054  CA  SER H 142       9.445  20.586  33.282  1.00 19.96           C  
ATOM   1055  CB  SER H 142      10.361  21.797  33.044  1.00 18.89           C  
ATOM   1056  OG  SER H 142       9.606  22.999  33.073  1.00  0.00           O  
ATOM   1057  C   SER H 142      10.287  19.361  33.143  1.00 19.43           C  
ATOM   1058  O   SER H 142      11.030  18.981  34.051  1.00 19.94           O  
ATOM   1059  N   TRP H 143      10.188  18.712  31.969  1.00 19.27           N  
ATOM   1060  CA  TRP H 143      10.897  17.491  31.754  1.00 19.67           C  
ATOM   1061  CB  TRP H 143       9.943  16.405  31.246  1.00 20.07           C  
ATOM   1062  CG  TRP H 143       8.747  16.338  32.170  1.00 22.68           C  
ATOM   1063  CD2 TRP H 143       8.581  15.473  33.306  1.00 23.62           C  
ATOM   1064  CD1 TRP H 143       7.630  17.120  32.121  1.00 24.31           C  
ATOM   1065  NE1 TRP H 143       6.787  16.808  33.157  1.00 24.58           N  
ATOM   1066  CE2 TRP H 143       7.357  15.796  33.894  1.00 24.52           C  
ATOM   1067  CE3 TRP H 143       9.383  14.498  33.824  1.00 23.84           C  
ATOM   1068  CZ2 TRP H 143       6.912  15.148  35.009  1.00 25.02           C  
ATOM   1069  CZ3 TRP H 143       8.924  13.841  34.946  1.00 24.77           C  
ATOM   1070  CH2 TRP H 143       7.714  14.159  35.527  1.00 26.49           C  
ATOM   1071  C   TRP H 143      11.965  17.796  30.750  1.00 19.74           C  
ATOM   1072  O   TRP H 143      11.697  18.197  29.617  1.00 20.35           O  
ATOM   1073  N   HIS H 144      13.230  17.586  31.156  1.00 18.34           N  
ATOM   1074  CA  HIS H 144      14.330  18.022  30.344  1.00 17.86           C  
ATOM   1075  ND1 HIS H 144      13.909  20.042  32.837  1.00  0.00           N  
ATOM   1076  CG  HIS H 144      14.779  20.071  31.770  1.00 13.63           C  
ATOM   1077  CB  HIS H 144      15.361  18.843  31.136  1.00 16.31           C  
ATOM   1078  NE2 HIS H 144      14.228  22.184  32.336  1.00  0.00           N  
ATOM   1079  CD2 HIS H 144      14.963  21.387  31.477  1.00  0.00           C  
ATOM   1080  CE1 HIS H 144      13.611  21.332  33.133  1.00  0.00           C  
ATOM   1081  C   HIS H 144      15.089  16.863  29.778  1.00 18.44           C  
ATOM   1082  O   HIS H 144      14.961  15.718  30.210  1.00 19.55           O  
ATOM   1083  N   TRP H 145      15.885  17.165  28.730  1.00 17.22           N  
ATOM   1084  CA  TRP H 145      16.787  16.223  28.141  1.00 16.14           C  
ATOM   1085  CB  TRP H 145      16.548  15.945  26.646  1.00 15.35           C  
ATOM   1086  CG  TRP H 145      15.356  15.063  26.371  1.00 16.84           C  
ATOM   1087  CD2 TRP H 145      15.399  13.629  26.449  1.00 16.73           C  
ATOM   1088  CD1 TRP H 145      14.078  15.393  26.024  1.00 17.14           C  
ATOM   1089  NE1 TRP H 145      13.323  14.253  25.877  1.00 17.97           N  
ATOM   1090  CE2 TRP H 145      14.124  13.159  26.137  1.00 16.82           C  
ATOM   1091  CE3 TRP H 145      16.420  12.774  26.756  1.00 17.48           C  
ATOM   1092  CZ2 TRP H 145      13.849  11.822  26.128  1.00 17.44           C  
ATOM   1093  CZ3 TRP H 145      16.140  11.425  26.746  1.00 17.19           C  
ATOM   1094  CH2 TRP H 145      14.879  10.960  26.438  1.00 17.57           C  
ATOM   1095  C   TRP H 145      18.149  16.824  28.286  1.00 16.08           C  
ATOM   1096  O   TRP H 145      18.372  17.975  27.913  1.00 15.66           O  
ATOM   1097  N   ILE H 146      19.089  16.052  28.867  1.00 16.80           N  
ATOM   1098  CA  ILE H 146      20.430  16.518  29.089  1.00 17.78           C  
ATOM   1099  CB  ILE H 146      20.705  16.749  30.546  1.00 19.10           C  
ATOM   1100  CG1 ILE H 146      19.718  17.792  31.098  1.00 18.64           C  
ATOM   1101  CG2 ILE H 146      22.181  17.146  30.713  1.00 17.50           C  
ATOM   1102  CD1 ILE H 146      19.670  17.840  32.622  1.00 20.23           C  
ATOM   1103  C   ILE H 146      21.354  15.437  28.612  1.00 17.77           C  
ATOM   1104  O   ILE H 146      21.100  14.255  28.838  1.00 20.15           O  
ATOM   1105  N   ARG H 147      22.460  15.806  27.929  1.00 16.79           N  
ATOM   1106  CA  ARG H 147      23.345  14.783  27.441  1.00 17.66           C  
ATOM   1107  CB  ARG H 147      23.371  14.654  25.907  1.00 16.53           C  
ATOM   1108  CG  ARG H 147      23.746  15.925  25.140  1.00 16.13           C  
ATOM   1109  CD  ARG H 147      23.744  15.690  23.627  1.00 16.90           C  
ATOM   1110  NE  ARG H 147      23.868  16.997  22.921  1.00 16.80           N  
ATOM   1111  CZ  ARG H 147      24.349  17.005  21.645  1.00 17.70           C  
ATOM   1112  NH1 ARG H 147      24.831  15.851  21.103  1.00 18.75           N1+
ATOM   1113  NH2 ARG H 147      24.351  18.147  20.898  1.00 16.38           N  
ATOM   1114  C   ARG H 147      24.736  15.017  27.932  1.00 17.71           C  
ATOM   1115  O   ARG H 147      25.126  16.141  28.242  1.00 17.02           O  
ATOM   1116  N   GLN H 148      25.510  13.917  28.050  1.00 17.58           N  
ATOM   1117  CA  GLN H 148      26.867  14.005  28.507  1.00 18.88           C  
ATOM   1118  CB  GLN H 148      27.088  13.287  29.851  1.00 19.07           C  
ATOM   1119  CG  GLN H 148      28.488  13.468  30.440  1.00 16.78           C  
ATOM   1120  CD  GLN H 148      28.499  12.838  31.827  1.00 17.69           C  
ATOM   1121  OE1 GLN H 148      28.019  11.723  32.025  1.00 20.40           O  
ATOM   1122  NE2 GLN H 148      29.056  13.575  32.826  1.00 17.21           N  
ATOM   1123  C   GLN H 148      27.747  13.369  27.471  1.00 20.17           C  
ATOM   1124  O   GLN H 148      27.560  12.212  27.102  1.00 19.45           O  
ATOM   1125  N   GLU H 149      28.745  14.131  26.979  1.00 23.96           N  
ATOM   1126  CA  GLU H 149      29.635  13.677  25.945  1.00 26.78           C  
ATOM   1127  CB  GLU H 149      30.237  14.828  25.122  1.00 26.37           C  
ATOM   1128  CG  GLU H 149      29.206  15.613  24.310  1.00 28.40           C  
ATOM   1129  CD  GLU H 149      29.945  16.711  23.557  1.00  0.00           C  
ATOM   1130  OE1 GLU H 149      30.966  16.388  22.892  1.00  0.00           O  
ATOM   1131  OE2 GLU H 149      29.504  17.888  23.642  1.00  0.00           O1-
ATOM   1132  C   GLU H 149      30.778  12.959  26.575  1.00 27.72           C  
ATOM   1133  O   GLU H 149      30.945  12.959  27.794  1.00 25.64           O  
ATOM   1134  N   PRO H 150      31.559  12.304  25.761  1.00 30.27           N  
ATOM   1135  CA  PRO H 150      32.689  11.618  26.297  1.00 31.52           C  
ATOM   1136  CD  PRO H 150      31.061  11.675  24.549  1.00 31.64           C  
ATOM   1137  CB  PRO H 150      33.240  10.769  25.157  1.00 33.21           C  
ATOM   1138  CG  PRO H 150      31.989  10.470  24.307  1.00 33.15           C  
ATOM   1139  C   PRO H 150      33.568  12.724  26.763  1.00 33.09           C  
ATOM   1140  O   PRO H 150      33.648  13.747  26.086  1.00 34.89           O  
ATOM   1141  N   GLY H 151      34.257  12.549  27.896  1.00 31.85           N  
ATOM   1142  CA  GLY H 151      34.994  13.661  28.410  1.00 30.93           C  
ATOM   1143  C   GLY H 151      34.153  14.209  29.520  1.00 31.39           C  
ATOM   1144  O   GLY H 151      34.595  15.046  30.305  1.00 30.65           O  
ATOM   1145  N   LYS H 152      32.907  13.701  29.599  1.00 30.10           N  
ATOM   1146  CA  LYS H 152      31.954  13.977  30.639  1.00 30.37           C  
ATOM   1147  CB  LYS H 152      32.545  13.730  32.037  1.00 34.14           C  
ATOM   1148  CG  LYS H 152      33.036  12.297  32.252  1.00 39.16           C  
ATOM   1149  CD  LYS H 152      31.947  11.235  32.094  1.00  0.00           C  
ATOM   1150  CE  LYS H 152      32.455   9.808  32.310  1.00  0.00           C  
ATOM   1151  NZ  LYS H 152      31.347   8.842  32.145  1.00  0.00           N1+
ATOM   1152  C   LYS H 152      31.402  15.377  30.631  1.00 28.80           C  
ATOM   1153  O   LYS H 152      30.844  15.807  31.639  1.00 28.99           O  
ATOM   1154  N   SER H 153      31.485  16.128  29.517  1.00 27.01           N  
ATOM   1155  CA  SER H 153      30.879  17.435  29.544  1.00 26.23           C  
ATOM   1156  CB  SER H 153      31.278  18.320  28.351  1.00 28.57           C  
ATOM   1157  OG  SER H 153      30.802  17.751  27.139  1.00  0.00           O  
ATOM   1158  C   SER H 153      29.390  17.233  29.492  1.00 24.52           C  
ATOM   1159  O   SER H 153      28.910  16.323  28.821  1.00 23.22           O  
ATOM   1160  N   LEU H 154      28.615  18.085  30.204  1.00 22.49           N  
ATOM   1161  CA  LEU H 154      27.179  17.973  30.246  1.00 20.00           C  
ATOM   1162  CB  LEU H 154      26.604  18.068  31.672  1.00 18.40           C  
ATOM   1163  CG  LEU H 154      26.875  16.833  32.553  1.00 15.70           C  
ATOM   1164  CD1 LEU H 154      26.423  17.074  34.001  1.00 14.77           C  
ATOM   1165  CD2 LEU H 154      26.211  15.580  31.960  1.00 15.39           C  
ATOM   1166  C   LEU H 154      26.594  19.111  29.466  1.00 19.48           C  
ATOM   1167  O   LEU H 154      27.096  20.233  29.522  1.00 19.64           O  
ATOM   1168  N   GLU H 155      25.514  18.842  28.697  1.00 17.82           N  
ATOM   1169  CA  GLU H 155      24.898  19.884  27.925  1.00 17.94           C  
ATOM   1170  CB  GLU H 155      25.163  19.757  26.415  1.00 18.69           C  
ATOM   1171  CG  GLU H 155      24.515  20.865  25.583  1.00 21.58           C  
ATOM   1172  CD  GLU H 155      24.860  20.613  24.123  1.00 19.48           C  
ATOM   1173  OE1 GLU H 155      25.502  19.568  23.846  1.00 22.12           O  
ATOM   1174  OE2 GLU H 155      24.488  21.458  23.267  1.00 19.84           O1-
ATOM   1175  C   GLU H 155      23.410  19.818  28.118  1.00 18.06           C  
ATOM   1176  O   GLU H 155      22.807  18.751  28.014  1.00 17.59           O  
ATOM   1177  N   TRP H 156      22.774  20.978  28.387  1.00 18.27           N  
ATOM   1178  CA  TRP H 156      21.346  21.025  28.581  1.00 18.04           C  
ATOM   1179  CB  TRP H 156      20.883  22.150  29.515  1.00 17.87           C  
ATOM   1180  CG  TRP H 156      19.385  22.324  29.526  1.00 16.76           C  
ATOM   1181  CD2 TRP H 156      18.705  23.407  28.874  1.00 15.51           C  
ATOM   1182  CD1 TRP H 156      18.422  21.565  30.125  1.00 14.98           C  
ATOM   1183  NE1 TRP H 156      17.183  22.106  29.881  1.00 11.38           N  
ATOM   1184  CE2 TRP H 156      17.342  23.242  29.115  1.00 15.94           C  
ATOM   1185  CE3 TRP H 156      19.178  24.461  28.145  1.00 13.66           C  
ATOM   1186  CZ2 TRP H 156      16.427  24.129  28.626  1.00 13.75           C  
ATOM   1187  CZ3 TRP H 156      18.252  25.350  27.646  1.00 14.40           C  
ATOM   1188  CH2 TRP H 156      16.902  25.187  27.882  1.00 11.99           C  
ATOM   1189  C   TRP H 156      20.709  21.276  27.251  1.00 17.78           C  
ATOM   1190  O   TRP H 156      20.927  22.318  26.640  1.00 18.14           O  
ATOM   1191  N   MET H 157      19.976  20.266  26.741  1.00 16.79           N  
ATOM   1192  CA  MET H 157      19.305  20.305  25.469  1.00 17.92           C  
ATOM   1193  CB  MET H 157      18.999  18.884  24.973  1.00 17.70           C  
ATOM   1194  CG  MET H 157      20.281  18.058  24.829  1.00 17.13           C  
ATOM   1195  SD  MET H 157      20.053  16.352  24.248  1.00 21.24           S  
ATOM   1196  CE  MET H 157      19.830  16.799  22.502  1.00 19.82           C  
ATOM   1197  C   MET H 157      18.040  21.124  25.426  1.00 17.92           C  
ATOM   1198  O   MET H 157      17.829  21.887  24.483  1.00 17.70           O  
ATOM   1199  N   GLY H 158      17.154  20.991  26.440  1.00 18.47           N  
ATOM   1200  CA  GLY H 158      15.903  21.706  26.409  1.00 17.77           C  
ATOM   1201  C   GLY H 158      14.900  20.949  27.227  1.00 17.90           C  
ATOM   1202  O   GLY H 158      15.223  19.925  27.826  1.00 16.42           O  
ATOM   1203  N   TYR H 159      13.652  21.462  27.309  1.00 18.99           N  
ATOM   1204  CA  TYR H 159      12.651  20.753  28.054  1.00 19.76           C  
ATOM   1205  CB  TYR H 159      12.670  21.042  29.567  1.00 19.84           C  
ATOM   1206  CG  TYR H 159      12.352  22.475  29.807  1.00 19.42           C  
ATOM   1207  CD1 TYR H 159      11.046  22.884  29.907  1.00 21.01           C  
ATOM   1208  CD2 TYR H 159      13.358  23.404  29.940  1.00 20.53           C  
ATOM   1209  CE1 TYR H 159      10.752  24.204  30.134  1.00 19.69           C  
ATOM   1210  CE2 TYR H 159      13.068  24.728  30.168  1.00 21.13           C  
ATOM   1211  CZ  TYR H 159      11.758  25.131  30.264  1.00 22.64           C  
ATOM   1212  OH  TYR H 159      11.448  26.487  30.496  1.00 24.71           O  
ATOM   1213  C   TYR H 159      11.290  21.049  27.509  1.00 19.72           C  
ATOM   1214  O   TYR H 159      11.119  21.896  26.633  1.00 18.87           O  
ATOM   1215  N   ILE H 160      10.290  20.278  27.984  1.00 21.24           N  
ATOM   1216  CA  ILE H 160       8.917  20.500  27.648  1.00 21.10           C  
ATOM   1217  CB  ILE H 160       8.324  19.406  26.812  1.00 20.29           C  
ATOM   1218  CG1 ILE H 160       6.908  19.792  26.365  1.00 21.12           C  
ATOM   1219  CG2 ILE H 160       8.420  18.081  27.588  1.00 22.19           C  
ATOM   1220  CD1 ILE H 160       6.364  18.904  25.249  1.00 19.47           C  
ATOM   1221  C   ILE H 160       8.199  20.561  28.960  1.00 22.37           C  
ATOM   1222  O   ILE H 160       8.375  19.692  29.812  1.00 21.51           O  
ATOM   1223  N   HIS H 161       7.381  21.611  29.159  1.00 22.67           N  
ATOM   1224  CA  HIS H 161       6.690  21.830  30.399  1.00 23.65           C  
ATOM   1225  ND1 HIS H 161       7.786  24.742  31.907  1.00  0.00           N  
ATOM   1226  CG  HIS H 161       7.214  24.345  30.717  1.00 32.91           C  
ATOM   1227  CB  HIS H 161       6.179  23.268  30.599  1.00 24.25           C  
ATOM   1228  NE2 HIS H 161       8.630  26.058  30.325  1.00  0.00           N  
ATOM   1229  CD2 HIS H 161       7.745  25.156  29.762  1.00  0.00           C  
ATOM   1230  CE1 HIS H 161       8.622  25.770  31.614  1.00  0.00           C  
ATOM   1231  C   HIS H 161       5.444  21.001  30.435  1.00 24.32           C  
ATOM   1232  O   HIS H 161       5.028  20.405  29.445  1.00 24.85           O  
ATOM   1233  N   TYR H 162       4.716  21.077  31.573  1.00 21.62           N  
ATOM   1234  CA  TYR H 162       3.448  20.422  31.765  1.00 23.86           C  
ATOM   1235  CB  TYR H 162       2.954  20.522  33.224  1.00 24.59           C  
ATOM   1236  CG  TYR H 162       2.706  21.939  33.617  1.00 25.90           C  
ATOM   1237  CD1 TYR H 162       3.735  22.852  33.674  1.00 25.70           C  
ATOM   1238  CD2 TYR H 162       1.443  22.343  33.975  1.00 25.58           C  
ATOM   1239  CE1 TYR H 162       3.494  24.153  34.052  1.00 27.50           C  
ATOM   1240  CE2 TYR H 162       1.195  23.640  34.353  1.00 26.68           C  
ATOM   1241  CZ  TYR H 162       2.222  24.550  34.390  1.00 28.54           C  
ATOM   1242  OH  TYR H 162       1.971  25.884  34.777  1.00 31.09           O  
ATOM   1243  C   TYR H 162       2.413  20.990  30.818  1.00 24.49           C  
ATOM   1244  O   TYR H 162       1.552  20.259  30.327  1.00 23.67           O  
ATOM   1245  N   SER H 163       2.450  22.319  30.572  1.00 23.86           N  
ATOM   1246  CA  SER H 163       1.529  23.022  29.712  1.00 24.01           C  
ATOM   1247  CB  SER H 163       1.623  24.551  29.850  1.00 24.54           C  
ATOM   1248  OG  SER H 163       2.875  25.013  29.366  1.00 28.02           O  
ATOM   1249  C   SER H 163       1.768  22.691  28.267  1.00 23.13           C  
ATOM   1250  O   SER H 163       0.876  22.885  27.440  1.00 22.00           O  
ATOM   1251  N   GLY H 164       2.959  22.175  27.902  1.00 26.18           N  
ATOM   1252  CA  GLY H 164       3.204  21.876  26.514  1.00 28.99           C  
ATOM   1253  C   GLY H 164       4.135  22.894  25.901  1.00 30.02           C  
ATOM   1254  O   GLY H 164       4.308  22.940  24.685  1.00 29.83           O  
ATOM   1255  N   SER H 165       4.753  23.773  26.711  1.00 30.51           N  
ATOM   1256  CA  SER H 165       5.647  24.706  26.077  1.00 29.94           C  
ATOM   1257  CB  SER H 165       5.758  26.063  26.794  1.00 33.01           C  
ATOM   1258  OG  SER H 165       4.530  26.767  26.696  1.00 35.28           O  
ATOM   1259  C   SER H 165       7.008  24.099  26.068  1.00 29.18           C  
ATOM   1260  O   SER H 165       7.374  23.358  26.975  1.00 29.49           O  
ATOM   1261  N   THR H 166       7.803  24.411  25.029  1.00 28.80           N  
ATOM   1262  CA  THR H 166       9.108  23.833  24.912  1.00 28.01           C  
ATOM   1263  CB  THR H 166       9.290  23.034  23.655  1.00 26.71           C  
ATOM   1264  OG1 THR H 166       9.081  23.859  22.518  1.00 28.08           O  
ATOM   1265  CG2 THR H 166       8.288  21.868  23.655  1.00 26.64           C  
ATOM   1266  C   THR H 166      10.122  24.930  24.890  1.00 28.09           C  
ATOM   1267  O   THR H 166       9.829  26.060  24.504  1.00 27.72           O  
ATOM   1268  N   ASP H 167      11.352  24.603  25.342  1.00 26.12           N  
ATOM   1269  CA  ASP H 167      12.428  25.547  25.428  1.00 26.23           C  
ATOM   1270  CB  ASP H 167      12.571  25.981  26.888  1.00 27.70           C  
ATOM   1271  CG  ASP H 167      11.160  26.461  27.247  1.00 32.82           C  
ATOM   1272  OD1 ASP H 167      10.814  27.615  26.880  1.00 34.67           O  
ATOM   1273  OD2 ASP H 167      10.392  25.660  27.846  1.00 38.61           O1-
ATOM   1274  C   ASP H 167      13.656  24.814  24.961  1.00 24.72           C  
ATOM   1275  O   ASP H 167      13.945  23.723  25.449  1.00 24.00           O  
ATOM   1276  N   TYR H 168      14.415  25.373  23.989  1.00 22.77           N  
ATOM   1277  CA  TYR H 168      15.527  24.607  23.488  1.00 21.56           C  
ATOM   1278  CB  TYR H 168      15.437  24.225  21.999  1.00 23.05           C  
ATOM   1279  CG  TYR H 168      14.187  23.467  21.706  1.00 25.88           C  
ATOM   1280  CD1 TYR H 168      14.016  22.177  22.144  1.00 27.62           C  
ATOM   1281  CD2 TYR H 168      13.171  24.067  20.999  1.00 27.38           C  
ATOM   1282  CE1 TYR H 168      12.855  21.495  21.861  1.00 29.18           C  
ATOM   1283  CE2 TYR H 168      12.010  23.388  20.712  1.00 26.93           C  
ATOM   1284  CZ  TYR H 168      11.851  22.095  21.142  1.00 26.76           C  
ATOM   1285  OH  TYR H 168      10.666  21.385  20.855  1.00 28.32           O  
ATOM   1286  C   TYR H 168      16.801  25.390  23.578  1.00 22.98           C  
ATOM   1287  O   TYR H 168      16.811  26.618  23.523  1.00 21.65           O  
ATOM   1288  N   ASN H 169      17.932  24.664  23.713  1.00 21.98           N  
ATOM   1289  CA  ASN H 169      19.226  25.280  23.734  1.00 22.88           C  
ATOM   1290  CB  ASN H 169      20.358  24.266  23.986  1.00 22.07           C  
ATOM   1291  CG  ASN H 169      21.661  25.004  24.256  1.00 23.54           C  
ATOM   1292  OD1 ASN H 169      21.995  25.977  23.583  1.00 23.40           O  
ATOM   1293  ND2 ASN H 169      22.425  24.523  25.273  1.00 23.11           N  
ATOM   1294  C   ASN H 169      19.408  25.869  22.367  1.00 23.90           C  
ATOM   1295  O   ASN H 169      19.145  25.222  21.356  1.00 24.26           O  
ATOM   1296  N   ASP H 170      19.908  27.114  22.306  1.00 26.45           N  
ATOM   1297  CA  ASP H 170      20.002  27.839  21.071  1.00 27.78           C  
ATOM   1298  CB  ASP H 170      20.602  29.243  21.270  1.00 28.34           C  
ATOM   1299  CG  ASP H 170      20.368  30.069  20.012  1.00 30.18           C  
ATOM   1300  OD1 ASP H 170      19.824  29.513  19.021  1.00  0.00           O  
ATOM   1301  OD2 ASP H 170      20.725  31.278  20.030  1.00  0.00           O1-
ATOM   1302  C   ASP H 170      20.879  27.098  20.110  1.00 28.30           C  
ATOM   1303  O   ASP H 170      20.646  27.115  18.902  1.00 29.23           O  
ATOM   1304  N   SER H 171      21.916  26.419  20.622  1.00 29.56           N  
ATOM   1305  CA  SER H 171      22.843  25.750  19.753  1.00 32.67           C  
ATOM   1306  CB  SER H 171      23.899  24.958  20.541  1.00 33.06           C  
ATOM   1307  OG  SER H 171      24.562  25.805  21.466  1.00 34.32           O  
ATOM   1308  C   SER H 171      22.115  24.740  18.915  1.00 31.54           C  
ATOM   1309  O   SER H 171      22.361  24.608  17.718  1.00 32.46           O  
ATOM   1310  N   LEU H 172      21.245  23.959  19.570  1.00 32.30           N  
ATOM   1311  CA  LEU H 172      20.456  22.879  19.037  1.00 33.28           C  
ATOM   1312  CB  LEU H 172      19.982  21.910  20.130  1.00 32.25           C  
ATOM   1313  CG  LEU H 172      21.137  21.129  20.780  1.00 31.19           C  
ATOM   1314  CD1 LEU H 172      22.127  22.069  21.481  1.00 33.25           C  
ATOM   1315  CD2 LEU H 172      20.605  20.036  21.715  1.00 30.65           C  
ATOM   1316  C   LEU H 172      19.239  23.304  18.270  1.00 35.22           C  
ATOM   1317  O   LEU H 172      18.698  22.507  17.510  1.00 34.75           O  
ATOM   1318  N   LYS H 173      18.785  24.559  18.419  1.00 36.98           N  
ATOM   1319  CA  LYS H 173      17.454  24.971  18.052  1.00 39.04           C  
ATOM   1320  CB  LYS H 173      17.325  26.505  18.082  1.00 40.60           C  
ATOM   1321  CG  LYS H 173      15.886  27.016  18.102  1.00 42.91           C  
ATOM   1322  CD  LYS H 173      15.102  26.743  16.820  1.00 44.82           C  
ATOM   1323  CE  LYS H 173      15.161  27.905  15.827  1.00 45.27           C  
ATOM   1324  NZ  LYS H 173      14.558  29.112  16.432  1.00 46.68           N1+
ATOM   1325  C   LYS H 173      16.982  24.475  16.707  1.00 39.27           C  
ATOM   1326  O   LYS H 173      15.833  24.052  16.603  1.00 41.86           O  
ATOM   1327  N   ALA H 174      17.793  24.506  15.634  1.00 40.48           N  
ATOM   1328  CA  ALA H 174      17.272  24.060  14.366  1.00 40.41           C  
ATOM   1329  CB  ALA H 174      18.243  24.329  13.204  1.00 41.89           C  
ATOM   1330  C   ALA H 174      16.959  22.583  14.344  1.00 38.38           C  
ATOM   1331  O   ALA H 174      15.932  22.166  13.807  1.00 38.71           O  
ATOM   1332  N   ARG H 175      17.877  21.758  14.884  1.00 35.07           N  
ATOM   1333  CA  ARG H 175      17.848  20.315  14.855  1.00 31.91           C  
ATOM   1334  CB  ARG H 175      19.236  19.705  15.100  1.00 30.85           C  
ATOM   1335  CG  ARG H 175      20.247  20.082  14.017  1.00 30.74           C  
ATOM   1336  CD  ARG H 175      21.540  19.269  14.078  1.00 30.53           C  
ATOM   1337  NE  ARG H 175      22.221  19.587  15.364  1.00 30.20           N  
ATOM   1338  CZ  ARG H 175      23.009  18.649  15.968  1.00 29.45           C  
ATOM   1339  NH1 ARG H 175      23.155  17.413  15.410  1.00 29.35           N1+
ATOM   1340  NH2 ARG H 175      23.653  18.946  17.134  1.00 28.90           N  
ATOM   1341  C   ARG H 175      16.893  19.643  15.807  1.00 30.02           C  
ATOM   1342  O   ARG H 175      16.419  18.541  15.526  1.00 30.05           O  
ATOM   1343  N   ILE H 176      16.609  20.262  16.967  1.00 28.20           N  
ATOM   1344  CA  ILE H 176      15.941  19.593  18.055  1.00 28.13           C  
ATOM   1345  CB  ILE H 176      16.514  20.011  19.377  1.00 28.74           C  
ATOM   1346  CG1 ILE H 176      16.009  19.125  20.521  1.00 29.01           C  
ATOM   1347  CG2 ILE H 176      16.215  21.505  19.562  1.00 28.87           C  
ATOM   1348  CD1 ILE H 176      16.752  19.373  21.833  1.00 30.99           C  
ATOM   1349  C   ILE H 176      14.462  19.831  18.122  1.00 27.35           C  
ATOM   1350  O   ILE H 176      13.954  20.872  17.708  1.00 27.41           O  
ATOM   1351  N   THR H 177      13.724  18.794  18.592  1.00 27.05           N  
ATOM   1352  CA  THR H 177      12.318  18.910  18.852  1.00 27.10           C  
ATOM   1353  CB  THR H 177      11.453  18.522  17.687  1.00 29.87           C  
ATOM   1354  OG1 THR H 177      10.091  18.795  17.977  1.00  0.00           O  
ATOM   1355  CG2 THR H 177      11.651  17.027  17.392  1.00  0.00           C  
ATOM   1356  C   THR H 177      11.985  17.999  20.000  1.00 26.42           C  
ATOM   1357  O   THR H 177      12.396  16.840  20.027  1.00 26.88           O  
ATOM   1358  N   ILE H 178      11.231  18.511  20.996  1.00 24.91           N  
ATOM   1359  CA  ILE H 178      10.803  17.695  22.096  1.00 23.12           C  
ATOM   1360  CB  ILE H 178      11.209  18.178  23.464  1.00 20.60           C  
ATOM   1361  CG1 ILE H 178      12.712  17.966  23.729  1.00 20.06           C  
ATOM   1362  CG2 ILE H 178      10.319  17.458  24.489  1.00 19.54           C  
ATOM   1363  CD1 ILE H 178      13.646  18.871  22.942  1.00 19.11           C  
ATOM   1364  C   ILE H 178       9.311  17.686  22.068  1.00 23.64           C  
ATOM   1365  O   ILE H 178       8.673  18.737  22.009  1.00 23.87           O  
ATOM   1366  N   THR H 179       8.720  16.477  22.103  1.00 24.81           N  
ATOM   1367  CA  THR H 179       7.293  16.351  22.054  1.00 24.37           C  
ATOM   1368  CB  THR H 179       6.789  15.787  20.759  1.00 23.97           C  
ATOM   1369  OG1 THR H 179       7.320  14.487  20.548  1.00 25.08           O  
ATOM   1370  CG2 THR H 179       7.212  16.727  19.617  1.00 23.49           C  
ATOM   1371  C   THR H 179       6.882  15.411  23.138  1.00 25.14           C  
ATOM   1372  O   THR H 179       7.722  14.831  23.823  1.00 24.08           O  
ATOM   1373  N   ARG H 180       5.558  15.257  23.341  1.00 24.82           N  
ATOM   1374  CA  ARG H 180       5.117  14.397  24.397  1.00 26.35           C  
ATOM   1375  CB  ARG H 180       4.726  15.162  25.672  1.00 26.65           C  
ATOM   1376  CG  ARG H 180       3.578  16.148  25.447  1.00 26.44           C  
ATOM   1377  CD  ARG H 180       3.171  16.923  26.700  1.00 25.87           C  
ATOM   1378  NE  ARG H 180       2.052  17.829  26.314  1.00 24.87           N  
ATOM   1379  CZ  ARG H 180       1.281  18.408  27.279  1.00 24.50           C  
ATOM   1380  NH1 ARG H 180       1.547  18.168  28.595  1.00 24.93           N1+
ATOM   1381  NH2 ARG H 180       0.243  19.223  26.929  1.00 23.93           N  
ATOM   1382  C   ARG H 180       3.900  13.641  23.962  1.00 27.08           C  
ATOM   1383  O   ARG H 180       3.232  14.002  22.993  1.00 28.08           O  
ATOM   1384  N   ASP H 181       3.620  12.530  24.675  1.00 28.59           N  
ATOM   1385  CA  ASP H 181       2.457  11.717  24.452  1.00 31.17           C  
ATOM   1386  CB  ASP H 181       2.800  10.330  23.879  1.00 33.72           C  
ATOM   1387  CG  ASP H 181       1.519   9.654  23.410  1.00 35.58           C  
ATOM   1388  OD1 ASP H 181       0.439   9.950  23.988  1.00 36.74           O  
ATOM   1389  OD2 ASP H 181       1.606   8.831  22.460  1.00 36.17           O1-
ATOM   1390  C   ASP H 181       1.849  11.527  25.808  1.00 31.87           C  
ATOM   1391  O   ASP H 181       2.280  10.674  26.582  1.00 31.63           O  
ATOM   1392  N   THR H 182       0.811  12.322  26.116  1.00 33.83           N  
ATOM   1393  CA  THR H 182       0.202  12.340  27.415  1.00 34.81           C  
ATOM   1394  CB  THR H 182      -0.881  13.375  27.526  1.00 35.13           C  
ATOM   1395  OG1 THR H 182      -1.925  13.097  26.603  1.00 35.76           O  
ATOM   1396  CG2 THR H 182      -0.275  14.757  27.233  1.00 35.61           C  
ATOM   1397  C   THR H 182      -0.407  11.012  27.754  1.00 36.07           C  
ATOM   1398  O   THR H 182      -0.321  10.561  28.896  1.00 37.30           O  
ATOM   1399  N   ALA H 183      -1.045  10.340  26.782  1.00 35.89           N  
ATOM   1400  CA  ALA H 183      -1.720   9.111  27.091  1.00 36.45           C  
ATOM   1401  CB  ALA H 183      -2.418   8.490  25.868  1.00 37.48           C  
ATOM   1402  C   ALA H 183      -0.736   8.101  27.601  1.00 35.85           C  
ATOM   1403  O   ALA H 183      -1.026   7.383  28.558  1.00 35.13           O  
ATOM   1404  N   SER H 184       0.433   7.994  26.942  1.00 35.16           N  
ATOM   1405  CA  SER H 184       1.467   7.060  27.305  1.00 34.70           C  
ATOM   1406  CB  SER H 184       2.382   6.701  26.122  1.00 35.56           C  
ATOM   1407  OG  SER H 184       3.094   7.850  25.687  1.00  0.00           O  
ATOM   1408  C   SER H 184       2.341   7.606  28.404  1.00 32.96           C  
ATOM   1409  O   SER H 184       3.176   6.883  28.944  1.00 34.35           O  
ATOM   1410  N   ASN H 185       2.175   8.901  28.741  1.00 31.17           N  
ATOM   1411  CA  ASN H 185       2.947   9.685  29.675  1.00 30.60           C  
ATOM   1412  CB  ASN H 185       2.531   9.673  31.171  1.00 30.70           C  
ATOM   1413  CG  ASN H 185       3.062   8.524  32.010  1.00 30.58           C  
ATOM   1414  OD1 ASN H 185       3.617   8.771  33.077  1.00 32.38           O  
ATOM   1415  ND2 ASN H 185       2.887   7.255  31.560  1.00 32.49           N  
ATOM   1416  C   ASN H 185       4.420   9.491  29.462  1.00 30.67           C  
ATOM   1417  O   ASN H 185       5.155   8.968  30.301  1.00 29.88           O  
ATOM   1418  N   MET H 186       4.875   9.909  28.264  1.00 29.78           N  
ATOM   1419  CA  MET H 186       6.259   9.851  27.899  1.00 29.19           C  
ATOM   1420  CB  MET H 186       6.600   8.632  27.026  1.00 30.93           C  
ATOM   1421  CG  MET H 186       6.357   7.288  27.717  1.00 32.89           C  
ATOM   1422  SD  MET H 186       6.636   5.839  26.656  1.00  0.00           S  
ATOM   1423  CE  MET H 186       5.940   4.642  27.831  1.00  0.00           C  
ATOM   1424  C   MET H 186       6.541  11.066  27.067  1.00 28.56           C  
ATOM   1425  O   MET H 186       5.638  11.625  26.445  1.00 27.76           O  
ATOM   1426  N   PHE H 187       7.810  11.527  27.056  1.00 26.76           N  
ATOM   1427  CA  PHE H 187       8.172  12.641  26.229  1.00 25.46           C  
ATOM   1428  CB  PHE H 187       8.483  13.942  27.006  1.00 24.43           C  
ATOM   1429  CG  PHE H 187       9.535  13.740  28.041  1.00 16.07           C  
ATOM   1430  CD1 PHE H 187       9.261  13.015  29.172  1.00 15.21           C  
ATOM   1431  CD2 PHE H 187      10.795  14.260  27.891  1.00 15.57           C  
ATOM   1432  CE1 PHE H 187      10.217  12.820  30.141  1.00 13.46           C  
ATOM   1433  CE2 PHE H 187      11.755  14.072  28.857  1.00 14.12           C  
ATOM   1434  CZ  PHE H 187      11.471  13.351  29.989  1.00 14.30           C  
ATOM   1435  C   PHE H 187       9.284  12.194  25.337  1.00 25.52           C  
ATOM   1436  O   PHE H 187       9.965  11.213  25.638  1.00 26.69           O  
ATOM   1437  N   PHE H 188       9.474  12.878  24.187  1.00 24.80           N  
ATOM   1438  CA  PHE H 188      10.406  12.361  23.225  1.00 23.77           C  
ATOM   1439  CB  PHE H 188       9.731  11.945  21.905  1.00 25.29           C  
ATOM   1440  CG  PHE H 188       8.645  10.976  22.218  1.00 24.39           C  
ATOM   1441  CD1 PHE H 188       7.378  11.434  22.498  1.00 25.34           C  
ATOM   1442  CD2 PHE H 188       8.879   9.620  22.235  1.00 25.90           C  
ATOM   1443  CE1 PHE H 188       6.358  10.558  22.788  1.00 27.11           C  
ATOM   1444  CE2 PHE H 188       7.862   8.741  22.525  1.00 26.86           C  
ATOM   1445  CZ  PHE H 188       6.599   9.207  22.801  1.00 27.76           C  
ATOM   1446  C   PHE H 188      11.418  13.394  22.846  1.00 23.88           C  
ATOM   1447  O   PHE H 188      11.222  14.595  23.025  1.00 24.87           O  
ATOM   1448  N   LEU H 189      12.560  12.911  22.313  1.00 23.66           N  
ATOM   1449  CA  LEU H 189      13.619  13.755  21.848  1.00 24.05           C  
ATOM   1450  CB  LEU H 189      14.936  13.540  22.615  1.00 24.05           C  
ATOM   1451  CG  LEU H 189      16.083  14.442  22.127  1.00 24.11           C  
ATOM   1452  CD1 LEU H 189      15.800  15.919  22.421  1.00 22.54           C  
ATOM   1453  CD2 LEU H 189      17.439  13.979  22.679  1.00 24.99           C  
ATOM   1454  C   LEU H 189      13.890  13.395  20.421  1.00 25.16           C  
ATOM   1455  O   LEU H 189      14.063  12.223  20.091  1.00 23.86           O  
ATOM   1456  N   GLN H 190      13.914  14.400  19.527  1.00 25.88           N  
ATOM   1457  CA  GLN H 190      14.230  14.154  18.150  1.00 27.02           C  
ATOM   1458  CB  GLN H 190      13.066  14.445  17.184  1.00 30.50           C  
ATOM   1459  CG  GLN H 190      13.421  14.172  15.721  1.00 37.47           C  
ATOM   1460  CD  GLN H 190      12.214  14.491  14.850  1.00 41.31           C  
ATOM   1461  OE1 GLN H 190      12.255  14.332  13.631  1.00 42.96           O  
ATOM   1462  NE2 GLN H 190      11.106  14.955  15.486  1.00 41.34           N  
ATOM   1463  C   GLN H 190      15.332  15.097  17.789  1.00 26.66           C  
ATOM   1464  O   GLN H 190      15.192  16.309  17.934  1.00 27.14           O  
ATOM   1465  N   LEU H 191      16.473  14.556  17.322  1.00 26.00           N  
ATOM   1466  CA  LEU H 191      17.574  15.396  16.946  1.00 26.29           C  
ATOM   1467  CB  LEU H 191      18.813  15.143  17.824  1.00 24.22           C  
ATOM   1468  CG  LEU H 191      19.986  16.110  17.589  1.00 23.44           C  
ATOM   1469  CD1 LEU H 191      19.623  17.543  18.009  1.00 24.37           C  
ATOM   1470  CD2 LEU H 191      21.260  15.604  18.282  1.00 24.27           C  
ATOM   1471  C   LEU H 191      17.919  15.020  15.533  1.00 26.55           C  
ATOM   1472  O   LEU H 191      18.249  13.868  15.258  1.00 25.35           O  
ATOM   1473  N   SER H 192      17.843  15.984  14.591  1.00 27.59           N  
ATOM   1474  CA  SER H 192      18.087  15.663  13.209  1.00 28.81           C  
ATOM   1475  CB  SER H 192      17.181  16.435  12.234  1.00 31.35           C  
ATOM   1476  OG  SER H 192      15.822  16.086  12.448  1.00  0.00           O  
ATOM   1477  C   SER H 192      19.509  15.960  12.829  1.00 29.77           C  
ATOM   1478  O   SER H 192      20.250  16.614  13.561  1.00 29.38           O  
ATOM   1479  N   SER H 193      19.916  15.454  11.646  1.00 31.28           N  
ATOM   1480  CA  SER H 193      21.209  15.710  11.075  1.00 31.95           C  
ATOM   1481  CB  SER H 193      21.341  17.157  10.567  1.00 33.13           C  
ATOM   1482  OG  SER H 193      22.627  17.375  10.008  1.00 39.78           O  
ATOM   1483  C   SER H 193      22.288  15.454  12.082  1.00 32.09           C  
ATOM   1484  O   SER H 193      23.153  16.300  12.297  1.00 33.71           O  
ATOM   1485  N   VAL H 194      22.280  14.260  12.704  1.00 30.97           N  
ATOM   1486  CA  VAL H 194      23.242  13.922  13.717  1.00 31.33           C  
ATOM   1487  CB  VAL H 194      22.899  12.674  14.481  1.00 32.28           C  
ATOM   1488  CG1 VAL H 194      21.595  12.902  15.258  1.00 32.14           C  
ATOM   1489  CG2 VAL H 194      22.825  11.503  13.490  1.00 33.15           C  
ATOM   1490  C   VAL H 194      24.597  13.703  13.116  1.00 32.15           C  
ATOM   1491  O   VAL H 194      24.732  13.322  11.954  1.00 32.32           O  
ATOM   1492  N   THR H 195      25.646  13.976  13.922  1.00 31.91           N  
ATOM   1493  CA  THR H 195      27.007  13.774  13.509  1.00 30.97           C  
ATOM   1494  CB  THR H 195      27.755  15.047  13.242  1.00 30.85           C  
ATOM   1495  OG1 THR H 195      27.856  15.819  14.430  1.00 24.23           O  
ATOM   1496  CG2 THR H 195      27.009  15.839  12.156  1.00 22.20           C  
ATOM   1497  C   THR H 195      27.710  13.074  14.632  1.00 31.43           C  
ATOM   1498  O   THR H 195      27.117  12.775  15.665  1.00 29.99           O  
ATOM   1499  N   SER H 196      29.016  12.804  14.453  1.00 31.97           N  
ATOM   1500  CA  SER H 196      29.791  12.091  15.427  1.00 32.63           C  
ATOM   1501  CB  SER H 196      31.246  11.865  14.985  1.00 33.99           C  
ATOM   1502  OG  SER H 196      31.919  13.109  14.853  1.00 46.01           O  
ATOM   1503  C   SER H 196      29.826  12.884  16.698  1.00 32.40           C  
ATOM   1504  O   SER H 196      30.041  12.331  17.775  1.00 32.16           O  
ATOM   1505  N   ASP H 197      29.606  14.207  16.602  1.00 32.30           N  
ATOM   1506  CA  ASP H 197      29.652  15.088  17.737  1.00 31.90           C  
ATOM   1507  CB  ASP H 197      29.476  16.570  17.363  1.00 35.39           C  
ATOM   1508  CG  ASP H 197      30.709  17.021  16.591  1.00 42.00           C  
ATOM   1509  OD1 ASP H 197      31.308  16.169  15.881  1.00  0.00           O  
ATOM   1510  OD2 ASP H 197      31.061  18.226  16.693  1.00  0.00           O1-
ATOM   1511  C   ASP H 197      28.548  14.743  18.693  1.00 30.13           C  
ATOM   1512  O   ASP H 197      28.668  14.975  19.893  1.00 30.79           O  
ATOM   1513  N   ASP H 198      27.429  14.221  18.164  1.00 26.85           N  
ATOM   1514  CA  ASP H 198      26.227  13.875  18.877  1.00 26.49           C  
ATOM   1515  CB  ASP H 198      25.038  13.626  17.935  1.00 26.42           C  
ATOM   1516  CG  ASP H 198      24.676  14.967  17.316  1.00 28.03           C  
ATOM   1517  OD1 ASP H 198      24.723  15.992  18.046  1.00 29.72           O  
ATOM   1518  OD2 ASP H 198      24.359  14.988  16.099  1.00 28.16           O1-
ATOM   1519  C   ASP H 198      26.394  12.659  19.746  1.00 25.95           C  
ATOM   1520  O   ASP H 198      25.494  12.340  20.521  1.00 25.97           O  
ATOM   1521  N   THR H 199      27.479  11.878  19.586  1.00 25.44           N  
ATOM   1522  CA  THR H 199      27.617  10.700  20.400  1.00 25.27           C  
ATOM   1523  CB  THR H 199      28.859   9.918  20.085  1.00 24.93           C  
ATOM   1524  OG1 THR H 199      28.852   9.518  18.723  1.00 28.14           O  
ATOM   1525  CG2 THR H 199      28.916   8.684  20.999  1.00 21.78           C  
ATOM   1526  C   THR H 199      27.685  11.110  21.842  1.00 24.27           C  
ATOM   1527  O   THR H 199      28.486  11.966  22.214  1.00 23.31           O  
ATOM   1528  N   ALA H 200      26.826  10.508  22.698  1.00 22.88           N  
ATOM   1529  CA  ALA H 200      26.840  10.839  24.097  1.00 22.54           C  
ATOM   1530  CB  ALA H 200      26.528  12.319  24.376  1.00 21.81           C  
ATOM   1531  C   ALA H 200      25.785  10.031  24.789  1.00 22.18           C  
ATOM   1532  O   ALA H 200      25.013   9.314  24.153  1.00 22.47           O  
ATOM   1533  N   VAL H 201      25.746  10.112  26.136  1.00 21.30           N  
ATOM   1534  CA  VAL H 201      24.733   9.425  26.883  1.00 20.54           C  
ATOM   1535  CB  VAL H 201      25.210   8.908  28.208  1.00 22.10           C  
ATOM   1536  CG1 VAL H 201      26.293   7.846  27.954  1.00  0.00           C  
ATOM   1537  CG2 VAL H 201      25.694  10.097  29.054  1.00 22.80           C  
ATOM   1538  C   VAL H 201      23.657  10.436  27.131  1.00 19.31           C  
ATOM   1539  O   VAL H 201      23.934  11.563  27.539  1.00 18.77           O  
ATOM   1540  N   TYR H 202      22.389  10.055  26.885  1.00 19.16           N  
ATOM   1541  CA  TYR H 202      21.300  10.988  26.989  1.00 18.67           C  
ATOM   1542  CB  TYR H 202      20.342  10.923  25.786  1.00 18.41           C  
ATOM   1543  CG  TYR H 202      21.056  11.455  24.589  1.00 18.58           C  
ATOM   1544  CD1 TYR H 202      22.024  10.714  23.950  1.00 18.10           C  
ATOM   1545  CD2 TYR H 202      20.741  12.701  24.095  1.00 19.73           C  
ATOM   1546  CE1 TYR H 202      22.673  11.216  22.845  1.00 17.59           C  
ATOM   1547  CE2 TYR H 202      21.386  13.207  22.991  1.00 19.42           C  
ATOM   1548  CZ  TYR H 202      22.356  12.464  22.364  1.00 19.76           C  
ATOM   1549  OH  TYR H 202      23.021  12.980  21.230  1.00 20.31           O  
ATOM   1550  C   TYR H 202      20.486  10.699  28.216  1.00 18.82           C  
ATOM   1551  O   TYR H 202      20.167   9.547  28.506  1.00 19.78           O  
ATOM   1552  N   TYR H 203      20.134  11.766  28.973  1.00 17.77           N  
ATOM   1553  CA  TYR H 203      19.362  11.608  30.178  1.00 18.41           C  
ATOM   1554  CB  TYR H 203      20.039  12.133  31.459  1.00 18.02           C  
ATOM   1555  CG  TYR H 203      21.360  11.489  31.706  1.00 19.49           C  
ATOM   1556  CD1 TYR H 203      21.460  10.310  32.407  1.00 19.78           C  
ATOM   1557  CD2 TYR H 203      22.508  12.083  31.241  1.00 20.87           C  
ATOM   1558  CE1 TYR H 203      22.689   9.734  32.636  1.00 20.23           C  
ATOM   1559  CE2 TYR H 203      23.738  11.513  31.468  1.00 21.86           C  
ATOM   1560  CZ  TYR H 203      23.831  10.336  32.168  1.00 21.96           C  
ATOM   1561  OH  TYR H 203      25.090   9.747  32.404  1.00 23.89           O  
ATOM   1562  C   TYR H 203      18.136  12.469  30.079  1.00 18.25           C  
ATOM   1563  O   TYR H 203      18.158  13.546  29.486  1.00 18.53           O  
ATOM   1564  N   CYS H 204      17.016  11.988  30.660  1.00 19.67           N  
ATOM   1565  CA  CYS H 204      15.822  12.776  30.768  1.00 21.40           C  
ATOM   1566  CB  CYS H 204      14.540  12.080  30.249  1.00 22.94           C  
ATOM   1567  SG  CYS H 204      14.224  10.432  30.949  1.00 28.07           S  
ATOM   1568  C   CYS H 204      15.698  13.066  32.233  1.00 21.17           C  
ATOM   1569  O   CYS H 204      15.984  12.203  33.062  1.00 20.57           O  
ATOM   1570  N   VAL H 205      15.299  14.303  32.597  1.00 19.98           N  
ATOM   1571  CA  VAL H 205      15.308  14.668  33.986  1.00 19.26           C  
ATOM   1572  CB  VAL H 205      16.559  15.434  34.316  1.00 18.00           C  
ATOM   1573  CG1 VAL H 205      16.565  15.839  35.798  1.00 21.18           C  
ATOM   1574  CG2 VAL H 205      17.764  14.590  33.861  1.00 19.93           C  
ATOM   1575  C   VAL H 205      14.145  15.563  34.271  1.00 18.80           C  
ATOM   1576  O   VAL H 205      13.613  16.225  33.382  1.00 18.49           O  
ATOM   1577  N   ILE H 206      13.720  15.620  35.548  1.00 19.56           N  
ATOM   1578  CA  ILE H 206      12.614  16.472  35.869  1.00 19.86           C  
ATOM   1579  CB  ILE H 206      11.461  15.774  36.520  1.00 20.37           C  
ATOM   1580  CG1 ILE H 206      10.333  16.762  36.827  1.00  5.90           C  
ATOM   1581  CG2 ILE H 206      11.963  14.995  37.726  1.00 11.28           C  
ATOM   1582  CD1 ILE H 206       9.117  16.096  37.466  1.00 16.32           C  
ATOM   1583  C   ILE H 206      13.094  17.593  36.734  1.00 19.36           C  
ATOM   1584  O   ILE H 206      13.993  17.435  37.557  1.00 18.83           O  
ATOM   1585  N   TYR H 207      12.501  18.780  36.510  1.00 19.53           N  
ATOM   1586  CA  TYR H 207      12.850  20.007  37.162  1.00 21.41           C  
ATOM   1587  CB  TYR H 207      13.036  21.105  36.102  1.00 21.44           C  
ATOM   1588  CG  TYR H 207      13.535  22.388  36.664  1.00 22.43           C  
ATOM   1589  CD1 TYR H 207      14.876  22.547  36.912  1.00 21.98           C  
ATOM   1590  CD2 TYR H 207      12.677  23.438  36.908  1.00 24.14           C  
ATOM   1591  CE1 TYR H 207      15.352  23.733  37.415  1.00 22.75           C  
ATOM   1592  CE2 TYR H 207      13.152  24.626  37.413  1.00 22.84           C  
ATOM   1593  CZ  TYR H 207      14.494  24.773  37.668  1.00 23.18           C  
ATOM   1594  OH  TYR H 207      14.998  25.985  38.183  1.00 35.59           O  
ATOM   1595  C   TYR H 207      11.661  20.378  38.010  1.00 23.21           C  
ATOM   1596  O   TYR H 207      10.552  20.483  37.496  1.00 22.88           O  
ATOM   1597  N   ARG H 208      11.911  20.387  39.330  1.00 22.85           N  
ATOM   1598  CA  ARG H 208      10.914  20.565  40.326  1.00 23.33           C  
ATOM   1599  CB  ARG H 208      11.323  19.888  41.648  1.00 21.10           C  
ATOM   1600  CG  ARG H 208      10.302  19.931  42.782  1.00 21.46           C  
ATOM   1601  CD  ARG H 208      10.751  19.099  43.989  1.00  0.00           C  
ATOM   1602  NE  ARG H 208      12.206  19.362  44.180  1.00  0.00           N  
ATOM   1603  CZ  ARG H 208      12.985  18.519  44.922  1.00  9.99           C  
ATOM   1604  NH1 ARG H 208      12.438  17.437  45.552  1.00  0.00           N1+
ATOM   1605  NH2 ARG H 208      14.325  18.762  45.028  1.00  0.00           N  
ATOM   1606  C   ARG H 208      10.718  22.020  40.540  1.00 23.76           C  
ATOM   1607  O   ARG H 208      11.597  22.840  40.276  1.00 23.91           O  
ATOM   1608  N   TYR H 209       9.500  22.361  40.978  1.00 17.73           N  
ATOM   1609  CA  TYR H 209       9.100  23.697  41.286  1.00 18.05           C  
ATOM   1610  CB  TYR H 209       7.957  24.140  40.354  1.00 21.84           C  
ATOM   1611  CG  TYR H 209       6.949  24.925  41.118  1.00 22.35           C  
ATOM   1612  CD1 TYR H 209       7.116  26.241  41.489  1.00 23.22           C  
ATOM   1613  CD2 TYR H 209       5.782  24.286  41.448  1.00 23.03           C  
ATOM   1614  CE1 TYR H 209       6.125  26.891  42.194  1.00 23.67           C  
ATOM   1615  CE2 TYR H 209       4.793  24.927  42.147  1.00 23.13           C  
ATOM   1616  CZ  TYR H 209       4.963  26.234  42.524  1.00 24.06           C  
ATOM   1617  OH  TYR H 209       3.941  26.892  43.245  1.00 26.38           O  
ATOM   1618  C   TYR H 209       8.649  23.690  42.701  1.00 18.94           C  
ATOM   1619  O   TYR H 209       7.665  23.040  43.045  1.00 19.42           O  
ATOM   1620  N   ASP H 210       9.392  24.413  43.560  1.00 26.78           N  
ATOM   1621  CA  ASP H 210       9.132  24.437  44.968  1.00 27.27           C  
ATOM   1622  CB  ASP H 210      10.188  23.654  45.763  1.00 61.76           C  
ATOM   1623  CG  ASP H 210      10.292  22.240  45.219  1.00 61.76           C  
ATOM   1624  OD1 ASP H 210       9.236  21.567  45.062  1.00 61.76           O  
ATOM   1625  OD2 ASP H 210      11.444  21.823  44.931  1.00 61.76           O1-
ATOM   1626  C   ASP H 210       9.374  25.847  45.386  1.00 27.72           C  
ATOM   1627  O   ASP H 210       9.001  26.809  44.718  1.00 28.84           O  
ATOM   1628  N   GLY H 211       9.981  25.997  46.571  1.00 30.90           N  
ATOM   1629  CA  GLY H 211      10.430  27.294  46.954  1.00 31.71           C  
ATOM   1630  C   GLY H 211      11.498  27.598  45.963  1.00 31.69           C  
ATOM   1631  O   GLY H 211      11.673  28.737  45.531  1.00 31.67           O  
ATOM   1632  N   GLN H 212      12.252  26.539  45.600  1.00 21.01           N  
ATOM   1633  CA  GLN H 212      13.304  26.642  44.642  1.00 19.75           C  
ATOM   1634  CB  GLN H 212      14.704  26.382  45.229  1.00 36.44           C  
ATOM   1635  CG  GLN H 212      15.165  27.423  46.257  1.00 53.65           C  
ATOM   1636  CD  GLN H 212      14.911  26.914  47.671  1.00  0.00           C  
ATOM   1637  OE1 GLN H 212      15.775  27.004  48.538  1.00  0.00           O  
ATOM   1638  NE2 GLN H 212      13.686  26.385  47.927  1.00  0.00           N  
ATOM   1639  C   GLN H 212      13.038  25.596  43.616  1.00 19.15           C  
ATOM   1640  O   GLN H 212      12.286  24.651  43.845  1.00 19.97           O  
ATOM   1641  N   TRP H 213      13.642  25.759  42.430  1.00 37.31           N  
ATOM   1642  CA  TRP H 213      13.414  24.841  41.362  1.00 36.40           C  
ATOM   1643  CB  TRP H 213      12.860  25.587  40.143  1.00 17.69           C  
ATOM   1644  CG  TRP H 213      11.472  26.199  40.229  1.00 17.99           C  
ATOM   1645  CD2 TRP H 213      10.433  25.970  39.262  1.00 18.27           C  
ATOM   1646  CD1 TRP H 213      10.981  27.140  41.092  1.00 17.95           C  
ATOM   1647  NE1 TRP H 213       9.710  27.516  40.712  1.00 27.23           N  
ATOM   1648  CE2 TRP H 213       9.363  26.801  39.583  1.00 18.94           C  
ATOM   1649  CE3 TRP H 213      10.377  25.138  38.181  1.00 26.51           C  
ATOM   1650  CZ2 TRP H 213       8.229  26.816  38.819  1.00 27.68           C  
ATOM   1651  CZ3 TRP H 213       9.234  25.140  37.419  1.00 27.56           C  
ATOM   1652  CH2 TRP H 213       8.179  25.968  37.732  1.00 29.09           C  
ATOM   1653  C   TRP H 213      14.754  24.230  41.015  1.00 36.76           C  
ATOM   1654  O   TRP H 213      15.763  24.932  40.972  1.00 38.22           O  
ATOM   1655  N   VAL H 214      14.801  22.892  40.787  1.00 22.34           N  
ATOM   1656  CA  VAL H 214      16.048  22.213  40.497  1.00 22.68           C  
ATOM   1657  CB  VAL H 214      16.806  21.838  41.735  1.00 17.64           C  
ATOM   1658  CG1 VAL H 214      17.135  23.117  42.528  1.00  0.00           C  
ATOM   1659  CG2 VAL H 214      15.962  20.813  42.510  1.00  0.00           C  
ATOM   1660  C   VAL H 214      15.732  20.915  39.797  1.00 22.57           C  
ATOM   1661  O   VAL H 214      14.560  20.591  39.619  1.00 22.86           O  
ATOM   1662  N   PHE H 215      16.775  20.154  39.364  1.00 17.53           N  
ATOM   1663  CA  PHE H 215      16.622  18.872  38.706  1.00 17.39           C  
ATOM   1664  CB  PHE H 215      17.725  18.600  37.665  1.00 36.62           C  
ATOM   1665  CG  PHE H 215      17.513  19.463  36.463  1.00 37.11           C  
ATOM   1666  CD1 PHE H 215      17.663  20.832  36.509  1.00 37.78           C  
ATOM   1667  CD2 PHE H 215      17.193  18.889  35.256  1.00 37.02           C  
ATOM   1668  CE1 PHE H 215      17.478  21.614  35.394  1.00 38.49           C  
ATOM   1669  CE2 PHE H 215      17.010  19.668  34.137  1.00 36.80           C  
ATOM   1670  CZ  PHE H 215      17.149  21.033  34.200  1.00 38.43           C  
ATOM   1671  C   PHE H 215      16.724  17.800  39.757  1.00 17.11           C  
ATOM   1672  O   PHE H 215      17.810  17.354  40.130  1.00 16.43           O  
ATOM   1673  N   ASP H 216      15.550  17.390  40.265  1.00 20.60           N  
ATOM   1674  CA  ASP H 216      15.324  16.441  41.312  1.00 20.16           C  
ATOM   1675  CB  ASP H 216      13.913  16.662  41.895  1.00 28.61           C  
ATOM   1676  CG  ASP H 216      12.870  16.658  40.775  1.00 30.60           C  
ATOM   1677  OD1 ASP H 216      12.784  17.669  40.023  1.00 32.00           O  
ATOM   1678  OD2 ASP H 216      12.130  15.647  40.671  1.00 30.27           O1-
ATOM   1679  C   ASP H 216      15.527  14.993  40.949  1.00 19.32           C  
ATOM   1680  O   ASP H 216      16.075  14.227  41.737  1.00 18.99           O  
ATOM   1681  N   ASP H 217      15.094  14.584  39.742  1.00 23.11           N  
ATOM   1682  CA  ASP H 217      15.027  13.201  39.340  1.00 24.22           C  
ATOM   1683  CB  ASP H 217      13.582  12.678  39.240  1.00 24.65           C  
ATOM   1684  CG  ASP H 217      13.004  12.615  40.646  1.00 28.18           C  
ATOM   1685  OD1 ASP H 217      13.794  12.750  41.618  1.00  0.00           O  
ATOM   1686  OD2 ASP H 217      11.762  12.436  40.768  1.00  0.00           O1-
ATOM   1687  C   ASP H 217      15.653  13.016  37.987  1.00 23.93           C  
ATOM   1688  O   ASP H 217      15.331  13.735  37.042  1.00 23.07           O  
ATOM   1689  N   TRP H 218      16.554  12.016  37.862  1.00 23.89           N  
ATOM   1690  CA  TRP H 218      17.234  11.761  36.619  1.00 22.74           C  
ATOM   1691  CB  TRP H 218      18.762  11.921  36.733  1.00 21.58           C  
ATOM   1692  CG  TRP H 218      19.245  13.327  37.006  1.00 20.25           C  
ATOM   1693  CD2 TRP H 218      20.072  14.090  36.112  1.00 19.44           C  
ATOM   1694  CD1 TRP H 218      19.058  14.101  38.113  1.00 18.16           C  
ATOM   1695  NE1 TRP H 218      19.707  15.303  37.962  1.00 17.93           N  
ATOM   1696  CE2 TRP H 218      20.339  15.309  36.736  1.00 18.95           C  
ATOM   1697  CE3 TRP H 218      20.575  13.796  34.876  1.00 19.38           C  
ATOM   1698  CZ2 TRP H 218      21.113  16.257  36.130  1.00 17.94           C  
ATOM   1699  CZ3 TRP H 218      21.351  14.758  34.266  1.00 19.32           C  
ATOM   1700  CH2 TRP H 218      21.615  15.965  34.881  1.00 19.80           C  
ATOM   1701  C   TRP H 218      17.000  10.330  36.228  1.00 22.69           C  
ATOM   1702  O   TRP H 218      16.776   9.468  37.077  1.00 22.71           O  
ATOM   1703  N   GLY H 219      17.040  10.043  34.909  1.00 23.31           N  
ATOM   1704  CA  GLY H 219      16.867   8.702  34.423  1.00 24.08           C  
ATOM   1705  C   GLY H 219      18.206   8.027  34.465  1.00 25.55           C  
ATOM   1706  O   GLY H 219      19.208   8.631  34.839  1.00 24.47           O  
ATOM   1707  N   ALA H 220      18.243   6.735  34.080  1.00 27.21           N  
ATOM   1708  CA  ALA H 220      19.439   5.934  34.073  1.00 29.68           C  
ATOM   1709  CB  ALA H 220      19.165   4.462  33.720  1.00 33.23           C  
ATOM   1710  C   ALA H 220      20.417   6.463  33.066  1.00 28.93           C  
ATOM   1711  O   ALA H 220      21.625   6.440  33.294  1.00 29.40           O  
ATOM   1712  N   GLY H 221      19.917   6.924  31.905  1.00 27.96           N  
ATOM   1713  CA  GLY H 221      20.761   7.425  30.856  1.00 26.33           C  
ATOM   1714  C   GLY H 221      20.911   6.339  29.835  1.00 26.92           C  
ATOM   1715  O   GLY H 221      21.013   5.163  30.178  1.00 28.28           O  
ATOM   1716  N   THR H 222      20.926   6.727  28.540  1.00 26.73           N  
ATOM   1717  CA  THR H 222      21.061   5.802  27.447  1.00 27.47           C  
ATOM   1718  CB  THR H 222      19.846   5.774  26.563  1.00 27.79           C  
ATOM   1719  OG1 THR H 222      18.715   5.334  27.292  1.00 30.63           O  
ATOM   1720  CG2 THR H 222      20.094   4.854  25.365  1.00 28.26           C  
ATOM   1721  C   THR H 222      22.178   6.284  26.578  1.00 28.34           C  
ATOM   1722  O   THR H 222      22.203   7.447  26.181  1.00 27.98           O  
ATOM   1723  N   THR H 223      23.134   5.398  26.233  1.00 28.98           N  
ATOM   1724  CA  THR H 223      24.222   5.855  25.418  1.00 28.93           C  
ATOM   1725  CB  THR H 223      25.495   5.093  25.624  1.00 28.60           C  
ATOM   1726  OG1 THR H 223      26.587   5.821  25.087  1.00 27.64           O  
ATOM   1727  CG2 THR H 223      25.369   3.739  24.908  1.00 22.30           C  
ATOM   1728  C   THR H 223      23.842   5.727  23.976  1.00 28.49           C  
ATOM   1729  O   THR H 223      23.183   4.768  23.575  1.00 29.15           O  
ATOM   1730  N   VAL H 224      24.248   6.716  23.155  1.00 27.98           N  
ATOM   1731  CA  VAL H 224      23.960   6.673  21.751  1.00 28.94           C  
ATOM   1732  CB  VAL H 224      22.917   7.673  21.346  1.00 29.40           C  
ATOM   1733  CG1 VAL H 224      22.745   7.624  19.819  1.00 33.20           C  
ATOM   1734  CG2 VAL H 224      21.628   7.369  22.130  1.00 31.99           C  
ATOM   1735  C   VAL H 224      25.224   7.006  21.018  1.00 29.04           C  
ATOM   1736  O   VAL H 224      25.900   7.984  21.330  1.00 28.43           O  
ATOM   1737  N   THR H 225      25.570   6.193  20.001  1.00 28.35           N  
ATOM   1738  CA  THR H 225      26.775   6.439  19.263  1.00 29.21           C  
ATOM   1739  CB  THR H 225      27.703   5.258  19.238  1.00 30.05           C  
ATOM   1740  OG1 THR H 225      28.061   4.889  20.561  1.00 31.03           O  
ATOM   1741  CG2 THR H 225      28.960   5.632  18.434  1.00 28.59           C  
ATOM   1742  C   THR H 225      26.389   6.721  17.848  1.00 29.29           C  
ATOM   1743  O   THR H 225      25.468   6.110  17.309  1.00 29.96           O  
ATOM   1744  N   VAL H 226      27.080   7.686  17.212  1.00 28.96           N  
ATOM   1745  CA  VAL H 226      26.791   7.990  15.842  1.00 30.89           C  
ATOM   1746  CB  VAL H 226      26.633   9.460  15.586  1.00 29.58           C  
ATOM   1747  CG1 VAL H 226      26.436   9.682  14.078  1.00 29.03           C  
ATOM   1748  CG2 VAL H 226      25.475   9.986  16.451  1.00 28.13           C  
ATOM   1749  C   VAL H 226      27.968   7.529  15.054  1.00 32.02           C  
ATOM   1750  O   VAL H 226      29.087   7.993  15.268  1.00 32.29           O  
ATOM   1751  N   SER H 227      27.752   6.588  14.117  1.00 33.24           N  
ATOM   1752  CA  SER H 227      28.876   6.127  13.362  1.00 34.25           C  
ATOM   1753  CB  SER H 227      29.678   5.015  14.057  1.00 34.06           C  
ATOM   1754  OG  SER H 227      30.767   4.620  13.238  1.00 36.82           O  
ATOM   1755  C   SER H 227      28.389   5.558  12.077  1.00 35.63           C  
ATOM   1756  O   SER H 227      27.246   5.121  11.967  1.00 35.82           O  
ATOM   1757  N   SER H 228      29.276   5.551  11.065  1.00 37.79           N  
ATOM   1758  CA  SER H 228      28.918   5.010   9.790  1.00 39.17           C  
ATOM   1759  CB  SER H 228      29.823   5.500   8.647  1.00 30.11           C  
ATOM   1760  OG  SER H 228      29.674   6.901   8.474  1.00 35.55           O  
ATOM   1761  C   SER H 228      29.057   3.496   9.880  1.00 40.26           C  
ATOM   1762  O   SER H 228      29.778   2.917   9.025  1.00 41.03           O  
ATOM   1763  OXT SER H 228      28.440   2.898  10.802  1.00  0.00           O1-
TER    1764      SER H 228 
CONECT  160  653
CONECT  653  160
CONECT  971 1567
CONECT 1567  971
END
