# Supplementary material for: Fully automated antibody structure prediction using BIOVIA tools: Validation study
Source: PLoS One. 2017 May 18;12(5):e0177923. doi: 10.1371/journal.pone.0177923 (PMC5436848; doi:10.1371/journal.pone.0177923)
Supplement: S2 Dataset — Predicted structures using the Top5 framework method, Chothia CDR definition with canonical filtering and generating 50 models. These were used in the comparison against predictions using no filtering. (ZIP) [file pone.0177923.s004.zip › 4M1D_MI_FV_FinalModel.pdb]

REMARK   Accelrys Discovery Studio PDB file
REMARK   Created:  2015-04-10T05:14:40Z
SSBOND   1 CYS L   21    CYS L   88                                     
SSBOND   2 CYS H  133    CYS H  209                                     
ATOM      1  N   SER L   1      34.453  25.591  28.662  1.00 48.80           N1+
ATOM      2  CA  SER L   1      33.116  25.452  29.287  1.00 44.11           C  
ATOM      3  CB  SER L   1      33.143  24.428  30.434  1.00 43.64           C  
ATOM      4  OG  SER L   1      33.398  23.127  29.923  1.00 38.91           O  
ATOM      5  C   SER L   1      32.673  26.765  29.839  1.00 42.10           C  
ATOM      6  O   SER L   1      33.491  27.629  30.149  1.00 43.31           O  
ATOM      7  N   VAL L   2      31.348  26.935  29.994  1.00 39.26           N  
ATOM      8  CA  VAL L   2      30.811  28.191  30.425  1.00 37.13           C  
ATOM      9  CB  VAL L   2      29.317  28.162  30.561  1.00 36.36           C  
ATOM     10  CG1 VAL L   2      28.849  29.511  31.135  1.00 37.38           C  
ATOM     11  CG2 VAL L   2      28.710  27.820  29.190  1.00 38.58           C  
ATOM     12  C   VAL L   2      31.370  28.538  31.771  1.00 34.60           C  
ATOM     13  O   VAL L   2      31.800  29.669  31.994  1.00 33.58           O  
ATOM     14  N   LEU L   3      31.382  27.568  32.704  1.00 31.71           N  
ATOM     15  CA  LEU L   3      31.886  27.813  34.025  1.00 31.26           C  
ATOM     16  CB  LEU L   3      30.973  27.236  35.120  1.00 29.64           C  
ATOM     17  CG  LEU L   3      29.547  27.824  35.090  1.00 27.51           C  
ATOM     18  CD1 LEU L   3      28.668  27.223  36.197  1.00 25.03           C  
ATOM     19  CD2 LEU L   3      29.571  29.359  35.113  1.00 24.37           C  
ATOM     20  C   LEU L   3      33.209  27.112  34.112  1.00 32.58           C  
ATOM     21  O   LEU L   3      33.362  26.012  33.585  1.00 31.67           O  
ATOM     22  N   THR L   4      34.202  27.725  34.795  1.00 32.85           N  
ATOM     23  CA  THR L   4      35.523  27.154  34.805  1.00 33.81           C  
ATOM     24  CB  THR L   4      36.603  28.171  34.553  1.00 35.93           C  
ATOM     25  OG1 THR L   4      36.401  28.799  33.296  1.00 37.36           O  
ATOM     26  CG2 THR L   4      37.968  27.465  34.580  1.00 37.18           C  
ATOM     27  C   THR L   4      35.820  26.528  36.135  1.00 32.76           C  
ATOM     28  O   THR L   4      35.635  27.142  37.184  1.00 32.28           O  
ATOM     29  N   GLN L   5      36.295  25.263  36.107  1.00 31.93           N  
ATOM     30  CA  GLN L   5      36.664  24.561  37.306  1.00 31.33           C  
ATOM     31  CB  GLN L   5      35.713  23.405  37.653  1.00 28.99           C  
ATOM     32  CG  GLN L   5      34.282  23.849  37.960  1.00 26.42           C  
ATOM     33  CD  GLN L   5      33.472  22.599  38.276  1.00 24.48           C  
ATOM     34  OE1 GLN L   5      32.433  22.348  37.668  1.00 24.82           O  
ATOM     35  NE2 GLN L   5      33.959  21.793  39.256  1.00 19.71           N  
ATOM     36  C   GLN L   5      38.007  23.938  37.065  1.00 33.35           C  
ATOM     37  O   GLN L   5      38.407  23.726  35.922  1.00 35.00           O  
ATOM     38  N   PRO L   6      38.740  23.669  38.114  1.00 33.98           N  
ATOM     39  CA  PRO L   6      40.022  23.021  38.027  1.00 35.26           C  
ATOM     40  CD  PRO L   6      38.277  23.828  39.480  1.00 32.68           C  
ATOM     41  CB  PRO L   6      40.565  23.016  39.454  1.00 35.55           C  
ATOM     42  CG  PRO L   6      39.293  23.034  40.323  1.00 34.46           C  
ATOM     43  C   PRO L   6      39.782  21.636  37.514  1.00 34.55           C  
ATOM     44  O   PRO L   6      38.763  21.047  37.872  1.00 33.17           O  
ATOM     45  N   PRO L   7      40.643  21.107  36.695  1.00 35.11           N  
ATOM     46  CA  PRO L   7      40.427  19.779  36.193  1.00 34.04           C  
ATOM     47  CD  PRO L   7      41.392  21.932  35.759  1.00 37.49           C  
ATOM     48  CB  PRO L   7      41.392  19.614  35.021  1.00 36.77           C  
ATOM     49  CG  PRO L   7      41.596  21.054  34.513  1.00 38.20           C  
ATOM     50  C   PRO L   7      40.572  18.719  37.236  1.00 32.41           C  
ATOM     51  O   PRO L   7      39.909  17.687  37.124  1.00 30.07           O  
ATOM     52  N   SER L   8      41.426  18.930  38.257  1.00 32.38           N  
ATOM     53  CA  SER L   8      41.627  17.864  39.197  1.00 32.78           C  
ATOM     54  CB  SER L   8      42.798  16.940  38.814  1.00 33.65           C  
ATOM     55  OG  SER L   8      42.947  15.906  39.775  1.00 39.59           O  
ATOM     56  C   SER L   8      41.932  18.428  40.549  1.00 31.19           C  
ATOM     57  O   SER L   8      42.431  19.545  40.672  1.00 33.45           O  
ATOM     58  N   VAL L   9      41.600  17.655  41.606  1.00 28.79           N  
ATOM     59  CA  VAL L   9      41.908  18.016  42.963  1.00 28.40           C  
ATOM     60  CB  VAL L   9      40.819  18.796  43.643  1.00 27.03           C  
ATOM     61  CG1 VAL L   9      40.645  20.134  42.907  1.00 29.14           C  
ATOM     62  CG2 VAL L   9      39.542  17.939  43.680  1.00 24.39           C  
ATOM     63  C   VAL L   9      42.082  16.728  43.718  1.00 28.00           C  
ATOM     64  O   VAL L   9      41.488  15.713  43.357  1.00 27.79           O  
ATOM     65  N   SER L  10      42.921  16.719  44.780  1.00 28.64           N  
ATOM     66  CA  SER L  10      43.101  15.494  45.513  1.00 29.28           C  
ATOM     67  CB  SER L  10      44.129  14.542  44.873  1.00 29.47           C  
ATOM     68  OG  SER L  10      45.423  15.124  44.906  1.00 31.69           O  
ATOM     69  C   SER L  10      43.590  15.800  46.896  1.00 30.20           C  
ATOM     70  O   SER L  10      44.154  16.864  47.151  1.00 31.33           O  
ATOM     71  N   ALA L  11      43.356  14.854  47.832  1.00 29.35           N  
ATOM     72  CA  ALA L  11      43.801  14.958  49.195  1.00 29.57           C  
ATOM     73  CB  ALA L  11      43.011  15.983  50.026  1.00 29.02           C  
ATOM     74  C   ALA L  11      43.582  13.609  49.815  1.00 28.07           C  
ATOM     75  O   ALA L  11      42.885  12.768  49.252  1.00 26.48           O  
ATOM     76  N   ALA L  12      44.197  13.354  50.988  1.00 29.74           N  
ATOM     77  CA  ALA L  12      44.058  12.088  51.659  1.00 29.61           C  
ATOM     78  CB  ALA L  12      45.191  11.790  52.656  1.00 32.73           C  
ATOM     79  C   ALA L  12      42.768  12.076  52.421  1.00 29.90           C  
ATOM     80  O   ALA L  12      42.098  13.095  52.569  1.00 27.64           O  
ATOM     81  N   PRO L  13      42.392  10.917  52.894  1.00 30.63           N  
ATOM     82  CA  PRO L  13      41.173  10.825  53.647  1.00 30.78           C  
ATOM     83  CD  PRO L  13      42.689   9.681  52.188  1.00 31.49           C  
ATOM     84  CB  PRO L  13      40.880   9.334  53.782  1.00 31.23           C  
ATOM     85  CG  PRO L  13      41.524   8.731  52.518  1.00 31.73           C  
ATOM     86  C   PRO L  13      41.301  11.560  54.940  1.00 33.28           C  
ATOM     87  O   PRO L  13      42.394  11.595  55.502  1.00 35.23           O  
ATOM     88  N   GLY L  14      40.196  12.169  55.415  1.00 34.22           N  
ATOM     89  CA  GLY L  14      40.204  12.887  56.654  1.00 35.49           C  
ATOM     90  C   GLY L  14      40.483  14.328  56.360  1.00 35.51           C  
ATOM     91  O   GLY L  14      40.240  15.198  57.194  1.00 35.48           O  
ATOM     92  N   GLN L  15      40.983  14.619  55.145  1.00 35.20           N  
ATOM     93  CA  GLN L  15      41.339  15.959  54.773  1.00 35.13           C  
ATOM     94  CB  GLN L  15      42.435  16.025  53.695  1.00 35.54           C  
ATOM     95  CG  GLN L  15      43.780  15.462  54.156  1.00 40.34           C  
ATOM     96  CD  GLN L  15      44.324  16.379  55.242  1.00 43.34           C  
ATOM     97  OE1 GLN L  15      44.554  17.565  55.014  1.00 45.56           O  
ATOM     98  NE2 GLN L  15      44.532  15.814  56.460  1.00 41.87           N  
ATOM     99  C   GLN L  15      40.136  16.645  54.214  1.00 34.39           C  
ATOM    100  O   GLN L  15      39.057  16.065  54.115  1.00 32.58           O  
ATOM    101  N   LYS L  16      40.308  17.940  53.875  1.00 34.40           N  
ATOM    102  CA  LYS L  16      39.263  18.742  53.308  1.00 35.45           C  
ATOM    103  CB  LYS L  16      38.911  19.971  54.161  1.00 36.44           C  
ATOM    104  CG  LYS L  16      37.797  20.827  53.557  1.00 40.04           C  
ATOM    105  CD  LYS L  16      37.270  21.923  54.484  1.00 41.04           C  
ATOM    106  CE  LYS L  16      36.155  22.760  53.855  1.00 44.04           C  
ATOM    107  NZ  LYS L  16      35.577  23.674  54.865  1.00 43.92           N1+
ATOM    108  C   LYS L  16      39.750  19.279  51.996  1.00 35.53           C  
ATOM    109  O   LYS L  16      40.953  19.372  51.757  1.00 36.57           O  
ATOM    110  N   VAL L  17      38.805  19.627  51.097  1.00 33.82           N  
ATOM    111  CA  VAL L  17      39.187  20.174  49.830  1.00 33.01           C  
ATOM    112  CB  VAL L  17      39.303  19.137  48.749  1.00 33.49           C  
ATOM    113  CG1 VAL L  17      37.894  18.624  48.407  1.00 30.78           C  
ATOM    114  CG2 VAL L  17      40.059  19.740  47.556  1.00 36.02           C  
ATOM    115  C   VAL L  17      38.118  21.134  49.408  1.00 31.57           C  
ATOM    116  O   VAL L  17      36.993  21.085  49.904  1.00 29.53           O  
ATOM    117  N   THR L  18      38.471  22.063  48.497  1.00 30.47           N  
ATOM    118  CA  THR L  18      37.525  23.001  47.963  1.00 30.37           C  
ATOM    119  CB  THR L  18      37.777  24.419  48.383  1.00 32.21           C  
ATOM    120  OG1 THR L  18      39.051  24.847  47.925  1.00 35.14           O  
ATOM    121  CG2 THR L  18      37.704  24.507  49.918  1.00 32.81           C  
ATOM    122  C   THR L  18      37.661  22.961  46.471  1.00 28.95           C  
ATOM    123  O   THR L  18      38.751  22.735  45.946  1.00 27.89           O  
ATOM    124  N   ILE L  19      36.536  23.144  45.750  1.00 27.85           N  
ATOM    125  CA  ILE L  19      36.568  23.167  44.315  1.00 27.56           C  
ATOM    126  CB  ILE L  19      35.814  22.021  43.707  1.00 26.12           C  
ATOM    127  CG1 ILE L  19      36.460  20.693  44.138  1.00 26.84           C  
ATOM    128  CG2 ILE L  19      35.765  22.219  42.183  1.00 24.67           C  
ATOM    129  CD1 ILE L  19      35.592  19.466  43.868  1.00 24.18           C  
ATOM    130  C   ILE L  19      35.908  24.447  43.892  1.00 28.27           C  
ATOM    131  O   ILE L  19      34.766  24.715  44.263  1.00 26.93           O  
ATOM    132  N   SER L  20      36.626  25.281  43.109  1.00 30.59           N  
ATOM    133  CA  SER L  20      36.108  26.557  42.694  1.00 33.06           C  
ATOM    134  CB  SER L  20      37.203  27.621  42.503  1.00 35.97           C  
ATOM    135  OG  SER L  20      38.058  27.249  41.430  1.00 40.42           O  
ATOM    136  C   SER L  20      35.385  26.439  41.386  1.00 32.47           C  
ATOM    137  O   SER L  20      35.642  25.540  40.588  1.00 32.85           O  
ATOM    138  N   CYS L  21      34.444  27.373  41.143  1.00 32.28           N  
ATOM    139  CA  CYS L  21      33.703  27.447  39.915  1.00 30.92           C  
ATOM    140  CB  CYS L  21      32.267  26.884  40.061  1.00 30.38           C  
ATOM    141  SG  CYS L  21      31.268  26.945  38.541  1.00 34.09           S  
ATOM    142  C   CYS L  21      33.627  28.907  39.564  1.00 31.86           C  
ATOM    143  O   CYS L  21      33.111  29.709  40.342  1.00 31.55           O  
ATOM    144  N   SER L  22      34.136  29.292  38.373  1.00 32.38           N  
ATOM    145  CA  SER L  22      34.183  30.685  38.003  1.00 34.69           C  
ATOM    146  CB  SER L  22      35.575  31.133  37.521  1.00 36.06           C  
ATOM    147  OG  SER L  22      35.556  32.508  37.167  1.00 41.74           O  
ATOM    148  C   SER L  22      33.226  30.919  36.875  1.00 34.36           C  
ATOM    149  O   SER L  22      33.085  30.084  35.982  1.00 33.82           O  
ATOM    150  N   GLY L  23      32.551  32.092  36.883  1.00 34.75           N  
ATOM    151  CA  GLY L  23      31.578  32.394  35.871  1.00 33.60           C  
ATOM    152  C   GLY L  23      31.534  33.877  35.670  1.00 34.33           C  
ATOM    153  O   GLY L  23      32.518  34.578  35.898  1.00 36.77           O  
ATOM    154  N   SER L  24      30.372  34.381  35.201  1.00 33.52           N  
ATOM    155  CA  SER L  24      30.183  35.780  34.940  1.00 34.20           C  
ATOM    156  CB  SER L  24      29.984  36.109  33.451  1.00 35.16           C  
ATOM    157  OG  SER L  24      28.775  35.529  32.982  1.00 35.02           O  
ATOM    158  C   SER L  24      28.940  36.208  35.657  1.00 33.96           C  
ATOM    159  O   SER L  24      28.304  35.416  36.352  1.00 31.25           O  
ATOM    160  N   SER L  25      28.586  37.502  35.533  1.00 35.19           N  
ATOM    161  CA  SER L  25      27.429  38.044  36.185  1.00 35.92           C  
ATOM    162  CB  SER L  25      27.330  39.573  36.048  1.00 38.35           C  
ATOM    163  OG  SER L  25      27.199  39.934  34.681  1.00 40.15           O  
ATOM    164  C   SER L  25      26.196  37.442  35.579  1.00 35.15           C  
ATOM    165  O   SER L  25      25.167  37.319  36.239  1.00 36.09           O  
ATOM    166  N   SER L  26      26.286  37.042  34.297  1.00 33.81           N  
ATOM    167  CA  SER L  26      25.176  36.538  33.538  1.00 32.08           C  
ATOM    168  CB  SER L  26      25.518  36.362  32.049  1.00 33.22           C  
ATOM    169  OG  SER L  26      24.393  35.863  31.344  1.00 35.16           O  
ATOM    170  C   SER L  26      24.713  35.207  34.052  1.00 29.88           C  
ATOM    171  O   SER L  26      23.554  34.837  33.868  1.00 29.51           O  
ATOM    172  N   ASN L  27      25.604  34.437  34.697  1.00 28.24           N  
ATOM    173  CA  ASN L  27      25.220  33.146  35.182  1.00 26.91           C  
ATOM    174  CB  ASN L  27      26.061  31.993  34.578  1.00 25.77           C  
ATOM    175  CG  ASN L  27      27.557  32.301  34.619  1.00 27.57           C  
ATOM    176  OD1 ASN L  27      28.255  32.035  35.594  1.00 26.00           O  
ATOM    177  ND2 ASN L  27      28.078  32.848  33.487  1.00 29.43           N  
ATOM    178  C   ASN L  27      25.262  33.136  36.681  1.00 26.56           C  
ATOM    179  O   ASN L  27      24.256  33.400  37.338  1.00 23.99           O  
ATOM    180  N   ILE L  28      26.434  32.854  37.268  1.00 27.74           N  
ATOM    181  CA  ILE L  28      26.557  32.725  38.691  1.00 30.12           C  
ATOM    182  CB  ILE L  28      27.947  32.378  39.143  1.00 30.20           C  
ATOM    183  CG1 ILE L  28      28.370  31.008  38.585  1.00 28.59           C  
ATOM    184  CG2 ILE L  28      27.975  32.450  40.682  1.00 31.73           C  
ATOM    185  CD1 ILE L  28      29.854  30.704  38.781  1.00 29.87           C  
ATOM    186  C   ILE L  28      26.174  34.002  39.369  1.00 31.17           C  
ATOM    187  O   ILE L  28      25.527  33.977  40.414  1.00 30.88           O  
ATOM    188  N   GLY L  29      26.559  35.163  38.807  1.00 33.04           N  
ATOM    189  CA  GLY L  29      26.292  36.381  39.514  1.00 34.95           C  
ATOM    190  C   GLY L  29      24.819  36.556  39.749  1.00 35.80           C  
ATOM    191  O   GLY L  29      24.402  36.855  40.867  1.00 37.10           O  
ATOM    192  N   ASN L  30      23.996  36.404  38.696  1.00 34.44           N  
ATOM    193  CA  ASN L  30      22.575  36.598  38.807  1.00 34.66           C  
ATOM    194  CB  ASN L  30      21.892  36.745  37.435  1.00 34.44           C  
ATOM    195  CG  ASN L  30      22.398  38.015  36.766  1.00 38.90           C  
ATOM    196  OD1 ASN L  30      22.798  38.969  37.431  1.00 41.45           O  
ATOM    197  ND2 ASN L  30      22.381  38.027  35.406  1.00 38.68           N  
ATOM    198  C   ASN L  30      21.876  35.453  39.493  1.00 33.92           C  
ATOM    199  O   ASN L  30      20.995  35.671  40.325  1.00 32.83           O  
ATOM    200  N   ASN L  31      22.259  34.199  39.162  1.00 32.11           N  
ATOM    201  CA  ASN L  31      21.471  33.051  39.538  1.00 32.65           C  
ATOM    202  CB  ASN L  31      21.216  32.133  38.335  1.00 30.52           C  
ATOM    203  CG  ASN L  31      20.497  32.991  37.297  1.00 33.61           C  
ATOM    204  OD1 ASN L  31      19.482  33.621  37.590  1.00 33.50           O  
ATOM    205  ND2 ASN L  31      21.051  33.043  36.056  1.00 33.36           N  
ATOM    206  C   ASN L  31      22.058  32.235  40.658  1.00 32.57           C  
ATOM    207  O   ASN L  31      23.069  32.596  41.256  1.00 35.82           O  
ATOM    208  N   TYR L  32      21.399  31.082  40.949  1.00 31.88           N  
ATOM    209  CA  TYR L  32      21.731  30.212  42.051  1.00 31.15           C  
ATOM    210  CB  TYR L  32      20.496  29.707  42.820  1.00 32.33           C  
ATOM    211  CG  TYR L  32      19.872  30.886  43.484  1.00 35.79           C  
ATOM    212  CD1 TYR L  32      19.093  31.762  42.764  1.00 38.00           C  
ATOM    213  CD2 TYR L  32      20.061  31.109  44.828  1.00 37.64           C  
ATOM    214  CE1 TYR L  32      18.516  32.850  43.375  1.00 38.47           C  
ATOM    215  CE2 TYR L  32      19.488  32.195  45.444  1.00 38.77           C  
ATOM    216  CZ  TYR L  32      18.715  33.069  44.716  1.00 41.76           C  
ATOM    217  OH  TYR L  32      18.126  34.186  45.347  1.00 44.67           O  
ATOM    218  C   TYR L  32      22.443  29.002  41.529  1.00 28.76           C  
ATOM    219  O   TYR L  32      22.053  28.408  40.525  1.00 28.09           O  
ATOM    220  N   VAL L  33      23.526  28.615  42.237  1.00 26.35           N  
ATOM    221  CA  VAL L  33      24.412  27.566  41.826  1.00 23.92           C  
ATOM    222  CB  VAL L  33      25.844  27.834  42.191  1.00 25.77           C  
ATOM    223  CG1 VAL L  33      26.705  26.647  41.734  1.00 22.86           C  
ATOM    224  CG2 VAL L  33      26.259  29.182  41.577  1.00 25.05           C  
ATOM    225  C   VAL L  33      24.033  26.251  42.430  1.00 24.35           C  
ATOM    226  O   VAL L  33      23.538  26.169  43.555  1.00 22.97           O  
ATOM    227  N   LEU L  34      24.280  25.181  41.647  1.00 23.13           N  
ATOM    228  CA  LEU L  34      24.001  23.820  42.004  1.00 22.27           C  
ATOM    229  CB  LEU L  34      23.025  23.139  41.027  1.00 22.44           C  
ATOM    230  CG  LEU L  34      21.638  23.804  40.937  1.00 25.86           C  
ATOM    231  CD1 LEU L  34      20.738  23.061  39.937  1.00 27.58           C  
ATOM    232  CD2 LEU L  34      20.986  23.936  42.321  1.00 25.19           C  
ATOM    233  C   LEU L  34      25.284  23.059  41.886  1.00 21.22           C  
ATOM    234  O   LEU L  34      26.174  23.446  41.131  1.00 21.27           O  
ATOM    235  N   TRP L  35      25.422  21.960  42.658  1.00 19.62           N  
ATOM    236  CA  TRP L  35      26.600  21.147  42.549  1.00 20.42           C  
ATOM    237  CB  TRP L  35      27.521  21.237  43.776  1.00 20.55           C  
ATOM    238  CG  TRP L  35      28.208  22.574  43.903  1.00 19.79           C  
ATOM    239  CD2 TRP L  35      29.479  22.878  43.305  1.00 19.01           C  
ATOM    240  CD1 TRP L  35      27.806  23.706  44.551  1.00 20.86           C  
ATOM    241  NE1 TRP L  35      28.746  24.697  44.393  1.00 19.17           N  
ATOM    242  CE2 TRP L  35      29.780  24.200  43.628  1.00 20.92           C  
ATOM    243  CE3 TRP L  35      30.322  22.116  42.548  1.00 21.10           C  
ATOM    244  CZ2 TRP L  35      30.937  24.783  43.196  1.00 23.26           C  
ATOM    245  CZ3 TRP L  35      31.488  22.705  42.114  1.00 21.70           C  
ATOM    246  CH2 TRP L  35      31.789  24.014  42.432  1.00 21.57           C  
ATOM    247  C   TRP L  35      26.160  19.726  42.400  1.00 20.25           C  
ATOM    248  O   TRP L  35      25.187  19.294  43.014  1.00 20.54           O  
ATOM    249  N   TYR L  36      26.878  18.956  41.559  1.00 19.95           N  
ATOM    250  CA  TYR L  36      26.519  17.585  41.340  1.00 18.80           C  
ATOM    251  CB  TYR L  36      26.075  17.258  39.901  1.00 18.80           C  
ATOM    252  CG  TYR L  36      24.742  17.845  39.587  1.00 20.60           C  
ATOM    253  CD1 TYR L  36      24.614  19.169  39.233  1.00 20.17           C  
ATOM    254  CD2 TYR L  36      23.614  17.055  39.622  1.00 17.10           C  
ATOM    255  CE1 TYR L  36      23.380  19.695  38.931  1.00 21.56           C  
ATOM    256  CE2 TYR L  36      22.379  17.575  39.322  1.00 21.68           C  
ATOM    257  CZ  TYR L  36      22.260  18.899  38.976  1.00 21.93           C  
ATOM    258  OH  TYR L  36      20.994  19.439  38.666  1.00 23.89           O  
ATOM    259  C   TYR L  36      27.725  16.734  41.555  1.00 19.18           C  
ATOM    260  O   TYR L  36      28.860  17.165  41.364  1.00 18.11           O  
ATOM    261  N   GLN L  37      27.467  15.486  41.986  1.00 17.53           N  
ATOM    262  CA  GLN L  37      28.469  14.476  42.167  1.00 19.16           C  
ATOM    263  CB  GLN L  37      28.398  13.824  43.557  1.00 17.72           C  
ATOM    264  CG  GLN L  37      29.446  12.738  43.806  1.00 17.68           C  
ATOM    265  CD  GLN L  37      29.154  12.139  45.173  1.00 23.92           C  
ATOM    266  OE1 GLN L  37      28.053  11.653  45.431  1.00 20.73           O  
ATOM    267  NE2 GLN L  37      30.164  12.180  46.082  1.00 23.98           N  
ATOM    268  C   GLN L  37      28.123  13.400  41.183  1.00 19.92           C  
ATOM    269  O   GLN L  37      26.957  13.026  41.062  1.00 18.78           O  
ATOM    270  N   GLN L  38      29.119  12.885  40.433  1.00 20.42           N  
ATOM    271  CA  GLN L  38      28.806  11.857  39.482  1.00 22.98           C  
ATOM    272  CB  GLN L  38      28.726  12.385  38.038  1.00 24.00           C  
ATOM    273  CG  GLN L  38      28.362  11.323  36.999  1.00 24.37           C  
ATOM    274  CD  GLN L  38      28.249  12.019  35.649  1.00 26.02           C  
ATOM    275  OE1 GLN L  38      28.835  13.076  35.430  1.00 28.67           O  
ATOM    276  NE2 GLN L  38      27.468  11.411  34.716  1.00 25.39           N  
ATOM    277  C   GLN L  38      29.859  10.792  39.525  1.00 24.24           C  
ATOM    278  O   GLN L  38      31.056  11.075  39.513  1.00 23.94           O  
ATOM    279  N   PHE L  39      29.416   9.519  39.586  1.00 25.29           N  
ATOM    280  CA  PHE L  39      30.299   8.389  39.567  1.00 26.75           C  
ATOM    281  CB  PHE L  39      29.878   7.254  40.517  1.00 27.76           C  
ATOM    282  CG  PHE L  39      30.047   7.775  41.903  1.00 28.37           C  
ATOM    283  CD1 PHE L  39      29.032   8.467  42.523  1.00 27.71           C  
ATOM    284  CD2 PHE L  39      31.227   7.577  42.582  1.00 25.97           C  
ATOM    285  CE1 PHE L  39      29.191   8.951  43.800  1.00 29.72           C  
ATOM    286  CE2 PHE L  39      31.391   8.057  43.859  1.00 28.18           C  
ATOM    287  CZ  PHE L  39      30.371   8.744  44.471  1.00 27.94           C  
ATOM    288  C   PHE L  39      30.282   7.867  38.167  1.00 29.13           C  
ATOM    289  O   PHE L  39      29.388   8.197  37.389  1.00 28.91           O  
ATOM    290  N   PRO L  40      31.252   7.077  37.800  1.00 31.19           N  
ATOM    291  CA  PRO L  40      31.263   6.602  36.450  1.00 33.46           C  
ATOM    292  CD  PRO L  40      32.596   7.221  38.334  1.00 32.00           C  
ATOM    293  CB  PRO L  40      32.636   5.970  36.242  1.00 34.51           C  
ATOM    294  CG  PRO L  40      33.537   6.775  37.200  1.00 34.20           C  
ATOM    295  C   PRO L  40      30.095   5.716  36.161  1.00 35.24           C  
ATOM    296  O   PRO L  40      29.765   4.863  36.983  1.00 36.20           O  
ATOM    297  N   GLY L  41      29.448   5.926  34.999  1.00 35.21           N  
ATOM    298  CA  GLY L  41      28.360   5.101  34.563  1.00 36.72           C  
ATOM    299  C   GLY L  41      27.122   5.429  35.339  1.00 36.08           C  
ATOM    300  O   GLY L  41      26.112   4.737  35.213  1.00 37.76           O  
ATOM    301  N   THR L  42      27.145   6.507  36.146  1.00 33.30           N  
ATOM    302  CA  THR L  42      25.994   6.782  36.959  1.00 31.32           C  
ATOM    303  CB  THR L  42      26.293   6.666  38.428  1.00 30.47           C  
ATOM    304  OG1 THR L  42      26.788   5.368  38.718  1.00 34.29           O  
ATOM    305  CG2 THR L  42      25.006   6.926  39.229  1.00 30.78           C  
ATOM    306  C   THR L  42      25.534   8.185  36.696  1.00 28.86           C  
ATOM    307  O   THR L  42      26.301   9.027  36.233  1.00 28.03           O  
ATOM    308  N   ALA L  43      24.240   8.456  36.976  1.00 27.39           N  
ATOM    309  CA  ALA L  43      23.666   9.762  36.785  1.00 26.02           C  
ATOM    310  CB  ALA L  43      22.131   9.776  36.869  1.00 27.15           C  
ATOM    311  C   ALA L  43      24.193  10.669  37.858  1.00 23.99           C  
ATOM    312  O   ALA L  43      24.584  10.222  38.934  1.00 22.48           O  
ATOM    313  N   PRO L  44      24.218  11.948  37.577  1.00 22.56           N  
ATOM    314  CA  PRO L  44      24.709  12.914  38.526  1.00 22.05           C  
ATOM    315  CD  PRO L  44      24.374  12.407  36.205  1.00 23.14           C  
ATOM    316  CB  PRO L  44      24.856  14.222  37.751  1.00 21.76           C  
ATOM    317  CG  PRO L  44      25.097  13.761  36.302  1.00 22.54           C  
ATOM    318  C   PRO L  44      23.777  13.014  39.693  1.00 23.52           C  
ATOM    319  O   PRO L  44      22.569  12.855  39.514  1.00 22.74           O  
ATOM    320  N   LYS L  45      24.322  13.279  40.895  1.00 23.62           N  
ATOM    321  CA  LYS L  45      23.538  13.383  42.092  1.00 24.87           C  
ATOM    322  CB  LYS L  45      24.149  12.598  43.261  1.00 25.53           C  
ATOM    323  CG  LYS L  45      23.355  12.672  44.567  1.00 26.18           C  
ATOM    324  CD  LYS L  45      24.011  11.873  45.694  1.00 29.60           C  
ATOM    325  CE  LYS L  45      24.889  10.728  45.185  1.00 31.21           C  
ATOM    326  NZ  LYS L  45      25.579  10.073  46.317  1.00 28.48           N1+
ATOM    327  C   LYS L  45      23.586  14.821  42.517  1.00 23.69           C  
ATOM    328  O   LYS L  45      24.643  15.449  42.468  1.00 22.74           O  
ATOM    329  N   LEU L  46      22.441  15.380  42.960  1.00 23.13           N  
ATOM    330  CA  LEU L  46      22.434  16.761  43.362  1.00 23.65           C  
ATOM    331  CB  LEU L  46      21.021  17.374  43.395  1.00 23.51           C  
ATOM    332  CG  LEU L  46      20.993  18.851  43.823  1.00 23.86           C  
ATOM    333  CD1 LEU L  46      21.621  19.753  42.748  1.00 22.56           C  
ATOM    334  CD2 LEU L  46      19.577  19.290  44.223  1.00 25.47           C  
ATOM    335  C   LEU L  46      22.988  16.865  44.758  1.00 23.95           C  
ATOM    336  O   LEU L  46      22.432  16.296  45.698  1.00 25.98           O  
ATOM    337  N   LEU L  47      24.186  17.486  44.892  1.00 22.53           N  
ATOM    338  CA  LEU L  47      24.824  17.785  46.148  1.00 22.25           C  
ATOM    339  CB  LEU L  47      26.344  17.979  46.023  1.00 21.53           C  
ATOM    340  CG  LEU L  47      27.139  16.690  45.745  1.00 24.31           C  
ATOM    341  CD1 LEU L  47      28.642  16.998  45.639  1.00 22.86           C  
ATOM    342  CD2 LEU L  47      26.843  15.609  46.803  1.00 17.39           C  
ATOM    343  C   LEU L  47      24.321  19.040  46.809  1.00 22.84           C  
ATOM    344  O   LEU L  47      24.054  19.046  48.009  1.00 25.48           O  
ATOM    345  N   ILE L  48      24.224  20.156  46.044  1.00 22.36           N  
ATOM    346  CA  ILE L  48      23.891  21.430  46.629  1.00 21.95           C  
ATOM    347  CB  ILE L  48      25.101  22.291  46.858  1.00 22.66           C  
ATOM    348  CG1 ILE L  48      26.085  21.602  47.822  1.00 21.33           C  
ATOM    349  CG2 ILE L  48      24.624  23.664  47.358  1.00 20.75           C  
ATOM    350  CD1 ILE L  48      25.511  21.362  49.216  1.00 24.41           C  
ATOM    351  C   ILE L  48      23.003  22.181  45.679  1.00 22.10           C  
ATOM    352  O   ILE L  48      23.132  22.042  44.465  1.00 21.14           O  
ATOM    353  N   TYR L  49      22.053  22.977  46.221  1.00 22.71           N  
ATOM    354  CA  TYR L  49      21.212  23.810  45.406  1.00 23.15           C  
ATOM    355  CB  TYR L  49      19.814  23.223  45.119  1.00 22.90           C  
ATOM    356  CG  TYR L  49      19.031  23.120  46.385  1.00 24.72           C  
ATOM    357  CD1 TYR L  49      19.207  22.053  47.235  1.00 23.04           C  
ATOM    358  CD2 TYR L  49      18.106  24.085  46.713  1.00 24.62           C  
ATOM    359  CE1 TYR L  49      18.479  21.956  48.398  1.00 24.11           C  
ATOM    360  CE2 TYR L  49      17.374  23.994  47.873  1.00 24.02           C  
ATOM    361  CZ  TYR L  49      17.561  22.928  48.719  1.00 26.36           C  
ATOM    362  OH  TYR L  49      16.811  22.832  49.911  1.00 29.47           O  
ATOM    363  C   TYR L  49      21.033  25.101  46.145  1.00 24.78           C  
ATOM    364  O   TYR L  49      21.252  25.162  47.354  1.00 24.86           O  
ATOM    365  N   GLY L  50      20.676  26.188  45.429  1.00 24.78           N  
ATOM    366  CA  GLY L  50      20.422  27.436  46.097  1.00 26.06           C  
ATOM    367  C   GLY L  50      21.703  27.967  46.667  1.00 25.79           C  
ATOM    368  O   GLY L  50      21.696  28.702  47.653  1.00 26.94           O  
ATOM    369  N   ASN L  51      22.838  27.582  46.059  1.00 24.51           N  
ATOM    370  CA  ASN L  51      24.159  28.021  46.414  1.00 24.73           C  
ATOM    371  CB  ASN L  51      24.237  29.538  46.656  1.00 26.47           C  
ATOM    372  CG  ASN L  51      24.004  30.245  45.332  1.00 28.69           C  
ATOM    373  OD1 ASN L  51      24.553  29.857  44.303  1.00 27.93           O  
ATOM    374  ND2 ASN L  51      23.166  31.315  45.354  1.00 32.92           N  
ATOM    375  C   ASN L  51      24.643  27.361  47.672  1.00 25.46           C  
ATOM    376  O   ASN L  51      25.843  27.115  47.791  1.00 24.78           O  
ATOM    377  N   ASN L  52      23.758  26.981  48.622  1.00 26.71           N  
ATOM    378  CA  ASN L  52      24.341  26.412  49.809  1.00 27.76           C  
ATOM    379  CB  ASN L  52      24.765  27.486  50.829  1.00 29.80           C  
ATOM    380  CG  ASN L  52      23.530  28.253  51.284  1.00 31.92           C  
ATOM    381  OD1 ASN L  52      22.429  28.050  50.774  1.00 31.76           O  
ATOM    382  ND2 ASN L  52      23.718  29.172  52.266  1.00 36.30           N  
ATOM    383  C   ASN L  52      23.393  25.478  50.506  1.00 28.70           C  
ATOM    384  O   ASN L  52      23.623  25.133  51.665  1.00 28.58           O  
ATOM    385  N   LYS L  53      22.331  24.996  49.830  1.00 28.79           N  
ATOM    386  CA  LYS L  53      21.418  24.131  50.527  1.00 29.54           C  
ATOM    387  CB  LYS L  53      19.938  24.478  50.287  1.00 30.62           C  
ATOM    388  CG  LYS L  53      19.546  25.795  50.959  1.00 31.06           C  
ATOM    389  CD  LYS L  53      18.188  26.354  50.533  1.00 36.20           C  
ATOM    390  CE  LYS L  53      17.836  27.670  51.232  1.00 38.76           C  
ATOM    391  NZ  LYS L  53      16.517  28.159  50.773  1.00 36.58           N1+
ATOM    392  C   LYS L  53      21.664  22.710  50.117  1.00 28.34           C  
ATOM    393  O   LYS L  53      21.986  22.425  48.964  1.00 27.61           O  
ATOM    394  N   ARG L  54      21.519  21.779  51.087  1.00 28.10           N  
ATOM    395  CA  ARG L  54      21.770  20.378  50.876  1.00 27.01           C  
ATOM    396  CB  ARG L  54      22.588  19.752  52.022  1.00 27.60           C  
ATOM    397  CG  ARG L  54      23.982  20.357  52.193  1.00 29.12           C  
ATOM    398  CD  ARG L  54      24.727  19.880  53.445  1.00 29.74           C  
ATOM    399  NE  ARG L  54      24.060  20.479  54.638  1.00 34.84           N  
ATOM    400  CZ  ARG L  54      23.062  19.811  55.285  1.00 39.43           C  
ATOM    401  NH1 ARG L  54      22.687  18.568  54.866  1.00 39.58           N1+
ATOM    402  NH2 ARG L  54      22.443  20.382  56.360  1.00 43.30           N  
ATOM    403  C   ARG L  54      20.452  19.658  50.864  1.00 26.37           C  
ATOM    404  O   ARG L  54      19.573  19.920  51.684  1.00 27.80           O  
ATOM    405  N   PRO L  55      20.302  18.756  49.929  1.00 25.56           N  
ATOM    406  CA  PRO L  55      19.114  17.946  49.866  1.00 25.54           C  
ATOM    407  CD  PRO L  55      20.883  18.968  48.612  1.00 23.89           C  
ATOM    408  CB  PRO L  55      19.120  17.303  48.481  1.00 23.51           C  
ATOM    409  CG  PRO L  55      19.917  18.298  47.620  1.00 23.84           C  
ATOM    410  C   PRO L  55      19.190  16.953  50.978  1.00 25.95           C  
ATOM    411  O   PRO L  55      20.273  16.768  51.527  1.00 25.55           O  
ATOM    412  N   SER L  56      18.068  16.311  51.349  1.00 26.74           N  
ATOM    413  CA  SER L  56      18.166  15.372  52.425  1.00 29.43           C  
ATOM    414  CB  SER L  56      16.817  14.762  52.842  1.00 30.99           C  
ATOM    415  OG  SER L  56      17.006  13.849  53.913  1.00 35.43           O  
ATOM    416  C   SER L  56      19.050  14.259  51.971  1.00 28.67           C  
ATOM    417  O   SER L  56      19.077  13.913  50.791  1.00 27.86           O  
ATOM    418  N   GLY L  57      19.824  13.681  52.911  1.00 30.46           N  
ATOM    419  CA  GLY L  57      20.675  12.571  52.594  1.00 29.67           C  
ATOM    420  C   GLY L  57      22.068  13.050  52.331  1.00 29.60           C  
ATOM    421  O   GLY L  57      22.996  12.243  52.270  1.00 29.33           O  
ATOM    422  N   ILE L  58      22.267  14.374  52.189  1.00 27.80           N  
ATOM    423  CA  ILE L  58      23.592  14.868  51.938  1.00 28.08           C  
ATOM    424  CB  ILE L  58      23.625  16.008  50.956  1.00 27.45           C  
ATOM    425  CG1 ILE L  58      23.079  15.557  49.589  1.00 26.66           C  
ATOM    426  CG2 ILE L  58      25.066  16.545  50.891  1.00 23.77           C  
ATOM    427  CD1 ILE L  58      23.884  14.424  48.951  1.00 24.15           C  
ATOM    428  C   ILE L  58      24.104  15.379  53.252  1.00 29.13           C  
ATOM    429  O   ILE L  58      23.473  16.218  53.893  1.00 30.52           O  
ATOM    430  N   PRO L  59      25.233  14.872  53.675  1.00 29.54           N  
ATOM    431  CA  PRO L  59      25.821  15.219  54.944  1.00 30.31           C  
ATOM    432  CD  PRO L  59      25.790  13.651  53.121  1.00 28.65           C  
ATOM    433  CB  PRO L  59      26.855  14.129  55.237  1.00 30.49           C  
ATOM    434  CG  PRO L  59      27.117  13.466  53.874  1.00 28.27           C  
ATOM    435  C   PRO L  59      26.405  16.599  54.932  1.00 29.94           C  
ATOM    436  O   PRO L  59      26.686  17.128  53.859  1.00 27.39           O  
ATOM    437  N   ASP L  60      26.624  17.171  56.132  1.00 32.46           N  
ATOM    438  CA  ASP L  60      27.119  18.503  56.362  1.00 33.55           C  
ATOM    439  CB  ASP L  60      27.173  18.886  57.850  1.00 36.63           C  
ATOM    440  CG  ASP L  60      25.755  19.137  58.326  1.00 40.99           C  
ATOM    441  OD1 ASP L  60      24.857  19.269  57.452  1.00 41.65           O  
ATOM    442  OD2 ASP L  60      25.548  19.209  59.567  1.00 49.80           O1-
ATOM    443  C   ASP L  60      28.508  18.634  55.827  1.00 32.24           C  
ATOM    444  O   ASP L  60      28.998  19.746  55.635  1.00 33.50           O  
ATOM    445  N   ARG L  61      29.188  17.501  55.588  1.00 29.90           N  
ATOM    446  CA  ARG L  61      30.547  17.522  55.129  1.00 30.20           C  
ATOM    447  CB  ARG L  61      31.086  16.118  54.799  1.00 28.89           C  
ATOM    448  CG  ARG L  61      31.077  15.176  56.005  1.00 29.60           C  
ATOM    449  CD  ARG L  61      31.888  13.888  55.826  1.00 30.42           C  
ATOM    450  NE  ARG L  61      31.263  13.074  54.744  1.00 24.98           N  
ATOM    451  CZ  ARG L  61      31.804  13.059  53.490  1.00 29.01           C  
ATOM    452  NH1 ARG L  61      32.927  13.787  53.218  1.00 25.40           N1+
ATOM    453  NH2 ARG L  61      31.236  12.296  52.512  1.00 26.22           N  
ATOM    454  C   ARG L  61      30.596  18.333  53.869  1.00 29.52           C  
ATOM    455  O   ARG L  61      31.608  18.978  53.593  1.00 29.51           O  
ATOM    456  N   PHE L  62      29.517  18.293  53.057  1.00 28.83           N  
ATOM    457  CA  PHE L  62      29.476  19.064  51.845  1.00 26.48           C  
ATOM    458  CB  PHE L  62      28.608  18.436  50.738  1.00 25.04           C  
ATOM    459  CG  PHE L  62      29.238  17.158  50.300  1.00 26.83           C  
ATOM    460  CD1 PHE L  62      28.991  15.986  50.977  1.00 23.60           C  
ATOM    461  CD2 PHE L  62      30.075  17.131  49.207  1.00 27.20           C  
ATOM    462  CE1 PHE L  62      29.571  14.807  50.571  1.00 30.35           C  
ATOM    463  CE2 PHE L  62      30.657  15.954  48.798  1.00 28.21           C  
ATOM    464  CZ  PHE L  62      30.406  14.788  49.480  1.00 27.81           C  
ATOM    465  C   PHE L  62      28.870  20.398  52.157  1.00 26.69           C  
ATOM    466  O   PHE L  62      27.887  20.493  52.890  1.00 25.44           O  
ATOM    467  N   SER L  63      29.470  21.474  51.608  1.00 27.06           N  
ATOM    468  CA  SER L  63      28.974  22.801  51.816  1.00 28.11           C  
ATOM    469  CB  SER L  63      29.680  23.550  52.961  1.00 30.94           C  
ATOM    470  OG  SER L  63      31.055  23.729  52.654  1.00 31.19           O  
ATOM    471  C   SER L  63      29.241  23.562  50.558  1.00 27.48           C  
ATOM    472  O   SER L  63      30.144  23.222  49.796  1.00 27.80           O  
ATOM    473  N   GLY L  64      28.446  24.620  50.305  1.00 27.69           N  
ATOM    474  CA  GLY L  64      28.650  25.393  49.118  1.00 27.37           C  
ATOM    475  C   GLY L  64      28.530  26.828  49.505  1.00 28.91           C  
ATOM    476  O   GLY L  64      27.892  27.162  50.502  1.00 30.31           O  
ATOM    477  N   SER L  65      29.170  27.716  48.721  1.00 29.47           N  
ATOM    478  CA  SER L  65      29.093  29.122  48.985  1.00 31.11           C  
ATOM    479  CB  SER L  65      30.259  29.664  49.829  1.00 33.43           C  
ATOM    480  OG  SER L  65      30.269  29.065  51.115  1.00 34.20           O  
ATOM    481  C   SER L  65      29.217  29.811  47.668  1.00 31.63           C  
ATOM    482  O   SER L  65      29.696  29.229  46.696  1.00 30.54           O  
ATOM    483  N   LYS L  66      28.753  31.073  47.597  1.00 33.55           N  
ATOM    484  CA  LYS L  66      28.933  31.804  46.380  1.00 35.12           C  
ATOM    485  CB  LYS L  66      27.696  31.887  45.472  1.00 34.83           C  
ATOM    486  CG  LYS L  66      26.659  32.889  45.974  1.00 35.20           C  
ATOM    487  CD  LYS L  66      25.612  33.283  44.932  1.00 37.08           C  
ATOM    488  CE  LYS L  66      26.070  34.396  43.989  1.00 39.16           C  
ATOM    489  NZ  LYS L  66      24.987  34.724  43.036  1.00 38.90           N1+
ATOM    490  C   LYS L  66      29.241  33.210  46.761  1.00 37.47           C  
ATOM    491  O   LYS L  66      28.749  33.716  47.770  1.00 39.14           O  
ATOM    492  N   SER L  67      30.110  33.866  45.974  1.00 38.79           N  
ATOM    493  CA  SER L  67      30.381  35.251  46.193  1.00 41.07           C  
ATOM    494  CB  SER L  67      31.608  35.496  47.084  1.00 43.36           C  
ATOM    495  OG  SER L  67      32.755  34.904  46.495  1.00 45.44           O  
ATOM    496  C   SER L  67      30.669  35.827  44.849  1.00 40.41           C  
ATOM    497  O   SER L  67      31.524  35.326  44.121  1.00 39.93           O  
ATOM    498  N   GLY L  68      29.953  36.902  44.481  1.00 40.47           N  
ATOM    499  CA  GLY L  68      30.198  37.506  43.208  1.00 39.40           C  
ATOM    500  C   GLY L  68      29.921  36.493  42.137  1.00 35.80           C  
ATOM    501  O   GLY L  68      28.877  35.843  42.117  1.00 33.80           O  
ATOM    502  N   THR L  69      30.865  36.410  41.181  1.00 35.00           N  
ATOM    503  CA  THR L  69      30.887  35.565  40.017  1.00 32.11           C  
ATOM    504  CB  THR L  69      31.826  36.065  38.958  1.00 33.68           C  
ATOM    505  OG1 THR L  69      33.160  36.072  39.442  1.00 32.55           O  
ATOM    506  CG2 THR L  69      31.397  37.486  38.557  1.00 34.24           C  
ATOM    507  C   THR L  69      31.278  34.146  40.322  1.00 31.07           C  
ATOM    508  O   THR L  69      31.105  33.275  39.472  1.00 29.54           O  
ATOM    509  N   SER L  70      31.903  33.869  41.484  1.00 31.35           N  
ATOM    510  CA  SER L  70      32.381  32.525  41.688  1.00 30.11           C  
ATOM    511  CB  SER L  70      33.855  32.462  42.126  1.00 32.14           C  
ATOM    512  OG  SER L  70      34.691  32.987  41.107  1.00 37.86           O  
ATOM    513  C   SER L  70      31.588  31.814  42.742  1.00 28.45           C  
ATOM    514  O   SER L  70      30.863  32.424  43.526  1.00 28.43           O  
ATOM    515  N   ALA L  71      31.703  30.466  42.744  1.00 26.72           N  
ATOM    516  CA  ALA L  71      31.050  29.620  43.703  1.00 25.52           C  
ATOM    517  CB  ALA L  71      29.847  28.854  43.125  1.00 23.29           C  
ATOM    518  C   ALA L  71      32.065  28.605  44.127  1.00 25.53           C  
ATOM    519  O   ALA L  71      32.984  28.292  43.369  1.00 25.53           O  
ATOM    520  N   THR L  72      31.941  28.087  45.368  1.00 25.40           N  
ATOM    521  CA  THR L  72      32.889  27.125  45.856  1.00 25.34           C  
ATOM    522  CB  THR L  72      33.806  27.693  46.901  1.00 27.71           C  
ATOM    523  OG1 THR L  72      34.533  28.790  46.370  1.00 28.33           O  
ATOM    524  CG2 THR L  72      34.771  26.593  47.371  1.00 25.82           C  
ATOM    525  C   THR L  72      32.141  26.001  46.507  1.00 24.92           C  
ATOM    526  O   THR L  72      31.079  26.199  47.096  1.00 25.33           O  
ATOM    527  N   LEU L  73      32.689  24.774  46.387  1.00 23.18           N  
ATOM    528  CA  LEU L  73      32.145  23.612  47.027  1.00 22.00           C  
ATOM    529  CB  LEU L  73      31.868  22.450  46.057  1.00 20.83           C  
ATOM    530  CG  LEU L  73      31.380  21.161  46.746  1.00 20.04           C  
ATOM    531  CD1 LEU L  73      30.031  21.369  47.452  1.00 18.86           C  
ATOM    532  CD2 LEU L  73      31.365  19.980  45.761  1.00 17.74           C  
ATOM    533  C   LEU L  73      33.197  23.146  47.977  1.00 24.49           C  
ATOM    534  O   LEU L  73      34.370  23.063  47.615  1.00 25.16           O  
ATOM    535  N   GLY L  74      32.813  22.834  49.230  1.00 24.36           N  
ATOM    536  CA  GLY L  74      33.814  22.397  50.159  1.00 24.83           C  
ATOM    537  C   GLY L  74      33.423  21.048  50.653  1.00 24.68           C  
ATOM    538  O   GLY L  74      32.245  20.771  50.869  1.00 24.78           O  
ATOM    539  N   ILE L  75      34.424  20.164  50.825  1.00 24.54           N  
ATOM    540  CA  ILE L  75      34.169  18.852  51.339  1.00 25.65           C  
ATOM    541  CB  ILE L  75      34.370  17.779  50.309  1.00 24.49           C  
ATOM    542  CG1 ILE L  75      33.451  18.035  49.103  1.00 25.22           C  
ATOM    543  CG2 ILE L  75      34.130  16.416  50.979  1.00 22.16           C  
ATOM    544  CD1 ILE L  75      33.805  17.202  47.872  1.00 24.28           C  
ATOM    545  C   ILE L  75      35.159  18.633  52.442  1.00 27.25           C  
ATOM    546  O   ILE L  75      36.352  18.884  52.268  1.00 28.90           O  
ATOM    547  N   THR L  76      34.687  18.157  53.613  1.00 27.31           N  
ATOM    548  CA  THR L  76      35.571  17.943  54.726  1.00 27.76           C  
ATOM    549  CB  THR L  76      35.197  18.731  55.949  1.00 30.14           C  
ATOM    550  OG1 THR L  76      33.937  18.297  56.440  1.00 28.06           O  
ATOM    551  CG2 THR L  76      35.130  20.221  55.583  1.00 28.26           C  
ATOM    552  C   THR L  76      35.466  16.501  55.113  1.00 27.93           C  
ATOM    553  O   THR L  76      34.540  15.807  54.703  1.00 25.91           O  
ATOM    554  N   GLY L  77      36.449  16.003  55.893  1.00 28.28           N  
ATOM    555  CA  GLY L  77      36.392  14.643  56.351  1.00 30.39           C  
ATOM    556  C   GLY L  77      36.309  13.761  55.145  1.00 30.00           C  
ATOM    557  O   GLY L  77      35.432  12.904  55.059  1.00 28.86           O  
ATOM    558  N   LEU L  78      37.233  13.947  54.186  1.00 28.73           N  
ATOM    559  CA  LEU L  78      37.180  13.224  52.946  1.00 28.31           C  
ATOM    560  CB  LEU L  78      38.370  13.510  52.009  1.00 27.23           C  
ATOM    561  CG  LEU L  78      38.358  14.913  51.380  1.00 28.77           C  
ATOM    562  CD1 LEU L  78      39.573  15.123  50.459  1.00 27.04           C  
ATOM    563  CD2 LEU L  78      37.035  15.172  50.644  1.00 25.21           C  
ATOM    564  C   LEU L  78      37.166  11.753  53.192  1.00 29.32           C  
ATOM    565  O   LEU L  78      37.931  11.225  53.998  1.00 28.84           O  
ATOM    566  N   GLN L  79      36.260  11.065  52.466  1.00 30.13           N  
ATOM    567  CA  GLN L  79      36.095   9.643  52.532  1.00 31.52           C  
ATOM    568  CB  GLN L  79      34.627   9.220  52.732  1.00 32.16           C  
ATOM    569  CG  GLN L  79      33.955   9.812  53.974  1.00 33.89           C  
ATOM    570  CD  GLN L  79      34.406   9.041  55.204  1.00 38.00           C  
ATOM    571  OE1 GLN L  79      34.017   9.360  56.326  1.00 43.07           O  
ATOM    572  NE2 GLN L  79      35.246   7.992  54.994  1.00 34.95           N  
ATOM    573  C   GLN L  79      36.483   9.126  51.181  1.00 31.57           C  
ATOM    574  O   GLN L  79      36.425   9.846  50.187  1.00 31.27           O  
ATOM    575  N   THR L  80      36.878   7.844  51.110  1.00 32.42           N  
ATOM    576  CA  THR L  80      37.282   7.239  49.875  1.00 33.19           C  
ATOM    577  CB  THR L  80      37.739   5.818  50.050  1.00 35.17           C  
ATOM    578  OG1 THR L  80      36.680   5.019  50.557  1.00 37.18           O  
ATOM    579  CG2 THR L  80      38.932   5.799  51.023  1.00 37.19           C  
ATOM    580  C   THR L  80      36.103   7.239  48.947  1.00 31.53           C  
ATOM    581  O   THR L  80      36.254   7.351  47.731  1.00 31.25           O  
ATOM    582  N   GLY L  81      34.887   7.128  49.511  1.00 30.28           N  
ATOM    583  CA  GLY L  81      33.659   7.051  48.768  1.00 28.04           C  
ATOM    584  C   GLY L  81      33.482   8.283  47.930  1.00 26.34           C  
ATOM    585  O   GLY L  81      32.818   8.237  46.896  1.00 25.77           O  
ATOM    586  N   ASP L  82      34.031   9.421  48.395  1.00 25.75           N  
ATOM    587  CA  ASP L  82      33.920  10.722  47.789  1.00 25.13           C  
ATOM    588  CB  ASP L  82      34.523  11.832  48.669  1.00 25.57           C  
ATOM    589  CG  ASP L  82      33.656  11.978  49.914  1.00 28.68           C  
ATOM    590  OD1 ASP L  82      32.457  11.594  49.856  1.00 27.35           O  
ATOM    591  OD2 ASP L  82      34.187  12.474  50.943  1.00 31.24           O1-
ATOM    592  C   ASP L  82      34.603  10.793  46.452  1.00 25.48           C  
ATOM    593  O   ASP L  82      34.307  11.699  45.674  1.00 24.74           O  
ATOM    594  N   GLU L  83      35.580   9.909  46.160  1.00 25.91           N  
ATOM    595  CA  GLU L  83      36.253  10.018  44.891  1.00 26.84           C  
ATOM    596  CB  GLU L  83      37.312   8.924  44.663  1.00 27.72           C  
ATOM    597  CG  GLU L  83      38.144   9.140  43.398  1.00 29.91           C  
ATOM    598  CD  GLU L  83      39.299   8.151  43.407  1.00 34.51           C  
ATOM    599  OE1 GLU L  83      39.518   7.499  44.463  1.00 34.70           O  
ATOM    600  OE2 GLU L  83      39.984   8.036  42.355  1.00 35.31           O1-
ATOM    601  C   GLU L  83      35.236   9.950  43.789  1.00 26.14           C  
ATOM    602  O   GLU L  83      34.531   8.954  43.632  1.00 26.93           O  
ATOM    603  N   ALA L  84      35.148  11.039  42.991  1.00 23.96           N  
ATOM    604  CA  ALA L  84      34.180  11.135  41.934  1.00 23.59           C  
ATOM    605  CB  ALA L  84      32.724  11.095  42.431  1.00 22.44           C  
ATOM    606  C   ALA L  84      34.380  12.463  41.267  1.00 23.40           C  
ATOM    607  O   ALA L  84      35.251  13.240  41.658  1.00 23.52           O  
ATOM    608  N   ASP L  85      33.587  12.743  40.211  1.00 23.73           N  
ATOM    609  CA  ASP L  85      33.675  13.995  39.508  1.00 24.29           C  
ATOM    610  CB  ASP L  85      33.429  13.860  37.997  1.00 26.29           C  
ATOM    611  CG  ASP L  85      34.629  13.151  37.385  1.00 31.39           C  
ATOM    612  OD1 ASP L  85      35.762  13.687  37.507  1.00 38.51           O  
ATOM    613  OD2 ASP L  85      34.432  12.054  36.798  1.00 36.97           O1-
ATOM    614  C   ASP L  85      32.628  14.917  40.062  1.00 23.25           C  
ATOM    615  O   ASP L  85      31.518  14.491  40.371  1.00 22.82           O  
ATOM    616  N   TYR L  86      32.974  16.217  40.223  1.00 23.30           N  
ATOM    617  CA  TYR L  86      32.037  17.178  40.739  1.00 22.85           C  
ATOM    618  CB  TYR L  86      32.459  17.775  42.096  1.00 21.55           C  
ATOM    619  CG  TYR L  86      32.480  16.681  43.112  1.00 18.67           C  
ATOM    620  CD1 TYR L  86      33.554  15.826  43.197  1.00 15.98           C  
ATOM    621  CD2 TYR L  86      31.431  16.514  43.989  1.00 13.38           C  
ATOM    622  CE1 TYR L  86      33.580  14.818  44.134  1.00 17.81           C  
ATOM    623  CE2 TYR L  86      31.452  15.509  44.928  1.00 16.01           C  
ATOM    624  CZ  TYR L  86      32.528  14.657  45.002  1.00 17.80           C  
ATOM    625  OH  TYR L  86      32.550  13.626  45.965  1.00 19.07           O  
ATOM    626  C   TYR L  86      31.944  18.318  39.763  1.00 23.29           C  
ATOM    627  O   TYR L  86      32.959  18.779  39.239  1.00 25.00           O  
ATOM    628  N   PHE L  87      30.712  18.796  39.471  1.00 22.62           N  
ATOM    629  CA  PHE L  87      30.598  19.912  38.569  1.00 23.15           C  
ATOM    630  CB  PHE L  87      30.355  19.519  37.096  1.00 24.66           C  
ATOM    631  CG  PHE L  87      29.092  18.739  36.948  1.00 26.01           C  
ATOM    632  CD1 PHE L  87      27.889  19.374  36.750  1.00 24.94           C  
ATOM    633  CD2 PHE L  87      29.115  17.364  36.994  1.00 24.70           C  
ATOM    634  CE1 PHE L  87      26.727  18.651  36.606  1.00 22.85           C  
ATOM    635  CE2 PHE L  87      27.958  16.635  36.850  1.00 25.60           C  
ATOM    636  CZ  PHE L  87      26.760  17.278  36.656  1.00 26.48           C  
ATOM    637  C   PHE L  87      29.521  20.853  39.026  1.00 22.65           C  
ATOM    638  O   PHE L  87      28.510  20.445  39.594  1.00 22.48           O  
ATOM    639  N   CYS L  88      29.750  22.166  38.801  1.00 23.05           N  
ATOM    640  CA  CYS L  88      28.827  23.209  39.162  1.00 24.15           C  
ATOM    641  CB  CYS L  88      29.536  24.555  39.456  1.00 25.87           C  
ATOM    642  SG  CYS L  88      30.731  25.015  38.157  1.00 35.11           S  
ATOM    643  C   CYS L  88      27.863  23.404  38.033  1.00 22.60           C  
ATOM    644  O   CYS L  88      28.149  23.029  36.897  1.00 20.30           O  
ATOM    645  N   ALA L  89      26.669  23.966  38.334  1.00 22.03           N  
ATOM    646  CA  ALA L  89      25.690  24.244  37.318  1.00 22.46           C  
ATOM    647  CB  ALA L  89      24.697  23.090  37.095  1.00 22.59           C  
ATOM    648  C   ALA L  89      24.884  25.428  37.768  1.00 23.68           C  
ATOM    649  O   ALA L  89      24.711  25.663  38.962  1.00 25.04           O  
ATOM    650  N   THR L  90      24.395  26.231  36.803  1.00 23.97           N  
ATOM    651  CA  THR L  90      23.543  27.356  37.077  1.00 23.56           C  
ATOM    652  CB  THR L  90      24.292  28.602  37.456  1.00 24.75           C  
ATOM    653  OG1 THR L  90      23.387  29.610  37.879  1.00 24.87           O  
ATOM    654  CG2 THR L  90      25.112  29.085  36.249  1.00 23.49           C  
ATOM    655  C   THR L  90      22.822  27.602  35.788  1.00 23.95           C  
ATOM    656  O   THR L  90      22.798  26.725  34.927  1.00 23.23           O  
ATOM    657  N   TRP L  91      22.176  28.774  35.616  1.00 23.44           N  
ATOM    658  CA  TRP L  91      21.554  29.009  34.341  1.00 24.31           C  
ATOM    659  CB  TRP L  91      20.018  28.864  34.323  1.00 25.19           C  
ATOM    660  CG  TRP L  91      19.242  29.794  35.222  1.00 25.03           C  
ATOM    661  CD2 TRP L  91      18.921  29.502  36.588  1.00 27.98           C  
ATOM    662  CD1 TRP L  91      18.694  31.012  34.945  1.00 28.87           C  
ATOM    663  NE1 TRP L  91      18.045  31.497  36.055  1.00 30.28           N  
ATOM    664  CE2 TRP L  91      18.177  30.578  37.075  1.00 28.66           C  
ATOM    665  CE3 TRP L  91      19.216  28.425  37.373  1.00 26.12           C  
ATOM    666  CZ2 TRP L  91      17.717  30.591  38.360  1.00 29.26           C  
ATOM    667  CZ3 TRP L  91      18.754  28.443  38.670  1.00 25.95           C  
ATOM    668  CH2 TRP L  91      18.019  29.507  39.154  1.00 27.11           C  
ATOM    669  C   TRP L  91      21.934  30.375  33.851  1.00 25.00           C  
ATOM    670  O   TRP L  91      22.459  31.199  34.600  1.00 23.70           O  
ATOM    671  N   ASP L  92      21.697  30.628  32.545  1.00 25.97           N  
ATOM    672  CA  ASP L  92      22.071  31.862  31.906  1.00 28.80           C  
ATOM    673  CB  ASP L  92      22.508  31.657  30.442  1.00 29.14           C  
ATOM    674  CG  ASP L  92      23.264  32.889  29.966  1.00 33.37           C  
ATOM    675  OD1 ASP L  92      22.652  33.986  29.890  1.00 38.18           O  
ATOM    676  OD2 ASP L  92      24.483  32.747  29.679  1.00 34.27           O1-
ATOM    677  C   ASP L  92      20.911  32.812  31.937  1.00 29.45           C  
ATOM    678  O   ASP L  92      19.751  32.410  31.871  1.00 29.13           O  
ATOM    679  N   SER L  93      21.221  34.114  32.084  1.00 30.87           N  
ATOM    680  CA  SER L  93      20.263  35.179  32.187  1.00 31.74           C  
ATOM    681  CB  SER L  93      20.861  36.410  32.886  1.00 33.24           C  
ATOM    682  OG  SER L  93      19.828  37.305  33.262  1.00 33.12           O  
ATOM    683  C   SER L  93      19.738  35.593  30.837  1.00 32.00           C  
ATOM    684  O   SER L  93      18.889  36.479  30.755  1.00 33.62           O  
ATOM    685  N   GLY L  94      20.230  34.977  29.741  1.00 30.78           N  
ATOM    686  CA  GLY L  94      19.855  35.378  28.410  1.00 30.67           C  
ATOM    687  C   GLY L  94      18.479  34.878  28.081  1.00 30.77           C  
ATOM    688  O   GLY L  94      17.818  34.220  28.882  1.00 29.41           O  
ATOM    689  N   LEU L  95      18.028  35.175  26.846  1.00 31.61           N  
ATOM    690  CA  LEU L  95      16.700  34.867  26.400  1.00 32.12           C  
ATOM    691  CB  LEU L  95      16.428  35.347  24.966  1.00 32.98           C  
ATOM    692  CG  LEU L  95      15.004  35.018  24.482  1.00 35.46           C  
ATOM    693  CD1 LEU L  95      13.942  35.727  25.335  1.00 37.41           C  
ATOM    694  CD2 LEU L  95      14.849  35.311  22.981  1.00 36.62           C  
ATOM    695  C   LEU L  95      16.471  33.391  26.430  1.00 31.89           C  
ATOM    696  O   LEU L  95      15.366  32.937  26.725  1.00 31.77           O  
ATOM    697  N   SER L  96      17.503  32.602  26.071  1.00 31.37           N  
ATOM    698  CA  SER L  96      17.399  31.169  26.017  1.00 30.76           C  
ATOM    699  CB  SER L  96      18.566  30.523  25.264  1.00 31.99           C  
ATOM    700  OG  SER L  96      18.620  30.999  23.930  1.00 32.30           O  
ATOM    701  C   SER L  96      17.393  30.573  27.394  1.00 29.95           C  
ATOM    702  O   SER L  96      16.889  29.467  27.585  1.00 28.75           O  
ATOM    703  N   ALA L  97      17.980  31.271  28.388  1.00 29.38           N  
ATOM    704  CA  ALA L  97      18.025  30.774  29.739  1.00 28.05           C  
ATOM    705  CB  ALA L  97      16.655  30.778  30.440  1.00 28.51           C  
ATOM    706  C   ALA L  97      18.560  29.370  29.757  1.00 27.60           C  
ATOM    707  O   ALA L  97      17.970  28.475  30.359  1.00 25.89           O  
ATOM    708  N   ASP L  98      19.723  29.151  29.112  1.00 27.08           N  
ATOM    709  CA  ASP L  98      20.293  27.835  29.033  1.00 25.58           C  
ATOM    710  CB  ASP L  98      21.565  27.756  28.162  1.00 26.70           C  
ATOM    711  CG  ASP L  98      21.285  28.261  26.756  1.00 28.46           C  
ATOM    712  OD1 ASP L  98      20.584  29.299  26.642  1.00 31.21           O  
ATOM    713  OD2 ASP L  98      21.769  27.627  25.781  1.00 27.66           O1-
ATOM    714  C   ASP L  98      20.782  27.443  30.390  1.00 24.93           C  
ATOM    715  O   ASP L  98      21.166  28.294  31.190  1.00 26.51           O  
ATOM    716  N   TRP L  99      20.749  26.128  30.693  1.00 24.42           N  
ATOM    717  CA  TRP L  99      21.396  25.654  31.882  1.00 23.46           C  
ATOM    718  CB  TRP L  99      21.037  24.207  32.277  1.00 23.55           C  
ATOM    719  CG  TRP L  99      19.634  23.996  32.796  1.00 23.47           C  
ATOM    720  CD2 TRP L  99      19.259  24.149  34.174  1.00 24.14           C  
ATOM    721  CD1 TRP L  99      18.503  23.628  32.128  1.00 24.09           C  
ATOM    722  NE1 TRP L  99      17.447  23.541  33.005  1.00 24.01           N  
ATOM    723  CE2 TRP L  99      17.899  23.860  34.268  1.00 25.66           C  
ATOM    724  CE3 TRP L  99      19.991  24.501  35.272  1.00 23.54           C  
ATOM    725  CZ2 TRP L  99      17.246  23.917  35.466  1.00 24.19           C  
ATOM    726  CZ3 TRP L  99      19.329  24.560  36.479  1.00 23.40           C  
ATOM    727  CH2 TRP L  99      17.984  24.274  36.574  1.00 25.35           C  
ATOM    728  C   TRP L  99      22.844  25.644  31.489  1.00 25.04           C  
ATOM    729  O   TRP L  99      23.152  25.369  30.330  1.00 26.58           O  
ATOM    730  N   VAL L 100      23.767  25.974  32.419  1.00 24.38           N  
ATOM    731  CA  VAL L 100      25.165  25.994  32.076  1.00 24.84           C  
ATOM    732  CB  VAL L 100      25.759  27.373  32.040  1.00 25.97           C  
ATOM    733  CG1 VAL L 100      25.030  28.181  30.952  1.00 24.03           C  
ATOM    734  CG2 VAL L 100      25.675  27.996  33.444  1.00 24.43           C  
ATOM    735  C   VAL L 100      25.912  25.210  33.111  1.00 24.92           C  
ATOM    736  O   VAL L 100      25.498  25.151  34.269  1.00 25.11           O  
ATOM    737  N   PHE L 101      27.055  24.600  32.717  1.00 24.62           N  
ATOM    738  CA  PHE L 101      27.733  23.713  33.623  1.00 24.27           C  
ATOM    739  CB  PHE L 101      27.606  22.237  33.210  1.00 23.39           C  
ATOM    740  CG  PHE L 101      26.159  21.904  33.088  1.00 24.83           C  
ATOM    741  CD1 PHE L 101      25.489  22.167  31.915  1.00 23.78           C  
ATOM    742  CD2 PHE L 101      25.473  21.327  34.132  1.00 26.86           C  
ATOM    743  CE1 PHE L 101      24.155  21.864  31.781  1.00 22.60           C  
ATOM    744  CE2 PHE L 101      24.138  21.023  34.004  1.00 25.49           C  
ATOM    745  CZ  PHE L 101      23.476  21.290  32.829  1.00 21.90           C  
ATOM    746  C   PHE L 101      29.206  23.983  33.639  1.00 24.67           C  
ATOM    747  O   PHE L 101      29.770  24.578  32.721  1.00 25.34           O  
ATOM    748  N   GLY L 102      29.867  23.547  34.733  1.00 24.17           N  
ATOM    749  CA  GLY L 102      31.294  23.624  34.828  1.00 25.49           C  
ATOM    750  C   GLY L 102      31.822  22.435  34.084  1.00 26.60           C  
ATOM    751  O   GLY L 102      31.086  21.493  33.795  1.00 26.88           O  
ATOM    752  N   GLY L 103      33.128  22.456  33.760  1.00 27.06           N  
ATOM    753  CA  GLY L 103      33.793  21.398  33.052  1.00 27.21           C  
ATOM    754  C   GLY L 103      33.820  20.159  33.899  1.00 27.17           C  
ATOM    755  O   GLY L 103      33.831  19.042  33.384  1.00 27.72           O  
ATOM    756  N   GLY L 104      33.895  20.319  35.232  1.00 25.35           N  
ATOM    757  CA  GLY L 104      33.933  19.172  36.097  1.00 23.65           C  
ATOM    758  C   GLY L 104      35.296  19.057  36.709  1.00 23.76           C  
ATOM    759  O   GLY L 104      36.307  19.392  36.094  1.00 25.15           O  
ATOM    760  N   THR L 105      35.342  18.584  37.975  1.00 22.77           N  
ATOM    761  CA  THR L 105      36.590  18.399  38.660  1.00 22.68           C  
ATOM    762  CB  THR L 105      36.770  19.328  39.827  1.00 22.66           C  
ATOM    763  OG1 THR L 105      36.706  20.679  39.395  1.00 22.36           O  
ATOM    764  CG2 THR L 105      38.132  19.045  40.482  1.00 19.90           C  
ATOM    765  C   THR L 105      36.621  17.002  39.196  1.00 22.03           C  
ATOM    766  O   THR L 105      35.680  16.559  39.851  1.00 20.49           O  
ATOM    767  N   LYS L 106      37.719  16.266  38.932  1.00 23.63           N  
ATOM    768  CA  LYS L 106      37.841  14.924  39.428  1.00 24.41           C  
ATOM    769  CB  LYS L 106      38.650  14.001  38.501  1.00 27.70           C  
ATOM    770  CG  LYS L 106      38.963  12.627  39.102  1.00 26.49           C  
ATOM    771  CD  LYS L 106      37.737  11.749  39.356  1.00 31.69           C  
ATOM    772  CE  LYS L 106      38.096  10.327  39.797  1.00 35.13           C  
ATOM    773  NZ  LYS L 106      39.070  10.367  40.909  1.00 39.14           N1+
ATOM    774  C   LYS L 106      38.564  14.989  40.734  1.00 25.22           C  
ATOM    775  O   LYS L 106      39.696  15.464  40.814  1.00 24.13           O  
ATOM    776  N   LEU L 107      37.911  14.492  41.801  1.00 24.31           N  
ATOM    777  CA  LEU L 107      38.488  14.509  43.113  1.00 25.56           C  
ATOM    778  CB  LEU L 107      37.440  14.727  44.220  1.00 25.98           C  
ATOM    779  CG  LEU L 107      37.996  14.635  45.655  1.00 26.88           C  
ATOM    780  CD1 LEU L 107      38.972  15.779  45.969  1.00 29.33           C  
ATOM    781  CD2 LEU L 107      36.858  14.518  46.681  1.00 30.85           C  
ATOM    782  C   LEU L 107      39.107  13.175  43.369  1.00 25.87           C  
ATOM    783  O   LEU L 107      38.467  12.135  43.216  1.00 26.50           O  
ATOM    784  N   THR L 108      40.390  13.171  43.774  1.00 26.19           N  
ATOM    785  CA  THR L 108      41.016  11.915  44.062  1.00 26.47           C  
ATOM    786  CB  THR L 108      42.351  11.742  43.403  1.00 27.66           C  
ATOM    787  OG1 THR L 108      42.218  11.832  41.992  1.00 24.61           O  
ATOM    788  CG2 THR L 108      42.920  10.368  43.799  1.00 29.08           C  
ATOM    789  C   THR L 108      41.247  11.832  45.534  1.00 26.65           C  
ATOM    790  O   THR L 108      41.781  12.751  46.152  1.00 27.40           O  
ATOM    791  N   VAL L 109      40.817  10.715  46.146  1.00 26.93           N  
ATOM    792  CA  VAL L 109      41.104  10.508  47.532  1.00 26.59           C  
ATOM    793  CB  VAL L 109      39.982   9.832  48.265  1.00 26.37           C  
ATOM    794  CG1 VAL L 109      40.411   9.576  49.718  1.00 26.99           C  
ATOM    795  CG2 VAL L 109      38.730  10.719  48.138  1.00 22.94           C  
ATOM    796  C   VAL L 109      42.301   9.611  47.521  1.00 29.09           C  
ATOM    797  O   VAL L 109      42.222   8.462  47.088  1.00 30.14           O  
ATOM    798  N   LEU L 110      43.447  10.124  48.009  1.00 30.44           N  
ATOM    799  CA  LEU L 110      44.683   9.400  47.905  1.00 33.27           C  
ATOM    800  CB  LEU L 110      45.901  10.186  48.423  1.00 33.53           C  
ATOM    801  CG  LEU L 110      46.253  11.430  47.586  1.00 33.67           C  
ATOM    802  CD1 LEU L 110      46.723  11.040  46.177  1.00 35.29           C  
ATOM    803  CD2 LEU L 110      45.102  12.444  47.571  1.00 33.86           C  
ATOM    804  C   LEU L 110      44.612   8.128  48.683  1.00 34.54           C  
ATOM    805  O   LEU L 110      44.319   8.119  49.877  1.00 35.58           O  
ATOM    806  N   SER L 111      44.919   7.005  48.006  1.00 36.66           N  
ATOM    807  CA  SER L 111      44.888   5.730  48.656  1.00 39.01           C  
ATOM    808  CB  SER L 111      43.863   4.770  48.027  1.00 38.66           C  
ATOM    809  OG  SER L 111      44.148   4.590  46.648  1.00 39.53           O  
ATOM    810  C   SER L 111      46.268   5.104  48.525  1.00 41.70           C  
ATOM    811  O   SER L 111      46.346   3.930  48.074  1.00 43.64           O  
ATOM    812  OXT SER L 111      47.265   5.788  48.878  1.00  0.00           O1-
TER     813      SER L 111 
ATOM    814  N   GLU H 112      10.588   1.972  38.887  1.00 44.81           N1+
ATOM    815  CA  GLU H 112      11.604   3.027  39.086  1.00 43.14           C  
ATOM    816  CB  GLU H 112      13.021   2.441  38.958  1.00 45.44           C  
ATOM    817  CG  GLU H 112      13.382   1.451  40.068  1.00 52.26           C  
ATOM    818  CD  GLU H 112      13.553   2.226  41.368  1.00 56.97           C  
ATOM    819  OE1 GLU H 112      14.034   3.389  41.310  1.00 53.56           O  
ATOM    820  OE2 GLU H 112      13.202   1.662  42.439  1.00 59.87           O1-
ATOM    821  C   GLU H 112      11.443   4.116  38.077  1.00 40.38           C  
ATOM    822  O   GLU H 112      10.855   3.916  37.014  1.00 39.90           O  
ATOM    823  N   VAL H 113      11.941   5.320  38.415  1.00 37.94           N  
ATOM    824  CA  VAL H 113      11.876   6.429  37.512  1.00 37.33           C  
ATOM    825  CB  VAL H 113      12.040   7.753  38.200  1.00 36.00           C  
ATOM    826  CG1 VAL H 113      12.099   8.865  37.139  1.00 35.89           C  
ATOM    827  CG2 VAL H 113      10.897   7.918  39.214  1.00 37.75           C  
ATOM    828  C   VAL H 113      13.012   6.268  36.547  1.00 36.02           C  
ATOM    829  O   VAL H 113      14.119   5.914  36.947  1.00 36.08           O  
ATOM    830  N   GLN H 114      12.769   6.522  35.241  1.00 35.14           N  
ATOM    831  CA  GLN H 114      13.821   6.286  34.290  1.00 35.02           C  
ATOM    832  CB  GLN H 114      13.793   4.845  33.760  1.00 37.44           C  
ATOM    833  CG  GLN H 114      13.955   3.784  34.841  1.00 41.63           C  
ATOM    834  CD  GLN H 114      13.390   2.483  34.298  1.00 48.34           C  
ATOM    835  OE1 GLN H 114      12.233   2.425  33.880  1.00 49.66           O  
ATOM    836  NE2 GLN H 114      14.219   1.407  34.306  1.00 48.51           N  
ATOM    837  C   GLN H 114      13.594   7.112  33.060  1.00 33.25           C  
ATOM    838  O   GLN H 114      12.468   7.498  32.747  1.00 34.03           O  
ATOM    839  N   LEU H 115      14.694   7.411  32.338  1.00 31.18           N  
ATOM    840  CA  LEU H 115      14.641   8.043  31.049  1.00 29.45           C  
ATOM    841  CB  LEU H 115      15.171   9.486  31.021  1.00 27.88           C  
ATOM    842  CG  LEU H 115      14.285  10.501  31.766  1.00 27.43           C  
ATOM    843  CD1 LEU H 115      14.882  11.916  31.691  1.00 28.17           C  
ATOM    844  CD2 LEU H 115      12.835  10.449  31.260  1.00 30.24           C  
ATOM    845  C   LEU H 115      15.550   7.238  30.169  1.00 29.77           C  
ATOM    846  O   LEU H 115      16.694   6.977  30.541  1.00 28.88           O  
ATOM    847  N   VAL H 116      15.074   6.801  28.981  1.00 29.94           N  
ATOM    848  CA  VAL H 116      15.944   6.030  28.132  1.00 30.90           C  
ATOM    849  CB  VAL H 116      15.503   4.601  27.985  1.00 33.50           C  
ATOM    850  CG1 VAL H 116      16.483   3.871  27.051  1.00 33.35           C  
ATOM    851  CG2 VAL H 116      15.397   3.978  29.388  1.00 34.56           C  
ATOM    852  C   VAL H 116      15.952   6.652  26.765  1.00 30.84           C  
ATOM    853  O   VAL H 116      14.901   6.851  26.158  1.00 30.41           O  
ATOM    854  N   GLU H 117      17.158   6.957  26.228  1.00 30.35           N  
ATOM    855  CA  GLU H 117      17.254   7.581  24.932  1.00 32.53           C  
ATOM    856  CB  GLU H 117      18.142   8.841  24.910  1.00 31.21           C  
ATOM    857  CG  GLU H 117      19.543   8.632  25.483  1.00 34.39           C  
ATOM    858  CD  GLU H 117      19.426   8.680  27.001  1.00 36.44           C  
ATOM    859  OE1 GLU H 117      19.374   9.812  27.552  1.00 32.30           O  
ATOM    860  OE2 GLU H 117      19.380   7.589  27.629  1.00 35.48           O1-
ATOM    861  C   GLU H 117      17.787   6.609  23.925  1.00 33.99           C  
ATOM    862  O   GLU H 117      18.510   5.670  24.259  1.00 34.34           O  
ATOM    863  N   SER H 118      17.403   6.803  22.644  1.00 34.33           N  
ATOM    864  CA  SER H 118      17.824   5.928  21.584  1.00 35.70           C  
ATOM    865  CB  SER H 118      16.874   4.735  21.403  1.00 38.86           C  
ATOM    866  OG  SER H 118      17.324   3.899  20.349  1.00 39.48           O  
ATOM    867  C   SER H 118      17.828   6.702  20.297  1.00 35.35           C  
ATOM    868  O   SER H 118      17.347   7.834  20.238  1.00 33.90           O  
ATOM    869  N   GLY H 119      18.377   6.093  19.222  1.00 36.43           N  
ATOM    870  CA  GLY H 119      18.365   6.712  17.924  1.00 34.65           C  
ATOM    871  C   GLY H 119      19.716   7.245  17.533  1.00 33.72           C  
ATOM    872  O   GLY H 119      19.878   7.731  16.415  1.00 34.65           O  
ATOM    873  N   GLY H 120      20.731   7.161  18.415  1.00 32.13           N  
ATOM    874  CA  GLY H 120      22.019   7.704  18.066  1.00 29.07           C  
ATOM    875  C   GLY H 120      22.667   6.835  17.031  1.00 28.72           C  
ATOM    876  O   GLY H 120      22.320   5.665  16.880  1.00 32.12           O  
ATOM    877  N   GLY H 121      23.647   7.397  16.287  1.00 27.32           N  
ATOM    878  CA  GLY H 121      24.319   6.618  15.281  1.00 27.33           C  
ATOM    879  C   GLY H 121      25.271   7.495  14.525  1.00 27.53           C  
ATOM    880  O   GLY H 121      25.484   8.658  14.868  1.00 26.37           O  
ATOM    881  N   LEU H 122      25.871   6.938  13.451  1.00 29.16           N  
ATOM    882  CA  LEU H 122      26.831   7.655  12.655  1.00 29.28           C  
ATOM    883  CB  LEU H 122      27.908   6.737  12.048  1.00 32.16           C  
ATOM    884  CG  LEU H 122      28.955   7.467  11.187  1.00 34.40           C  
ATOM    885  CD1 LEU H 122      29.783   8.455  12.027  1.00 34.83           C  
ATOM    886  CD2 LEU H 122      29.829   6.467  10.416  1.00 35.35           C  
ATOM    887  C   LEU H 122      26.101   8.320  11.525  1.00 30.06           C  
ATOM    888  O   LEU H 122      25.341   7.674  10.802  1.00 30.33           O  
ATOM    889  N   VAL H 123      26.308   9.645  11.357  1.00 29.04           N  
ATOM    890  CA  VAL H 123      25.650  10.373  10.306  1.00 30.52           C  
ATOM    891  CB  VAL H 123      24.556  11.274  10.805  1.00 28.32           C  
ATOM    892  CG1 VAL H 123      24.001  12.083   9.620  1.00 29.86           C  
ATOM    893  CG2 VAL H 123      23.500  10.417  11.525  1.00 30.19           C  
ATOM    894  C   VAL H 123      26.653  11.253   9.623  1.00 31.08           C  
ATOM    895  O   VAL H 123      27.551  11.808  10.255  1.00 30.17           O  
ATOM    896  N   LYS H 124      26.514  11.405   8.291  1.00 33.11           N  
ATOM    897  CA  LYS H 124      27.410  12.237   7.539  1.00 35.91           C  
ATOM    898  CB  LYS H 124      27.356  11.995   6.022  1.00 38.40           C  
ATOM    899  CG  LYS H 124      27.878  10.613   5.624  1.00 43.58           C  
ATOM    900  CD  LYS H 124      27.568  10.227   4.178  1.00 48.91           C  
ATOM    901  CE  LYS H 124      28.092   8.842   3.793  1.00 49.85           C  
ATOM    902  NZ  LYS H 124      29.571   8.827   3.853  1.00 51.30           N1+
ATOM    903  C   LYS H 124      27.034  13.658   7.802  1.00 34.14           C  
ATOM    904  O   LYS H 124      25.899  13.961   8.164  1.00 34.02           O  
ATOM    905  N   PRO H 125      27.971  14.549   7.637  1.00 34.48           N  
ATOM    906  CA  PRO H 125      27.680  15.929   7.878  1.00 33.48           C  
ATOM    907  CD  PRO H 125      29.373  14.239   7.868  1.00 36.13           C  
ATOM    908  CB  PRO H 125      29.023  16.651   7.810  1.00 34.26           C  
ATOM    909  CG  PRO H 125      30.024  15.575   8.274  1.00 34.79           C  
ATOM    910  C   PRO H 125      26.651  16.402   6.909  1.00 33.58           C  
ATOM    911  O   PRO H 125      26.684  15.987   5.751  1.00 35.12           O  
ATOM    912  N   GLY H 126      25.724  17.265   7.367  1.00 31.43           N  
ATOM    913  CA  GLY H 126      24.689  17.757   6.510  1.00 32.40           C  
ATOM    914  C   GLY H 126      23.516  16.829   6.620  1.00 32.08           C  
ATOM    915  O   GLY H 126      22.472  17.069   6.018  1.00 32.86           O  
ATOM    916  N   GLY H 127      23.652  15.742   7.407  1.00 31.91           N  
ATOM    917  CA  GLY H 127      22.585  14.786   7.523  1.00 32.37           C  
ATOM    918  C   GLY H 127      21.643  15.189   8.618  1.00 31.17           C  
ATOM    919  O   GLY H 127      21.824  16.217   9.270  1.00 30.00           O  
ATOM    920  N   SER H 128      20.591  14.363   8.836  1.00 31.90           N  
ATOM    921  CA  SER H 128      19.628  14.611   9.876  1.00 32.17           C  
ATOM    922  CB  SER H 128      18.244  15.047   9.357  1.00 33.17           C  
ATOM    923  OG  SER H 128      17.663  14.022   8.566  1.00 35.16           O  
ATOM    924  C   SER H 128      19.465  13.346  10.671  1.00 31.91           C  
ATOM    925  O   SER H 128      19.801  12.260  10.201  1.00 31.71           O  
ATOM    926  N   LEU H 129      18.993  13.465  11.933  1.00 30.96           N  
ATOM    927  CA  LEU H 129      18.807  12.299  12.755  1.00 32.36           C  
ATOM    928  CB  LEU H 129      20.101  11.902  13.490  1.00 31.67           C  
ATOM    929  CG  LEU H 129      20.032  10.574  14.265  1.00 35.46           C  
ATOM    930  CD1 LEU H 129      19.878   9.378  13.309  1.00 38.12           C  
ATOM    931  CD2 LEU H 129      21.235  10.424  15.211  1.00 35.10           C  
ATOM    932  C   LEU H 129      17.768  12.637  13.787  1.00 31.13           C  
ATOM    933  O   LEU H 129      17.659  13.787  14.212  1.00 30.42           O  
ATOM    934  N   ARG H 130      16.951  11.649  14.212  1.00 30.16           N  
ATOM    935  CA  ARG H 130      15.985  11.960  15.228  1.00 29.78           C  
ATOM    936  CB  ARG H 130      14.516  11.753  14.815  1.00 31.95           C  
ATOM    937  CG  ARG H 130      13.539  12.246  15.889  1.00 32.38           C  
ATOM    938  CD  ARG H 130      12.070  12.278  15.455  1.00 38.76           C  
ATOM    939  NE  ARG H 130      11.476  10.941  15.731  1.00 41.59           N  
ATOM    940  CZ  ARG H 130      10.128  10.820  15.917  1.00 44.29           C  
ATOM    941  NH1 ARG H 130       9.329  11.925  15.869  1.00 42.37           N1+
ATOM    942  NH2 ARG H 130       9.578   9.592  16.150  1.00 41.91           N  
ATOM    943  C   ARG H 130      16.253  11.084  16.409  1.00 29.40           C  
ATOM    944  O   ARG H 130      16.425   9.873  16.278  1.00 29.45           O  
ATOM    945  N   LEU H 131      16.304  11.694  17.607  1.00 28.53           N  
ATOM    946  CA  LEU H 131      16.552  10.945  18.802  1.00 28.36           C  
ATOM    947  CB  LEU H 131      17.598  11.595  19.722  1.00 27.69           C  
ATOM    948  CG  LEU H 131      18.982  11.756  19.064  1.00 26.55           C  
ATOM    949  CD1 LEU H 131      19.985  12.407  20.029  1.00 25.22           C  
ATOM    950  CD2 LEU H 131      19.485  10.426  18.483  1.00 29.26           C  
ATOM    951  C   LEU H 131      15.271  10.906  19.565  1.00 28.81           C  
ATOM    952  O   LEU H 131      14.464  11.830  19.481  1.00 25.65           O  
ATOM    953  N   THR H 132      15.042   9.807  20.310  1.00 29.83           N  
ATOM    954  CA  THR H 132      13.841   9.702  21.083  1.00 32.88           C  
ATOM    955  CB  THR H 132      12.949   8.581  20.643  1.00 34.73           C  
ATOM    956  OG1 THR H 132      13.573   7.331  20.897  1.00 39.83           O  
ATOM    957  CG2 THR H 132      12.685   8.736  19.135  1.00 36.92           C  
ATOM    958  C   THR H 132      14.240   9.387  22.493  1.00 32.49           C  
ATOM    959  O   THR H 132      15.248   8.723  22.726  1.00 33.68           O  
ATOM    960  N   CYS H 133      13.459   9.891  23.473  1.00 32.39           N  
ATOM    961  CA  CYS H 133      13.689   9.611  24.864  1.00 31.88           C  
ATOM    962  CB  CYS H 133      14.175  10.854  25.659  1.00 31.32           C  
ATOM    963  SG  CYS H 133      14.357  10.590  27.454  1.00 35.27           S  
ATOM    964  C   CYS H 133      12.370   9.149  25.425  1.00 32.23           C  
ATOM    965  O   CYS H 133      11.349   9.814  25.249  1.00 32.65           O  
ATOM    966  N   VAL H 134      12.354   7.980  26.106  1.00 31.03           N  
ATOM    967  CA  VAL H 134      11.136   7.450  26.663  1.00 30.66           C  
ATOM    968  CB  VAL H 134      10.912   6.002  26.330  1.00 32.49           C  
ATOM    969  CG1 VAL H 134       9.644   5.519  27.056  1.00 34.74           C  
ATOM    970  CG2 VAL H 134      10.850   5.855  24.800  1.00 31.58           C  
ATOM    971  C   VAL H 134      11.231   7.551  28.153  1.00 29.90           C  
ATOM    972  O   VAL H 134      12.252   7.206  28.744  1.00 29.75           O  
ATOM    973  N   ALA H 135      10.148   8.022  28.805  1.00 28.74           N  
ATOM    974  CA  ALA H 135      10.172   8.209  30.228  1.00 28.05           C  
ATOM    975  CB  ALA H 135       9.712   9.610  30.666  1.00 27.54           C  
ATOM    976  C   ALA H 135       9.250   7.222  30.867  1.00 30.91           C  
ATOM    977  O   ALA H 135       8.242   6.832  30.277  1.00 31.39           O  
ATOM    978  N   SER H 136       9.602   6.769  32.093  1.00 30.65           N  
ATOM    979  CA  SER H 136       8.766   5.834  32.791  1.00 33.43           C  
ATOM    980  CB  SER H 136       9.213   4.370  32.625  1.00 35.00           C  
ATOM    981  OG  SER H 136       9.257   4.002  31.256  1.00 34.00           O  
ATOM    982  C   SER H 136       8.902   6.089  34.263  1.00 33.57           C  
ATOM    983  O   SER H 136       9.927   6.584  34.730  1.00 33.75           O  
ATOM    984  N   GLY H 137       7.846   5.747  35.031  1.00 35.50           N  
ATOM    985  CA  GLY H 137       7.910   5.796  36.464  1.00 37.27           C  
ATOM    986  C   GLY H 137       7.450   7.110  37.017  1.00 36.30           C  
ATOM    987  O   GLY H 137       7.369   7.249  38.237  1.00 36.83           O  
ATOM    988  N   PHE H 138       7.149   8.118  36.174  1.00 36.12           N  
ATOM    989  CA  PHE H 138       6.694   9.356  36.748  1.00 36.03           C  
ATOM    990  CB  PHE H 138       7.828  10.338  37.105  1.00 33.38           C  
ATOM    991  CG  PHE H 138       8.554  10.765  35.873  1.00 29.79           C  
ATOM    992  CD1 PHE H 138       9.518   9.962  35.309  1.00 28.92           C  
ATOM    993  CD2 PHE H 138       8.285  11.983  35.291  1.00 29.58           C  
ATOM    994  CE1 PHE H 138      10.192  10.360  34.178  1.00 26.27           C  
ATOM    995  CE2 PHE H 138       8.955  12.386  34.160  1.00 26.61           C  
ATOM    996  CZ  PHE H 138       9.910  11.574  33.600  1.00 28.79           C  
ATOM    997  C   PHE H 138       5.751  10.035  35.800  1.00 36.85           C  
ATOM    998  O   PHE H 138       5.697   9.706  34.614  1.00 36.10           O  
ATOM    999  N   THR H 139       4.956  10.996  36.323  1.00 38.05           N  
ATOM   1000  CA  THR H 139       4.014  11.709  35.505  1.00 38.81           C  
ATOM   1001  CB  THR H 139       3.065  12.556  36.302  1.00 40.29           C  
ATOM   1002  OG1 THR H 139       2.368  11.752  37.243  1.00 43.77           O  
ATOM   1003  CG2 THR H 139       2.060  13.208  35.337  1.00 42.95           C  
ATOM   1004  C   THR H 139       4.809  12.607  34.609  1.00 36.19           C  
ATOM   1005  O   THR H 139       5.271  13.675  35.005  1.00 36.29           O  
ATOM   1006  N   PHE H 140       4.943  12.173  33.345  1.00 35.43           N  
ATOM   1007  CA  PHE H 140       5.734  12.772  32.306  1.00 33.31           C  
ATOM   1008  CB  PHE H 140       5.696  11.888  31.046  1.00 34.25           C  
ATOM   1009  CG  PHE H 140       6.470  12.518  29.943  1.00 32.53           C  
ATOM   1010  CD1 PHE H 140       7.836  12.380  29.868  1.00 31.93           C  
ATOM   1011  CD2 PHE H 140       5.817  13.235  28.968  1.00 34.50           C  
ATOM   1012  CE1 PHE H 140       8.539  12.960  28.838  1.00 32.97           C  
ATOM   1013  CE2 PHE H 140       6.513  13.815  27.937  1.00 32.81           C  
ATOM   1014  CZ  PHE H 140       7.876  13.677  27.872  1.00 31.97           C  
ATOM   1015  C   PHE H 140       5.229  14.138  31.933  1.00 32.92           C  
ATOM   1016  O   PHE H 140       6.015  15.067  31.752  1.00 28.34           O  
ATOM   1017  N   SER H 141       3.898  14.296  31.813  1.00 34.17           N  
ATOM   1018  CA  SER H 141       3.300  15.515  31.337  1.00 35.43           C  
ATOM   1019  CB  SER H 141       1.775  15.399  31.177  1.00 37.41           C  
ATOM   1020  OG  SER H 141       1.167  15.194  32.445  1.00 38.90           O  
ATOM   1021  C   SER H 141       3.558  16.656  32.277  1.00 35.30           C  
ATOM   1022  O   SER H 141       3.523  17.818  31.876  1.00 35.87           O  
ATOM   1023  N   ASP H 142       3.798  16.353  33.560  1.00 35.85           N  
ATOM   1024  CA  ASP H 142       3.987  17.339  34.588  1.00 37.20           C  
ATOM   1025  CB  ASP H 142       3.948  16.742  36.006  1.00 39.05           C  
ATOM   1026  CG  ASP H 142       2.504  16.379  36.327  1.00 43.45           C  
ATOM   1027  OD1 ASP H 142       1.601  16.813  35.563  1.00 47.36           O  
ATOM   1028  OD2 ASP H 142       2.285  15.668  37.343  1.00 46.81           O1-
ATOM   1029  C   ASP H 142       5.290  18.081  34.461  1.00 35.76           C  
ATOM   1030  O   ASP H 142       5.403  19.193  34.974  1.00 36.49           O  
ATOM   1031  N   VAL H 143       6.322  17.512  33.806  1.00 33.03           N  
ATOM   1032  CA  VAL H 143       7.602  18.157  33.937  1.00 31.74           C  
ATOM   1033  CB  VAL H 143       8.651  17.251  34.512  1.00 31.54           C  
ATOM   1034  CG1 VAL H 143       8.228  16.842  35.933  1.00 31.59           C  
ATOM   1035  CG2 VAL H 143       8.847  16.063  33.553  1.00 32.60           C  
ATOM   1036  C   VAL H 143       8.160  18.694  32.653  1.00 29.37           C  
ATOM   1037  O   VAL H 143       7.730  18.358  31.551  1.00 28.32           O  
ATOM   1038  N   TRP H 144       9.138  19.615  32.814  1.00 27.99           N  
ATOM   1039  CA  TRP H 144       9.885  20.183  31.730  1.00 26.50           C  
ATOM   1040  CB  TRP H 144      10.534  21.539  32.048  1.00 26.42           C  
ATOM   1041  CG  TRP H 144       9.551  22.665  32.207  1.00 27.13           C  
ATOM   1042  CD2 TRP H 144       9.924  24.047  32.311  1.00 26.55           C  
ATOM   1043  CD1 TRP H 144       8.190  22.623  32.273  1.00 26.73           C  
ATOM   1044  NE1 TRP H 144       7.692  23.894  32.412  1.00 30.19           N  
ATOM   1045  CE2 TRP H 144       8.747  24.781  32.437  1.00 27.37           C  
ATOM   1046  CE3 TRP H 144      11.148  24.653  32.300  1.00 28.11           C  
ATOM   1047  CZ2 TRP H 144       8.775  26.141  32.556  1.00 32.89           C  
ATOM   1048  CZ3 TRP H 144      11.173  26.024  32.421  1.00 29.03           C  
ATOM   1049  CH2 TRP H 144      10.009  26.753  32.547  1.00 30.94           C  
ATOM   1050  C   TRP H 144      11.012  19.244  31.458  1.00 25.50           C  
ATOM   1051  O   TRP H 144      11.496  18.567  32.365  1.00 26.17           O  
ATOM   1052  N   LEU H 145      11.456  19.187  30.189  1.00 25.43           N  
ATOM   1053  CA  LEU H 145      12.487  18.268  29.802  1.00 24.30           C  
ATOM   1054  CB  LEU H 145      11.935  17.187  28.865  1.00 24.69           C  
ATOM   1055  CG  LEU H 145      10.877  16.308  29.555  1.00 24.45           C  
ATOM   1056  CD1 LEU H 145      10.158  15.412  28.549  1.00 23.72           C  
ATOM   1057  CD2 LEU H 145      11.498  15.484  30.693  1.00 29.18           C  
ATOM   1058  C   LEU H 145      13.555  19.019  29.061  1.00 23.49           C  
ATOM   1059  O   LEU H 145      13.290  20.042  28.429  1.00 24.12           O  
ATOM   1060  N   ASN H 146      14.807  18.515  29.137  1.00 22.22           N  
ATOM   1061  CA  ASN H 146      15.924  19.147  28.490  1.00 21.75           C  
ATOM   1062  CB  ASN H 146      16.967  19.708  29.472  1.00 22.52           C  
ATOM   1063  CG  ASN H 146      16.336  20.793  30.323  1.00 23.06           C  
ATOM   1064  OD1 ASN H 146      16.081  21.902  29.857  1.00 24.88           O  
ATOM   1065  ND2 ASN H 146      16.080  20.464  31.616  1.00 20.79           N  
ATOM   1066  C   ASN H 146      16.683  18.113  27.720  1.00 20.77           C  
ATOM   1067  O   ASN H 146      16.664  16.925  28.046  1.00 21.22           O  
ATOM   1068  N   TRP H 147      17.355  18.562  26.643  1.00 20.50           N  
ATOM   1069  CA  TRP H 147      18.288  17.729  25.946  1.00 19.76           C  
ATOM   1070  CB  TRP H 147      18.094  17.670  24.422  1.00 20.77           C  
ATOM   1071  CG  TRP H 147      16.935  16.805  23.998  1.00 20.51           C  
ATOM   1072  CD2 TRP H 147      17.032  15.381  23.855  1.00 22.96           C  
ATOM   1073  CD1 TRP H 147      15.647  17.138  23.698  1.00 22.40           C  
ATOM   1074  NE1 TRP H 147      14.935  16.007  23.376  1.00 20.41           N  
ATOM   1075  CE2 TRP H 147      15.776  14.918  23.469  1.00 19.79           C  
ATOM   1076  CE3 TRP H 147      18.084  14.528  24.032  1.00 20.10           C  
ATOM   1077  CZ2 TRP H 147      15.552  13.587  23.254  1.00 21.02           C  
ATOM   1078  CZ3 TRP H 147      17.857  13.188  23.813  1.00 22.13           C  
ATOM   1079  CH2 TRP H 147      16.614  12.726  23.431  1.00 22.50           C  
ATOM   1080  C   TRP H 147      19.616  18.354  26.211  1.00 20.00           C  
ATOM   1081  O   TRP H 147      19.756  19.576  26.155  1.00 18.47           O  
ATOM   1082  N   VAL H 148      20.615  17.523  26.555  1.00 18.19           N  
ATOM   1083  CA  VAL H 148      21.940  18.003  26.828  1.00 17.83           C  
ATOM   1084  CB  VAL H 148      22.317  17.927  28.280  1.00 17.55           C  
ATOM   1085  CG1 VAL H 148      21.425  18.897  29.075  1.00 16.88           C  
ATOM   1086  CG2 VAL H 148      22.196  16.463  28.740  1.00 14.85           C  
ATOM   1087  C   VAL H 148      22.880  17.110  26.078  1.00 20.41           C  
ATOM   1088  O   VAL H 148      22.499  16.019  25.656  1.00 20.92           O  
ATOM   1089  N   ARG H 149      24.133  17.565  25.852  1.00 20.99           N  
ATOM   1090  CA  ARG H 149      25.054  16.730  25.127  1.00 21.41           C  
ATOM   1091  CB  ARG H 149      25.073  17.014  23.615  1.00 22.68           C  
ATOM   1092  CG  ARG H 149      25.461  18.452  23.263  1.00 19.27           C  
ATOM   1093  CD  ARG H 149      25.448  18.732  21.759  1.00 21.65           C  
ATOM   1094  NE  ARG H 149      25.768  20.174  21.566  1.00 27.40           N  
ATOM   1095  CZ  ARG H 149      25.704  20.726  20.320  1.00 27.24           C  
ATOM   1096  NH1 ARG H 149      25.347  19.959  19.249  1.00 26.21           N1+
ATOM   1097  NH2 ARG H 149      25.997  22.047  20.144  1.00 30.46           N  
ATOM   1098  C   ARG H 149      26.446  16.952  25.635  1.00 22.95           C  
ATOM   1099  O   ARG H 149      26.771  18.019  26.152  1.00 23.26           O  
ATOM   1100  N   GLN H 150      27.313  15.923  25.509  1.00 24.10           N  
ATOM   1101  CA  GLN H 150      28.666  16.079  25.959  1.00 27.08           C  
ATOM   1102  CB  GLN H 150      28.910  15.444  27.341  1.00 27.98           C  
ATOM   1103  CG  GLN H 150      30.328  15.637  27.881  1.00 31.01           C  
ATOM   1104  CD  GLN H 150      30.389  15.012  29.268  1.00 33.72           C  
ATOM   1105  OE1 GLN H 150      29.372  14.597  29.822  1.00 34.07           O  
ATOM   1106  NE2 GLN H 150      31.616  14.944  29.852  1.00 35.80           N  
ATOM   1107  C   GLN H 150      29.591  15.431  24.972  1.00 28.54           C  
ATOM   1108  O   GLN H 150      29.458  14.250  24.655  1.00 27.74           O  
ATOM   1109  N   ALA H 151      30.561  16.211  24.450  1.00 31.22           N  
ATOM   1110  CA  ALA H 151      31.544  15.705  23.531  1.00 35.20           C  
ATOM   1111  CB  ALA H 151      32.215  16.799  22.682  1.00 35.35           C  
ATOM   1112  C   ALA H 151      32.610  15.039  24.340  1.00 38.57           C  
ATOM   1113  O   ALA H 151      32.719  15.267  25.543  1.00 39.21           O  
ATOM   1114  N   PRO H 152      33.398  14.199  23.726  1.00 42.04           N  
ATOM   1115  CA  PRO H 152      34.437  13.563  24.480  1.00 44.29           C  
ATOM   1116  CD  PRO H 152      32.919  13.356  22.642  1.00 43.12           C  
ATOM   1117  CB  PRO H 152      34.966  12.438  23.596  1.00 45.95           C  
ATOM   1118  CG  PRO H 152      33.742  12.057  22.740  1.00 44.66           C  
ATOM   1119  C   PRO H 152      35.457  14.572  24.897  1.00 45.85           C  
ATOM   1120  O   PRO H 152      35.828  15.418  24.085  1.00 46.42           O  
ATOM   1121  N   GLY H 153      35.903  14.508  26.165  1.00 46.70           N  
ATOM   1122  CA  GLY H 153      36.926  15.387  26.650  1.00 48.35           C  
ATOM   1123  C   GLY H 153      36.375  16.772  26.798  1.00 47.36           C  
ATOM   1124  O   GLY H 153      37.142  17.719  26.968  1.00 48.83           O  
ATOM   1125  N   LYS H 154      35.039  16.942  26.746  1.00 44.64           N  
ATOM   1126  CA  LYS H 154      34.520  18.278  26.860  1.00 43.37           C  
ATOM   1127  CB  LYS H 154      33.886  18.818  25.565  1.00 43.25           C  
ATOM   1128  CG  LYS H 154      33.567  20.313  25.638  1.00 47.45           C  
ATOM   1129  CD  LYS H 154      33.247  20.959  24.291  1.00 49.47           C  
ATOM   1130  CE  LYS H 154      32.816  22.423  24.407  1.00 51.52           C  
ATOM   1131  NZ  LYS H 154      33.925  23.236  24.951  1.00 50.70           N1+
ATOM   1132  C   LYS H 154      33.475  18.310  27.938  1.00 40.27           C  
ATOM   1133  O   LYS H 154      33.096  17.276  28.485  1.00 40.01           O  
ATOM   1134  N   GLY H 155      33.012  19.528  28.298  1.00 37.85           N  
ATOM   1135  CA  GLY H 155      32.033  19.701  29.338  1.00 34.86           C  
ATOM   1136  C   GLY H 155      30.651  19.540  28.776  1.00 32.03           C  
ATOM   1137  O   GLY H 155      30.447  19.528  27.563  1.00 31.15           O  
ATOM   1138  N   LEU H 156      29.653  19.449  29.677  1.00 29.78           N  
ATOM   1139  CA  LEU H 156      28.282  19.253  29.297  1.00 27.78           C  
ATOM   1140  CB  LEU H 156      27.385  18.855  30.483  1.00 26.85           C  
ATOM   1141  CG  LEU H 156      25.953  18.462  30.085  1.00 26.97           C  
ATOM   1142  CD1 LEU H 156      25.949  17.173  29.245  1.00 27.89           C  
ATOM   1143  CD2 LEU H 156      25.031  18.369  31.312  1.00 28.85           C  
ATOM   1144  C   LEU H 156      27.771  20.544  28.721  1.00 26.04           C  
ATOM   1145  O   LEU H 156      28.202  21.622  29.124  1.00 26.19           O  
ATOM   1146  N   GLU H 157      26.856  20.450  27.726  1.00 24.94           N  
ATOM   1147  CA  GLU H 157      26.284  21.610  27.096  1.00 25.03           C  
ATOM   1148  CB  GLU H 157      26.817  21.861  25.673  1.00 25.86           C  
ATOM   1149  CG  GLU H 157      26.210  23.095  25.002  1.00 25.90           C  
ATOM   1150  CD  GLU H 157      26.813  23.237  23.611  1.00 28.43           C  
ATOM   1151  OE1 GLU H 157      27.595  22.335  23.208  1.00 25.56           O  
ATOM   1152  OE2 GLU H 157      26.498  24.251  22.934  1.00 28.53           O1-
ATOM   1153  C   GLU H 157      24.801  21.391  26.975  1.00 24.09           C  
ATOM   1154  O   GLU H 157      24.344  20.287  26.687  1.00 24.51           O  
ATOM   1155  N   TRP H 158      24.009  22.464  27.185  1.00 24.47           N  
ATOM   1156  CA  TRP H 158      22.573  22.377  27.156  1.00 22.75           C  
ATOM   1157  CB  TRP H 158      21.933  23.414  28.097  1.00 21.65           C  
ATOM   1158  CG  TRP H 158      20.425  23.446  28.138  1.00 20.73           C  
ATOM   1159  CD2 TRP H 158      19.626  24.431  27.463  1.00 18.00           C  
ATOM   1160  CD1 TRP H 158      19.554  22.641  28.815  1.00 19.61           C  
ATOM   1161  NE1 TRP H 158      18.264  23.067  28.606  1.00 21.05           N  
ATOM   1162  CE2 TRP H 158      18.293  24.168  27.776  1.00 20.83           C  
ATOM   1163  CE3 TRP H 158      19.976  25.474  26.654  1.00 21.49           C  
ATOM   1164  CZ2 TRP H 158      17.285  24.947  27.284  1.00 21.20           C  
ATOM   1165  CZ3 TRP H 158      18.956  26.254  26.153  1.00 22.61           C  
ATOM   1166  CH2 TRP H 158      17.637  25.996  26.464  1.00 20.37           C  
ATOM   1167  C   TRP H 158      22.099  22.644  25.757  1.00 21.52           C  
ATOM   1168  O   TRP H 158      22.450  23.658  25.156  1.00 24.20           O  
ATOM   1169  N   VAL H 159      21.371  21.668  25.170  1.00 21.94           N  
ATOM   1170  CA  VAL H 159      20.817  21.766  23.847  1.00 22.08           C  
ATOM   1171  CB  VAL H 159      20.523  20.415  23.261  1.00 22.45           C  
ATOM   1172  CG1 VAL H 159      19.859  20.601  21.885  1.00 23.39           C  
ATOM   1173  CG2 VAL H 159      21.838  19.618  23.218  1.00 23.57           C  
ATOM   1174  C   VAL H 159      19.551  22.574  23.794  1.00 22.10           C  
ATOM   1175  O   VAL H 159      19.430  23.500  22.994  1.00 21.82           O  
ATOM   1176  N   GLY H 160      18.565  22.244  24.660  1.00 20.94           N  
ATOM   1177  CA  GLY H 160      17.309  22.942  24.620  1.00 20.70           C  
ATOM   1178  C   GLY H 160      16.360  22.303  25.585  1.00 21.43           C  
ATOM   1179  O   GLY H 160      16.660  21.272  26.186  1.00 20.15           O  
ATOM   1180  N   ARG H 161      15.176  22.927  25.763  1.00 21.18           N  
ATOM   1181  CA  ARG H 161      14.189  22.385  26.652  1.00 22.68           C  
ATOM   1182  CB  ARG H 161      14.129  23.058  28.032  1.00 23.48           C  
ATOM   1183  CG  ARG H 161      13.808  24.550  27.976  1.00 27.44           C  
ATOM   1184  CD  ARG H 161      13.581  25.171  29.355  1.00 26.97           C  
ATOM   1185  NE  ARG H 161      13.654  26.648  29.192  1.00 37.44           N  
ATOM   1186  CZ  ARG H 161      14.851  27.275  29.377  1.00 33.31           C  
ATOM   1187  NH1 ARG H 161      15.950  26.550  29.737  1.00 27.92           N1+
ATOM   1188  NH2 ARG H 161      14.951  28.625  29.205  1.00 37.56           N  
ATOM   1189  C   ARG H 161      12.842  22.577  26.043  1.00 23.31           C  
ATOM   1190  O   ARG H 161      12.664  23.343  25.097  1.00 22.72           O  
ATOM   1191  N   ILE H 162      11.863  21.810  26.554  1.00 24.33           N  
ATOM   1192  CA  ILE H 162      10.493  21.955  26.175  1.00 24.97           C  
ATOM   1193  CB  ILE H 162       9.989  20.800  25.352  1.00 26.90           C  
ATOM   1194  CG1 ILE H 162       8.553  21.055  24.866  1.00 24.35           C  
ATOM   1195  CG2 ILE H 162      10.172  19.506  26.161  1.00 24.31           C  
ATOM   1196  CD1 ILE H 162       8.092  20.063  23.799  1.00 26.23           C  
ATOM   1197  C   ILE H 162       9.740  21.996  27.468  1.00 26.24           C  
ATOM   1198  O   ILE H 162       9.952  21.157  28.343  1.00 26.17           O  
ATOM   1199  N   LYS H 163       8.842  22.985  27.625  1.00 27.06           N  
ATOM   1200  CA  LYS H 163       8.123  23.157  28.855  1.00 28.27           C  
ATOM   1201  CB  LYS H 163       7.608  24.593  29.053  1.00 30.07           C  
ATOM   1202  CG  LYS H 163       8.742  25.617  29.168  1.00 27.94           C  
ATOM   1203  CD  LYS H 163       8.283  27.074  29.084  1.00 32.50           C  
ATOM   1204  CE  LYS H 163       9.428  28.083  29.200  1.00 31.37           C  
ATOM   1205  NZ  LYS H 163       8.898  29.461  29.108  1.00 34.83           N1+
ATOM   1206  C   LYS H 163       6.958  22.219  28.880  1.00 30.32           C  
ATOM   1207  O   LYS H 163       6.707  21.485  27.927  1.00 29.84           O  
ATOM   1208  N   SER H 164       6.246  22.179  30.024  1.00 31.47           N  
ATOM   1209  CA  SER H 164       5.105  21.318  30.145  1.00 33.01           C  
ATOM   1210  CB  SER H 164       4.700  21.031  31.601  1.00 33.81           C  
ATOM   1211  OG  SER H 164       4.300  22.232  32.244  1.00 33.96           O  
ATOM   1212  C   SER H 164       3.960  21.994  29.466  1.00 35.38           C  
ATOM   1213  O   SER H 164       3.998  23.194  29.205  1.00 36.11           O  
ATOM   1214  N   ARG H 165       2.893  21.228  29.171  1.00 37.78           N  
ATOM   1215  CA  ARG H 165       1.759  21.751  28.465  1.00 40.70           C  
ATOM   1216  CB  ARG H 165       0.668  20.697  28.220  1.00 42.00           C  
ATOM   1217  CG  ARG H 165      -0.540  21.256  27.468  1.00 46.24           C  
ATOM   1218  CD  ARG H 165      -1.745  20.316  27.459  1.00 48.36           C  
ATOM   1219  NE  ARG H 165      -2.003  19.927  28.874  1.00 56.10           N  
ATOM   1220  CZ  ARG H 165      -2.663  20.785  29.708  1.00 61.33           C  
ATOM   1221  NH1 ARG H 165      -3.025  22.022  29.262  1.00 65.25           N1+
ATOM   1222  NH2 ARG H 165      -2.951  20.408  30.986  1.00 62.80           N  
ATOM   1223  C   ARG H 165       1.131  22.855  29.258  1.00 42.67           C  
ATOM   1224  O   ARG H 165       0.749  23.883  28.700  1.00 43.77           O  
ATOM   1225  N   THR H 166       1.017  22.687  30.588  1.00 43.54           N  
ATOM   1226  CA  THR H 166       0.364  23.691  31.380  1.00 46.42           C  
ATOM   1227  CB  THR H 166       0.298  23.335  32.838  1.00 47.60           C  
ATOM   1228  OG1 THR H 166       1.603  23.229  33.387  1.00 48.26           O  
ATOM   1229  CG2 THR H 166      -0.448  21.997  32.980  1.00 48.50           C  
ATOM   1230  C   THR H 166       1.139  24.965  31.244  1.00 45.59           C  
ATOM   1231  O   THR H 166       0.567  26.050  31.149  1.00 46.59           O  
ATOM   1232  N   ASP H 167       2.475  24.844  31.226  1.00 42.71           N  
ATOM   1233  CA  ASP H 167       3.405  25.931  31.124  1.00 42.22           C  
ATOM   1234  CB  ASP H 167       4.832  25.552  31.549  1.00 39.93           C  
ATOM   1235  CG  ASP H 167       4.775  25.431  33.068  1.00 42.02           C  
ATOM   1236  OD1 ASP H 167       3.671  25.669  33.628  1.00 46.48           O  
ATOM   1237  OD2 ASP H 167       5.820  25.112  33.695  1.00 40.50           O1-
ATOM   1238  C   ASP H 167       3.396  26.526  29.745  1.00 41.50           C  
ATOM   1239  O   ASP H 167       4.089  27.510  29.499  1.00 40.35           O  
ATOM   1240  N   GLY H 168       2.689  25.908  28.776  1.00 41.94           N  
ATOM   1241  CA  GLY H 168       2.613  26.509  27.471  1.00 41.72           C  
ATOM   1242  C   GLY H 168       3.228  25.593  26.460  1.00 39.58           C  
ATOM   1243  O   GLY H 168       2.856  25.619  25.288  1.00 40.29           O  
ATOM   1244  N   GLY H 169       4.197  24.762  26.875  1.00 37.06           N  
ATOM   1245  CA  GLY H 169       4.721  23.778  25.972  1.00 35.40           C  
ATOM   1246  C   GLY H 169       5.674  24.380  24.980  1.00 34.78           C  
ATOM   1247  O   GLY H 169       5.956  23.762  23.955  1.00 34.41           O  
ATOM   1248  N   THR H 170       6.216  25.583  25.254  1.00 35.07           N  
ATOM   1249  CA  THR H 170       7.103  26.203  24.305  1.00 34.21           C  
ATOM   1250  CB  THR H 170       7.240  27.685  24.498  1.00 36.09           C  
ATOM   1251  OG1 THR H 170       7.718  27.964  25.805  1.00 38.57           O  
ATOM   1252  CG2 THR H 170       5.871  28.348  24.275  1.00 38.46           C  
ATOM   1253  C   THR H 170       8.467  25.597  24.427  1.00 30.82           C  
ATOM   1254  O   THR H 170       8.741  24.830  25.347  1.00 30.36           O  
ATOM   1255  N   THR H 171       9.362  25.923  23.467  1.00 29.27           N  
ATOM   1256  CA  THR H 171      10.682  25.357  23.474  1.00 27.08           C  
ATOM   1257  CB  THR H 171      10.971  24.500  22.274  1.00 27.11           C  
ATOM   1258  OG1 THR H 171      10.850  25.267  21.086  1.00 26.38           O  
ATOM   1259  CG2 THR H 171       9.987  23.318  22.250  1.00 24.68           C  
ATOM   1260  C   THR H 171      11.703  26.452  23.475  1.00 27.54           C  
ATOM   1261  O   THR H 171      11.454  27.563  23.010  1.00 28.62           O  
ATOM   1262  N   ASP H 172      12.886  26.152  24.049  1.00 26.54           N  
ATOM   1263  CA  ASP H 172      13.987  27.073  24.075  1.00 27.66           C  
ATOM   1264  CB  ASP H 172      14.355  27.551  25.490  1.00 28.29           C  
ATOM   1265  CG  ASP H 172      13.241  28.467  25.976  1.00 32.02           C  
ATOM   1266  OD1 ASP H 172      12.600  29.128  25.117  1.00 33.69           O  
ATOM   1267  OD2 ASP H 172      13.013  28.516  27.215  1.00 32.30           O1-
ATOM   1268  C   ASP H 172      15.170  26.342  23.519  1.00 26.40           C  
ATOM   1269  O   ASP H 172      15.324  25.142  23.753  1.00 23.50           O  
ATOM   1270  N   TYR H 173      16.033  27.045  22.750  1.00 26.23           N  
ATOM   1271  CA  TYR H 173      17.148  26.372  22.144  1.00 26.04           C  
ATOM   1272  CB  TYR H 173      17.026  26.244  20.613  1.00 27.06           C  
ATOM   1273  CG  TYR H 173      15.833  25.410  20.294  1.00 26.24           C  
ATOM   1274  CD1 TYR H 173      15.901  24.037  20.348  1.00 25.63           C  
ATOM   1275  CD2 TYR H 173      14.646  26.005  19.930  1.00 27.62           C  
ATOM   1276  CE1 TYR H 173      14.801  23.267  20.051  1.00 27.67           C  
ATOM   1277  CE2 TYR H 173      13.542  25.240  19.632  1.00 29.44           C  
ATOM   1278  CZ  TYR H 173      13.620  23.869  19.692  1.00 26.55           C  
ATOM   1279  OH  TYR H 173      12.489  23.082  19.387  1.00 27.87           O  
ATOM   1280  C   TYR H 173      18.416  27.134  22.379  1.00 27.29           C  
ATOM   1281  O   TYR H 173      18.420  28.360  22.477  1.00 27.69           O  
ATOM   1282  N   ALA H 174      19.540  26.393  22.469  1.00 25.98           N  
ATOM   1283  CA  ALA H 174      20.841  26.982  22.601  1.00 27.00           C  
ATOM   1284  CB  ALA H 174      21.956  25.961  22.885  1.00 24.75           C  
ATOM   1285  C   ALA H 174      21.149  27.641  21.292  1.00 28.31           C  
ATOM   1286  O   ALA H 174      20.655  27.238  20.240  1.00 27.48           O  
ATOM   1287  N   ALA H 175      21.997  28.682  21.336  1.00 29.77           N  
ATOM   1288  CA  ALA H 175      22.340  29.457  20.180  1.00 32.18           C  
ATOM   1289  CB  ALA H 175      23.322  30.597  20.495  1.00 33.63           C  
ATOM   1290  C   ALA H 175      22.994  28.571  19.167  1.00 32.44           C  
ATOM   1291  O   ALA H 175      22.843  28.776  17.964  1.00 33.66           O  
ATOM   1292  N   SER H 176      23.771  27.577  19.628  1.00 31.20           N  
ATOM   1293  CA  SER H 176      24.499  26.736  18.722  1.00 31.25           C  
ATOM   1294  CB  SER H 176      25.406  25.732  19.455  1.00 30.73           C  
ATOM   1295  OG  SER H 176      24.626  24.852  20.251  1.00 28.57           O  
ATOM   1296  C   SER H 176      23.574  25.949  17.829  1.00 29.93           C  
ATOM   1297  O   SER H 176      23.847  25.788  16.641  1.00 29.20           O  
ATOM   1298  N   VAL H 177      22.518  25.348  18.414  1.00 29.07           N  
ATOM   1299  CA  VAL H 177      21.547  24.514  17.745  1.00 28.25           C  
ATOM   1300  CB  VAL H 177      20.968  23.477  18.661  1.00 26.59           C  
ATOM   1301  CG1 VAL H 177      22.123  22.593  19.162  1.00 24.85           C  
ATOM   1302  CG2 VAL H 177      20.176  24.174  19.778  1.00 23.75           C  
ATOM   1303  C   VAL H 177      20.396  25.221  17.077  1.00 30.07           C  
ATOM   1304  O   VAL H 177      19.803  24.672  16.148  1.00 30.51           O  
ATOM   1305  N   LYS H 178      20.005  26.420  17.551  1.00 31.30           N  
ATOM   1306  CA  LYS H 178      18.781  27.038  17.109  1.00 33.18           C  
ATOM   1307  CB  LYS H 178      18.566  28.447  17.697  1.00 33.36           C  
ATOM   1308  CG  LYS H 178      17.146  29.002  17.533  1.00 34.94           C  
ATOM   1309  CD  LYS H 178      16.718  29.253  16.086  1.00 37.84           C  
ATOM   1310  CE  LYS H 178      15.277  29.746  15.944  1.00 37.97           C  
ATOM   1311  NZ  LYS H 178      14.336  28.658  16.289  1.00 39.41           N1+
ATOM   1312  C   LYS H 178      18.702  27.129  15.616  1.00 34.50           C  
ATOM   1313  O   LYS H 178      19.647  27.529  14.937  1.00 36.08           O  
ATOM   1314  N   GLY H 179      17.523  26.732  15.086  1.00 35.29           N  
ATOM   1315  CA  GLY H 179      17.185  26.781  13.695  1.00 36.67           C  
ATOM   1316  C   GLY H 179      17.278  25.396  13.134  1.00 36.10           C  
ATOM   1317  O   GLY H 179      16.423  24.980  12.355  1.00 37.47           O  
ATOM   1318  N   ARG H 180      18.370  24.680  13.460  1.00 32.84           N  
ATOM   1319  CA  ARG H 180      18.590  23.336  13.003  1.00 31.69           C  
ATOM   1320  CB  ARG H 180      20.076  22.980  12.839  1.00 30.71           C  
ATOM   1321  CG  ARG H 180      20.941  23.167  14.079  1.00 33.08           C  
ATOM   1322  CD  ARG H 180      22.414  22.880  13.786  1.00 32.90           C  
ATOM   1323  NE  ARG H 180      23.210  23.278  14.980  1.00 32.65           N  
ATOM   1324  CZ  ARG H 180      24.550  23.024  15.009  1.00 32.11           C  
ATOM   1325  NH1 ARG H 180      25.142  22.398  13.952  1.00 29.74           N1+
ATOM   1326  NH2 ARG H 180      25.295  23.388  16.092  1.00 32.23           N  
ATOM   1327  C   ARG H 180      17.885  22.252  13.780  1.00 30.10           C  
ATOM   1328  O   ARG H 180      17.468  21.255  13.193  1.00 30.57           O  
ATOM   1329  N   PHE H 181      17.748  22.403  15.117  1.00 27.50           N  
ATOM   1330  CA  PHE H 181      17.224  21.358  15.966  1.00 27.41           C  
ATOM   1331  CB  PHE H 181      18.022  21.224  17.276  1.00 25.01           C  
ATOM   1332  CG  PHE H 181      19.344  20.587  17.009  1.00 25.79           C  
ATOM   1333  CD1 PHE H 181      20.217  21.107  16.081  1.00 27.42           C  
ATOM   1334  CD2 PHE H 181      19.737  19.491  17.741  1.00 26.45           C  
ATOM   1335  CE1 PHE H 181      21.439  20.513  15.859  1.00 27.57           C  
ATOM   1336  CE2 PHE H 181      20.958  18.896  17.525  1.00 27.69           C  
ATOM   1337  CZ  PHE H 181      21.813  19.404  16.577  1.00 26.38           C  
ATOM   1338  C   PHE H 181      15.828  21.702  16.384  1.00 28.30           C  
ATOM   1339  O   PHE H 181      15.494  22.873  16.563  1.00 30.12           O  
ATOM   1340  N   THR H 182      14.971  20.667  16.537  1.00 28.04           N  
ATOM   1341  CA  THR H 182      13.616  20.870  16.967  1.00 28.98           C  
ATOM   1342  CB  THR H 182      12.612  20.624  15.879  1.00 30.81           C  
ATOM   1343  OG1 THR H 182      12.873  21.476  14.773  1.00 33.36           O  
ATOM   1344  CG2 THR H 182      11.201  20.897  16.428  1.00 33.85           C  
ATOM   1345  C   THR H 182      13.335  19.875  18.058  1.00 27.51           C  
ATOM   1346  O   THR H 182      13.737  18.715  17.969  1.00 27.72           O  
ATOM   1347  N   ILE H 183      12.628  20.310  19.123  1.00 26.21           N  
ATOM   1348  CA  ILE H 183      12.308  19.438  20.219  1.00 24.65           C  
ATOM   1349  CB  ILE H 183      12.810  19.945  21.542  1.00 23.38           C  
ATOM   1350  CG1 ILE H 183      14.346  20.020  21.536  1.00 24.28           C  
ATOM   1351  CG2 ILE H 183      12.237  19.054  22.656  1.00 24.92           C  
ATOM   1352  CD1 ILE H 183      14.925  20.816  22.705  1.00 26.79           C  
ATOM   1353  C   ILE H 183      10.818  19.372  20.303  1.00 25.43           C  
ATOM   1354  O   ILE H 183      10.135  20.378  20.126  1.00 23.58           O  
ATOM   1355  N   SER H 184      10.273  18.162  20.539  1.00 24.53           N  
ATOM   1356  CA  SER H 184       8.853  18.005  20.662  1.00 27.25           C  
ATOM   1357  CB  SER H 184       8.166  17.635  19.336  1.00 28.37           C  
ATOM   1358  OG  SER H 184       8.690  16.412  18.840  1.00 30.90           O  
ATOM   1359  C   SER H 184       8.616  16.890  21.632  1.00 27.64           C  
ATOM   1360  O   SER H 184       9.509  16.081  21.881  1.00 26.45           O  
ATOM   1361  N   ARG H 185       7.409  16.838  22.235  1.00 28.12           N  
ATOM   1362  CA  ARG H 185       7.100  15.778  23.153  1.00 29.19           C  
ATOM   1363  CB  ARG H 185       6.931  16.209  24.619  1.00 29.28           C  
ATOM   1364  CG  ARG H 185       8.208  16.654  25.319  1.00 31.23           C  
ATOM   1365  CD  ARG H 185       8.084  16.646  26.843  1.00 29.76           C  
ATOM   1366  NE  ARG H 185       7.001  17.595  27.226  1.00 28.31           N  
ATOM   1367  CZ  ARG H 185       6.524  17.596  28.506  1.00 25.68           C  
ATOM   1368  NH1 ARG H 185       6.983  16.683  29.410  1.00 20.86           N1+
ATOM   1369  NH2 ARG H 185       5.592  18.517  28.885  1.00 19.20           N  
ATOM   1370  C   ARG H 185       5.763  15.221  22.790  1.00 31.43           C  
ATOM   1371  O   ARG H 185       4.930  15.906  22.197  1.00 31.19           O  
ATOM   1372  N   ASP H 186       5.548  13.931  23.122  1.00 32.70           N  
ATOM   1373  CA  ASP H 186       4.271  13.297  22.943  1.00 34.93           C  
ATOM   1374  CB  ASP H 186       4.314  12.110  21.965  1.00 36.95           C  
ATOM   1375  CG  ASP H 186       2.889  11.679  21.643  1.00 41.47           C  
ATOM   1376  OD1 ASP H 186       2.012  11.800  22.539  1.00 44.01           O  
ATOM   1377  OD2 ASP H 186       2.658  11.219  20.493  1.00 45.95           O1-
ATOM   1378  C   ASP H 186       3.897  12.774  24.297  1.00 35.39           C  
ATOM   1379  O   ASP H 186       4.363  11.716  24.713  1.00 34.39           O  
ATOM   1380  N   ASP H 187       3.024  13.502  25.019  1.00 35.48           N  
ATOM   1381  CA  ASP H 187       2.685  13.159  26.373  1.00 36.16           C  
ATOM   1382  CB  ASP H 187       1.774  14.203  27.043  1.00 37.33           C  
ATOM   1383  CG  ASP H 187       2.630  15.433  27.338  1.00 36.18           C  
ATOM   1384  OD1 ASP H 187       3.881  15.289  27.362  1.00 33.71           O  
ATOM   1385  OD2 ASP H 187       2.047  16.529  27.546  1.00 36.96           O1-
ATOM   1386  C   ASP H 187       2.031  11.811  26.436  1.00 38.50           C  
ATOM   1387  O   ASP H 187       2.260  11.053  27.377  1.00 38.54           O  
ATOM   1388  N   SER H 188       1.205  11.466  25.433  1.00 39.37           N  
ATOM   1389  CA  SER H 188       0.494  10.218  25.441  1.00 43.08           C  
ATOM   1390  CB  SER H 188      -0.334  10.031  24.162  1.00 45.92           C  
ATOM   1391  OG  SER H 188      -1.179  11.155  23.969  1.00 46.73           O  
ATOM   1392  C   SER H 188       1.484   9.090  25.475  1.00 42.36           C  
ATOM   1393  O   SER H 188       1.276   8.090  26.160  1.00 45.22           O  
ATOM   1394  N   LYS H 189       2.550   9.217  24.663  1.00 40.44           N  
ATOM   1395  CA  LYS H 189       3.636   8.286  24.514  1.00 40.49           C  
ATOM   1396  CB  LYS H 189       4.383   8.427  23.179  1.00 40.68           C  
ATOM   1397  CG  LYS H 189       3.578   7.880  22.000  1.00 46.51           C  
ATOM   1398  CD  LYS H 189       4.169   8.243  20.638  1.00 52.50           C  
ATOM   1399  CE  LYS H 189       3.452   7.576  19.464  1.00 54.72           C  
ATOM   1400  NZ  LYS H 189       4.088   7.980  18.191  1.00 57.35           N1+
ATOM   1401  C   LYS H 189       4.641   8.369  25.627  1.00 37.91           C  
ATOM   1402  O   LYS H 189       5.481   7.481  25.758  1.00 37.79           O  
ATOM   1403  N   ASN H 190       4.646   9.461  26.416  1.00 36.20           N  
ATOM   1404  CA  ASN H 190       5.667   9.611  27.418  1.00 33.87           C  
ATOM   1405  CB  ASN H 190       5.742   8.441  28.418  1.00 35.61           C  
ATOM   1406  CG  ASN H 190       4.532   8.501  29.340  1.00 38.15           C  
ATOM   1407  OD1 ASN H 190       3.941   9.560  29.548  1.00 40.75           O  
ATOM   1408  ND2 ASN H 190       4.160   7.330  29.921  1.00 46.43           N  
ATOM   1409  C   ASN H 190       6.961   9.674  26.680  1.00 31.92           C  
ATOM   1410  O   ASN H 190       7.984   9.159  27.131  1.00 30.78           O  
ATOM   1411  N   THR H 191       6.941  10.337  25.509  1.00 30.45           N  
ATOM   1412  CA  THR H 191       8.131  10.388  24.723  1.00 29.29           C  
ATOM   1413  CB  THR H 191       8.002   9.649  23.423  1.00 29.39           C  
ATOM   1414  OG1 THR H 191       7.684   8.287  23.671  1.00 34.47           O  
ATOM   1415  CG2 THR H 191       9.334   9.745  22.663  1.00 27.55           C  
ATOM   1416  C   THR H 191       8.494  11.807  24.416  1.00 27.55           C  
ATOM   1417  O   THR H 191       7.640  12.681  24.272  1.00 27.30           O  
ATOM   1418  N   LEU H 192       9.818  12.045  24.339  1.00 26.42           N  
ATOM   1419  CA  LEU H 192      10.427  13.306  24.025  1.00 26.27           C  
ATOM   1420  CB  LEU H 192      11.398  13.753  25.131  1.00 24.39           C  
ATOM   1421  CG  LEU H 192      12.117  15.090  24.882  1.00 25.97           C  
ATOM   1422  CD1 LEU H 192      11.129  16.264  24.813  1.00 27.44           C  
ATOM   1423  CD2 LEU H 192      13.230  15.309  25.920  1.00 24.29           C  
ATOM   1424  C   LEU H 192      11.226  13.069  22.777  1.00 26.27           C  
ATOM   1425  O   LEU H 192      11.813  12.001  22.615  1.00 26.17           O  
ATOM   1426  N   TYR H 193      11.266  14.053  21.849  1.00 25.90           N  
ATOM   1427  CA  TYR H 193      11.981  13.820  20.621  1.00 25.79           C  
ATOM   1428  CB  TYR H 193      11.078  13.779  19.373  1.00 28.17           C  
ATOM   1429  CG  TYR H 193      10.123  12.639  19.471  1.00 30.86           C  
ATOM   1430  CD1 TYR H 193      10.529  11.353  19.200  1.00 33.16           C  
ATOM   1431  CD2 TYR H 193       8.810  12.864  19.815  1.00 32.41           C  
ATOM   1432  CE1 TYR H 193       9.642  10.305  19.282  1.00 32.41           C  
ATOM   1433  CE2 TYR H 193       7.917  11.822  19.898  1.00 33.85           C  
ATOM   1434  CZ  TYR H 193       8.333  10.539  19.633  1.00 31.87           C  
ATOM   1435  OH  TYR H 193       7.420   9.467  19.717  1.00 38.94           O  
ATOM   1436  C   TYR H 193      12.931  14.943  20.362  1.00 24.74           C  
ATOM   1437  O   TYR H 193      12.746  16.067  20.825  1.00 23.89           O  
ATOM   1438  N   LEU H 194      14.018  14.632  19.627  1.00 24.58           N  
ATOM   1439  CA  LEU H 194      14.962  15.625  19.210  1.00 25.64           C  
ATOM   1440  CB  LEU H 194      16.289  15.554  19.987  1.00 25.16           C  
ATOM   1441  CG  LEU H 194      17.329  16.609  19.566  1.00 23.48           C  
ATOM   1442  CD1 LEU H 194      16.819  18.034  19.805  1.00 25.23           C  
ATOM   1443  CD2 LEU H 194      18.683  16.342  20.245  1.00 23.36           C  
ATOM   1444  C   LEU H 194      15.256  15.372  17.765  1.00 27.60           C  
ATOM   1445  O   LEU H 194      15.884  14.374  17.417  1.00 25.53           O  
ATOM   1446  N   GLN H 195      14.796  16.287  16.890  1.00 28.02           N  
ATOM   1447  CA  GLN H 195      15.027  16.195  15.477  1.00 30.91           C  
ATOM   1448  CB  GLN H 195      13.837  16.699  14.638  1.00 31.67           C  
ATOM   1449  CG  GLN H 195      14.095  16.746  13.130  1.00 34.00           C  
ATOM   1450  CD  GLN H 195      14.179  15.324  12.600  1.00 36.39           C  
ATOM   1451  OE1 GLN H 195      13.356  14.472  12.932  1.00 39.15           O  
ATOM   1452  NE2 GLN H 195      15.207  15.059  11.748  1.00 35.37           N  
ATOM   1453  C   GLN H 195      16.186  17.091  15.185  1.00 31.23           C  
ATOM   1454  O   GLN H 195      16.129  18.298  15.417  1.00 31.83           O  
ATOM   1455  N   MET H 196      17.281  16.511  14.659  1.00 32.32           N  
ATOM   1456  CA  MET H 196      18.457  17.287  14.399  1.00 33.56           C  
ATOM   1457  CB  MET H 196      19.724  16.633  14.980  1.00 33.77           C  
ATOM   1458  CG  MET H 196      19.670  16.443  16.497  1.00 30.98           C  
ATOM   1459  SD  MET H 196      21.108  15.580  17.204  1.00 36.42           S  
ATOM   1460  CE  MET H 196      20.617  13.924  16.640  1.00 29.98           C  
ATOM   1461  C   MET H 196      18.643  17.339  12.917  1.00 34.72           C  
ATOM   1462  O   MET H 196      18.694  16.302  12.256  1.00 35.74           O  
ATOM   1463  N   ASN H 197      18.754  18.558  12.352  1.00 34.00           N  
ATOM   1464  CA  ASN H 197      18.935  18.672  10.932  1.00 35.57           C  
ATOM   1465  CB  ASN H 197      17.777  19.396  10.227  1.00 37.98           C  
ATOM   1466  CG  ASN H 197      16.526  18.541  10.391  1.00 40.46           C  
ATOM   1467  OD1 ASN H 197      16.566  17.320  10.250  1.00 42.90           O  
ATOM   1468  ND2 ASN H 197      15.379  19.200  10.706  1.00 43.22           N  
ATOM   1469  C   ASN H 197      20.188  19.457  10.684  1.00 35.20           C  
ATOM   1470  O   ASN H 197      20.649  20.201  11.549  1.00 34.44           O  
ATOM   1471  N   SER H 198      20.774  19.301   9.477  1.00 34.76           N  
ATOM   1472  CA  SER H 198      21.977  19.996   9.106  1.00 34.51           C  
ATOM   1473  CB  SER H 198      21.788  21.520   9.023  1.00 36.34           C  
ATOM   1474  OG  SER H 198      20.837  21.841   8.021  1.00 36.94           O  
ATOM   1475  C   SER H 198      23.042  19.729  10.127  1.00 32.60           C  
ATOM   1476  O   SER H 198      23.712  20.649  10.591  1.00 31.98           O  
ATOM   1477  N   LEU H 199      23.260  18.448  10.474  1.00 30.73           N  
ATOM   1478  CA  LEU H 199      24.215  18.121  11.495  1.00 29.45           C  
ATOM   1479  CB  LEU H 199      24.251  16.622  11.849  1.00 29.48           C  
ATOM   1480  CG  LEU H 199      22.993  16.127  12.587  1.00 27.03           C  
ATOM   1481  CD1 LEU H 199      23.085  14.627  12.911  1.00 29.98           C  
ATOM   1482  CD2 LEU H 199      22.721  16.976  13.838  1.00 26.13           C  
ATOM   1483  C   LEU H 199      25.595  18.526  11.075  1.00 29.84           C  
ATOM   1484  O   LEU H 199      25.963  18.453   9.903  1.00 30.87           O  
ATOM   1485  N   LYS H 200      26.390  18.995  12.062  1.00 28.95           N  
ATOM   1486  CA  LYS H 200      27.746  19.400  11.832  1.00 30.13           C  
ATOM   1487  CB  LYS H 200      28.064  20.814  12.344  1.00 31.03           C  
ATOM   1488  CG  LYS H 200      27.303  21.934  11.636  1.00 32.96           C  
ATOM   1489  CD  LYS H 200      27.388  23.266  12.384  1.00 36.80           C  
ATOM   1490  CE  LYS H 200      26.665  24.421  11.689  1.00 43.26           C  
ATOM   1491  NZ  LYS H 200      26.715  25.629  12.540  1.00 44.51           N1+
ATOM   1492  C   LYS H 200      28.617  18.468  12.616  1.00 29.06           C  
ATOM   1493  O   LYS H 200      28.158  17.785  13.528  1.00 27.25           O  
ATOM   1494  N   THR H 201      29.920  18.439  12.287  1.00 30.89           N  
ATOM   1495  CA  THR H 201      30.845  17.560  12.940  1.00 30.75           C  
ATOM   1496  CB  THR H 201      32.249  17.700  12.424  1.00 32.58           C  
ATOM   1497  OG1 THR H 201      32.734  19.013  12.673  1.00 32.43           O  
ATOM   1498  CG2 THR H 201      32.254  17.411  10.914  1.00 32.73           C  
ATOM   1499  C   THR H 201      30.866  17.905  14.398  1.00 30.10           C  
ATOM   1500  O   THR H 201      30.968  17.025  15.252  1.00 30.46           O  
ATOM   1501  N   GLU H 202      30.746  19.207  14.714  1.00 29.45           N  
ATOM   1502  CA  GLU H 202      30.817  19.719  16.055  1.00 30.03           C  
ATOM   1503  CB  GLU H 202      30.826  21.257  16.142  1.00 32.50           C  
ATOM   1504  CG  GLU H 202      29.675  21.948  15.413  1.00 35.57           C  
ATOM   1505  CD  GLU H 202      30.209  22.416  14.066  1.00 45.34           C  
ATOM   1506  OE1 GLU H 202      30.877  21.599  13.376  1.00 44.41           O  
ATOM   1507  OE2 GLU H 202      29.971  23.602  13.718  1.00 46.83           O1-
ATOM   1508  C   GLU H 202      29.690  19.207  16.903  1.00 27.66           C  
ATOM   1509  O   GLU H 202      29.787  19.232  18.127  1.00 27.62           O  
ATOM   1510  N   ASP H 203      28.570  18.800  16.281  1.00 26.02           N  
ATOM   1511  CA  ASP H 203      27.400  18.286  16.949  1.00 24.99           C  
ATOM   1512  CB  ASP H 203      26.202  18.116  15.998  1.00 25.62           C  
ATOM   1513  CG  ASP H 203      25.728  19.507  15.601  1.00 28.79           C  
ATOM   1514  OD1 ASP H 203      25.854  20.437  16.442  1.00 28.28           O  
ATOM   1515  OD2 ASP H 203      25.241  19.661  14.450  1.00 31.66           O1-
ATOM   1516  C   ASP H 203      27.682  16.944  17.575  1.00 24.91           C  
ATOM   1517  O   ASP H 203      26.874  16.439  18.349  1.00 25.13           O  
ATOM   1518  N   THR H 204      28.792  16.281  17.207  1.00 24.47           N  
ATOM   1519  CA  THR H 204      29.060  14.964  17.723  1.00 24.86           C  
ATOM   1520  CB  THR H 204      30.346  14.384  17.210  1.00 24.94           C  
ATOM   1521  OG1 THR H 204      30.316  14.310  15.792  1.00 21.88           O  
ATOM   1522  CG2 THR H 204      30.537  12.982  17.811  1.00 30.11           C  
ATOM   1523  C   THR H 204      29.146  15.003  19.218  1.00 24.87           C  
ATOM   1524  O   THR H 204      29.844  15.837  19.792  1.00 25.00           O  
ATOM   1525  N   ALA H 205      28.412  14.088  19.891  1.00 24.49           N  
ATOM   1526  CA  ALA H 205      28.464  14.049  21.324  1.00 23.00           C  
ATOM   1527  CB  ALA H 205      28.064  15.378  21.985  1.00 20.59           C  
ATOM   1528  C   ALA H 205      27.501  13.016  21.811  1.00 23.26           C  
ATOM   1529  O   ALA H 205      26.735  12.440  21.039  1.00 21.67           O  
ATOM   1530  N   VAL H 206      27.570  12.716  23.124  1.00 23.25           N  
ATOM   1531  CA  VAL H 206      26.589  11.857  23.710  1.00 23.44           C  
ATOM   1532  CB  VAL H 206      27.066  11.160  24.950  1.00 23.46           C  
ATOM   1533  CG1 VAL H 206      25.890  10.377  25.557  1.00 24.86           C  
ATOM   1534  CG2 VAL H 206      28.268  10.275  24.575  1.00 25.54           C  
ATOM   1535  C   VAL H 206      25.465  12.772  24.084  1.00 22.14           C  
ATOM   1536  O   VAL H 206      25.677  13.775  24.763  1.00 21.74           O  
ATOM   1537  N   TYR H 207      24.230  12.446  23.658  1.00 22.41           N  
ATOM   1538  CA  TYR H 207      23.108  13.302  23.930  1.00 22.01           C  
ATOM   1539  CB  TYR H 207      22.185  13.544  22.720  1.00 20.76           C  
ATOM   1540  CG  TYR H 207      22.820  14.490  21.757  1.00 18.96           C  
ATOM   1541  CD1 TYR H 207      23.812  14.082  20.894  1.00 21.93           C  
ATOM   1542  CD2 TYR H 207      22.390  15.797  21.711  1.00 20.92           C  
ATOM   1543  CE1 TYR H 207      24.372  14.974  20.009  1.00 17.96           C  
ATOM   1544  CE2 TYR H 207      22.947  16.691  20.828  1.00 20.30           C  
ATOM   1545  CZ  TYR H 207      23.941  16.280  19.977  1.00 22.16           C  
ATOM   1546  OH  TYR H 207      24.513  17.197  19.069  1.00 18.77           O  
ATOM   1547  C   TYR H 207      22.254  12.635  24.954  1.00 23.31           C  
ATOM   1548  O   TYR H 207      21.915  11.460  24.825  1.00 26.28           O  
ATOM   1549  N   SER H 208      21.883  13.389  26.009  1.00 23.44           N  
ATOM   1550  CA  SER H 208      21.087  12.822  27.060  1.00 23.96           C  
ATOM   1551  CB  SER H 208      21.806  12.795  28.420  1.00 25.16           C  
ATOM   1552  OG  SER H 208      22.969  11.983  28.344  1.00 28.44           O  
ATOM   1553  C   SER H 208      19.858  13.660  27.248  1.00 23.74           C  
ATOM   1554  O   SER H 208      19.835  14.844  26.914  1.00 21.56           O  
ATOM   1555  N   CYS H 209      18.782  13.033  27.776  1.00 23.26           N  
ATOM   1556  CA  CYS H 209      17.561  13.725  28.087  1.00 24.99           C  
ATOM   1557  CB  CYS H 209      16.289  13.004  27.563  1.00 25.42           C  
ATOM   1558  SG  CYS H 209      16.241  11.220  27.939  1.00 38.57           S  
ATOM   1559  C   CYS H 209      17.486  13.852  29.587  1.00 23.14           C  
ATOM   1560  O   CYS H 209      17.900  12.947  30.312  1.00 22.06           O  
ATOM   1561  N   THR H 210      16.996  15.008  30.099  1.00 22.15           N  
ATOM   1562  CA  THR H 210      16.910  15.192  31.528  1.00 21.98           C  
ATOM   1563  CB  THR H 210      17.988  16.072  32.087  1.00 21.14           C  
ATOM   1564  OG1 THR H 210      17.861  17.388  31.567  1.00 26.08           O  
ATOM   1565  CG2 THR H 210      19.360  15.485  31.714  1.00 20.48           C  
ATOM   1566  C   THR H 210      15.626  15.887  31.855  1.00 22.22           C  
ATOM   1567  O   THR H 210      15.059  16.598  31.028  1.00 22.55           O  
ATOM   1568  N   THR H 211      15.125  15.683  33.092  1.00 22.86           N  
ATOM   1569  CA  THR H 211      13.936  16.364  33.522  1.00 23.49           C  
ATOM   1570  CB  THR H 211      12.999  15.507  34.325  1.00 23.99           C  
ATOM   1571  OG1 THR H 211      13.615  15.116  35.543  1.00 25.78           O  
ATOM   1572  CG2 THR H 211      12.621  14.267  33.497  1.00 19.94           C  
ATOM   1573  C   THR H 211      14.357  17.475  34.426  1.00 24.23           C  
ATOM   1574  O   THR H 211      15.463  17.472  34.967  1.00 24.12           O  
ATOM   1575  N   ASP H 212      13.478  18.483  34.587  1.00 24.69           N  
ATOM   1576  CA  ASP H 212      13.729  19.525  35.538  1.00 26.04           C  
ATOM   1577  CB  ASP H 212      13.202  20.912  35.124  1.00 25.85           C  
ATOM   1578  CG  ASP H 212      14.155  21.526  34.111  1.00 26.56           C  
ATOM   1579  OD1 ASP H 212      15.344  21.111  34.089  1.00 27.14           O  
ATOM   1580  OD2 ASP H 212      13.710  22.429  33.353  1.00 29.53           O1-
ATOM   1581  C   ASP H 212      12.973  19.130  36.764  1.00 27.40           C  
ATOM   1582  O   ASP H 212      11.747  19.038  36.735  1.00 28.51           O  
ATOM   1583  N   GLY H 213      13.696  18.823  37.860  1.00 28.37           N  
ATOM   1584  CA  GLY H 213      13.046  18.476  39.092  1.00 31.07           C  
ATOM   1585  C   GLY H 213      13.065  19.687  39.967  1.00 32.83           C  
ATOM   1586  O   GLY H 213      13.498  20.760  39.549  1.00 32.61           O  
ATOM   1587  N   PHE H 214      12.592  19.542  41.222  1.00 34.41           N  
ATOM   1588  CA  PHE H 214      12.630  20.672  42.101  1.00 36.80           C  
ATOM   1589  CB  PHE H 214      11.439  21.633  41.920  1.00 38.68           C  
ATOM   1590  CG  PHE H 214      10.176  20.911  42.255  1.00 41.98           C  
ATOM   1591  CD1 PHE H 214       9.719  20.848  43.553  1.00 43.92           C  
ATOM   1592  CD2 PHE H 214       9.441  20.297  41.265  1.00 43.22           C  
ATOM   1593  CE1 PHE H 214       8.554  20.185  43.857  1.00 45.60           C  
ATOM   1594  CE2 PHE H 214       8.275  19.632  41.564  1.00 43.53           C  
ATOM   1595  CZ  PHE H 214       7.829  19.574  42.861  1.00 44.96           C  
ATOM   1596  C   PHE H 214      12.620  20.204  43.520  1.00 37.67           C  
ATOM   1597  O   PHE H 214      12.213  19.084  43.830  1.00 36.89           O  
ATOM   1598  N   ILE H 215      13.128  21.075  44.415  1.00 38.53           N  
ATOM   1599  CA  ILE H 215      13.078  20.866  45.831  1.00 40.03           C  
ATOM   1600  CB  ILE H 215      14.423  20.935  46.496  1.00 40.71           C  
ATOM   1601  CG1 ILE H 215      15.316  19.788  45.996  1.00 40.12           C  
ATOM   1602  CG2 ILE H 215      14.208  20.943  48.019  1.00 42.62           C  
ATOM   1603  CD1 ILE H 215      16.788  19.945  46.370  1.00 40.18           C  
ATOM   1604  C   ILE H 215      12.267  22.016  46.328  1.00 41.73           C  
ATOM   1605  O   ILE H 215      12.578  23.170  46.033  1.00 41.59           O  
ATOM   1606  N   MET H 216      11.186  21.734  47.079  1.00 43.64           N  
ATOM   1607  CA  MET H 216      10.325  22.794  47.515  1.00 46.41           C  
ATOM   1608  CB  MET H 216       8.842  22.497  47.226  1.00 47.64           C  
ATOM   1609  CG  MET H 216       7.863  23.587  47.667  1.00 53.57           C  
ATOM   1610  SD  MET H 216       7.437  23.565  49.433  1.00 64.07           S  
ATOM   1611  CE  MET H 216       6.383  22.091  49.317  1.00 62.58           C  
ATOM   1612  C   MET H 216      10.489  22.973  48.986  1.00 48.12           C  
ATOM   1613  O   MET H 216      10.439  22.015  49.754  1.00 47.99           O  
ATOM   1614  N   ILE H 217      10.712  24.230  49.414  1.00 49.42           N  
ATOM   1615  CA  ILE H 217      10.841  24.493  50.813  1.00 51.92           C  
ATOM   1616  CB  ILE H 217      12.093  25.239  51.174  1.00 52.61           C  
ATOM   1617  CG1 ILE H 217      13.332  24.404  50.807  1.00 49.01           C  
ATOM   1618  CG2 ILE H 217      12.018  25.607  52.664  1.00 54.65           C  
ATOM   1619  CD1 ILE H 217      14.641  25.187  50.869  1.00 50.32           C  
ATOM   1620  C   ILE H 217       9.672  25.341  51.180  1.00 54.96           C  
ATOM   1621  O   ILE H 217       9.475  26.420  50.620  1.00 55.62           O  
ATOM   1622  N   ARG H 218       8.852  24.873  52.138  1.00 56.47           N  
ATOM   1623  CA  ARG H 218       7.691  25.645  52.453  1.00 59.17           C  
ATOM   1624  CB  ARG H 218       6.478  24.802  52.883  1.00 60.80           C  
ATOM   1625  CG  ARG H 218       6.737  23.925  54.104  1.00 58.98           C  
ATOM   1626  CD  ARG H 218       5.484  23.196  54.590  1.00 60.91           C  
ATOM   1627  NE  ARG H 218       4.518  24.233  55.049  1.00 63.91           N  
ATOM   1628  CZ  ARG H 218       4.527  24.660  56.346  1.00 66.91           C  
ATOM   1629  NH1 ARG H 218       5.399  24.111  57.241  1.00 67.90           N1+
ATOM   1630  NH2 ARG H 218       3.666  25.640  56.747  1.00 68.40           N  
ATOM   1631  C   ARG H 218       8.028  26.584  53.555  1.00 61.80           C  
ATOM   1632  O   ARG H 218       8.253  26.184  54.697  1.00 62.73           O  
ATOM   1633  N   GLY H 219       8.086  27.883  53.213  1.00 62.55           N  
ATOM   1634  CA  GLY H 219       8.371  28.879  54.195  1.00 66.06           C  
ATOM   1635  C   GLY H 219       7.077  29.252  54.843  1.00 70.22           C  
ATOM   1636  O   GLY H 219       5.999  28.954  54.336  1.00 69.85           O  
ATOM   1637  N   VAL H 220       7.155  29.936  55.997  1.00 73.83           N  
ATOM   1638  CA  VAL H 220       5.955  30.351  56.659  1.00 78.64           C  
ATOM   1639  CB  VAL H 220       6.219  31.058  57.956  1.00 82.05           C  
ATOM   1640  CG1 VAL H 220       4.881  31.590  58.498  1.00 83.74           C  
ATOM   1641  CG2 VAL H 220       6.932  30.086  58.912  1.00 85.40           C  
ATOM   1642  C   VAL H 220       5.280  31.322  55.749  1.00 80.32           C  
ATOM   1643  O   VAL H 220       4.053  31.340  55.636  1.00 83.69           O  
ATOM   1644  N   SER H 221       6.091  32.196  55.122  1.00 78.59           N  
ATOM   1645  CA  SER H 221       5.603  33.202  54.225  1.00 80.39           C  
ATOM   1646  CB  SER H 221       6.670  34.259  53.890  1.00 82.91           C  
ATOM   1647  OG  SER H 221       6.136  35.226  52.998  1.00 85.63           O  
ATOM   1648  C   SER H 221       5.148  32.601  52.926  1.00 77.04           C  
ATOM   1649  O   SER H 221       3.977  32.712  52.565  1.00 77.45           O  
ATOM   1650  N   GLU H 222       6.067  31.921  52.200  1.00 74.05           N  
ATOM   1651  CA  GLU H 222       5.738  31.460  50.879  1.00 71.12           C  
ATOM   1652  CB  GLU H 222       6.207  32.440  49.793  1.00 72.09           C  
ATOM   1653  CG  GLU H 222       5.610  33.839  49.916  1.00 74.19           C  
ATOM   1654  CD  GLU H 222       6.383  34.756  48.975  1.00 75.05           C  
ATOM   1655  OE1 GLU H 222       6.547  34.383  47.784  1.00 73.40           O  
ATOM   1656  OE2 GLU H 222       6.829  35.838  49.441  1.00 79.86           O1-
ATOM   1657  C   GLU H 222       6.497  30.193  50.617  1.00 67.59           C  
ATOM   1658  O   GLU H 222       7.390  29.829  51.379  1.00 67.49           O  
ATOM   1659  N   ASP H 223       6.149  29.483  49.518  1.00 64.54           N  
ATOM   1660  CA  ASP H 223       6.842  28.271  49.179  1.00 60.93           C  
ATOM   1661  CB  ASP H 223       5.916  27.113  48.770  1.00 60.12           C  
ATOM   1662  CG  ASP H 223       5.200  26.626  50.022  1.00 63.41           C  
ATOM   1663  OD1 ASP H 223       5.552  27.111  51.130  1.00 66.40           O  
ATOM   1664  OD2 ASP H 223       4.295  25.759  49.889  1.00 65.63           O1-
ATOM   1665  C   ASP H 223       7.738  28.560  48.021  1.00 58.05           C  
ATOM   1666  O   ASP H 223       7.332  29.200  47.053  1.00 57.72           O  
ATOM   1667  N   TYR H 224       8.997  28.089  48.096  1.00 55.79           N  
ATOM   1668  CA  TYR H 224       9.919  28.347  47.033  1.00 53.08           C  
ATOM   1669  CB  TYR H 224      11.188  29.107  47.462  1.00 54.59           C  
ATOM   1670  CG  TYR H 224      10.796  30.530  47.668  1.00 58.07           C  
ATOM   1671  CD1 TYR H 224      10.211  30.948  48.843  1.00 61.15           C  
ATOM   1672  CD2 TYR H 224      11.016  31.452  46.670  1.00 58.71           C  
ATOM   1673  CE1 TYR H 224       9.853  32.266  49.013  1.00 64.10           C  
ATOM   1674  CE2 TYR H 224      10.660  32.769  46.836  1.00 62.34           C  
ATOM   1675  CZ  TYR H 224      10.076  33.177  48.010  1.00 64.95           C  
ATOM   1676  OH  TYR H 224       9.709  34.529  48.183  1.00 68.84           O  
ATOM   1677  C   TYR H 224      10.325  27.055  46.418  1.00 49.21           C  
ATOM   1678  O   TYR H 224      10.456  26.034  47.092  1.00 49.32           O  
ATOM   1679  N   TYR H 225      10.507  27.076  45.083  1.00 45.80           N  
ATOM   1680  CA  TYR H 225      10.875  25.883  44.388  1.00 41.61           C  
ATOM   1681  CB  TYR H 225       9.897  25.512  43.258  1.00 41.80           C  
ATOM   1682  CG  TYR H 225       8.603  25.117  43.889  1.00 42.33           C  
ATOM   1683  CD1 TYR H 225       7.727  26.069  44.362  1.00 46.05           C  
ATOM   1684  CD2 TYR H 225       8.262  23.789  43.999  1.00 43.13           C  
ATOM   1685  CE1 TYR H 225       6.535  25.699  44.941  1.00 46.71           C  
ATOM   1686  CE2 TYR H 225       7.072  23.413  44.578  1.00 44.38           C  
ATOM   1687  CZ  TYR H 225       6.206  24.370  45.051  1.00 46.75           C  
ATOM   1688  OH  TYR H 225       4.985  23.988  45.646  1.00 49.62           O  
ATOM   1689  C   TYR H 225      12.225  26.094  43.780  1.00 38.87           C  
ATOM   1690  O   TYR H 225      12.466  27.077  43.081  1.00 38.36           O  
ATOM   1691  N   TYR H 226      13.150  25.150  44.047  1.00 36.63           N  
ATOM   1692  CA  TYR H 226      14.478  25.238  43.512  1.00 34.30           C  
ATOM   1693  CB  TYR H 226      15.565  24.965  44.565  1.00 34.55           C  
ATOM   1694  CG  TYR H 226      15.411  26.003  45.625  1.00 35.17           C  
ATOM   1695  CD1 TYR H 226      14.466  25.846  46.614  1.00 34.89           C  
ATOM   1696  CD2 TYR H 226      16.204  27.127  45.638  1.00 34.62           C  
ATOM   1697  CE1 TYR H 226      14.310  26.795  47.596  1.00 40.34           C  
ATOM   1698  CE2 TYR H 226      16.053  28.080  46.618  1.00 37.86           C  
ATOM   1699  CZ  TYR H 226      15.106  27.915  47.598  1.00 41.16           C  
ATOM   1700  OH  TYR H 226      14.948  28.891  48.606  1.00 44.49           O  
ATOM   1701  C   TYR H 226      14.562  24.160  42.480  1.00 32.23           C  
ATOM   1702  O   TYR H 226      14.393  22.982  42.786  1.00 31.68           O  
ATOM   1703  N   TYR H 227      14.833  24.549  41.218  1.00 30.32           N  
ATOM   1704  CA  TYR H 227      14.807  23.625  40.119  1.00 29.32           C  
ATOM   1705  CB  TYR H 227      14.174  24.211  38.844  1.00 28.64           C  
ATOM   1706  CG  TYR H 227      12.727  24.451  39.111  1.00 30.97           C  
ATOM   1707  CD1 TYR H 227      12.309  25.590  39.760  1.00 32.98           C  
ATOM   1708  CD2 TYR H 227      11.786  23.534  38.706  1.00 31.97           C  
ATOM   1709  CE1 TYR H 227      10.971  25.808  40.003  1.00 36.09           C  
ATOM   1710  CE2 TYR H 227      10.447  23.746  38.945  1.00 34.51           C  
ATOM   1711  CZ  TYR H 227      10.039  24.885  39.596  1.00 35.88           C  
ATOM   1712  OH  TYR H 227       8.667  25.105  39.843  1.00 38.11           O  
ATOM   1713  C   TYR H 227      16.190  23.179  39.754  1.00 27.93           C  
ATOM   1714  O   TYR H 227      17.151  23.937  39.873  1.00 29.66           O  
ATOM   1715  N   TYR H 228      16.321  21.887  39.371  1.00 27.46           N  
ATOM   1716  CA  TYR H 228      17.577  21.358  38.914  1.00 27.30           C  
ATOM   1717  CB  TYR H 228      18.480  20.862  40.059  1.00 27.33           C  
ATOM   1718  CG  TYR H 228      17.807  19.729  40.755  1.00 28.48           C  
ATOM   1719  CD1 TYR H 228      16.716  19.948  41.565  1.00 28.75           C  
ATOM   1720  CD2 TYR H 228      18.283  18.446  40.615  1.00 26.41           C  
ATOM   1721  CE1 TYR H 228      16.100  18.902  42.210  1.00 29.46           C  
ATOM   1722  CE2 TYR H 228      17.674  17.395  41.258  1.00 27.76           C  
ATOM   1723  CZ  TYR H 228      16.579  17.623  42.056  1.00 30.52           C  
ATOM   1724  OH  TYR H 228      15.950  16.547  42.717  1.00 30.26           O  
ATOM   1725  C   TYR H 228      17.299  20.210  37.981  1.00 27.23           C  
ATOM   1726  O   TYR H 228      16.183  19.693  37.946  1.00 27.87           O  
ATOM   1727  N   MET H 229      18.303  19.788  37.175  1.00 27.22           N  
ATOM   1728  CA  MET H 229      18.092  18.654  36.315  1.00 28.45           C  
ATOM   1729  CB  MET H 229      19.145  18.499  35.203  1.00 27.15           C  
ATOM   1730  CG  MET H 229      19.051  19.586  34.128  1.00 29.54           C  
ATOM   1731  SD  MET H 229      20.275  19.437  32.792  1.00 33.34           S  
ATOM   1732  CE  MET H 229      19.712  20.899  31.871  1.00 32.06           C  
ATOM   1733  C   MET H 229      18.124  17.433  37.190  1.00 27.40           C  
ATOM   1734  O   MET H 229      19.171  17.067  37.727  1.00 27.30           O  
ATOM   1735  N   ASP H 230      16.929  16.846  37.435  1.00 26.78           N  
ATOM   1736  CA  ASP H 230      16.773  15.718  38.316  1.00 28.39           C  
ATOM   1737  CB  ASP H 230      15.333  15.615  38.849  1.00 27.97           C  
ATOM   1738  CG  ASP H 230      15.259  14.568  39.956  1.00 30.44           C  
ATOM   1739  OD1 ASP H 230      16.317  13.993  40.326  1.00 30.91           O  
ATOM   1740  OD2 ASP H 230      14.124  14.331  40.448  1.00 32.83           O1-
ATOM   1741  C   ASP H 230      17.113  14.378  37.737  1.00 27.65           C  
ATOM   1742  O   ASP H 230      18.045  13.711  38.186  1.00 28.46           O  
ATOM   1743  N   VAL H 231      16.373  13.974  36.683  1.00 27.44           N  
ATOM   1744  CA  VAL H 231      16.496  12.644  36.150  1.00 25.85           C  
ATOM   1745  CB  VAL H 231      15.176  12.015  35.804  1.00 27.17           C  
ATOM   1746  CG1 VAL H 231      15.435  10.646  35.153  1.00 26.04           C  
ATOM   1747  CG2 VAL H 231      14.317  11.945  37.079  1.00 23.63           C  
ATOM   1748  C   VAL H 231      17.283  12.755  34.897  1.00 25.16           C  
ATOM   1749  O   VAL H 231      17.014  13.617  34.061  1.00 24.89           O  
ATOM   1750  N   TRP H 232      18.292  11.874  34.756  1.00 24.48           N  
ATOM   1751  CA  TRP H 232      19.164  11.909  33.621  1.00 23.97           C  
ATOM   1752  CB  TRP H 232      20.628  12.137  34.033  1.00 24.86           C  
ATOM   1753  CG  TRP H 232      20.894  13.444  34.740  1.00 26.40           C  
ATOM   1754  CD2 TRP H 232      21.796  14.455  34.266  1.00 28.12           C  
ATOM   1755  CD1 TRP H 232      20.413  13.885  35.937  1.00 27.32           C  
ATOM   1756  NE1 TRP H 232      20.950  15.113  36.236  1.00 27.94           N  
ATOM   1757  CE2 TRP H 232      21.808  15.475  35.219  1.00 25.97           C  
ATOM   1758  CE3 TRP H 232      22.561  14.525  33.138  1.00 28.64           C  
ATOM   1759  CZ2 TRP H 232      22.585  16.585  35.054  1.00 25.36           C  
ATOM   1760  CZ3 TRP H 232      23.338  15.650  32.970  1.00 26.65           C  
ATOM   1761  CH2 TRP H 232      23.349  16.659  33.911  1.00 26.21           C  
ATOM   1762  C   TRP H 232      19.142  10.553  32.980  1.00 24.71           C  
ATOM   1763  O   TRP H 232      19.168   9.534  33.667  1.00 25.01           O  
ATOM   1764  N   GLY H 233      19.090  10.513  31.632  1.00 24.68           N  
ATOM   1765  CA  GLY H 233      19.132   9.266  30.922  1.00 26.41           C  
ATOM   1766  C   GLY H 233      20.580   8.904  30.757  1.00 27.84           C  
ATOM   1767  O   GLY H 233      21.464   9.715  31.030  1.00 26.93           O  
ATOM   1768  N   LYS H 234      20.849   7.658  30.312  1.00 29.69           N  
ATOM   1769  CA  LYS H 234      22.177   7.146  30.098  1.00 31.64           C  
ATOM   1770  CB  LYS H 234      22.199   5.629  29.843  1.00 33.23           C  
ATOM   1771  CG  LYS H 234      21.843   4.813  31.088  1.00 37.45           C  
ATOM   1772  CD  LYS H 234      21.584   3.330  30.812  1.00 42.62           C  
ATOM   1773  CE  LYS H 234      20.146   3.022  30.388  1.00 43.28           C  
ATOM   1774  NZ  LYS H 234      19.936   3.408  28.975  1.00 46.58           N1+
ATOM   1775  C   LYS H 234      22.836   7.833  28.933  1.00 31.26           C  
ATOM   1776  O   LYS H 234      24.047   8.053  28.948  1.00 32.38           O  
ATOM   1777  N   GLY H 235      22.066   8.162  27.875  1.00 30.46           N  
ATOM   1778  CA  GLY H 235      22.620   8.867  26.747  1.00 30.45           C  
ATOM   1779  C   GLY H 235      22.779   7.959  25.563  1.00 31.21           C  
ATOM   1780  O   GLY H 235      22.915   6.743  25.697  1.00 31.92           O  
ATOM   1781  N   THR H 236      22.749   8.567  24.355  1.00 29.64           N  
ATOM   1782  CA  THR H 236      22.921   7.881  23.103  1.00 29.89           C  
ATOM   1783  CB  THR H 236      21.673   7.859  22.267  1.00 30.46           C  
ATOM   1784  OG1 THR H 236      21.843   7.007  21.143  1.00 33.98           O  
ATOM   1785  CG2 THR H 236      21.359   9.294  21.813  1.00 27.25           C  
ATOM   1786  C   THR H 236      23.966   8.642  22.347  1.00 28.80           C  
ATOM   1787  O   THR H 236      23.986   9.871  22.382  1.00 25.12           O  
ATOM   1788  N   THR H 237      24.852   7.946  21.609  1.00 29.69           N  
ATOM   1789  CA  THR H 237      25.931   8.674  21.005  1.00 30.04           C  
ATOM   1790  CB  THR H 237      27.244   7.953  21.051  1.00 32.69           C  
ATOM   1791  OG1 THR H 237      28.299   8.854  20.753  1.00 32.90           O  
ATOM   1792  CG2 THR H 237      27.223   6.812  20.022  1.00 33.72           C  
ATOM   1793  C   THR H 237      25.624   8.983  19.577  1.00 29.91           C  
ATOM   1794  O   THR H 237      25.140   8.140  18.822  1.00 31.48           O  
ATOM   1795  N   VAL H 238      25.884  10.246  19.185  1.00 28.97           N  
ATOM   1796  CA  VAL H 238      25.685  10.655  17.828  1.00 29.07           C  
ATOM   1797  CB  VAL H 238      24.801  11.862  17.695  1.00 28.37           C  
ATOM   1798  CG1 VAL H 238      24.746  12.277  16.216  1.00 28.32           C  
ATOM   1799  CG2 VAL H 238      23.424  11.526  18.295  1.00 24.91           C  
ATOM   1800  C   VAL H 238      27.033  11.014  17.283  1.00 29.57           C  
ATOM   1801  O   VAL H 238      27.770  11.790  17.893  1.00 30.53           O  
ATOM   1802  N   THR H 239      27.401  10.436  16.121  1.00 29.06           N  
ATOM   1803  CA  THR H 239      28.680  10.749  15.545  1.00 28.57           C  
ATOM   1804  CB  THR H 239      29.567   9.549  15.377  1.00 30.55           C  
ATOM   1805  OG1 THR H 239      29.777   8.919  16.632  1.00 32.15           O  
ATOM   1806  CG2 THR H 239      30.913  10.010  14.792  1.00 28.30           C  
ATOM   1807  C   THR H 239      28.452  11.327  14.186  1.00 28.23           C  
ATOM   1808  O   THR H 239      27.936  10.659  13.290  1.00 29.18           O  
ATOM   1809  N   VAL H 240      28.833  12.604  13.997  1.00 27.98           N  
ATOM   1810  CA  VAL H 240      28.688  13.220  12.712  1.00 25.83           C  
ATOM   1811  CB  VAL H 240      28.192  14.635  12.795  1.00 25.63           C  
ATOM   1812  CG1 VAL H 240      28.079  15.204  11.370  1.00 25.49           C  
ATOM   1813  CG2 VAL H 240      26.873  14.657  13.591  1.00 22.14           C  
ATOM   1814  C   VAL H 240      30.051  13.265  12.107  1.00 27.49           C  
ATOM   1815  O   VAL H 240      30.874  14.102  12.477  1.00 26.48           O  
ATOM   1816  N   SER H 241      30.332  12.362  11.150  1.00 27.69           N  
ATOM   1817  CA  SER H 241      31.638  12.380  10.559  1.00 30.05           C  
ATOM   1818  CB  SER H 241      32.677  11.547  11.327  1.00 30.09           C  
ATOM   1819  OG  SER H 241      32.345  10.169  11.252  1.00 31.29           O  
ATOM   1820  C   SER H 241      31.541  11.795   9.191  1.00 33.15           C  
ATOM   1821  O   SER H 241      30.588  11.088   8.867  1.00 34.13           O  
ATOM   1822  N   SER H 242      32.541  12.095   8.343  1.00 35.50           N  
ATOM   1823  CA  SER H 242      32.563  11.559   7.016  1.00 38.51           C  
ATOM   1824  CB  SER H 242      32.589  12.639   5.920  1.00 40.24           C  
ATOM   1825  OG  SER H 242      33.772  13.419   6.027  1.00 43.49           O  
ATOM   1826  C   SER H 242      33.843  10.743   6.878  1.00 39.70           C  
ATOM   1827  O   SER H 242      34.097   9.884   7.762  1.00 41.63           O  
ATOM   1828  OXT SER H 242      34.585  10.969   5.886  1.00  0.00           O1-
TER    1829      SER H 242 
CONECT  141  642
CONECT  642  141
CONECT  963 1558
CONECT 1558  963
END
