# Supplementary material for: Fully automated antibody structure prediction using BIOVIA tools: Validation study
Source: PLoS One. 2017 May 18;12(5):e0177923. doi: 10.1371/journal.pone.0177923 (PMC5436848; doi:10.1371/journal.pone.0177923)
Supplement: S2 Dataset — Predicted structures using the Top5 framework method, Chothia CDR definition with canonical filtering and generating 50 models. These were used in the comparison against predictions using no filtering. (ZIP) [file pone.0177923.s004.zip › 4M1G_LH_FV_FinalModel.pdb]

REMARK   Accelrys Discovery Studio PDB file
REMARK   Created:  2015-04-10T05:18:15Z
SSBOND   1 CYS L   23    CYS L   89                                     
SSBOND   2 CYS H  130    CYS H  203                                     
ATOM      1  N   GLU L   1      25.397  31.657  25.476  1.00 76.96           N1+
ATOM      2  CA  GLU L   1      25.368  30.821  26.702  1.00 79.54           C  
ATOM      3  CB  GLU L   1      25.727  29.370  26.345  1.00 83.96           C  
ATOM      4  CG  GLU L   1      24.723  28.718  25.396  1.00 80.46           C  
ATOM      5  CD  GLU L   1      25.306  27.398  24.917  1.00 72.65           C  
ATOM      6  OE1 GLU L   1      26.319  26.945  25.510  1.00100.88           O  
ATOM      7  OE2 GLU L   1      24.747  26.828  23.945  1.00 87.38           O1-
ATOM      8  C   GLU L   1      26.367  31.304  27.715  1.00 73.51           C  
ATOM      9  O   GLU L   1      27.451  31.763  27.355  1.00 70.70           O  
ATOM     10  N   LEU L   2      26.006  31.235  29.017  1.00 68.68           N  
ATOM     11  CA  LEU L   2      26.895  31.625  30.079  1.00 58.19           C  
ATOM     12  CB  LEU L   2      26.200  31.837  31.437  1.00 60.91           C  
ATOM     13  CG  LEU L   2      25.208  33.014  31.459  1.00  0.00           C  
ATOM     14  CD1 LEU L   2      24.558  33.161  32.845  1.00 56.09           C  
ATOM     15  CD2 LEU L   2      25.865  34.313  30.967  1.00  0.00           C  
ATOM     16  C   LEU L   2      27.893  30.527  30.259  1.00 57.76           C  
ATOM     17  O   LEU L   2      27.546  29.346  30.221  1.00 58.42           O  
ATOM     18  N   VAL L   3      29.168  30.892  30.494  1.00 54.31           N  
ATOM     19  CA  VAL L   3      30.182  29.884  30.597  1.00 53.95           C  
ATOM     20  CB  VAL L   3      31.470  30.258  29.918  1.00 55.87           C  
ATOM     21  CG1 VAL L   3      32.507  29.159  30.201  1.00 61.06           C  
ATOM     22  CG2 VAL L   3      31.198  30.491  28.421  1.00 60.28           C  
ATOM     23  C   VAL L   3      30.504  29.660  32.035  1.00 56.45           C  
ATOM     24  O   VAL L   3      30.661  30.600  32.812  1.00 56.15           O  
ATOM     25  N   LEU L   4      30.597  28.374  32.427  1.00 54.46           N  
ATOM     26  CA  LEU L   4      30.934  28.058  33.779  1.00 48.79           C  
ATOM     27  CB  LEU L   4      29.960  27.059  34.422  1.00 48.89           C  
ATOM     28  CG  LEU L   4      28.514  27.590  34.460  1.00 51.34           C  
ATOM     29  CD1 LEU L   4      27.586  26.637  35.228  1.00  0.00           C  
ATOM     30  CD2 LEU L   4      28.462  29.035  34.980  1.00  0.00           C  
ATOM     31  C   LEU L   4      32.287  27.430  33.749  1.00 51.54           C  
ATOM     32  O   LEU L   4      32.477  26.370  33.155  1.00 52.00           O  
ATOM     33  N   THR L   5      33.265  28.075  34.409  1.00 50.95           N  
ATOM     34  CA  THR L   5      34.609  27.578  34.416  1.00 52.90           C  
ATOM     35  CB  THR L   5      35.642  28.660  34.327  1.00 56.37           C  
ATOM     36  OG1 THR L   5      35.487  29.386  33.116  1.00 51.48           O  
ATOM     37  CG2 THR L   5      37.039  28.021  34.412  1.00 44.81           C  
ATOM     38  C   THR L   5      34.820  26.906  35.725  1.00 50.69           C  
ATOM     39  O   THR L   5      34.577  27.487  36.781  1.00 50.68           O  
ATOM     40  N   GLN L   6      35.285  25.645  35.687  1.00 52.17           N  
ATOM     41  CA  GLN L   6      35.451  24.950  36.923  1.00 49.69           C  
ATOM     42  CB  GLN L   6      34.600  23.669  36.992  1.00 49.84           C  
ATOM     43  CG  GLN L   6      34.407  23.128  38.405  1.00 53.69           C  
ATOM     44  CD  GLN L   6      33.381  22.003  38.349  1.00 48.88           C  
ATOM     45  OE1 GLN L   6      32.698  21.811  37.344  1.00 47.68           O  
ATOM     46  NE2 GLN L   6      33.263  21.243  39.469  1.00 47.71           N  
ATOM     47  C   GLN L   6      36.892  24.599  37.074  1.00 49.72           C  
ATOM     48  O   GLN L   6      37.560  24.225  36.110  1.00 50.85           O  
ATOM     49  N   SER L   7      37.419  24.749  38.305  1.00 53.46           N  
ATOM     50  CA  SER L   7      38.798  24.429  38.503  1.00 62.04           C  
ATOM     51  CB  SER L   7      39.735  25.641  38.351  1.00 60.87           C  
ATOM     52  OG  SER L   7      39.420  26.632  39.316  1.00 62.05           O  
ATOM     53  C   SER L   7      38.970  23.886  39.882  1.00 64.00           C  
ATOM     54  O   SER L   7      38.242  24.243  40.809  1.00 59.64           O  
ATOM     55  N   PRO L   8      39.920  23.010  40.055  1.00 59.57           N  
ATOM     56  CA  PRO L   8      40.745  22.512  38.979  1.00 55.99           C  
ATOM     57  CD  PRO L   8      40.616  22.979  41.329  1.00 62.33           C  
ATOM     58  CB  PRO L   8      42.076  22.109  39.618  1.00 53.41           C  
ATOM     59  CG  PRO L   8      41.765  21.987  41.117  1.00 59.77           C  
ATOM     60  C   PRO L   8      40.057  21.375  38.284  1.00 52.05           C  
ATOM     61  O   PRO L   8      39.002  20.946  38.748  1.00 51.26           O  
ATOM     62  N   THR L   9      40.624  20.891  37.159  1.00 50.84           N  
ATOM     63  CA  THR L   9      40.073  19.793  36.414  1.00 50.29           C  
ATOM     64  CB  THR L   9      40.841  19.507  35.156  1.00 52.35           C  
ATOM     65  OG1 THR L   9      42.184  19.161  35.468  1.00  0.00           O  
ATOM     66  CG2 THR L   9      40.808  20.756  34.260  1.00  0.00           C  
ATOM     67  C   THR L   9      40.122  18.553  37.250  1.00 49.57           C  
ATOM     68  O   THR L   9      39.178  17.764  37.253  1.00 47.07           O  
ATOM     69  N   THR L  10      41.239  18.323  37.967  1.00 52.14           N  
ATOM     70  CA  THR L  10      41.316  17.135  38.769  1.00 49.55           C  
ATOM     71  CB  THR L  10      42.117  16.040  38.126  1.00 54.23           C  
ATOM     72  OG1 THR L  10      43.459  16.463  37.941  1.00  0.00           O  
ATOM     73  CG2 THR L  10      41.480  15.694  36.771  1.00  0.00           C  
ATOM     74  C   THR L  10      41.987  17.475  40.060  1.00 51.83           C  
ATOM     75  O   THR L  10      42.847  18.353  40.111  1.00 54.32           O  
ATOM     76  N   MET L  11      41.596  16.786  41.153  1.00 51.33           N  
ATOM     77  CA  MET L  11      42.218  17.061  42.416  1.00 48.24           C  
ATOM     78  CB  MET L  11      41.345  17.869  43.392  1.00 51.47           C  
ATOM     79  CG  MET L  11      41.077  19.295  42.925  1.00 54.57           C  
ATOM     80  SD  MET L  11      40.370  20.386  44.190  1.00 72.00           S  
ATOM     81  CE  MET L  11      41.934  20.577  45.094  1.00 64.15           C  
ATOM     82  C   MET L  11      42.513  15.764  43.091  1.00 49.66           C  
ATOM     83  O   MET L  11      41.662  14.880  43.171  1.00 50.23           O  
ATOM     84  N   ALA L  12      43.748  15.627  43.606  1.00 50.31           N  
ATOM     85  CA  ALA L  12      44.110  14.430  44.304  1.00 47.38           C  
ATOM     86  CB  ALA L  12      45.488  13.874  43.907  1.00 49.22           C  
ATOM     87  C   ALA L  12      44.177  14.796  45.748  1.00 48.75           C  
ATOM     88  O   ALA L  12      44.777  15.807  46.114  1.00 50.01           O  
ATOM     89  N   ALA L  13      43.540  13.985  46.615  1.00 46.13           N  
ATOM     90  CA  ALA L  13      43.560  14.329  48.004  1.00 45.29           C  
ATOM     91  CB  ALA L  13      42.399  15.244  48.420  1.00 45.76           C  
ATOM     92  C   ALA L  13      43.473  13.082  48.828  1.00 43.71           C  
ATOM     93  O   ALA L  13      42.860  12.088  48.437  1.00 42.56           O  
ATOM     94  N   SER L  14      44.108  13.125  50.015  1.00 44.62           N  
ATOM     95  CA  SER L  14      44.112  12.010  50.915  1.00 46.76           C  
ATOM     96  CB  SER L  14      45.262  12.054  51.934  1.00 47.89           C  
ATOM     97  OG  SER L  14      46.511  12.000  51.262  1.00 53.45           O  
ATOM     98  C   SER L  14      42.831  12.047  51.675  1.00 45.37           C  
ATOM     99  O   SER L  14      42.180  13.085  51.785  1.00 47.29           O  
ATOM    100  N   PRO L  15      42.454  10.918  52.202  1.00 44.99           N  
ATOM    101  CA  PRO L  15      41.234  10.879  52.948  1.00 48.67           C  
ATOM    102  CD  PRO L  15      42.722   9.655  51.533  1.00  0.00           C  
ATOM    103  CB  PRO L  15      40.898   9.400  53.123  1.00 49.78           C  
ATOM    104  CG  PRO L  15      41.531   8.744  51.881  1.00 18.99           C  
ATOM    105  C   PRO L  15      41.399  11.648  54.213  1.00 48.96           C  
ATOM    106  O   PRO L  15      42.468  11.594  54.818  1.00 53.01           O  
ATOM    107  N   GLY L  16      40.347  12.373  54.627  1.00 49.54           N  
ATOM    108  CA  GLY L  16      40.430  13.124  55.841  1.00 54.36           C  
ATOM    109  C   GLY L  16      40.802  14.539  55.519  1.00 53.16           C  
ATOM    110  O   GLY L  16      40.651  15.423  56.361  1.00 57.60           O  
ATOM    111  N   GLU L  17      41.286  14.804  54.290  1.00 52.91           N  
ATOM    112  CA  GLU L  17      41.674  16.147  53.953  1.00 53.36           C  
ATOM    113  CB  GLU L  17      42.622  16.270  52.744  1.00 56.37           C  
ATOM    114  CG  GLU L  17      44.050  15.791  53.023  1.00 65.60           C  
ATOM    115  CD  GLU L  17      44.923  16.166  51.834  1.00 90.25           C  
ATOM    116  OE1 GLU L  17      45.269  17.372  51.715  1.00 94.01           O  
ATOM    117  OE2 GLU L  17      45.252  15.255  51.029  1.00 93.24           O1-
ATOM    118  C   GLU L  17      40.451  16.951  53.648  1.00 51.17           C  
ATOM    119  O   GLU L  17      39.353  16.423  53.482  1.00 47.11           O  
ATOM    120  N   LYS L  18      40.635  18.284  53.625  1.00 54.93           N  
ATOM    121  CA  LYS L  18      39.606  19.238  53.337  1.00 53.29           C  
ATOM    122  CB  LYS L  18      39.729  20.435  54.306  1.00 59.05           C  
ATOM    123  CG  LYS L  18      38.653  21.521  54.279  1.00 64.90           C  
ATOM    124  CD  LYS L  18      38.699  22.455  53.074  1.00 67.81           C  
ATOM    125  CE  LYS L  18      38.176  23.859  53.399  1.00 79.97           C  
ATOM    126  NZ  LYS L  18      36.923  23.774  54.184  1.00 80.85           N1+
ATOM    127  C   LYS L  18      39.865  19.671  51.928  1.00 54.89           C  
ATOM    128  O   LYS L  18      40.997  20.001  51.579  1.00 53.90           O  
ATOM    129  N   ILE L  19      38.829  19.641  51.061  1.00 48.20           N  
ATOM    130  CA  ILE L  19      39.048  20.001  49.689  1.00 49.87           C  
ATOM    131  CB  ILE L  19      38.892  18.847  48.736  1.00 53.28           C  
ATOM    132  CG1 ILE L  19      39.917  17.740  49.046  1.00 51.42           C  
ATOM    133  CG2 ILE L  19      39.004  19.400  47.305  1.00 55.11           C  
ATOM    134  CD1 ILE L  19      39.673  17.032  50.379  1.00  0.00           C  
ATOM    135  C   ILE L  19      38.044  21.036  49.290  1.00 50.26           C  
ATOM    136  O   ILE L  19      36.893  21.010  49.727  1.00 48.71           O  
ATOM    137  N   THR L  20      38.482  22.001  48.454  1.00 49.58           N  
ATOM    138  CA  THR L  20      37.614  23.030  47.962  1.00 47.63           C  
ATOM    139  CB  THR L  20      37.998  24.413  48.410  1.00 53.76           C  
ATOM    140  OG1 THR L  20      37.996  24.495  49.825  1.00 53.86           O  
ATOM    141  CG2 THR L  20      36.983  25.417  47.843  1.00 50.77           C  
ATOM    142  C   THR L  20      37.730  23.024  46.472  1.00 49.57           C  
ATOM    143  O   THR L  20      38.817  22.862  45.921  1.00 49.88           O  
ATOM    144  N   ILE L  21      36.592  23.196  45.777  1.00 47.38           N  
ATOM    145  CA  ILE L  21      36.580  23.201  44.342  1.00 44.54           C  
ATOM    146  CB  ILE L  21      35.756  22.070  43.780  1.00 46.01           C  
ATOM    147  CG1 ILE L  21      36.322  20.705  44.218  1.00 31.78           C  
ATOM    148  CG2 ILE L  21      35.663  22.242  42.255  1.00 32.67           C  
ATOM    149  CD1 ILE L  21      35.363  19.533  43.990  1.00 29.34           C  
ATOM    150  C   ILE L  21      35.900  24.472  43.942  1.00 48.83           C  
ATOM    151  O   ILE L  21      34.900  24.854  44.544  1.00 47.87           O  
ATOM    152  N   THR L  22      36.403  25.156  42.895  1.00 49.70           N  
ATOM    153  CA  THR L  22      35.839  26.432  42.561  1.00 49.20           C  
ATOM    154  CB  THR L  22      36.884  27.499  42.433  1.00 54.39           C  
ATOM    155  OG1 THR L  22      37.768  27.190  41.364  1.00 65.98           O  
ATOM    156  CG2 THR L  22      37.665  27.561  43.757  1.00 63.15           C  
ATOM    157  C   THR L  22      35.106  26.353  41.255  1.00 48.98           C  
ATOM    158  O   THR L  22      35.385  25.503  40.411  1.00 47.61           O  
ATOM    159  N   CYS L  23      34.096  27.236  41.094  1.00 49.76           N  
ATOM    160  CA  CYS L  23      33.323  27.341  39.888  1.00 50.41           C  
ATOM    161  CB  CYS L  23      31.973  26.576  39.978  1.00 51.31           C  
ATOM    162  SG  CYS L  23      30.943  26.674  38.476  1.00 67.42           S  
ATOM    163  C   CYS L  23      33.061  28.809  39.677  1.00 54.48           C  
ATOM    164  O   CYS L  23      32.531  29.490  40.553  1.00 53.79           O  
ATOM    165  N   SER L  24      33.440  29.339  38.493  1.00 56.30           N  
ATOM    166  CA  SER L  24      33.288  30.745  38.226  1.00 58.69           C  
ATOM    167  CB  SER L  24      34.622  31.412  37.855  1.00 58.41           C  
ATOM    168  OG  SER L  24      34.436  32.793  37.594  1.00 20.40           O  
ATOM    169  C   SER L  24      32.368  30.900  37.055  1.00 54.15           C  
ATOM    170  O   SER L  24      32.397  30.105  36.119  1.00 54.01           O  
ATOM    171  N   ALA L  25      31.527  31.954  37.082  1.00 53.82           N  
ATOM    172  CA  ALA L  25      30.580  32.171  36.030  1.00 60.14           C  
ATOM    173  CB  ALA L  25      29.134  32.328  36.536  1.00 53.39           C  
ATOM    174  C   ALA L  25      30.948  33.437  35.328  1.00 64.00           C  
ATOM    175  O   ALA L  25      31.456  34.379  35.932  1.00 66.85           O  
ATOM    176  N   SER L  26      30.797  33.464  33.984  1.00 29.57           N  
ATOM    177  CA  SER L  26      31.238  34.561  33.152  1.00 31.21           C  
ATOM    178  CB  SER L  26      31.000  34.301  31.655  1.00 30.67           C  
ATOM    179  OG  SER L  26      29.609  34.169  31.400  1.00 32.65           O  
ATOM    180  C   SER L  26      30.496  35.807  33.515  1.00 32.44           C  
ATOM    181  O   SER L  26      31.030  36.907  33.379  1.00 35.97           O  
ATOM    182  N   SER L  27      29.237  35.666  33.967  1.00 29.16           N  
ATOM    183  CA  SER L  27      28.478  36.823  34.346  1.00 31.65           C  
ATOM    184  CB  SER L  27      27.313  37.135  33.388  1.00 35.92           C  
ATOM    185  OG  SER L  27      26.617  38.294  33.821  1.00 41.99           O  
ATOM    186  C   SER L  27      27.904  36.523  35.696  1.00 31.04           C  
ATOM    187  O   SER L  27      27.821  35.364  36.092  1.00 29.88           O  
ATOM    188  N   SER L  28      27.490  37.566  36.447  1.00 28.71           N  
ATOM    189  CA  SER L  28      27.009  37.317  37.774  1.00 32.45           C  
ATOM    190  CB  SER L  28      26.698  38.587  38.588  1.00 32.79           C  
ATOM    191  OG  SER L  28      25.558  39.248  38.061  1.00 38.50           O  
ATOM    192  C   SER L  28      25.762  36.502  37.681  1.00 34.21           C  
ATOM    193  O   SER L  28      24.924  36.718  36.808  1.00 35.66           O  
ATOM    194  N   ILE L  29      25.625  35.537  38.609  1.00 32.09           N  
ATOM    195  CA  ILE L  29      24.527  34.623  38.633  1.00 31.16           C  
ATOM    196  CB  ILE L  29      24.983  33.193  38.643  1.00 31.51           C  
ATOM    197  CG1 ILE L  29      25.823  32.887  37.392  1.00 31.01           C  
ATOM    198  CG2 ILE L  29      23.760  32.284  38.824  1.00 27.55           C  
ATOM    199  CD1 ILE L  29      25.107  33.178  36.074  1.00 44.65           C  
ATOM    200  C   ILE L  29      23.823  34.836  39.929  1.00 32.50           C  
ATOM    201  O   ILE L  29      24.460  35.044  40.962  1.00 31.56           O  
ATOM    202  N   SER L  30      22.476  34.825  39.906  1.00 31.31           N  
ATOM    203  CA  SER L  30      21.812  34.933  41.165  1.00 34.51           C  
ATOM    204  CB  SER L  30      20.285  35.109  41.058  1.00 35.09           C  
ATOM    205  OG  SER L  30      19.718  35.206  42.356  1.00 39.63           O  
ATOM    206  C   SER L  30      22.109  33.646  41.862  1.00 32.36           C  
ATOM    207  O   SER L  30      21.994  32.568  41.284  1.00 32.86           O  
ATOM    208  N   SER L  31      22.456  33.744  43.156  1.00 33.21           N  
ATOM    209  CA  SER L  31      22.902  32.625  43.930  1.00 31.74           C  
ATOM    210  CB  SER L  31      23.253  33.010  45.376  1.00 33.95           C  
ATOM    211  OG  SER L  31      22.084  33.425  46.069  1.00 36.56           O  
ATOM    212  C   SER L  31      21.824  31.586  43.983  1.00 29.24           C  
ATOM    213  O   SER L  31      22.107  30.419  44.239  1.00 25.19           O  
ATOM    214  N   ASN L  32      20.560  31.970  43.723  1.00 26.65           N  
ATOM    215  CA  ASN L  32      19.464  31.037  43.774  1.00 28.07           C  
ATOM    216  CB  ASN L  32      18.096  31.681  43.481  1.00 34.05           C  
ATOM    217  CG  ASN L  32      17.655  32.456  44.717  1.00 48.36           C  
ATOM    218  OD1 ASN L  32      17.517  31.894  45.802  1.00 53.83           O  
ATOM    219  ND2 ASN L  32      17.433  33.787  44.554  1.00 48.81           N  
ATOM    220  C   ASN L  32      19.681  29.958  42.748  1.00 22.26           C  
ATOM    221  O   ASN L  32      19.142  28.859  42.858  1.00 22.29           O  
ATOM    222  N   TYR L  33      20.389  30.315  41.667  1.00 21.65           N  
ATOM    223  CA  TYR L  33      20.737  29.556  40.497  1.00 21.39           C  
ATOM    224  CB  TYR L  33      20.861  30.450  39.253  1.00 22.69           C  
ATOM    225  CG  TYR L  33      19.497  31.035  39.084  1.00 24.20           C  
ATOM    226  CD1 TYR L  33      18.524  30.377  38.367  1.00 26.08           C  
ATOM    227  CD2 TYR L  33      19.182  32.237  39.674  1.00 24.69           C  
ATOM    228  CE1 TYR L  33      17.266  30.916  38.224  1.00 26.30           C  
ATOM    229  CE2 TYR L  33      17.929  32.783  39.536  1.00 29.51           C  
ATOM    230  CZ  TYR L  33      16.968  32.123  38.810  1.00 29.83           C  
ATOM    231  OH  TYR L  33      15.682  32.683  38.669  1.00 33.32           O  
ATOM    232  C   TYR L  33      21.915  28.556  40.527  1.00 19.32           C  
ATOM    233  O   TYR L  33      21.980  27.815  39.545  1.00 18.83           O  
ATOM    234  N   LEU L  34      22.922  28.534  41.482  1.00 47.42           N  
ATOM    235  CA  LEU L  34      24.060  27.718  41.198  1.00 44.23           C  
ATOM    236  CB  LEU L  34      25.397  28.252  41.729  1.00 43.13           C  
ATOM    237  CG  LEU L  34      26.560  27.304  41.377  1.00 39.23           C  
ATOM    238  CD1 LEU L  34      26.846  27.332  39.870  1.00 37.54           C  
ATOM    239  CD2 LEU L  34      27.806  27.557  42.231  1.00 36.19           C  
ATOM    240  C   LEU L  34      23.833  26.439  41.930  1.00 42.24           C  
ATOM    241  O   LEU L  34      23.493  26.448  43.113  1.00 44.27           O  
ATOM    242  N   HIS L  35      24.022  25.297  41.243  1.00 40.10           N  
ATOM    243  CA  HIS L  35      23.806  24.036  41.886  1.00 38.77           C  
ATOM    244  ND1 HIS L  35      21.206  25.205  40.463  1.00  0.00           N  
ATOM    245  CG  HIS L  35      21.388  24.108  41.275  1.00 11.03           C  
ATOM    246  CB  HIS L  35      22.632  23.269  41.261  1.00 37.74           C  
ATOM    247  NE2 HIS L  35      19.374  25.027  41.709  1.00  0.00           N  
ATOM    248  CD2 HIS L  35      20.259  24.013  42.030  1.00  0.00           C  
ATOM    249  CE1 HIS L  35      19.986  25.718  40.765  1.00  0.00           C  
ATOM    250  C   HIS L  35      25.053  23.211  41.731  1.00 40.05           C  
ATOM    251  O   HIS L  35      25.887  23.486  40.869  1.00 38.98           O  
ATOM    252  N   TRP L  36      25.230  22.188  42.598  1.00 39.15           N  
ATOM    253  CA  TRP L  36      26.381  21.326  42.525  1.00 36.75           C  
ATOM    254  CB  TRP L  36      27.288  21.400  43.767  1.00 36.48           C  
ATOM    255  CG  TRP L  36      28.044  22.698  43.914  1.00 41.30           C  
ATOM    256  CD2 TRP L  36      29.330  22.947  43.324  1.00 39.04           C  
ATOM    257  CD1 TRP L  36      27.700  23.833  44.586  1.00 40.67           C  
ATOM    258  NE1 TRP L  36      28.690  24.778  44.447  1.00 38.64           N  
ATOM    259  CE2 TRP L  36      29.700  24.246  43.674  1.00 39.38           C  
ATOM    260  CE3 TRP L  36      30.138  22.158  42.555  1.00 36.64           C  
ATOM    261  CZ2 TRP L  36      30.887  24.777  43.258  1.00 36.41           C  
ATOM    262  CZ3 TRP L  36      31.334  22.698  42.135  1.00 38.43           C  
ATOM    263  CH2 TRP L  36      31.701  23.983  42.480  1.00 39.22           C  
ATOM    264  C   TRP L  36      25.901  19.910  42.428  1.00 37.60           C  
ATOM    265  O   TRP L  36      24.983  19.505  43.143  1.00 37.40           O  
ATOM    266  N   TYR L  37      26.536  19.113  41.540  1.00 35.19           N  
ATOM    267  CA  TYR L  37      26.148  17.743  41.344  1.00 32.99           C  
ATOM    268  CB  TYR L  37      25.617  17.429  39.931  1.00 32.50           C  
ATOM    269  CG  TYR L  37      24.358  18.185  39.651  1.00 33.25           C  
ATOM    270  CD1 TYR L  37      23.151  17.767  40.157  1.00 32.68           C  
ATOM    271  CD2 TYR L  37      24.377  19.326  38.883  1.00 32.80           C  
ATOM    272  CE1 TYR L  37      21.990  18.457  39.895  1.00 36.89           C  
ATOM    273  CE2 TYR L  37      23.220  20.021  38.616  1.00 34.86           C  
ATOM    274  CZ  TYR L  37      22.021  19.587  39.121  1.00 37.54           C  
ATOM    275  OH  TYR L  37      20.833  20.296  38.848  1.00 41.30           O  
ATOM    276  C   TYR L  37      27.352  16.864  41.541  1.00 31.93           C  
ATOM    277  O   TYR L  37      28.493  17.273  41.326  1.00 32.35           O  
ATOM    278  N   GLN L  38      27.108  15.615  41.988  1.00 31.78           N  
ATOM    279  CA  GLN L  38      28.147  14.645  42.203  1.00 33.24           C  
ATOM    280  CB  GLN L  38      28.131  14.072  43.630  1.00 33.40           C  
ATOM    281  CG  GLN L  38      29.218  13.033  43.906  1.00 35.28           C  
ATOM    282  CD  GLN L  38      29.005  12.502  45.319  1.00 40.39           C  
ATOM    283  OE1 GLN L  38      27.949  11.958  45.642  1.00 38.20           O  
ATOM    284  NE2 GLN L  38      30.037  12.665  46.190  1.00 38.20           N  
ATOM    285  C   GLN L  38      27.881  13.488  41.294  1.00 34.61           C  
ATOM    286  O   GLN L  38      26.755  12.998  41.213  1.00 36.31           O  
ATOM    287  N   GLN L  39      28.915  13.024  40.566  1.00 35.46           N  
ATOM    288  CA  GLN L  39      28.698  11.871  39.742  1.00 36.35           C  
ATOM    289  CB  GLN L  39      28.822  12.147  38.231  1.00 35.15           C  
ATOM    290  CG  GLN L  39      28.575  10.899  37.378  1.00 37.38           C  
ATOM    291  CD  GLN L  39      28.519  11.309  35.914  1.00 37.36           C  
ATOM    292  OE1 GLN L  39      29.442  11.931  35.393  1.00 39.37           O  
ATOM    293  NE2 GLN L  39      27.399  10.957  35.227  1.00 36.94           N  
ATOM    294  C   GLN L  39      29.724  10.849  40.109  1.00 36.08           C  
ATOM    295  O   GLN L  39      30.920  11.047  39.900  1.00 36.11           O  
ATOM    296  N   LYS L  40      29.275   9.716  40.683  1.00 39.15           N  
ATOM    297  CA  LYS L  40      30.185   8.668  41.033  1.00 43.73           C  
ATOM    298  CB  LYS L  40      29.738   7.822  42.232  1.00 45.13           C  
ATOM    299  CG  LYS L  40      29.784   8.609  43.544  1.00 43.48           C  
ATOM    300  CD  LYS L  40      29.050   7.941  44.709  1.00 47.09           C  
ATOM    301  CE  LYS L  40      29.148   8.730  46.016  1.00 46.51           C  
ATOM    302  NZ  LYS L  40      28.417   8.027  47.094  1.00 52.25           N1+
ATOM    303  C   LYS L  40      30.334   7.800  39.832  1.00 46.24           C  
ATOM    304  O   LYS L  40      29.545   7.875  38.890  1.00 43.24           O  
ATOM    305  N   PRO L  41      31.342   6.981  39.831  1.00 49.59           N  
ATOM    306  CA  PRO L  41      31.581   6.188  38.668  1.00 51.19           C  
ATOM    307  CD  PRO L  41      32.564   7.257  40.567  1.00 49.91           C  
ATOM    308  CB  PRO L  41      32.942   5.530  38.886  1.00 51.30           C  
ATOM    309  CG  PRO L  41      33.682   6.545  39.781  1.00 51.08           C  
ATOM    310  C   PRO L  41      30.478   5.250  38.340  1.00 54.26           C  
ATOM    311  O   PRO L  41      30.062   4.468  39.194  1.00 56.96           O  
ATOM    312  N   GLY L  42      29.990   5.331  37.091  1.00 54.85           N  
ATOM    313  CA  GLY L  42      29.072   4.364  36.591  1.00 56.09           C  
ATOM    314  C   GLY L  42      27.654   4.679  36.901  1.00 59.08           C  
ATOM    315  O   GLY L  42      26.773   3.950  36.448  1.00 62.24           O  
ATOM    316  N   PHE L  43      27.377   5.730  37.688  1.00 61.75           N  
ATOM    317  CA  PHE L  43      26.001   5.998  37.927  1.00 56.57           C  
ATOM    318  CB  PHE L  43      25.410   5.488  39.262  1.00 63.95           C  
ATOM    319  CG  PHE L  43      25.938   6.142  40.489  1.00 60.05           C  
ATOM    320  CD1 PHE L  43      25.454   7.366  40.889  1.00  0.00           C  
ATOM    321  CD2 PHE L  43      26.884   5.505  41.257  1.00  0.00           C  
ATOM    322  CE1 PHE L  43      25.929   7.962  42.033  1.00  0.00           C  
ATOM    323  CE2 PHE L  43      27.361   6.096  42.400  1.00  0.00           C  
ATOM    324  CZ  PHE L  43      26.885   7.325  42.787  1.00  0.00           C  
ATOM    325  C   PHE L  43      25.787   7.436  37.744  1.00 49.96           C  
ATOM    326  O   PHE L  43      26.736   8.211  37.620  1.00 52.07           O  
ATOM    327  N   SER L  44      24.496   7.770  37.682  1.00 48.43           N  
ATOM    328  CA  SER L  44      23.961   9.047  37.396  1.00 49.63           C  
ATOM    329  CB  SER L  44      22.442   8.980  37.184  1.00 50.78           C  
ATOM    330  OG  SER L  44      21.923  10.268  36.898  1.00 73.51           O  
ATOM    331  C   SER L  44      24.249   9.964  38.526  1.00 47.41           C  
ATOM    332  O   SER L  44      24.342   9.570  39.688  1.00 48.87           O  
ATOM    333  N   PRO L  45      24.374  11.208  38.166  1.00 44.15           N  
ATOM    334  CA  PRO L  45      24.715  12.259  39.080  1.00 42.27           C  
ATOM    335  CD  PRO L  45      24.449  11.624  36.774  1.00 47.09           C  
ATOM    336  CB  PRO L  45      25.079  13.464  38.208  1.00 39.49           C  
ATOM    337  CG  PRO L  45      24.448  13.157  36.837  1.00 47.78           C  
ATOM    338  C   PRO L  45      23.598  12.552  40.031  1.00 43.26           C  
ATOM    339  O   PRO L  45      22.455  12.227  39.717  1.00 45.09           O  
ATOM    340  N   LYS L  46      23.915  13.127  41.212  1.00 41.85           N  
ATOM    341  CA  LYS L  46      22.900  13.501  42.153  1.00 44.35           C  
ATOM    342  CB  LYS L  46      22.856  12.633  43.420  1.00 46.67           C  
ATOM    343  CG  LYS L  46      24.055  12.821  44.349  1.00 43.55           C  
ATOM    344  CD  LYS L  46      23.821  12.242  45.745  1.00 48.69           C  
ATOM    345  CE  LYS L  46      24.987  12.459  46.709  1.00 32.06           C  
ATOM    346  NZ  LYS L  46      24.663  11.867  48.026  1.00 32.12           N1+
ATOM    347  C   LYS L  46      23.184  14.911  42.579  1.00 41.37           C  
ATOM    348  O   LYS L  46      24.336  15.342  42.599  1.00 41.62           O  
ATOM    349  N   LEU L  47      22.117  15.673  42.905  1.00 42.91           N  
ATOM    350  CA  LEU L  47      22.229  17.048  43.315  1.00 41.43           C  
ATOM    351  CB  LEU L  47      20.871  17.772  43.239  1.00 40.83           C  
ATOM    352  CG  LEU L  47      20.892  19.248  43.667  1.00 43.61           C  
ATOM    353  CD1 LEU L  47      21.773  20.094  42.731  1.00 10.71           C  
ATOM    354  CD2 LEU L  47      19.463  19.795  43.802  1.00 12.41           C  
ATOM    355  C   LEU L  47      22.700  17.093  44.741  1.00 42.87           C  
ATOM    356  O   LEU L  47      22.133  16.439  45.617  1.00 41.28           O  
ATOM    357  N   LEU L  48      23.862  17.737  44.980  1.00 43.23           N  
ATOM    358  CA  LEU L  48      24.356  17.975  46.310  1.00 42.69           C  
ATOM    359  CB  LEU L  48      25.888  18.069  46.349  1.00 43.13           C  
ATOM    360  CG  LEU L  48      26.601  16.741  46.039  1.00 44.63           C  
ATOM    361  CD1 LEU L  48      28.118  16.939  45.994  1.00 44.31           C  
ATOM    362  CD2 LEU L  48      26.201  15.634  47.028  1.00 43.79           C  
ATOM    363  C   LEU L  48      23.830  19.241  46.927  1.00 47.17           C  
ATOM    364  O   LEU L  48      23.319  19.244  48.045  1.00 47.51           O  
ATOM    365  N   ILE L  49      23.949  20.367  46.189  1.00 41.74           N  
ATOM    366  CA  ILE L  49      23.631  21.653  46.750  1.00 42.59           C  
ATOM    367  CB  ILE L  49      24.862  22.451  47.078  1.00 40.32           C  
ATOM    368  CG1 ILE L  49      25.744  21.713  48.101  1.00 39.02           C  
ATOM    369  CG2 ILE L  49      24.412  23.842  47.552  1.00 43.70           C  
ATOM    370  CD1 ILE L  49      25.077  21.511  49.461  1.00 39.60           C  
ATOM    371  C   ILE L  49      22.884  22.451  45.730  1.00 45.73           C  
ATOM    372  O   ILE L  49      23.188  22.378  44.541  1.00 46.13           O  
ATOM    373  N   TYR L  50      21.884  23.241  46.178  1.00 43.87           N  
ATOM    374  CA  TYR L  50      21.137  24.077  45.280  1.00 44.32           C  
ATOM    375  CB  TYR L  50      19.699  23.582  45.030  1.00 46.96           C  
ATOM    376  CG  TYR L  50      18.943  23.551  46.315  1.00 50.94           C  
ATOM    377  CD1 TYR L  50      18.265  24.666  46.749  1.00 51.69           C  
ATOM    378  CD2 TYR L  50      18.908  22.409  47.079  1.00 54.78           C  
ATOM    379  CE1 TYR L  50      17.561  24.645  47.928  1.00 55.21           C  
ATOM    380  CE2 TYR L  50      18.205  22.379  48.259  1.00 55.61           C  
ATOM    381  CZ  TYR L  50      17.531  23.499  48.681  1.00 56.25           C  
ATOM    382  OH  TYR L  50      16.808  23.469  49.890  1.00 65.75           O  
ATOM    383  C   TYR L  50      21.083  25.456  45.871  1.00 45.81           C  
ATOM    384  O   TYR L  50      21.270  25.632  47.074  1.00 44.11           O  
ATOM    385  N   ARG L  51      20.898  26.471  45.034  1.00 40.63           N  
ATOM    386  CA  ARG L  51      20.832  27.807  45.537  1.00 44.85           C  
ATOM    387  CB  ARG L  51      19.584  28.088  46.392  1.00 54.57           C  
ATOM    388  CG  ARG L  51      19.149  29.555  46.328  1.00 64.85           C  
ATOM    389  CD  ARG L  51      19.923  30.515  47.232  1.00 63.21           C  
ATOM    390  NE  ARG L  51      19.472  30.277  48.630  1.00 71.85           N  
ATOM    391  CZ  ARG L  51      19.307  31.331  49.478  1.00 72.29           C  
ATOM    392  NH1 ARG L  51      19.506  32.606  49.031  1.00 68.00           N1+
ATOM    393  NH2 ARG L  51      18.926  31.112  50.770  1.00 74.59           N  
ATOM    394  C   ARG L  51      22.080  28.121  46.325  1.00 44.62           C  
ATOM    395  O   ARG L  51      22.042  28.777  47.365  1.00 58.32           O  
ATOM    396  N   THR L  52      23.212  27.564  45.857  1.00 38.90           N  
ATOM    397  CA  THR L  52      24.560  27.816  46.292  1.00 40.51           C  
ATOM    398  CB  THR L  52      24.884  29.279  46.331  1.00 44.49           C  
ATOM    399  OG1 THR L  52      24.724  29.853  45.041  1.00 27.45           O  
ATOM    400  CG2 THR L  52      26.333  29.450  46.820  1.00 22.90           C  
ATOM    401  C   THR L  52      24.906  27.259  47.636  1.00 42.11           C  
ATOM    402  O   THR L  52      26.014  26.757  47.810  1.00 50.18           O  
ATOM    403  N   SER L  53      23.988  27.236  48.616  1.00 37.93           N  
ATOM    404  CA  SER L  53      24.488  26.782  49.879  1.00 39.08           C  
ATOM    405  CB  SER L  53      24.805  27.941  50.835  1.00 49.79           C  
ATOM    406  OG  SER L  53      23.620  28.668  51.122  1.00 50.65           O  
ATOM    407  C   SER L  53      23.443  25.965  50.515  1.00 37.84           C  
ATOM    408  O   SER L  53      23.543  25.634  51.695  1.00 47.28           O  
ATOM    409  N   ASN L  54      22.409  25.584  49.750  1.00 47.92           N  
ATOM    410  CA  ASN L  54      21.462  24.785  50.476  1.00 49.42           C  
ATOM    411  CB  ASN L  54      20.009  25.096  50.094  1.00 55.20           C  
ATOM    412  CG  ASN L  54      19.732  26.533  50.507  1.00 70.10           C  
ATOM    413  OD1 ASN L  54      19.599  26.840  51.690  1.00 78.78           O  
ATOM    414  ND2 ASN L  54      19.654  27.447  49.503  1.00 71.07           N  
ATOM    415  C   ASN L  54      21.713  23.349  50.145  1.00 52.81           C  
ATOM    416  O   ASN L  54      21.844  22.984  48.980  1.00 46.28           O  
ATOM    417  N   LEU L  55      21.814  22.491  51.176  1.00 49.56           N  
ATOM    418  CA  LEU L  55      22.058  21.095  50.948  1.00 51.81           C  
ATOM    419  CB  LEU L  55      22.570  20.350  52.194  1.00 52.83           C  
ATOM    420  CG  LEU L  55      23.917  20.852  52.741  1.00 59.64           C  
ATOM    421  CD1 LEU L  55      23.811  22.304  53.231  1.00 22.90           C  
ATOM    422  CD2 LEU L  55      24.463  19.908  53.825  1.00 22.61           C  
ATOM    423  C   LEU L  55      20.765  20.429  50.590  1.00 51.74           C  
ATOM    424  O   LEU L  55      19.717  20.750  51.147  1.00 58.15           O  
ATOM    425  N   ALA L  56      20.817  19.467  49.643  1.00 52.50           N  
ATOM    426  CA  ALA L  56      19.668  18.686  49.286  1.00 54.48           C  
ATOM    427  CB  ALA L  56      19.831  17.908  47.967  1.00 50.22           C  
ATOM    428  C   ALA L  56      19.470  17.694  50.394  1.00 63.29           C  
ATOM    429  O   ALA L  56      20.382  17.434  51.177  1.00 56.71           O  
ATOM    430  N   SER L  57      18.258  17.117  50.499  1.00 64.36           N  
ATOM    431  CA  SER L  57      17.980  16.214  51.579  1.00 71.87           C  
ATOM    432  CB  SER L  57      16.526  15.713  51.588  1.00 74.35           C  
ATOM    433  OG  SER L  57      15.629  16.797  51.775  1.00 79.20           O  
ATOM    434  C   SER L  57      18.859  15.007  51.464  1.00 63.99           C  
ATOM    435  O   SER L  57      19.176  14.552  50.366  1.00 67.95           O  
ATOM    436  N   GLY L  58      19.300  14.479  52.626  1.00 70.73           N  
ATOM    437  CA  GLY L  58      20.058  13.261  52.690  1.00 63.31           C  
ATOM    438  C   GLY L  58      21.516  13.528  52.482  1.00 64.40           C  
ATOM    439  O   GLY L  58      22.333  12.622  52.650  1.00 64.49           O  
ATOM    440  N   VAL L  59      21.889  14.770  52.123  1.00 56.99           N  
ATOM    441  CA  VAL L  59      23.276  15.057  51.872  1.00 61.01           C  
ATOM    442  CB  VAL L  59      23.480  16.256  50.987  1.00 56.45           C  
ATOM    443  CG1 VAL L  59      24.987  16.541  50.868  1.00 51.72           C  
ATOM    444  CG2 VAL L  59      22.797  15.985  49.636  1.00 56.74           C  
ATOM    445  C   VAL L  59      23.960  15.321  53.180  1.00 59.62           C  
ATOM    446  O   VAL L  59      23.429  16.007  54.052  1.00 60.59           O  
ATOM    447  N   PRO L  60      25.152  14.794  53.313  1.00 57.72           N  
ATOM    448  CA  PRO L  60      25.905  14.943  54.531  1.00 59.39           C  
ATOM    449  CD  PRO L  60      25.480  13.556  52.624  1.00 52.75           C  
ATOM    450  CB  PRO L  60      27.046  13.933  54.441  1.00 59.73           C  
ATOM    451  CG  PRO L  60      26.485  12.828  53.532  1.00 54.02           C  
ATOM    452  C   PRO L  60      26.380  16.345  54.757  1.00 57.41           C  
ATOM    453  O   PRO L  60      26.499  17.113  53.805  1.00 60.18           O  
ATOM    454  N   ALA L  61      26.663  16.671  56.031  1.00 59.46           N  
ATOM    455  CA  ALA L  61      27.097  17.948  56.529  1.00 64.90           C  
ATOM    456  CB  ALA L  61      27.253  17.962  58.059  1.00 67.45           C  
ATOM    457  C   ALA L  61      28.425  18.307  55.937  1.00 57.22           C  
ATOM    458  O   ALA L  61      28.760  19.483  55.816  1.00 54.12           O  
ATOM    459  N   ARG L  62      29.232  17.295  55.577  1.00 54.93           N  
ATOM    460  CA  ARG L  62      30.573  17.500  55.098  1.00 54.24           C  
ATOM    461  CB  ARG L  62      31.249  16.212  54.605  1.00 53.19           C  
ATOM    462  CG  ARG L  62      31.364  15.095  55.638  1.00 55.70           C  
ATOM    463  CD  ARG L  62      32.342  14.002  55.200  1.00 59.43           C  
ATOM    464  NE  ARG L  62      31.927  13.541  53.844  1.00 59.86           N  
ATOM    465  CZ  ARG L  62      31.120  12.449  53.696  1.00 61.71           C  
ATOM    466  NH1 ARG L  62      30.700  11.758  54.794  1.00 64.52           N1+
ATOM    467  NH2 ARG L  62      30.735  12.049  52.450  1.00 61.39           N  
ATOM    468  C   ARG L  62      30.554  18.389  53.892  1.00 53.52           C  
ATOM    469  O   ARG L  62      31.500  19.147  53.672  1.00 49.12           O  
ATOM    470  N   PHE L  63      29.503  18.283  53.054  1.00 46.98           N  
ATOM    471  CA  PHE L  63      29.456  19.059  51.847  1.00 47.09           C  
ATOM    472  CB  PHE L  63      28.575  18.427  50.753  1.00 47.81           C  
ATOM    473  CG  PHE L  63      29.175  17.117  50.362  1.00 50.00           C  
ATOM    474  CD1 PHE L  63      28.832  15.955  51.011  1.00 47.53           C  
ATOM    475  CD2 PHE L  63      30.088  17.046  49.339  1.00 51.37           C  
ATOM    476  CE1 PHE L  63      29.386  14.749  50.647  1.00 47.99           C  
ATOM    477  CE2 PHE L  63      30.644  15.843  48.973  1.00 48.80           C  
ATOM    478  CZ  PHE L  63      30.298  14.688  49.625  1.00 48.36           C  
ATOM    479  C   PHE L  63      28.887  20.418  52.143  1.00 46.27           C  
ATOM    480  O   PHE L  63      27.821  20.547  52.740  1.00 48.08           O  
ATOM    481  N   SER L  64      29.606  21.482  51.721  1.00 48.71           N  
ATOM    482  CA  SER L  64      29.140  22.821  51.949  1.00 52.61           C  
ATOM    483  CB  SER L  64      29.916  23.567  53.048  1.00 51.44           C  
ATOM    484  OG  SER L  64      29.721  22.940  54.306  1.00 18.72           O  
ATOM    485  C   SER L  64      29.339  23.602  50.687  1.00 47.47           C  
ATOM    486  O   SER L  64      30.338  23.432  49.988  1.00 48.56           O  
ATOM    487  N   GLY L  65      28.384  24.500  50.371  1.00 45.73           N  
ATOM    488  CA  GLY L  65      28.501  25.299  49.186  1.00 44.57           C  
ATOM    489  C   GLY L  65      28.467  26.729  49.613  1.00 52.14           C  
ATOM    490  O   GLY L  65      27.776  27.091  50.564  1.00 50.92           O  
ATOM    491  N   SER L  66      29.220  27.593  48.907  1.00 49.53           N  
ATOM    492  CA  SER L  66      29.236  28.974  49.285  1.00 58.32           C  
ATOM    493  CB  SER L  66      30.277  29.291  50.372  1.00 52.89           C  
ATOM    494  OG  SER L  66      31.586  29.058  49.874  1.00 56.16           O  
ATOM    495  C   SER L  66      29.599  29.787  48.084  1.00 53.11           C  
ATOM    496  O   SER L  66      29.835  29.257  47.000  1.00 53.90           O  
ATOM    497  N   GLY L  67      29.645  31.122  48.266  1.00 50.21           N  
ATOM    498  CA  GLY L  67      30.016  32.001  47.198  1.00 51.87           C  
ATOM    499  C   GLY L  67      28.795  32.720  46.720  1.00 54.65           C  
ATOM    500  O   GLY L  67      27.667  32.363  47.069  1.00 52.61           O  
ATOM    501  N   SER L  68      29.008  33.791  45.926  1.00 62.17           N  
ATOM    502  CA  SER L  68      27.913  34.547  45.400  1.00 58.47           C  
ATOM    503  CB  SER L  68      27.407  35.642  46.358  1.00 66.01           C  
ATOM    504  OG  SER L  68      26.322  36.345  45.773  1.00 67.20           O  
ATOM    505  C   SER L  68      28.379  35.223  44.148  1.00 62.84           C  
ATOM    506  O   SER L  68      29.575  35.367  43.900  1.00 62.52           O  
ATOM    507  N   GLY L  69      27.419  35.649  43.308  1.00 60.20           N  
ATOM    508  CA  GLY L  69      27.741  36.357  42.107  1.00 64.98           C  
ATOM    509  C   GLY L  69      28.472  35.465  41.151  1.00 59.94           C  
ATOM    510  O   GLY L  69      27.896  34.549  40.572  1.00 64.71           O  
ATOM    511  N   THR L  70      29.732  35.834  40.850  1.00 59.07           N  
ATOM    512  CA  THR L  70      30.586  35.129  39.932  1.00 60.79           C  
ATOM    513  CB  THR L  70      31.663  36.008  39.366  1.00 61.81           C  
ATOM    514  OG1 THR L  70      32.531  36.455  40.397  1.00 66.36           O  
ATOM    515  CG2 THR L  70      31.002  37.213  38.678  1.00 66.15           C  
ATOM    516  C   THR L  70      31.266  33.913  40.498  1.00 61.83           C  
ATOM    517  O   THR L  70      31.421  32.917  39.791  1.00 61.27           O  
ATOM    518  N   SER L  71      31.717  33.949  41.771  1.00 66.69           N  
ATOM    519  CA  SER L  71      32.539  32.855  42.223  1.00 66.98           C  
ATOM    520  CB  SER L  71      33.864  33.300  42.867  1.00 72.38           C  
ATOM    521  OG  SER L  71      33.611  33.990  44.082  1.00  0.00           O  
ATOM    522  C   SER L  71      31.824  32.020  43.235  1.00 56.99           C  
ATOM    523  O   SER L  71      31.190  32.533  44.156  1.00 60.55           O  
ATOM    524  N   TYR L  72      31.934  30.683  43.080  1.00 52.04           N  
ATOM    525  CA  TYR L  72      31.290  29.775  43.984  1.00 51.79           C  
ATOM    526  CB  TYR L  72      30.035  29.117  43.384  1.00 47.99           C  
ATOM    527  CG  TYR L  72      29.032  30.200  43.151  1.00 48.56           C  
ATOM    528  CD1 TYR L  72      29.087  30.980  42.016  1.00 49.33           C  
ATOM    529  CD2 TYR L  72      28.030  30.435  44.066  1.00 49.14           C  
ATOM    530  CE1 TYR L  72      28.163  31.976  41.800  1.00 49.51           C  
ATOM    531  CE2 TYR L  72      27.103  31.430  43.857  1.00 49.72           C  
ATOM    532  CZ  TYR L  72      27.169  32.202  42.723  1.00 47.93           C  
ATOM    533  OH  TYR L  72      26.220  33.222  42.505  1.00 13.58           O  
ATOM    534  C   TYR L  72      32.262  28.696  44.347  1.00 49.08           C  
ATOM    535  O   TYR L  72      33.217  28.442  43.613  1.00 53.66           O  
ATOM    536  N   SER L  73      32.059  28.052  45.518  1.00 45.84           N  
ATOM    537  CA  SER L  73      32.962  27.011  45.922  1.00 49.90           C  
ATOM    538  CB  SER L  73      34.000  27.457  46.969  1.00 48.67           C  
ATOM    539  OG  SER L  73      34.884  28.423  46.422  1.00 23.18           O  
ATOM    540  C   SER L  73      32.192  25.898  46.554  1.00 45.14           C  
ATOM    541  O   SER L  73      31.168  26.110  47.206  1.00 45.52           O  
ATOM    542  N   LEU L  74      32.683  24.662  46.350  1.00 44.28           N  
ATOM    543  CA  LEU L  74      32.126  23.498  46.967  1.00 41.47           C  
ATOM    544  CB  LEU L  74      31.758  22.386  45.969  1.00 40.29           C  
ATOM    545  CG  LEU L  74      31.156  21.126  46.620  1.00 39.64           C  
ATOM    546  CD1 LEU L  74      29.794  21.418  47.274  1.00 40.56           C  
ATOM    547  CD2 LEU L  74      31.107  19.961  45.618  1.00 42.38           C  
ATOM    548  C   LEU L  74      33.214  22.974  47.839  1.00 43.03           C  
ATOM    549  O   LEU L  74      34.338  22.772  47.378  1.00 44.20           O  
ATOM    550  N   THR L  75      32.907  22.747  49.130  1.00 42.20           N  
ATOM    551  CA  THR L  75      33.918  22.307  50.044  1.00 42.26           C  
ATOM    552  CB  THR L  75      34.099  23.250  51.194  1.00 42.45           C  
ATOM    553  OG1 THR L  75      34.461  24.540  50.727  1.00 48.01           O  
ATOM    554  CG2 THR L  75      35.191  22.690  52.114  1.00 47.00           C  
ATOM    555  C   THR L  75      33.512  20.996  50.640  1.00 42.69           C  
ATOM    556  O   THR L  75      32.344  20.776  50.951  1.00 43.01           O  
ATOM    557  N   ILE L  76      34.492  20.082  50.791  1.00 45.02           N  
ATOM    558  CA  ILE L  76      34.269  18.819  51.437  1.00 48.40           C  
ATOM    559  CB  ILE L  76      34.610  17.662  50.545  1.00 47.06           C  
ATOM    560  CG1 ILE L  76      33.786  17.768  49.248  1.00 50.24           C  
ATOM    561  CG2 ILE L  76      34.355  16.357  51.318  1.00 45.85           C  
ATOM    562  CD1 ILE L  76      34.277  16.869  48.117  1.00 52.37           C  
ATOM    563  C   ILE L  76      35.197  18.826  52.621  1.00 49.92           C  
ATOM    564  O   ILE L  76      36.414  18.881  52.455  1.00 53.71           O  
ATOM    565  N   GLY L  77      34.637  18.797  53.853  1.00 52.35           N  
ATOM    566  CA  GLY L  77      35.421  18.955  55.055  1.00 55.53           C  
ATOM    567  C   GLY L  77      36.385  17.837  55.310  1.00 57.96           C  
ATOM    568  O   GLY L  77      37.561  18.087  55.554  1.00 60.82           O  
ATOM    569  N   THR L  78      35.906  16.576  55.302  1.00 56.47           N  
ATOM    570  CA  THR L  78      36.786  15.463  55.508  1.00 58.20           C  
ATOM    571  CB  THR L  78      36.698  14.863  56.893  1.00 57.16           C  
ATOM    572  OG1 THR L  78      37.599  13.771  57.010  1.00  0.00           O  
ATOM    573  CG2 THR L  78      35.254  14.439  57.221  1.00  0.00           C  
ATOM    574  C   THR L  78      36.419  14.456  54.469  1.00 57.36           C  
ATOM    575  O   THR L  78      35.440  13.723  54.591  1.00 59.55           O  
ATOM    576  N   MET L  79      37.238  14.373  53.411  1.00 53.37           N  
ATOM    577  CA  MET L  79      36.847  13.541  52.318  1.00 52.61           C  
ATOM    578  CB  MET L  79      37.703  13.680  51.048  1.00 51.58           C  
ATOM    579  CG  MET L  79      39.133  13.163  51.197  1.00 19.20           C  
ATOM    580  SD  MET L  79      39.947  12.820  49.609  1.00  0.00           S  
ATOM    581  CE  MET L  79      39.603  14.464  48.927  1.00  0.00           C  
ATOM    582  C   MET L  79      36.897  12.104  52.695  1.00 50.25           C  
ATOM    583  O   MET L  79      37.781  11.648  53.420  1.00 48.74           O  
ATOM    584  N   GLU L  80      35.910  11.358  52.171  1.00 50.61           N  
ATOM    585  CA  GLU L  80      35.804   9.947  52.375  1.00 54.39           C  
ATOM    586  CB  GLU L  80      34.377   9.507  52.738  1.00 57.15           C  
ATOM    587  CG  GLU L  80      33.832  10.136  54.024  1.00 60.12           C  
ATOM    588  CD  GLU L  80      34.370   9.370  55.219  1.00 72.26           C  
ATOM    589  OE1 GLU L  80      35.198   8.443  55.010  1.00 38.53           O  
ATOM    590  OE2 GLU L  80      33.950   9.696  56.360  1.00 73.61           O1-
ATOM    591  C   GLU L  80      36.115   9.326  51.047  1.00 54.90           C  
ATOM    592  O   GLU L  80      36.019   9.976  50.008  1.00 55.51           O  
ATOM    593  N   ALA L  81      36.492   8.034  51.049  1.00 56.13           N  
ATOM    594  CA  ALA L  81      36.841   7.334  49.843  1.00 54.63           C  
ATOM    595  CB  ALA L  81      37.243   5.871  50.097  1.00 54.89           C  
ATOM    596  C   ALA L  81      35.653   7.323  48.924  1.00 55.13           C  
ATOM    597  O   ALA L  81      35.800   7.383  47.705  1.00 54.76           O  
ATOM    598  N   GLU L  82      34.434   7.230  49.483  1.00 54.83           N  
ATOM    599  CA  GLU L  82      33.236   7.167  48.689  1.00 56.83           C  
ATOM    600  CB  GLU L  82      31.959   6.784  49.465  1.00 56.35           C  
ATOM    601  CG  GLU L  82      31.750   7.504  50.793  1.00 74.44           C  
ATOM    602  CD  GLU L  82      32.356   6.609  51.864  1.00 75.16           C  
ATOM    603  OE1 GLU L  82      33.601   6.653  52.051  1.00 76.44           O  
ATOM    604  OE2 GLU L  82      31.574   5.856  52.504  1.00 78.82           O1-
ATOM    605  C   GLU L  82      33.015   8.439  47.929  1.00 50.27           C  
ATOM    606  O   GLU L  82      32.293   8.447  46.935  1.00 47.25           O  
ATOM    607  N   ASP L  83      33.609   9.552  48.392  1.00 46.48           N  
ATOM    608  CA  ASP L  83      33.481  10.851  47.792  1.00 44.02           C  
ATOM    609  CB  ASP L  83      34.133  11.957  48.638  1.00 44.81           C  
ATOM    610  CG  ASP L  83      33.301  12.114  49.909  1.00 45.24           C  
ATOM    611  OD1 ASP L  83      32.133  11.643  49.917  1.00 45.95           O  
ATOM    612  OD2 ASP L  83      33.826  12.707  50.889  1.00 46.76           O1-
ATOM    613  C   ASP L  83      34.110  10.851  46.430  1.00 44.31           C  
ATOM    614  O   ASP L  83      33.927  11.806  45.676  1.00 42.05           O  
ATOM    615  N   VAL L  84      34.931   9.829  46.102  1.00 42.47           N  
ATOM    616  CA  VAL L  84      35.534   9.796  44.798  1.00 41.26           C  
ATOM    617  CB  VAL L  84      36.315   8.541  44.521  1.00 42.02           C  
ATOM    618  CG1 VAL L  84      37.507   8.486  45.490  1.00 19.69           C  
ATOM    619  CG2 VAL L  84      35.372   7.329  44.634  1.00 20.72           C  
ATOM    620  C   VAL L  84      34.440   9.905  43.783  1.00 41.12           C  
ATOM    621  O   VAL L  84      33.488   9.126  43.770  1.00 40.17           O  
ATOM    622  N   ALA L  85      34.558  10.918  42.902  1.00 36.22           N  
ATOM    623  CA  ALA L  85      33.544  11.163  41.923  1.00 34.10           C  
ATOM    624  CB  ALA L  85      32.161  11.436  42.536  1.00 32.71           C  
ATOM    625  C   ALA L  85      33.943  12.400  41.190  1.00 32.62           C  
ATOM    626  O   ALA L  85      35.005  12.972  41.437  1.00 32.49           O  
ATOM    627  N   THR L  86      33.105  12.823  40.229  1.00 33.42           N  
ATOM    628  CA  THR L  86      33.358  14.041  39.521  1.00 34.52           C  
ATOM    629  CB  THR L  86      33.279  13.880  38.030  1.00 35.51           C  
ATOM    630  OG1 THR L  86      34.197  12.887  37.597  1.00 17.58           O  
ATOM    631  CG2 THR L  86      33.626  15.223  37.368  1.00 32.54           C  
ATOM    632  C   THR L  86      32.276  14.983  39.958  1.00 33.81           C  
ATOM    633  O   THR L  86      31.117  14.584  40.074  1.00 35.18           O  
ATOM    634  N   TYR L  87      32.629  16.260  40.221  1.00 32.92           N  
ATOM    635  CA  TYR L  87      31.672  17.210  40.718  1.00 31.87           C  
ATOM    636  CB  TYR L  87      32.138  17.919  42.005  1.00 33.07           C  
ATOM    637  CG  TYR L  87      32.260  16.882  43.072  1.00 32.56           C  
ATOM    638  CD1 TYR L  87      33.393  16.106  43.175  1.00 31.26           C  
ATOM    639  CD2 TYR L  87      31.238  16.685  43.973  1.00 30.43           C  
ATOM    640  CE1 TYR L  87      33.502  15.149  44.157  1.00 31.65           C  
ATOM    641  CE2 TYR L  87      31.341  15.729  44.957  1.00 32.05           C  
ATOM    642  CZ  TYR L  87      32.475  14.960  45.051  1.00 31.99           C  
ATOM    643  OH  TYR L  87      32.584  13.978  46.060  1.00 32.22           O  
ATOM    644  C   TYR L  87      31.473  18.263  39.670  1.00 35.71           C  
ATOM    645  O   TYR L  87      32.437  18.741  39.074  1.00 34.65           O  
ATOM    646  N   TYR L  88      30.195  18.638  39.416  1.00 35.16           N  
ATOM    647  CA  TYR L  88      29.890  19.595  38.385  1.00 36.03           C  
ATOM    648  CB  TYR L  88      29.020  19.025  37.245  1.00 34.52           C  
ATOM    649  CG  TYR L  88      29.564  17.753  36.675  1.00 35.20           C  
ATOM    650  CD1 TYR L  88      30.472  17.746  35.645  1.00 34.65           C  
ATOM    651  CD2 TYR L  88      29.150  16.539  37.168  1.00 35.93           C  
ATOM    652  CE1 TYR L  88      30.950  16.565  35.124  1.00 33.12           C  
ATOM    653  CE2 TYR L  88      29.626  15.352  36.651  1.00 35.66           C  
ATOM    654  CZ  TYR L  88      30.532  15.363  35.620  1.00 36.23           C  
ATOM    655  OH  TYR L  88      31.025  14.155  35.079  1.00 41.97           O  
ATOM    656  C   TYR L  88      29.014  20.673  38.979  1.00 37.50           C  
ATOM    657  O   TYR L  88      28.200  20.409  39.861  1.00 39.32           O  
ATOM    658  N   CYS L  89      29.155  21.931  38.503  1.00 38.36           N  
ATOM    659  CA  CYS L  89      28.319  23.025  38.933  1.00 39.66           C  
ATOM    660  CB  CYS L  89      29.128  24.297  39.304  1.00 42.66           C  
ATOM    661  SG  CYS L  89      30.365  24.759  38.045  1.00 51.75           S  
ATOM    662  C   CYS L  89      27.395  23.344  37.790  1.00 40.69           C  
ATOM    663  O   CYS L  89      27.768  23.167  36.629  1.00 40.82           O  
ATOM    664  N   GLN L  90      26.148  23.783  38.091  1.00 40.70           N  
ATOM    665  CA  GLN L  90      25.192  24.109  37.060  1.00 40.91           C  
ATOM    666  CB  GLN L  90      24.083  23.038  36.955  1.00 39.90           C  
ATOM    667  CG  GLN L  90      23.007  23.275  35.892  1.00 42.97           C  
ATOM    668  CD  GLN L  90      21.722  23.688  36.595  1.00 48.82           C  
ATOM    669  OE1 GLN L  90      21.063  24.650  36.206  1.00 13.72           O  
ATOM    670  NE2 GLN L  90      21.337  22.915  37.647  1.00  6.56           N  
ATOM    671  C   GLN L  90      24.581  25.443  37.381  1.00 44.85           C  
ATOM    672  O   GLN L  90      24.181  25.693  38.516  1.00 47.02           O  
ATOM    673  N   GLN L  91      24.511  26.341  36.376  1.00 45.43           N  
ATOM    674  CA  GLN L  91      23.953  27.659  36.537  1.00 44.07           C  
ATOM    675  CB  GLN L  91      24.841  28.722  35.860  1.00 46.97           C  
ATOM    676  CG  GLN L  91      24.208  30.093  35.674  1.00 51.29           C  
ATOM    677  CD  GLN L  91      23.556  30.084  34.302  1.00 51.25           C  
ATOM    678  OE1 GLN L  91      22.755  30.959  33.976  1.00 54.90           O  
ATOM    679  NE2 GLN L  91      23.908  29.066  33.472  1.00 54.29           N  
ATOM    680  C   GLN L  91      22.570  27.676  35.935  1.00 47.01           C  
ATOM    681  O   GLN L  91      22.349  27.191  34.828  1.00 45.77           O  
ATOM    682  N   GLY L  92      21.518  27.958  36.742  1.00 18.47           N  
ATOM    683  CA  GLY L  92      20.107  27.985  36.366  1.00 20.48           C  
ATOM    684  C   GLY L  92      19.601  29.277  35.785  1.00 21.15           C  
ATOM    685  O   GLY L  92      18.577  29.295  35.104  1.00 20.79           O  
ATOM    686  N   SER L  93      20.238  30.407  36.126  1.00 19.73           N  
ATOM    687  CA  SER L  93      19.684  31.714  35.878  1.00 21.73           C  
ATOM    688  CB  SER L  93      20.588  32.846  36.399  1.00 19.97           C  
ATOM    689  OG  SER L  93      21.835  32.833  35.720  1.00 21.99           O  
ATOM    690  C   SER L  93      19.406  32.003  34.442  1.00 25.70           C  
ATOM    691  O   SER L  93      18.393  32.629  34.134  1.00 25.27           O  
ATOM    692  N   SER L  94      20.278  31.583  33.514  1.00 20.45           N  
ATOM    693  CA  SER L  94      20.021  31.950  32.156  1.00 22.28           C  
ATOM    694  CB  SER L  94      21.110  32.840  31.527  1.00 24.49           C  
ATOM    695  OG  SER L  94      22.277  32.075  31.261  1.00 41.67           O  
ATOM    696  C   SER L  94      19.928  30.716  31.320  1.00 25.80           C  
ATOM    697  O   SER L  94      20.504  29.676  31.635  1.00 23.60           O  
ATOM    698  N   ILE L  95      19.176  30.815  30.210  1.00 23.26           N  
ATOM    699  CA  ILE L  95      19.018  29.703  29.325  1.00 22.64           C  
ATOM    700  CB  ILE L  95      17.599  29.500  28.863  1.00 24.49           C  
ATOM    701  CG1 ILE L  95      16.714  29.117  30.066  1.00 28.95           C  
ATOM    702  CG2 ILE L  95      17.594  28.448  27.743  1.00 28.51           C  
ATOM    703  CD1 ILE L  95      15.221  29.052  29.753  1.00 32.29           C  
ATOM    704  C   ILE L  95      19.897  29.983  28.157  1.00 22.92           C  
ATOM    705  O   ILE L  95      20.028  31.129  27.731  1.00 25.51           O  
ATOM    706  N   PRO L  96      20.556  28.976  27.652  1.00 21.09           N  
ATOM    707  CA  PRO L  96      20.454  27.634  28.157  1.00 21.94           C  
ATOM    708  CD  PRO L  96      21.050  29.014  26.289  1.00 21.39           C  
ATOM    709  CB  PRO L  96      20.995  26.724  27.051  1.00 22.54           C  
ATOM    710  CG  PRO L  96      21.772  27.671  26.119  1.00 22.63           C  
ATOM    711  C   PRO L  96      21.188  27.469  29.448  1.00 23.46           C  
ATOM    712  O   PRO L  96      22.103  28.242  29.726  1.00 20.15           O  
ATOM    713  N   PHE L  97      20.805  26.457  30.250  1.00 20.14           N  
ATOM    714  CA  PHE L  97      21.469  26.236  31.500  1.00 18.91           C  
ATOM    715  CB  PHE L  97      20.726  25.267  32.430  1.00 19.68           C  
ATOM    716  CG  PHE L  97      19.336  25.790  32.553  1.00 20.21           C  
ATOM    717  CD1 PHE L  97      19.076  27.011  33.131  1.00 20.84           C  
ATOM    718  CD2 PHE L  97      18.280  25.035  32.099  1.00 20.59           C  
ATOM    719  CE1 PHE L  97      17.780  27.464  33.232  1.00 18.63           C  
ATOM    720  CE2 PHE L  97      16.985  25.484  32.201  1.00 19.41           C  
ATOM    721  CZ  PHE L  97      16.731  26.706  32.771  1.00 17.50           C  
ATOM    722  C   PHE L  97      22.798  25.636  31.162  1.00 19.40           C  
ATOM    723  O   PHE L  97      22.935  25.033  30.097  1.00 18.38           O  
ATOM    724  N   THR L  98      23.833  25.799  32.026  1.00 40.61           N  
ATOM    725  CA  THR L  98      25.084  25.286  31.557  1.00 41.86           C  
ATOM    726  CB  THR L  98      25.975  26.350  30.986  1.00 42.93           C  
ATOM    727  OG1 THR L  98      26.245  27.338  31.971  1.00 45.69           O  
ATOM    728  CG2 THR L  98      25.283  26.990  29.771  1.00 39.20           C  
ATOM    729  C   THR L  98      25.817  24.680  32.710  1.00 42.00           C  
ATOM    730  O   THR L  98      25.631  25.078  33.859  1.00 43.73           O  
ATOM    731  N   PHE L  99      26.691  23.697  32.410  1.00 39.45           N  
ATOM    732  CA  PHE L  99      27.424  23.021  33.440  1.00 38.48           C  
ATOM    733  CB  PHE L  99      27.361  21.481  33.363  1.00 33.58           C  
ATOM    734  CG  PHE L  99      25.974  20.980  33.567  1.00 35.46           C  
ATOM    735  CD1 PHE L  99      25.088  20.951  32.517  1.00 36.09           C  
ATOM    736  CD2 PHE L  99      25.562  20.514  34.794  1.00 36.44           C  
ATOM    737  CE1 PHE L  99      23.808  20.481  32.690  1.00 38.54           C  
ATOM    738  CE2 PHE L  99      24.282  20.042  34.971  1.00 36.75           C  
ATOM    739  CZ  PHE L  99      23.400  20.024  33.919  1.00 38.82           C  
ATOM    740  C   PHE L  99      28.879  23.336  33.276  1.00 39.12           C  
ATOM    741  O   PHE L  99      29.355  23.633  32.180  1.00 41.12           O  
ATOM    742  N   GLY L 100      29.626  23.294  34.396  1.00 39.14           N  
ATOM    743  CA  GLY L 100      31.048  23.463  34.333  1.00 39.34           C  
ATOM    744  C   GLY L 100      31.585  22.162  33.816  1.00 40.21           C  
ATOM    745  O   GLY L 100      30.861  21.170  33.755  1.00 39.16           O  
ATOM    746  N   SER L 101      32.878  22.140  33.437  1.00 41.05           N  
ATOM    747  CA  SER L 101      33.513  20.981  32.869  1.00 46.35           C  
ATOM    748  CB  SER L 101      34.916  21.284  32.311  1.00 50.99           C  
ATOM    749  OG  SER L 101      35.767  21.761  33.341  1.00 60.51           O  
ATOM    750  C   SER L 101      33.629  19.891  33.894  1.00 42.95           C  
ATOM    751  O   SER L 101      33.723  18.716  33.543  1.00 43.69           O  
ATOM    752  N   GLY L 102      33.645  20.243  35.192  1.00 39.23           N  
ATOM    753  CA  GLY L 102      33.685  19.228  36.209  1.00 39.24           C  
ATOM    754  C   GLY L 102      35.059  19.109  36.800  1.00 38.90           C  
ATOM    755  O   GLY L 102      36.068  19.434  36.177  1.00 43.35           O  
ATOM    756  N   THR L 103      35.109  18.640  38.064  1.00 39.90           N  
ATOM    757  CA  THR L 103      36.361  18.416  38.723  1.00 39.38           C  
ATOM    758  CB  THR L 103      36.560  19.251  39.954  1.00 39.77           C  
ATOM    759  OG1 THR L 103      36.502  20.631  39.626  1.00 40.20           O  
ATOM    760  CG2 THR L 103      37.931  18.913  40.562  1.00 39.37           C  
ATOM    761  C   THR L 103      36.374  16.986  39.152  1.00 38.98           C  
ATOM    762  O   THR L 103      35.494  16.536  39.886  1.00 37.83           O  
ATOM    763  N   LYS L 104      37.386  16.224  38.699  1.00 39.34           N  
ATOM    764  CA  LYS L 104      37.436  14.850  39.088  1.00 42.31           C  
ATOM    765  CB  LYS L 104      38.056  13.918  38.035  1.00 46.38           C  
ATOM    766  CG  LYS L 104      37.882  12.441  38.394  1.00 56.37           C  
ATOM    767  CD  LYS L 104      38.044  11.484  37.214  1.00 62.08           C  
ATOM    768  CE  LYS L 104      37.696  10.041  37.581  1.00 62.77           C  
ATOM    769  NZ  LYS L 104      36.353   9.997  38.198  1.00 59.79           N1+
ATOM    770  C   LYS L 104      38.243  14.779  40.334  1.00 42.01           C  
ATOM    771  O   LYS L 104      39.375  15.259  40.397  1.00 48.93           O  
ATOM    772  N   LEU L 105      37.649  14.180  41.376  1.00 36.89           N  
ATOM    773  CA  LEU L 105      38.304  14.066  42.640  1.00 39.14           C  
ATOM    774  CB  LEU L 105      37.317  14.167  43.811  1.00 40.52           C  
ATOM    775  CG  LEU L 105      37.964  14.060  45.199  1.00 42.89           C  
ATOM    776  CD1 LEU L 105      38.789  15.314  45.530  1.00 41.32           C  
ATOM    777  CD2 LEU L 105      36.917  13.709  46.266  1.00 42.51           C  
ATOM    778  C   LEU L 105      38.908  12.702  42.700  1.00 41.10           C  
ATOM    779  O   LEU L 105      38.203  11.696  42.620  1.00 40.03           O  
ATOM    780  N   GLU L 106      40.244  12.642  42.837  1.00 42.05           N  
ATOM    781  CA  GLU L 106      40.904  11.376  42.930  1.00 45.65           C  
ATOM    782  CB  GLU L 106      42.083  11.237  41.951  1.00 50.10           C  
ATOM    783  CG  GLU L 106      41.630  11.173  40.490  1.00 64.19           C  
ATOM    784  CD  GLU L 106      42.858  11.112  39.595  1.00 64.79           C  
ATOM    785  OE1 GLU L 106      43.976  11.387  40.105  1.00 66.71           O  
ATOM    786  OE2 GLU L 106      42.693  10.794  38.387  1.00 73.67           O1-
ATOM    787  C   GLU L 106      41.431  11.282  44.320  1.00 46.66           C  
ATOM    788  O   GLU L 106      41.864  12.273  44.904  1.00 45.55           O  
ATOM    789  N   ILE L 107      41.396  10.079  44.910  1.00 44.57           N  
ATOM    790  CA  ILE L 107      41.872  10.001  46.253  1.00 43.05           C  
ATOM    791  CB  ILE L 107      40.888   9.406  47.213  1.00 44.96           C  
ATOM    792  CG1 ILE L 107      40.401   8.045  46.713  1.00 29.35           C  
ATOM    793  CG2 ILE L 107      39.780  10.433  47.473  1.00 28.46           C  
ATOM    794  CD1 ILE L 107      39.436   7.392  47.696  1.00 55.13           C  
ATOM    795  C   ILE L 107      43.169   9.280  46.299  1.00 44.28           C  
ATOM    796  O   ILE L 107      43.376   8.259  45.644  1.00 43.92           O  
ATOM    797  N   LYS L 108      44.116   9.877  47.043  1.00 42.96           N  
ATOM    798  CA  LYS L 108      45.394   9.274  47.225  1.00 40.94           C  
ATOM    799  CB  LYS L 108      46.567  10.120  46.688  1.00 45.73           C  
ATOM    800  CG  LYS L 108      46.715  11.501  47.333  1.00 50.14           C  
ATOM    801  CD  LYS L 108      48.048  12.177  46.997  1.00 52.03           C  
ATOM    802  CE  LYS L 108      48.231  13.561  47.625  1.00 60.55           C  
ATOM    803  NZ  LYS L 108      48.617  13.426  49.047  1.00 57.77           N1+
ATOM    804  C   LYS L 108      45.572   9.125  48.728  1.00 40.42           C  
ATOM    805  O   LYS L 108      44.596   8.683  49.394  1.00 42.01           O  
ATOM    806  OXT LYS L 108      46.680   9.453  49.229  1.00  0.00           O1-
TER     807      LYS L 108 
ATOM    808  N   GLN H 109       8.367   6.948  45.937  1.00 50.96           N1+
ATOM    809  CA  GLN H 109       9.586   7.694  45.554  1.00 58.95           C  
ATOM    810  CB  GLN H 109      10.829   6.789  45.655  1.00 55.40           C  
ATOM    811  CG  GLN H 109      11.066   6.171  47.037  1.00 60.86           C  
ATOM    812  CD  GLN H 109      11.618   7.226  47.986  1.00 79.94           C  
ATOM    813  OE1 GLN H 109      12.645   7.850  47.721  1.00 84.75           O  
ATOM    814  NE2 GLN H 109      10.917   7.424  49.135  1.00 77.72           N  
ATOM    815  C   GLN H 109       9.466   8.126  44.131  1.00 51.14           C  
ATOM    816  O   GLN H 109       8.856   7.441  43.311  1.00 50.25           O  
ATOM    817  N   VAL H 110      10.042   9.297  43.804  1.00 69.98           N  
ATOM    818  CA  VAL H 110       9.983   9.753  42.449  1.00 68.14           C  
ATOM    819  CB  VAL H 110      10.377  11.191  42.261  1.00 66.61           C  
ATOM    820  CG1 VAL H 110       9.374  12.089  42.997  1.00 67.65           C  
ATOM    821  CG2 VAL H 110      11.819  11.369  42.744  1.00 64.25           C  
ATOM    822  C   VAL H 110      10.947   8.924  41.662  1.00 68.12           C  
ATOM    823  O   VAL H 110      12.041   8.602  42.125  1.00 69.51           O  
ATOM    824  N   GLN H 111      10.542   8.544  40.437  1.00 63.13           N  
ATOM    825  CA  GLN H 111      11.365   7.708  39.619  1.00 59.69           C  
ATOM    826  CB  GLN H 111      10.868   6.254  39.628  1.00 65.83           C  
ATOM    827  CG  GLN H 111      11.688   5.290  38.779  1.00 84.41           C  
ATOM    828  CD  GLN H 111      10.933   3.967  38.753  1.00 90.47           C  
ATOM    829  OE1 GLN H 111      11.057   3.147  39.660  1.00 94.27           O  
ATOM    830  NE2 GLN H 111      10.113   3.760  37.687  1.00 92.39           N  
ATOM    831  C   GLN H 111      11.240   8.198  38.209  1.00 56.79           C  
ATOM    832  O   GLN H 111      10.184   8.683  37.806  1.00 53.39           O  
ATOM    833  N   LEU H 112      12.343   8.112  37.434  1.00 53.14           N  
ATOM    834  CA  LEU H 112      12.307   8.472  36.044  1.00 51.56           C  
ATOM    835  CB  LEU H 112      13.060   9.769  35.702  1.00 48.97           C  
ATOM    836  CG  LEU H 112      12.455  11.028  36.349  1.00 48.63           C  
ATOM    837  CD1 LEU H 112      12.648  11.023  37.874  1.00 48.36           C  
ATOM    838  CD2 LEU H 112      12.973  12.312  35.679  1.00 45.38           C  
ATOM    839  C   LEU H 112      12.972   7.367  35.285  1.00 52.10           C  
ATOM    840  O   LEU H 112      14.015   6.866  35.703  1.00 54.01           O  
ATOM    841  N   LYS H 113      12.384   6.949  34.143  1.00 52.12           N  
ATOM    842  CA  LYS H 113      12.975   5.872  33.398  1.00 54.04           C  
ATOM    843  CB  LYS H 113      12.158   4.573  33.503  1.00 56.45           C  
ATOM    844  CG  LYS H 113      12.853   3.324  32.964  1.00 64.46           C  
ATOM    845  CD  LYS H 113      12.158   2.028  33.393  1.00 75.82           C  
ATOM    846  CE  LYS H 113      12.191   1.777  34.904  1.00 81.03           C  
ATOM    847  NZ  LYS H 113      11.495   0.507  35.221  1.00 82.30           N1+
ATOM    848  C   LYS H 113      13.020   6.253  31.951  1.00 53.40           C  
ATOM    849  O   LYS H 113      11.993   6.554  31.345  1.00 52.32           O  
ATOM    850  N   GLU H 114      14.229   6.254  31.351  1.00 51.29           N  
ATOM    851  CA  GLU H 114      14.311   6.560  29.955  1.00 49.59           C  
ATOM    852  CB  GLU H 114      15.493   7.471  29.572  1.00 49.43           C  
ATOM    853  CG  GLU H 114      16.822   7.099  30.225  1.00 47.05           C  
ATOM    854  CD  GLU H 114      16.897   7.808  31.572  1.00 52.74           C  
ATOM    855  OE1 GLU H 114      17.050   9.058  31.572  1.00 53.94           O  
ATOM    856  OE2 GLU H 114      16.800   7.112  32.616  1.00 51.95           O1-
ATOM    857  C   GLU H 114      14.346   5.289  29.167  1.00 50.18           C  
ATOM    858  O   GLU H 114      14.888   4.276  29.607  1.00 51.70           O  
ATOM    859  N   SER H 115      13.699   5.310  27.986  1.00 50.33           N  
ATOM    860  CA  SER H 115      13.715   4.181  27.104  1.00 52.08           C  
ATOM    861  CB  SER H 115      12.340   3.523  26.907  1.00 54.48           C  
ATOM    862  OG  SER H 115      11.869   2.982  28.133  1.00 59.75           O  
ATOM    863  C   SER H 115      14.111   4.727  25.776  1.00 52.95           C  
ATOM    864  O   SER H 115      13.533   5.710  25.310  1.00 53.35           O  
ATOM    865  N   GLY H 116      15.100   4.091  25.120  1.00 51.57           N  
ATOM    866  CA  GLY H 116      15.548   4.593  23.853  1.00 52.15           C  
ATOM    867  C   GLY H 116      16.081   3.445  23.050  1.00 53.90           C  
ATOM    868  O   GLY H 116      16.136   2.312  23.523  1.00 54.92           O  
ATOM    869  N   PRO H 117      16.443   3.730  21.821  1.00 55.48           N  
ATOM    870  CA  PRO H 117      16.914   2.717  20.910  1.00 55.28           C  
ATOM    871  CD  PRO H 117      15.885   4.873  21.119  1.00 53.72           C  
ATOM    872  CB  PRO H 117      16.965   3.382  19.536  1.00 55.09           C  
ATOM    873  CG  PRO H 117      15.912   4.497  19.628  1.00 55.27           C  
ATOM    874  C   PRO H 117      18.195   2.030  21.254  1.00 54.71           C  
ATOM    875  O   PRO H 117      18.281   0.817  21.076  1.00 60.31           O  
ATOM    876  N   GLY H 118      19.209   2.777  21.722  1.00 49.38           N  
ATOM    877  CA  GLY H 118      20.472   2.183  22.044  1.00 46.51           C  
ATOM    878  C   GLY H 118      21.396   2.389  20.881  1.00 50.19           C  
ATOM    879  O   GLY H 118      22.559   2.748  21.066  1.00 49.72           O  
ATOM    880  N   LEU H 119      20.896   2.188  19.644  1.00 51.17           N  
ATOM    881  CA  LEU H 119      21.732   2.341  18.484  1.00 47.86           C  
ATOM    882  CB  LEU H 119      22.134   0.990  17.862  1.00 47.92           C  
ATOM    883  CG  LEU H 119      23.035   1.107  16.619  1.00 50.57           C  
ATOM    884  CD1 LEU H 119      24.409   1.694  16.978  1.00 50.50           C  
ATOM    885  CD2 LEU H 119      23.134  -0.237  15.878  1.00 51.38           C  
ATOM    886  C   LEU H 119      20.940   3.088  17.457  1.00 48.90           C  
ATOM    887  O   LEU H 119      19.760   2.799  17.254  1.00 50.89           O  
ATOM    888  N   VAL H 120      21.560   4.085  16.789  1.00 48.23           N  
ATOM    889  CA  VAL H 120      20.838   4.814  15.783  1.00 50.57           C  
ATOM    890  CB  VAL H 120      20.251   6.086  16.323  1.00 51.73           C  
ATOM    891  CG1 VAL H 120      21.399   7.030  16.706  1.00 51.08           C  
ATOM    892  CG2 VAL H 120      19.265   6.663  15.297  1.00 51.75           C  
ATOM    893  C   VAL H 120      21.784   5.152  14.664  1.00 53.55           C  
ATOM    894  O   VAL H 120      22.954   5.455  14.893  1.00 54.52           O  
ATOM    895  N   ALA H 121      21.286   5.103  13.410  1.00 54.42           N  
ATOM    896  CA  ALA H 121      22.085   5.370  12.243  1.00 55.63           C  
ATOM    897  CB  ALA H 121      21.461   4.836  10.942  1.00 54.03           C  
ATOM    898  C   ALA H 121      22.250   6.846  12.091  1.00 54.35           C  
ATOM    899  O   ALA H 121      21.414   7.638  12.524  1.00 54.12           O  
ATOM    900  N   PRO H 122      23.319   7.227  11.449  1.00 54.77           N  
ATOM    901  CA  PRO H 122      23.590   8.620  11.258  1.00 56.20           C  
ATOM    902  CD  PRO H 122      24.536   6.427  11.458  1.00 53.16           C  
ATOM    903  CB  PRO H 122      25.006   8.685  10.688  1.00 55.05           C  
ATOM    904  CG  PRO H 122      25.687   7.429  11.264  1.00 53.55           C  
ATOM    905  C   PRO H 122      22.538   9.231  10.391  1.00 59.71           C  
ATOM    906  O   PRO H 122      21.976   8.531   9.553  1.00 61.90           O  
ATOM    907  N   SER H 123      22.257  10.530  10.620  1.00 63.73           N  
ATOM    908  CA  SER H 123      21.297  11.346   9.926  1.00 69.95           C  
ATOM    909  CB  SER H 123      21.503  11.419   8.397  1.00 68.76           C  
ATOM    910  OG  SER H 123      21.166  10.195   7.763  1.00 77.07           O  
ATOM    911  C   SER H 123      19.902  10.878  10.215  1.00 68.11           C  
ATOM    912  O   SER H 123      18.939  11.449   9.702  1.00 69.72           O  
ATOM    913  N   GLN H 124      19.736   9.870  11.091  1.00 65.58           N  
ATOM    914  CA  GLN H 124      18.406   9.414  11.388  1.00 67.11           C  
ATOM    915  CB  GLN H 124      18.312   7.906  11.665  1.00 67.51           C  
ATOM    916  CG  GLN H 124      16.894   7.375  11.480  1.00 78.22           C  
ATOM    917  CD  GLN H 124      16.523   7.602  10.019  1.00 88.58           C  
ATOM    918  OE1 GLN H 124      17.364   7.505   9.128  1.00 84.57           O  
ATOM    919  NE2 GLN H 124      15.228   7.931   9.764  1.00 91.90           N  
ATOM    920  C   GLN H 124      17.935  10.176  12.593  1.00 64.54           C  
ATOM    921  O   GLN H 124      18.645  11.043  13.097  1.00 64.03           O  
ATOM    922  N   SER H 125      16.706   9.892  13.075  1.00 64.29           N  
ATOM    923  CA  SER H 125      16.157  10.640  14.174  1.00 61.34           C  
ATOM    924  CB  SER H 125      14.685  11.026  13.938  1.00 60.65           C  
ATOM    925  OG  SER H 125      14.178  11.762  15.039  1.00 64.82           O  
ATOM    926  C   SER H 125      16.218   9.812  15.426  1.00 59.64           C  
ATOM    927  O   SER H 125      16.070   8.591  15.392  1.00 60.74           O  
ATOM    928  N   LEU H 126      16.454  10.484  16.573  1.00 55.96           N  
ATOM    929  CA  LEU H 126      16.549   9.851  17.860  1.00 52.84           C  
ATOM    930  CB  LEU H 126      17.711  10.408  18.698  1.00 51.74           C  
ATOM    931  CG  LEU H 126      17.791   9.861  20.134  1.00 51.23           C  
ATOM    932  CD1 LEU H 126      18.106   8.357  20.156  1.00 50.08           C  
ATOM    933  CD2 LEU H 126      18.763  10.698  20.981  1.00 48.66           C  
ATOM    934  C   LEU H 126      15.288  10.126  18.620  1.00 52.70           C  
ATOM    935  O   LEU H 126      14.793  11.253  18.645  1.00 52.32           O  
ATOM    936  N   SER H 127      14.725   9.080  19.257  1.00 50.81           N  
ATOM    937  CA  SER H 127      13.527   9.278  20.016  1.00 51.05           C  
ATOM    938  CB  SER H 127      12.296   8.695  19.299  1.00 56.18           C  
ATOM    939  OG  SER H 127      11.102   9.043  19.981  1.00 63.40           O  
ATOM    940  C   SER H 127      13.702   8.570  21.327  1.00 49.11           C  
ATOM    941  O   SER H 127      14.006   7.378  21.360  1.00 47.90           O  
ATOM    942  N   ILE H 128      13.528   9.301  22.450  1.00 47.27           N  
ATOM    943  CA  ILE H 128      13.648   8.699  23.750  1.00 46.93           C  
ATOM    944  CB  ILE H 128      14.856   9.155  24.515  1.00 45.27           C  
ATOM    945  CG1 ILE H 128      16.143   8.795  23.756  1.00 44.71           C  
ATOM    946  CG2 ILE H 128      14.796   8.536  25.921  1.00 43.49           C  
ATOM    947  CD1 ILE H 128      17.392   9.468  24.325  1.00 44.24           C  
ATOM    948  C   ILE H 128      12.449   9.101  24.549  1.00 47.48           C  
ATOM    949  O   ILE H 128      11.970  10.230  24.450  1.00 46.85           O  
ATOM    950  N   THR H 129      11.926   8.164  25.367  1.00 47.47           N  
ATOM    951  CA  THR H 129      10.780   8.464  26.173  1.00 48.23           C  
ATOM    952  CB  THR H 129       9.650   7.492  25.990  1.00 48.74           C  
ATOM    953  OG1 THR H 129       9.227   7.479  24.636  1.00 50.01           O  
ATOM    954  CG2 THR H 129       8.485   7.911  26.902  1.00 46.83           C  
ATOM    955  C   THR H 129      11.193   8.365  27.605  1.00 49.54           C  
ATOM    956  O   THR H 129      11.922   7.455  27.997  1.00 50.90           O  
ATOM    957  N   CYS H 130      10.746   9.333  28.425  1.00 49.51           N  
ATOM    958  CA  CYS H 130      11.040   9.291  29.825  1.00 47.77           C  
ATOM    959  CB  CYS H 130      11.694  10.596  30.345  1.00 47.31           C  
ATOM    960  SG  CYS H 130      12.088  10.592  32.123  1.00 49.06           S  
ATOM    961  C   CYS H 130       9.724   9.081  30.510  1.00 49.32           C  
ATOM    962  O   CYS H 130       8.800   9.880  30.367  1.00 47.65           O  
ATOM    963  N   THR H 131       9.598   7.968  31.262  1.00 47.60           N  
ATOM    964  CA  THR H 131       8.369   7.685  31.949  1.00 48.47           C  
ATOM    965  CB  THR H 131       7.955   6.243  31.860  1.00 50.75           C  
ATOM    966  OG1 THR H 131       7.798   5.865  30.501  1.00 52.91           O  
ATOM    967  CG2 THR H 131       6.626   6.058  32.613  1.00 49.77           C  
ATOM    968  C   THR H 131       8.614   8.010  33.386  1.00 48.08           C  
ATOM    969  O   THR H 131       9.635   7.616  33.946  1.00 47.51           O  
ATOM    970  N   VAL H 132       7.682   8.751  34.022  1.00 48.02           N  
ATOM    971  CA  VAL H 132       7.929   9.175  35.372  1.00 48.69           C  
ATOM    972  CB  VAL H 132       8.016  10.667  35.522  1.00 47.41           C  
ATOM    973  CG1 VAL H 132       9.133  11.196  34.609  1.00 48.23           C  
ATOM    974  CG2 VAL H 132       6.630  11.277  35.258  1.00 48.62           C  
ATOM    975  C   VAL H 132       6.812   8.740  36.270  1.00 51.21           C  
ATOM    976  O   VAL H 132       5.665   8.597  35.845  1.00 52.16           O  
ATOM    977  N   SER H 133       7.147   8.506  37.558  1.00 52.33           N  
ATOM    978  CA  SER H 133       6.170   8.138  38.544  1.00 54.18           C  
ATOM    979  CB  SER H 133       6.182   6.643  38.913  1.00 54.29           C  
ATOM    980  OG  SER H 133       5.870   5.845  37.783  1.00 58.07           O  
ATOM    981  C   SER H 133       6.529   8.864  39.805  1.00 55.66           C  
ATOM    982  O   SER H 133       7.692   9.194  40.030  1.00 57.84           O  
ATOM    983  N   GLY H 134       5.521   9.125  40.658  1.00 73.61           N  
ATOM    984  CA  GLY H 134       5.780   9.749  41.922  1.00 71.84           C  
ATOM    985  C   GLY H 134       5.445  11.206  41.864  1.00 71.54           C  
ATOM    986  O   GLY H 134       5.410  11.873  42.895  1.00 77.69           O  
ATOM    987  N   PHE H 135       5.215  11.760  40.660  1.00 69.17           N  
ATOM    988  CA  PHE H 135       4.827  13.139  40.619  1.00 70.17           C  
ATOM    989  CB  PHE H 135       5.987  14.138  40.804  1.00 73.61           C  
ATOM    990  CG  PHE H 135       6.955  13.996  39.681  1.00 79.59           C  
ATOM    991  CD1 PHE H 135       7.981  13.081  39.745  1.00 78.39           C  
ATOM    992  CD2 PHE H 135       6.840  14.784  38.562  1.00 79.57           C  
ATOM    993  CE1 PHE H 135       8.877  12.954  38.711  1.00 76.74           C  
ATOM    994  CE2 PHE H 135       7.731  14.663  37.525  1.00 77.72           C  
ATOM    995  CZ  PHE H 135       8.753  13.748  37.597  1.00 77.20           C  
ATOM    996  C   PHE H 135       4.194  13.390  39.290  1.00 68.69           C  
ATOM    997  O   PHE H 135       4.313  12.581  38.374  1.00 64.81           O  
ATOM    998  N   SER H 136       3.491  14.532  39.155  1.00 68.26           N  
ATOM    999  CA  SER H 136       2.818  14.796  37.915  1.00 70.19           C  
ATOM   1000  CB  SER H 136       1.371  15.291  38.075  1.00 71.57           C  
ATOM   1001  OG  SER H 136       1.362  16.620  38.573  1.00 73.26           O  
ATOM   1002  C   SER H 136       3.564  15.869  37.188  1.00 69.58           C  
ATOM   1003  O   SER H 136       4.213  16.719  37.793  1.00 67.17           O  
ATOM   1004  N   LEU H 137       3.469  15.828  35.846  1.00 68.62           N  
ATOM   1005  CA  LEU H 137       4.131  16.708  34.925  1.00 70.97           C  
ATOM   1006  CB  LEU H 137       3.962  16.289  33.459  1.00 72.24           C  
ATOM   1007  CG  LEU H 137       4.674  14.972  33.105  1.00 75.39           C  
ATOM   1008  CD1 LEU H 137       6.182  15.077  33.369  1.00 78.15           C  
ATOM   1009  CD2 LEU H 137       4.025  13.760  33.783  1.00 77.12           C  
ATOM   1010  C   LEU H 137       3.600  18.095  35.041  1.00 73.95           C  
ATOM   1011  O   LEU H 137       4.289  19.052  34.694  1.00 79.41           O  
ATOM   1012  N   THR H 138       2.332  18.241  35.457  1.00 74.30           N  
ATOM   1013  CA  THR H 138       1.773  19.554  35.565  1.00 77.06           C  
ATOM   1014  CB  THR H 138       0.352  19.553  36.053  1.00 76.19           C  
ATOM   1015  OG1 THR H 138       0.274  18.972  37.346  1.00 77.54           O  
ATOM   1016  CG2 THR H 138      -0.522  18.772  35.056  1.00 74.83           C  
ATOM   1017  C   THR H 138       2.587  20.317  36.561  1.00 76.41           C  
ATOM   1018  O   THR H 138       2.861  21.499  36.374  1.00 81.28           O  
ATOM   1019  N   ASP H 139       2.959  19.660  37.673  1.00 73.36           N  
ATOM   1020  CA  ASP H 139       3.710  20.283  38.726  1.00 77.20           C  
ATOM   1021  CB  ASP H 139       3.706  19.459  40.022  1.00 81.07           C  
ATOM   1022  CG  ASP H 139       2.327  19.593  40.647  1.00 85.61           C  
ATOM   1023  OD1 ASP H 139       1.822  20.743  40.728  1.00 91.10           O  
ATOM   1024  OD2 ASP H 139       1.754  18.542  41.042  1.00 90.98           O1-
ATOM   1025  C   ASP H 139       5.150  20.565  38.391  1.00 77.16           C  
ATOM   1026  O   ASP H 139       5.648  21.639  38.727  1.00 75.46           O  
ATOM   1027  N   TYR H 140       5.867  19.647  37.704  1.00 77.51           N  
ATOM   1028  CA  TYR H 140       7.297  19.841  37.633  1.00 72.76           C  
ATOM   1029  CB  TYR H 140       8.108  18.710  38.294  1.00 73.97           C  
ATOM   1030  CG  TYR H 140       7.799  18.660  39.750  1.00 77.84           C  
ATOM   1031  CD1 TYR H 140       8.517  19.412  40.647  1.00 80.55           C  
ATOM   1032  CD2 TYR H 140       6.788  17.859  40.223  1.00 79.89           C  
ATOM   1033  CE1 TYR H 140       8.228  19.366  41.990  1.00 81.23           C  
ATOM   1034  CE2 TYR H 140       6.491  17.806  41.564  1.00 82.90           C  
ATOM   1035  CZ  TYR H 140       7.215  18.560  42.454  1.00 83.14           C  
ATOM   1036  OH  TYR H 140       6.912  18.506  43.830  1.00 88.62           O  
ATOM   1037  C   TYR H 140       7.812  19.906  36.231  1.00 69.25           C  
ATOM   1038  O   TYR H 140       7.189  19.398  35.297  1.00 69.45           O  
ATOM   1039  N   GLY H 141       8.978  20.584  36.057  1.00 47.95           N  
ATOM   1040  CA  GLY H 141       9.581  20.598  34.759  1.00 44.94           C  
ATOM   1041  C   GLY H 141      10.423  19.365  34.632  1.00 44.83           C  
ATOM   1042  O   GLY H 141      10.877  18.800  35.627  1.00 45.45           O  
ATOM   1043  N   VAL H 142      10.651  18.915  33.383  1.00 43.28           N  
ATOM   1044  CA  VAL H 142      11.520  17.800  33.151  1.00 41.10           C  
ATOM   1045  CB  VAL H 142      10.824  16.586  32.605  1.00 42.45           C  
ATOM   1046  CG1 VAL H 142      11.883  15.528  32.246  1.00 39.27           C  
ATOM   1047  CG2 VAL H 142       9.816  16.096  33.657  1.00 42.94           C  
ATOM   1048  C   VAL H 142      12.513  18.252  32.129  1.00 41.09           C  
ATOM   1049  O   VAL H 142      12.144  18.765  31.074  1.00 40.46           O  
ATOM   1050  N   SER H 143      13.814  18.059  32.417  1.00 39.51           N  
ATOM   1051  CA  SER H 143      14.810  18.509  31.493  1.00 40.11           C  
ATOM   1052  CB  SER H 143      15.829  19.489  32.102  1.00 42.10           C  
ATOM   1053  OG  SER H 143      16.524  18.882  33.179  1.00 56.22           O  
ATOM   1054  C   SER H 143      15.550  17.326  30.954  1.00 39.88           C  
ATOM   1055  O   SER H 143      15.447  16.210  31.465  1.00 38.48           O  
ATOM   1056  N   TRP H 144      16.285  17.544  29.845  1.00 39.69           N  
ATOM   1057  CA  TRP H 144      17.046  16.488  29.250  1.00 37.71           C  
ATOM   1058  CB  TRP H 144      16.640  16.193  27.798  1.00 38.55           C  
ATOM   1059  CG  TRP H 144      15.271  15.569  27.681  1.00 40.68           C  
ATOM   1060  CD2 TRP H 144      15.031  14.153  27.726  1.00 39.62           C  
ATOM   1061  CD1 TRP H 144      14.051  16.164  27.535  1.00 40.72           C  
ATOM   1062  NE1 TRP H 144      13.065  15.206  27.488  1.00 40.79           N  
ATOM   1063  CE2 TRP H 144      13.656  13.964  27.604  1.00 41.02           C  
ATOM   1064  CE3 TRP H 144      15.890  13.097  27.855  1.00 40.17           C  
ATOM   1065  CZ2 TRP H 144      13.115  12.710  27.611  1.00 41.27           C  
ATOM   1066  CZ3 TRP H 144      15.340  11.834  27.865  1.00 41.76           C  
ATOM   1067  CH2 TRP H 144      13.979  11.645  27.745  1.00 41.54           C  
ATOM   1068  C   TRP H 144      18.480  16.902  29.255  1.00 38.11           C  
ATOM   1069  O   TRP H 144      18.811  18.037  28.911  1.00 38.86           O  
ATOM   1070  N   ILE H 145      19.366  15.966  29.657  1.00 36.17           N  
ATOM   1071  CA  ILE H 145      20.770  16.238  29.766  1.00 36.53           C  
ATOM   1072  CB  ILE H 145      21.265  16.145  31.181  1.00 36.25           C  
ATOM   1073  CG1 ILE H 145      20.356  16.912  32.158  1.00 36.47           C  
ATOM   1074  CG2 ILE H 145      22.729  16.619  31.194  1.00 36.14           C  
ATOM   1075  CD1 ILE H 145      20.226  18.403  31.896  1.00 40.88           C  
ATOM   1076  C   ILE H 145      21.469  15.103  29.068  1.00 37.24           C  
ATOM   1077  O   ILE H 145      20.999  13.965  29.109  1.00 37.43           O  
ATOM   1078  N   ARG H 146      22.611  15.372  28.401  1.00 37.46           N  
ATOM   1079  CA  ARG H 146      23.313  14.281  27.782  1.00 38.63           C  
ATOM   1080  CB  ARG H 146      23.266  14.261  26.244  1.00 38.24           C  
ATOM   1081  CG  ARG H 146      23.946  15.446  25.554  1.00 40.44           C  
ATOM   1082  CD  ARG H 146      23.944  15.302  24.030  1.00 42.26           C  
ATOM   1083  NE  ARG H 146      24.684  16.456  23.450  1.00 45.31           N  
ATOM   1084  CZ  ARG H 146      25.035  16.434  22.129  1.00 48.11           C  
ATOM   1085  NH1 ARG H 146      24.676  15.376  21.345  1.00 43.11           N1+
ATOM   1086  NH2 ARG H 146      25.749  17.466  21.593  1.00 52.07           N  
ATOM   1087  C   ARG H 146      24.754  14.376  28.166  1.00 37.17           C  
ATOM   1088  O   ARG H 146      25.244  15.441  28.540  1.00 36.92           O  
ATOM   1089  N   GLN H 147      25.466  13.231  28.116  1.00 35.95           N  
ATOM   1090  CA  GLN H 147      26.859  13.237  28.444  1.00 35.74           C  
ATOM   1091  CB  GLN H 147      27.120  12.696  29.862  1.00 36.75           C  
ATOM   1092  CG  GLN H 147      28.572  12.784  30.332  1.00 38.23           C  
ATOM   1093  CD  GLN H 147      28.609  12.283  31.771  1.00 42.13           C  
ATOM   1094  OE1 GLN H 147      27.651  11.682  32.256  1.00 43.96           O  
ATOM   1095  NE2 GLN H 147      29.738  12.540  32.480  1.00 39.84           N  
ATOM   1096  C   GLN H 147      27.569  12.355  27.459  1.00 37.34           C  
ATOM   1097  O   GLN H 147      27.342  11.147  27.415  1.00 37.74           O  
ATOM   1098  N   PRO H 148      28.432  12.936  26.667  1.00 37.39           N  
ATOM   1099  CA  PRO H 148      29.188  12.165  25.714  1.00 39.78           C  
ATOM   1100  CD  PRO H 148      28.207  14.298  26.202  1.00 39.07           C  
ATOM   1101  CB  PRO H 148      29.781  13.174  24.734  1.00 38.62           C  
ATOM   1102  CG  PRO H 148      28.797  14.355  24.783  1.00 38.29           C  
ATOM   1103  C   PRO H 148      30.223  11.392  26.464  1.00 38.65           C  
ATOM   1104  O   PRO H 148      30.566  11.796  27.574  1.00 39.24           O  
ATOM   1105  N   PRO H 149      30.737  10.326  25.919  1.00 42.79           N  
ATOM   1106  CA  PRO H 149      31.683   9.554  26.667  1.00 43.96           C  
ATOM   1107  CD  PRO H 149      30.018   9.521  24.945  1.00 43.38           C  
ATOM   1108  CB  PRO H 149      31.905   8.276  25.863  1.00 43.69           C  
ATOM   1109  CG  PRO H 149      30.572   8.094  25.111  1.00 47.25           C  
ATOM   1110  C   PRO H 149      32.922  10.339  26.945  1.00 43.91           C  
ATOM   1111  O   PRO H 149      33.440  10.980  26.034  1.00 45.23           O  
ATOM   1112  N   GLY H 150      33.403  10.303  28.201  1.00 45.10           N  
ATOM   1113  CA  GLY H 150      34.620  10.968  28.557  1.00 46.30           C  
ATOM   1114  C   GLY H 150      34.398  12.448  28.581  1.00 49.71           C  
ATOM   1115  O   GLY H 150      35.356  13.220  28.621  1.00 50.56           O  
ATOM   1116  N   LYS H 151      33.130  12.894  28.565  1.00 46.79           N  
ATOM   1117  CA  LYS H 151      32.898  14.311  28.545  1.00 46.30           C  
ATOM   1118  CB  LYS H 151      32.252  14.808  27.240  1.00 49.26           C  
ATOM   1119  CG  LYS H 151      33.216  14.800  26.051  1.00 56.49           C  
ATOM   1120  CD  LYS H 151      34.383  15.775  26.219  1.00 62.41           C  
ATOM   1121  CE  LYS H 151      35.387  15.759  25.063  1.00 67.03           C  
ATOM   1122  NZ  LYS H 151      36.372  14.670  25.257  1.00 66.16           N1+
ATOM   1123  C   LYS H 151      31.990  14.674  29.678  1.00 44.20           C  
ATOM   1124  O   LYS H 151      31.524  13.815  30.425  1.00 42.02           O  
ATOM   1125  N   GLY H 152      31.731  15.988  29.830  1.00 43.88           N  
ATOM   1126  CA  GLY H 152      30.937  16.491  30.914  1.00 44.47           C  
ATOM   1127  C   GLY H 152      29.488  16.457  30.535  1.00 44.42           C  
ATOM   1128  O   GLY H 152      29.095  15.791  29.579  1.00 41.52           O  
ATOM   1129  N   LEU H 153      28.653  17.185  31.308  1.00 41.03           N  
ATOM   1130  CA  LEU H 153      27.229  17.213  31.114  1.00 40.65           C  
ATOM   1131  CB  LEU H 153      26.451  17.378  32.431  1.00 39.99           C  
ATOM   1132  CG  LEU H 153      26.640  16.219  33.427  1.00 39.78           C  
ATOM   1133  CD1 LEU H 153      25.834  16.459  34.713  1.00 40.87           C  
ATOM   1134  CD2 LEU H 153      26.324  14.863  32.779  1.00 40.29           C  
ATOM   1135  C   LEU H 153      26.850  18.377  30.253  1.00 40.97           C  
ATOM   1136  O   LEU H 153      27.447  19.450  30.335  1.00 40.90           O  
ATOM   1137  N   GLU H 154      25.837  18.173  29.384  1.00 40.61           N  
ATOM   1138  CA  GLU H 154      25.344  19.228  28.547  1.00 40.31           C  
ATOM   1139  CB  GLU H 154      25.691  19.040  27.062  1.00 44.59           C  
ATOM   1140  CG  GLU H 154      25.231  20.205  26.188  1.00 50.30           C  
ATOM   1141  CD  GLU H 154      25.644  19.920  24.752  1.00 56.05           C  
ATOM   1142  OE1 GLU H 154      26.854  20.077  24.440  1.00 55.16           O  
ATOM   1143  OE2 GLU H 154      24.755  19.545  23.944  1.00 56.41           O1-
ATOM   1144  C   GLU H 154      23.850  19.242  28.680  1.00 40.82           C  
ATOM   1145  O   GLU H 154      23.205  18.196  28.643  1.00 41.94           O  
ATOM   1146  N   TRP H 155      23.258  20.446  28.826  1.00 40.98           N  
ATOM   1147  CA  TRP H 155      21.841  20.566  29.032  1.00 39.05           C  
ATOM   1148  CB  TRP H 155      21.499  21.773  29.921  1.00 41.92           C  
ATOM   1149  CG  TRP H 155      20.033  22.002  30.189  1.00 43.46           C  
ATOM   1150  CD2 TRP H 155      19.236  22.963  29.484  1.00 45.37           C  
ATOM   1151  CD1 TRP H 155      19.216  21.424  31.116  1.00 41.17           C  
ATOM   1152  NE1 TRP H 155      17.957  21.965  31.031  1.00 44.16           N  
ATOM   1153  CE2 TRP H 155      17.955  22.915  30.031  1.00 45.62           C  
ATOM   1154  CE3 TRP H 155      19.549  23.820  28.468  1.00 47.57           C  
ATOM   1155  CZ2 TRP H 155      16.962  23.730  29.568  1.00 47.66           C  
ATOM   1156  CZ3 TRP H 155      18.544  24.635  27.999  1.00 48.13           C  
ATOM   1157  CH2 TRP H 155      17.275  24.590  28.539  1.00 48.42           C  
ATOM   1158  C   TRP H 155      21.198  20.763  27.693  1.00 40.49           C  
ATOM   1159  O   TRP H 155      21.537  21.694  26.966  1.00 42.77           O  
ATOM   1160  N   LEU H 156      20.329  19.806  27.304  1.00 38.45           N  
ATOM   1161  CA  LEU H 156      19.613  19.808  26.058  1.00 39.48           C  
ATOM   1162  CB  LEU H 156      19.098  18.405  25.713  1.00 39.09           C  
ATOM   1163  CG  LEU H 156      20.241  17.381  25.603  1.00 39.90           C  
ATOM   1164  CD1 LEU H 156      19.711  15.993  25.219  1.00 37.92           C  
ATOM   1165  CD2 LEU H 156      21.353  17.880  24.666  1.00 38.81           C  
ATOM   1166  C   LEU H 156      18.442  20.748  26.028  1.00 40.62           C  
ATOM   1167  O   LEU H 156      18.289  21.522  25.083  1.00 42.90           O  
ATOM   1168  N   GLY H 157      17.576  20.702  27.064  1.00 41.19           N  
ATOM   1169  CA  GLY H 157      16.402  21.534  27.068  1.00 41.59           C  
ATOM   1170  C   GLY H 157      15.498  21.095  28.182  1.00 42.62           C  
ATOM   1171  O   GLY H 157      15.806  20.155  28.914  1.00 42.58           O  
ATOM   1172  N   VAL H 158      14.344  21.785  28.345  1.00 41.92           N  
ATOM   1173  CA  VAL H 158      13.430  21.432  29.399  1.00 41.83           C  
ATOM   1174  CB  VAL H 158      13.484  22.317  30.614  1.00 41.44           C  
ATOM   1175  CG1 VAL H 158      14.889  22.341  31.205  1.00 46.28           C  
ATOM   1176  CG2 VAL H 158      12.950  23.701  30.224  1.00 46.76           C  
ATOM   1177  C   VAL H 158      12.034  21.683  28.923  1.00 44.29           C  
ATOM   1178  O   VAL H 158      11.802  22.474  28.011  1.00 43.79           O  
ATOM   1179  N   THR H 159      11.066  20.981  29.548  1.00 43.23           N  
ATOM   1180  CA  THR H 159       9.670  21.247  29.361  1.00 43.93           C  
ATOM   1181  CB  THR H 159       8.903  20.113  28.736  1.00 42.57           C  
ATOM   1182  OG1 THR H 159       7.537  20.471  28.589  1.00  0.00           O  
ATOM   1183  CG2 THR H 159       9.043  18.850  29.599  1.00 41.00           C  
ATOM   1184  C   THR H 159       9.118  21.510  30.736  1.00 47.26           C  
ATOM   1185  O   THR H 159       9.225  20.676  31.633  1.00 46.55           O  
ATOM   1186  N   TRP H 160       8.517  22.700  30.935  1.00 52.39           N  
ATOM   1187  CA  TRP H 160       7.999  23.094  32.218  1.00 55.50           C  
ATOM   1188  CB  TRP H 160       7.944  24.615  32.432  1.00 59.73           C  
ATOM   1189  CG  TRP H 160       9.314  25.242  32.551  1.00 63.01           C  
ATOM   1190  CD2 TRP H 160      10.167  25.096  33.698  1.00 67.69           C  
ATOM   1191  CD1 TRP H 160      10.004  26.000  31.653  1.00 64.88           C  
ATOM   1192  NE1 TRP H 160      11.230  26.345  32.170  1.00 66.41           N  
ATOM   1193  CE2 TRP H 160      11.345  25.792  33.428  1.00 70.34           C  
ATOM   1194  CE3 TRP H 160       9.983  24.433  34.877  1.00 71.15           C  
ATOM   1195  CZ2 TRP H 160      12.362  25.839  34.336  1.00 73.16           C  
ATOM   1196  CZ3 TRP H 160      11.011  24.482  35.792  1.00 72.25           C  
ATOM   1197  CH2 TRP H 160      12.175  25.171  35.525  1.00 71.75           C  
ATOM   1198  C   TRP H 160       6.628  22.530  32.414  1.00 54.94           C  
ATOM   1199  O   TRP H 160       6.087  21.842  31.550  1.00 54.28           O  
ATOM   1200  N   GLY H 161       6.008  22.803  33.580  1.00 78.65           N  
ATOM   1201  CA  GLY H 161       4.716  22.239  33.877  1.00 76.08           C  
ATOM   1202  C   GLY H 161       3.713  22.663  32.850  1.00 75.89           C  
ATOM   1203  O   GLY H 161       2.928  21.845  32.372  1.00 76.35           O  
ATOM   1204  N   GLY H 162       3.746  23.961  32.493  1.00 76.90           N  
ATOM   1205  CA  GLY H 162       2.857  24.636  31.588  1.00 81.74           C  
ATOM   1206  C   GLY H 162       2.983  24.119  30.193  1.00 83.18           C  
ATOM   1207  O   GLY H 162       2.062  24.271  29.390  1.00 85.73           O  
ATOM   1208  N   GLY H 163       4.155  23.570  29.831  1.00 81.85           N  
ATOM   1209  CA  GLY H 163       4.296  23.076  28.495  1.00 82.06           C  
ATOM   1210  C   GLY H 163       5.233  23.963  27.768  1.00 81.31           C  
ATOM   1211  O   GLY H 163       5.624  23.664  26.643  1.00 83.06           O  
ATOM   1212  N   THR H 164       5.626  25.081  28.397  1.00 58.05           N  
ATOM   1213  CA  THR H 164       6.558  25.932  27.716  1.00 58.57           C  
ATOM   1214  CB  THR H 164       6.806  27.227  28.427  1.00 60.72           C  
ATOM   1215  OG1 THR H 164       7.619  28.073  27.627  1.00  0.00           O  
ATOM   1216  CG2 THR H 164       7.501  26.927  29.767  1.00  0.00           C  
ATOM   1217  C   THR H 164       7.854  25.193  27.658  1.00 58.35           C  
ATOM   1218  O   THR H 164       8.226  24.498  28.603  1.00 57.39           O  
ATOM   1219  N   THR H 165       8.577  25.320  26.530  1.00 54.19           N  
ATOM   1220  CA  THR H 165       9.782  24.561  26.392  1.00 53.37           C  
ATOM   1221  CB  THR H 165       9.631  23.466  25.380  1.00 53.53           C  
ATOM   1222  OG1 THR H 165      10.786  22.647  25.358  1.00 57.56           O  
ATOM   1223  CG2 THR H 165       9.367  24.088  23.999  1.00 53.17           C  
ATOM   1224  C   THR H 165      10.912  25.461  25.985  1.00 52.93           C  
ATOM   1225  O   THR H 165      10.723  26.462  25.295  1.00 56.66           O  
ATOM   1226  N   TYR H 166      12.135  25.114  26.439  1.00 52.07           N  
ATOM   1227  CA  TYR H 166      13.329  25.852  26.129  1.00 52.33           C  
ATOM   1228  CB  TYR H 166      13.971  26.535  27.346  1.00 52.98           C  
ATOM   1229  CG  TYR H 166      13.088  27.638  27.806  1.00 57.55           C  
ATOM   1230  CD1 TYR H 166      12.017  27.396  28.632  1.00 66.99           C  
ATOM   1231  CD2 TYR H 166      13.346  28.926  27.406  1.00 70.99           C  
ATOM   1232  CE1 TYR H 166      11.215  28.433  29.048  1.00 72.15           C  
ATOM   1233  CE2 TYR H 166      12.549  29.966  27.817  1.00 78.46           C  
ATOM   1234  CZ  TYR H 166      11.480  29.718  28.640  1.00 75.01           C  
ATOM   1235  OH  TYR H 166      10.654  30.780  29.067  1.00 75.73           O  
ATOM   1236  C   TYR H 166      14.347  24.863  25.658  1.00 50.93           C  
ATOM   1237  O   TYR H 166      14.326  23.703  26.071  1.00 53.01           O  
ATOM   1238  N   TYR H 167      15.273  25.298  24.776  1.00 51.04           N  
ATOM   1239  CA  TYR H 167      16.268  24.385  24.282  1.00 50.21           C  
ATOM   1240  CB  TYR H 167      16.107  24.002  22.800  1.00 48.49           C  
ATOM   1241  CG  TYR H 167      14.749  23.442  22.537  1.00 51.65           C  
ATOM   1242  CD1 TYR H 167      14.416  22.159  22.897  1.00 49.55           C  
ATOM   1243  CD2 TYR H 167      13.793  24.219  21.931  1.00 49.15           C  
ATOM   1244  CE1 TYR H 167      13.159  21.661  22.641  1.00 51.48           C  
ATOM   1245  CE2 TYR H 167      12.536  23.726  21.672  1.00 50.38           C  
ATOM   1246  CZ  TYR H 167      12.214  22.441  22.025  1.00 51.23           C  
ATOM   1247  OH  TYR H 167      10.925  21.929  21.762  1.00 57.54           O  
ATOM   1248  C   TYR H 167      17.621  25.032  24.354  1.00 50.64           C  
ATOM   1249  O   TYR H 167      17.750  26.241  24.545  1.00 50.31           O  
ATOM   1250  N   ASN H 168      18.681  24.205  24.221  1.00 49.53           N  
ATOM   1251  CA  ASN H 168      20.030  24.692  24.179  1.00 52.31           C  
ATOM   1252  CB  ASN H 168      21.061  23.549  24.210  1.00 50.11           C  
ATOM   1253  CG  ASN H 168      22.459  24.103  24.448  1.00 41.60           C  
ATOM   1254  OD1 ASN H 168      22.789  25.215  24.043  1.00 45.84           O  
ATOM   1255  ND2 ASN H 168      23.318  23.293  25.121  1.00 40.81           N  
ATOM   1256  C   ASN H 168      20.147  25.408  22.868  1.00 54.98           C  
ATOM   1257  O   ASN H 168      19.622  24.955  21.853  1.00 55.89           O  
ATOM   1258  N   SER H 169      20.861  26.547  22.861  1.00 60.09           N  
ATOM   1259  CA  SER H 169      20.935  27.383  21.701  1.00 60.46           C  
ATOM   1260  CB  SER H 169      21.803  28.632  21.932  1.00 63.22           C  
ATOM   1261  OG  SER H 169      21.250  29.432  22.966  1.00 67.02           O  
ATOM   1262  C   SER H 169      21.537  26.628  20.559  1.00 60.58           C  
ATOM   1263  O   SER H 169      21.058  26.711  19.428  1.00 63.52           O  
ATOM   1264  N   ALA H 170      22.608  25.861  20.821  1.00 59.98           N  
ATOM   1265  CA  ALA H 170      23.282  25.210  19.737  1.00 56.18           C  
ATOM   1266  CB  ALA H 170      24.553  24.473  20.191  1.00 55.08           C  
ATOM   1267  C   ALA H 170      22.404  24.195  19.061  1.00 55.36           C  
ATOM   1268  O   ALA H 170      22.341  24.134  17.836  1.00 56.58           O  
ATOM   1269  N   LEU H 171      21.739  23.353  19.869  1.00 53.65           N  
ATOM   1270  CA  LEU H 171      20.911  22.234  19.493  1.00 52.79           C  
ATOM   1271  CB  LEU H 171      20.735  21.245  20.650  1.00 54.25           C  
ATOM   1272  CG  LEU H 171      22.078  20.711  21.169  1.00 57.86           C  
ATOM   1273  CD1 LEU H 171      21.866  19.724  22.322  1.00 57.93           C  
ATOM   1274  CD2 LEU H 171      22.943  20.141  20.034  1.00 56.74           C  
ATOM   1275  C   LEU H 171      19.528  22.596  19.031  1.00 53.44           C  
ATOM   1276  O   LEU H 171      18.864  21.788  18.384  1.00 50.88           O  
ATOM   1277  N   LYS H 172      19.056  23.811  19.342  1.00 54.52           N  
ATOM   1278  CA  LYS H 172      17.668  24.179  19.262  1.00 58.10           C  
ATOM   1279  CB  LYS H 172      17.513  25.702  19.373  1.00 65.54           C  
ATOM   1280  CG  LYS H 172      16.076  26.206  19.298  1.00 72.13           C  
ATOM   1281  CD  LYS H 172      15.948  27.667  19.726  1.00 74.33           C  
ATOM   1282  CE  LYS H 172      16.946  28.593  19.026  1.00 76.75           C  
ATOM   1283  NZ  LYS H 172      16.549  28.789  17.613  1.00 81.22           N1+
ATOM   1284  C   LYS H 172      16.997  23.752  17.987  1.00 59.29           C  
ATOM   1285  O   LYS H 172      15.879  23.237  18.032  1.00 59.97           O  
ATOM   1286  N   SER H 173      17.634  23.922  16.819  1.00 59.57           N  
ATOM   1287  CA  SER H 173      16.941  23.626  15.595  1.00 59.54           C  
ATOM   1288  CB  SER H 173      17.805  23.913  14.359  1.00 59.35           C  
ATOM   1289  OG  SER H 173      18.165  25.285  14.330  1.00 58.38           O  
ATOM   1290  C   SER H 173      16.527  22.185  15.511  1.00 58.22           C  
ATOM   1291  O   SER H 173      15.387  21.879  15.166  1.00 61.45           O  
ATOM   1292  N   ARG H 174      17.459  21.259  15.787  1.00 56.62           N  
ATOM   1293  CA  ARG H 174      17.217  19.851  15.630  1.00 57.92           C  
ATOM   1294  CB  ARG H 174      18.476  19.013  15.336  1.00 57.55           C  
ATOM   1295  CG  ARG H 174      19.630  19.098  16.328  1.00 58.47           C  
ATOM   1296  CD  ARG H 174      20.814  18.269  15.829  1.00 54.94           C  
ATOM   1297  NE  ARG H 174      21.960  18.446  16.759  1.00 55.77           N  
ATOM   1298  CZ  ARG H 174      23.008  17.579  16.665  1.00 54.59           C  
ATOM   1299  NH1 ARG H 174      22.968  16.570  15.747  1.00 51.34           N1+
ATOM   1300  NH2 ARG H 174      24.089  17.706  17.487  1.00 52.56           N  
ATOM   1301  C   ARG H 174      16.388  19.216  16.707  1.00 56.42           C  
ATOM   1302  O   ARG H 174      15.886  18.109  16.513  1.00 59.32           O  
ATOM   1303  N   LEU H 175      16.253  19.861  17.879  1.00 53.93           N  
ATOM   1304  CA  LEU H 175      15.669  19.208  19.020  1.00 50.16           C  
ATOM   1305  CB  LEU H 175      16.449  19.592  20.291  1.00 49.66           C  
ATOM   1306  CG  LEU H 175      16.168  18.733  21.528  1.00 48.68           C  
ATOM   1307  CD1 LEU H 175      16.641  17.287  21.296  1.00 50.00           C  
ATOM   1308  CD2 LEU H 175      16.790  19.367  22.786  1.00 51.55           C  
ATOM   1309  C   LEU H 175      14.216  19.553  19.221  1.00 50.32           C  
ATOM   1310  O   LEU H 175      13.770  20.666  18.935  1.00 53.76           O  
ATOM   1311  N   SER H 176      13.425  18.568  19.708  1.00 49.20           N  
ATOM   1312  CA  SER H 176      12.034  18.783  20.006  1.00 50.19           C  
ATOM   1313  CB  SER H 176      11.098  18.203  18.929  1.00 51.17           C  
ATOM   1314  OG  SER H 176       9.741  18.437  19.269  1.00 58.94           O  
ATOM   1315  C   SER H 176      11.719  18.079  21.296  1.00 50.47           C  
ATOM   1316  O   SER H 176      12.064  16.910  21.473  1.00 51.23           O  
ATOM   1317  N   ILE H 177      11.059  18.779  22.244  1.00 47.61           N  
ATOM   1318  CA  ILE H 177      10.693  18.166  23.491  1.00 47.13           C  
ATOM   1319  CB  ILE H 177      11.342  18.791  24.691  1.00 44.94           C  
ATOM   1320  CG1 ILE H 177      12.871  18.667  24.611  1.00 44.39           C  
ATOM   1321  CG2 ILE H 177      10.740  18.139  25.947  1.00 43.78           C  
ATOM   1322  CD1 ILE H 177      13.601  19.507  25.658  1.00 44.88           C  
ATOM   1323  C   ILE H 177       9.221  18.358  23.671  1.00 48.44           C  
ATOM   1324  O   ILE H 177       8.709  19.470  23.537  1.00 48.05           O  
ATOM   1325  N   SER H 178       8.500  17.264  23.982  1.00 47.50           N  
ATOM   1326  CA  SER H 178       7.083  17.338  24.186  1.00 48.23           C  
ATOM   1327  CB  SER H 178       6.267  16.923  22.950  1.00 48.59           C  
ATOM   1328  OG  SER H 178       6.566  15.582  22.596  1.00 62.48           O  
ATOM   1329  C   SER H 178       6.746  16.387  25.285  1.00 48.47           C  
ATOM   1330  O   SER H 178       7.592  15.610  25.723  1.00 49.49           O  
ATOM   1331  N   LYS H 179       5.501  16.447  25.796  1.00 50.84           N  
ATOM   1332  CA  LYS H 179       5.150  15.547  26.852  1.00 52.60           C  
ATOM   1333  CB  LYS H 179       5.448  16.103  28.256  1.00 51.59           C  
ATOM   1334  CG  LYS H 179       4.666  17.366  28.611  1.00 50.49           C  
ATOM   1335  CD  LYS H 179       4.804  17.754  30.084  1.00 47.92           C  
ATOM   1336  CE  LYS H 179       4.011  19.000  30.480  1.00 57.71           C  
ATOM   1337  NZ  LYS H 179       4.220  19.294  31.916  1.00 56.99           N1+
ATOM   1338  C   LYS H 179       3.691  15.240  26.767  1.00 56.34           C  
ATOM   1339  O   LYS H 179       2.942  15.882  26.031  1.00 55.92           O  
ATOM   1340  N   ASP H 180       3.272  14.187  27.495  1.00 56.84           N  
ATOM   1341  CA  ASP H 180       1.891  13.819  27.571  1.00 59.36           C  
ATOM   1342  CB  ASP H 180       1.580  12.491  26.859  1.00 62.64           C  
ATOM   1343  CG  ASP H 180       0.071  12.367  26.708  1.00 68.86           C  
ATOM   1344  OD1 ASP H 180      -0.656  13.175  27.344  1.00 71.12           O  
ATOM   1345  OD2 ASP H 180      -0.374  11.463  25.951  1.00 73.69           O1-
ATOM   1346  C   ASP H 180       1.602  13.654  29.032  1.00 60.69           C  
ATOM   1347  O   ASP H 180       2.072  12.709  29.664  1.00 60.45           O  
ATOM   1348  N   ASN H 181       0.819  14.583  29.611  1.00 58.24           N  
ATOM   1349  CA  ASN H 181       0.549  14.571  31.022  1.00 59.63           C  
ATOM   1350  CB  ASN H 181      -0.346  15.743  31.473  1.00 56.58           C  
ATOM   1351  CG  ASN H 181       0.450  17.038  31.391  1.00 58.87           C  
ATOM   1352  OD1 ASN H 181       1.668  17.046  31.560  1.00 59.58           O  
ATOM   1353  ND2 ASN H 181      -0.258  18.171  31.137  1.00 61.36           N  
ATOM   1354  C   ASN H 181      -0.175  13.317  31.406  1.00 60.05           C  
ATOM   1355  O   ASN H 181       0.140  12.700  32.422  1.00 60.06           O  
ATOM   1356  N   SER H 182      -1.166  12.896  30.598  1.00 62.14           N  
ATOM   1357  CA  SER H 182      -1.961  11.754  30.955  1.00 64.33           C  
ATOM   1358  CB  SER H 182      -3.084  11.465  29.941  1.00 66.84           C  
ATOM   1359  OG  SER H 182      -2.539  11.128  28.674  1.00 70.30           O  
ATOM   1360  C   SER H 182      -1.095  10.534  31.044  1.00 64.59           C  
ATOM   1361  O   SER H 182      -1.263   9.712  31.943  1.00 68.45           O  
ATOM   1362  N   LYS H 183      -0.167  10.378  30.082  1.00 60.98           N  
ATOM   1363  CA  LYS H 183       0.749   9.273  30.002  1.00 61.01           C  
ATOM   1364  CB  LYS H 183       1.415   9.114  28.626  1.00 62.15           C  
ATOM   1365  CG  LYS H 183       0.466   8.569  27.558  1.00 68.02           C  
ATOM   1366  CD  LYS H 183       1.064   8.553  26.151  1.00 72.67           C  
ATOM   1367  CE  LYS H 183       0.153   7.898  25.112  1.00 77.91           C  
ATOM   1368  NZ  LYS H 183       0.820   7.889  23.791  1.00 76.21           N1+
ATOM   1369  C   LYS H 183       1.838   9.366  31.033  1.00 55.78           C  
ATOM   1370  O   LYS H 183       2.458   8.358  31.370  1.00 55.38           O  
ATOM   1371  N   SER H 184       2.127  10.577  31.552  1.00 52.72           N  
ATOM   1372  CA  SER H 184       3.234  10.748  32.456  1.00 51.56           C  
ATOM   1373  CB  SER H 184       3.195   9.818  33.685  1.00 52.24           C  
ATOM   1374  OG  SER H 184       2.126  10.180  34.545  1.00 57.12           O  
ATOM   1375  C   SER H 184       4.502  10.466  31.710  1.00 50.29           C  
ATOM   1376  O   SER H 184       5.446   9.889  32.251  1.00 48.75           O  
ATOM   1377  N   GLN H 185       4.553  10.884  30.429  1.00 48.90           N  
ATOM   1378  CA  GLN H 185       5.726  10.641  29.642  1.00 48.54           C  
ATOM   1379  CB  GLN H 185       5.480   9.641  28.501  1.00 49.30           C  
ATOM   1380  CG  GLN H 185       5.144   8.239  29.013  1.00 53.49           C  
ATOM   1381  CD  GLN H 185       4.812   7.357  27.819  1.00 55.96           C  
ATOM   1382  OE1 GLN H 185       4.260   7.822  26.823  1.00 58.35           O  
ATOM   1383  NE2 GLN H 185       5.151   6.045  27.923  1.00 58.42           N  
ATOM   1384  C   GLN H 185       6.200  11.925  29.031  1.00 48.42           C  
ATOM   1385  O   GLN H 185       5.414  12.822  28.727  1.00 45.59           O  
ATOM   1386  N   VAL H 186       7.535  12.034  28.867  1.00 47.89           N  
ATOM   1387  CA  VAL H 186       8.168  13.162  28.248  1.00 47.71           C  
ATOM   1388  CB  VAL H 186       9.171  13.831  29.142  1.00 47.89           C  
ATOM   1389  CG1 VAL H 186       9.817  14.999  28.380  1.00 46.16           C  
ATOM   1390  CG2 VAL H 186       8.465  14.246  30.443  1.00 49.55           C  
ATOM   1391  C   VAL H 186       8.907  12.614  27.066  1.00 46.98           C  
ATOM   1392  O   VAL H 186       9.518  11.549  27.153  1.00 43.83           O  
ATOM   1393  N   PHE H 187       8.877  13.334  25.924  1.00 46.94           N  
ATOM   1394  CA  PHE H 187       9.483  12.792  24.743  1.00 47.62           C  
ATOM   1395  CB  PHE H 187       8.503  12.693  23.561  1.00 46.77           C  
ATOM   1396  CG  PHE H 187       7.307  11.915  24.000  1.00 48.03           C  
ATOM   1397  CD1 PHE H 187       7.304  10.542  23.975  1.00 48.37           C  
ATOM   1398  CD2 PHE H 187       6.182  12.567  24.450  1.00 49.34           C  
ATOM   1399  CE1 PHE H 187       6.197   9.835  24.383  1.00 49.50           C  
ATOM   1400  CE2 PHE H 187       5.072  11.864  24.858  1.00 50.46           C  
ATOM   1401  CZ  PHE H 187       5.076  10.492  24.824  1.00 49.02           C  
ATOM   1402  C   PHE H 187      10.585  13.694  24.290  1.00 46.30           C  
ATOM   1403  O   PHE H 187      10.488  14.919  24.359  1.00 47.75           O  
ATOM   1404  N   LEU H 188      11.682  13.074  23.818  1.00 46.95           N  
ATOM   1405  CA  LEU H 188      12.815  13.772  23.287  1.00 45.97           C  
ATOM   1406  CB  LEU H 188      14.124  13.388  23.996  1.00 43.99           C  
ATOM   1407  CG  LEU H 188      15.384  14.033  23.391  1.00 46.27           C  
ATOM   1408  CD1 LEU H 188      15.442  15.539  23.683  1.00 46.04           C  
ATOM   1409  CD2 LEU H 188      16.658  13.282  23.806  1.00 45.70           C  
ATOM   1410  C   LEU H 188      12.987  13.310  21.873  1.00 48.62           C  
ATOM   1411  O   LEU H 188      13.136  12.115  21.626  1.00 45.29           O  
ATOM   1412  N   LYS H 189      12.959  14.243  20.900  1.00 49.22           N  
ATOM   1413  CA  LYS H 189      13.213  13.863  19.538  1.00 52.17           C  
ATOM   1414  CB  LYS H 189      12.018  14.048  18.589  1.00 54.00           C  
ATOM   1415  CG  LYS H 189      10.967  12.948  18.750  1.00 59.22           C  
ATOM   1416  CD  LYS H 189       9.662  13.212  17.997  1.00 64.36           C  
ATOM   1417  CE  LYS H 189       8.672  12.049  18.076  1.00 71.97           C  
ATOM   1418  NZ  LYS H 189       8.006  12.037  19.398  1.00 72.02           N1+
ATOM   1419  C   LYS H 189      14.347  14.706  19.047  1.00 51.34           C  
ATOM   1420  O   LYS H 189      14.399  15.907  19.304  1.00 51.44           O  
ATOM   1421  N   MET H 190      15.303  14.074  18.335  1.00 52.77           N  
ATOM   1422  CA  MET H 190      16.455  14.779  17.852  1.00 55.16           C  
ATOM   1423  CB  MET H 190      17.692  14.445  18.704  1.00 55.51           C  
ATOM   1424  CG  MET H 190      18.878  15.400  18.577  1.00 59.82           C  
ATOM   1425  SD  MET H 190      20.238  14.998  19.719  1.00 67.11           S  
ATOM   1426  CE  MET H 190      21.049  16.618  19.638  1.00 62.18           C  
ATOM   1427  C   MET H 190      16.705  14.308  16.448  1.00 55.34           C  
ATOM   1428  O   MET H 190      16.696  13.106  16.186  1.00 54.82           O  
ATOM   1429  N   ASN H 191      16.962  15.244  15.508  1.00 56.74           N  
ATOM   1430  CA  ASN H 191      17.118  14.893  14.118  1.00 59.60           C  
ATOM   1431  CB  ASN H 191      16.387  15.849  13.153  1.00 61.02           C  
ATOM   1432  CG  ASN H 191      14.890  15.865  13.419  1.00 63.51           C  
ATOM   1433  OD1 ASN H 191      14.324  14.903  13.932  1.00 65.69           O  
ATOM   1434  ND2 ASN H 191      14.228  16.994  13.052  1.00 74.33           N  
ATOM   1435  C   ASN H 191      18.557  15.047  13.728  1.00 59.22           C  
ATOM   1436  O   ASN H 191      19.355  15.635  14.454  1.00 57.40           O  
ATOM   1437  N   SER H 192      18.898  14.504  12.537  1.00 59.42           N  
ATOM   1438  CA  SER H 192      20.193  14.602  11.914  1.00 59.26           C  
ATOM   1439  CB  SER H 192      20.487  15.989  11.312  1.00 60.78           C  
ATOM   1440  OG  SER H 192      20.571  16.965  12.339  1.00 63.53           O  
ATOM   1441  C   SER H 192      21.280  14.257  12.878  1.00 54.68           C  
ATOM   1442  O   SER H 192      22.184  15.052  13.126  1.00 53.50           O  
ATOM   1443  N   LEU H 193      21.223  13.033  13.428  1.00 51.90           N  
ATOM   1444  CA  LEU H 193      22.195  12.588  14.380  1.00 53.81           C  
ATOM   1445  CB  LEU H 193      21.809  11.247  15.029  1.00 53.60           C  
ATOM   1446  CG  LEU H 193      20.591  11.343  15.964  1.00 56.99           C  
ATOM   1447  CD1 LEU H 193      20.106   9.954  16.391  1.00 56.41           C  
ATOM   1448  CD2 LEU H 193      20.898  12.216  17.190  1.00 55.40           C  
ATOM   1449  C   LEU H 193      23.516  12.395  13.713  1.00 54.91           C  
ATOM   1450  O   LEU H 193      23.613  11.919  12.583  1.00 55.08           O  
ATOM   1451  N   GLN H 194      24.579  12.782  14.440  1.00 56.66           N  
ATOM   1452  CA  GLN H 194      25.931  12.642  13.995  1.00 58.16           C  
ATOM   1453  CB  GLN H 194      26.676  13.984  13.965  1.00 64.43           C  
ATOM   1454  CG  GLN H 194      26.084  14.970  12.957  1.00 70.52           C  
ATOM   1455  CD  GLN H 194      26.643  16.343  13.285  1.00 85.27           C  
ATOM   1456  OE1 GLN H 194      27.087  16.588  14.405  1.00 78.11           O  
ATOM   1457  NE2 GLN H 194      26.612  17.269  12.290  1.00 79.64           N  
ATOM   1458  C   GLN H 194      26.590  11.782  15.023  1.00 56.83           C  
ATOM   1459  O   GLN H 194      25.998  11.470  16.054  1.00 55.56           O  
ATOM   1460  N   THR H 195      27.844  11.373  14.769  1.00 55.19           N  
ATOM   1461  CA  THR H 195      28.556  10.516  15.672  1.00 57.47           C  
ATOM   1462  CB  THR H 195      29.901  10.117  15.142  1.00 58.22           C  
ATOM   1463  OG1 THR H 195      30.503   9.160  16.000  1.00 61.36           O  
ATOM   1464  CG2 THR H 195      30.787  11.367  15.024  1.00 55.46           C  
ATOM   1465  C   THR H 195      28.745  11.232  16.978  1.00 55.15           C  
ATOM   1466  O   THR H 195      28.743  10.613  18.041  1.00 53.87           O  
ATOM   1467  N   ASP H 196      28.886  12.569  16.921  1.00 54.13           N  
ATOM   1468  CA  ASP H 196      29.137  13.420  18.053  1.00 58.27           C  
ATOM   1469  CB  ASP H 196      29.228  14.899  17.654  1.00 63.47           C  
ATOM   1470  CG  ASP H 196      30.457  15.066  16.774  1.00 78.40           C  
ATOM   1471  OD1 ASP H 196      31.286  14.120  16.723  1.00 88.59           O  
ATOM   1472  OD2 ASP H 196      30.581  16.147  16.139  1.00 87.28           O1-
ATOM   1473  C   ASP H 196      28.009  13.300  19.031  1.00 54.66           C  
ATOM   1474  O   ASP H 196      28.188  13.537  20.224  1.00 52.87           O  
ATOM   1475  N   ASP H 197      26.807  12.968  18.533  1.00 46.96           N  
ATOM   1476  CA  ASP H 197      25.602  12.841  19.306  1.00 47.93           C  
ATOM   1477  CB  ASP H 197      24.342  12.792  18.435  1.00 47.42           C  
ATOM   1478  CG  ASP H 197      24.187  14.193  17.859  1.00 50.54           C  
ATOM   1479  OD1 ASP H 197      24.194  15.162  18.663  1.00 53.31           O  
ATOM   1480  OD2 ASP H 197      24.086  14.318  16.611  1.00 51.70           O1-
ATOM   1481  C   ASP H 197      25.635  11.634  20.202  1.00 46.42           C  
ATOM   1482  O   ASP H 197      24.715  11.434  20.993  1.00 45.02           O  
ATOM   1483  N   THR H 198      26.625  10.735  20.042  1.00 45.90           N  
ATOM   1484  CA  THR H 198      26.684   9.587  20.904  1.00 44.32           C  
ATOM   1485  CB  THR H 198      27.825   8.667  20.577  1.00 44.57           C  
ATOM   1486  OG1 THR H 198      27.710   8.197  19.242  1.00 49.28           O  
ATOM   1487  CG2 THR H 198      27.811   7.483  21.555  1.00 43.71           C  
ATOM   1488  C   THR H 198      26.865  10.054  22.317  1.00 44.01           C  
ATOM   1489  O   THR H 198      27.736  10.872  22.609  1.00 45.46           O  
ATOM   1490  N   ALA H 199      26.022   9.545  23.243  1.00 40.96           N  
ATOM   1491  CA  ALA H 199      26.148   9.968  24.608  1.00 37.32           C  
ATOM   1492  CB  ALA H 199      25.883  11.470  24.807  1.00 37.19           C  
ATOM   1493  C   ALA H 199      25.138   9.241  25.434  1.00 37.58           C  
ATOM   1494  O   ALA H 199      24.298   8.506  24.920  1.00 37.55           O  
ATOM   1495  N   MET H 200      25.245   9.408  26.765  1.00 38.22           N  
ATOM   1496  CA  MET H 200      24.274   8.871  27.664  1.00 38.93           C  
ATOM   1497  CB  MET H 200      24.835   8.641  29.076  1.00 40.48           C  
ATOM   1498  CG  MET H 200      23.872   7.941  30.035  1.00 44.72           C  
ATOM   1499  SD  MET H 200      23.666   6.164  29.721  1.00 56.37           S  
ATOM   1500  CE  MET H 200      25.363   5.735  30.206  1.00 49.49           C  
ATOM   1501  C   MET H 200      23.255   9.961  27.768  1.00 39.45           C  
ATOM   1502  O   MET H 200      23.617  11.125  27.928  1.00 38.29           O  
ATOM   1503  N   TYR H 201      21.954   9.623  27.665  1.00 37.29           N  
ATOM   1504  CA  TYR H 201      20.944  10.642  27.715  1.00 37.60           C  
ATOM   1505  CB  TYR H 201      19.987  10.627  26.510  1.00 38.20           C  
ATOM   1506  CG  TYR H 201      20.710  11.203  25.340  1.00 41.05           C  
ATOM   1507  CD1 TYR H 201      21.651  10.479  24.641  1.00 39.57           C  
ATOM   1508  CD2 TYR H 201      20.428  12.489  24.938  1.00 39.63           C  
ATOM   1509  CE1 TYR H 201      22.300  11.042  23.564  1.00 38.34           C  
ATOM   1510  CE2 TYR H 201      21.071  13.055  23.864  1.00 39.28           C  
ATOM   1511  CZ  TYR H 201      22.012  12.329  23.174  1.00 40.93           C  
ATOM   1512  OH  TYR H 201      22.677  12.906  22.070  1.00 40.08           O  
ATOM   1513  C   TYR H 201      20.127  10.449  28.951  1.00 38.95           C  
ATOM   1514  O   TYR H 201      19.662   9.345  29.236  1.00 40.68           O  
ATOM   1515  N   TYR H 202      19.927  11.551  29.709  1.00 37.70           N  
ATOM   1516  CA  TYR H 202      19.231  11.495  30.963  1.00 36.98           C  
ATOM   1517  CB  TYR H 202      20.040  12.051  32.154  1.00 35.13           C  
ATOM   1518  CG  TYR H 202      21.358  11.371  32.353  1.00 35.85           C  
ATOM   1519  CD1 TYR H 202      21.469  10.203  33.072  1.00 34.43           C  
ATOM   1520  CD2 TYR H 202      22.501  11.934  31.832  1.00 35.14           C  
ATOM   1521  CE1 TYR H 202      22.698   9.607  33.251  1.00 34.75           C  
ATOM   1522  CE2 TYR H 202      23.732  11.345  32.008  1.00 35.49           C  
ATOM   1523  CZ  TYR H 202      23.833  10.175  32.721  1.00 36.87           C  
ATOM   1524  OH  TYR H 202      25.095   9.567  32.904  1.00 42.04           O  
ATOM   1525  C   TYR H 202      18.067  12.442  30.911  1.00 38.97           C  
ATOM   1526  O   TYR H 202      18.108  13.466  30.229  1.00 36.54           O  
ATOM   1527  N   CYS H 203      16.977  12.087  31.628  1.00 39.73           N  
ATOM   1528  CA  CYS H 203      15.867  12.971  31.854  1.00 41.57           C  
ATOM   1529  CB  CYS H 203      14.485  12.380  31.476  1.00 42.40           C  
ATOM   1530  SG  CYS H 203      14.120  10.764  32.230  1.00 48.55           S  
ATOM   1531  C   CYS H 203      15.911  13.250  33.330  1.00 42.54           C  
ATOM   1532  O   CYS H 203      16.335  12.387  34.102  1.00 41.44           O  
ATOM   1533  N   ALA H 204      15.525  14.474  33.765  1.00 42.65           N  
ATOM   1534  CA  ALA H 204      15.613  14.789  35.163  1.00 44.22           C  
ATOM   1535  CB  ALA H 204      16.927  15.494  35.543  1.00 39.46           C  
ATOM   1536  C   ALA H 204      14.495  15.717  35.543  1.00 46.03           C  
ATOM   1537  O   ALA H 204      14.072  16.580  34.775  1.00 46.99           O  
ATOM   1538  N   LYS H 205      14.004  15.546  36.783  1.00 47.24           N  
ATOM   1539  CA  LYS H 205      12.931  16.317  37.335  1.00 46.59           C  
ATOM   1540  CB  LYS H 205      12.236  15.569  38.489  1.00 49.68           C  
ATOM   1541  CG  LYS H 205      11.204  16.373  39.279  1.00 53.38           C  
ATOM   1542  CD  LYS H 205      10.424  15.508  40.271  1.00 56.23           C  
ATOM   1543  CE  LYS H 205       9.801  16.291  41.426  1.00 71.05           C  
ATOM   1544  NZ  LYS H 205      10.866  16.765  42.338  1.00 76.96           N1+
ATOM   1545  C   LYS H 205      13.495  17.577  37.891  1.00 48.02           C  
ATOM   1546  O   LYS H 205      14.644  17.623  38.324  1.00 48.57           O  
ATOM   1547  N   HIS H 206      12.685  18.650  37.869  1.00 55.96           N  
ATOM   1548  CA  HIS H 206      13.116  19.881  38.456  1.00 62.00           C  
ATOM   1549  ND1 HIS H 206      14.976  21.774  36.270  1.00 72.32           N  
ATOM   1550  CG  HIS H 206      13.748  21.160  36.334  1.00 65.32           C  
ATOM   1551  CB  HIS H 206      12.903  21.115  37.564  1.00 61.82           C  
ATOM   1552  NE2 HIS H 206      14.568  20.955  34.244  1.00 76.52           N  
ATOM   1553  CD2 HIS H 206      13.512  20.663  35.089  1.00 74.04           C  
ATOM   1554  CE1 HIS H 206      15.422  21.624  34.998  1.00 73.33           C  
ATOM   1555  C   HIS H 206      12.252  20.144  39.655  1.00 62.87           C  
ATOM   1556  O   HIS H 206      11.145  19.616  39.795  1.00 62.96           O  
ATOM   1557  N   LYS H 207      12.873  20.808  40.654  1.00 33.55           N  
ATOM   1558  CA  LYS H 207      12.254  21.018  41.933  1.00 36.26           C  
ATOM   1559  CB  LYS H 207      13.228  21.454  43.048  1.00 37.30           C  
ATOM   1560  CG  LYS H 207      12.633  21.295  44.450  1.00 41.89           C  
ATOM   1561  CD  LYS H 207      13.631  21.495  45.597  1.00 13.11           C  
ATOM   1562  CE  LYS H 207      15.020  20.904  45.343  1.00  0.00           C  
ATOM   1563  NZ  LYS H 207      15.930  21.963  44.851  1.00  0.00           N1+
ATOM   1564  C   LYS H 207      11.227  22.083  41.786  1.00 37.75           C  
ATOM   1565  O   LYS H 207      11.412  23.046  41.043  1.00 37.00           O  
ATOM   1566  N   ALA H 208      10.089  21.910  42.480  1.00 39.59           N  
ATOM   1567  CA  ALA H 208       9.037  22.873  42.379  1.00 42.17           C  
ATOM   1568  CB  ALA H 208       7.779  22.467  43.163  1.00 18.26           C  
ATOM   1569  C   ALA H 208       9.496  24.181  42.934  1.00 44.04           C  
ATOM   1570  O   ALA H 208       9.324  25.224  42.305  1.00 45.70           O  
ATOM   1571  N   SER H 209      10.096  24.158  44.140  1.00 44.41           N  
ATOM   1572  CA  SER H 209      10.472  25.394  44.762  1.00 45.22           C  
ATOM   1573  CB  SER H 209      10.898  25.235  46.233  1.00 47.71           C  
ATOM   1574  OG  SER H 209      11.254  26.502  46.771  1.00  0.00           O  
ATOM   1575  C   SER H 209      11.619  26.021  44.049  1.00 44.28           C  
ATOM   1576  O   SER H 209      11.485  27.058  43.400  1.00 44.19           O  
ATOM   1577  N   TYR H 210      12.786  25.354  44.112  1.00 41.56           N  
ATOM   1578  CA  TYR H 210      13.983  25.937  43.595  1.00 41.22           C  
ATOM   1579  CB  TYR H 210      15.210  25.644  44.473  1.00 40.83           C  
ATOM   1580  CG  TYR H 210      14.900  26.103  45.852  1.00 43.68           C  
ATOM   1581  CD1 TYR H 210      14.207  25.291  46.721  1.00 49.46           C  
ATOM   1582  CD2 TYR H 210      15.297  27.347  46.276  1.00 69.01           C  
ATOM   1583  CE1 TYR H 210      13.916  25.711  47.999  1.00 70.72           C  
ATOM   1584  CE2 TYR H 210      15.008  27.772  47.551  1.00 66.55           C  
ATOM   1585  CZ  TYR H 210      14.318  26.958  48.415  1.00 68.51           C  
ATOM   1586  OH  TYR H 210      14.024  27.399  49.724  1.00 74.50           O  
ATOM   1587  C   TYR H 210      14.248  25.232  42.321  1.00 40.61           C  
ATOM   1588  O   TYR H 210      14.170  24.009  42.268  1.00 40.56           O  
ATOM   1589  N   ASN H 211      14.547  25.975  41.244  1.00 39.07           N  
ATOM   1590  CA  ASN H 211      14.822  25.247  40.052  1.00 36.05           C  
ATOM   1591  CB  ASN H 211      14.790  26.103  38.770  1.00 11.33           C  
ATOM   1592  CG  ASN H 211      15.826  27.212  38.876  1.00 12.77           C  
ATOM   1593  OD1 ASN H 211      16.944  27.088  38.377  1.00  0.00           O  
ATOM   1594  ND2 ASN H 211      15.445  28.334  39.544  1.00  0.00           N  
ATOM   1595  C   ASN H 211      16.172  24.632  40.224  1.00 34.80           C  
ATOM   1596  O   ASN H 211      17.176  25.329  40.338  1.00 34.65           O  
ATOM   1597  N   GLY H 212      16.201  23.287  40.264  1.00 32.40           N  
ATOM   1598  CA  GLY H 212      17.399  22.512  40.412  1.00 30.96           C  
ATOM   1599  C   GLY H 212      16.994  21.110  40.070  1.00 28.85           C  
ATOM   1600  O   GLY H 212      15.846  20.731  40.290  1.00 28.03           O  
ATOM   1601  N   LEU H 213      17.932  20.291  39.544  1.00 27.70           N  
ATOM   1602  CA  LEU H 213      17.559  18.965  39.132  1.00 27.10           C  
ATOM   1603  CB  LEU H 213      18.405  18.415  37.970  1.00 26.14           C  
ATOM   1604  CG  LEU H 213      18.172  19.163  36.647  1.00 25.91           C  
ATOM   1605  CD1 LEU H 213      19.024  18.575  35.512  1.00 30.82           C  
ATOM   1606  CD2 LEU H 213      16.675  19.202  36.307  1.00 28.47           C  
ATOM   1607  C   LEU H 213      17.721  18.026  40.280  1.00 27.22           C  
ATOM   1608  O   LEU H 213      18.830  17.628  40.630  1.00 29.39           O  
ATOM   1609  N   ASP H 214      16.593  17.706  40.939  1.00 26.12           N  
ATOM   1610  CA  ASP H 214      16.594  16.801  42.045  1.00 28.38           C  
ATOM   1611  CB  ASP H 214      15.470  17.094  43.061  1.00 28.11           C  
ATOM   1612  CG  ASP H 214      14.126  17.146  42.361  1.00 32.35           C  
ATOM   1613  OD1 ASP H 214      13.957  16.465  41.316  1.00 30.53           O  
ATOM   1614  OD2 ASP H 214      13.253  17.903  42.863  1.00 36.40           O1-
ATOM   1615  C   ASP H 214      16.661  15.341  41.681  1.00 27.76           C  
ATOM   1616  O   ASP H 214      17.430  14.627  42.324  1.00 28.62           O  
ATOM   1617  N   TYR H 215      15.907  14.817  40.669  1.00 58.69           N  
ATOM   1618  CA  TYR H 215      16.057  13.390  40.553  1.00 56.16           C  
ATOM   1619  CB  TYR H 215      14.770  12.625  40.912  1.00 58.74           C  
ATOM   1620  CG  TYR H 215      14.472  12.897  42.347  1.00 22.38           C  
ATOM   1621  CD1 TYR H 215      13.871  14.072  42.736  1.00 24.72           C  
ATOM   1622  CD2 TYR H 215      14.790  11.967  43.307  1.00 29.48           C  
ATOM   1623  CE1 TYR H 215      13.602  14.314  44.064  1.00 33.29           C  
ATOM   1624  CE2 TYR H 215      14.525  12.202  44.635  1.00 29.92           C  
ATOM   1625  CZ  TYR H 215      13.928  13.379  45.016  1.00 30.36           C  
ATOM   1626  OH  TYR H 215      13.656  13.622  46.380  1.00 32.34           O  
ATOM   1627  C   TYR H 215      16.357  13.080  39.121  1.00 52.93           C  
ATOM   1628  O   TYR H 215      15.777  13.679  38.216  1.00 48.65           O  
ATOM   1629  N   TRP H 216      17.260  12.107  38.881  1.00 47.87           N  
ATOM   1630  CA  TRP H 216      17.667  11.800  37.538  1.00 45.09           C  
ATOM   1631  CB  TRP H 216      19.190  11.927  37.351  1.00 43.17           C  
ATOM   1632  CG  TRP H 216      19.730  13.331  37.513  1.00 43.24           C  
ATOM   1633  CD2 TRP H 216      20.490  14.037  36.516  1.00 42.27           C  
ATOM   1634  CD1 TRP H 216      19.664  14.155  38.599  1.00 42.97           C  
ATOM   1635  NE1 TRP H 216      20.320  15.334  38.337  1.00 43.29           N  
ATOM   1636  CE2 TRP H 216      20.839  15.273  37.061  1.00 43.24           C  
ATOM   1637  CE3 TRP H 216      20.871  13.682  35.253  1.00 43.19           C  
ATOM   1638  CZ2 TRP H 216      21.576  16.176  36.350  1.00 41.27           C  
ATOM   1639  CZ3 TRP H 216      21.610  14.597  34.539  1.00 41.96           C  
ATOM   1640  CH2 TRP H 216      21.956  15.820  35.076  1.00 43.82           C  
ATOM   1641  C   TRP H 216      17.316  10.378  37.234  1.00 44.44           C  
ATOM   1642  O   TRP H 216      17.255   9.529  38.122  1.00 45.10           O  
ATOM   1643  N   GLY H 217      17.065  10.090  35.943  1.00 41.06           N  
ATOM   1644  CA  GLY H 217      16.798   8.742  35.531  1.00 42.32           C  
ATOM   1645  C   GLY H 217      18.120   8.046  35.446  1.00 44.42           C  
ATOM   1646  O   GLY H 217      19.172   8.648  35.662  1.00 42.54           O  
ATOM   1647  N   GLN H 218      18.093   6.735  35.144  1.00 46.20           N  
ATOM   1648  CA  GLN H 218      19.302   5.966  35.033  1.00 47.49           C  
ATOM   1649  CB  GLN H 218      19.044   4.468  34.810  1.00 49.05           C  
ATOM   1650  CG  GLN H 218      18.642   3.726  36.082  1.00 60.64           C  
ATOM   1651  CD  GLN H 218      19.929   3.356  36.805  1.00 68.95           C  
ATOM   1652  OE1 GLN H 218      20.705   2.532  36.324  1.00 71.13           O  
ATOM   1653  NE2 GLN H 218      20.170   3.981  37.989  1.00 69.21           N  
ATOM   1654  C   GLN H 218      20.093   6.464  33.868  1.00 46.97           C  
ATOM   1655  O   GLN H 218      21.323   6.524  33.927  1.00 47.15           O  
ATOM   1656  N   GLY H 219      19.402   6.832  32.771  1.00 44.69           N  
ATOM   1657  CA  GLY H 219      20.068   7.292  31.588  1.00 43.72           C  
ATOM   1658  C   GLY H 219      20.057   6.175  30.594  1.00 45.43           C  
ATOM   1659  O   GLY H 219      20.041   5.001  30.963  1.00 44.51           O  
ATOM   1660  N   THR H 220      20.048   6.523  29.290  1.00 45.00           N  
ATOM   1661  CA  THR H 220      20.062   5.521  28.265  1.00 44.15           C  
ATOM   1662  CB  THR H 220      18.808   5.504  27.436  1.00 44.27           C  
ATOM   1663  OG1 THR H 220      18.806   4.389  26.557  1.00 47.20           O  
ATOM   1664  CG2 THR H 220      18.712   6.819  26.645  1.00 44.85           C  
ATOM   1665  C   THR H 220      21.218   5.808  27.359  1.00 43.27           C  
ATOM   1666  O   THR H 220      21.435   6.945  26.946  1.00 42.33           O  
ATOM   1667  N   THR H 221      21.996   4.755  27.031  1.00 42.66           N  
ATOM   1668  CA  THR H 221      23.153   4.905  26.197  1.00 42.73           C  
ATOM   1669  CB  THR H 221      24.127   3.769  26.323  1.00 43.85           C  
ATOM   1670  OG1 THR H 221      24.564   3.648  27.669  1.00  0.00           O  
ATOM   1671  CG2 THR H 221      25.328   4.045  25.403  1.00  0.00           C  
ATOM   1672  C   THR H 221      22.709   4.960  24.773  1.00 41.80           C  
ATOM   1673  O   THR H 221      21.888   4.159  24.329  1.00 42.55           O  
ATOM   1674  N   LEU H 222      23.250   5.933  24.015  1.00 44.38           N  
ATOM   1675  CA  LEU H 222      22.891   6.068  22.636  1.00 43.80           C  
ATOM   1676  CB  LEU H 222      22.109   7.358  22.350  1.00 45.71           C  
ATOM   1677  CG  LEU H 222      20.765   7.429  23.100  1.00  0.00           C  
ATOM   1678  CD1 LEU H 222      20.018   8.731  22.778  1.00  0.00           C  
ATOM   1679  CD2 LEU H 222      19.910   6.175  22.840  1.00  0.00           C  
ATOM   1680  C   LEU H 222      24.152   6.141  21.844  1.00 45.43           C  
ATOM   1681  O   LEU H 222      24.994   7.008  22.073  1.00 48.40           O  
ATOM   1682  N   THR H 223      24.305   5.218  20.879  1.00 46.31           N  
ATOM   1683  CA  THR H 223      25.465   5.236  20.043  1.00 45.78           C  
ATOM   1684  CB  THR H 223      26.193   3.926  19.988  1.00 44.69           C  
ATOM   1685  OG1 THR H 223      25.308   2.906  19.555  1.00 45.67           O  
ATOM   1686  CG2 THR H 223      26.766   3.591  21.373  1.00 42.87           C  
ATOM   1687  C   THR H 223      24.989   5.513  18.660  1.00 46.89           C  
ATOM   1688  O   THR H 223      24.025   4.908  18.193  1.00 45.96           O  
ATOM   1689  N   VAL H 224      25.655   6.457  17.971  1.00 44.26           N  
ATOM   1690  CA  VAL H 224      25.274   6.763  16.626  1.00 45.86           C  
ATOM   1691  CB  VAL H 224      25.352   8.231  16.313  1.00 46.56           C  
ATOM   1692  CG1 VAL H 224      25.075   8.437  14.814  1.00 47.88           C  
ATOM   1693  CG2 VAL H 224      24.379   8.982  17.238  1.00 46.67           C  
ATOM   1694  C   VAL H 224      26.255   6.072  15.744  1.00 46.94           C  
ATOM   1695  O   VAL H 224      27.422   6.457  15.676  1.00 46.89           O  
ATOM   1696  N   SER H 225      25.795   5.021  15.040  1.00 47.34           N  
ATOM   1697  CA  SER H 225      26.688   4.303  14.185  1.00 49.03           C  
ATOM   1698  CB  SER H 225      27.397   3.137  14.897  1.00 48.50           C  
ATOM   1699  OG  SER H 225      28.264   2.465  13.996  1.00 48.01           O  
ATOM   1700  C   SER H 225      25.887   3.715  13.075  1.00 49.95           C  
ATOM   1701  O   SER H 225      24.719   3.369  13.248  1.00 51.46           O  
ATOM   1702  N   SER H 226      26.514   3.585  11.891  1.00 50.94           N  
ATOM   1703  CA  SER H 226      25.838   3.031  10.759  1.00 54.41           C  
ATOM   1704  CB  SER H 226      26.570   3.304   9.433  1.00 55.07           C  
ATOM   1705  OG  SER H 226      27.877   2.754   9.468  1.00 59.66           O  
ATOM   1706  C   SER H 226      25.748   1.527  10.967  1.00 51.47           C  
ATOM   1707  O   SER H 226      26.362   0.781  10.160  1.00 55.47           O  
ATOM   1708  OXT SER H 226      25.066   1.104  11.937  1.00  0.00           O1-
TER    1709      SER H 226 
CONECT  162  661
CONECT  661  162
CONECT  960 1530
CONECT 1530  960
END
