# Supplementary material for: Fully automated antibody structure prediction using BIOVIA tools: Validation study
Source: PLoS One. 2017 May 18;12(5):e0177923. doi: 10.1371/journal.pone.0177923 (PMC5436848; doi:10.1371/journal.pone.0177923)
Supplement: S2 Dataset — Predicted structures using the Top5 framework method, Chothia CDR definition with canonical filtering and generating 50 models. These were used in the comparison against predictions using no filtering. (ZIP) [file pone.0177923.s004.zip › 4M43_LH_FV_FinalModel.pdb]

REMARK   Accelrys Discovery Studio PDB file
REMARK   Created:  2015-04-10T05:27:19Z
SSBOND   1 CYS L   23    CYS L   88                                     
SSBOND   2 CYS H  129    CYS H  203                                     
ATOM      1  N   GLU L   1      25.954  32.863  26.118  1.00 63.08           N1+
ATOM      2  CA  GLU L   1      25.721  31.816  27.140  1.00 61.99           C  
ATOM      3  CB  GLU L   1      25.996  30.419  26.552  1.00 62.77           C  
ATOM      4  CG  GLU L   1      25.043  30.006  25.430  1.00 64.84           C  
ATOM      5  CD  GLU L   1      25.452  28.613  24.973  1.00  0.00           C  
ATOM      6  OE1 GLU L   1      25.984  27.848  25.822  1.00  0.00           O  
ATOM      7  OE2 GLU L   1      25.244  28.297  23.771  1.00  0.00           O1-
ATOM      8  C   GLU L   1      26.662  32.011  28.284  1.00 61.26           C  
ATOM      9  O   GLU L   1      27.814  32.400  28.097  1.00 61.63           O  
ATOM     10  N   LEU L   2      26.180  31.763  29.517  1.00 57.96           N  
ATOM     11  CA  LEU L   2      27.032  31.910  30.658  1.00 55.39           C  
ATOM     12  CB  LEU L   2      26.275  31.905  31.996  1.00 54.09           C  
ATOM     13  CG  LEU L   2      25.259  33.054  32.133  1.00  0.00           C  
ATOM     14  CD1 LEU L   2      24.573  33.033  33.508  1.00 54.81           C  
ATOM     15  CD2 LEU L   2      25.901  34.410  31.806  1.00  0.00           C  
ATOM     16  C   LEU L   2      27.981  30.755  30.670  1.00 54.79           C  
ATOM     17  O   LEU L   2      27.571  29.598  30.575  1.00 52.62           O  
ATOM     18  N   VAL L   3      29.289  31.044  30.815  1.00 53.77           N  
ATOM     19  CA  VAL L   3      30.252  29.983  30.809  1.00 52.33           C  
ATOM     20  CB  VAL L   3      31.505  30.298  30.044  1.00 56.55           C  
ATOM     21  CG1 VAL L   3      31.144  30.465  28.562  1.00 54.74           C  
ATOM     22  CG2 VAL L   3      32.167  31.539  30.667  1.00 55.37           C  
ATOM     23  C   VAL L   3      30.670  29.734  32.218  1.00 51.17           C  
ATOM     24  O   VAL L   3      30.957  30.664  32.970  1.00 50.12           O  
ATOM     25  N   MET L   4      30.701  28.448  32.617  1.00 50.29           N  
ATOM     26  CA  MET L   4      31.106  28.117  33.950  1.00 49.12           C  
ATOM     27  CB  MET L   4      30.104  27.205  34.676  1.00 46.65           C  
ATOM     28  CG  MET L   4      28.741  27.874  34.849  1.00 46.86           C  
ATOM     29  SD  MET L   4      28.772  29.358  35.897  1.00  0.00           S  
ATOM     30  CE  MET L   4      27.193  30.012  35.284  1.00  0.00           C  
ATOM     31  C   MET L   4      32.407  27.389  33.847  1.00 51.35           C  
ATOM     32  O   MET L   4      32.513  26.373  33.162  1.00 51.20           O  
ATOM     33  N   THR L   5      33.442  27.904  34.541  1.00 51.45           N  
ATOM     34  CA  THR L   5      34.738  27.298  34.463  1.00 53.63           C  
ATOM     35  CB  THR L   5      35.826  28.289  34.160  1.00 54.65           C  
ATOM     36  OG1 THR L   5      35.550  28.962  32.940  1.00 57.01           O  
ATOM     37  CG2 THR L   5      37.162  27.538  34.051  1.00 55.25           C  
ATOM     38  C   THR L   5      35.051  26.693  35.794  1.00 52.96           C  
ATOM     39  O   THR L   5      34.987  27.363  36.824  1.00 52.71           O  
ATOM     40  N   GLN L   6      35.400  25.390  35.804  1.00 52.20           N  
ATOM     41  CA  GLN L   6      35.721  24.761  37.049  1.00 53.33           C  
ATOM     42  CB  GLN L   6      34.942  23.462  37.325  1.00 52.30           C  
ATOM     43  CG  GLN L   6      33.446  23.686  37.551  1.00 50.66           C  
ATOM     44  CD  GLN L   6      32.803  22.334  37.828  1.00 50.13           C  
ATOM     45  OE1 GLN L   6      32.077  21.794  36.995  1.00 49.11           O  
ATOM     46  NE2 GLN L   6      33.078  21.772  39.036  1.00 51.24           N  
ATOM     47  C   GLN L   6      37.176  24.423  37.049  1.00 56.07           C  
ATOM     48  O   GLN L   6      37.712  23.886  36.081  1.00 56.68           O  
ATOM     49  N   SER L   7      37.862  24.755  38.158  1.00 59.13           N  
ATOM     50  CA  SER L   7      39.256  24.445  38.253  1.00 63.07           C  
ATOM     51  CB  SER L   7      40.162  25.678  38.097  1.00 64.36           C  
ATOM     52  OG  SER L   7      39.940  26.579  39.172  0.90 64.45           O  
ATOM     53  C   SER L   7      39.496  23.902  39.624  1.00 63.38           C  
ATOM     54  O   SER L   7      38.785  24.254  40.567  1.00 64.55           O  
ATOM     55  N   PRO L   8      40.451  23.019  39.779  1.00 62.54           N  
ATOM     56  CA  PRO L   8      41.215  22.467  38.687  1.00 60.93           C  
ATOM     57  CD  PRO L   8      41.192  22.981  41.029  1.00 63.19           C  
ATOM     58  CB  PRO L   8      42.551  22.020  39.284  1.00 63.00           C  
ATOM     59  CG  PRO L   8      42.289  21.934  40.796  1.00 61.76           C  
ATOM     60  C   PRO L   8      40.424  21.328  38.117  1.00 58.87           C  
ATOM     61  O   PRO L   8      39.423  20.945  38.718  1.00 57.79           O  
ATOM     62  N   ALA L   9      40.840  20.785  36.954  1.00 58.81           N  
ATOM     63  CA  ALA L   9      40.152  19.680  36.347  1.00 56.38           C  
ATOM     64  CB  ALA L   9      40.755  19.282  34.988  1.00 55.88           C  
ATOM     65  C   ALA L   9      40.240  18.483  37.248  1.00 55.80           C  
ATOM     66  O   ALA L   9      39.254  17.771  37.435  1.00 53.99           O  
ATOM     67  N   ILE L  10      41.429  18.220  37.830  1.00 57.24           N  
ATOM     68  CA  ILE L  10      41.596  17.095  38.715  1.00 55.18           C  
ATOM     69  CB  ILE L  10      42.596  16.071  38.266  1.00 56.67           C  
ATOM     70  CG1 ILE L  10      43.956  16.736  38.014  1.00 57.20           C  
ATOM     71  CG2 ILE L  10      42.023  15.260  37.107  1.00 57.71           C  
ATOM     72  CD1 ILE L  10      45.078  15.728  37.781  1.00 54.82           C  
ATOM     73  C   ILE L  10      42.107  17.577  40.028  1.00 55.37           C  
ATOM     74  O   ILE L  10      42.953  18.467  40.094  1.00 57.77           O  
ATOM     75  N   LEU L  11      41.589  16.987  41.123  1.00 54.56           N  
ATOM     76  CA  LEU L  11      42.036  17.400  42.417  1.00 57.56           C  
ATOM     77  CB  LEU L  11      40.921  18.167  43.161  1.00 56.83           C  
ATOM     78  CG  LEU L  11      41.332  18.898  44.450  1.00 58.28           C  
ATOM     79  CD1 LEU L  11      42.392  19.977  44.168  1.00 59.55           C  
ATOM     80  CD2 LEU L  11      40.095  19.485  45.155  1.00 57.48           C  
ATOM     81  C   LEU L  11      42.394  16.156  43.178  1.00 60.59           C  
ATOM     82  O   LEU L  11      41.556  15.283  43.394  1.00 58.78           O  
ATOM     83  N   SER L  12      43.667  16.035  43.609  1.00 62.66           N  
ATOM     84  CA  SER L  12      44.080  14.863  44.330  1.00 62.97           C  
ATOM     85  CB  SER L  12      45.414  14.289  43.826  1.00 64.70           C  
ATOM     86  OG  SER L  12      46.432  15.274  43.912  1.00 67.79           O  
ATOM     87  C   SER L  12      44.238  15.245  45.770  1.00 64.93           C  
ATOM     88  O   SER L  12      44.867  16.253  46.088  1.00 64.35           O  
ATOM     89  N   VAL L  13      43.656  14.443  46.688  1.00 64.43           N  
ATOM     90  CA  VAL L  13      43.721  14.797  48.080  1.00 65.18           C  
ATOM     91  CB  VAL L  13      42.514  15.567  48.535  1.00 64.84           C  
ATOM     92  CG1 VAL L  13      41.268  14.694  48.316  1.00 63.99           C  
ATOM     93  CG2 VAL L  13      42.717  16.002  49.995  1.00 64.14           C  
ATOM     94  C   VAL L  13      43.801  13.547  48.903  1.00 64.59           C  
ATOM     95  O   VAL L  13      43.442  12.464  48.445  1.00 63.63           O  
ATOM     96  N   SER L  14      44.315  13.677  50.147  1.00 64.21           N  
ATOM     97  CA  SER L  14      44.429  12.576  51.063  1.00 64.82           C  
ATOM     98  CB  SER L  14      45.573  12.737  52.078  1.00 67.62           C  
ATOM     99  OG  SER L  14      46.824  12.729  51.408  1.00 71.04           O  
ATOM    100  C   SER L  14      43.155  12.484  51.839  1.00 64.92           C  
ATOM    101  O   SER L  14      42.417  13.459  51.978  1.00 64.39           O  
ATOM    102  N   PRO L  15      42.883  11.325  52.362  1.00 65.53           N  
ATOM    103  CA  PRO L  15      41.655  11.159  53.086  1.00 63.40           C  
ATOM    104  CD  PRO L  15      43.281  10.101  51.685  1.00 65.70           C  
ATOM    105  CB  PRO L  15      41.463   9.653  53.239  1.00 63.07           C  
ATOM    106  CG  PRO L  15      42.177   9.079  52.001  1.00 64.08           C  
ATOM    107  C   PRO L  15      41.635  11.924  54.370  1.00 64.57           C  
ATOM    108  O   PRO L  15      42.665  12.004  55.039  1.00 67.07           O  
ATOM    109  N   GLY L  16      40.467  12.498  54.720  1.00 64.83           N  
ATOM    110  CA  GLY L  16      40.304  13.201  55.960  1.00 65.25           C  
ATOM    111  C   GLY L  16      40.606  14.654  55.770  1.00 65.60           C  
ATOM    112  O   GLY L  16      40.323  15.470  56.646  1.00 65.05           O  
ATOM    113  N   GLU L  17      41.174  15.024  54.610  1.00 67.41           N  
ATOM    114  CA  GLU L  17      41.563  16.386  54.374  1.00 68.51           C  
ATOM    115  CB  GLU L  17      42.665  16.469  53.304  1.00 70.01           C  
ATOM    116  CG  GLU L  17      43.502  17.746  53.327  1.00 74.58           C  
ATOM    117  CD  GLU L  17      44.708  17.495  52.432  1.00 77.82           C  
ATOM    118  OE1 GLU L  17      44.870  16.334  51.974  1.00 78.71           O  
ATOM    119  OE2 GLU L  17      45.485  18.457  52.197  1.00 80.63           O1-
ATOM    120  C   GLU L  17      40.355  17.153  53.920  1.00 69.31           C  
ATOM    121  O   GLU L  17      39.354  16.562  53.522  1.00 68.92           O  
ATOM    122  N   ARG L  18      40.389  18.501  54.015  1.00 68.66           N  
ATOM    123  CA  ARG L  18      39.251  19.243  53.541  1.00 67.52           C  
ATOM    124  CB  ARG L  18      38.900  20.493  54.363  1.00 70.67           C  
ATOM    125  CG  ARG L  18      39.949  21.600  54.292  1.00 72.67           C  
ATOM    126  CD  ARG L  18      39.626  22.790  55.196  1.00 75.96           C  
ATOM    127  NE  ARG L  18      38.203  23.171  54.963  1.00 78.64           N  
ATOM    128  CZ  ARG L  18      37.859  23.937  53.888  1.00 79.58           C  
ATOM    129  NH1 ARG L  18      38.808  24.292  52.974  1.00 77.98           N1+
ATOM    130  NH2 ARG L  18      36.567  24.345  53.727  1.00 78.58           N  
ATOM    131  C   ARG L  18      39.597  19.709  52.160  1.00 66.44           C  
ATOM    132  O   ARG L  18      40.722  20.135  51.906  1.00 67.34           O  
ATOM    133  N   VAL L  19      38.635  19.630  51.216  1.00 63.55           N  
ATOM    134  CA  VAL L  19      38.931  20.037  49.869  1.00 61.61           C  
ATOM    135  CB  VAL L  19      38.831  18.951  48.834  1.00 61.25           C  
ATOM    136  CG1 VAL L  19      39.841  17.845  49.132  1.00 64.45           C  
ATOM    137  CG2 VAL L  19      37.381  18.464  48.773  1.00 59.89           C  
ATOM    138  C   VAL L  19      37.914  21.041  49.439  1.00 60.54           C  
ATOM    139  O   VAL L  19      36.830  21.133  50.014  1.00 59.51           O  
ATOM    140  N   SER L  20      38.258  21.836  48.404  1.00 59.56           N  
ATOM    141  CA  SER L  20      37.331  22.808  47.899  1.00 56.73           C  
ATOM    142  CB  SER L  20      37.647  24.244  48.355  1.00 55.40           C  
ATOM    143  OG  SER L  20      37.530  24.346  49.767  1.00 58.92           O  
ATOM    144  C   SER L  20      37.385  22.797  46.398  1.00 56.36           C  
ATOM    145  O   SER L  20      38.459  22.694  45.805  1.00 55.33           O  
ATOM    146  N   PHE L  21      36.208  22.915  45.746  1.00 55.54           N  
ATOM    147  CA  PHE L  21      36.121  22.940  44.311  1.00 55.16           C  
ATOM    148  CB  PHE L  21      35.039  22.020  43.719  1.00 55.53           C  
ATOM    149  CG  PHE L  21      35.271  20.611  44.139  1.00 54.97           C  
ATOM    150  CD1 PHE L  21      36.053  19.765  43.392  1.00 57.22           C  
ATOM    151  CD2 PHE L  21      34.693  20.132  45.290  1.00 55.63           C  
ATOM    152  CE1 PHE L  21      36.252  18.464  43.791  1.00 53.46           C  
ATOM    153  CE2 PHE L  21      34.889  18.834  45.692  1.00 54.47           C  
ATOM    154  CZ  PHE L  21      35.671  17.993  44.942  1.00 53.18           C  
ATOM    155  C   PHE L  21      35.658  24.317  43.948  1.00 54.88           C  
ATOM    156  O   PHE L  21      34.876  24.920  44.681  1.00 53.81           O  
ATOM    157  N   SER L  22      36.118  24.852  42.797  1.00 55.25           N  
ATOM    158  CA  SER L  22      35.724  26.181  42.419  1.00 55.14           C  
ATOM    159  CB  SER L  22      36.890  27.137  42.121  1.00 55.28           C  
ATOM    160  OG  SER L  22      37.472  27.612  43.322  1.00 59.27           O  
ATOM    161  C   SER L  22      34.927  26.146  41.158  1.00 55.34           C  
ATOM    162  O   SER L  22      35.127  25.301  40.287  1.00 54.89           O  
ATOM    163  N   CYS L  23      33.972  27.090  41.052  1.00 54.01           N  
ATOM    164  CA  CYS L  23      33.178  27.250  39.867  1.00 53.77           C  
ATOM    165  CB  CYS L  23      31.763  26.637  40.005  1.00 53.37           C  
ATOM    166  SG  CYS L  23      30.731  26.817  38.516  1.00 57.12           S  
ATOM    167  C   CYS L  23      33.044  28.731  39.652  1.00 53.97           C  
ATOM    168  O   CYS L  23      32.476  29.437  40.487  1.00 54.58           O  
ATOM    169  N   ARG L  24      33.575  29.251  38.521  1.00 54.65           N  
ATOM    170  CA  ARG L  24      33.470  30.664  38.272  1.00 54.44           C  
ATOM    171  CB  ARG L  24      34.807  31.380  38.021  1.00 57.01           C  
ATOM    172  CG  ARG L  24      35.494  31.790  39.321  1.00 63.13           C  
ATOM    173  CD  ARG L  24      36.659  32.763  39.139  1.00 69.18           C  
ATOM    174  NE  ARG L  24      37.860  31.959  38.791  1.00 73.66           N  
ATOM    175  CZ  ARG L  24      38.696  31.535  39.784  1.00 75.07           C  
ATOM    176  NH1 ARG L  24      38.433  31.859  41.083  1.00 73.94           N1+
ATOM    177  NH2 ARG L  24      39.792  30.781  39.483  1.00 75.01           N  
ATOM    178  C   ARG L  24      32.599  30.903  37.081  1.00 53.64           C  
ATOM    179  O   ARG L  24      32.705  30.220  36.065  1.00 53.55           O  
ATOM    180  N   ALA L  25      31.719  31.921  37.181  1.00 50.08           N  
ATOM    181  CA  ALA L  25      30.780  32.221  36.139  1.00 50.27           C  
ATOM    182  CB  ALA L  25      29.363  32.504  36.661  1.00 49.07           C  
ATOM    183  C   ALA L  25      31.241  33.445  35.412  1.00 52.30           C  
ATOM    184  O   ALA L  25      31.917  34.307  35.971  1.00 53.10           O  
ATOM    185  N   SER L  26      30.943  33.484  34.094  1.00 54.81           N  
ATOM    186  CA  SER L  26      31.362  34.556  33.236  1.00 55.58           C  
ATOM    187  CB  SER L  26      31.069  34.297  31.744  1.00 55.40           C  
ATOM    188  OG  SER L  26      29.670  34.274  31.502  1.00 54.74           O  
ATOM    189  C   SER L  26      30.663  35.814  33.642  1.00 58.24           C  
ATOM    190  O   SER L  26      31.226  36.905  33.548  1.00 59.76           O  
ATOM    191  N   GLN L  27      29.404  35.697  34.100  1.00 57.84           N  
ATOM    192  CA  GLN L  27      28.692  36.861  34.541  1.00 59.07           C  
ATOM    193  CB  GLN L  27      27.562  37.310  33.602  1.00 60.79           C  
ATOM    194  CG  GLN L  27      28.061  37.796  32.242  1.00 66.47           C  
ATOM    195  CD  GLN L  27      26.882  38.446  31.535  1.00 69.76           C  
ATOM    196  OE1 GLN L  27      26.276  39.383  32.053  1.00 69.97           O  
ATOM    197  NE2 GLN L  27      26.546  37.942  30.319  1.00 69.39           N  
ATOM    198  C   GLN L  27      28.077  36.533  35.861  1.00 58.74           C  
ATOM    199  O   GLN L  27      28.026  35.369  36.256  1.00 56.39           O  
ATOM    200  N   ILE L  28      27.596  37.564  36.585  1.00 59.87           N  
ATOM    201  CA  ILE L  28      27.052  37.334  37.893  1.00 59.22           C  
ATOM    202  CB  ILE L  28      26.891  38.582  38.709  1.00 59.86           C  
ATOM    203  CG1 ILE L  28      28.262  39.238  38.945  1.00  0.00           C  
ATOM    204  CG2 ILE L  28      26.153  38.208  40.005  1.00  0.00           C  
ATOM    205  CD1 ILE L  28      28.174  40.645  39.535  1.00  0.00           C  
ATOM    206  C   ILE L  28      25.713  36.681  37.768  1.00 55.64           C  
ATOM    207  O   ILE L  28      24.844  37.137  37.028  1.00 55.40           O  
ATOM    208  N   ILE L  29      25.538  35.546  38.480  1.00 52.82           N  
ATOM    209  CA  ILE L  29      24.293  34.834  38.430  1.00 46.51           C  
ATOM    210  CB  ILE L  29      24.484  33.440  37.923  1.00 46.04           C  
ATOM    211  CG1 ILE L  29      25.425  32.665  38.865  1.00 47.28           C  
ATOM    212  CG2 ILE L  29      24.990  33.529  36.474  1.00 46.13           C  
ATOM    213  CD1 ILE L  29      25.479  31.165  38.587  1.00 45.01           C  
ATOM    214  C   ILE L  29      23.711  34.711  39.802  1.00 46.73           C  
ATOM    215  O   ILE L  29      22.974  33.763  40.075  1.00 47.77           O  
ATOM    216  N   GLY L  30      23.980  35.682  40.694  1.00 46.21           N  
ATOM    217  CA  GLY L  30      23.407  35.605  42.005  1.00 45.51           C  
ATOM    218  C   GLY L  30      23.787  34.296  42.630  1.00 46.95           C  
ATOM    219  O   GLY L  30      24.930  33.851  42.552  1.00 48.48           O  
ATOM    220  N   THR L  31      22.809  33.705  43.343  1.00 41.13           N  
ATOM    221  CA  THR L  31      22.864  32.439  44.021  1.00 42.59           C  
ATOM    222  CB  THR L  31      21.972  32.370  45.226  1.00 43.22           C  
ATOM    223  OG1 THR L  31      20.616  32.556  44.852  1.00 47.11           O  
ATOM    224  CG2 THR L  31      22.412  33.457  46.219  1.00 40.67           C  
ATOM    225  C   THR L  31      22.545  31.257  43.143  1.00 45.08           C  
ATOM    226  O   THR L  31      22.699  30.128  43.604  1.00 48.56           O  
ATOM    227  N   SER L  32      22.012  31.457  41.913  1.00 44.19           N  
ATOM    228  CA  SER L  32      21.522  30.342  41.134  1.00 42.67           C  
ATOM    229  CB  SER L  32      20.665  30.773  39.930  1.00 40.09           C  
ATOM    230  OG  SER L  32      19.496  31.448  40.374  1.00 47.58           O  
ATOM    231  C   SER L  32      22.616  29.459  40.602  1.00 40.43           C  
ATOM    232  O   SER L  32      22.872  29.399  39.399  1.00 38.89           O  
ATOM    233  N   ILE L  33      23.239  28.676  41.501  1.00 42.76           N  
ATOM    234  CA  ILE L  33      24.235  27.711  41.121  1.00 43.55           C  
ATOM    235  CB  ILE L  33      25.628  28.114  41.525  1.00 45.18           C  
ATOM    236  CG1 ILE L  33      26.685  27.280  40.786  1.00 47.19           C  
ATOM    237  CG2 ILE L  33      25.724  28.018  43.058  1.00 47.66           C  
ATOM    238  CD1 ILE L  33      26.808  27.629  39.303  1.00 45.87           C  
ATOM    239  C   ILE L  33      23.908  26.441  41.855  1.00 42.34           C  
ATOM    240  O   ILE L  33      23.429  26.481  42.988  1.00 42.30           O  
ATOM    241  N   HIS L  34      24.148  25.271  41.224  1.00 41.03           N  
ATOM    242  CA  HIS L  34      23.817  24.032  41.868  1.00 40.95           C  
ATOM    243  ND1 HIS L  34      20.748  24.842  42.345  1.00 40.86           N  
ATOM    244  CG  HIS L  34      21.418  24.403  41.225  1.00 41.69           C  
ATOM    245  CB  HIS L  34      22.565  23.433  41.245  1.00 40.94           C  
ATOM    246  NE2 HIS L  34      19.819  25.872  40.610  1.00 42.36           N  
ATOM    247  CD2 HIS L  34      20.835  25.041  40.173  1.00 41.50           C  
ATOM    248  CE1 HIS L  34      19.802  25.719  41.920  1.00 42.58           C  
ATOM    249  C   HIS L  34      24.957  23.078  41.652  1.00 42.94           C  
ATOM    250  O   HIS L  34      25.660  23.165  40.647  1.00 43.38           O  
ATOM    251  N   TRP L  35      25.172  22.130  42.593  1.00 42.20           N  
ATOM    252  CA  TRP L  35      26.293  21.232  42.479  1.00 40.86           C  
ATOM    253  CB  TRP L  35      27.234  21.295  43.696  1.00 41.02           C  
ATOM    254  CG  TRP L  35      27.950  22.618  43.843  1.00 41.68           C  
ATOM    255  CD2 TRP L  35      29.229  22.917  43.259  1.00 42.56           C  
ATOM    256  CD1 TRP L  35      27.561  23.741  44.515  1.00 42.18           C  
ATOM    257  NE1 TRP L  35      28.517  24.721  44.385  1.00 44.14           N  
ATOM    258  CE2 TRP L  35      29.549  24.227  43.614  1.00 44.90           C  
ATOM    259  CE3 TRP L  35      30.069  22.161  42.492  1.00 42.40           C  
ATOM    260  CZ2 TRP L  35      30.719  24.804  43.205  1.00 46.66           C  
ATOM    261  CZ3 TRP L  35      31.246  22.744  42.079  1.00 44.57           C  
ATOM    262  CH2 TRP L  35      31.564  24.041  42.428  1.00 46.03           C  
ATOM    263  C   TRP L  35      25.801  19.817  42.366  1.00 40.94           C  
ATOM    264  O   TRP L  35      24.836  19.424  43.019  1.00 42.44           O  
ATOM    265  N   TYR L  36      26.494  19.013  41.529  1.00 40.95           N  
ATOM    266  CA  TYR L  36      26.135  17.641  41.261  1.00 41.67           C  
ATOM    267  CB  TYR L  36      25.889  17.362  39.772  1.00 41.36           C  
ATOM    268  CG  TYR L  36      24.804  18.217  39.237  1.00 42.71           C  
ATOM    269  CD1 TYR L  36      24.956  19.578  39.191  1.00 42.64           C  
ATOM    270  CD2 TYR L  36      23.658  17.651  38.734  1.00 40.97           C  
ATOM    271  CE1 TYR L  36      23.959  20.368  38.681  1.00 43.65           C  
ATOM    272  CE2 TYR L  36      22.656  18.432  38.216  1.00 42.42           C  
ATOM    273  CZ  TYR L  36      22.814  19.794  38.193  1.00 43.90           C  
ATOM    274  OH  TYR L  36      21.804  20.622  37.678  1.00 31.94           O  
ATOM    275  C   TYR L  36      27.326  16.762  41.509  1.00 41.91           C  
ATOM    276  O   TYR L  36      28.467  17.145  41.249  1.00 41.99           O  
ATOM    277  N   GLN L  37      27.073  15.529  41.993  1.00 41.39           N  
ATOM    278  CA  GLN L  37      28.124  14.567  42.164  1.00 41.78           C  
ATOM    279  CB  GLN L  37      28.213  13.997  43.591  1.00 43.08           C  
ATOM    280  CG  GLN L  37      29.335  12.970  43.773  1.00 47.41           C  
ATOM    281  CD  GLN L  37      29.219  12.389  45.175  1.00 46.41           C  
ATOM    282  OE1 GLN L  37      28.142  11.976  45.602  1.00 45.62           O  
ATOM    283  NE2 GLN L  37      30.355  12.357  45.919  1.00 45.51           N  
ATOM    284  C   GLN L  37      27.801  13.418  41.265  1.00 40.81           C  
ATOM    285  O   GLN L  37      26.653  12.984  41.187  1.00 41.79           O  
ATOM    286  N   GLN L  38      28.804  12.906  40.527  1.00 41.36           N  
ATOM    287  CA  GLN L  38      28.516  11.777  39.692  1.00 42.75           C  
ATOM    288  CB  GLN L  38      28.463  12.109  38.191  1.00 41.50           C  
ATOM    289  CG  GLN L  38      28.078  10.908  37.325  1.00 38.87           C  
ATOM    290  CD  GLN L  38      28.040  11.351  35.870  1.00 40.30           C  
ATOM    291  OE1 GLN L  38      28.652  12.348  35.492  1.00 41.64           O  
ATOM    292  NE2 GLN L  38      27.290  10.588  35.030  1.00 38.48           N  
ATOM    293  C   GLN L  38      29.592  10.759  39.899  1.00 44.30           C  
ATOM    294  O   GLN L  38      30.755  10.982  39.567  1.00 43.74           O  
ATOM    295  N   ARG L  39      29.210   9.598  40.467  1.00 45.20           N  
ATOM    296  CA  ARG L  39      30.126   8.518  40.682  1.00 46.34           C  
ATOM    297  CB  ARG L  39      29.685   7.539  41.779  1.00 46.27           C  
ATOM    298  CG  ARG L  39      29.594   8.160  43.173  1.00 47.02           C  
ATOM    299  CD  ARG L  39      29.273   7.124  44.251  1.00 48.48           C  
ATOM    300  NE  ARG L  39      29.202   7.827  45.561  1.00 50.79           N  
ATOM    301  CZ  ARG L  39      28.014   8.360  45.966  1.00 51.39           C  
ATOM    302  NH1 ARG L  39      26.924   8.270  45.151  1.00 52.95           N1+
ATOM    303  NH2 ARG L  39      27.911   8.966  47.185  1.00 49.77           N  
ATOM    304  C   ARG L  39      30.184   7.750  39.405  1.00 47.36           C  
ATOM    305  O   ARG L  39      29.329   7.906  38.536  1.00 45.74           O  
ATOM    306  N   THR L  40      31.209   6.891  39.258  1.00 49.30           N  
ATOM    307  CA  THR L  40      31.346   6.158  38.037  1.00 49.61           C  
ATOM    308  CB  THR L  40      32.530   5.236  38.027  1.00 52.83           C  
ATOM    309  OG1 THR L  40      33.725   5.974  38.236  1.00 47.46           O  
ATOM    310  CG2 THR L  40      32.584   4.516  36.668  1.00 52.29           C  
ATOM    311  C   THR L  40      30.116   5.328  37.838  1.00 48.98           C  
ATOM    312  O   THR L  40      29.569   4.757  38.780  1.00 49.07           O  
ATOM    313  N   ASN L  41      29.649   5.284  36.575  1.00 49.50           N  
ATOM    314  CA  ASN L  41      28.505   4.544  36.117  1.00 52.47           C  
ATOM    315  CB  ASN L  41      28.691   3.009  36.081  1.00 57.49           C  
ATOM    316  CG  ASN L  41      28.902   2.437  37.479  1.00 64.00           C  
ATOM    317  OD1 ASN L  41      30.026   2.374  37.977  1.00 65.27           O  
ATOM    318  ND2 ASN L  41      27.792   1.994  38.128  1.00 65.02           N  
ATOM    319  C   ASN L  41      27.293   4.882  36.926  1.00 51.89           C  
ATOM    320  O   ASN L  41      26.412   4.045  37.116  1.00 52.00           O  
ATOM    321  N   GLY L  42      27.182   6.144  37.380  1.00 51.44           N  
ATOM    322  CA  GLY L  42      26.031   6.500  38.158  1.00 49.85           C  
ATOM    323  C   GLY L  42      25.442   7.735  37.562  1.00 46.90           C  
ATOM    324  O   GLY L  42      26.031   8.352  36.676  1.00 47.70           O  
ATOM    325  N   SER L  43      24.232   8.111  38.019  1.00 44.03           N  
ATOM    326  CA  SER L  43      23.607   9.307  37.533  1.00 41.83           C  
ATOM    327  CB  SER L  43      22.073   9.287  37.627  1.00 43.60           C  
ATOM    328  OG  SER L  43      21.542   8.251  36.816  1.00 47.45           O  
ATOM    329  C   SER L  43      24.071  10.427  38.404  1.00 43.26           C  
ATOM    330  O   SER L  43      24.578  10.197  39.499  1.00 45.04           O  
ATOM    331  N   PRO L  44      23.903  11.638  37.951  1.00 42.78           N  
ATOM    332  CA  PRO L  44      24.311  12.768  38.737  1.00 42.23           C  
ATOM    333  CD  PRO L  44      23.939  11.919  36.524  1.00 42.41           C  
ATOM    334  CB  PRO L  44      24.262  13.968  37.791  1.00 40.55           C  
ATOM    335  CG  PRO L  44      24.492  13.348  36.401  1.00 40.81           C  
ATOM    336  C   PRO L  44      23.410  12.905  39.926  1.00 42.85           C  
ATOM    337  O   PRO L  44      22.250  12.499  39.838  1.00 43.24           O  
ATOM    338  N   ARG L  45      23.924  13.442  41.058  1.00 42.18           N  
ATOM    339  CA  ARG L  45      23.066  13.618  42.197  1.00 41.35           C  
ATOM    340  CB  ARG L  45      23.255  12.589  43.324  1.00 43.97           C  
ATOM    341  CG  ARG L  45      24.622  12.624  44.003  1.00 50.06           C  
ATOM    342  CD  ARG L  45      24.737  11.596  45.129  1.00 55.73           C  
ATOM    343  NE  ARG L  45      23.617  11.855  46.077  1.00 62.12           N  
ATOM    344  CZ  ARG L  45      23.668  11.380  47.355  1.00 64.95           C  
ATOM    345  NH1 ARG L  45      24.769  10.696  47.785  1.00 63.36           N1+
ATOM    346  NH2 ARG L  45      22.617  11.588  48.202  1.00 63.82           N  
ATOM    347  C   ARG L  45      23.316  14.972  42.784  1.00 41.08           C  
ATOM    348  O   ARG L  45      24.455  15.428  42.878  1.00 40.40           O  
ATOM    349  N   LEU L  46      22.226  15.644  43.208  1.00 39.82           N  
ATOM    350  CA  LEU L  46      22.276  16.979  43.750  1.00 40.12           C  
ATOM    351  CB  LEU L  46      20.927  17.551  44.171  1.00 40.54           C  
ATOM    352  CG  LEU L  46      21.094  18.976  44.733  1.00 40.60           C  
ATOM    353  CD1 LEU L  46      21.934  19.880  43.803  1.00 39.50           C  
ATOM    354  CD2 LEU L  46      19.727  19.584  45.082  1.00 39.72           C  
ATOM    355  C   LEU L  46      22.931  16.980  45.082  1.00 41.89           C  
ATOM    356  O   LEU L  46      22.443  16.318  45.996  1.00 42.73           O  
ATOM    357  N   LEU L  47      24.084  17.663  45.205  1.00 41.04           N  
ATOM    358  CA  LEU L  47      24.701  17.876  46.483  1.00 43.04           C  
ATOM    359  CB  LEU L  47      26.222  18.029  46.348  1.00 44.85           C  
ATOM    360  CG  LEU L  47      26.912  16.761  45.814  1.00 48.49           C  
ATOM    361  CD1 LEU L  47      28.428  16.962  45.698  1.00 48.15           C  
ATOM    362  CD2 LEU L  47      26.548  15.527  46.654  1.00 49.61           C  
ATOM    363  C   LEU L  47      24.193  19.098  47.201  1.00 44.90           C  
ATOM    364  O   LEU L  47      23.812  19.040  48.370  1.00 44.58           O  
ATOM    365  N   ILE L  48      24.208  20.259  46.501  1.00 45.62           N  
ATOM    366  CA  ILE L  48      23.837  21.517  47.094  1.00 45.27           C  
ATOM    367  CB  ILE L  48      25.005  22.365  47.516  1.00 44.39           C  
ATOM    368  CG1 ILE L  48      25.809  21.693  48.643  1.00 45.84           C  
ATOM    369  CG2 ILE L  48      24.457  23.744  47.912  1.00 46.74           C  
ATOM    370  CD1 ILE L  48      26.604  20.470  48.197  1.00 47.33           C  
ATOM    371  C   ILE L  48      23.073  22.309  46.084  1.00 46.11           C  
ATOM    372  O   ILE L  48      23.370  22.272  44.891  1.00 46.52           O  
ATOM    373  N   LYS L  49      22.058  23.064  46.547  1.00 45.58           N  
ATOM    374  CA  LYS L  49      21.268  23.832  45.630  1.00 44.53           C  
ATOM    375  CB  LYS L  49      19.792  23.398  45.587  1.00 43.61           C  
ATOM    376  CG  LYS L  49      19.072  23.488  46.933  1.00 46.48           C  
ATOM    377  CD  LYS L  49      17.567  23.241  46.826  0.90 47.45           C  
ATOM    378  CE  LYS L  49      16.866  23.138  48.181  1.00 39.09           C  
ATOM    379  NZ  LYS L  49      15.425  22.870  47.985  1.00 40.15           N1+
ATOM    380  C   LYS L  49      21.327  25.276  46.016  1.00 45.91           C  
ATOM    381  O   LYS L  49      21.478  25.618  47.186  1.00 47.31           O  
ATOM    382  N   TYR L  50      21.225  26.196  45.033  1.00 28.57           N  
ATOM    383  CA  TYR L  50      21.258  27.607  45.329  1.00 29.94           C  
ATOM    384  CB  TYR L  50      20.057  28.115  46.142  1.00 29.75           C  
ATOM    385  CG  TYR L  50      18.926  28.332  45.209  1.00 31.44           C  
ATOM    386  CD1 TYR L  50      18.042  27.333  44.873  1.00 31.83           C  
ATOM    387  CD2 TYR L  50      18.772  29.580  44.661  1.00 32.99           C  
ATOM    388  CE1 TYR L  50      17.009  27.597  44.001  1.00 32.76           C  
ATOM    389  CE2 TYR L  50      17.749  29.848  43.795  1.00 32.74           C  
ATOM    390  CZ  TYR L  50      16.865  28.858  43.464  1.00 31.16           C  
ATOM    391  OH  TYR L  50      15.820  29.165  42.570  1.00 33.37           O  
ATOM    392  C   TYR L  50      22.488  28.001  46.076  1.00 32.51           C  
ATOM    393  O   TYR L  50      22.425  28.782  47.028  1.00 31.46           O  
ATOM    394  N   ALA L  51      23.639  27.454  45.672  1.00 30.61           N  
ATOM    395  CA  ALA L  51      24.925  27.842  46.173  1.00 33.62           C  
ATOM    396  CB  ALA L  51      25.119  29.371  46.159  1.00 32.24           C  
ATOM    397  C   ALA L  51      25.171  27.371  47.580  1.00 34.74           C  
ATOM    398  O   ALA L  51      26.318  27.064  47.906  1.00 36.29           O  
ATOM    399  N   SER L  52      24.138  27.202  48.439  1.00 32.13           N  
ATOM    400  CA  SER L  52      24.513  26.870  49.793  1.00 35.25           C  
ATOM    401  CB  SER L  52      24.705  28.112  50.676  1.00 34.18           C  
ATOM    402  OG  SER L  52      25.736  28.935  50.156  1.00 34.79           O  
ATOM    403  C   SER L  52      23.459  26.065  50.497  1.00 34.22           C  
ATOM    404  O   SER L  52      23.697  25.573  51.600  1.00 32.10           O  
ATOM    405  N   GLU L  53      22.264  25.908  49.906  1.00 47.89           N  
ATOM    406  CA  GLU L  53      21.221  25.205  50.596  1.00 49.27           C  
ATOM    407  CB  GLU L  53      19.824  25.453  50.002  1.00 51.87           C  
ATOM    408  CG  GLU L  53      19.370  26.908  50.160  1.00 56.32           C  
ATOM    409  CD  GLU L  53      17.986  27.067  49.542  0.90 61.44           C  
ATOM    410  OE1 GLU L  53      17.169  26.116  49.660  0.90 63.22           O  
ATOM    411  OE2 GLU L  53      17.726  28.145  48.945  0.90 63.44           O1-
ATOM    412  C   GLU L  53      21.520  23.739  50.575  1.00 49.27           C  
ATOM    413  O   GLU L  53      21.903  23.181  49.549  1.00 49.52           O  
ATOM    414  N   SER L  54      21.346  23.072  51.734  1.00 50.79           N  
ATOM    415  CA  SER L  54      21.644  21.672  51.834  1.00 51.04           C  
ATOM    416  CB  SER L  54      21.949  21.212  53.270  1.00 52.74           C  
ATOM    417  OG  SER L  54      20.812  21.408  54.098  1.00 54.56           O  
ATOM    418  C   SER L  54      20.481  20.877  51.333  1.00 48.16           C  
ATOM    419  O   SER L  54      19.347  21.353  51.305  1.00 46.74           O  
ATOM    420  N   ILE L  55      20.750  19.621  50.920  1.00 48.49           N  
ATOM    421  CA  ILE L  55      19.714  18.756  50.433  1.00 49.66           C  
ATOM    422  CB  ILE L  55      19.972  18.188  49.067  1.00 48.00           C  
ATOM    423  CG1 ILE L  55      19.966  19.300  48.008  1.00 45.89           C  
ATOM    424  CG2 ILE L  55      18.920  17.096  48.807  1.00 45.52           C  
ATOM    425  CD1 ILE L  55      21.141  20.267  48.113  1.00 44.11           C  
ATOM    426  C   ILE L  55      19.624  17.602  51.379  1.00 51.04           C  
ATOM    427  O   ILE L  55      20.631  17.127  51.901  1.00 53.01           O  
ATOM    428  N   SER L  56      18.392  17.127  51.646  1.00 52.54           N  
ATOM    429  CA  SER L  56      18.241  16.057  52.589  1.00 54.51           C  
ATOM    430  CB  SER L  56      16.778  15.736  52.939  1.00 58.72           C  
ATOM    431  OG  SER L  56      16.187  16.829  53.624  1.00 64.00           O  
ATOM    432  C   SER L  56      18.844  14.815  52.016  1.00 55.06           C  
ATOM    433  O   SER L  56      18.755  14.559  50.817  1.00 54.72           O  
ATOM    434  N   GLY L  57      19.478  14.008  52.890  1.00 55.91           N  
ATOM    435  CA  GLY L  57      20.059  12.763  52.480  1.00 54.50           C  
ATOM    436  C   GLY L  57      21.495  12.966  52.111  1.00 55.12           C  
ATOM    437  O   GLY L  57      22.195  12.006  51.794  1.00 55.05           O  
ATOM    438  N   ILE L  58      21.985  14.220  52.156  1.00 53.27           N  
ATOM    439  CA  ILE L  58      23.352  14.484  51.795  1.00 52.68           C  
ATOM    440  CB  ILE L  58      23.517  15.739  50.982  1.00 51.06           C  
ATOM    441  CG1 ILE L  58      22.719  15.639  49.671  1.00 50.12           C  
ATOM    442  CG2 ILE L  58      25.020  15.969  50.754  1.00 50.06           C  
ATOM    443  CD1 ILE L  58      23.185  14.505  48.757  1.00 49.33           C  
ATOM    444  C   ILE L  58      24.125  14.666  53.066  1.00 54.18           C  
ATOM    445  O   ILE L  58      23.649  15.307  54.002  1.00 52.50           O  
ATOM    446  N   PRO L  59      25.312  14.120  53.128  1.00 53.90           N  
ATOM    447  CA  PRO L  59      26.100  14.206  54.328  1.00 54.26           C  
ATOM    448  CD  PRO L  59      25.668  12.964  52.322  1.00 53.93           C  
ATOM    449  CB  PRO L  59      27.309  13.305  54.092  1.00 55.38           C  
ATOM    450  CG  PRO L  59      26.779  12.244  53.110  1.00 56.19           C  
ATOM    451  C   PRO L  59      26.441  15.624  54.655  1.00 53.14           C  
ATOM    452  O   PRO L  59      26.601  16.436  53.746  1.00 54.03           O  
ATOM    453  N   SER L  60      26.568  15.925  55.961  1.00 53.48           N  
ATOM    454  CA  SER L  60      26.805  17.249  56.459  1.00 56.35           C  
ATOM    455  CB  SER L  60      26.790  17.309  57.995  1.00 60.47           C  
ATOM    456  OG  SER L  60      25.507  16.950  58.480  1.00 63.51           O  
ATOM    457  C   SER L  60      28.147  17.733  56.018  1.00 55.87           C  
ATOM    458  O   SER L  60      28.412  18.935  56.038  1.00 56.12           O  
ATOM    459  N   ARG L  61      29.039  16.820  55.600  1.00 54.82           N  
ATOM    460  CA  ARG L  61      30.364  17.242  55.243  1.00 55.21           C  
ATOM    461  CB  ARG L  61      31.382  16.103  55.013  1.00 56.13           C  
ATOM    462  CG  ARG L  61      31.062  15.079  53.925  1.00 55.75           C  
ATOM    463  CD  ARG L  61      32.203  14.070  53.748  1.00 55.67           C  
ATOM    464  NE  ARG L  61      31.707  12.935  52.921  1.00 55.45           N  
ATOM    465  CZ  ARG L  61      31.209  11.827  53.542  1.00 55.73           C  
ATOM    466  NH1 ARG L  61      31.160  11.779  54.904  1.00 55.47           N1+
ATOM    467  NH2 ARG L  61      30.755  10.770  52.807  1.00 54.85           N  
ATOM    468  C   ARG L  61      30.332  18.148  54.048  1.00 53.15           C  
ATOM    469  O   ARG L  61      31.225  18.981  53.892  1.00 52.89           O  
ATOM    470  N   PHE L  62      29.332  17.989  53.154  1.00 51.12           N  
ATOM    471  CA  PHE L  62      29.244  18.813  51.975  1.00 52.50           C  
ATOM    472  CB  PHE L  62      28.374  18.186  50.871  1.00 51.34           C  
ATOM    473  CG  PHE L  62      29.063  16.975  50.340  1.00 51.42           C  
ATOM    474  CD1 PHE L  62      29.944  17.082  49.290  1.00 52.34           C  
ATOM    475  CD2 PHE L  62      28.831  15.735  50.886  1.00 52.03           C  
ATOM    476  CE1 PHE L  62      30.582  15.972  48.791  1.00 52.61           C  
ATOM    477  CE2 PHE L  62      29.467  14.620  50.392  1.00 52.00           C  
ATOM    478  CZ  PHE L  62      30.345  14.737  49.342  1.00 52.29           C  
ATOM    479  C   PHE L  62      28.620  20.140  52.308  1.00 52.68           C  
ATOM    480  O   PHE L  62      27.615  20.210  53.014  1.00 51.58           O  
ATOM    481  N   SER L  63      29.211  21.240  51.789  1.00 50.68           N  
ATOM    482  CA  SER L  63      28.674  22.555  52.006  1.00 52.47           C  
ATOM    483  CB  SER L  63      29.235  23.256  53.256  1.00 52.86           C  
ATOM    484  OG  SER L  63      30.628  23.495  53.104  1.00 53.49           O  
ATOM    485  C   SER L  63      29.044  23.393  50.820  1.00 52.63           C  
ATOM    486  O   SER L  63      29.970  23.059  50.083  1.00 51.63           O  
ATOM    487  N   GLY L  64      28.322  24.514  50.604  1.00 53.42           N  
ATOM    488  CA  GLY L  64      28.619  25.349  49.474  1.00 53.19           C  
ATOM    489  C   GLY L  64      28.570  26.777  49.913  1.00 53.77           C  
ATOM    490  O   GLY L  64      27.936  27.111  50.913  1.00 54.24           O  
ATOM    491  N   SER L  65      29.251  27.665  49.159  1.00 54.64           N  
ATOM    492  CA  SER L  65      29.250  29.054  49.516  1.00 53.41           C  
ATOM    493  CB  SER L  65      30.348  29.424  50.529  1.00 54.39           C  
ATOM    494  OG  SER L  65      31.630  29.217  49.954  1.00 57.06           O  
ATOM    495  C   SER L  65      29.498  29.872  48.287  1.00 53.31           C  
ATOM    496  O   SER L  65      29.824  29.344  47.224  1.00 54.43           O  
ATOM    497  N   GLY L  66      29.340  31.206  48.415  1.00 51.25           N  
ATOM    498  CA  GLY L  66      29.618  32.092  47.321  1.00 51.73           C  
ATOM    499  C   GLY L  66      28.357  32.680  46.771  1.00 52.23           C  
ATOM    500  O   GLY L  66      27.255  32.176  46.984  1.00 51.53           O  
ATOM    501  N   SER L  67      28.516  33.819  46.066  1.00 53.61           N  
ATOM    502  CA  SER L  67      27.449  34.498  45.393  1.00 52.07           C  
ATOM    503  CB  SER L  67      26.685  35.506  46.270  1.00 51.41           C  
ATOM    504  OG  SER L  67      25.997  34.837  47.315  1.00 53.47           O  
ATOM    505  C   SER L  67      28.106  35.293  44.311  1.00 50.17           C  
ATOM    506  O   SER L  67      29.300  35.581  44.384  1.00 51.36           O  
ATOM    507  N   GLY L  68      27.338  35.692  43.282  1.00 48.06           N  
ATOM    508  CA  GLY L  68      27.932  36.464  42.230  1.00 48.78           C  
ATOM    509  C   GLY L  68      28.602  35.548  41.250  1.00 49.52           C  
ATOM    510  O   GLY L  68      27.959  34.693  40.646  1.00 48.70           O  
ATOM    511  N   THR L  69      29.878  35.843  40.944  1.00 52.19           N  
ATOM    512  CA  THR L  69      30.706  35.098  40.031  1.00 55.89           C  
ATOM    513  CB  THR L  69      31.766  35.968  39.428  1.00 56.96           C  
ATOM    514  OG1 THR L  69      32.522  35.235  38.477  1.00 57.95           O  
ATOM    515  CG2 THR L  69      32.670  36.500  40.548  1.00 56.85           C  
ATOM    516  C   THR L  69      31.392  33.886  40.614  1.00 57.95           C  
ATOM    517  O   THR L  69      31.593  32.900  39.905  1.00 59.43           O  
ATOM    518  N   ASP L  70      31.812  33.930  41.899  1.00 58.87           N  
ATOM    519  CA  ASP L  70      32.637  32.868  42.428  1.00 59.30           C  
ATOM    520  CB  ASP L  70      33.838  33.384  43.240  1.00 63.23           C  
ATOM    521  CG  ASP L  70      34.826  34.040  42.288  1.00 68.84           C  
ATOM    522  OD1 ASP L  70      34.737  33.772  41.061  1.00 72.68           O  
ATOM    523  OD2 ASP L  70      35.689  34.817  42.776  1.00 70.89           O1-
ATOM    524  C   ASP L  70      31.863  31.984  43.354  1.00 56.95           C  
ATOM    525  O   ASP L  70      31.160  32.460  44.244  1.00 57.64           O  
ATOM    526  N   PHE L  71      31.994  30.650  43.170  1.00 54.76           N  
ATOM    527  CA  PHE L  71      31.300  29.730  44.026  1.00 51.93           C  
ATOM    528  CB  PHE L  71      30.084  29.062  43.360  1.00 49.21           C  
ATOM    529  CG  PHE L  71      29.102  30.140  43.055  1.00 49.65           C  
ATOM    530  CD1 PHE L  71      28.155  30.509  43.980  1.00 50.58           C  
ATOM    531  CD2 PHE L  71      29.134  30.788  41.844  1.00 49.04           C  
ATOM    532  CE1 PHE L  71      27.251  31.504  43.699  1.00 50.33           C  
ATOM    533  CE2 PHE L  71      28.231  31.786  41.557  1.00 49.37           C  
ATOM    534  CZ  PHE L  71      27.286  32.145  42.485  1.00 49.90           C  
ATOM    535  C   PHE L  71      32.245  28.635  44.409  1.00 52.31           C  
ATOM    536  O   PHE L  71      33.173  28.320  43.665  1.00 51.96           O  
ATOM    537  N   THR L  72      32.037  28.035  45.604  1.00 51.54           N  
ATOM    538  CA  THR L  72      32.901  26.978  46.033  1.00 50.88           C  
ATOM    539  CB  THR L  72      33.895  27.417  47.069  1.00 51.31           C  
ATOM    540  OG1 THR L  72      34.679  28.492  46.572  1.00 53.97           O  
ATOM    541  CG2 THR L  72      34.803  26.226  47.408  1.00 51.60           C  
ATOM    542  C   THR L  72      32.080  25.888  46.651  1.00 50.71           C  
ATOM    543  O   THR L  72      31.085  26.140  47.332  1.00 51.12           O  
ATOM    544  N   LEU L  73      32.487  24.629  46.396  1.00 49.22           N  
ATOM    545  CA  LEU L  73      31.884  23.475  46.998  1.00 48.86           C  
ATOM    546  CB  LEU L  73      31.554  22.370  45.979  1.00 47.34           C  
ATOM    547  CG  LEU L  73      30.928  21.110  46.598  1.00 45.05           C  
ATOM    548  CD1 LEU L  73      29.579  21.418  47.263  1.00 44.75           C  
ATOM    549  CD2 LEU L  73      30.837  19.979  45.562  1.00 45.25           C  
ATOM    550  C   LEU L  73      32.936  22.936  47.911  1.00 50.20           C  
ATOM    551  O   LEU L  73      34.085  22.779  47.500  1.00 51.64           O  
ATOM    552  N   THR L  74      32.591  22.649  49.181  1.00 50.40           N  
ATOM    553  CA  THR L  74      33.628  22.194  50.066  1.00 52.31           C  
ATOM    554  CB  THR L  74      33.932  23.158  51.175  1.00 53.20           C  
ATOM    555  OG1 THR L  74      34.333  24.409  50.635  1.00 76.30           O  
ATOM    556  CG2 THR L  74      35.063  22.572  52.040  1.00 75.63           C  
ATOM    557  C   THR L  74      33.236  20.900  50.701  1.00 51.31           C  
ATOM    558  O   THR L  74      32.069  20.667  51.013  1.00 50.54           O  
ATOM    559  N   ILE L  75      34.232  20.008  50.889  1.00 51.20           N  
ATOM    560  CA  ILE L  75      33.991  18.750  51.532  1.00 52.62           C  
ATOM    561  CB  ILE L  75      34.335  17.568  50.669  1.00 51.15           C  
ATOM    562  CG1 ILE L  75      33.489  17.568  49.384  1.00 48.10           C  
ATOM    563  CG2 ILE L  75      34.162  16.292  51.508  1.00 49.72           C  
ATOM    564  CD1 ILE L  75      33.962  16.550  48.346  1.00 46.60           C  
ATOM    565  C   ILE L  75      34.880  18.686  52.727  1.00 54.03           C  
ATOM    566  O   ILE L  75      36.104  18.693  52.607  1.00 54.39           O  
ATOM    567  N   ASN L  76      34.280  18.623  53.930  1.00 57.25           N  
ATOM    568  CA  ASN L  76      35.104  18.497  55.088  1.00 61.88           C  
ATOM    569  CB  ASN L  76      34.466  19.014  56.390  1.00 65.08           C  
ATOM    570  CG  ASN L  76      34.450  20.536  56.346  1.00 70.63           C  
ATOM    571  OD1 ASN L  76      35.084  21.153  55.492  1.00 73.67           O  
ATOM    572  ND2 ASN L  76      33.715  21.162  57.302  1.00 72.32           N  
ATOM    573  C   ASN L  76      35.343  17.028  55.246  1.00 62.60           C  
ATOM    574  O   ASN L  76      34.440  16.215  55.071  1.00 65.02           O  
ATOM    575  N   SER L  77      36.577  16.642  55.599  1.00 60.44           N  
ATOM    576  CA  SER L  77      36.903  15.253  55.786  1.00 60.04           C  
ATOM    577  CB  SER L  77      36.317  14.663  57.081  1.00 61.30           C  
ATOM    578  OG  SER L  77      36.680  13.296  57.204  1.00 62.84           O  
ATOM    579  C   SER L  77      36.463  14.384  54.639  1.00 58.84           C  
ATOM    580  O   SER L  77      35.436  13.712  54.710  1.00 58.03           O  
ATOM    581  N   VAL L  78      37.256  14.379  53.545  1.00 58.11           N  
ATOM    582  CA  VAL L  78      36.999  13.595  52.363  1.00 58.34           C  
ATOM    583  CB  VAL L  78      37.977  13.881  51.259  1.00 58.96           C  
ATOM    584  CG1 VAL L  78      37.719  12.912  50.095  1.00 61.70           C  
ATOM    585  CG2 VAL L  78      37.857  15.362  50.867  1.00 60.42           C  
ATOM    586  C   VAL L  78      37.109  12.129  52.677  1.00 58.50           C  
ATOM    587  O   VAL L  78      37.914  11.714  53.510  1.00 60.50           O  
ATOM    588  N   GLU L  79      36.266  11.308  52.009  1.00 57.88           N  
ATOM    589  CA  GLU L  79      36.271   9.880  52.188  1.00 55.65           C  
ATOM    590  CB  GLU L  79      35.019   9.329  52.891  1.00 56.70           C  
ATOM    591  CG  GLU L  79      34.891   9.780  54.344  1.00 60.26           C  
ATOM    592  CD  GLU L  79      33.734   9.023  54.975  1.00 63.72           C  
ATOM    593  OE1 GLU L  79      33.105   8.197  54.264  1.00 64.95           O  
ATOM    594  OE2 GLU L  79      33.468   9.261  56.183  1.00 65.13           O1-
ATOM    595  C   GLU L  79      36.312   9.243  50.831  1.00 54.82           C  
ATOM    596  O   GLU L  79      36.125   9.908  49.815  1.00 55.15           O  
ATOM    597  N   SER L  80      36.550   7.915  50.791  1.00 54.26           N  
ATOM    598  CA  SER L  80      36.694   7.180  49.563  1.00 55.65           C  
ATOM    599  CB  SER L  80      37.020   5.693  49.792  1.00 56.77           C  
ATOM    600  OG  SER L  80      35.958   5.050  50.482  1.00 60.48           O  
ATOM    601  C   SER L  80      35.432   7.251  48.752  1.00 54.74           C  
ATOM    602  O   SER L  80      35.475   7.277  47.524  1.00 54.30           O  
ATOM    603  N   ASP L  81      34.275   7.316  49.426  1.00 54.59           N  
ATOM    604  CA  ASP L  81      32.981   7.353  48.802  1.00 54.79           C  
ATOM    605  CB  ASP L  81      31.885   7.468  49.873  1.00 55.65           C  
ATOM    606  CG  ASP L  81      30.524   7.506  49.210  1.00 59.22           C  
ATOM    607  OD1 ASP L  81      30.426   7.128  48.011  1.00  0.00           O  
ATOM    608  OD2 ASP L  81      29.551   7.910  49.899  1.00  0.00           O1-
ATOM    609  C   ASP L  81      32.893   8.578  47.943  1.00 54.82           C  
ATOM    610  O   ASP L  81      32.193   8.600  46.932  1.00 52.95           O  
ATOM    611  N   ASP L  82      33.606   9.637  48.355  1.00 53.81           N  
ATOM    612  CA  ASP L  82      33.603  10.940  47.754  1.00 51.65           C  
ATOM    613  CB  ASP L  82      34.329  11.977  48.626  1.00 52.32           C  
ATOM    614  CG  ASP L  82      33.500  12.149  49.893  1.00 54.97           C  
ATOM    615  OD1 ASP L  82      32.294  11.784  49.868  1.00 56.65           O  
ATOM    616  OD2 ASP L  82      34.062  12.643  50.907  1.00 56.05           O1-
ATOM    617  C   ASP L  82      34.224  10.958  46.386  1.00 51.43           C  
ATOM    618  O   ASP L  82      34.004  11.907  45.636  1.00 51.80           O  
ATOM    619  N   ILE L  83      35.066   9.970  46.022  1.00 50.83           N  
ATOM    620  CA  ILE L  83      35.664  10.079  44.720  1.00 49.73           C  
ATOM    621  CB  ILE L  83      36.782   9.106  44.471  1.00 48.68           C  
ATOM    622  CG1 ILE L  83      36.321   7.657  44.651  1.00 49.26           C  
ATOM    623  CG2 ILE L  83      37.968   9.505  45.363  1.00 47.43           C  
ATOM    624  CD1 ILE L  83      37.429   6.655  44.348  1.00 50.18           C  
ATOM    625  C   ILE L  83      34.618  10.007  43.652  1.00 49.49           C  
ATOM    626  O   ILE L  83      33.821   9.072  43.581  1.00 50.56           O  
ATOM    627  N   ALA L  84      34.602  11.049  42.793  1.00 48.67           N  
ATOM    628  CA  ALA L  84      33.628  11.153  41.746  1.00 47.27           C  
ATOM    629  CB  ALA L  84      32.185  11.237  42.270  1.00 45.71           C  
ATOM    630  C   ALA L  84      33.896  12.426  41.003  1.00 48.18           C  
ATOM    631  O   ALA L  84      34.864  13.131  41.283  1.00 48.82           O  
ATOM    632  N   ASP L  85      33.052  12.718  39.991  1.00 48.12           N  
ATOM    633  CA  ASP L  85      33.151  13.933  39.227  1.00 46.54           C  
ATOM    634  CB  ASP L  85      32.796  13.757  37.738  1.00 47.63           C  
ATOM    635  CG  ASP L  85      33.898  12.937  37.080  1.00 51.03           C  
ATOM    636  OD1 ASP L  85      34.986  12.814  37.698  1.00 52.52           O  
ATOM    637  OD2 ASP L  85      33.671  12.425  35.952  1.00 64.94           O1-
ATOM    638  C   ASP L  85      32.156  14.892  39.810  1.00 45.71           C  
ATOM    639  O   ASP L  85      31.065  14.488  40.211  1.00 45.53           O  
ATOM    640  N   TYR L  86      32.519  16.191  39.893  1.00 45.27           N  
ATOM    641  CA  TYR L  86      31.621  17.169  40.442  1.00 46.31           C  
ATOM    642  CB  TYR L  86      32.189  17.884  41.682  1.00 47.41           C  
ATOM    643  CG  TYR L  86      32.323  16.881  42.776  1.00 50.41           C  
ATOM    644  CD1 TYR L  86      33.431  16.068  42.869  1.00 50.61           C  
ATOM    645  CD2 TYR L  86      31.330  16.757  43.718  1.00 50.24           C  
ATOM    646  CE1 TYR L  86      33.541  15.146  43.886  1.00 51.90           C  
ATOM    647  CE2 TYR L  86      31.435  15.839  44.734  1.00 51.06           C  
ATOM    648  CZ  TYR L  86      32.540  15.031  44.820  1.00 52.24           C  
ATOM    649  OH  TYR L  86      32.643  14.088  45.866  1.00 52.78           O  
ATOM    650  C   TYR L  86      31.381  18.230  39.408  1.00 44.75           C  
ATOM    651  O   TYR L  86      32.322  18.724  38.788  1.00 45.12           O  
ATOM    652  N   TYR L  87      30.099  18.616  39.204  1.00 42.97           N  
ATOM    653  CA  TYR L  87      29.786  19.605  38.208  1.00 43.25           C  
ATOM    654  CB  TYR L  87      28.892  19.106  37.055  1.00 42.32           C  
ATOM    655  CG  TYR L  87      29.521  17.969  36.329  1.00 42.37           C  
ATOM    656  CD1 TYR L  87      30.366  18.183  35.265  1.00 42.89           C  
ATOM    657  CD2 TYR L  87      29.254  16.677  36.716  1.00 44.23           C  
ATOM    658  CE1 TYR L  87      30.935  17.125  34.598  1.00 42.73           C  
ATOM    659  CE2 TYR L  87      29.819  15.615  36.052  1.00 43.87           C  
ATOM    660  CZ  TYR L  87      30.661  15.838  34.991  1.00 44.03           C  
ATOM    661  OH  TYR L  87      31.242  14.751  34.307  1.00 44.24           O  
ATOM    662  C   TYR L  87      28.956  20.685  38.836  1.00 41.99           C  
ATOM    663  O   TYR L  87      28.134  20.422  39.713  1.00 42.03           O  
ATOM    664  N   CYS L  88      29.155  21.943  38.391  1.00 40.53           N  
ATOM    665  CA  CYS L  88      28.331  23.030  38.839  1.00 40.20           C  
ATOM    666  CB  CYS L  88      29.120  24.307  39.230  1.00 40.99           C  
ATOM    667  SG  CYS L  88      30.257  24.916  37.945  1.00 47.54           S  
ATOM    668  C   CYS L  88      27.394  23.336  37.704  1.00 39.63           C  
ATOM    669  O   CYS L  88      27.687  23.011  36.555  1.00 39.38           O  
ATOM    670  N   GLN L  89      26.208  23.913  38.003  1.00 38.81           N  
ATOM    671  CA  GLN L  89      25.261  24.223  36.966  1.00 39.01           C  
ATOM    672  CB  GLN L  89      24.230  23.099  36.742  1.00 36.30           C  
ATOM    673  CG  GLN L  89      23.087  23.438  35.784  1.00 36.24           C  
ATOM    674  CD  GLN L  89      21.860  23.699  36.646  1.00 38.39           C  
ATOM    675  OE1 GLN L  89      21.756  23.194  37.761  1.00 39.60           O  
ATOM    676  NE2 GLN L  89      20.894  24.497  36.123  1.00 38.20           N  
ATOM    677  C   GLN L  89      24.544  25.489  37.334  1.00 39.65           C  
ATOM    678  O   GLN L  89      24.199  25.701  38.494  1.00 39.92           O  
ATOM    679  N   GLN L  90      24.289  26.359  36.329  1.00 39.60           N  
ATOM    680  CA  GLN L  90      23.707  27.656  36.556  1.00 38.62           C  
ATOM    681  CB  GLN L  90      24.623  28.735  35.956  1.00 37.53           C  
ATOM    682  CG  GLN L  90      24.026  30.125  35.834  1.00 39.56           C  
ATOM    683  CD  GLN L  90      23.326  30.176  34.487  1.00 40.76           C  
ATOM    684  OE1 GLN L  90      22.375  30.930  34.300  1.00 41.42           O  
ATOM    685  NE2 GLN L  90      23.808  29.355  33.517  1.00 38.82           N  
ATOM    686  C   GLN L  90      22.331  27.748  35.950  1.00 38.53           C  
ATOM    687  O   GLN L  90      22.098  27.322  34.819  1.00 38.81           O  
ATOM    688  N   SER L  91      21.369  28.188  36.791  1.00 16.73           N  
ATOM    689  CA  SER L  91      19.968  28.372  36.516  1.00 16.02           C  
ATOM    690  CB  SER L  91      19.139  28.027  37.749  1.00 20.34           C  
ATOM    691  OG  SER L  91      19.395  26.679  38.108  1.00 26.03           O  
ATOM    692  C   SER L  91      19.582  29.771  36.116  1.00 17.41           C  
ATOM    693  O   SER L  91      18.416  30.017  35.813  1.00 21.54           O  
ATOM    694  N   ASN L  92      20.510  30.740  36.144  1.00 23.57           N  
ATOM    695  CA  ASN L  92      20.123  32.116  35.977  1.00 24.14           C  
ATOM    696  CB  ASN L  92      21.315  33.068  36.168  1.00 32.06           C  
ATOM    697  CG  ASN L  92      20.776  34.464  36.436  1.00 31.55           C  
ATOM    698  OD1 ASN L  92      20.935  34.996  37.533  1.00 46.05           O  
ATOM    699  ND2 ASN L  92      20.118  35.085  35.422  1.00 30.86           N  
ATOM    700  C   ASN L  92      19.506  32.402  34.631  1.00 31.70           C  
ATOM    701  O   ASN L  92      18.447  33.022  34.557  1.00 34.16           O  
ATOM    702  N   SER L  93      20.140  31.958  33.530  1.00 30.54           N  
ATOM    703  CA  SER L  93      19.662  32.253  32.214  1.00 28.15           C  
ATOM    704  CB  SER L  93      20.473  33.340  31.489  1.00 33.42           C  
ATOM    705  OG  SER L  93      20.396  34.569  32.193  1.00 36.75           O  
ATOM    706  C   SER L  93      19.797  31.027  31.370  1.00 27.32           C  
ATOM    707  O   SER L  93      20.420  30.043  31.763  1.00 32.48           O  
ATOM    708  N   TRP L  94      19.192  31.071  30.165  1.00 29.30           N  
ATOM    709  CA  TRP L  94      19.273  29.965  29.260  1.00 32.34           C  
ATOM    710  CB  TRP L  94      17.956  29.611  28.552  1.00 36.59           C  
ATOM    711  CG  TRP L  94      16.980  28.852  29.413  1.00 39.14           C  
ATOM    712  CD2 TRP L  94      15.621  28.605  29.038  1.00 33.02           C  
ATOM    713  CD1 TRP L  94      17.160  28.267  30.632  1.00 38.49           C  
ATOM    714  NE1 TRP L  94      15.997  27.659  31.036  1.00 16.01           N  
ATOM    715  CE2 TRP L  94      15.040  27.862  30.065  1.00 18.87           C  
ATOM    716  CE3 TRP L  94      14.915  28.965  27.927  1.00 14.19           C  
ATOM    717  CZ2 TRP L  94      13.735  27.468  29.997  1.00 23.78           C  
ATOM    718  CZ3 TRP L  94      13.599  28.569  27.861  1.00 31.67           C  
ATOM    719  CH2 TRP L  94      13.021  27.835  28.876  1.00 29.71           C  
ATOM    720  C   TRP L  94      20.262  30.304  28.200  1.00 29.88           C  
ATOM    721  O   TRP L  94      20.523  31.469  27.906  1.00 34.02           O  
ATOM    722  N   PRO L  95      20.840  29.280  27.638  1.00 30.83           N  
ATOM    723  CA  PRO L  95      20.534  27.936  28.051  1.00 25.57           C  
ATOM    724  CD  PRO L  95      21.190  29.342  26.227  1.00 32.10           C  
ATOM    725  CB  PRO L  95      21.019  27.027  26.925  1.00 31.21           C  
ATOM    726  CG  PRO L  95      20.963  27.924  25.679  1.00 28.82           C  
ATOM    727  C   PRO L  95      21.186  27.624  29.357  1.00 25.86           C  
ATOM    728  O   PRO L  95      22.130  28.317  29.733  1.00 33.32           O  
ATOM    729  N   VAL L  96      20.699  26.580  30.059  1.00 22.41           N  
ATOM    730  CA  VAL L  96      21.282  26.209  31.316  1.00 18.86           C  
ATOM    731  CB  VAL L  96      20.572  25.086  32.015  1.00 15.51           C  
ATOM    732  CG1 VAL L  96      21.353  24.752  33.298  1.00  0.00           C  
ATOM    733  CG2 VAL L  96      19.102  25.473  32.245  1.00  0.00           C  
ATOM    734  C   VAL L  96      22.640  25.694  30.994  1.00 24.46           C  
ATOM    735  O   VAL L  96      22.811  24.998  29.995  1.00 21.63           O  
ATOM    736  N   THR L  97      23.657  26.015  31.820  1.00 39.79           N  
ATOM    737  CA  THR L  97      24.924  25.518  31.384  1.00 39.74           C  
ATOM    738  CB  THR L  97      25.858  26.623  30.984  1.00 39.75           C  
ATOM    739  OG1 THR L  97      26.065  27.505  32.078  1.00 40.17           O  
ATOM    740  CG2 THR L  97      25.243  27.389  29.800  1.00 40.25           C  
ATOM    741  C   THR L  97      25.558  24.777  32.520  1.00 40.52           C  
ATOM    742  O   THR L  97      25.239  25.008  33.686  1.00 40.83           O  
ATOM    743  N   PHE L  98      26.478  23.846  32.194  1.00 39.88           N  
ATOM    744  CA  PHE L  98      27.153  23.070  33.197  1.00 40.09           C  
ATOM    745  CB  PHE L  98      27.031  21.542  33.007  1.00 38.59           C  
ATOM    746  CG  PHE L  98      25.618  21.085  33.199  1.00 36.72           C  
ATOM    747  CD1 PHE L  98      24.738  21.032  32.144  1.00 34.67           C  
ATOM    748  CD2 PHE L  98      25.166  20.690  34.435  1.00 36.01           C  
ATOM    749  CE1 PHE L  98      23.441  20.607  32.320  1.00 34.69           C  
ATOM    750  CE2 PHE L  98      23.868  20.264  34.614  1.00 36.75           C  
ATOM    751  CZ  PHE L  98      22.995  20.220  33.557  1.00 35.23           C  
ATOM    752  C   PHE L  98      28.617  23.376  33.105  1.00 42.14           C  
ATOM    753  O   PHE L  98      29.110  23.828  32.073  1.00 44.07           O  
ATOM    754  N   GLY L  99      29.351  23.157  34.215  1.00 42.82           N  
ATOM    755  CA  GLY L  99      30.770  23.367  34.218  1.00 43.16           C  
ATOM    756  C   GLY L  99      31.404  22.155  33.607  1.00 44.73           C  
ATOM    757  O   GLY L  99      30.743  21.145  33.370  1.00 43.21           O  
ATOM    758  N   ALA L 100      32.722  22.241  33.342  1.00 47.62           N  
ATOM    759  CA  ALA L 100      33.508  21.196  32.744  1.00 47.44           C  
ATOM    760  CB  ALA L 100      34.956  21.630  32.468  1.00 51.27           C  
ATOM    761  C   ALA L 100      33.557  20.012  33.662  1.00 47.87           C  
ATOM    762  O   ALA L 100      33.607  18.870  33.209  1.00 48.90           O  
ATOM    763  N   GLY L 101      33.594  20.255  34.985  1.00 48.02           N  
ATOM    764  CA  GLY L 101      33.617  19.173  35.930  1.00 46.93           C  
ATOM    765  C   GLY L 101      34.979  19.062  36.544  1.00 49.01           C  
ATOM    766  O   GLY L 101      35.991  19.364  35.913  1.00 50.86           O  
ATOM    767  N   THR L 102      35.016  18.629  37.824  1.00 48.84           N  
ATOM    768  CA  THR L 102      36.245  18.427  38.539  1.00 49.55           C  
ATOM    769  CB  THR L 102      36.401  19.338  39.722  1.00 50.39           C  
ATOM    770  OG1 THR L 102      36.379  20.696  39.303  1.00 50.88           O  
ATOM    771  CG2 THR L 102      37.730  19.025  40.429  1.00 48.38           C  
ATOM    772  C   THR L 102      36.231  17.017  39.055  1.00 50.47           C  
ATOM    773  O   THR L 102      35.240  16.560  39.621  1.00 50.84           O  
ATOM    774  N   LYS L 103      37.354  16.295  38.871  1.00 50.32           N  
ATOM    775  CA  LYS L 103      37.484  14.920  39.273  1.00 50.13           C  
ATOM    776  CB  LYS L 103      38.355  14.119  38.284  1.00 51.47           C  
ATOM    777  CG  LYS L 103      38.599  12.652  38.648  1.00 52.65           C  
ATOM    778  CD  LYS L 103      37.388  11.739  38.474  1.00 55.38           C  
ATOM    779  CE  LYS L 103      37.718  10.252  38.618  1.00 57.14           C  
ATOM    780  NZ  LYS L 103      36.492   9.440  38.463  1.00 59.67           N1+
ATOM    781  C   LYS L 103      38.195  14.892  40.590  1.00 50.94           C  
ATOM    782  O   LYS L 103      39.210  15.561  40.773  1.00 52.40           O  
ATOM    783  N   LEU L 104      37.678  14.101  41.550  1.00 50.60           N  
ATOM    784  CA  LEU L 104      38.305  14.032  42.839  1.00 51.69           C  
ATOM    785  CB  LEU L 104      37.283  14.102  43.989  1.00 51.00           C  
ATOM    786  CG  LEU L 104      37.900  14.150  45.396  1.00 51.54           C  
ATOM    787  CD1 LEU L 104      38.727  15.432  45.585  1.00 50.68           C  
ATOM    788  CD2 LEU L 104      36.829  13.977  46.486  1.00 52.93           C  
ATOM    789  C   LEU L 104      39.014  12.717  42.927  1.00 52.94           C  
ATOM    790  O   LEU L 104      38.419  11.666  42.695  1.00 51.23           O  
ATOM    791  N   GLU L 105      40.324  12.740  43.250  1.00 55.35           N  
ATOM    792  CA  GLU L 105      41.050  11.508  43.382  1.00 57.94           C  
ATOM    793  CB  GLU L 105      42.214  11.337  42.393  1.00 58.16           C  
ATOM    794  CG  GLU L 105      43.349  12.342  42.573  1.00 62.17           C  
ATOM    795  CD  GLU L 105      44.424  11.994  41.553  0.90 63.52           C  
ATOM    796  OE1 GLU L 105      44.183  11.065  40.735  0.90 64.14           O  
ATOM    797  OE2 GLU L 105      45.500  12.647  41.579  0.90 64.95           O1-
ATOM    798  C   GLU L 105      41.621  11.470  44.764  1.00 60.63           C  
ATOM    799  O   GLU L 105      41.909  12.507  45.359  1.00 60.86           O  
ATOM    800  N   LEU L 106      41.786  10.251  45.316  1.00 61.58           N  
ATOM    801  CA  LEU L 106      42.266  10.117  46.661  1.00 60.72           C  
ATOM    802  CB  LEU L 106      41.533   9.023  47.454  1.00 60.81           C  
ATOM    803  CG  LEU L 106      40.018   9.245  47.600  1.00 70.48           C  
ATOM    804  CD1 LEU L 106      39.372   8.105  48.402  1.00 62.26           C  
ATOM    805  CD2 LEU L 106      39.705  10.626  48.190  1.00 72.80           C  
ATOM    806  C   LEU L 106      43.688   9.678  46.597  1.00 61.90           C  
ATOM    807  O   LEU L 106      44.012   8.721  45.899  1.00 61.24           O  
ATOM    808  N   LYS L 107      44.576  10.379  47.330  1.00 62.36           N  
ATOM    809  CA  LYS L 107      45.954   9.994  47.379  1.00 65.03           C  
ATOM    810  CB  LYS L 107      46.913  11.113  47.825  1.00 66.76           C  
ATOM    811  CG  LYS L 107      47.123  12.242  46.814  1.00 69.46           C  
ATOM    812  CD  LYS L 107      47.879  13.430  47.417  1.00 72.95           C  
ATOM    813  CE  LYS L 107      48.127  14.583  46.440  1.00 74.23           C  
ATOM    814  NZ  LYS L 107      48.863  15.671  47.122  1.00 72.08           N1+
ATOM    815  C   LYS L 107      46.028   8.931  48.459  1.00 66.49           C  
ATOM    816  O   LYS L 107      46.530   7.822  48.149  1.00 66.51           O  
ATOM    817  OXT LYS L 107      45.589   9.214  49.607  1.00  0.00           O1-
TER     818      LYS L 107 
ATOM    819  N   GLU H 108       7.763   7.646  46.559  1.00 62.73           N1+
ATOM    820  CA  GLU H 108       9.123   8.115  46.211  1.00 60.96           C  
ATOM    821  CB  GLU H 108      10.151   7.006  46.503  1.00 62.13           C  
ATOM    822  CG  GLU H 108      11.609   7.449  46.363  0.88 63.83           C  
ATOM    823  CD  GLU H 108      12.504   6.260  46.682  0.88 69.21           C  
ATOM    824  OE1 GLU H 108      12.315   5.651  47.770  0.88 70.50           O  
ATOM    825  OE2 GLU H 108      13.390   5.945  45.844  0.50 83.00           O1-
ATOM    826  C   GLU H 108       9.182   8.467  44.759  1.00 59.06           C  
ATOM    827  O   GLU H 108       8.614   7.771  43.920  1.00 57.35           O  
ATOM    828  N   VAL H 109       9.872   9.575  44.425  1.00 56.60           N  
ATOM    829  CA  VAL H 109       9.934  10.002  43.057  1.00 55.74           C  
ATOM    830  CB  VAL H 109      10.455  11.400  42.895  1.00 57.06           C  
ATOM    831  CG1 VAL H 109      10.532  11.732  41.395  1.00 54.93           C  
ATOM    832  CG2 VAL H 109       9.553  12.351  43.700  1.00 56.57           C  
ATOM    833  C   VAL H 109      10.849   9.091  42.303  1.00 54.11           C  
ATOM    834  O   VAL H 109      11.918   8.726  42.791  1.00 54.14           O  
ATOM    835  N   GLN H 110      10.423   8.678  41.088  1.00 52.95           N  
ATOM    836  CA  GLN H 110      11.266   7.865  40.263  1.00 53.05           C  
ATOM    837  CB  GLN H 110      11.007   6.351  40.365  1.00 54.97           C  
ATOM    838  CG  GLN H 110      11.411   5.743  41.707  1.00 60.65           C  
ATOM    839  CD  GLN H 110      11.313   4.230  41.579  1.00 67.06           C  
ATOM    840  OE1 GLN H 110      10.770   3.555  42.453  1.00 71.22           O  
ATOM    841  NE2 GLN H 110      11.862   3.679  40.463  1.00 67.13           N  
ATOM    842  C   GLN H 110      11.067   8.231  38.822  1.00 51.05           C  
ATOM    843  O   GLN H 110       9.962   8.544  38.380  1.00 50.22           O  
ATOM    844  N   LEU H 111      12.176   8.214  38.060  1.00 48.84           N  
ATOM    845  CA  LEU H 111      12.153   8.454  36.647  1.00 46.83           C  
ATOM    846  CB  LEU H 111      13.074   9.614  36.232  1.00 45.22           C  
ATOM    847  CG  LEU H 111      12.643  10.971  36.819  1.00 46.66           C  
ATOM    848  CD1 LEU H 111      13.586  12.103  36.383  1.00 46.27           C  
ATOM    849  CD2 LEU H 111      11.175  11.281  36.485  1.00 44.56           C  
ATOM    850  C   LEU H 111      12.689   7.203  36.018  1.00 47.77           C  
ATOM    851  O   LEU H 111      13.842   6.832  36.239  1.00 50.94           O  
ATOM    852  N   GLN H 112      11.865   6.517  35.200  1.00 47.12           N  
ATOM    853  CA  GLN H 112      12.298   5.262  34.657  1.00 49.01           C  
ATOM    854  CB  GLN H 112      11.236   4.162  34.800  1.00 51.43           C  
ATOM    855  CG  GLN H 112      11.668   2.813  34.233  1.00 57.46           C  
ATOM    856  CD  GLN H 112      10.519   1.850  34.460  1.00 62.09           C  
ATOM    857  OE1 GLN H 112      10.405   1.247  35.525  1.00 60.69           O  
ATOM    858  NE2 GLN H 112       9.633   1.706  33.436  1.00 61.92           N  
ATOM    859  C   GLN H 112      12.604   5.414  33.202  1.00 47.55           C  
ATOM    860  O   GLN H 112      11.751   5.815  32.411  1.00 47.99           O  
ATOM    861  N   GLN H 113      13.853   5.074  32.825  1.00 45.69           N  
ATOM    862  CA  GLN H 113      14.291   5.145  31.462  1.00 45.68           C  
ATOM    863  CB  GLN H 113      15.501   6.070  31.255  1.00 45.63           C  
ATOM    864  CG  GLN H 113      15.248   7.529  31.635  1.00 45.14           C  
ATOM    865  CD  GLN H 113      16.535   8.297  31.376  1.00 45.64           C  
ATOM    866  OE1 GLN H 113      16.938   8.494  30.232  1.00 45.69           O  
ATOM    867  NE2 GLN H 113      17.211   8.738  32.468  1.00 42.20           N  
ATOM    868  C   GLN H 113      14.760   3.769  31.077  1.00 46.28           C  
ATOM    869  O   GLN H 113      15.245   3.002  31.907  1.00 46.62           O  
ATOM    870  N   PHE H 114      14.631   3.422  29.782  1.00 45.59           N  
ATOM    871  CA  PHE H 114      15.038   2.128  29.309  1.00 45.85           C  
ATOM    872  CB  PHE H 114      14.542   1.848  27.879  1.00 48.09           C  
ATOM    873  CG  PHE H 114      14.636   0.384  27.612  1.00 39.86           C  
ATOM    874  CD1 PHE H 114      13.663  -0.465  28.090  1.00  0.00           C  
ATOM    875  CD2 PHE H 114      15.672  -0.144  26.876  1.00  0.00           C  
ATOM    876  CE1 PHE H 114      13.726  -1.817  27.852  1.00  0.00           C  
ATOM    877  CE2 PHE H 114      15.739  -1.495  26.635  1.00  0.00           C  
ATOM    878  CZ  PHE H 114      14.768  -2.336  27.121  1.00  0.00           C  
ATOM    879  C   PHE H 114      16.540   2.116  29.326  1.00 47.96           C  
ATOM    880  O   PHE H 114      17.184   3.146  29.137  1.00 46.89           O  
ATOM    881  N   GLY H 115      17.134   0.932  29.582  1.00 48.28           N  
ATOM    882  CA  GLY H 115      18.554   0.793  29.739  1.00 47.99           C  
ATOM    883  C   GLY H 115      19.325   1.115  28.494  1.00 48.47           C  
ATOM    884  O   GLY H 115      20.352   1.789  28.576  1.00 47.92           O  
ATOM    885  N   ALA H 116      18.893   0.641  27.306  1.00 46.50           N  
ATOM    886  CA  ALA H 116      19.737   0.911  26.172  1.00 45.98           C  
ATOM    887  CB  ALA H 116      20.896  -0.091  26.021  1.00 45.76           C  
ATOM    888  C   ALA H 116      18.955   0.857  24.899  1.00 47.52           C  
ATOM    889  O   ALA H 116      17.860   0.301  24.841  1.00 47.67           O  
ATOM    890  N   GLU H 117      19.519   1.475  23.838  1.00 48.73           N  
ATOM    891  CA  GLU H 117      18.918   1.462  22.536  1.00 48.74           C  
ATOM    892  CB  GLU H 117      18.186   2.770  22.192  1.00 49.63           C  
ATOM    893  CG  GLU H 117      16.995   3.067  23.105  1.00 53.99           C  
ATOM    894  CD  GLU H 117      15.853   2.135  22.725  1.00 58.47           C  
ATOM    895  OE1 GLU H 117      15.781   1.741  21.531  1.00 60.97           O  
ATOM    896  OE2 GLU H 117      15.036   1.806  23.626  1.00 61.02           O1-
ATOM    897  C   GLU H 117      20.029   1.324  21.540  1.00 50.19           C  
ATOM    898  O   GLU H 117      21.069   1.971  21.660  1.00 48.73           O  
ATOM    899  N   LEU H 118      19.847   0.452  20.530  1.00 51.13           N  
ATOM    900  CA  LEU H 118      20.840   0.324  19.506  1.00 51.99           C  
ATOM    901  CB  LEU H 118      21.298  -1.124  19.262  1.00 53.81           C  
ATOM    902  CG  LEU H 118      22.363  -1.257  18.159  1.00 57.81           C  
ATOM    903  CD1 LEU H 118      23.632  -0.463  18.507  1.00 55.26           C  
ATOM    904  CD2 LEU H 118      22.663  -2.732  17.853  1.00 56.90           C  
ATOM    905  C   LEU H 118      20.190   0.837  18.263  1.00 53.16           C  
ATOM    906  O   LEU H 118      19.080   0.426  17.926  1.00 53.33           O  
ATOM    907  N   VAL H 119      20.855   1.768  17.552  1.00 53.23           N  
ATOM    908  CA  VAL H 119      20.187   2.336  16.421  1.00 53.77           C  
ATOM    909  CB  VAL H 119      19.633   3.695  16.751  1.00 53.91           C  
ATOM    910  CG1 VAL H 119      20.798   4.678  16.922  1.00 51.86           C  
ATOM    911  CG2 VAL H 119      18.590   4.098  15.702  1.00 54.57           C  
ATOM    912  C   VAL H 119      21.144   2.448  15.271  1.00 54.18           C  
ATOM    913  O   VAL H 119      22.336   2.699  15.446  1.00 53.22           O  
ATOM    914  N   LYS H 120      20.616   2.256  14.044  1.00 54.71           N  
ATOM    915  CA  LYS H 120      21.379   2.310  12.827  1.00 55.88           C  
ATOM    916  CB  LYS H 120      20.612   1.746  11.615  1.00 58.74           C  
ATOM    917  CG  LYS H 120      20.076   0.320  11.779  1.00 62.33           C  
ATOM    918  CD  LYS H 120      21.141  -0.770  11.899  1.00 66.33           C  
ATOM    919  CE  LYS H 120      20.537  -2.169  12.031  1.00 61.45           C  
ATOM    920  NZ  LYS H 120      21.611  -3.182  12.105  1.00 63.09           N1+
ATOM    921  C   LYS H 120      21.606   3.756  12.522  1.00 55.47           C  
ATOM    922  O   LYS H 120      20.801   4.604  12.895  1.00 54.44           O  
ATOM    923  N   PRO H 121      22.678   4.077  11.851  1.00 54.46           N  
ATOM    924  CA  PRO H 121      22.908   5.453  11.527  1.00 51.59           C  
ATOM    925  CD  PRO H 121      23.921   3.335  11.994  1.00 55.02           C  
ATOM    926  CB  PRO H 121      24.343   5.526  11.015  1.00 50.36           C  
ATOM    927  CG  PRO H 121      25.041   4.364  11.750  1.00 52.63           C  
ATOM    928  C   PRO H 121      21.875   5.937  10.564  1.00 52.54           C  
ATOM    929  O   PRO H 121      21.542   5.208   9.630  1.00 52.07           O  
ATOM    930  N   GLY H 122      21.361   7.162  10.778  1.00 51.97           N  
ATOM    931  CA  GLY H 122      20.383   7.729   9.896  1.00 52.03           C  
ATOM    932  C   GLY H 122      19.016   7.423  10.426  1.00 51.63           C  
ATOM    933  O   GLY H 122      18.035   8.039  10.013  1.00 51.51           O  
ATOM    934  N   ALA H 123      18.917   6.460  11.362  1.00 51.10           N  
ATOM    935  CA  ALA H 123      17.653   6.080  11.931  1.00 50.43           C  
ATOM    936  CB  ALA H 123      17.639   4.653  12.506  1.00 50.49           C  
ATOM    937  C   ALA H 123      17.337   7.025  13.046  1.00 51.18           C  
ATOM    938  O   ALA H 123      18.141   7.889  13.390  1.00 47.80           O  
ATOM    939  N   SER H 124      16.120   6.906  13.616  1.00 52.21           N  
ATOM    940  CA  SER H 124      15.726   7.757  14.703  1.00 52.14           C  
ATOM    941  CB  SER H 124      14.482   8.610  14.404  1.00 53.67           C  
ATOM    942  OG  SER H 124      14.754   9.543  13.369  1.00 57.22           O  
ATOM    943  C   SER H 124      15.373   6.888  15.870  1.00 52.55           C  
ATOM    944  O   SER H 124      15.091   5.701  15.709  1.00 54.43           O  
ATOM    945  N   VAL H 125      15.413   7.465  17.090  1.00 51.02           N  
ATOM    946  CA  VAL H 125      15.074   6.727  18.273  1.00 50.31           C  
ATOM    947  CB  VAL H 125      16.276   6.325  19.083  1.00 49.32           C  
ATOM    948  CG1 VAL H 125      16.955   7.598  19.620  1.00 49.15           C  
ATOM    949  CG2 VAL H 125      15.833   5.344  20.181  1.00 49.17           C  
ATOM    950  C   VAL H 125      14.227   7.612  19.133  1.00 49.71           C  
ATOM    951  O   VAL H 125      14.345   8.835  19.095  1.00 50.06           O  
ATOM    952  N   LYS H 126      13.326   6.998  19.925  1.00 47.93           N  
ATOM    953  CA  LYS H 126      12.451   7.742  20.787  1.00 48.22           C  
ATOM    954  CB  LYS H 126      10.977   7.487  20.424  1.00 49.11           C  
ATOM    955  CG  LYS H 126       9.948   8.377  21.120  1.00 52.35           C  
ATOM    956  CD  LYS H 126       8.560   8.272  20.479  1.00 53.81           C  
ATOM    957  CE  LYS H 126       7.494   9.135  21.154  1.00 54.94           C  
ATOM    958  NZ  LYS H 126       6.194   8.965  20.469  1.00 57.52           N1+
ATOM    959  C   LYS H 126      12.683   7.229  22.179  1.00 48.60           C  
ATOM    960  O   LYS H 126      12.331   6.092  22.488  1.00 51.34           O  
ATOM    961  N   ILE H 127      13.263   8.064  23.068  1.00 47.27           N  
ATOM    962  CA  ILE H 127      13.558   7.635  24.410  1.00 47.26           C  
ATOM    963  CB  ILE H 127      14.804   8.238  24.998  1.00 46.93           C  
ATOM    964  CG1 ILE H 127      16.035   7.846  24.166  1.00 60.81           C  
ATOM    965  CG2 ILE H 127      14.904   7.794  26.470  1.00 65.04           C  
ATOM    966  CD1 ILE H 127      17.294   8.627  24.543  1.00 51.38           C  
ATOM    967  C   ILE H 127      12.419   8.033  25.292  1.00 48.36           C  
ATOM    968  O   ILE H 127      11.806   9.081  25.098  1.00 49.44           O  
ATOM    969  N   SER H 128      12.088   7.170  26.275  1.00 46.86           N  
ATOM    970  CA  SER H 128      10.988   7.460  27.147  1.00 47.56           C  
ATOM    971  CB  SER H 128       9.939   6.336  27.201  1.00 48.68           C  
ATOM    972  OG  SER H 128      10.502   5.171  27.786  1.00 50.61           O  
ATOM    973  C   SER H 128      11.495   7.652  28.545  1.00 46.63           C  
ATOM    974  O   SER H 128      12.544   7.133  28.921  1.00 44.76           O  
ATOM    975  N   CYS H 129      10.756   8.456  29.339  1.00 47.18           N  
ATOM    976  CA  CYS H 129      11.080   8.681  30.718  1.00 48.10           C  
ATOM    977  CB  CYS H 129      11.788  10.038  30.952  1.00 47.16           C  
ATOM    978  SG  CYS H 129      12.219  10.379  32.690  1.00 49.10           S  
ATOM    979  C   CYS H 129       9.775   8.682  31.452  1.00 48.93           C  
ATOM    980  O   CYS H 129       9.028   9.658  31.406  1.00 49.61           O  
ATOM    981  N   LYS H 130       9.471   7.581  32.164  1.00 48.83           N  
ATOM    982  CA  LYS H 130       8.208   7.489  32.836  1.00 51.08           C  
ATOM    983  CB  LYS H 130       7.663   6.053  32.867  1.00 53.21           C  
ATOM    984  CG  LYS H 130       6.174   5.959  33.195  1.00 57.55           C  
ATOM    985  CD  LYS H 130       5.587   4.583  32.882  0.90 63.23           C  
ATOM    986  CE  LYS H 130       4.083   4.490  33.132  0.90 65.75           C  
ATOM    987  NZ  LYS H 130       3.595   3.136  32.785  0.90 68.77           N1+
ATOM    988  C   LYS H 130       8.411   7.949  34.241  1.00 50.12           C  
ATOM    989  O   LYS H 130       9.314   7.480  34.932  1.00 49.99           O  
ATOM    990  N   ALA H 131       7.558   8.882  34.701  1.00 49.31           N  
ATOM    991  CA  ALA H 131       7.720   9.438  36.012  1.00 49.79           C  
ATOM    992  CB  ALA H 131       7.629  10.976  36.048  1.00 50.21           C  
ATOM    993  C   ALA H 131       6.637   8.920  36.899  1.00 51.59           C  
ATOM    994  O   ALA H 131       5.558   8.550  36.436  1.00 53.25           O  
ATOM    995  N   SER H 132       6.937   8.838  38.212  1.00 51.58           N  
ATOM    996  CA  SER H 132       5.958   8.396  39.160  1.00 51.35           C  
ATOM    997  CB  SER H 132       5.869   6.866  39.273  1.00 51.54           C  
ATOM    998  OG  SER H 132       7.110   6.340  39.720  1.00 55.11           O  
ATOM    999  C   SER H 132       6.349   8.917  40.508  1.00 51.66           C  
ATOM   1000  O   SER H 132       7.500   9.290  40.734  1.00 51.78           O  
ATOM   1001  N   GLY H 133       5.362   8.967  41.427  1.00 42.72           N  
ATOM   1002  CA  GLY H 133       5.575   9.430  42.767  1.00 44.46           C  
ATOM   1003  C   GLY H 133       5.164  10.869  42.883  1.00 45.90           C  
ATOM   1004  O   GLY H 133       5.062  11.396  43.989  1.00 45.67           O  
ATOM   1005  N   TYR H 134       4.925  11.563  41.755  1.00 46.63           N  
ATOM   1006  CA  TYR H 134       4.558  12.945  41.885  1.00 46.81           C  
ATOM   1007  CB  TYR H 134       5.769  13.900  41.886  1.00 44.46           C  
ATOM   1008  CG  TYR H 134       6.460  13.873  40.561  1.00 43.71           C  
ATOM   1009  CD1 TYR H 134       6.007  14.646  39.518  1.00 43.45           C  
ATOM   1010  CD2 TYR H 134       7.572  13.091  40.355  1.00 41.46           C  
ATOM   1011  CE1 TYR H 134       6.644  14.635  38.300  1.00 41.33           C  
ATOM   1012  CE2 TYR H 134       8.216  13.073  39.139  1.00 40.31           C  
ATOM   1013  CZ  TYR H 134       7.749  13.845  38.107  1.00 40.89           C  
ATOM   1014  OH  TYR H 134       8.405  13.832  36.858  1.00 39.69           O  
ATOM   1015  C   TYR H 134       3.649  13.331  40.761  1.00 47.85           C  
ATOM   1016  O   TYR H 134       3.443  12.567  39.818  1.00 49.82           O  
ATOM   1017  N   THR H 135       3.071  14.546  40.845  1.00 49.01           N  
ATOM   1018  CA  THR H 135       2.186  14.982  39.807  1.00 46.46           C  
ATOM   1019  CB  THR H 135       1.268  16.090  40.241  1.00 47.87           C  
ATOM   1020  OG1 THR H 135       0.419  16.472  39.170  1.00 46.54           O  
ATOM   1021  CG2 THR H 135       2.103  17.276  40.742  1.00 45.87           C  
ATOM   1022  C   THR H 135       3.053  15.434  38.673  1.00 45.40           C  
ATOM   1023  O   THR H 135       3.803  16.403  38.771  1.00 46.27           O  
ATOM   1024  N   PHE H 136       2.931  14.714  37.545  1.00 44.15           N  
ATOM   1025  CA  PHE H 136       3.741  14.830  36.364  1.00 42.99           C  
ATOM   1026  CB  PHE H 136       3.316  13.809  35.294  1.00 43.84           C  
ATOM   1027  CG  PHE H 136       4.294  13.849  34.176  1.00 45.55           C  
ATOM   1028  CD1 PHE H 136       5.457  13.116  34.240  1.00 44.88           C  
ATOM   1029  CD2 PHE H 136       4.045  14.612  33.061  1.00 45.68           C  
ATOM   1030  CE1 PHE H 136       6.361  13.148  33.204  1.00 45.16           C  
ATOM   1031  CE2 PHE H 136       4.947  14.646  32.026  1.00 45.30           C  
ATOM   1032  CZ  PHE H 136       6.107  13.912  32.092  1.00 46.14           C  
ATOM   1033  C   PHE H 136       3.630  16.197  35.757  1.00 42.90           C  
ATOM   1034  O   PHE H 136       4.611  16.746  35.260  1.00 41.51           O  
ATOM   1035  N   THR H 137       2.416  16.767  35.761  1.00 41.94           N  
ATOM   1036  CA  THR H 137       2.110  18.021  35.132  1.00 42.94           C  
ATOM   1037  CB  THR H 137       0.634  18.294  35.069  1.00 42.94           C  
ATOM   1038  OG1 THR H 137       0.093  18.442  36.374  1.00 46.34           O  
ATOM   1039  CG2 THR H 137      -0.044  17.114  34.350  1.00 42.64           C  
ATOM   1040  C   THR H 137       2.770  19.183  35.822  1.00 42.82           C  
ATOM   1041  O   THR H 137       2.980  20.224  35.204  1.00 42.84           O  
ATOM   1042  N   ASP H 138       3.042  19.073  37.134  1.00 42.59           N  
ATOM   1043  CA  ASP H 138       3.574  20.155  37.924  1.00 42.84           C  
ATOM   1044  CB  ASP H 138       3.422  19.941  39.436  1.00 42.88           C  
ATOM   1045  CG  ASP H 138       1.984  20.313  39.774  1.00 30.52           C  
ATOM   1046  OD1 ASP H 138       1.342  20.979  38.918  1.00 29.85           O  
ATOM   1047  OD2 ASP H 138       1.512  19.952  40.884  1.00 32.84           O1-
ATOM   1048  C   ASP H 138       5.011  20.534  37.662  1.00 41.62           C  
ATOM   1049  O   ASP H 138       5.366  21.679  37.933  1.00 42.97           O  
ATOM   1050  N   TYR H 139       5.894  19.631  37.176  1.00 40.00           N  
ATOM   1051  CA  TYR H 139       7.300  19.992  37.113  1.00 37.40           C  
ATOM   1052  CB  TYR H 139       8.200  19.066  37.961  1.00 39.70           C  
ATOM   1053  CG  TYR H 139       7.881  19.268  39.399  1.00 42.86           C  
ATOM   1054  CD1 TYR H 139       6.801  18.643  39.977  1.00 42.61           C  
ATOM   1055  CD2 TYR H 139       8.675  20.081  40.173  1.00 43.92           C  
ATOM   1056  CE1 TYR H 139       6.509  18.832  41.307  1.00 44.68           C  
ATOM   1057  CE2 TYR H 139       8.389  20.274  41.502  1.00 45.29           C  
ATOM   1058  CZ  TYR H 139       7.305  19.651  42.074  1.00 45.22           C  
ATOM   1059  OH  TYR H 139       7.014  19.853  43.440  1.00 45.46           O  
ATOM   1060  C   TYR H 139       7.866  19.917  35.715  1.00 34.73           C  
ATOM   1061  O   TYR H 139       7.359  19.175  34.874  1.00 36.80           O  
ATOM   1062  N   ASN H 140       8.950  20.710  35.444  1.00 43.90           N  
ATOM   1063  CA  ASN H 140       9.582  20.674  34.153  1.00 43.48           C  
ATOM   1064  CB  ASN H 140      10.456  21.910  33.870  1.00 43.39           C  
ATOM   1065  CG  ASN H 140      11.100  21.743  32.502  1.00 36.36           C  
ATOM   1066  OD1 ASN H 140      10.509  22.065  31.472  1.00  0.00           O  
ATOM   1067  ND2 ASN H 140      12.361  21.234  32.492  1.00  0.00           N  
ATOM   1068  C   ASN H 140      10.479  19.474  34.090  1.00 43.61           C  
ATOM   1069  O   ASN H 140      11.130  19.119  35.073  1.00 42.90           O  
ATOM   1070  N   MET H 141      10.520  18.816  32.909  1.00 42.90           N  
ATOM   1071  CA  MET H 141      11.368  17.677  32.691  1.00 42.22           C  
ATOM   1072  CB  MET H 141      10.675  16.477  32.025  1.00 41.22           C  
ATOM   1073  CG  MET H 141       9.671  15.777  32.935  1.00 50.83           C  
ATOM   1074  SD  MET H 141      10.410  15.043  34.424  1.00 61.93           S  
ATOM   1075  CE  MET H 141      11.069  13.584  33.579  1.00 47.33           C  
ATOM   1076  C   MET H 141      12.450  18.105  31.751  1.00 41.58           C  
ATOM   1077  O   MET H 141      12.190  18.746  30.735  1.00 44.23           O  
ATOM   1078  N   ASP H 142      13.705  17.748  32.077  1.00 38.51           N  
ATOM   1079  CA  ASP H 142      14.834  18.178  31.301  1.00 38.84           C  
ATOM   1080  CB  ASP H 142      15.852  18.960  32.147  1.00 40.17           C  
ATOM   1081  CG  ASP H 142      15.196  20.248  32.636  1.00 43.14           C  
ATOM   1082  OD1 ASP H 142      15.128  21.222  31.841  1.00 59.26           O  
ATOM   1083  OD2 ASP H 142      14.749  20.270  33.813  1.00  0.00           O1-
ATOM   1084  C   ASP H 142      15.550  16.968  30.775  1.00 40.84           C  
ATOM   1085  O   ASP H 142      15.451  15.880  31.341  1.00 41.91           O  
ATOM   1086  N   TRP H 143      16.280  17.126  29.650  1.00 39.71           N  
ATOM   1087  CA  TRP H 143      17.034  16.027  29.115  1.00 39.58           C  
ATOM   1088  CB  TRP H 143      16.518  15.560  27.746  1.00 37.81           C  
ATOM   1089  CG  TRP H 143      15.149  14.929  27.837  1.00 40.45           C  
ATOM   1090  CD2 TRP H 143      14.917  13.512  27.911  1.00 42.07           C  
ATOM   1091  CD1 TRP H 143      13.922  15.523  27.871  1.00 41.38           C  
ATOM   1092  NE1 TRP H 143      12.939  14.569  27.966  1.00 43.61           N  
ATOM   1093  CE2 TRP H 143      13.535  13.326  27.990  1.00 43.22           C  
ATOM   1094  CE3 TRP H 143      15.781  12.457  27.912  1.00 43.70           C  
ATOM   1095  CZ2 TRP H 143      12.997  12.074  28.071  1.00 44.75           C  
ATOM   1096  CZ3 TRP H 143      15.234  11.196  27.995  1.00 44.82           C  
ATOM   1097  CH2 TRP H 143      13.869  11.008  28.073  1.00 44.43           C  
ATOM   1098  C   TRP H 143      18.461  16.467  28.987  1.00 40.68           C  
ATOM   1099  O   TRP H 143      18.746  17.563  28.505  1.00 40.77           O  
ATOM   1100  N   VAL H 144      19.398  15.601  29.432  1.00 39.56           N  
ATOM   1101  CA  VAL H 144      20.792  15.942  29.413  1.00 40.34           C  
ATOM   1102  CB  VAL H 144      21.391  16.064  30.785  1.00 37.29           C  
ATOM   1103  CG1 VAL H 144      22.894  16.362  30.648  1.00 36.04           C  
ATOM   1104  CG2 VAL H 144      20.608  17.135  31.564  1.00 34.19           C  
ATOM   1105  C   VAL H 144      21.538  14.862  28.693  1.00 41.28           C  
ATOM   1106  O   VAL H 144      21.229  13.678  28.815  1.00 41.17           O  
ATOM   1107  N   LYS H 145      22.564  15.267  27.920  1.00 40.99           N  
ATOM   1108  CA  LYS H 145      23.347  14.351  27.140  1.00 42.02           C  
ATOM   1109  CB  LYS H 145      23.545  14.847  25.700  1.00 42.00           C  
ATOM   1110  CG  LYS H 145      24.370  13.930  24.799  1.00 41.92           C  
ATOM   1111  CD  LYS H 145      24.371  14.403  23.343  1.00 42.37           C  
ATOM   1112  CE  LYS H 145      25.316  13.627  22.424  1.00 44.27           C  
ATOM   1113  NZ  LYS H 145      25.248  14.184  21.055  1.00 44.84           N1+
ATOM   1114  C   LYS H 145      24.706  14.263  27.748  1.00 40.32           C  
ATOM   1115  O   LYS H 145      25.296  15.282  28.104  1.00 36.63           O  
ATOM   1116  N   GLN H 146      25.229  13.030  27.901  1.00 41.94           N  
ATOM   1117  CA  GLN H 146      26.557  12.899  28.416  1.00 45.01           C  
ATOM   1118  CB  GLN H 146      26.613  12.373  29.860  1.00 42.53           C  
ATOM   1119  CG  GLN H 146      28.032  12.338  30.430  1.00 40.21           C  
ATOM   1120  CD  GLN H 146      27.930  12.083  31.927  1.00 41.98           C  
ATOM   1121  OE1 GLN H 146      27.206  11.195  32.373  1.00 41.56           O  
ATOM   1122  NE2 GLN H 146      28.671  12.893  32.732  1.00 41.03           N  
ATOM   1123  C   GLN H 146      27.307  11.950  27.539  1.00 46.22           C  
ATOM   1124  O   GLN H 146      26.945  10.782  27.395  1.00 45.72           O  
ATOM   1125  N   SER H 147      28.389  12.456  26.922  1.00 48.70           N  
ATOM   1126  CA  SER H 147      29.222  11.662  26.076  1.00 53.80           C  
ATOM   1127  CB  SER H 147      30.056  12.505  25.095  1.00 55.37           C  
ATOM   1128  OG  SER H 147      30.907  13.390  25.811  1.00 81.11           O  
ATOM   1129  C   SER H 147      30.167  10.924  26.968  1.00 56.56           C  
ATOM   1130  O   SER H 147      30.299  11.215  28.155  1.00 56.87           O  
ATOM   1131  N   HIS H 148      30.879   9.950  26.386  1.00 58.05           N  
ATOM   1132  CA  HIS H 148      31.792   9.123  27.113  1.00 57.71           C  
ATOM   1133  ND1 HIS H 148      30.773   7.171  24.459  1.00 86.83           N  
ATOM   1134  CG  HIS H 148      31.304   7.101  25.728  1.00 58.58           C  
ATOM   1135  CB  HIS H 148      32.387   8.007  26.240  1.00 57.22           C  
ATOM   1136  NE2 HIS H 148      29.677   5.549  25.516  1.00 86.82           N  
ATOM   1137  CD2 HIS H 148      30.623   6.105  26.359  1.00 86.74           C  
ATOM   1138  CE1 HIS H 148      29.805   6.221  24.386  1.00 86.61           C  
ATOM   1139  C   HIS H 148      32.897   9.984  27.676  1.00 56.83           C  
ATOM   1140  O   HIS H 148      33.513   9.620  28.674  1.00 57.12           O  
ATOM   1141  N   GLY H 149      33.173  11.145  27.041  1.00 56.19           N  
ATOM   1142  CA  GLY H 149      34.169  12.118  27.437  1.00 58.06           C  
ATOM   1143  C   GLY H 149      33.839  12.601  28.816  1.00 60.79           C  
ATOM   1144  O   GLY H 149      34.709  13.077  29.545  1.00 61.70           O  
ATOM   1145  N   LYS H 150      32.556  12.482  29.196  1.00 61.42           N  
ATOM   1146  CA  LYS H 150      32.083  12.851  30.500  1.00 61.06           C  
ATOM   1147  CB  LYS H 150      32.944  12.286  31.643  1.00 64.48           C  
ATOM   1148  CG  LYS H 150      32.820  10.775  31.835  1.00 67.61           C  
ATOM   1149  CD  LYS H 150      33.865  10.199  32.792  0.83 79.87           C  
ATOM   1150  CE  LYS H 150      33.688   8.703  33.046  0.50 82.51           C  
ATOM   1151  NZ  LYS H 150      32.401   8.463  33.735  0.50 82.56           N1+
ATOM   1152  C   LYS H 150      31.920  14.315  30.791  1.00 57.37           C  
ATOM   1153  O   LYS H 150      32.467  14.827  31.762  1.00 54.54           O  
ATOM   1154  N   SER H 151      31.172  15.047  29.950  1.00 55.89           N  
ATOM   1155  CA  SER H 151      30.748  16.371  30.310  1.00 51.27           C  
ATOM   1156  CB  SER H 151      31.308  17.451  29.369  1.00 80.26           C  
ATOM   1157  OG  SER H 151      30.888  17.198  28.037  1.00 80.33           O  
ATOM   1158  C   SER H 151      29.249  16.336  30.135  1.00 49.00           C  
ATOM   1159  O   SER H 151      28.743  15.563  29.326  1.00 48.64           O  
ATOM   1160  N   LEU H 152      28.483  17.150  30.893  1.00 47.39           N  
ATOM   1161  CA  LEU H 152      27.044  17.124  30.796  1.00 45.32           C  
ATOM   1162  CB  LEU H 152      26.365  17.401  32.148  1.00 44.25           C  
ATOM   1163  CG  LEU H 152      26.653  16.328  33.213  1.00 43.23           C  
ATOM   1164  CD1 LEU H 152      26.023  16.700  34.561  1.00 44.08           C  
ATOM   1165  CD2 LEU H 152      26.205  14.939  32.739  1.00 39.82           C  
ATOM   1166  C   LEU H 152      26.618  18.222  29.871  1.00 42.94           C  
ATOM   1167  O   LEU H 152      27.111  19.345  29.960  1.00 43.50           O  
ATOM   1168  N   GLN H 153      25.687  17.918  28.942  1.00 41.16           N  
ATOM   1169  CA  GLN H 153      25.226  18.930  28.032  1.00 41.41           C  
ATOM   1170  CB  GLN H 153      25.645  18.658  26.577  1.00 42.97           C  
ATOM   1171  CG  GLN H 153      25.291  19.787  25.609  1.00 48.95           C  
ATOM   1172  CD  GLN H 153      25.949  19.476  24.272  1.00 53.78           C  
ATOM   1173  OE1 GLN H 153      25.966  18.332  23.822  1.00 55.85           O  
ATOM   1174  NE2 GLN H 153      26.525  20.525  23.625  1.00  0.00           N  
ATOM   1175  C   GLN H 153      23.729  18.971  28.103  1.00 40.24           C  
ATOM   1176  O   GLN H 153      23.060  17.946  27.989  1.00 39.67           O  
ATOM   1177  N   TRP H 154      23.155  20.176  28.285  1.00 39.24           N  
ATOM   1178  CA  TRP H 154      21.730  20.291  28.430  1.00 38.52           C  
ATOM   1179  CB  TRP H 154      21.337  21.559  29.207  1.00 36.97           C  
ATOM   1180  CG  TRP H 154      19.857  21.761  29.387  1.00 37.84           C  
ATOM   1181  CD2 TRP H 154      19.078  22.680  28.608  1.00 39.06           C  
ATOM   1182  CD1 TRP H 154      19.003  21.182  30.278  1.00 37.58           C  
ATOM   1183  NE1 TRP H 154      17.735  21.680  30.100  1.00 37.95           N  
ATOM   1184  CE2 TRP H 154      17.767  22.604  29.076  1.00 39.19           C  
ATOM   1185  CE3 TRP H 154      19.428  23.522  27.592  1.00 38.28           C  
ATOM   1186  CZ2 TRP H 154      16.781  23.373  28.531  1.00 39.07           C  
ATOM   1187  CZ3 TRP H 154      18.429  24.289  27.039  1.00 36.82           C  
ATOM   1188  CH2 TRP H 154      17.131  24.216  27.500  1.00 38.46           C  
ATOM   1189  C   TRP H 154      21.093  20.337  27.071  1.00 39.54           C  
ATOM   1190  O   TRP H 154      21.423  21.197  26.259  1.00 41.42           O  
ATOM   1191  N   ILE H 155      20.222  19.346  26.772  1.00 37.59           N  
ATOM   1192  CA  ILE H 155      19.512  19.241  25.521  1.00 38.27           C  
ATOM   1193  CB  ILE H 155      18.987  17.855  25.292  1.00 38.04           C  
ATOM   1194  CG1 ILE H 155      20.151  16.852  25.243  1.00 39.40           C  
ATOM   1195  CG2 ILE H 155      18.132  17.864  24.014  1.00 37.04           C  
ATOM   1196  CD1 ILE H 155      19.699  15.394  25.300  1.00 39.96           C  
ATOM   1197  C   ILE H 155      18.337  20.174  25.417  1.00 40.29           C  
ATOM   1198  O   ILE H 155      18.213  20.922  24.447  1.00 41.21           O  
ATOM   1199  N   GLY H 156      17.437  20.161  26.427  1.00 40.56           N  
ATOM   1200  CA  GLY H 156      16.242  20.960  26.347  1.00 39.98           C  
ATOM   1201  C   GLY H 156      15.324  20.572  27.467  1.00 41.23           C  
ATOM   1202  O   GLY H 156      15.571  19.609  28.190  1.00 42.23           O  
ATOM   1203  N   ASP H 157      14.226  21.340  27.637  1.00 40.20           N  
ATOM   1204  CA  ASP H 157      13.292  21.089  28.699  1.00 40.06           C  
ATOM   1205  CB  ASP H 157      13.437  22.087  29.867  1.00 31.91           C  
ATOM   1206  CG  ASP H 157      13.315  23.537  29.385  1.00 35.71           C  
ATOM   1207  OD1 ASP H 157      12.529  23.817  28.442  1.00  0.00           O  
ATOM   1208  OD2 ASP H 157      14.016  24.394  29.985  1.00  0.00           O1-
ATOM   1209  C   ASP H 157      11.896  21.173  28.171  1.00 42.07           C  
ATOM   1210  O   ASP H 157      11.660  21.750  27.110  1.00 41.88           O  
ATOM   1211  N   ILE H 158      10.937  20.552  28.891  1.00 41.22           N  
ATOM   1212  CA  ILE H 158       9.558  20.626  28.505  1.00 41.34           C  
ATOM   1213  CB  ILE H 158       9.089  19.405  27.767  1.00 40.67           C  
ATOM   1214  CG1 ILE H 158       7.670  19.612  27.208  1.00 40.38           C  
ATOM   1215  CG2 ILE H 158       9.238  18.195  28.705  1.00 39.50           C  
ATOM   1216  CD1 ILE H 158       7.245  18.538  26.206  1.00 38.64           C  
ATOM   1217  C   ILE H 158       8.700  20.766  29.730  1.00 43.62           C  
ATOM   1218  O   ILE H 158       8.976  20.168  30.770  1.00 43.16           O  
ATOM   1219  N   SER H 159       7.619  21.571  29.635  1.00 44.83           N  
ATOM   1220  CA  SER H 159       6.713  21.695  30.744  1.00 45.58           C  
ATOM   1221  CB  SER H 159       6.181  23.124  30.948  1.00 46.00           C  
ATOM   1222  OG  SER H 159       7.243  24.001  31.292  1.00  0.00           O  
ATOM   1223  C   SER H 159       5.542  20.827  30.398  1.00 46.10           C  
ATOM   1224  O   SER H 159       4.858  21.038  29.398  1.00 46.95           O  
ATOM   1225  N   PRO H 160       5.284  19.869  31.233  1.00 55.83           N  
ATOM   1226  CA  PRO H 160       4.257  18.914  30.934  1.00 58.64           C  
ATOM   1227  CD  PRO H 160       6.287  19.344  32.144  1.00 52.95           C  
ATOM   1228  CB  PRO H 160       4.386  17.826  31.998  1.00 57.02           C  
ATOM   1229  CG  PRO H 160       5.873  17.884  32.395  1.00 55.50           C  
ATOM   1230  C   PRO H 160       2.887  19.499  30.844  1.00 60.40           C  
ATOM   1231  O   PRO H 160       2.081  18.982  30.072  1.00 61.69           O  
ATOM   1232  N   TYR H 161       2.579  20.537  31.643  1.00 62.67           N  
ATOM   1233  CA  TYR H 161       1.250  21.077  31.583  1.00 67.01           C  
ATOM   1234  CB  TYR H 161       0.992  22.130  32.673  1.00 66.99           C  
ATOM   1235  CG  TYR H 161      -0.400  22.630  32.495  1.00 72.22           C  
ATOM   1236  CD1 TYR H 161      -1.459  21.990  33.094  1.00 74.03           C  
ATOM   1237  CD2 TYR H 161      -0.639  23.742  31.721  1.00 76.45           C  
ATOM   1238  CE1 TYR H 161      -2.740  22.458  32.924  1.00 77.74           C  
ATOM   1239  CE2 TYR H 161      -1.917  24.214  31.547  1.00 79.90           C  
ATOM   1240  CZ  TYR H 161      -2.967  23.570  32.150  1.00 81.00           C  
ATOM   1241  OH  TYR H 161      -4.279  24.052  31.974  1.00 82.77           O  
ATOM   1242  C   TYR H 161       1.020  21.753  30.264  1.00 68.05           C  
ATOM   1243  O   TYR H 161       0.041  21.466  29.574  1.00 68.13           O  
ATOM   1244  N   TYR H 162       1.927  22.681  29.893  1.00 67.52           N  
ATOM   1245  CA  TYR H 162       1.804  23.449  28.683  1.00 69.36           C  
ATOM   1246  CB  TYR H 162       2.823  24.598  28.589  1.00 75.85           C  
ATOM   1247  CG  TYR H 162       2.618  25.554  29.712  1.00 84.41           C  
ATOM   1248  CD1 TYR H 162       3.224  25.343  30.931  1.00 87.20           C  
ATOM   1249  CD2 TYR H 162       1.823  26.663  29.543  1.00 87.78           C  
ATOM   1250  CE1 TYR H 162       3.043  26.227  31.966  1.00 89.56           C  
ATOM   1251  CE2 TYR H 162       1.638  27.550  30.577  1.00 88.39           C  
ATOM   1252  CZ  TYR H 162       2.248  27.333  31.788  1.00 91.74           C  
ATOM   1253  OH  TYR H 162       2.059  28.245  32.847  1.00 96.26           O  
ATOM   1254  C   TYR H 162       2.086  22.596  27.489  1.00 63.54           C  
ATOM   1255  O   TYR H 162       1.364  22.625  26.495  1.00 62.70           O  
ATOM   1256  N   GLY H 163       3.162  21.797  27.583  1.00 55.15           N  
ATOM   1257  CA  GLY H 163       3.668  21.052  26.471  1.00 57.31           C  
ATOM   1258  C   GLY H 163       4.680  21.949  25.822  1.00 57.94           C  
ATOM   1259  O   GLY H 163       5.208  21.630  24.757  1.00 56.51           O  
ATOM   1260  N   SER H 164       4.968  23.109  26.463  1.00 49.64           N  
ATOM   1261  CA  SER H 164       5.917  24.030  25.902  1.00 49.36           C  
ATOM   1262  CB  SER H 164       5.933  25.407  26.588  1.00 45.64           C  
ATOM   1263  OG  SER H 164       6.389  25.280  27.927  1.00  0.00           O  
ATOM   1264  C   SER H 164       7.274  23.434  26.053  1.00 47.97           C  
ATOM   1265  O   SER H 164       7.583  22.822  27.074  1.00 48.47           O  
ATOM   1266  N   THR H 165       8.129  23.604  25.027  1.00 48.45           N  
ATOM   1267  CA  THR H 165       9.431  23.021  25.110  1.00 46.18           C  
ATOM   1268  CB  THR H 165       9.550  21.788  24.262  1.00 49.76           C  
ATOM   1269  OG1 THR H 165      10.852  21.231  24.371  1.00 54.50           O  
ATOM   1270  CG2 THR H 165       9.225  22.160  22.805  1.00 53.82           C  
ATOM   1271  C   THR H 165      10.440  24.015  24.637  1.00 45.66           C  
ATOM   1272  O   THR H 165      10.171  24.813  23.740  1.00 47.24           O  
ATOM   1273  N   GLY H 166      11.642  23.982  25.250  1.00 43.69           N  
ATOM   1274  CA  GLY H 166      12.701  24.866  24.870  1.00 44.36           C  
ATOM   1275  C   GLY H 166      13.887  24.010  24.563  1.00 45.05           C  
ATOM   1276  O   GLY H 166      14.084  22.968  25.187  1.00 46.42           O  
ATOM   1277  N   TYR H 167      14.725  24.432  23.593  1.00 42.25           N  
ATOM   1278  CA  TYR H 167      15.840  23.599  23.251  1.00 40.96           C  
ATOM   1279  CB  TYR H 167      15.741  22.936  21.865  1.00 40.66           C  
ATOM   1280  CG  TYR H 167      14.512  22.098  21.786  1.00 41.08           C  
ATOM   1281  CD1 TYR H 167      14.477  20.839  22.332  1.00 39.43           C  
ATOM   1282  CD2 TYR H 167      13.383  22.584  21.169  1.00 45.71           C  
ATOM   1283  CE1 TYR H 167      13.340  20.072  22.249  1.00 44.32           C  
ATOM   1284  CE2 TYR H 167      12.242  21.822  21.082  1.00 43.06           C  
ATOM   1285  CZ  TYR H 167      12.220  20.561  21.622  1.00 48.30           C  
ATOM   1286  OH  TYR H 167      11.051  19.775  21.536  1.00 50.40           O  
ATOM   1287  C   TYR H 167      17.075  24.434  23.181  1.00 43.16           C  
ATOM   1288  O   TYR H 167      17.021  25.638  22.935  1.00 44.45           O  
ATOM   1289  N   SER H 168      18.235  23.790  23.417  1.00 43.12           N  
ATOM   1290  CA  SER H 168      19.475  24.477  23.242  1.00 45.33           C  
ATOM   1291  CB  SER H 168      20.699  23.668  23.696  1.00 46.47           C  
ATOM   1292  OG  SER H 168      21.885  24.420  23.482  1.00 60.40           O  
ATOM   1293  C   SER H 168      19.569  24.678  21.763  1.00 47.88           C  
ATOM   1294  O   SER H 168      19.012  23.904  20.988  1.00 48.19           O  
ATOM   1295  N   GLN H 169      20.278  25.727  21.319  1.00 48.95           N  
ATOM   1296  CA  GLN H 169      20.299  25.979  19.908  1.00 51.37           C  
ATOM   1297  CB  GLN H 169      20.950  27.318  19.511  1.00 55.28           C  
ATOM   1298  CG  GLN H 169      22.366  27.528  20.034  1.00 58.28           C  
ATOM   1299  CD  GLN H 169      22.223  28.303  21.336  1.00 64.63           C  
ATOM   1300  OE1 GLN H 169      21.672  29.402  21.356  1.00 63.84           O  
ATOM   1301  NE2 GLN H 169      22.718  27.711  22.455  1.00 80.28           N  
ATOM   1302  C   GLN H 169      20.934  24.842  19.161  1.00 51.29           C  
ATOM   1303  O   GLN H 169      20.510  24.522  18.051  1.00 51.75           O  
ATOM   1304  N   LYS H 170      21.955  24.188  19.743  1.00 49.50           N  
ATOM   1305  CA  LYS H 170      22.658  23.129  19.064  1.00 50.73           C  
ATOM   1306  CB  LYS H 170      23.801  22.554  19.918  1.00 54.05           C  
ATOM   1307  CG  LYS H 170      24.874  23.581  20.288  1.00 52.61           C  
ATOM   1308  CD  LYS H 170      25.614  24.178  19.089  1.00 58.35           C  
ATOM   1309  CE  LYS H 170      26.737  23.286  18.562  1.00 61.31           C  
ATOM   1310  NZ  LYS H 170      27.766  23.103  19.610  1.00 66.85           N1+
ATOM   1311  C   LYS H 170      21.728  21.987  18.742  1.00 49.50           C  
ATOM   1312  O   LYS H 170      21.809  21.388  17.669  1.00 50.61           O  
ATOM   1313  N   PHE H 171      20.839  21.643  19.689  1.00 49.34           N  
ATOM   1314  CA  PHE H 171      19.910  20.545  19.628  1.00 48.74           C  
ATOM   1315  CB  PHE H 171      19.427  20.078  21.008  1.00 48.47           C  
ATOM   1316  CG  PHE H 171      20.607  19.380  21.593  1.00 54.18           C  
ATOM   1317  CD1 PHE H 171      20.836  18.056  21.299  1.00 53.74           C  
ATOM   1318  CD2 PHE H 171      21.499  20.042  22.404  1.00 47.96           C  
ATOM   1319  CE1 PHE H 171      21.922  17.394  21.818  1.00 54.08           C  
ATOM   1320  CE2 PHE H 171      22.588  19.384  22.926  1.00 52.92           C  
ATOM   1321  CZ  PHE H 171      22.801  18.058  22.637  1.00 54.97           C  
ATOM   1322  C   PHE H 171      18.739  20.782  18.730  1.00 49.56           C  
ATOM   1323  O   PHE H 171      18.043  19.826  18.390  1.00 48.17           O  
ATOM   1324  N   LYS H 172      18.421  22.050  18.406  1.00 51.05           N  
ATOM   1325  CA  LYS H 172      17.285  22.338  17.571  1.00 52.86           C  
ATOM   1326  CB  LYS H 172      17.254  23.792  17.062  1.00 53.72           C  
ATOM   1327  CG  LYS H 172      16.952  24.862  18.112  1.00 58.69           C  
ATOM   1328  CD  LYS H 172      15.523  24.815  18.648  1.00 62.43           C  
ATOM   1329  CE  LYS H 172      15.149  26.037  19.487  1.00 69.12           C  
ATOM   1330  NZ  LYS H 172      13.691  26.048  19.736  1.00 71.45           N1+
ATOM   1331  C   LYS H 172      17.341  21.486  16.333  1.00 52.86           C  
ATOM   1332  O   LYS H 172      18.345  21.434  15.623  1.00 52.83           O  
ATOM   1333  N   GLY H 173      16.234  20.764  16.068  1.00 50.65           N  
ATOM   1334  CA  GLY H 173      16.091  19.972  14.882  1.00 51.34           C  
ATOM   1335  C   GLY H 173      16.469  18.549  15.182  1.00 53.88           C  
ATOM   1336  O   GLY H 173      15.893  17.621  14.616  1.00 55.91           O  
ATOM   1337  N   LYS H 174      17.488  18.351  16.044  1.00 51.75           N  
ATOM   1338  CA  LYS H 174      17.972  17.051  16.434  1.00 49.53           C  
ATOM   1339  CB  LYS H 174      19.314  17.153  17.174  1.00 51.12           C  
ATOM   1340  CG  LYS H 174      20.134  15.865  17.186  1.00 50.90           C  
ATOM   1341  CD  LYS H 174      20.745  15.543  15.823  1.00 54.18           C  
ATOM   1342  CE  LYS H 174      21.806  14.445  15.866  1.00 55.51           C  
ATOM   1343  NZ  LYS H 174      22.340  14.209  14.507  1.00 56.63           N1+
ATOM   1344  C   LYS H 174      17.012  16.374  17.371  1.00 49.29           C  
ATOM   1345  O   LYS H 174      16.655  15.212  17.179  1.00 49.40           O  
ATOM   1346  N   ALA H 175      16.551  17.104  18.411  1.00 46.91           N  
ATOM   1347  CA  ALA H 175      15.741  16.481  19.424  1.00 45.70           C  
ATOM   1348  CB  ALA H 175      16.317  16.629  20.842  1.00 43.40           C  
ATOM   1349  C   ALA H 175      14.381  17.102  19.438  1.00 46.86           C  
ATOM   1350  O   ALA H 175      14.222  18.296  19.192  1.00 48.80           O  
ATOM   1351  N   THR H 176      13.352  16.272  19.706  1.00 45.96           N  
ATOM   1352  CA  THR H 176      12.000  16.745  19.799  1.00 46.76           C  
ATOM   1353  CB  THR H 176      11.112  16.198  18.720  1.00 48.05           C  
ATOM   1354  OG1 THR H 176      11.625  16.552  17.444  1.00 47.00           O  
ATOM   1355  CG2 THR H 176       9.698  16.775  18.900  1.00 47.21           C  
ATOM   1356  C   THR H 176      11.462  16.243  21.105  1.00 47.65           C  
ATOM   1357  O   THR H 176      11.521  15.047  21.384  1.00 47.79           O  
ATOM   1358  N   LEU H 177      10.908  17.145  21.939  1.00 46.32           N  
ATOM   1359  CA  LEU H 177      10.426  16.726  23.226  1.00 46.40           C  
ATOM   1360  CB  LEU H 177      10.883  17.635  24.378  1.00 44.15           C  
ATOM   1361  CG  LEU H 177      12.409  17.653  24.565  1.00 44.26           C  
ATOM   1362  CD1 LEU H 177      12.822  18.555  25.739  1.00 43.98           C  
ATOM   1363  CD2 LEU H 177      12.973  16.229  24.675  1.00 43.42           C  
ATOM   1364  C   LEU H 177       8.930  16.734  23.230  1.00 47.58           C  
ATOM   1365  O   LEU H 177       8.289  17.651  22.719  1.00 48.71           O  
ATOM   1366  N   THR H 178       8.335  15.673  23.809  1.00 47.21           N  
ATOM   1367  CA  THR H 178       6.908  15.582  23.903  1.00 49.55           C  
ATOM   1368  CB  THR H 178       6.300  14.709  22.843  1.00 48.92           C  
ATOM   1369  OG1 THR H 178       6.821  13.391  22.933  1.00 48.82           O  
ATOM   1370  CG2 THR H 178       6.611  15.312  21.463  1.00 48.74           C  
ATOM   1371  C   THR H 178       6.580  14.976  25.230  1.00 51.37           C  
ATOM   1372  O   THR H 178       7.460  14.488  25.937  1.00 51.16           O  
ATOM   1373  N   VAL H 179       5.290  15.038  25.618  1.00 52.58           N  
ATOM   1374  CA  VAL H 179       4.866  14.468  26.864  1.00 54.03           C  
ATOM   1375  CB  VAL H 179       4.741  15.479  27.962  1.00 51.40           C  
ATOM   1376  CG1 VAL H 179       4.045  14.816  29.155  1.00 52.01           C  
ATOM   1377  CG2 VAL H 179       6.136  16.015  28.301  1.00 52.17           C  
ATOM   1378  C   VAL H 179       3.495  13.899  26.674  1.00 56.54           C  
ATOM   1379  O   VAL H 179       2.682  14.446  25.930  1.00 57.12           O  
ATOM   1380  N   ASP H 180       3.221  12.760  27.348  1.00 59.44           N  
ATOM   1381  CA  ASP H 180       1.915  12.164  27.345  1.00 60.35           C  
ATOM   1382  CB  ASP H 180       1.925  10.674  26.968  1.00 60.88           C  
ATOM   1383  CG  ASP H 180       0.486  10.198  26.809  1.00 63.19           C  
ATOM   1384  OD1 ASP H 180      -0.443  10.946  27.214  1.00 66.53           O  
ATOM   1385  OD2 ASP H 180       0.301   9.070  26.279  1.00 63.19           O1-
ATOM   1386  C   ASP H 180       1.426  12.282  28.754  1.00 61.55           C  
ATOM   1387  O   ASP H 180       1.892  11.576  29.646  1.00 60.56           O  
ATOM   1388  N   ARG H 181       0.461  13.187  28.984  1.00 62.99           N  
ATOM   1389  CA  ARG H 181       0.007  13.490  30.310  1.00 65.78           C  
ATOM   1390  CB  ARG H 181      -1.007  14.645  30.336  1.00 67.78           C  
ATOM   1391  CG  ARG H 181      -0.393  15.986  29.932  1.00 70.09           C  
ATOM   1392  CD  ARG H 181      -1.420  17.112  29.807  1.00 74.39           C  
ATOM   1393  NE  ARG H 181      -2.380  16.703  28.744  1.00  0.00           N  
ATOM   1394  CZ  ARG H 181      -2.098  16.954  27.432  1.00  0.00           C  
ATOM   1395  NH1 ARG H 181      -0.940  17.593  27.095  1.00  0.00           N1+
ATOM   1396  NH2 ARG H 181      -2.967  16.561  26.458  1.00  0.00           N  
ATOM   1397  C   ARG H 181      -0.629  12.297  30.953  1.00 63.79           C  
ATOM   1398  O   ARG H 181      -0.416  12.045  32.138  1.00 61.99           O  
ATOM   1399  N   SER H 182      -1.428  11.520  30.200  1.00 63.12           N  
ATOM   1400  CA  SER H 182      -2.119  10.420  30.809  1.00 64.70           C  
ATOM   1401  CB  SER H 182      -3.028   9.666  29.821  1.00 68.23           C  
ATOM   1402  OG  SER H 182      -2.246   9.054  28.807  1.00 70.98           O  
ATOM   1403  C   SER H 182      -1.133   9.430  31.353  1.00 65.11           C  
ATOM   1404  O   SER H 182      -1.296   8.940  32.469  1.00 67.20           O  
ATOM   1405  N   SER H 183      -0.099   9.095  30.557  1.00 64.04           N  
ATOM   1406  CA  SER H 183       0.900   8.119  30.908  1.00 61.92           C  
ATOM   1407  CB  SER H 183       1.602   7.521  29.676  1.00 61.63           C  
ATOM   1408  OG  SER H 183       2.289   8.532  28.957  1.00 61.97           O  
ATOM   1409  C   SER H 183       1.953   8.669  31.835  1.00 59.39           C  
ATOM   1410  O   SER H 183       2.759   7.903  32.362  1.00 57.40           O  
ATOM   1411  N   SER H 184       1.996   9.998  32.059  1.00 57.72           N  
ATOM   1412  CA  SER H 184       3.011  10.573  32.901  1.00 55.63           C  
ATOM   1413  CB  SER H 184       2.948  10.089  34.360  1.00 56.31           C  
ATOM   1414  OG  SER H 184       1.740  10.526  34.967  1.00 59.93           O  
ATOM   1415  C   SER H 184       4.356  10.218  32.346  1.00 53.79           C  
ATOM   1416  O   SER H 184       5.294   9.921  33.086  1.00 53.65           O  
ATOM   1417  N   THR H 185       4.488  10.252  31.007  1.00 51.09           N  
ATOM   1418  CA  THR H 185       5.742   9.896  30.412  1.00 50.89           C  
ATOM   1419  CB  THR H 185       5.646   8.682  29.535  1.00 51.24           C  
ATOM   1420  OG1 THR H 185       5.157   7.582  30.287  1.00 52.78           O  
ATOM   1421  CG2 THR H 185       7.041   8.358  28.975  1.00 48.97           C  
ATOM   1422  C   THR H 185       6.212  11.027  29.549  1.00 50.54           C  
ATOM   1423  O   THR H 185       5.419  11.711  28.905  1.00 50.86           O  
ATOM   1424  N   ALA H 186       7.542  11.249  29.529  1.00 48.60           N  
ATOM   1425  CA  ALA H 186       8.114  12.274  28.704  1.00 47.37           C  
ATOM   1426  CB  ALA H 186       9.071  13.214  29.459  1.00 43.01           C  
ATOM   1427  C   ALA H 186       8.921  11.567  27.658  1.00 48.52           C  
ATOM   1428  O   ALA H 186       9.563  10.559  27.948  1.00 49.61           O  
ATOM   1429  N   TYR H 187       8.904  12.071  26.404  1.00 45.53           N  
ATOM   1430  CA  TYR H 187       9.613  11.387  25.356  1.00 45.13           C  
ATOM   1431  CB  TYR H 187       8.710  10.858  24.226  1.00 45.90           C  
ATOM   1432  CG  TYR H 187       7.721   9.879  24.758  1.00 49.05           C  
ATOM   1433  CD1 TYR H 187       8.047   8.550  24.897  1.00 50.27           C  
ATOM   1434  CD2 TYR H 187       6.460  10.290  25.121  1.00 50.85           C  
ATOM   1435  CE1 TYR H 187       7.131   7.648  25.383  1.00 50.93           C  
ATOM   1436  CE2 TYR H 187       5.537   9.394  25.607  1.00 51.43           C  
ATOM   1437  CZ  TYR H 187       5.872   8.068  25.738  1.00 51.65           C  
ATOM   1438  OH  TYR H 187       4.932   7.141  26.234  1.00 58.17           O  
ATOM   1439  C   TYR H 187      10.549  12.340  24.676  1.00 46.07           C  
ATOM   1440  O   TYR H 187      10.271  13.532  24.554  1.00 47.88           O  
ATOM   1441  N   MET H 188      11.710  11.821  24.225  1.00 45.64           N  
ATOM   1442  CA  MET H 188      12.634  12.622  23.473  1.00 45.85           C  
ATOM   1443  CB  MET H 188      13.964  12.871  24.202  1.00 42.42           C  
ATOM   1444  CG  MET H 188      14.940  13.724  23.389  1.00 45.12           C  
ATOM   1445  SD  MET H 188      16.468  14.167  24.266  1.00 49.24           S  
ATOM   1446  CE  MET H 188      17.103  12.470  24.366  1.00 58.21           C  
ATOM   1447  C   MET H 188      12.950  11.879  22.214  1.00 48.99           C  
ATOM   1448  O   MET H 188      13.426  10.745  22.256  1.00 50.10           O  
ATOM   1449  N   GLU H 189      12.705  12.499  21.043  1.00 49.21           N  
ATOM   1450  CA  GLU H 189      13.002  11.777  19.841  1.00 49.19           C  
ATOM   1451  CB  GLU H 189      11.870  11.751  18.802  1.00 50.76           C  
ATOM   1452  CG  GLU H 189      12.232  10.863  17.609  1.00 55.32           C  
ATOM   1453  CD  GLU H 189      10.970  10.530  16.835  1.00 59.52           C  
ATOM   1454  OE1 GLU H 189       9.859  10.864  17.328  1.00 62.64           O  
ATOM   1455  OE2 GLU H 189      11.100   9.926  15.737  1.00 82.14           O1-
ATOM   1456  C   GLU H 189      14.215  12.366  19.197  1.00 50.79           C  
ATOM   1457  O   GLU H 189      14.319  13.576  19.002  1.00 50.35           O  
ATOM   1458  N   LEU H 190      15.183  11.491  18.862  1.00 49.95           N  
ATOM   1459  CA  LEU H 190      16.398  11.894  18.220  1.00 50.20           C  
ATOM   1460  CB  LEU H 190      17.652  11.269  18.855  1.00 46.65           C  
ATOM   1461  CG  LEU H 190      17.895  11.704  20.313  1.00 47.32           C  
ATOM   1462  CD1 LEU H 190      19.157  11.040  20.885  1.00 46.97           C  
ATOM   1463  CD2 LEU H 190      17.937  13.235  20.442  1.00 45.11           C  
ATOM   1464  C   LEU H 190      16.317  11.396  16.811  1.00 53.14           C  
ATOM   1465  O   LEU H 190      15.912  10.262  16.570  1.00 54.96           O  
ATOM   1466  N   ARG H 191      16.716  12.240  15.836  1.00 51.48           N  
ATOM   1467  CA  ARG H 191      16.556  11.865  14.460  1.00 53.43           C  
ATOM   1468  CB  ARG H 191      15.591  12.818  13.732  1.00 55.00           C  
ATOM   1469  CG  ARG H 191      14.215  12.887  14.402  1.00 81.47           C  
ATOM   1470  CD  ARG H 191      13.430  14.165  14.093  1.00  0.00           C  
ATOM   1471  NE  ARG H 191      12.630  13.947  12.856  1.00  0.00           N  
ATOM   1472  CZ  ARG H 191      11.576  14.776  12.592  1.00  0.00           C  
ATOM   1473  NH1 ARG H 191      11.271  15.784  13.460  1.00  0.00           N1+
ATOM   1474  NH2 ARG H 191      10.828  14.598  11.464  1.00  0.00           N  
ATOM   1475  C   ARG H 191      17.879  11.964  13.758  1.00 53.46           C  
ATOM   1476  O   ARG H 191      18.776  12.684  14.195  1.00 52.18           O  
ATOM   1477  N   SER H 192      18.021  11.214  12.641  1.00 53.56           N  
ATOM   1478  CA  SER H 192      19.197  11.242  11.813  1.00 53.39           C  
ATOM   1479  CB  SER H 192      19.331  12.534  10.993  1.00 53.84           C  
ATOM   1480  OG  SER H 192      18.246  12.645  10.083  1.00 57.02           O  
ATOM   1481  C   SER H 192      20.412  11.097  12.664  1.00 51.67           C  
ATOM   1482  O   SER H 192      21.300  11.948  12.650  1.00 49.77           O  
ATOM   1483  N   LEU H 193      20.488   9.985  13.413  1.00 50.24           N  
ATOM   1484  CA  LEU H 193      21.563   9.776  14.336  1.00 50.20           C  
ATOM   1485  CB  LEU H 193      21.280   8.627  15.320  1.00 51.57           C  
ATOM   1486  CG  LEU H 193      20.045   8.877  16.204  1.00 50.53           C  
ATOM   1487  CD1 LEU H 193      19.798   7.710  17.169  1.00 48.53           C  
ATOM   1488  CD2 LEU H 193      20.134  10.231  16.919  1.00 51.17           C  
ATOM   1489  C   LEU H 193      22.847   9.463  13.632  1.00 50.72           C  
ATOM   1490  O   LEU H 193      22.873   8.882  12.548  1.00 50.33           O  
ATOM   1491  N   THR H 194      23.962   9.879  14.267  1.00 50.17           N  
ATOM   1492  CA  THR H 194      25.289   9.624  13.786  1.00 50.67           C  
ATOM   1493  CB  THR H 194      25.989  10.836  13.247  1.00 50.89           C  
ATOM   1494  OG1 THR H 194      26.153  11.807  14.269  1.00 54.65           O  
ATOM   1495  CG2 THR H 194      25.156  11.413  12.091  1.00 49.77           C  
ATOM   1496  C   THR H 194      26.080   9.143  14.966  1.00 51.80           C  
ATOM   1497  O   THR H 194      25.558   9.040  16.074  1.00 50.57           O  
ATOM   1498  N   SER H 195      27.371   8.831  14.754  1.00 53.39           N  
ATOM   1499  CA  SER H 195      28.211   8.312  15.797  1.00 54.56           C  
ATOM   1500  CB  SER H 195      29.623   7.954  15.300  1.00 58.23           C  
ATOM   1501  OG  SER H 195      30.301   9.124  14.864  1.00 59.65           O  
ATOM   1502  C   SER H 195      28.357   9.340  16.879  1.00 55.05           C  
ATOM   1503  O   SER H 195      28.596   9.006  18.038  1.00 54.88           O  
ATOM   1504  N   GLU H 196      28.206  10.627  16.523  1.00 54.65           N  
ATOM   1505  CA  GLU H 196      28.349  11.717  17.447  1.00 54.63           C  
ATOM   1506  CB  GLU H 196      28.175  13.079  16.754  1.00 55.86           C  
ATOM   1507  CG  GLU H 196      29.265  13.375  15.723  1.00 58.99           C  
ATOM   1508  CD  GLU H 196      28.848  14.609  14.936  0.88 63.79           C  
ATOM   1509  OE1 GLU H 196      27.790  14.546  14.256  0.88 64.85           O  
ATOM   1510  OE2 GLU H 196      29.580  15.631  15.005  0.88 63.95           O1-
ATOM   1511  C   GLU H 196      27.282  11.602  18.494  1.00 53.40           C  
ATOM   1512  O   GLU H 196      27.483  11.981  19.647  1.00 54.87           O  
ATOM   1513  N   ASP H 197      26.106  11.094  18.090  1.00 50.04           N  
ATOM   1514  CA  ASP H 197      24.924  10.946  18.893  1.00 48.44           C  
ATOM   1515  CB  ASP H 197      23.688  10.592  18.055  1.00 49.94           C  
ATOM   1516  CG  ASP H 197      23.361  11.825  17.227  1.00 53.21           C  
ATOM   1517  OD1 ASP H 197      23.559  12.955  17.750  1.00 53.17           O  
ATOM   1518  OD2 ASP H 197      22.926  11.655  16.057  1.00 53.25           O1-
ATOM   1519  C   ASP H 197      25.079   9.891  19.946  1.00 48.47           C  
ATOM   1520  O   ASP H 197      24.284   9.849  20.882  1.00 46.12           O  
ATOM   1521  N   THR H 198      26.039   8.956  19.805  1.00 48.97           N  
ATOM   1522  CA  THR H 198      26.140   7.926  20.804  1.00 46.92           C  
ATOM   1523  CB  THR H 198      27.172   6.880  20.489  1.00 47.74           C  
ATOM   1524  OG1 THR H 198      27.082   5.802  21.409  1.00  0.00           O  
ATOM   1525  CG2 THR H 198      28.568   7.518  20.546  1.00  0.00           C  
ATOM   1526  C   THR H 198      26.489   8.554  22.120  1.00 44.09           C  
ATOM   1527  O   THR H 198      27.410   9.365  22.211  1.00 46.08           O  
ATOM   1528  N   ALA H 199      25.732   8.200  23.182  1.00 42.27           N  
ATOM   1529  CA  ALA H 199      25.983   8.750  24.487  1.00 39.98           C  
ATOM   1530  CB  ALA H 199      25.970  10.287  24.521  1.00 41.00           C  
ATOM   1531  C   ALA H 199      24.893   8.280  25.405  1.00 40.77           C  
ATOM   1532  O   ALA H 199      23.995   7.543  25.002  1.00 41.91           O  
ATOM   1533  N   VAL H 200      24.970   8.683  26.690  1.00 39.32           N  
ATOM   1534  CA  VAL H 200      23.953   8.342  27.640  1.00 39.46           C  
ATOM   1535  CB  VAL H 200      24.503   8.041  29.004  1.00 38.34           C  
ATOM   1536  CG1 VAL H 200      23.334   7.772  29.963  1.00 40.36           C  
ATOM   1537  CG2 VAL H 200      25.489   6.868  28.883  1.00 38.34           C  
ATOM   1538  C   VAL H 200      23.070   9.550  27.762  1.00 39.91           C  
ATOM   1539  O   VAL H 200      23.563  10.670  27.866  1.00 39.01           O  
ATOM   1540  N   TYR H 201      21.733   9.356  27.735  1.00 39.29           N  
ATOM   1541  CA  TYR H 201      20.835  10.478  27.812  1.00 39.18           C  
ATOM   1542  CB  TYR H 201      19.814  10.520  26.660  1.00 39.55           C  
ATOM   1543  CG  TYR H 201      20.536  10.793  25.383  1.00 43.81           C  
ATOM   1544  CD1 TYR H 201      20.753  12.085  24.965  1.00 43.53           C  
ATOM   1545  CD2 TYR H 201      20.999   9.761  24.599  1.00 44.15           C  
ATOM   1546  CE1 TYR H 201      21.414  12.344  23.789  1.00 43.07           C  
ATOM   1547  CE2 TYR H 201      21.662  10.015  23.420  1.00 43.51           C  
ATOM   1548  CZ  TYR H 201      21.872  11.309  23.012  1.00 44.88           C  
ATOM   1549  OH  TYR H 201      22.551  11.577  21.804  1.00 47.41           O  
ATOM   1550  C   TYR H 201      20.041  10.356  29.075  1.00 40.57           C  
ATOM   1551  O   TYR H 201      19.391   9.338  29.312  1.00 38.84           O  
ATOM   1552  N   TYR H 202      20.038  11.418  29.911  1.00 38.74           N  
ATOM   1553  CA  TYR H 202      19.334  11.335  31.158  1.00 37.89           C  
ATOM   1554  CB  TYR H 202      20.096  11.819  32.409  1.00 38.37           C  
ATOM   1555  CG  TYR H 202      21.395  11.117  32.611  1.00 41.03           C  
ATOM   1556  CD1 TYR H 202      21.459   9.800  32.996  1.00 42.23           C  
ATOM   1557  CD2 TYR H 202      22.568  11.793  32.399  1.00 40.56           C  
ATOM   1558  CE1 TYR H 202      22.669   9.175  33.180  1.00 42.87           C  
ATOM   1559  CE2 TYR H 202      23.781  11.177  32.582  1.00 41.16           C  
ATOM   1560  CZ  TYR H 202      23.835   9.863  32.975  1.00 42.60           C  
ATOM   1561  OH  TYR H 202      25.075   9.218  33.167  1.00 48.26           O  
ATOM   1562  C   TYR H 202      18.171  12.274  31.102  1.00 39.33           C  
ATOM   1563  O   TYR H 202      18.213  13.299  30.424  1.00 38.20           O  
ATOM   1564  N   CYS H 203      17.073  11.901  31.792  1.00 39.04           N  
ATOM   1565  CA  CYS H 203      15.945  12.773  31.961  1.00 39.85           C  
ATOM   1566  CB  CYS H 203      14.569  12.108  31.697  1.00 41.13           C  
ATOM   1567  SG  CYS H 203      14.246  10.636  32.722  1.00 52.65           S  
ATOM   1568  C   CYS H 203      16.005  13.198  33.398  1.00 40.51           C  
ATOM   1569  O   CYS H 203      16.461  12.434  34.248  1.00 40.56           O  
ATOM   1570  N   ALA H 204      15.582  14.443  33.709  1.00 38.93           N  
ATOM   1571  CA  ALA H 204      15.669  14.900  35.070  1.00 39.54           C  
ATOM   1572  CB  ALA H 204      16.931  15.729  35.363  1.00 40.97           C  
ATOM   1573  C   ALA H 204      14.483  15.769  35.364  1.00 41.57           C  
ATOM   1574  O   ALA H 204      13.867  16.329  34.458  1.00 41.29           O  
ATOM   1575  N   ARG H 205      14.148  15.908  36.667  1.00 42.36           N  
ATOM   1576  CA  ARG H 205      12.982  16.635  37.082  1.00 41.59           C  
ATOM   1577  CB  ARG H 205      12.080  15.788  37.997  1.00 43.13           C  
ATOM   1578  CG  ARG H 205      10.821  16.500  38.483  1.00 36.96           C  
ATOM   1579  CD  ARG H 205      10.109  15.755  39.616  1.00 39.00           C  
ATOM   1580  NE  ARG H 205      10.723  16.201  40.900  1.00 40.50           N  
ATOM   1581  CZ  ARG H 205       9.987  16.206  42.050  1.00 44.92           C  
ATOM   1582  NH1 ARG H 205       8.712  15.722  42.049  1.00 46.31           N1+
ATOM   1583  NH2 ARG H 205      10.512  16.717  43.201  1.00 43.00           N  
ATOM   1584  C   ARG H 205      13.390  17.841  37.878  1.00 42.42           C  
ATOM   1585  O   ARG H 205      14.257  17.791  38.752  1.00 43.20           O  
ATOM   1586  N   ARG H 206      12.703  18.956  37.569  1.00 43.47           N  
ATOM   1587  CA  ARG H 206      12.821  20.284  38.095  1.00 43.78           C  
ATOM   1588  CB  ARG H 206      12.203  21.271  37.095  1.00 38.96           C  
ATOM   1589  CG  ARG H 206      11.560  22.521  37.682  1.00 44.34           C  
ATOM   1590  CD  ARG H 206      10.083  22.622  37.285  1.00 43.73           C  
ATOM   1591  NE  ARG H 206       9.638  24.012  37.581  1.00  0.00           N  
ATOM   1592  CZ  ARG H 206       9.811  24.988  36.642  1.00  0.00           C  
ATOM   1593  NH1 ARG H 206      10.396  24.687  35.447  1.00  0.00           N1+
ATOM   1594  NH2 ARG H 206       9.400  26.265  36.898  1.00  0.00           N  
ATOM   1595  C   ARG H 206      12.112  20.396  39.417  1.00 45.08           C  
ATOM   1596  O   ARG H 206      11.359  19.509  39.808  1.00 44.48           O  
ATOM   1597  N   ASN H 207      12.445  21.403  40.251  1.00 38.47           N  
ATOM   1598  CA  ASN H 207      11.847  21.374  41.558  1.00 40.92           C  
ATOM   1599  CB  ASN H 207      12.879  21.154  42.685  1.00 41.03           C  
ATOM   1600  CG  ASN H 207      12.215  20.413  43.841  1.00 52.35           C  
ATOM   1601  OD1 ASN H 207      11.085  20.702  44.229  1.00 54.08           O  
ATOM   1602  ND2 ASN H 207      12.934  19.397  44.394  1.00 62.90           N  
ATOM   1603  C   ASN H 207      11.144  22.675  41.750  1.00 43.60           C  
ATOM   1604  O   ASN H 207      11.278  23.588  40.939  1.00 44.34           O  
ATOM   1605  N   TYR H 208      10.345  22.784  42.823  1.00 45.81           N  
ATOM   1606  CA  TYR H 208       9.585  23.981  42.996  1.00 48.74           C  
ATOM   1607  CB  TYR H 208       8.604  23.944  44.173  1.00 50.39           C  
ATOM   1608  CG  TYR H 208       7.889  25.233  44.014  1.00 54.14           C  
ATOM   1609  CD1 TYR H 208       7.153  25.434  42.871  1.00 65.08           C  
ATOM   1610  CD2 TYR H 208       7.931  26.218  44.972  1.00 64.42           C  
ATOM   1611  CE1 TYR H 208       6.475  26.610  42.666  1.00 64.22           C  
ATOM   1612  CE2 TYR H 208       7.254  27.398  44.772  1.00 64.18           C  
ATOM   1613  CZ  TYR H 208       6.530  27.595  43.622  1.00 55.71           C  
ATOM   1614  OH  TYR H 208       5.839  28.809  43.427  1.00 66.73           O  
ATOM   1615  C   TYR H 208      10.514  25.134  43.185  1.00 49.23           C  
ATOM   1616  O   TYR H 208      10.288  26.216  42.643  1.00 50.32           O  
ATOM   1617  N   ASP H 209      11.582  24.939  43.976  1.00 50.18           N  
ATOM   1618  CA  ASP H 209      12.530  25.998  44.121  1.00 48.73           C  
ATOM   1619  CB  ASP H 209      13.571  25.763  45.228  1.00 51.57           C  
ATOM   1620  CG  ASP H 209      12.843  25.803  46.558  1.00 55.03           C  
ATOM   1621  OD1 ASP H 209      11.769  25.153  46.654  1.00 45.62           O  
ATOM   1622  OD2 ASP H 209      13.336  26.498  47.487  1.00 46.53           O1-
ATOM   1623  C   ASP H 209      13.252  26.000  42.821  1.00 48.33           C  
ATOM   1624  O   ASP H 209      12.977  25.167  41.960  1.00 49.70           O  
ATOM   1625  N   GLY H 210      14.180  26.947  42.609  1.00 45.57           N  
ATOM   1626  CA  GLY H 210      14.809  26.905  41.327  1.00 43.78           C  
ATOM   1627  C   GLY H 210      15.860  25.849  41.366  1.00 42.53           C  
ATOM   1628  O   GLY H 210      17.052  26.143  41.438  1.00 40.11           O  
ATOM   1629  N   SER H 211      15.436  24.577  41.298  1.00 40.50           N  
ATOM   1630  CA  SER H 211      16.367  23.489  41.274  1.00 38.86           C  
ATOM   1631  CB  SER H 211      16.200  22.540  42.470  1.00 37.66           C  
ATOM   1632  OG  SER H 211      17.148  21.487  42.395  1.00 20.55           O  
ATOM   1633  C   SER H 211      16.030  22.725  40.041  1.00 38.51           C  
ATOM   1634  O   SER H 211      14.950  22.145  39.941  1.00 40.11           O  
ATOM   1635  N   TRP H 212      16.936  22.750  39.049  1.00 36.40           N  
ATOM   1636  CA  TRP H 212      16.688  22.083  37.808  1.00 35.81           C  
ATOM   1637  CB  TRP H 212      17.587  22.600  36.679  1.00 37.20           C  
ATOM   1638  CG  TRP H 212      16.991  23.798  35.969  1.00 39.81           C  
ATOM   1639  CD2 TRP H 212      16.687  25.080  36.552  1.00 37.51           C  
ATOM   1640  CD1 TRP H 212      16.561  23.857  34.678  1.00 39.62           C  
ATOM   1641  NE1 TRP H 212      16.036  25.098  34.409  1.00 40.13           N  
ATOM   1642  CE2 TRP H 212      16.096  25.857  35.555  1.00 39.36           C  
ATOM   1643  CE3 TRP H 212      16.866  25.564  37.814  1.00 37.43           C  
ATOM   1644  CZ2 TRP H 212      15.682  27.136  35.802  1.00 37.73           C  
ATOM   1645  CZ3 TRP H 212      16.456  26.858  38.056  1.00 39.17           C  
ATOM   1646  CH2 TRP H 212      15.877  27.630  37.071  1.00 39.12           C  
ATOM   1647  C   TRP H 212      16.714  20.585  37.875  1.00 35.52           C  
ATOM   1648  O   TRP H 212      15.763  19.950  37.422  1.00 34.71           O  
ATOM   1649  N   PHE H 213      17.761  19.947  38.440  1.00 32.73           N  
ATOM   1650  CA  PHE H 213      17.671  18.518  38.321  1.00 31.86           C  
ATOM   1651  CB  PHE H 213      18.835  17.915  37.512  1.00 31.79           C  
ATOM   1652  CG  PHE H 213      18.938  18.619  36.191  1.00 31.93           C  
ATOM   1653  CD1 PHE H 213      18.017  18.449  35.189  1.00 34.70           C  
ATOM   1654  CD2 PHE H 213      19.965  19.498  35.951  1.00 34.91           C  
ATOM   1655  CE1 PHE H 213      18.141  19.114  33.991  1.00 33.29           C  
ATOM   1656  CE2 PHE H 213      20.102  20.170  34.760  1.00 33.84           C  
ATOM   1657  CZ  PHE H 213      19.183  19.977  33.762  1.00 33.82           C  
ATOM   1658  C   PHE H 213      17.676  17.879  39.687  1.00 33.26           C  
ATOM   1659  O   PHE H 213      18.716  17.416  40.154  1.00 29.34           O  
ATOM   1660  N   ALA H 214      16.508  17.838  40.367  1.00 32.13           N  
ATOM   1661  CA  ALA H 214      16.395  17.227  41.667  1.00 30.17           C  
ATOM   1662  CB  ALA H 214      15.061  17.556  42.353  1.00 29.15           C  
ATOM   1663  C   ALA H 214      16.520  15.718  41.611  1.00 28.60           C  
ATOM   1664  O   ALA H 214      17.281  15.133  42.379  1.00 28.62           O  
ATOM   1665  N   TYR H 215      15.783  15.054  40.690  1.00 43.34           N  
ATOM   1666  CA  TYR H 215      15.759  13.634  40.489  1.00 45.25           C  
ATOM   1667  CB  TYR H 215      14.342  13.043  40.592  1.00 46.60           C  
ATOM   1668  CG  TYR H 215      13.799  13.390  41.935  1.00 57.95           C  
ATOM   1669  CD1 TYR H 215      13.264  14.634  42.168  1.00 56.29           C  
ATOM   1670  CD2 TYR H 215      13.815  12.475  42.959  1.00 60.51           C  
ATOM   1671  CE1 TYR H 215      12.761  14.961  43.403  1.00 58.40           C  
ATOM   1672  CE2 TYR H 215      13.312  12.797  44.197  1.00 60.77           C  
ATOM   1673  CZ  TYR H 215      12.785  14.043  44.423  1.00 62.08           C  
ATOM   1674  OH  TYR H 215      12.269  14.374  45.694  1.00 59.21           O  
ATOM   1675  C   TYR H 215      16.212  13.363  39.092  1.00 43.88           C  
ATOM   1676  O   TYR H 215      15.835  14.073  38.162  1.00 43.98           O  
ATOM   1677  N   TRP H 216      17.027  12.305  38.912  1.00 42.18           N  
ATOM   1678  CA  TRP H 216      17.529  11.990  37.607  1.00 39.93           C  
ATOM   1679  CB  TRP H 216      19.067  12.061  37.527  1.00 39.11           C  
ATOM   1680  CG  TRP H 216      19.655  13.444  37.719  1.00 39.23           C  
ATOM   1681  CD2 TRP H 216      20.341  14.187  36.699  1.00 38.73           C  
ATOM   1682  CD1 TRP H 216      19.695  14.212  38.847  1.00 39.40           C  
ATOM   1683  NE1 TRP H 216      20.352  15.391  38.590  1.00 41.68           N  
ATOM   1684  CE2 TRP H 216      20.758  15.389  37.273  1.00 40.45           C  
ATOM   1685  CE3 TRP H 216      20.607  13.895  35.392  1.00 39.78           C  
ATOM   1686  CZ2 TRP H 216      21.448  16.317  36.546  1.00 40.86           C  
ATOM   1687  CZ3 TRP H 216      21.300  14.836  34.661  1.00 41.52           C  
ATOM   1688  CH2 TRP H 216      21.712  16.024  35.227  1.00 41.50           C  
ATOM   1689  C   TRP H 216      17.151  10.574  37.302  1.00 39.34           C  
ATOM   1690  O   TRP H 216      16.911   9.768  38.201  1.00 41.56           O  
ATOM   1691  N   GLY H 217      17.057  10.249  35.997  1.00 38.66           N  
ATOM   1692  CA  GLY H 217      16.766   8.906  35.591  1.00 39.85           C  
ATOM   1693  C   GLY H 217      18.070   8.162  35.578  1.00 41.18           C  
ATOM   1694  O   GLY H 217      19.136   8.745  35.765  1.00 40.81           O  
ATOM   1695  N   GLN H 218      18.000   6.837  35.342  1.00 40.27           N  
ATOM   1696  CA  GLN H 218      19.130   5.948  35.312  1.00 41.05           C  
ATOM   1697  CB  GLN H 218      18.739   4.488  35.024  1.00 40.23           C  
ATOM   1698  CG  GLN H 218      17.610   3.932  35.888  1.00 51.58           C  
ATOM   1699  CD  GLN H 218      16.304   4.134  35.127  1.00 56.56           C  
ATOM   1700  OE1 GLN H 218      15.813   5.253  34.986  1.00 54.28           O  
ATOM   1701  NE2 GLN H 218      15.724   3.016  34.613  1.00 55.76           N  
ATOM   1702  C   GLN H 218      19.983   6.324  34.146  1.00 41.65           C  
ATOM   1703  O   GLN H 218      21.202   6.165  34.172  1.00 43.64           O  
ATOM   1704  N   GLY H 219      19.337   6.783  33.061  1.00 39.37           N  
ATOM   1705  CA  GLY H 219      20.048   7.141  31.870  1.00 39.92           C  
ATOM   1706  C   GLY H 219      19.833   6.047  30.874  1.00 42.25           C  
ATOM   1707  O   GLY H 219      19.687   4.879  31.231  1.00 44.06           O  
ATOM   1708  N   THR H 220      19.795   6.422  29.580  1.00 43.13           N  
ATOM   1709  CA  THR H 220      19.636   5.463  28.528  1.00 42.57           C  
ATOM   1710  CB  THR H 220      18.460   5.753  27.642  1.00 43.69           C  
ATOM   1711  OG1 THR H 220      17.263   5.753  28.405  1.00 45.87           O  
ATOM   1712  CG2 THR H 220      18.386   4.682  26.543  1.00 43.82           C  
ATOM   1713  C   THR H 220      20.862   5.538  27.678  1.00 44.55           C  
ATOM   1714  O   THR H 220      21.210   6.597  27.159  1.00 45.78           O  
ATOM   1715  N   LEU H 221      21.553   4.396  27.509  1.00 44.70           N  
ATOM   1716  CA  LEU H 221      22.746   4.378  26.712  1.00 43.82           C  
ATOM   1717  CB  LEU H 221      23.698   3.226  27.079  1.00 44.55           C  
ATOM   1718  CG  LEU H 221      24.971   3.156  26.214  1.00 76.04           C  
ATOM   1719  CD1 LEU H 221      25.853   4.401  26.403  1.00 76.18           C  
ATOM   1720  CD2 LEU H 221      25.732   1.842  26.452  1.00 75.86           C  
ATOM   1721  C   LEU H 221      22.328   4.167  25.296  1.00 44.59           C  
ATOM   1722  O   LEU H 221      21.720   3.152  24.962  1.00 45.62           O  
ATOM   1723  N   VAL H 222      22.644   5.140  24.418  1.00 44.38           N  
ATOM   1724  CA  VAL H 222      22.274   5.016  23.040  1.00 45.46           C  
ATOM   1725  CB  VAL H 222      21.599   6.243  22.498  1.00 43.13           C  
ATOM   1726  CG1 VAL H 222      21.342   6.049  20.995  1.00 43.26           C  
ATOM   1727  CG2 VAL H 222      20.321   6.501  23.317  1.00 42.13           C  
ATOM   1728  C   VAL H 222      23.524   4.803  22.251  1.00 45.68           C  
ATOM   1729  O   VAL H 222      24.482   5.567  22.360  1.00 46.54           O  
ATOM   1730  N   THR H 223      23.545   3.732  21.436  1.00 45.90           N  
ATOM   1731  CA  THR H 223      24.692   3.462  20.622  1.00 47.03           C  
ATOM   1732  CB  THR H 223      25.306   2.120  20.883  1.00 49.29           C  
ATOM   1733  OG1 THR H 223      24.327   1.106  20.731  1.00 48.43           O  
ATOM   1734  CG2 THR H 223      25.876   2.093  22.305  1.00 48.01           C  
ATOM   1735  C   THR H 223      24.257   3.483  19.195  1.00 47.41           C  
ATOM   1736  O   THR H 223      23.250   2.881  18.826  1.00 48.87           O  
ATOM   1737  N   VAL H 224      25.014   4.206  18.351  1.00 48.42           N  
ATOM   1738  CA  VAL H 224      24.679   4.251  16.960  1.00 50.35           C  
ATOM   1739  CB  VAL H 224      24.682   5.644  16.399  1.00 48.41           C  
ATOM   1740  CG1 VAL H 224      24.420   5.574  14.887  1.00 46.39           C  
ATOM   1741  CG2 VAL H 224      23.648   6.481  17.172  1.00 47.52           C  
ATOM   1742  C   VAL H 224      25.727   3.476  16.240  1.00 52.54           C  
ATOM   1743  O   VAL H 224      26.896   3.859  16.229  1.00 51.04           O  
ATOM   1744  N   SER H 225      25.334   2.350  15.616  1.00 53.56           N  
ATOM   1745  CA  SER H 225      26.296   1.562  14.906  1.00 56.40           C  
ATOM   1746  CB  SER H 225      27.086   0.604  15.816  1.00 57.51           C  
ATOM   1747  OG  SER H 225      28.022  -0.142  15.051  1.00 58.84           O  
ATOM   1748  C   SER H 225      25.559   0.726  13.911  1.00 59.77           C  
ATOM   1749  O   SER H 225      24.365   0.469  14.058  1.00 59.19           O  
ATOM   1750  N   SER H 226      26.264   0.278  12.857  1.00 61.84           N  
ATOM   1751  CA  SER H 226      25.629  -0.542  11.869  1.00 64.88           C  
ATOM   1752  CB  SER H 226      26.409  -0.623  10.548  1.00 67.66           C  
ATOM   1753  OG  SER H 226      26.455   0.658   9.937  1.00 68.60           O  
ATOM   1754  C   SER H 226      25.544  -1.949  12.443  1.00 65.11           C  
ATOM   1755  O   SER H 226      26.623  -2.533  12.724  1.00 64.77           O  
ATOM   1756  OXT SER H 226      24.402  -2.457  12.607  1.00  0.00           O1-
TER    1757      SER H 226 
CONECT  166  667
CONECT  667  166
CONECT  978 1567
CONECT 1567  978
END
