# Supplementary material for: Fully automated antibody structure prediction using BIOVIA tools: Validation study
Source: PLoS One. 2017 May 18;12(5):e0177923. doi: 10.1371/journal.pone.0177923 (PMC5436848; doi:10.1371/journal.pone.0177923)
Supplement: S2 Dataset — Predicted structures using the Top5 framework method, Chothia CDR definition with canonical filtering and generating 50 models. These were used in the comparison against predictions using no filtering. (ZIP) [file pone.0177923.s004.zip › 4M48_LH_FV_FinalModel.pdb]

REMARK   Accelrys Discovery Studio PDB file
REMARK   Created:  2015-04-10T05:26:21Z
SSBOND   1 CYS L   23    CYS L   89                                     
SSBOND   2 CYS H  130    CYS H  204                                     
ATOM      1  N   GLU L   1      26.585  31.733  25.942  1.00 53.44           N1+
ATOM      2  CA  GLU L   1      25.837  31.735  27.218  1.00 50.66           C  
ATOM      3  CB  GLU L   1      25.117  30.395  27.431  1.00 52.01           C  
ATOM      4  CG  GLU L   1      24.101  30.063  26.337  1.00 54.98           C  
ATOM      5  CD  GLU L   1      24.838  29.314  25.234  1.00 68.54           C  
ATOM      6  OE1 GLU L   1      25.822  28.601  25.568  1.00  0.00           O  
ATOM      7  OE2 GLU L   1      24.422  29.432  24.050  1.00 76.80           O1-
ATOM      8  C   GLU L   1      26.781  31.925  28.354  1.00 50.85           C  
ATOM      9  O   GLU L   1      27.935  32.300  28.159  1.00 50.90           O  
ATOM     10  N   ASN L   2      26.315  31.678  29.591  1.00 46.99           N  
ATOM     11  CA  ASN L   2      27.222  31.865  30.677  1.00 43.68           C  
ATOM     12  CB  ASN L   2      26.541  32.015  32.047  1.00 44.09           C  
ATOM     13  CG  ASN L   2      27.555  32.639  32.992  1.00  0.00           C  
ATOM     14  OD1 ASN L   2      28.333  33.507  32.598  1.00  0.00           O  
ATOM     15  ND2 ASN L   2      27.556  32.187  34.275  1.00  0.00           N  
ATOM     16  C   ASN L   2      28.114  30.670  30.718  1.00 44.48           C  
ATOM     17  O   ASN L   2      27.658  29.528  30.724  1.00 42.85           O  
ATOM     18  N   VAL L   3      29.436  30.904  30.735  1.00 42.05           N  
ATOM     19  CA  VAL L   3      30.343  29.800  30.760  1.00 41.16           C  
ATOM     20  CB  VAL L   3      31.555  30.010  29.903  1.00 43.01           C  
ATOM     21  CG1 VAL L   3      32.504  28.815  30.098  1.00 46.50           C  
ATOM     22  CG2 VAL L   3      31.093  30.216  28.450  1.00 47.50           C  
ATOM     23  C   VAL L   3      30.820  29.648  32.165  1.00 41.00           C  
ATOM     24  O   VAL L   3      31.183  30.626  32.817  1.00 39.54           O  
ATOM     25  N   LEU L   4      30.812  28.401  32.673  1.00 38.03           N  
ATOM     26  CA  LEU L   4      31.254  28.180  34.016  1.00 38.25           C  
ATOM     27  CB  LEU L   4      30.270  27.341  34.854  1.00 35.44           C  
ATOM     28  CG  LEU L   4      28.901  28.021  35.053  1.00 36.02           C  
ATOM     29  CD1 LEU L   4      27.971  27.163  35.923  1.00 36.13           C  
ATOM     30  CD2 LEU L   4      29.055  29.455  35.587  1.00 34.72           C  
ATOM     31  C   LEU L   4      32.546  27.433  33.940  1.00 37.85           C  
ATOM     32  O   LEU L   4      32.634  26.392  33.290  1.00 38.09           O  
ATOM     33  N   THR L   5      33.594  27.954  34.608  1.00 37.96           N  
ATOM     34  CA  THR L   5      34.855  27.284  34.549  1.00 38.01           C  
ATOM     35  CB  THR L   5      35.993  28.186  34.158  1.00 40.38           C  
ATOM     36  OG1 THR L   5      37.115  27.406  33.782  1.00 42.00           O  
ATOM     37  CG2 THR L   5      36.360  29.106  35.334  1.00 40.64           C  
ATOM     38  C   THR L   5      35.122  26.705  35.902  1.00 36.63           C  
ATOM     39  O   THR L   5      34.966  27.373  36.924  1.00 37.67           O  
ATOM     40  N   GLN L   6      35.515  25.415  35.943  1.00 36.72           N  
ATOM     41  CA  GLN L   6      35.758  24.800  37.214  1.00 37.10           C  
ATOM     42  CB  GLN L   6      34.950  23.510  37.451  1.00 35.17           C  
ATOM     43  CG  GLN L   6      33.453  23.776  37.637  1.00 35.44           C  
ATOM     44  CD  GLN L   6      32.738  22.452  37.870  1.00 35.45           C  
ATOM     45  OE1 GLN L   6      32.265  21.808  36.934  1.00 35.41           O  
ATOM     46  NE2 GLN L   6      32.652  22.028  39.160  1.00 32.72           N  
ATOM     47  C   GLN L   6      37.209  24.482  37.339  1.00 38.98           C  
ATOM     48  O   GLN L   6      37.866  24.104  36.370  1.00 39.38           O  
ATOM     49  N   SER L   7      37.747  24.662  38.561  1.00 39.05           N  
ATOM     50  CA  SER L   7      39.130  24.378  38.804  1.00 41.53           C  
ATOM     51  CB  SER L   7      39.991  25.656  38.841  1.00 43.32           C  
ATOM     52  OG  SER L   7      41.354  25.344  39.085  1.00 47.44           O  
ATOM     53  C   SER L   7      39.225  23.733  40.152  1.00 40.91           C  
ATOM     54  O   SER L   7      38.459  24.073  41.056  1.00 40.20           O  
ATOM     55  N   PRO L   8      40.125  22.797  40.337  1.00 41.52           N  
ATOM     56  CA  PRO L   8      40.966  22.312  39.270  1.00 41.98           C  
ATOM     57  CD  PRO L   8      40.813  22.750  41.618  1.00 42.34           C  
ATOM     58  CB  PRO L   8      42.202  21.713  39.933  1.00 40.93           C  
ATOM     59  CG  PRO L   8      42.275  22.413  41.295  1.00 42.73           C  
ATOM     60  C   PRO L   8      40.219  21.271  38.496  1.00 42.50           C  
ATOM     61  O   PRO L   8      39.170  20.824  38.957  1.00 40.63           O  
ATOM     62  N   ALA L   9      40.731  20.878  37.314  1.00 41.01           N  
ATOM     63  CA  ALA L   9      40.089  19.857  36.535  1.00 42.33           C  
ATOM     64  CB  ALA L   9      40.785  19.626  35.183  1.00 42.93           C  
ATOM     65  C   ALA L   9      40.137  18.570  37.305  1.00 41.66           C  
ATOM     66  O   ALA L   9      39.147  17.841  37.378  1.00 40.11           O  
ATOM     67  N   ILE L  10      41.300  18.249  37.903  1.00 40.99           N  
ATOM     68  CA  ILE L  10      41.418  17.033  38.661  1.00 41.80           C  
ATOM     69  CB  ILE L  10      42.220  15.967  37.971  1.00 45.71           C  
ATOM     70  CG1 ILE L  10      41.535  15.525  36.668  1.00 47.80           C  
ATOM     71  CG2 ILE L  10      42.445  14.819  38.965  1.00 45.32           C  
ATOM     72  CD1 ILE L  10      42.415  14.632  35.794  1.00 50.12           C  
ATOM     73  C   ILE L  10      42.117  17.363  39.942  1.00 43.14           C  
ATOM     74  O   ILE L  10      43.025  18.193  39.972  1.00 44.37           O  
ATOM     75  N   MET L  11      41.696  16.726  41.054  1.00 42.39           N  
ATOM     76  CA  MET L  11      42.347  17.013  42.297  1.00 44.86           C  
ATOM     77  CB  MET L  11      41.541  17.995  43.162  1.00 43.66           C  
ATOM     78  CG  MET L  11      42.373  18.724  44.216  1.00 46.47           C  
ATOM     79  SD  MET L  11      41.447  20.000  45.121  1.00 58.03           S  
ATOM     80  CE  MET L  11      42.902  20.939  45.668  1.00 49.26           C  
ATOM     81  C   MET L  11      42.483  15.719  43.045  1.00 44.39           C  
ATOM     82  O   MET L  11      41.628  14.841  42.941  1.00 44.17           O  
ATOM     83  N   SER L  12      43.584  15.550  43.807  1.00 43.63           N  
ATOM     84  CA  SER L  12      43.737  14.337  44.563  1.00 44.83           C  
ATOM     85  CB  SER L  12      45.003  13.528  44.232  1.00 46.88           C  
ATOM     86  OG  SER L  12      46.157  14.217  44.688  1.00 54.49           O  
ATOM     87  C   SER L  12      43.840  14.725  46.003  1.00 44.08           C  
ATOM     88  O   SER L  12      44.546  15.672  46.347  1.00 45.75           O  
ATOM     89  N   THR L  13      43.123  14.003  46.889  1.00 43.08           N  
ATOM     90  CA  THR L  13      43.178  14.353  48.280  1.00 44.19           C  
ATOM     91  CB  THR L  13      41.980  15.127  48.733  1.00 43.12           C  
ATOM     92  OG1 THR L  13      41.855  16.306  47.956  1.00  0.00           O  
ATOM     93  CG2 THR L  13      42.152  15.489  50.219  1.00  0.00           C  
ATOM     94  C   THR L  13      43.248  13.105  49.103  1.00 43.35           C  
ATOM     95  O   THR L  13      42.816  12.036  48.680  1.00 43.94           O  
ATOM     96  N   SER L  14      43.840  13.203  50.311  1.00 44.33           N  
ATOM     97  CA  SER L  14      43.897  12.052  51.166  1.00 44.07           C  
ATOM     98  CB  SER L  14      45.200  11.931  51.975  1.00 45.87           C  
ATOM     99  OG  SER L  14      45.362  13.050  52.830  1.00 47.56           O  
ATOM    100  C   SER L  14      42.739  12.118  52.107  1.00 43.38           C  
ATOM    101  O   SER L  14      42.136  13.172  52.306  1.00 42.84           O  
ATOM    102  N   PRO L  15      42.410  11.009  52.706  1.00 42.31           N  
ATOM    103  CA  PRO L  15      41.274  11.007  53.579  1.00 43.26           C  
ATOM    104  CD  PRO L  15      42.609   9.717  52.067  1.00 47.33           C  
ATOM    105  CB  PRO L  15      40.983   9.538  53.875  1.00 44.09           C  
ATOM    106  CG  PRO L  15      41.483   8.816  52.606  1.00 44.29           C  
ATOM    107  C   PRO L  15      41.483  11.876  54.777  1.00 45.03           C  
ATOM    108  O   PRO L  15      42.567  11.846  55.359  1.00 43.85           O  
ATOM    109  N   GLY L  16      40.448  12.652  55.156  1.00 43.87           N  
ATOM    110  CA  GLY L  16      40.517  13.503  56.309  1.00 44.95           C  
ATOM    111  C   GLY L  16      40.897  14.897  55.906  1.00 44.47           C  
ATOM    112  O   GLY L  16      40.794  15.823  56.709  1.00 44.47           O  
ATOM    113  N   GLU L  17      41.342  15.101  54.650  1.00 42.91           N  
ATOM    114  CA  GLU L  17      41.749  16.421  54.251  1.00 43.96           C  
ATOM    115  CB  GLU L  17      42.759  16.464  53.091  1.00 46.41           C  
ATOM    116  CG  GLU L  17      44.176  16.055  53.493  1.00 51.68           C  
ATOM    117  CD  GLU L  17      45.074  16.198  52.273  1.00 53.66           C  
ATOM    118  OE1 GLU L  17      44.570  16.663  51.216  1.00 52.60           O  
ATOM    119  OE2 GLU L  17      46.280  15.847  52.381  1.00 54.42           O1-
ATOM    120  C   GLU L  17      40.567  17.235  53.833  1.00 43.73           C  
ATOM    121  O   GLU L  17      39.508  16.712  53.491  1.00 43.97           O  
ATOM    122  N   LYS L  18      40.746  18.572  53.883  1.00 44.82           N  
ATOM    123  CA  LYS L  18      39.748  19.527  53.493  1.00 45.73           C  
ATOM    124  CB  LYS L  18      39.874  20.844  54.279  1.00 46.06           C  
ATOM    125  CG  LYS L  18      38.847  21.917  53.921  1.00 50.79           C  
ATOM    126  CD  LYS L  18      38.898  23.125  54.863  1.00 53.90           C  
ATOM    127  CE  LYS L  18      37.992  24.282  54.439  1.00 54.85           C  
ATOM    128  NZ  LYS L  18      38.098  25.390  55.412  1.00 56.40           N1+
ATOM    129  C   LYS L  18      39.996  19.854  52.055  1.00 45.57           C  
ATOM    130  O   LYS L  18      41.128  20.136  51.666  1.00 45.72           O  
ATOM    131  N   VAL L  19      38.940  19.821  51.215  1.00 43.22           N  
ATOM    132  CA  VAL L  19      39.145  20.134  49.829  1.00 40.39           C  
ATOM    133  CB  VAL L  19      38.913  18.983  48.895  1.00 42.71           C  
ATOM    134  CG1 VAL L  19      39.933  17.881  49.212  1.00 42.97           C  
ATOM    135  CG2 VAL L  19      37.448  18.534  49.016  1.00 43.55           C  
ATOM    136  C   VAL L  19      38.168  21.191  49.428  1.00 40.30           C  
ATOM    137  O   VAL L  19      37.046  21.247  49.929  1.00 41.00           O  
ATOM    138  N   THR L  20      38.600  22.074  48.506  1.00 39.32           N  
ATOM    139  CA  THR L  20      37.761  23.127  48.019  1.00 40.01           C  
ATOM    140  CB  THR L  20      38.214  24.467  48.522  1.00 39.97           C  
ATOM    141  OG1 THR L  20      38.173  24.496  49.942  1.00 41.22           O  
ATOM    142  CG2 THR L  20      37.314  25.563  47.937  1.00 41.36           C  
ATOM    143  C   THR L  20      37.886  23.138  46.526  1.00 39.18           C  
ATOM    144  O   THR L  20      38.991  23.059  45.993  1.00 40.63           O  
ATOM    145  N   MET L  21      36.746  23.220  45.811  1.00 38.15           N  
ATOM    146  CA  MET L  21      36.782  23.286  44.377  1.00 37.39           C  
ATOM    147  CB  MET L  21      36.205  22.042  43.684  1.00 37.33           C  
ATOM    148  CG  MET L  21      34.741  21.765  44.015  1.00 25.79           C  
ATOM    149  SD  MET L  21      34.138  20.178  43.370  1.00 30.02           S  
ATOM    150  CE  MET L  21      35.166  19.181  44.489  1.00 27.39           C  
ATOM    151  C   MET L  21      35.980  24.488  43.989  1.00 36.88           C  
ATOM    152  O   MET L  21      35.020  24.849  44.665  1.00 35.99           O  
ATOM    153  N   THR L  22      36.349  25.145  42.873  1.00 36.64           N  
ATOM    154  CA  THR L  22      35.718  26.393  42.569  1.00 37.20           C  
ATOM    155  CB  THR L  22      36.715  27.514  42.613  1.00 38.32           C  
ATOM    156  OG1 THR L  22      36.107  28.762  42.322  1.00 26.51           O  
ATOM    157  CG2 THR L  22      37.841  27.198  41.621  1.00 27.32           C  
ATOM    158  C   THR L  22      35.046  26.364  41.227  1.00 35.31           C  
ATOM    159  O   THR L  22      35.352  25.539  40.369  1.00 36.96           O  
ATOM    160  N   CYS L  23      34.052  27.266  41.054  1.00 36.08           N  
ATOM    161  CA  CYS L  23      33.308  27.423  39.834  1.00 36.57           C  
ATOM    162  CB  CYS L  23      31.897  26.789  39.926  1.00 35.99           C  
ATOM    163  SG  CYS L  23      30.893  26.947  38.414  1.00 37.30           S  
ATOM    164  C   CYS L  23      33.168  28.903  39.606  1.00 36.91           C  
ATOM    165  O   CYS L  23      32.578  29.609  40.423  1.00 37.21           O  
ATOM    166  N   ARG L  24      33.713  29.417  38.478  1.00 37.71           N  
ATOM    167  CA  ARG L  24      33.647  30.834  38.217  1.00 38.96           C  
ATOM    168  CB  ARG L  24      35.022  31.486  37.989  1.00 40.06           C  
ATOM    169  CG  ARG L  24      35.883  31.521  39.255  1.00 39.72           C  
ATOM    170  CD  ARG L  24      37.261  32.151  39.051  1.00 45.01           C  
ATOM    171  NE  ARG L  24      37.980  32.131  40.358  1.00 49.69           N  
ATOM    172  CZ  ARG L  24      37.928  33.210  41.195  1.00 51.03           C  
ATOM    173  NH1 ARG L  24      37.203  34.314  40.846  1.00 51.78           N1+
ATOM    174  NH2 ARG L  24      38.610  33.188  42.378  1.00 51.93           N  
ATOM    175  C   ARG L  24      32.811  31.054  36.995  1.00 38.26           C  
ATOM    176  O   ARG L  24      32.852  30.262  36.055  1.00 39.57           O  
ATOM    177  N   ALA L  25      32.035  32.160  36.981  1.00 39.33           N  
ATOM    178  CA  ALA L  25      31.108  32.418  35.912  1.00 38.63           C  
ATOM    179  CB  ALA L  25      29.675  32.689  36.406  1.00 37.88           C  
ATOM    180  C   ALA L  25      31.529  33.625  35.134  1.00 41.58           C  
ATOM    181  O   ALA L  25      32.129  34.557  35.666  1.00 40.85           O  
ATOM    182  N   SER L  26      31.153  33.631  33.839  1.00 46.46           N  
ATOM    183  CA  SER L  26      31.402  34.745  32.977  1.00 47.18           C  
ATOM    184  CB  SER L  26      31.053  34.457  31.507  1.00 47.78           C  
ATOM    185  OG  SER L  26      31.322  35.602  30.713  1.00 25.28           O  
ATOM    186  C   SER L  26      30.552  35.894  33.430  1.00 47.12           C  
ATOM    187  O   SER L  26      30.999  37.039  33.438  1.00 47.15           O  
ATOM    188  N   SER L  27      29.293  35.613  33.832  1.00 47.38           N  
ATOM    189  CA  SER L  27      28.407  36.662  34.258  1.00 47.87           C  
ATOM    190  CB  SER L  27      27.214  36.887  33.315  1.00 48.10           C  
ATOM    191  OG  SER L  27      27.673  37.353  32.054  1.00 49.64           O  
ATOM    192  C   SER L  27      27.856  36.274  35.594  1.00 47.58           C  
ATOM    193  O   SER L  27      27.918  35.113  35.996  1.00 48.19           O  
ATOM    194  N   SER L  28      27.285  37.255  36.318  1.00 46.90           N  
ATOM    195  CA  SER L  28      26.838  36.986  37.652  1.00 46.23           C  
ATOM    196  CB  SER L  28      26.404  38.241  38.426  1.00 46.23           C  
ATOM    197  OG  SER L  28      27.529  39.073  38.666  1.00 48.41           O  
ATOM    198  C   SER L  28      25.693  36.028  37.634  1.00 45.19           C  
ATOM    199  O   SER L  28      24.894  35.992  36.699  1.00 44.74           O  
ATOM    200  N   VAL L  29      25.611  35.198  38.693  1.00 44.46           N  
ATOM    201  CA  VAL L  29      24.549  34.250  38.825  1.00 43.75           C  
ATOM    202  CB  VAL L  29      25.024  32.827  38.778  1.00 44.05           C  
ATOM    203  CG1 VAL L  29      23.825  31.889  38.991  1.00 43.35           C  
ATOM    204  CG2 VAL L  29      25.764  32.607  37.450  1.00 43.61           C  
ATOM    205  C   VAL L  29      23.951  34.470  40.177  1.00 43.74           C  
ATOM    206  O   VAL L  29      24.665  34.764  41.135  1.00 43.61           O  
ATOM    207  N   GLY L  30      22.613  34.348  40.289  1.00 43.59           N  
ATOM    208  CA  GLY L  30      21.990  34.533  41.567  1.00 43.18           C  
ATOM    209  C   GLY L  30      22.368  33.354  42.404  1.00 42.56           C  
ATOM    210  O   GLY L  30      22.516  32.241  41.904  1.00 42.37           O  
ATOM    211  N   SER L  31      22.496  33.573  43.723  1.00 41.87           N  
ATOM    212  CA  SER L  31      22.926  32.543  44.624  1.00 41.65           C  
ATOM    213  CB  SER L  31      23.075  33.042  46.069  1.00 42.09           C  
ATOM    214  OG  SER L  31      24.062  34.060  46.133  1.00 43.68           O  
ATOM    215  C   SER L  31      21.905  31.445  44.652  1.00 40.85           C  
ATOM    216  O   SER L  31      22.236  30.294  44.925  1.00 40.38           O  
ATOM    217  N   SER L  32      20.626  31.772  44.391  1.00 39.94           N  
ATOM    218  CA  SER L  32      19.574  30.790  44.456  1.00 39.51           C  
ATOM    219  CB  SER L  32      18.175  31.425  44.403  1.00 40.32           C  
ATOM    220  OG  SER L  32      17.981  32.258  45.535  1.00 41.11           O  
ATOM    221  C   SER L  32      19.663  29.818  43.310  1.00 38.43           C  
ATOM    222  O   SER L  32      19.141  28.708  43.375  1.00 38.35           O  
ATOM    223  N   TYR L  33      20.266  30.275  42.209  1.00 37.41           N  
ATOM    224  CA  TYR L  33      20.469  29.684  40.914  1.00 37.37           C  
ATOM    225  CB  TYR L  33      20.704  30.757  39.843  1.00 37.58           C  
ATOM    226  CG  TYR L  33      19.489  31.619  39.846  1.00 38.78           C  
ATOM    227  CD1 TYR L  33      19.305  32.553  40.838  1.00 38.61           C  
ATOM    228  CD2 TYR L  33      18.539  31.507  38.860  1.00 39.03           C  
ATOM    229  CE1 TYR L  33      18.193  33.360  40.859  1.00 38.00           C  
ATOM    230  CE2 TYR L  33      17.424  32.311  38.874  1.00 39.08           C  
ATOM    231  CZ  TYR L  33      17.247  33.237  39.873  1.00 39.12           C  
ATOM    232  OH  TYR L  33      16.099  34.057  39.877  1.00 39.71           O  
ATOM    233  C   TYR L  33      21.598  28.695  40.796  1.00 36.90           C  
ATOM    234  O   TYR L  33      21.745  28.112  39.720  1.00 37.23           O  
ATOM    235  N   LEU L  34      22.500  28.594  41.803  1.00 33.89           N  
ATOM    236  CA  LEU L  34      23.791  27.994  41.526  1.00 33.04           C  
ATOM    237  CB  LEU L  34      24.961  28.835  42.072  1.00 33.06           C  
ATOM    238  CG  LEU L  34      26.366  28.338  41.687  1.00 33.62           C  
ATOM    239  CD1 LEU L  34      26.704  27.005  42.370  1.00 23.03           C  
ATOM    240  CD2 LEU L  34      26.541  28.302  40.160  1.00 23.50           C  
ATOM    241  C   LEU L  34      23.771  26.651  42.195  1.00 31.86           C  
ATOM    242  O   LEU L  34      23.600  26.564  43.410  1.00 32.51           O  
ATOM    243  N   HIS L  35      23.971  25.564  41.415  1.00 30.76           N  
ATOM    244  CA  HIS L  35      23.768  24.249  41.960  1.00 30.09           C  
ATOM    245  ND1 HIS L  35      20.564  24.767  42.290  1.00 24.25           N  
ATOM    246  CG  HIS L  35      21.351  24.406  41.221  1.00 31.91           C  
ATOM    247  CB  HIS L  35      22.573  23.535  41.313  1.00 29.98           C  
ATOM    248  NE2 HIS L  35      19.660  25.709  40.490  1.00 22.72           N  
ATOM    249  CD2 HIS L  35      20.786  24.991  40.130  1.00 30.23           C  
ATOM    250  CE1 HIS L  35      19.567  25.546  41.798  1.00 31.67           C  
ATOM    251  C   HIS L  35      24.964  23.383  41.696  1.00 29.55           C  
ATOM    252  O   HIS L  35      25.770  23.666  40.811  1.00 31.64           O  
ATOM    253  N   TRP L  36      25.103  22.290  42.483  1.00 30.52           N  
ATOM    254  CA  TRP L  36      26.199  21.368  42.325  1.00 30.93           C  
ATOM    255  CB  TRP L  36      27.174  21.394  43.519  1.00 30.21           C  
ATOM    256  CG  TRP L  36      27.913  22.701  43.683  1.00 29.74           C  
ATOM    257  CD2 TRP L  36      29.229  22.957  43.170  1.00 31.56           C  
ATOM    258  CD1 TRP L  36      27.520  23.842  44.320  1.00 30.88           C  
ATOM    259  NE1 TRP L  36      28.507  24.794  44.232  1.00 31.38           N  
ATOM    260  CE2 TRP L  36      29.566  24.262  43.527  1.00 31.26           C  
ATOM    261  CE3 TRP L  36      30.087  22.167  42.460  1.00 30.46           C  
ATOM    262  CZ2 TRP L  36      30.771  24.800  43.176  1.00 32.23           C  
ATOM    263  CZ3 TRP L  36      31.301  22.714  42.109  1.00 31.97           C  
ATOM    264  CH2 TRP L  36      31.638  24.005  42.459  1.00 32.63           C  
ATOM    265  C   TRP L  36      25.654  19.968  42.235  1.00 30.24           C  
ATOM    266  O   TRP L  36      24.690  19.614  42.915  1.00 31.25           O  
ATOM    267  N   TYR L  37      26.283  19.127  41.381  1.00 30.33           N  
ATOM    268  CA  TYR L  37      25.874  17.757  41.201  1.00 30.64           C  
ATOM    269  CB  TYR L  37      25.393  17.431  39.775  1.00 29.01           C  
ATOM    270  CG  TYR L  37      24.201  18.270  39.470  1.00 29.23           C  
ATOM    271  CD1 TYR L  37      24.353  19.515  38.901  1.00 30.27           C  
ATOM    272  CD2 TYR L  37      22.934  17.818  39.755  1.00 28.76           C  
ATOM    273  CE1 TYR L  37      23.258  20.296  38.616  1.00 29.68           C  
ATOM    274  CE2 TYR L  37      21.835  18.595  39.471  1.00 30.01           C  
ATOM    275  CZ  TYR L  37      21.996  19.835  38.901  1.00 31.42           C  
ATOM    276  OH  TYR L  37      20.869  20.632  38.610  1.00 30.35           O  
ATOM    277  C   TYR L  37      27.074  16.877  41.424  1.00 31.40           C  
ATOM    278  O   TYR L  37      28.208  17.266  41.146  1.00 30.65           O  
ATOM    279  N   GLN L  38      26.846  15.656  41.953  1.00 30.74           N  
ATOM    280  CA  GLN L  38      27.914  14.712  42.171  1.00 31.34           C  
ATOM    281  CB  GLN L  38      27.937  14.151  43.607  1.00 31.11           C  
ATOM    282  CG  GLN L  38      29.074  13.158  43.863  1.00 33.82           C  
ATOM    283  CD  GLN L  38      28.821  12.469  45.197  1.00 35.81           C  
ATOM    284  OE1 GLN L  38      27.814  11.784  45.370  1.00 36.25           O  
ATOM    285  NE2 GLN L  38      29.753  12.649  46.170  1.00 33.79           N  
ATOM    286  C   GLN L  38      27.646  13.551  41.266  1.00 31.48           C  
ATOM    287  O   GLN L  38      26.518  13.067  41.192  1.00 32.58           O  
ATOM    288  N   GLN L  39      28.674  13.077  40.534  1.00 31.56           N  
ATOM    289  CA  GLN L  39      28.452  11.954  39.667  1.00 33.09           C  
ATOM    290  CB  GLN L  39      28.567  12.307  38.173  1.00 32.15           C  
ATOM    291  CG  GLN L  39      28.296  11.122  37.242  1.00 34.63           C  
ATOM    292  CD  GLN L  39      28.377  11.610  35.802  1.00 33.53           C  
ATOM    293  OE1 GLN L  39      28.989  12.636  35.511  1.00 34.11           O  
ATOM    294  NE2 GLN L  39      27.735  10.854  34.871  1.00 33.04           N  
ATOM    295  C   GLN L  39      29.477  10.900  39.963  1.00 35.99           C  
ATOM    296  O   GLN L  39      30.679  11.120  39.817  1.00 34.20           O  
ATOM    297  N   LYS L  40      29.012   9.709  40.392  1.00 36.81           N  
ATOM    298  CA  LYS L  40      29.906   8.618  40.655  1.00 41.55           C  
ATOM    299  CB  LYS L  40      29.485   7.713  41.828  1.00 40.42           C  
ATOM    300  CG  LYS L  40      29.658   8.383  43.196  1.00 43.72           C  
ATOM    301  CD  LYS L  40      29.061   7.587  44.356  1.00 47.01           C  
ATOM    302  CE  LYS L  40      29.332   8.197  45.733  1.00 47.05           C  
ATOM    303  NZ  LYS L  40      28.784   7.318  46.790  1.00 49.59           N1+
ATOM    304  C   LYS L  40      29.977   7.791  39.413  1.00 42.93           C  
ATOM    305  O   LYS L  40      29.130   7.894  38.526  1.00 42.15           O  
ATOM    306  N   SER L  41      31.017   6.945  39.315  1.00 46.35           N  
ATOM    307  CA  SER L  41      31.217   6.173  38.126  1.00 45.28           C  
ATOM    308  CB  SER L  41      32.496   5.319  38.171  1.00 48.82           C  
ATOM    309  OG  SER L  41      32.639   4.581  36.968  1.00 51.71           O  
ATOM    310  C   SER L  41      30.069   5.233  37.904  1.00 43.73           C  
ATOM    311  O   SER L  41      29.622   4.539  38.815  1.00 44.65           O  
ATOM    312  N   GLY L  42      29.570   5.207  36.649  1.00 42.11           N  
ATOM    313  CA  GLY L  42      28.556   4.281  36.226  1.00 45.83           C  
ATOM    314  C   GLY L  42      27.188   4.734  36.628  1.00 45.39           C  
ATOM    315  O   GLY L  42      26.223   3.991  36.460  1.00 45.00           O  
ATOM    316  N   ALA L  43      27.047   5.962  37.154  1.00 42.77           N  
ATOM    317  CA  ALA L  43      25.730   6.364  37.562  1.00 42.28           C  
ATOM    318  CB  ALA L  43      25.526   6.378  39.088  1.00 41.94           C  
ATOM    319  C   ALA L  43      25.486   7.755  37.067  1.00 39.43           C  
ATOM    320  O   ALA L  43      26.400   8.434  36.601  1.00 40.21           O  
ATOM    321  N   SER L  44      24.213   8.193  37.122  1.00 38.67           N  
ATOM    322  CA  SER L  44      23.833   9.508  36.688  1.00 37.19           C  
ATOM    323  CB  SER L  44      22.334   9.618  36.359  1.00 36.77           C  
ATOM    324  OG  SER L  44      21.556   9.271  37.495  1.00 38.26           O  
ATOM    325  C   SER L  44      24.164  10.480  37.777  1.00 35.18           C  
ATOM    326  O   SER L  44      24.439  10.093  38.911  1.00 36.27           O  
ATOM    327  N   PRO L  45      24.148  11.745  37.449  1.00 34.27           N  
ATOM    328  CA  PRO L  45      24.473  12.762  38.415  1.00 32.96           C  
ATOM    329  CD  PRO L  45      24.433  12.173  36.089  1.00 34.17           C  
ATOM    330  CB  PRO L  45      24.628  14.056  37.617  1.00 33.79           C  
ATOM    331  CG  PRO L  45      25.061  13.571  36.222  1.00 34.28           C  
ATOM    332  C   PRO L  45      23.427  12.838  39.490  1.00 34.21           C  
ATOM    333  O   PRO L  45      22.273  12.507  39.223  1.00 34.24           O  
ATOM    334  N   LYS L  46      23.818  13.244  40.718  1.00 33.00           N  
ATOM    335  CA  LYS L  46      22.889  13.373  41.809  1.00 34.23           C  
ATOM    336  CB  LYS L  46      23.249  12.531  43.044  1.00 36.76           C  
ATOM    337  CG  LYS L  46      23.311  11.022  42.807  1.00 42.88           C  
ATOM    338  CD  LYS L  46      23.960  10.269  43.970  1.00 48.04           C  
ATOM    339  CE  LYS L  46      24.139   8.770  43.718  1.00 47.80           C  
ATOM    340  NZ  LYS L  46      22.820   8.128  43.528  1.00 53.29           N1+
ATOM    341  C   LYS L  46      22.986  14.798  42.279  1.00 33.41           C  
ATOM    342  O   LYS L  46      24.074  15.371  42.299  1.00 32.80           O  
ATOM    343  N   LEU L  47      21.853  15.415  42.680  1.00 33.48           N  
ATOM    344  CA  LEU L  47      21.901  16.788  43.115  1.00 31.93           C  
ATOM    345  CB  LEU L  47      20.505  17.446  43.162  1.00 32.44           C  
ATOM    346  CG  LEU L  47      20.498  18.939  43.549  1.00 32.92           C  
ATOM    347  CD1 LEU L  47      21.281  19.791  42.538  1.00 18.22           C  
ATOM    348  CD2 LEU L  47      19.061  19.452  43.737  1.00 21.50           C  
ATOM    349  C   LEU L  47      22.521  16.839  44.478  1.00 33.08           C  
ATOM    350  O   LEU L  47      22.048  16.178  45.400  1.00 32.60           O  
ATOM    351  N   TRP L  48      23.695  17.507  44.586  1.00 31.03           N  
ATOM    352  CA  TRP L  48      24.401  17.621  45.832  1.00 33.12           C  
ATOM    353  CB  TRP L  48      25.912  17.545  45.587  1.00 32.25           C  
ATOM    354  CG  TRP L  48      26.650  16.884  46.716  1.00 34.54           C  
ATOM    355  CD2 TRP L  48      26.465  15.488  46.997  1.00 33.77           C  
ATOM    356  CD1 TRP L  48      27.524  17.356  47.647  1.00 34.38           C  
ATOM    357  NE1 TRP L  48      27.923  16.329  48.473  1.00 42.24           N  
ATOM    358  CE2 TRP L  48      27.270  15.175  48.088  1.00 42.81           C  
ATOM    359  CE3 TRP L  48      25.680  14.549  46.391  1.00 42.39           C  
ATOM    360  CZ2 TRP L  48      27.307  13.906  48.592  1.00 43.76           C  
ATOM    361  CZ3 TRP L  48      25.718  13.270  46.901  1.00 42.66           C  
ATOM    362  CH2 TRP L  48      26.517  12.957  47.980  1.00 43.56           C  
ATOM    363  C   TRP L  48      24.046  18.851  46.632  1.00 32.34           C  
ATOM    364  O   TRP L  48      23.691  18.767  47.806  1.00 32.62           O  
ATOM    365  N   ILE L  49      24.144  20.048  46.003  1.00 32.45           N  
ATOM    366  CA  ILE L  49      23.869  21.274  46.704  1.00 32.07           C  
ATOM    367  CB  ILE L  49      25.089  22.081  47.049  1.00 32.82           C  
ATOM    368  CG1 ILE L  49      25.976  21.303  48.035  1.00 33.58           C  
ATOM    369  CG2 ILE L  49      24.626  23.445  47.590  1.00 32.56           C  
ATOM    370  CD1 ILE L  49      27.310  21.987  48.314  1.00 36.34           C  
ATOM    371  C   ILE L  49      22.997  22.118  45.831  1.00 32.53           C  
ATOM    372  O   ILE L  49      23.186  22.186  44.616  1.00 31.93           O  
ATOM    373  N   TYR L  50      21.995  22.787  46.438  0.90 32.59           N  
ATOM    374  CA  TYR L  50      21.128  23.608  45.652  0.90 31.62           C  
ATOM    375  CB  TYR L  50      19.693  23.053  45.514  0.90 33.03           C  
ATOM    376  CG  TYR L  50      19.114  22.783  46.862  1.00 33.95           C  
ATOM    377  CD1 TYR L  50      18.465  23.761  47.578  1.00 37.62           C  
ATOM    378  CD2 TYR L  50      19.220  21.526  47.409  1.00 34.27           C  
ATOM    379  CE1 TYR L  50      17.934  23.481  48.816  1.00 35.21           C  
ATOM    380  CE2 TYR L  50      18.694  21.241  48.645  1.00 36.19           C  
ATOM    381  CZ  TYR L  50      18.047  22.221  49.353  1.00 37.87           C  
ATOM    382  OH  TYR L  50      17.506  21.926  50.623  1.00 38.74           O  
ATOM    383  C   TYR L  50      21.080  24.988  46.219  0.90 32.00           C  
ATOM    384  O   TYR L  50      21.216  25.187  47.425  1.00 32.91           O  
ATOM    385  N   SER L  51      20.965  26.004  45.346  1.00 35.51           N  
ATOM    386  CA  SER L  51      20.942  27.369  45.795  1.00 36.07           C  
ATOM    387  CB  SER L  51      19.679  27.703  46.608  1.00 36.59           C  
ATOM    388  OG  SER L  51      18.525  27.521  45.801  1.00 37.64           O  
ATOM    389  C   SER L  51      22.164  27.689  46.620  1.00 36.48           C  
ATOM    390  O   SER L  51      22.073  28.229  47.720  1.00 35.95           O  
ATOM    391  N   THR L  52      23.338  27.290  46.094  1.00 36.40           N  
ATOM    392  CA  THR L  52      24.674  27.596  46.538  1.00 36.67           C  
ATOM    393  CB  THR L  52      24.924  29.066  46.723  1.00 36.80           C  
ATOM    394  OG1 THR L  52      24.692  29.769  45.512  1.00 36.38           O  
ATOM    395  CG2 THR L  52      26.386  29.254  47.169  1.00 37.26           C  
ATOM    396  C   THR L  52      25.067  26.941  47.831  1.00 37.04           C  
ATOM    397  O   THR L  52      26.200  26.472  47.937  1.00 36.78           O  
ATOM    398  N   SER L  53      24.162  26.787  48.820  1.00 37.43           N  
ATOM    399  CA  SER L  53      24.696  26.300  50.066  1.00 38.28           C  
ATOM    400  CB  SER L  53      24.858  27.416  51.113  1.00 39.20           C  
ATOM    401  OG  SER L  53      25.685  28.458  50.619  1.00 40.41           O  
ATOM    402  C   SER L  53      23.748  25.337  50.698  1.00 38.33           C  
ATOM    403  O   SER L  53      24.014  24.858  51.801  1.00 38.19           O  
ATOM    404  N   ASN L  54      22.628  24.995  50.034  1.00 34.55           N  
ATOM    405  CA  ASN L  54      21.761  24.109  50.761  1.00 35.83           C  
ATOM    406  CB  ASN L  54      20.265  24.369  50.510  1.00 36.85           C  
ATOM    407  CG  ASN L  54      19.897  25.698  51.155  1.00 37.80           C  
ATOM    408  OD1 ASN L  54      20.002  25.864  52.369  1.00 39.80           O  
ATOM    409  ND2 ASN L  54      19.457  26.677  50.320  1.00 35.81           N  
ATOM    410  C   ASN L  54      22.049  22.701  50.345  1.00 36.15           C  
ATOM    411  O   ASN L  54      22.129  22.388  49.156  1.00 35.35           O  
ATOM    412  N   LEU L  55      22.217  21.809  51.343  1.00 35.30           N  
ATOM    413  CA  LEU L  55      22.531  20.429  51.090  1.00 36.26           C  
ATOM    414  CB  LEU L  55      23.115  19.709  52.318  1.00 37.34           C  
ATOM    415  CG  LEU L  55      24.481  20.256  52.767  1.00 38.11           C  
ATOM    416  CD1 LEU L  55      25.013  19.497  53.991  1.00 37.95           C  
ATOM    417  CD2 LEU L  55      25.484  20.274  51.602  1.00 40.07           C  
ATOM    418  C   LEU L  55      21.290  19.696  50.682  1.00 35.97           C  
ATOM    419  O   LEU L  55      20.222  19.878  51.267  1.00 36.01           O  
ATOM    420  N   ALA L  56      21.423  18.821  49.664  1.00 35.10           N  
ATOM    421  CA  ALA L  56      20.332  18.032  49.161  1.00 36.86           C  
ATOM    422  CB  ALA L  56      20.620  17.392  47.792  1.00 35.43           C  
ATOM    423  C   ALA L  56      20.067  16.944  50.138  1.00 38.60           C  
ATOM    424  O   ALA L  56      20.885  16.681  51.014  1.00 37.72           O  
ATOM    425  N   SER L  57      18.897  16.289  50.033  1.00 40.43           N  
ATOM    426  CA  SER L  57      18.599  15.271  50.998  1.00 43.50           C  
ATOM    427  CB  SER L  57      17.176  14.696  50.878  1.00 44.90           C  
ATOM    428  OG  SER L  57      17.011  14.041  49.630  1.00 50.15           O  
ATOM    429  C   SER L  57      19.567  14.143  50.843  1.00 40.85           C  
ATOM    430  O   SER L  57      19.881  13.721  49.731  1.00 41.86           O  
ATOM    431  N   GLY L  58      20.077  13.643  51.989  1.00 40.75           N  
ATOM    432  CA  GLY L  58      20.948  12.501  52.019  1.00 41.75           C  
ATOM    433  C   GLY L  58      22.390  12.906  51.915  1.00 42.04           C  
ATOM    434  O   GLY L  58      23.274  12.065  52.072  1.00 42.31           O  
ATOM    435  N   VAL L  59      22.679  14.198  51.660  1.00 38.00           N  
ATOM    436  CA  VAL L  59      24.050  14.615  51.509  1.00 36.70           C  
ATOM    437  CB  VAL L  59      24.195  15.931  50.798  1.00 36.17           C  
ATOM    438  CG1 VAL L  59      25.683  16.322  50.774  1.00 34.59           C  
ATOM    439  CG2 VAL L  59      23.564  15.803  49.401  1.00 36.54           C  
ATOM    440  C   VAL L  59      24.675  14.762  52.872  1.00 37.48           C  
ATOM    441  O   VAL L  59      24.064  15.288  53.800  1.00 39.08           O  
ATOM    442  N   PRO L  60      25.905  14.321  52.998  1.00 38.85           N  
ATOM    443  CA  PRO L  60      26.605  14.368  54.260  1.00 39.44           C  
ATOM    444  CD  PRO L  60      26.390  13.246  52.147  1.00 39.20           C  
ATOM    445  CB  PRO L  60      27.851  13.506  54.073  1.00 40.15           C  
ATOM    446  CG  PRO L  60      27.445  12.501  52.982  1.00 40.03           C  
ATOM    447  C   PRO L  60      26.928  15.772  54.680  1.00 38.50           C  
ATOM    448  O   PRO L  60      27.111  16.635  53.825  1.00 37.36           O  
ATOM    449  N   ALA L  61      27.052  15.991  56.000  1.00 37.83           N  
ATOM    450  CA  ALA L  61      27.280  17.259  56.636  1.00 38.60           C  
ATOM    451  CB  ALA L  61      27.312  17.150  58.171  1.00 39.39           C  
ATOM    452  C   ALA L  61      28.584  17.853  56.194  1.00 36.60           C  
ATOM    453  O   ALA L  61      28.739  19.073  56.161  1.00 37.65           O  
ATOM    454  N   ARG L  62      29.568  17.008  55.852  1.00 35.66           N  
ATOM    455  CA  ARG L  62      30.890  17.470  55.527  1.00 36.65           C  
ATOM    456  CB  ARG L  62      31.895  16.325  55.286  1.00 37.10           C  
ATOM    457  CG  ARG L  62      31.524  15.332  54.183  1.00 38.23           C  
ATOM    458  CD  ARG L  62      32.560  14.214  54.037  1.00 39.86           C  
ATOM    459  NE  ARG L  62      32.101  13.278  52.971  1.00 37.83           N  
ATOM    460  CZ  ARG L  62      31.387  12.162  53.299  1.00 38.95           C  
ATOM    461  NH1 ARG L  62      31.041  11.928  54.599  1.00 40.40           N1+
ATOM    462  NH2 ARG L  62      31.027  11.270  52.330  1.00 38.28           N  
ATOM    463  C   ARG L  62      30.873  18.399  54.343  1.00 35.36           C  
ATOM    464  O   ARG L  62      31.786  19.214  54.196  1.00 35.04           O  
ATOM    465  N   PHE L  63      29.876  18.272  53.441  1.00 34.78           N  
ATOM    466  CA  PHE L  63      29.795  19.113  52.273  1.00 34.75           C  
ATOM    467  CB  PHE L  63      28.935  18.505  51.153  1.00 33.55           C  
ATOM    468  CG  PHE L  63      29.699  17.379  50.547  1.00 32.24           C  
ATOM    469  CD1 PHE L  63      29.802  16.157  51.165  1.00 34.54           C  
ATOM    470  CD2 PHE L  63      30.310  17.541  49.332  1.00 33.60           C  
ATOM    471  CE1 PHE L  63      30.507  15.126  50.588  1.00 35.32           C  
ATOM    472  CE2 PHE L  63      31.015  16.514  48.753  1.00 35.61           C  
ATOM    473  CZ  PHE L  63      31.119  15.297  49.376  1.00 33.41           C  
ATOM    474  C   PHE L  63      29.213  20.462  52.594  1.00 34.52           C  
ATOM    475  O   PHE L  63      28.386  20.609  53.494  1.00 34.53           O  
ATOM    476  N   SER L  64      29.658  21.501  51.848  1.00 34.87           N  
ATOM    477  CA  SER L  64      29.152  22.835  52.022  1.00 34.32           C  
ATOM    478  CB  SER L  64      29.856  23.616  53.147  1.00 35.55           C  
ATOM    479  OG  SER L  64      31.227  23.809  52.830  1.00 36.30           O  
ATOM    480  C   SER L  64      29.382  23.590  50.745  1.00 34.63           C  
ATOM    481  O   SER L  64      30.206  23.198  49.920  1.00 34.12           O  
ATOM    482  N   GLY L  65      28.640  24.701  50.545  1.00 33.04           N  
ATOM    483  CA  GLY L  65      28.836  25.486  49.360  1.00 32.81           C  
ATOM    484  C   GLY L  65      28.730  26.926  49.741  1.00 34.58           C  
ATOM    485  O   GLY L  65      27.981  27.288  50.648  1.00 34.74           O  
ATOM    486  N   SER L  66      29.483  27.793  49.036  1.00 35.61           N  
ATOM    487  CA  SER L  66      29.455  29.194  49.335  1.00 37.37           C  
ATOM    488  CB  SER L  66      30.573  29.633  50.296  1.00 38.43           C  
ATOM    489  OG  SER L  66      30.469  28.935  51.528  1.00 41.04           O  
ATOM    490  C   SER L  66      29.703  29.924  48.056  1.00 36.65           C  
ATOM    491  O   SER L  66      30.081  29.322  47.053  1.00 36.97           O  
ATOM    492  N   GLY L  67      29.460  31.251  48.045  1.00 36.17           N  
ATOM    493  CA  GLY L  67      29.777  31.995  46.859  1.00 36.61           C  
ATOM    494  C   GLY L  67      28.677  32.954  46.529  1.00 37.35           C  
ATOM    495  O   GLY L  67      27.579  32.895  47.082  1.00 36.77           O  
ATOM    496  N   SER L  68      28.986  33.881  45.599  1.00 37.90           N  
ATOM    497  CA  SER L  68      28.044  34.849  45.123  1.00 36.80           C  
ATOM    498  CB  SER L  68      27.771  35.980  46.130  1.00 39.88           C  
ATOM    499  OG  SER L  68      26.836  36.902  45.592  1.00 42.07           O  
ATOM    500  C   SER L  68      28.669  35.474  43.915  1.00 37.29           C  
ATOM    501  O   SER L  68      29.863  35.312  43.667  1.00 37.59           O  
ATOM    502  N   GLY L  69      27.868  36.199  43.112  1.00 36.75           N  
ATOM    503  CA  GLY L  69      28.413  36.870  41.972  1.00 38.54           C  
ATOM    504  C   GLY L  69      28.949  35.861  41.006  1.00 39.02           C  
ATOM    505  O   GLY L  69      28.236  34.977  40.537  1.00 38.17           O  
ATOM    506  N   THR L  70      30.212  36.079  40.602  1.00 36.47           N  
ATOM    507  CA  THR L  70      30.977  35.284  39.687  1.00 36.79           C  
ATOM    508  CB  THR L  70      32.063  36.076  39.028  1.00 39.59           C  
ATOM    509  OG1 THR L  70      32.759  35.270  38.091  1.00 41.46           O  
ATOM    510  CG2 THR L  70      33.017  36.599  40.112  1.00 39.91           C  
ATOM    511  C   THR L  70      31.603  34.061  40.302  1.00 36.90           C  
ATOM    512  O   THR L  70      31.913  33.120  39.575  1.00 39.74           O  
ATOM    513  N   SER L  71      31.881  34.038  41.627  1.00 36.98           N  
ATOM    514  CA  SER L  71      32.626  32.902  42.107  1.00 37.17           C  
ATOM    515  CB  SER L  71      33.990  33.276  42.712  0.90 39.19           C  
ATOM    516  OG  SER L  71      33.812  34.091  43.860  0.88 44.72           O  
ATOM    517  C   SER L  71      31.876  32.113  43.139  1.00 35.84           C  
ATOM    518  O   SER L  71      31.272  32.665  44.057  1.00 35.84           O  
ATOM    519  N   TYR L  72      31.933  30.767  43.004  1.00 34.82           N  
ATOM    520  CA  TYR L  72      31.266  29.855  43.895  1.00 34.28           C  
ATOM    521  CB  TYR L  72      30.006  29.206  43.292  1.00 33.47           C  
ATOM    522  CG  TYR L  72      28.968  30.263  43.139  1.00 32.79           C  
ATOM    523  CD1 TYR L  72      28.964  31.094  42.042  1.00 32.62           C  
ATOM    524  CD2 TYR L  72      27.994  30.419  44.098  1.00 33.06           C  
ATOM    525  CE1 TYR L  72      28.003  32.069  41.907  1.00 33.92           C  
ATOM    526  CE2 TYR L  72      27.030  31.389  43.969  1.00 33.88           C  
ATOM    527  CZ  TYR L  72      27.034  32.217  42.873  1.00 36.29           C  
ATOM    528  OH  TYR L  72      26.045  33.215  42.738  1.00 36.69           O  
ATOM    529  C   TYR L  72      32.204  28.732  44.222  1.00 34.43           C  
ATOM    530  O   TYR L  72      33.146  28.463  43.476  1.00 34.27           O  
ATOM    531  N   SER L  73      31.972  28.041  45.361  1.00 33.44           N  
ATOM    532  CA  SER L  73      32.870  26.987  45.731  1.00 33.96           C  
ATOM    533  CB  SER L  73      33.968  27.484  46.682  1.00 36.49           C  
ATOM    534  OG  SER L  73      34.830  26.417  47.027  1.00 36.98           O  
ATOM    535  C   SER L  73      32.119  25.896  46.446  1.00 33.92           C  
ATOM    536  O   SER L  73      31.044  26.118  47.003  1.00 34.43           O  
ATOM    537  N   LEU L  74      32.687  24.669  46.408  1.00 34.13           N  
ATOM    538  CA  LEU L  74      32.175  23.502  47.073  1.00 33.35           C  
ATOM    539  CB  LEU L  74      31.929  22.333  46.101  1.00 32.98           C  
ATOM    540  CG  LEU L  74      31.374  21.060  46.771  1.00 34.79           C  
ATOM    541  CD1 LEU L  74      29.887  21.203  47.114  1.00 37.39           C  
ATOM    542  CD2 LEU L  74      31.691  19.800  45.956  1.00 36.66           C  
ATOM    543  C   LEU L  74      33.272  23.038  47.985  1.00 33.39           C  
ATOM    544  O   LEU L  74      34.419  22.909  47.559  1.00 33.57           O  
ATOM    545  N   THR L  75      32.957  22.766  49.268  1.00 34.86           N  
ATOM    546  CA  THR L  75      34.011  22.370  50.160  1.00 35.77           C  
ATOM    547  CB  THR L  75      34.300  23.390  51.221  1.00 36.77           C  
ATOM    548  OG1 THR L  75      34.651  24.626  50.617  1.00 36.75           O  
ATOM    549  CG2 THR L  75      35.459  22.885  52.096  1.00 37.73           C  
ATOM    550  C   THR L  75      33.641  21.099  50.855  1.00 36.02           C  
ATOM    551  O   THR L  75      32.477  20.855  51.170  1.00 36.77           O  
ATOM    552  N   ILE L  76      34.656  20.242  51.087  1.00 35.08           N  
ATOM    553  CA  ILE L  76      34.469  19.016  51.804  1.00 36.58           C  
ATOM    554  CB  ILE L  76      34.928  17.814  51.033  1.00 36.33           C  
ATOM    555  CG1 ILE L  76      34.179  17.729  49.694  1.00 36.72           C  
ATOM    556  CG2 ILE L  76      34.723  16.573  51.916  1.00 37.11           C  
ATOM    557  CD1 ILE L  76      34.768  16.704  48.726  1.00 36.17           C  
ATOM    558  C   ILE L  76      35.343  19.130  53.014  1.00 39.04           C  
ATOM    559  O   ILE L  76      36.565  19.219  52.897  1.00 39.25           O  
ATOM    560  N   SER L  77      34.734  19.126  54.217  1.00 39.26           N  
ATOM    561  CA  SER L  77      35.488  19.326  55.422  1.00 41.89           C  
ATOM    562  CB  SER L  77      34.611  19.329  56.687  1.00 43.10           C  
ATOM    563  OG  SER L  77      34.027  18.049  56.883  1.00 45.49           O  
ATOM    564  C   SER L  77      36.487  18.228  55.573  1.00 42.55           C  
ATOM    565  O   SER L  77      37.671  18.486  55.787  1.00 43.07           O  
ATOM    566  N   SER L  78      36.035  16.963  55.476  1.00 41.67           N  
ATOM    567  CA  SER L  78      36.958  15.879  55.612  1.00 41.94           C  
ATOM    568  CB  SER L  78      36.805  15.142  56.955  1.00 43.06           C  
ATOM    569  OG  SER L  78      37.740  14.078  57.047  1.00 57.34           O  
ATOM    570  C   SER L  78      36.635  14.910  54.520  1.00 41.25           C  
ATOM    571  O   SER L  78      35.536  14.363  54.462  1.00 41.76           O  
ATOM    572  N   VAL L  79      37.613  14.654  53.634  1.00 40.56           N  
ATOM    573  CA  VAL L  79      37.399  13.799  52.503  1.00 39.81           C  
ATOM    574  CB  VAL L  79      38.516  13.873  51.500  1.00 39.97           C  
ATOM    575  CG1 VAL L  79      38.333  12.761  50.456  1.00 26.87           C  
ATOM    576  CG2 VAL L  79      38.506  15.277  50.878  1.00 24.46           C  
ATOM    577  C   VAL L  79      37.265  12.379  52.949  1.00 42.31           C  
ATOM    578  O   VAL L  79      37.969  11.919  53.846  1.00 41.92           O  
ATOM    579  N   GLU L  80      36.323  11.653  52.310  1.00 41.29           N  
ATOM    580  CA  GLU L  80      36.066  10.270  52.597  1.00 43.39           C  
ATOM    581  CB  GLU L  80      34.630  10.017  53.090  1.00 44.54           C  
ATOM    582  CG  GLU L  80      34.306  10.687  54.428  1.00 47.10           C  
ATOM    583  CD  GLU L  80      34.549   9.687  55.547  1.00 54.03           C  
ATOM    584  OE1 GLU L  80      34.742   8.483  55.236  1.00 55.88           O  
ATOM    585  OE2 GLU L  80      34.530  10.116  56.733  1.00 56.89           O1-
ATOM    586  C   GLU L  80      36.210   9.536  51.295  1.00 43.31           C  
ATOM    587  O   GLU L  80      36.140  10.130  50.222  1.00 41.32           O  
ATOM    588  N   ALA L  81      36.394   8.205  51.366  1.00 42.29           N  
ATOM    589  CA  ALA L  81      36.607   7.377  50.211  1.00 42.32           C  
ATOM    590  CB  ALA L  81      36.780   5.894  50.576  1.00 41.73           C  
ATOM    591  C   ALA L  81      35.415   7.481  49.303  1.00 40.29           C  
ATOM    592  O   ALA L  81      35.551   7.487  48.081  1.00 38.86           O  
ATOM    593  N   GLU L  82      34.216   7.592  49.899  1.00 39.70           N  
ATOM    594  CA  GLU L  82      32.949   7.618  49.218  1.00 41.49           C  
ATOM    595  CB  GLU L  82      31.781   7.850  50.186  1.00 42.85           C  
ATOM    596  CG  GLU L  82      31.644   6.789  51.272  1.00 49.70           C  
ATOM    597  CD  GLU L  82      30.592   7.279  52.257  1.00 54.24           C  
ATOM    598  OE1 GLU L  82      29.968   8.340  51.986  1.00 56.22           O  
ATOM    599  OE2 GLU L  82      30.402   6.597  53.299  1.00 63.15           O1-
ATOM    600  C   GLU L  82      32.898   8.791  48.287  1.00 40.02           C  
ATOM    601  O   GLU L  82      32.168   8.778  47.300  1.00 39.89           O  
ATOM    602  N   ASP L  83      33.644   9.853  48.623  1.00 36.64           N  
ATOM    603  CA  ASP L  83      33.652  11.120  47.945  1.00 36.98           C  
ATOM    604  CB  ASP L  83      34.427  12.192  48.726  1.00 36.35           C  
ATOM    605  CG  ASP L  83      33.611  12.519  49.968  1.00 38.46           C  
ATOM    606  OD1 ASP L  83      32.388  12.215  49.968  1.00 37.38           O  
ATOM    607  OD2 ASP L  83      34.198  13.076  50.934  1.00 39.80           O1-
ATOM    608  C   ASP L  83      34.218  11.061  46.554  1.00 37.47           C  
ATOM    609  O   ASP L  83      34.035  12.012  45.797  1.00 36.57           O  
ATOM    610  N   ALA L  84      34.982  10.013  46.185  1.00 36.62           N  
ATOM    611  CA  ALA L  84      35.543  10.015  44.859  1.00 36.98           C  
ATOM    612  CB  ALA L  84      36.351   8.748  44.528  1.00 37.24           C  
ATOM    613  C   ALA L  84      34.429  10.119  43.859  1.00 37.00           C  
ATOM    614  O   ALA L  84      33.501   9.311  43.853  1.00 37.18           O  
ATOM    615  N   ALA L  85      34.512  11.133  42.970  1.00 36.26           N  
ATOM    616  CA  ALA L  85      33.485  11.334  41.987  1.00 35.24           C  
ATOM    617  CB  ALA L  85      32.080  11.514  42.590  1.00 34.67           C  
ATOM    618  C   ALA L  85      33.807  12.588  41.235  1.00 35.15           C  
ATOM    619  O   ALA L  85      34.814  13.243  41.498  1.00 35.58           O  
ATOM    620  N   THR L  86      32.959  12.937  40.248  1.00 34.19           N  
ATOM    621  CA  THR L  86      33.157  14.149  39.508  1.00 34.02           C  
ATOM    622  CB  THR L  86      33.038  13.959  38.023  1.00 36.22           C  
ATOM    623  OG1 THR L  86      33.976  12.990  37.579  1.00 42.08           O  
ATOM    624  CG2 THR L  86      33.310  15.304  37.331  1.00 39.05           C  
ATOM    625  C   THR L  86      32.080  15.089  39.957  1.00 33.07           C  
ATOM    626  O   THR L  86      30.932  14.683  40.125  1.00 33.69           O  
ATOM    627  N   TYR L  87      32.429  16.376  40.183  1.00 31.77           N  
ATOM    628  CA  TYR L  87      31.460  17.315  40.677  1.00 31.81           C  
ATOM    629  CB  TYR L  87      31.887  18.005  41.986  1.00 31.29           C  
ATOM    630  CG  TYR L  87      31.979  16.969  43.056  1.00 31.15           C  
ATOM    631  CD1 TYR L  87      33.096  16.172  43.162  1.00 32.31           C  
ATOM    632  CD2 TYR L  87      30.955  16.799  43.961  1.00 30.76           C  
ATOM    633  CE1 TYR L  87      33.189  15.218  44.149  1.00 33.31           C  
ATOM    634  CE2 TYR L  87      31.040  15.849  44.951  1.00 32.39           C  
ATOM    635  CZ  TYR L  87      32.160  15.058  45.045  1.00 33.30           C  
ATOM    636  OH  TYR L  87      32.255  14.081  46.058  1.00 33.21           O  
ATOM    637  C   TYR L  87      31.269  18.386  39.645  1.00 32.60           C  
ATOM    638  O   TYR L  87      32.241  18.902  39.092  1.00 32.90           O  
ATOM    639  N   TYR L  88      29.996  18.744  39.352  1.00 31.95           N  
ATOM    640  CA  TYR L  88      29.742  19.741  38.345  1.00 30.53           C  
ATOM    641  CB  TYR L  88      28.895  19.285  37.136  1.00 31.90           C  
ATOM    642  CG  TYR L  88      29.511  18.139  36.406  1.00 32.60           C  
ATOM    643  CD1 TYR L  88      30.639  18.292  35.634  1.00 31.36           C  
ATOM    644  CD2 TYR L  88      28.952  16.889  36.507  1.00 32.47           C  
ATOM    645  CE1 TYR L  88      31.189  17.223  34.966  1.00 34.04           C  
ATOM    646  CE2 TYR L  88      29.498  15.816  35.840  1.00 32.81           C  
ATOM    647  CZ  TYR L  88      30.619  15.980  35.066  1.00 34.18           C  
ATOM    648  OH  TYR L  88      31.183  14.882  34.381  1.00 37.08           O  
ATOM    649  C   TYR L  88      28.924  20.850  38.942  1.00 32.32           C  
ATOM    650  O   TYR L  88      28.035  20.619  39.762  1.00 32.03           O  
ATOM    651  N   CYS L  89      29.221  22.104  38.540  1.00 31.23           N  
ATOM    652  CA  CYS L  89      28.427  23.231  38.945  1.00 30.88           C  
ATOM    653  CB  CYS L  89      29.248  24.504  39.271  1.00 31.37           C  
ATOM    654  SG  CYS L  89      30.347  25.042  37.923  1.00 34.39           S  
ATOM    655  C   CYS L  89      27.491  23.522  37.809  1.00 29.93           C  
ATOM    656  O   CYS L  89      27.771  23.174  36.662  1.00 31.73           O  
ATOM    657  N   GLN L  90      26.323  24.134  38.109  1.00 29.62           N  
ATOM    658  CA  GLN L  90      25.347  24.408  37.088  1.00 30.96           C  
ATOM    659  CB  GLN L  90      24.381  23.221  36.884  1.00 30.45           C  
ATOM    660  CG  GLN L  90      23.263  23.421  35.855  1.00 29.04           C  
ATOM    661  CD  GLN L  90      21.951  23.581  36.610  1.00 33.57           C  
ATOM    662  OE1 GLN L  90      21.682  22.851  37.561  1.00 34.47           O  
ATOM    663  NE2 GLN L  90      21.104  24.554  36.183  1.00 28.91           N  
ATOM    664  C   GLN L  90      24.576  25.639  37.458  1.00 30.79           C  
ATOM    665  O   GLN L  90      24.260  25.869  38.626  1.00 31.15           O  
ATOM    666  N   GLN L  91      24.256  26.466  36.438  1.00 30.51           N  
ATOM    667  CA  GLN L  91      23.590  27.724  36.644  1.00 31.70           C  
ATOM    668  CB  GLN L  91      24.529  28.877  36.243  1.00 31.48           C  
ATOM    669  CG  GLN L  91      23.870  30.227  36.035  1.00 31.48           C  
ATOM    670  CD  GLN L  91      23.497  30.272  34.564  1.00 34.37           C  
ATOM    671  OE1 GLN L  91      22.726  31.125  34.134  1.00 35.71           O  
ATOM    672  NE2 GLN L  91      24.063  29.328  33.765  1.00 32.33           N  
ATOM    673  C   GLN L  91      22.306  27.780  35.863  1.00 31.26           C  
ATOM    674  O   GLN L  91      22.232  27.363  34.709  1.00 30.81           O  
ATOM    675  N   PHE L  92      21.492  28.734  36.388  1.00 14.33           N  
ATOM    676  CA  PHE L  92      20.369  29.342  35.723  1.00 14.05           C  
ATOM    677  CB  PHE L  92      19.004  28.874  36.257  1.00 13.99           C  
ATOM    678  CG  PHE L  92      17.929  29.650  35.569  1.00 14.99           C  
ATOM    679  CD1 PHE L  92      17.486  29.303  34.314  1.00 14.66           C  
ATOM    680  CD2 PHE L  92      17.349  30.728  36.198  1.00 13.67           C  
ATOM    681  CE1 PHE L  92      16.490  30.023  33.694  1.00 13.99           C  
ATOM    682  CE2 PHE L  92      16.355  31.453  35.586  1.00 14.86           C  
ATOM    683  CZ  PHE L  92      15.922  31.100  34.330  1.00 14.37           C  
ATOM    684  C   PHE L  92      20.466  30.839  35.975  1.00 14.00           C  
ATOM    685  O   PHE L  92      20.709  31.278  37.097  1.00 13.92           O  
ATOM    686  N   SER L  93      20.336  31.669  34.915  1.00 14.41           N  
ATOM    687  CA  SER L  93      20.326  33.109  35.008  1.00 14.54           C  
ATOM    688  CB  SER L  93      21.715  33.770  35.203  1.00 14.67           C  
ATOM    689  OG  SER L  93      22.533  33.677  34.045  1.00 15.09           O  
ATOM    690  C   SER L  93      19.766  33.514  33.693  1.00 14.75           C  
ATOM    691  O   SER L  93      20.305  34.342  32.959  1.00 14.46           O  
ATOM    692  N   GLY L  94      18.585  32.953  33.403  1.00 14.90           N  
ATOM    693  CA  GLY L  94      18.054  33.082  32.090  1.00 15.26           C  
ATOM    694  C   GLY L  94      18.571  31.855  31.409  1.00 15.53           C  
ATOM    695  O   GLY L  94      19.480  31.197  31.912  1.00 15.42           O  
ATOM    696  N   TYR L  95      18.001  31.519  30.241  1.00 15.74           N  
ATOM    697  CA  TYR L  95      18.366  30.343  29.503  1.00 16.16           C  
ATOM    698  CB  TYR L  95      17.282  29.877  28.519  1.00 16.48           C  
ATOM    699  CG  TYR L  95      16.118  29.464  29.345  1.00 16.77           C  
ATOM    700  CD1 TYR L  95      16.064  28.200  29.884  1.00 16.16           C  
ATOM    701  CD2 TYR L  95      15.089  30.344  29.582  1.00 17.06           C  
ATOM    702  CE1 TYR L  95      14.991  27.819  30.652  1.00 16.19           C  
ATOM    703  CE2 TYR L  95      14.014  29.968  30.349  1.00 16.84           C  
ATOM    704  CZ  TYR L  95      13.963  28.702  30.882  1.00 16.22           C  
ATOM    705  OH  TYR L  95      12.857  28.314  31.668  1.00 16.55           O  
ATOM    706  C   TYR L  95      19.589  30.641  28.705  1.00 16.09           C  
ATOM    707  O   TYR L  95      19.868  31.798  28.395  1.00 16.38           O  
ATOM    708  N   PRO L  96      20.351  29.628  28.376  1.00 15.78           N  
ATOM    709  CA  PRO L  96      20.052  28.277  28.787  1.00 15.65           C  
ATOM    710  CD  PRO L  96      21.031  29.659  27.091  1.00 16.18           C  
ATOM    711  CB  PRO L  96      20.491  27.374  27.632  1.00 15.45           C  
ATOM    712  CG  PRO L  96      21.514  28.221  26.859  1.00 15.59           C  
ATOM    713  C   PRO L  96      20.761  27.940  30.059  1.00 15.16           C  
ATOM    714  O   PRO L  96      21.614  28.715  30.490  1.00 14.99           O  
ATOM    715  N   LEU L  97      20.427  26.797  30.695  1.00 15.12           N  
ATOM    716  CA  LEU L  97      21.225  26.451  31.830  1.00 14.58           C  
ATOM    717  CB  LEU L  97      20.589  25.498  32.868  1.00 14.33           C  
ATOM    718  CG  LEU L  97      20.273  24.047  32.446  1.00 14.32           C  
ATOM    719  CD1 LEU L  97      21.519  23.204  32.124  1.00 14.56           C  
ATOM    720  CD2 LEU L  97      19.438  23.369  33.538  1.00 13.67           C  
ATOM    721  C   LEU L  97      22.474  25.848  31.302  1.00 14.58           C  
ATOM    722  O   LEU L  97      22.462  25.110  30.317  1.00 14.59           O  
ATOM    723  N   THR L  98      23.593  26.157  31.964  1.00 31.18           N  
ATOM    724  CA  THR L  98      24.878  25.652  31.556  1.00 30.26           C  
ATOM    725  CB  THR L  98      25.818  26.739  31.123  1.00 31.67           C  
ATOM    726  OG1 THR L  98      25.992  27.681  32.171  1.00 31.30           O  
ATOM    727  CG2 THR L  98      25.247  27.425  29.870  1.00 31.57           C  
ATOM    728  C   THR L  98      25.535  24.929  32.695  1.00 30.66           C  
ATOM    729  O   THR L  98      25.255  25.190  33.865  1.00 30.66           O  
ATOM    730  N   PHE L  99      26.439  23.983  32.354  1.00 30.49           N  
ATOM    731  CA  PHE L  99      27.151  23.195  33.323  1.00 30.51           C  
ATOM    732  CB  PHE L  99      27.025  21.671  33.103  1.00 31.25           C  
ATOM    733  CG  PHE L  99      25.642  21.175  33.375  1.00 31.24           C  
ATOM    734  CD1 PHE L  99      24.642  21.288  32.436  1.00 31.93           C  
ATOM    735  CD2 PHE L  99      25.351  20.557  34.570  1.00 30.89           C  
ATOM    736  CE1 PHE L  99      23.375  20.816  32.697  1.00 29.88           C  
ATOM    737  CE2 PHE L  99      24.086  20.083  34.836  1.00 31.23           C  
ATOM    738  CZ  PHE L  99      23.091  20.212  33.898  1.00 31.38           C  
ATOM    739  C   PHE L  99      28.620  23.476  33.174  1.00 30.93           C  
ATOM    740  O   PHE L  99      29.099  23.821  32.096  1.00 31.42           O  
ATOM    741  N   GLY L 100      29.376  23.342  34.285  1.00 31.34           N  
ATOM    742  CA  GLY L 100      30.803  23.497  34.242  1.00 32.12           C  
ATOM    743  C   GLY L 100      31.361  22.202  33.725  1.00 32.76           C  
ATOM    744  O   GLY L 100      30.641  21.215  33.593  1.00 31.27           O  
ATOM    745  N   SER L 101      32.673  22.189  33.420  1.00 32.36           N  
ATOM    746  CA  SER L 101      33.377  21.060  32.871  1.00 33.56           C  
ATOM    747  CB  SER L 101      34.796  21.431  32.414  1.00 29.42           C  
ATOM    748  OG  SER L 101      35.445  20.287  31.883  1.00 30.91           O  
ATOM    749  C   SER L 101      33.510  19.961  33.883  1.00 34.59           C  
ATOM    750  O   SER L 101      33.664  18.796  33.518  1.00 34.34           O  
ATOM    751  N   GLY L 102      33.495  20.293  35.186  1.00 33.26           N  
ATOM    752  CA  GLY L 102      33.570  19.265  36.191  1.00 32.67           C  
ATOM    753  C   GLY L 102      34.943  19.189  36.784  1.00 35.01           C  
ATOM    754  O   GLY L 102      35.943  19.524  36.151  1.00 35.62           O  
ATOM    755  N   THR L 103      34.994  18.742  38.058  1.00 34.81           N  
ATOM    756  CA  THR L 103      36.216  18.526  38.779  1.00 34.31           C  
ATOM    757  CB  THR L 103      36.325  19.364  40.024  1.00 33.39           C  
ATOM    758  OG1 THR L 103      36.262  20.745  39.699  1.00 33.35           O  
ATOM    759  CG2 THR L 103      37.652  19.044  40.730  1.00 34.54           C  
ATOM    760  C   THR L 103      36.190  17.094  39.222  1.00 34.93           C  
ATOM    761  O   THR L 103      35.223  16.642  39.832  1.00 34.12           O  
ATOM    762  N   LYS L 104      37.263  16.334  38.929  1.00 34.35           N  
ATOM    763  CA  LYS L 104      37.283  14.953  39.311  1.00 35.13           C  
ATOM    764  CB  LYS L 104      37.919  14.044  38.246  1.00 36.88           C  
ATOM    765  CG  LYS L 104      37.673  12.552  38.476  1.00 41.70           C  
ATOM    766  CD  LYS L 104      37.966  11.705  37.237  1.00 45.41           C  
ATOM    767  CE  LYS L 104      37.596  10.229  37.398  1.00 49.42           C  
ATOM    768  NZ  LYS L 104      37.699   9.536  36.093  1.00 50.11           N1+
ATOM    769  C   LYS L 104      38.091  14.847  40.564  1.00 38.09           C  
ATOM    770  O   LYS L 104      39.208  15.355  40.643  1.00 37.30           O  
ATOM    771  N   LEU L 105      37.533  14.181  41.591  1.00 36.16           N  
ATOM    772  CA  LEU L 105      38.236  14.086  42.836  1.00 37.52           C  
ATOM    773  CB  LEU L 105      37.346  14.439  44.039  1.00 36.68           C  
ATOM    774  CG  LEU L 105      38.057  14.355  45.404  1.00 39.25           C  
ATOM    775  CD1 LEU L 105      39.176  15.403  45.519  1.00 39.91           C  
ATOM    776  CD2 LEU L 105      37.048  14.435  46.561  1.00 39.19           C  
ATOM    777  C   LEU L 105      38.704  12.673  43.010  1.00 38.40           C  
ATOM    778  O   LEU L 105      37.915  11.730  42.979  1.00 36.32           O  
ATOM    779  N   GLU L 106      40.028  12.492  43.195  1.00 38.26           N  
ATOM    780  CA  GLU L 106      40.564  11.176  43.398  1.00 38.69           C  
ATOM    781  CB  GLU L 106      41.799  10.845  42.535  1.00 43.66           C  
ATOM    782  CG  GLU L 106      41.494  10.604  41.055  1.00 51.74           C  
ATOM    783  CD  GLU L 106      42.809  10.298  40.345  1.00 54.90           C  
ATOM    784  OE1 GLU L 106      43.422   9.243  40.659  1.00 55.51           O  
ATOM    785  OE2 GLU L 106      43.219  11.120  39.482  1.00 57.54           O1-
ATOM    786  C   GLU L 106      40.994  11.083  44.824  1.00 39.87           C  
ATOM    787  O   GLU L 106      41.417  12.071  45.424  1.00 40.81           O  
ATOM    788  N   MET L 107      40.884   9.876  45.410  1.00 39.51           N  
ATOM    789  CA  MET L 107      41.265   9.735  46.783  1.00 40.96           C  
ATOM    790  CB  MET L 107      40.228   9.008  47.661  1.00 40.38           C  
ATOM    791  CG  MET L 107      40.166   7.493  47.454  1.00 26.42           C  
ATOM    792  SD  MET L 107      39.572   6.946  45.825  1.00  0.00           S  
ATOM    793  CE  MET L 107      39.587   5.184  46.268  1.00  0.00           C  
ATOM    794  C   MET L 107      42.531   8.948  46.839  1.00 43.31           C  
ATOM    795  O   MET L 107      42.701   7.952  46.137  1.00 42.16           O  
ATOM    796  N   LYS L 108      43.467   9.402  47.687  1.00 27.56           N  
ATOM    797  CA  LYS L 108      44.726   8.740  47.822  1.00 27.14           C  
ATOM    798  CB  LYS L 108      45.786   9.655  48.451  1.00 29.02           C  
ATOM    799  CG  LYS L 108      46.045  10.888  47.582  1.00 31.99           C  
ATOM    800  CD  LYS L 108      46.792  12.012  48.297  1.00 36.82           C  
ATOM    801  CE  LYS L 108      48.299  11.781  48.361  1.00 39.41           C  
ATOM    802  NZ  LYS L 108      48.965  12.993  48.883  1.00 41.28           N1+
ATOM    803  C   LYS L 108      44.500   7.537  48.729  1.00 27.33           C  
ATOM    804  O   LYS L 108      44.054   7.748  49.889  1.00 29.00           O  
ATOM    805  OXT LYS L 108      44.759   6.391  48.271  1.00  0.00           O1-
TER     806      LYS L 108 
ATOM    807  N   GLU H 109       9.232   6.364  46.611  1.00 53.52           N1+
ATOM    808  CA  GLU H 109      10.399   6.350  45.703  1.00 52.63           C  
ATOM    809  CB  GLU H 109      10.761   4.913  45.299  1.00 56.68           C  
ATOM    810  CG  GLU H 109      11.601   4.160  46.321  1.00 60.29           C  
ATOM    811  CD  GLU H 109      13.049   4.516  46.027  1.00 64.60           C  
ATOM    812  OE1 GLU H 109      13.380   5.729  46.086  1.00 64.31           O  
ATOM    813  OE2 GLU H 109      13.838   3.582  45.726  1.00 73.75           O1-
ATOM    814  C   GLU H 109      10.142   7.075  44.429  1.00 48.09           C  
ATOM    815  O   GLU H 109       9.354   6.621  43.602  1.00 48.13           O  
ATOM    816  N   VAL H 110      10.803   8.233  44.243  1.00 46.42           N  
ATOM    817  CA  VAL H 110      10.683   8.938  43.001  1.00 43.82           C  
ATOM    818  CB  VAL H 110      11.254  10.327  43.046  1.00 45.04           C  
ATOM    819  CG1 VAL H 110      11.214  10.925  41.634  1.00 43.96           C  
ATOM    820  CG2 VAL H 110      10.476  11.148  44.082  1.00 46.32           C  
ATOM    821  C   VAL H 110      11.511   8.163  42.027  1.00 43.73           C  
ATOM    822  O   VAL H 110      12.644   7.790  42.327  1.00 42.70           O  
ATOM    823  N   GLN H 111      10.963   7.876  40.831  1.00 41.05           N  
ATOM    824  CA  GLN H 111      11.752   7.133  39.896  1.00 40.51           C  
ATOM    825  CB  GLN H 111      11.475   5.622  39.960  1.00 42.31           C  
ATOM    826  CG  GLN H 111      11.869   5.037  41.320  1.00 48.36           C  
ATOM    827  CD  GLN H 111      11.477   3.568  41.370  1.00 53.55           C  
ATOM    828  OE1 GLN H 111      11.731   2.809  40.436  1.00 61.82           O  
ATOM    829  NE2 GLN H 111      10.841   3.153  42.498  1.00 59.90           N  
ATOM    830  C   GLN H 111      11.456   7.623  38.513  1.00 38.71           C  
ATOM    831  O   GLN H 111      10.315   7.942  38.185  1.00 38.99           O  
ATOM    832  N   LEU H 112      12.512   7.722  37.680  1.00 37.33           N  
ATOM    833  CA  LEU H 112      12.383   8.125  36.309  1.00 35.47           C  
ATOM    834  CB  LEU H 112      13.082   9.461  36.012  1.00 35.70           C  
ATOM    835  CG  LEU H 112      12.500  10.650  36.801  1.00 35.32           C  
ATOM    836  CD1 LEU H 112      13.238  11.955  36.462  1.00 34.65           C  
ATOM    837  CD2 LEU H 112      10.981  10.773  36.598  1.00 34.17           C  
ATOM    838  C   LEU H 112      13.080   7.072  35.501  1.00 36.26           C  
ATOM    839  O   LEU H 112      14.245   6.776  35.756  1.00 37.20           O  
ATOM    840  N   VAL H 113      12.387   6.463  34.514  1.00 35.31           N  
ATOM    841  CA  VAL H 113      13.025   5.434  33.739  1.00 34.95           C  
ATOM    842  CB  VAL H 113      12.341   4.102  33.870  1.00 37.28           C  
ATOM    843  CG1 VAL H 113      13.041   3.093  32.945  1.00 38.42           C  
ATOM    844  CG2 VAL H 113      12.346   3.695  35.353  1.00 37.85           C  
ATOM    845  C   VAL H 113      12.976   5.825  32.293  1.00 34.91           C  
ATOM    846  O   VAL H 113      11.902   6.007  31.722  1.00 34.43           O  
ATOM    847  N   GLU H 114      14.162   5.957  31.662  1.00 34.29           N  
ATOM    848  CA  GLU H 114      14.252   6.340  30.281  1.00 33.50           C  
ATOM    849  CB  GLU H 114      15.513   7.163  29.953  1.00 33.66           C  
ATOM    850  CG  GLU H 114      15.599   8.508  30.681  1.00 35.42           C  
ATOM    851  CD  GLU H 114      16.396   8.318  31.968  1.00 35.20           C  
ATOM    852  OE1 GLU H 114      16.126   7.337  32.707  1.00 35.96           O  
ATOM    853  OE2 GLU H 114      17.300   9.156  32.224  1.00 35.55           O1-
ATOM    854  C   GLU H 114      14.322   5.101  29.442  1.00 35.71           C  
ATOM    855  O   GLU H 114      14.780   4.056  29.898  1.00 36.21           O  
ATOM    856  N   SER H 115      13.851   5.188  28.179  1.00 34.58           N  
ATOM    857  CA  SER H 115      13.930   4.060  27.294  1.00 35.13           C  
ATOM    858  CB  SER H 115      12.784   3.044  27.480  1.00 36.87           C  
ATOM    859  OG  SER H 115      11.538   3.640  27.153  1.00 38.25           O  
ATOM    860  C   SER H 115      13.851   4.577  25.888  1.00 36.52           C  
ATOM    861  O   SER H 115      13.550   5.750  25.666  1.00 35.94           O  
ATOM    862  N   GLY H 116      14.134   3.706  24.896  1.00 36.92           N  
ATOM    863  CA  GLY H 116      13.995   4.090  23.518  1.00 36.77           C  
ATOM    864  C   GLY H 116      15.314   4.442  22.889  1.00 38.50           C  
ATOM    865  O   GLY H 116      15.356   4.756  21.700  1.00 39.80           O  
ATOM    866  N   GLY H 117      16.429   4.397  23.644  1.00 38.05           N  
ATOM    867  CA  GLY H 117      17.689   4.747  23.044  1.00 37.81           C  
ATOM    868  C   GLY H 117      18.105   3.648  22.115  1.00 41.12           C  
ATOM    869  O   GLY H 117      17.740   2.490  22.304  1.00 40.31           O  
ATOM    870  N   GLY H 118      18.913   3.985  21.085  1.00 38.27           N  
ATOM    871  CA  GLY H 118      19.331   2.972  20.155  1.00 39.87           C  
ATOM    872  C   GLY H 118      20.271   3.576  19.157  1.00 40.17           C  
ATOM    873  O   GLY H 118      20.674   4.733  19.274  1.00 39.60           O  
ATOM    874  N   LEU H 119      20.645   2.779  18.135  1.00 38.90           N  
ATOM    875  CA  LEU H 119      21.546   3.213  17.102  1.00 39.63           C  
ATOM    876  CB  LEU H 119      22.413   2.047  16.575  1.00 40.62           C  
ATOM    877  CG  LEU H 119      23.496   2.386  15.527  1.00 41.21           C  
ATOM    878  CD1 LEU H 119      22.897   2.895  14.208  1.00 39.41           C  
ATOM    879  CD2 LEU H 119      24.578   3.307  16.109  1.00 42.13           C  
ATOM    880  C   LEU H 119      20.689   3.721  15.980  1.00 41.54           C  
ATOM    881  O   LEU H 119      19.731   3.061  15.580  1.00 41.70           O  
ATOM    882  N   VAL H 120      20.990   4.933  15.463  1.00 41.13           N  
ATOM    883  CA  VAL H 120      20.217   5.471  14.378  1.00 41.95           C  
ATOM    884  CB  VAL H 120      19.211   6.500  14.815  1.00 41.60           C  
ATOM    885  CG1 VAL H 120      18.482   7.041  13.576  1.00 42.67           C  
ATOM    886  CG2 VAL H 120      18.269   5.859  15.848  1.00 43.01           C  
ATOM    887  C   VAL H 120      21.165   6.130  13.422  1.00 42.72           C  
ATOM    888  O   VAL H 120      22.202   6.659  13.821  1.00 41.58           O  
ATOM    889  N   LYS H 121      20.828   6.106  12.117  1.00 43.50           N  
ATOM    890  CA  LYS H 121      21.677   6.676  11.109  1.00 46.69           C  
ATOM    891  CB  LYS H 121      21.377   6.162   9.691  1.00 49.48           C  
ATOM    892  CG  LYS H 121      21.660   4.666   9.530  1.00 54.73           C  
ATOM    893  CD  LYS H 121      21.107   4.060   8.240  1.00 58.78           C  
ATOM    894  CE  LYS H 121      21.356   2.554   8.116  1.00 63.51           C  
ATOM    895  NZ  LYS H 121      22.807   2.277   8.018  1.00 65.86           N1+
ATOM    896  C   LYS H 121      21.484   8.156  11.127  1.00 44.72           C  
ATOM    897  O   LYS H 121      20.472   8.658  11.611  1.00 44.61           O  
ATOM    898  N   PRO H 122      22.447   8.874  10.619  1.00 44.26           N  
ATOM    899  CA  PRO H 122      22.351  10.304  10.613  1.00 44.51           C  
ATOM    900  CD  PRO H 122      23.826   8.415  10.616  1.00 45.59           C  
ATOM    901  CB  PRO H 122      23.719  10.805  10.155  1.00 45.91           C  
ATOM    902  CG  PRO H 122      24.680   9.696  10.623  1.00 48.57           C  
ATOM    903  C   PRO H 122      21.208  10.732   9.756  1.00 45.53           C  
ATOM    904  O   PRO H 122      21.006  10.143   8.696  1.00 46.00           O  
ATOM    905  N   GLY H 123      20.452  11.752  10.209  1.00 43.78           N  
ATOM    906  CA  GLY H 123      19.331  12.255   9.469  1.00 44.89           C  
ATOM    907  C   GLY H 123      18.110  11.483   9.869  1.00 45.79           C  
ATOM    908  O   GLY H 123      17.007  11.783   9.416  1.00 44.36           O  
ATOM    909  N   GLY H 124      18.275  10.475  10.749  1.00 41.84           N  
ATOM    910  CA  GLY H 124      17.163   9.655  11.141  1.00 43.63           C  
ATOM    911  C   GLY H 124      16.458  10.287  12.294  1.00 42.54           C  
ATOM    912  O   GLY H 124      16.804  11.383  12.736  1.00 41.78           O  
ATOM    913  N   SER H 125      15.428   9.585  12.812  1.00 40.18           N  
ATOM    914  CA  SER H 125      14.671  10.100  13.913  1.00 41.89           C  
ATOM    915  CB  SER H 125      13.262  10.573  13.511  1.00 42.81           C  
ATOM    916  OG  SER H 125      12.504   9.485  13.003  1.00 47.91           O  
ATOM    917  C   SER H 125      14.515   9.014  14.932  1.00 41.55           C  
ATOM    918  O   SER H 125      14.596   7.829  14.614  1.00 41.99           O  
ATOM    919  N   LEU H 126      14.325   9.406  16.209  1.00 39.36           N  
ATOM    920  CA  LEU H 126      14.159   8.439  17.258  1.00 38.98           C  
ATOM    921  CB  LEU H 126      15.512   7.984  17.838  1.00 40.24           C  
ATOM    922  CG  LEU H 126      15.423   6.852  18.877  1.00 40.80           C  
ATOM    923  CD1 LEU H 126      14.884   5.555  18.253  1.00 41.36           C  
ATOM    924  CD2 LEU H 126      16.775   6.647  19.582  1.00 40.08           C  
ATOM    925  C   LEU H 126      13.355   9.095  18.345  1.00 38.50           C  
ATOM    926  O   LEU H 126      13.418  10.312  18.521  1.00 39.02           O  
ATOM    927  N   LYS H 127      12.562   8.307  19.099  1.00 36.28           N  
ATOM    928  CA  LYS H 127      11.740   8.881  20.132  1.00 36.59           C  
ATOM    929  CB  LYS H 127      10.245   8.602  19.903  1.00 36.39           C  
ATOM    930  CG  LYS H 127       9.304   9.239  20.926  1.00 39.47           C  
ATOM    931  CD  LYS H 127       7.834   9.159  20.507  1.00 44.11           C  
ATOM    932  CE  LYS H 127       6.867   9.786  21.512  1.00 47.03           C  
ATOM    933  NZ  LYS H 127       5.477   9.662  21.015  1.00 48.45           N1+
ATOM    934  C   LYS H 127      12.121   8.272  21.451  1.00 35.81           C  
ATOM    935  O   LYS H 127      12.156   7.052  21.600  1.00 36.89           O  
ATOM    936  N   LEU H 128      12.401   9.130  22.455  1.00 33.96           N  
ATOM    937  CA  LEU H 128      12.791   8.668  23.762  1.00 34.08           C  
ATOM    938  CB  LEU H 128      13.953   9.482  24.361  1.00 32.57           C  
ATOM    939  CG  LEU H 128      15.262   9.378  23.552  1.00 32.18           C  
ATOM    940  CD1 LEU H 128      16.380  10.211  24.194  1.00 33.12           C  
ATOM    941  CD2 LEU H 128      15.673   7.913  23.336  1.00 33.94           C  
ATOM    942  C   LEU H 128      11.622   8.838  24.681  1.00 34.53           C  
ATOM    943  O   LEU H 128      10.811   9.749  24.511  1.00 34.49           O  
ATOM    944  N   SER H 129      11.500   7.940  25.682  1.00 34.68           N  
ATOM    945  CA  SER H 129      10.412   8.027  26.614  1.00 34.60           C  
ATOM    946  CB  SER H 129       9.423   6.851  26.524  1.00 35.53           C  
ATOM    947  OG  SER H 129       8.762   6.864  25.268  1.00 38.43           O  
ATOM    948  C   SER H 129      10.981   8.021  27.998  1.00 34.51           C  
ATOM    949  O   SER H 129      12.067   7.496  28.239  1.00 35.05           O  
ATOM    950  N   CYS H 130      10.254   8.651  28.943  1.00 34.56           N  
ATOM    951  CA  CYS H 130      10.656   8.704  30.319  1.00 35.43           C  
ATOM    952  CB  CYS H 130      11.192  10.098  30.701  1.00 35.33           C  
ATOM    953  SG  CYS H 130      11.437  10.350  32.482  1.00 39.11           S  
ATOM    954  C   CYS H 130       9.431   8.436  31.138  1.00 35.44           C  
ATOM    955  O   CYS H 130       8.494   9.234  31.144  1.00 35.98           O  
ATOM    956  N   ALA H 131       9.409   7.305  31.871  1.00 34.96           N  
ATOM    957  CA  ALA H 131       8.251   6.983  32.658  1.00 36.29           C  
ATOM    958  CB  ALA H 131       7.967   5.474  32.741  1.00 36.25           C  
ATOM    959  C   ALA H 131       8.509   7.463  34.047  1.00 36.08           C  
ATOM    960  O   ALA H 131       9.532   7.139  34.647  1.00 36.50           O  
ATOM    961  N   ALA H 132       7.564   8.241  34.607  1.00 35.10           N  
ATOM    962  CA  ALA H 132       7.773   8.797  35.914  1.00 36.14           C  
ATOM    963  CB  ALA H 132       7.570  10.321  35.969  1.00 36.09           C  
ATOM    964  C   ALA H 132       6.803   8.193  36.881  1.00 37.09           C  
ATOM    965  O   ALA H 132       5.678   7.847  36.521  1.00 37.38           O  
ATOM    966  N   SER H 133       7.245   8.026  38.147  1.00 38.09           N  
ATOM    967  CA  SER H 133       6.386   7.496  39.168  1.00 38.18           C  
ATOM    968  CB  SER H 133       6.348   5.959  39.192  1.00 37.67           C  
ATOM    969  OG  SER H 133       7.637   5.446  39.493  1.00 39.04           O  
ATOM    970  C   SER H 133       6.909   7.944  40.501  1.00 40.07           C  
ATOM    971  O   SER H 133       8.055   8.372  40.617  1.00 37.84           O  
ATOM    972  N   GLY H 134       6.055   7.849  41.540  1.00 41.71           N  
ATOM    973  CA  GLY H 134       6.462   8.151  42.882  1.00 48.09           C  
ATOM    974  C   GLY H 134       6.086   9.554  43.247  1.00 47.87           C  
ATOM    975  O   GLY H 134       6.144   9.917  44.422  1.00 54.85           O  
ATOM    976  N   PHE H 135       5.697  10.392  42.266  1.00 51.76           N  
ATOM    977  CA  PHE H 135       5.322  11.733  42.617  1.00 50.68           C  
ATOM    978  CB  PHE H 135       6.510  12.725  42.631  1.00 48.31           C  
ATOM    979  CG  PHE H 135       7.088  12.823  41.261  1.00 49.86           C  
ATOM    980  CD1 PHE H 135       7.845  11.796  40.746  1.00 52.00           C  
ATOM    981  CD2 PHE H 135       6.894  13.954  40.501  1.00 38.41           C  
ATOM    982  CE1 PHE H 135       8.381  11.890  39.482  1.00 45.70           C  
ATOM    983  CE2 PHE H 135       7.428  14.053  39.238  1.00 52.10           C  
ATOM    984  CZ  PHE H 135       8.171  13.018  38.724  1.00 41.75           C  
ATOM    985  C   PHE H 135       4.287  12.205  41.643  1.00 51.03           C  
ATOM    986  O   PHE H 135       3.972  11.511  40.676  1.00 47.62           O  
ATOM    987  N   THR H 136       3.708  13.401  41.892  1.00 56.16           N  
ATOM    988  CA  THR H 136       2.706  13.898  40.995  1.00 47.62           C  
ATOM    989  CB  THR H 136       1.712  14.830  41.642  1.00 53.52           C  
ATOM    990  OG1 THR H 136       0.727  15.221  40.698  1.00 58.74           O  
ATOM    991  CG2 THR H 136       2.424  16.059  42.232  1.00 48.46           C  
ATOM    992  C   THR H 136       3.430  14.585  39.880  1.00 50.87           C  
ATOM    993  O   THR H 136       3.958  15.688  40.006  1.00 51.70           O  
ATOM    994  N   PHE H 137       3.439  13.904  38.726  1.00 48.89           N  
ATOM    995  CA  PHE H 137       4.173  14.246  37.545  1.00 41.92           C  
ATOM    996  CB  PHE H 137       3.992  13.154  36.476  1.00 42.06           C  
ATOM    997  CG  PHE H 137       4.751  13.499  35.245  1.00 48.35           C  
ATOM    998  CD1 PHE H 137       6.125  13.451  35.232  1.00 44.73           C  
ATOM    999  CD2 PHE H 137       4.083  13.832  34.090  1.00 46.57           C  
ATOM   1000  CE1 PHE H 137       6.822  13.756  34.087  1.00 39.41           C  
ATOM   1001  CE2 PHE H 137       4.772  14.137  32.944  1.00 43.83           C  
ATOM   1002  CZ  PHE H 137       6.145  14.104  32.943  1.00 42.57           C  
ATOM   1003  C   PHE H 137       3.730  15.566  36.993  1.00 46.41           C  
ATOM   1004  O   PHE H 137       4.556  16.376  36.576  1.00 44.08           O  
ATOM   1005  N   SER H 138       2.414  15.826  36.980  1.00 46.38           N  
ATOM   1006  CA  SER H 138       1.896  17.029  36.392  1.00 44.26           C  
ATOM   1007  CB  SER H 138       0.359  17.074  36.410  1.00 45.98           C  
ATOM   1008  OG  SER H 138      -0.113  17.110  37.749  1.00 62.04           O  
ATOM   1009  C   SER H 138       2.385  18.226  37.150  1.00 43.37           C  
ATOM   1010  O   SER H 138       2.465  19.323  36.600  1.00 55.63           O  
ATOM   1011  N   SER H 139       2.716  18.054  38.440  1.00 46.91           N  
ATOM   1012  CA  SER H 139       3.096  19.149  39.288  1.00 49.58           C  
ATOM   1013  CB  SER H 139       3.065  18.793  40.785  1.00 51.44           C  
ATOM   1014  OG  SER H 139       1.726  18.580  41.206  1.00 51.85           O  
ATOM   1015  C   SER H 139       4.467  19.673  38.990  1.00 48.59           C  
ATOM   1016  O   SER H 139       4.806  20.764  39.445  1.00 53.29           O  
ATOM   1017  N   TYR H 140       5.305  18.943  38.230  1.00 40.14           N  
ATOM   1018  CA  TYR H 140       6.648  19.435  38.109  1.00 37.97           C  
ATOM   1019  CB  TYR H 140       7.706  18.494  38.714  1.00 39.07           C  
ATOM   1020  CG  TYR H 140       7.520  18.407  40.191  1.00 36.74           C  
ATOM   1021  CD1 TYR H 140       6.579  17.566  40.736  1.00 43.05           C  
ATOM   1022  CD2 TYR H 140       8.302  19.163  41.035  1.00 57.04           C  
ATOM   1023  CE1 TYR H 140       6.417  17.488  42.099  1.00 38.23           C  
ATOM   1024  CE2 TYR H 140       8.144  19.088  42.397  1.00 43.09           C  
ATOM   1025  CZ  TYR H 140       7.201  18.248  42.933  1.00 53.91           C  
ATOM   1026  OH  TYR H 140       7.043  18.174  44.333  1.00 60.97           O  
ATOM   1027  C   TYR H 140       7.037  19.608  36.681  1.00 39.70           C  
ATOM   1028  O   TYR H 140       6.531  18.934  35.785  1.00 46.30           O  
ATOM   1029  N   ALA H 141       7.955  20.567  36.453  1.00 32.32           N  
ATOM   1030  CA  ALA H 141       8.553  20.804  35.171  1.00 32.79           C  
ATOM   1031  CB  ALA H 141       9.390  22.095  35.136  1.00 33.15           C  
ATOM   1032  C   ALA H 141       9.486  19.651  34.950  1.00 32.66           C  
ATOM   1033  O   ALA H 141       9.964  19.060  35.917  1.00 31.58           O  
ATOM   1034  N   MET H 142       9.758  19.285  33.676  1.00 31.42           N  
ATOM   1035  CA  MET H 142      10.629  18.176  33.415  1.00 30.83           C  
ATOM   1036  CB  MET H 142       9.904  16.927  32.885  1.00 31.39           C  
ATOM   1037  CG  MET H 142       8.938  16.321  33.908  1.00 32.17           C  
ATOM   1038  SD  MET H 142       9.719  15.736  35.442  1.00 34.67           S  
ATOM   1039  CE  MET H 142      10.539  14.313  34.669  1.00 33.02           C  
ATOM   1040  C   MET H 142      11.643  18.594  32.396  1.00 31.52           C  
ATOM   1041  O   MET H 142      11.421  19.521  31.617  1.00 31.09           O  
ATOM   1042  N   SER H 143      12.805  17.907  32.381  1.00 30.49           N  
ATOM   1043  CA  SER H 143      13.839  18.329  31.485  1.00 29.38           C  
ATOM   1044  CB  SER H 143      14.901  19.200  32.180  1.00 29.45           C  
ATOM   1045  OG  SER H 143      14.302  20.357  32.750  1.00 35.87           O  
ATOM   1046  C   SER H 143      14.551  17.132  30.937  1.00 30.03           C  
ATOM   1047  O   SER H 143      14.415  16.016  31.440  1.00 29.44           O  
ATOM   1048  N   TRP H 144      15.299  17.353  29.835  1.00 29.97           N  
ATOM   1049  CA  TRP H 144      16.162  16.353  29.281  1.00 29.10           C  
ATOM   1050  CB  TRP H 144      15.845  15.944  27.832  1.00 30.03           C  
ATOM   1051  CG  TRP H 144      14.631  15.057  27.683  1.00 29.52           C  
ATOM   1052  CD2 TRP H 144      14.673  13.627  27.815  1.00 30.85           C  
ATOM   1053  CD1 TRP H 144      13.334  15.385  27.415  1.00 29.72           C  
ATOM   1054  NE1 TRP H 144      12.564  14.246  27.369  1.00 30.24           N  
ATOM   1055  CE2 TRP H 144      13.375  13.158  27.615  1.00 31.42           C  
ATOM   1056  CE3 TRP H 144      15.707  12.777  28.080  1.00 30.10           C  
ATOM   1057  CZ2 TRP H 144      13.091  11.824  27.680  1.00 30.75           C  
ATOM   1058  CZ3 TRP H 144      15.418  11.432  28.144  1.00 30.74           C  
ATOM   1059  CH2 TRP H 144      14.134  10.965  27.949  1.00 30.60           C  
ATOM   1060  C   TRP H 144      17.534  16.948  29.295  1.00 30.18           C  
ATOM   1061  O   TRP H 144      17.715  18.129  28.994  1.00 30.69           O  
ATOM   1062  N   VAL H 145      18.531  16.135  29.694  1.00 30.16           N  
ATOM   1063  CA  VAL H 145      19.910  16.533  29.724  1.00 30.67           C  
ATOM   1064  CB  VAL H 145      20.440  16.709  31.121  1.00 30.25           C  
ATOM   1065  CG1 VAL H 145      21.952  16.991  31.058  1.00 39.24           C  
ATOM   1066  CG2 VAL H 145      19.632  17.821  31.813  1.00 39.01           C  
ATOM   1067  C   VAL H 145      20.673  15.409  29.097  1.00 32.23           C  
ATOM   1068  O   VAL H 145      20.226  14.263  29.125  1.00 30.78           O  
ATOM   1069  N   ARG H 146      21.846  15.707  28.501  1.00 31.29           N  
ATOM   1070  CA  ARG H 146      22.589  14.679  27.823  1.00 31.83           C  
ATOM   1071  CB  ARG H 146      22.594  14.897  26.302  1.00 31.18           C  
ATOM   1072  CG  ARG H 146      23.274  16.222  25.949  1.00 32.63           C  
ATOM   1073  CD  ARG H 146      22.586  17.034  24.852  1.00 36.59           C  
ATOM   1074  NE  ARG H 146      22.875  16.439  23.520  1.00 39.60           N  
ATOM   1075  CZ  ARG H 146      22.298  16.995  22.416  1.00 39.79           C  
ATOM   1076  NH1 ARG H 146      21.438  18.046  22.554  1.00 39.15           N1+
ATOM   1077  NH2 ARG H 146      22.577  16.511  21.173  1.00 36.47           N  
ATOM   1078  C   ARG H 146      24.018  14.760  28.265  1.00 32.94           C  
ATOM   1079  O   ARG H 146      24.495  15.816  28.676  1.00 32.37           O  
ATOM   1080  N   GLN H 147      24.736  13.618  28.220  1.00 33.23           N  
ATOM   1081  CA  GLN H 147      26.135  13.640  28.538  1.00 34.73           C  
ATOM   1082  CB  GLN H 147      26.512  12.849  29.808  1.00 33.61           C  
ATOM   1083  CG  GLN H 147      27.982  13.018  30.217  1.00 34.51           C  
ATOM   1084  CD  GLN H 147      28.183  12.432  31.611  1.00 36.55           C  
ATOM   1085  OE1 GLN H 147      27.600  11.407  31.962  1.00 36.85           O  
ATOM   1086  NE2 GLN H 147      29.029  13.108  32.435  1.00 35.11           N  
ATOM   1087  C   GLN H 147      26.850  13.035  27.369  1.00 34.79           C  
ATOM   1088  O   GLN H 147      26.566  11.907  26.968  1.00 35.17           O  
ATOM   1089  N   SER H 148      27.816  13.784  26.799  1.00 37.07           N  
ATOM   1090  CA  SER H 148      28.539  13.360  25.631  1.00 39.62           C  
ATOM   1091  CB  SER H 148      29.262  14.519  24.918  1.00 39.43           C  
ATOM   1092  OG  SER H 148      30.225  15.105  25.783  1.00  0.00           O  
ATOM   1093  C   SER H 148      29.568  12.340  26.023  1.00 40.12           C  
ATOM   1094  O   SER H 148      29.793  12.079  27.203  1.00 39.76           O  
ATOM   1095  N   PRO H 149      30.191  11.734  25.041  1.00 43.10           N  
ATOM   1096  CA  PRO H 149      31.208  10.750  25.312  1.00 45.29           C  
ATOM   1097  CD  PRO H 149      29.547  11.511  23.756  1.00 42.46           C  
ATOM   1098  CB  PRO H 149      31.548  10.131  23.959  1.00 47.43           C  
ATOM   1099  CG  PRO H 149      30.233  10.264  23.164  1.00 44.77           C  
ATOM   1100  C   PRO H 149      32.360  11.379  26.037  1.00 44.54           C  
ATOM   1101  O   PRO H 149      33.088  10.673  26.735  1.00 44.89           O  
ATOM   1102  N   GLU H 150      32.545  12.699  25.851  1.00 43.66           N  
ATOM   1103  CA  GLU H 150      33.542  13.511  26.491  1.00 45.47           C  
ATOM   1104  CB  GLU H 150      33.674  14.920  25.881  1.00 46.30           C  
ATOM   1105  CG  GLU H 150      34.547  14.978  24.622  1.00 54.07           C  
ATOM   1106  CD  GLU H 150      33.842  14.292  23.461  1.00 57.21           C  
ATOM   1107  OE1 GLU H 150      32.583  14.242  23.467  1.00 56.71           O  
ATOM   1108  OE2 GLU H 150      34.560  13.811  22.544  1.00 60.16           O1-
ATOM   1109  C   GLU H 150      33.186  13.645  27.943  1.00 45.29           C  
ATOM   1110  O   GLU H 150      34.031  13.984  28.770  1.00 44.78           O  
ATOM   1111  N   LYS H 151      31.912  13.368  28.285  1.00 42.53           N  
ATOM   1112  CA  LYS H 151      31.385  13.495  29.619  1.00 41.96           C  
ATOM   1113  CB  LYS H 151      32.351  12.989  30.701  1.00 43.79           C  
ATOM   1114  CG  LYS H 151      32.568  11.478  30.618  1.00 47.83           C  
ATOM   1115  CD  LYS H 151      33.760  10.976  31.427  1.00 51.42           C  
ATOM   1116  CE  LYS H 151      33.981   9.468  31.307  1.00 55.98           C  
ATOM   1117  NZ  LYS H 151      35.162   9.065  32.099  1.00 54.25           N1+
ATOM   1118  C   LYS H 151      31.005  14.909  29.936  1.00 40.80           C  
ATOM   1119  O   LYS H 151      30.863  15.270  31.104  1.00 40.19           O  
ATOM   1120  N   ARG H 152      30.795  15.750  28.903  1.00 40.54           N  
ATOM   1121  CA  ARG H 152      30.291  17.068  29.176  1.00 40.18           C  
ATOM   1122  CB  ARG H 152      30.521  18.095  28.053  1.00 42.55           C  
ATOM   1123  CG  ARG H 152      31.991  18.462  27.877  1.00 47.33           C  
ATOM   1124  CD  ARG H 152      32.265  19.604  26.901  1.00 54.97           C  
ATOM   1125  NE  ARG H 152      33.742  19.766  26.884  1.00 61.60           N  
ATOM   1126  CZ  ARG H 152      34.365  20.544  27.816  1.00 61.39           C  
ATOM   1127  NH1 ARG H 152      33.645  21.298  28.696  1.00 60.56           N1+
ATOM   1128  NH2 ARG H 152      35.727  20.561  27.867  1.00 60.11           N  
ATOM   1129  C   ARG H 152      28.808  16.955  29.356  1.00 38.49           C  
ATOM   1130  O   ARG H 152      28.146  16.168  28.682  1.00 36.75           O  
ATOM   1131  N   LEU H 153      28.251  17.753  30.287  1.00 36.50           N  
ATOM   1132  CA  LEU H 153      26.839  17.741  30.540  1.00 35.39           C  
ATOM   1133  CB  LEU H 153      26.486  17.892  32.030  1.00 34.04           C  
ATOM   1134  CG  LEU H 153      26.820  16.648  32.874  1.00 35.40           C  
ATOM   1135  CD1 LEU H 153      26.480  16.872  34.354  1.00 33.76           C  
ATOM   1136  CD2 LEU H 153      26.124  15.399  32.305  1.00 34.89           C  
ATOM   1137  C   LEU H 153      26.238  18.899  29.807  1.00 35.25           C  
ATOM   1138  O   LEU H 153      26.756  20.016  29.856  1.00 35.57           O  
ATOM   1139  N   GLU H 154      25.125  18.638  29.086  1.00 34.97           N  
ATOM   1140  CA  GLU H 154      24.471  19.668  28.329  1.00 36.58           C  
ATOM   1141  CB  GLU H 154      24.696  19.575  26.809  1.00 37.56           C  
ATOM   1142  CG  GLU H 154      26.125  19.844  26.338  1.00 41.25           C  
ATOM   1143  CD  GLU H 154      26.127  19.701  24.821  1.00 44.90           C  
ATOM   1144  OE1 GLU H 154      25.027  19.821  24.219  1.00 44.80           O  
ATOM   1145  OE2 GLU H 154      27.224  19.472  24.244  1.00 48.81           O1-
ATOM   1146  C   GLU H 154      22.988  19.539  28.504  1.00 34.83           C  
ATOM   1147  O   GLU H 154      22.434  18.440  28.520  1.00 33.52           O  
ATOM   1148  N   TRP H 155      22.306  20.691  28.632  1.00 32.54           N  
ATOM   1149  CA  TRP H 155      20.876  20.735  28.766  1.00 32.57           C  
ATOM   1150  CB  TRP H 155      20.411  22.042  29.422  1.00 32.90           C  
ATOM   1151  CG  TRP H 155      18.931  22.298  29.358  1.00 32.56           C  
ATOM   1152  CD2 TRP H 155      18.355  23.317  28.529  1.00 32.57           C  
ATOM   1153  CD1 TRP H 155      17.900  21.712  30.030  1.00 32.08           C  
ATOM   1154  NE1 TRP H 155      16.712  22.297  29.663  1.00 32.49           N  
ATOM   1155  CE2 TRP H 155      16.979  23.288  28.740  1.00 33.67           C  
ATOM   1156  CE3 TRP H 155      18.929  24.205  27.664  1.00 33.07           C  
ATOM   1157  CZ2 TRP H 155      16.150  24.154  28.086  1.00 35.00           C  
ATOM   1158  CZ3 TRP H 155      18.091  25.074  27.003  1.00 33.96           C  
ATOM   1159  CH2 TRP H 155      16.727  25.048  27.211  1.00 33.67           C  
ATOM   1160  C   TRP H 155      20.273  20.651  27.389  1.00 35.29           C  
ATOM   1161  O   TRP H 155      20.711  21.353  26.481  1.00 33.74           O  
ATOM   1162  N   VAL H 156      19.357  19.676  27.167  1.00 32.28           N  
ATOM   1163  CA  VAL H 156      18.656  19.504  25.916  1.00 31.39           C  
ATOM   1164  CB  VAL H 156      18.290  18.070  25.666  1.00 33.57           C  
ATOM   1165  CG1 VAL H 156      17.535  17.971  24.333  1.00 33.28           C  
ATOM   1166  CG2 VAL H 156      19.570  17.225  25.706  1.00 34.64           C  
ATOM   1167  C   VAL H 156      17.386  20.301  25.767  1.00 32.99           C  
ATOM   1168  O   VAL H 156      17.210  21.036  24.795  1.00 32.92           O  
ATOM   1169  N   ALA H 157      16.450  20.165  26.741  1.00 31.75           N  
ATOM   1170  CA  ALA H 157      15.153  20.781  26.598  1.00 31.89           C  
ATOM   1171  CB  ALA H 157      14.247  20.069  25.578  1.00 30.99           C  
ATOM   1172  C   ALA H 157      14.423  20.764  27.911  1.00 32.71           C  
ATOM   1173  O   ALA H 157      14.722  19.968  28.799  1.00 31.53           O  
ATOM   1174  N   GLU H 158      13.423  21.664  28.048  1.00 30.74           N  
ATOM   1175  CA  GLU H 158      12.650  21.792  29.252  1.00 32.13           C  
ATOM   1176  CB  GLU H 158      13.019  23.061  30.044  1.00 31.91           C  
ATOM   1177  CG  GLU H 158      12.241  23.282  31.341  1.00 15.88           C  
ATOM   1178  CD  GLU H 158      12.476  24.733  31.744  1.00  0.00           C  
ATOM   1179  OE1 GLU H 158      13.072  25.479  30.922  1.00  0.00           O  
ATOM   1180  OE2 GLU H 158      12.057  25.119  32.868  1.00  0.00           O1-
ATOM   1181  C   GLU H 158      11.212  21.946  28.873  1.00 32.85           C  
ATOM   1182  O   GLU H 158      10.885  22.553  27.855  1.00 33.35           O  
ATOM   1183  N   ILE H 159      10.307  21.361  29.683  1.00 31.85           N  
ATOM   1184  CA  ILE H 159       8.899  21.527  29.460  1.00 32.88           C  
ATOM   1185  CB  ILE H 159       8.232  20.293  28.923  1.00 32.87           C  
ATOM   1186  CG1 ILE H 159       6.790  20.604  28.494  1.00 33.28           C  
ATOM   1187  CG2 ILE H 159       8.368  19.169  29.962  1.00 30.06           C  
ATOM   1188  CD1 ILE H 159       6.161  19.507  27.635  1.00 33.65           C  
ATOM   1189  C   ILE H 159       8.291  21.887  30.781  1.00 32.30           C  
ATOM   1190  O   ILE H 159       8.505  21.214  31.788  1.00 32.76           O  
ATOM   1191  N   SER H 160       7.505  22.976  30.813  1.00 33.94           N  
ATOM   1192  CA  SER H 160       6.953  23.411  32.061  1.00 36.15           C  
ATOM   1193  CB  SER H 160       6.460  24.866  32.046  1.00 37.72           C  
ATOM   1194  OG  SER H 160       5.354  24.992  31.164  1.00 38.84           O  
ATOM   1195  C   SER H 160       5.779  22.566  32.393  1.00 36.14           C  
ATOM   1196  O   SER H 160       5.291  21.779  31.582  1.00 34.61           O  
ATOM   1197  N   SER H 161       5.276  22.618  33.650  1.00 43.89           N  
ATOM   1198  CA  SER H 161       4.387  21.602  34.193  1.00 45.14           C  
ATOM   1199  CB  SER H 161       3.792  22.016  35.548  1.00 45.63           C  
ATOM   1200  OG  SER H 161       4.826  22.196  36.504  1.00 51.45           O  
ATOM   1201  C   SER H 161       3.221  21.243  33.310  1.00 46.49           C  
ATOM   1202  O   SER H 161       2.920  20.062  33.117  1.00 46.63           O  
ATOM   1203  N   GLY H 162       2.506  22.244  32.786  1.00 47.42           N  
ATOM   1204  CA  GLY H 162       1.341  22.023  31.975  1.00 49.31           C  
ATOM   1205  C   GLY H 162       1.678  21.397  30.662  1.00 51.51           C  
ATOM   1206  O   GLY H 162       0.871  20.651  30.113  1.00 51.93           O  
ATOM   1207  N   GLY H 163       2.861  21.708  30.100  1.00 49.09           N  
ATOM   1208  CA  GLY H 163       3.181  21.213  28.790  1.00 48.26           C  
ATOM   1209  C   GLY H 163       2.991  22.354  27.860  1.00 49.76           C  
ATOM   1210  O   GLY H 163       3.153  22.262  26.644  1.00 49.49           O  
ATOM   1211  N   ARG H 164       2.608  23.483  28.450  1.00 48.61           N  
ATOM   1212  CA  ARG H 164       2.431  24.684  27.728  1.00 49.14           C  
ATOM   1213  CB  ARG H 164       1.737  25.768  28.571  1.00 50.73           C  
ATOM   1214  CG  ARG H 164       0.353  25.321  29.057  1.00 65.41           C  
ATOM   1215  CD  ARG H 164      -0.410  26.366  29.872  1.00  0.00           C  
ATOM   1216  NE  ARG H 164      -1.693  25.738  30.299  1.00  0.00           N  
ATOM   1217  CZ  ARG H 164      -2.797  25.802  29.500  1.00  0.00           C  
ATOM   1218  NH1 ARG H 164      -2.742  26.458  28.303  1.00  0.00           N1+
ATOM   1219  NH2 ARG H 164      -3.958  25.206  29.900  1.00  0.00           N  
ATOM   1220  C   ARG H 164       3.779  25.185  27.309  1.00 50.79           C  
ATOM   1221  O   ARG H 164       3.833  25.978  26.363  1.00 51.11           O  
ATOM   1222  N   TYR H 165       4.919  24.785  27.953  1.00 38.15           N  
ATOM   1223  CA  TYR H 165       5.827  25.822  27.578  1.00 39.54           C  
ATOM   1224  CB  TYR H 165       6.117  26.866  28.674  1.00 39.99           C  
ATOM   1225  CG  TYR H 165       4.940  27.773  28.803  1.00 59.99           C  
ATOM   1226  CD1 TYR H 165       4.831  28.884  27.997  1.00 52.73           C  
ATOM   1227  CD2 TYR H 165       3.949  27.525  29.723  1.00 49.19           C  
ATOM   1228  CE1 TYR H 165       3.753  29.732  28.106  1.00 54.89           C  
ATOM   1229  CE2 TYR H 165       2.867  28.368  29.836  1.00 51.41           C  
ATOM   1230  CZ  TYR H 165       2.767  29.475  29.027  1.00 53.88           C  
ATOM   1231  OH  TYR H 165       1.659  30.341  29.143  1.00 54.59           O  
ATOM   1232  C   TYR H 165       7.087  25.062  27.343  1.00 37.86           C  
ATOM   1233  O   TYR H 165       7.513  24.300  28.208  1.00 37.54           O  
ATOM   1234  N   ILE H 166       7.708  25.232  26.162  1.00 35.58           N  
ATOM   1235  CA  ILE H 166       8.848  24.422  25.845  1.00 34.89           C  
ATOM   1236  CB  ILE H 166       8.632  23.585  24.618  1.00 36.29           C  
ATOM   1237  CG1 ILE H 166       8.404  24.493  23.394  1.00  0.00           C  
ATOM   1238  CG2 ILE H 166       7.471  22.619  24.904  1.00 33.31           C  
ATOM   1239  CD1 ILE H 166       8.451  23.762  22.055  1.00  0.00           C  
ATOM   1240  C   ILE H 166      10.029  25.302  25.573  1.00 37.62           C  
ATOM   1241  O   ILE H 166       9.888  26.389  25.015  1.00 34.59           O  
ATOM   1242  N   TYR H 167      11.231  24.847  25.999  1.00 34.60           N  
ATOM   1243  CA  TYR H 167      12.443  25.587  25.770  1.00 34.42           C  
ATOM   1244  CB  TYR H 167      13.036  26.211  27.041  1.00 35.38           C  
ATOM   1245  CG  TYR H 167      12.020  27.169  27.544  1.00 38.19           C  
ATOM   1246  CD1 TYR H 167      11.029  26.732  28.386  1.00 30.34           C  
ATOM   1247  CD2 TYR H 167      12.048  28.494  27.173  1.00 39.11           C  
ATOM   1248  CE1 TYR H 167      10.077  27.599  28.861  1.00 42.98           C  
ATOM   1249  CE2 TYR H 167      11.097  29.368  27.644  1.00 34.93           C  
ATOM   1250  CZ  TYR H 167      10.110  28.921  28.489  1.00 37.76           C  
ATOM   1251  OH  TYR H 167       9.131  29.813  28.975  1.00 40.17           O  
ATOM   1252  C   TYR H 167      13.473  24.644  25.223  1.00 34.46           C  
ATOM   1253  O   TYR H 167      13.529  23.480  25.619  1.00 32.72           O  
ATOM   1254  N   TYR H 168      14.324  25.131  24.291  1.00 33.01           N  
ATOM   1255  CA  TYR H 168      15.307  24.267  23.692  1.00 33.65           C  
ATOM   1256  CB  TYR H 168      14.958  23.859  22.251  1.00 33.30           C  
ATOM   1257  CG  TYR H 168      13.668  23.112  22.253  1.00 33.71           C  
ATOM   1258  CD1 TYR H 168      13.629  21.763  22.525  1.00 31.93           C  
ATOM   1259  CD2 TYR H 168      12.496  23.768  21.970  1.00 33.37           C  
ATOM   1260  CE1 TYR H 168      12.434  21.081  22.521  1.00 31.85           C  
ATOM   1261  CE2 TYR H 168      11.307  23.088  21.964  1.00 34.95           C  
ATOM   1262  CZ  TYR H 168      11.264  21.745  22.239  1.00 33.66           C  
ATOM   1263  OH  TYR H 168      10.035  21.051  22.232  1.00 32.42           O  
ATOM   1264  C   TYR H 168      16.621  24.982  23.586  1.00 35.86           C  
ATOM   1265  O   TYR H 168      16.678  26.210  23.540  1.00 35.75           O  
ATOM   1266  N   SER H 169      17.725  24.204  23.548  1.00 35.03           N  
ATOM   1267  CA  SER H 169      19.031  24.765  23.346  1.00 36.51           C  
ATOM   1268  CB  SER H 169      20.188  23.819  23.712  1.00 35.22           C  
ATOM   1269  OG  SER H 169      20.249  22.739  22.792  1.00 25.49           O  
ATOM   1270  C   SER H 169      19.134  25.068  21.884  1.00 40.06           C  
ATOM   1271  O   SER H 169      18.363  24.557  21.075  1.00 37.70           O  
ATOM   1272  N   ASP H 170      20.107  25.914  21.509  1.00 40.68           N  
ATOM   1273  CA  ASP H 170      20.244  26.365  20.154  1.00 42.07           C  
ATOM   1274  CB  ASP H 170      21.385  27.388  19.993  1.00 43.61           C  
ATOM   1275  CG  ASP H 170      20.981  28.677  20.698  1.00 49.40           C  
ATOM   1276  OD1 ASP H 170      19.779  28.804  21.053  1.00 49.04           O  
ATOM   1277  OD2 ASP H 170      21.868  29.553  20.886  1.00 54.06           O1-
ATOM   1278  C   ASP H 170      20.543  25.221  19.235  1.00 42.14           C  
ATOM   1279  O   ASP H 170      20.015  25.152  18.126  1.00 44.06           O  
ATOM   1280  N   THR H 171      21.395  24.283  19.679  1.00 42.31           N  
ATOM   1281  CA  THR H 171      21.847  23.208  18.841  1.00 42.81           C  
ATOM   1282  CB  THR H 171      22.833  22.334  19.556  1.00 43.39           C  
ATOM   1283  OG1 THR H 171      22.215  21.741  20.689  1.00 21.65           O  
ATOM   1284  CG2 THR H 171      24.030  23.198  19.992  1.00 23.24           C  
ATOM   1285  C   THR H 171      20.705  22.337  18.421  1.00 40.98           C  
ATOM   1286  O   THR H 171      20.651  21.867  17.286  1.00 41.37           O  
ATOM   1287  N   VAL H 172      19.813  22.039  19.376  1.00 39.25           N  
ATOM   1288  CA  VAL H 172      18.683  21.168  19.232  1.00 38.06           C  
ATOM   1289  CB  VAL H 172      18.224  20.699  20.572  1.00 36.86           C  
ATOM   1290  CG1 VAL H 172      17.030  19.780  20.393  1.00 35.58           C  
ATOM   1291  CG2 VAL H 172      19.400  20.044  21.300  1.00 34.06           C  
ATOM   1292  C   VAL H 172      17.506  21.808  18.546  1.00 37.62           C  
ATOM   1293  O   VAL H 172      16.679  21.115  17.954  1.00 36.73           O  
ATOM   1294  N   THR H 173      17.371  23.141  18.644  1.00 37.42           N  
ATOM   1295  CA  THR H 173      16.181  23.820  18.201  1.00 41.68           C  
ATOM   1296  CB  THR H 173      16.291  25.317  18.251  1.00 43.72           C  
ATOM   1297  OG1 THR H 173      15.017  25.908  18.045  1.00  0.00           O  
ATOM   1298  CG2 THR H 173      17.272  25.774  17.160  1.00  0.00           C  
ATOM   1299  C   THR H 173      15.781  23.449  16.805  1.00 40.65           C  
ATOM   1300  O   THR H 173      16.587  23.439  15.875  1.00 42.60           O  
ATOM   1301  N   GLY H 174      14.482  23.099  16.665  1.00 41.63           N  
ATOM   1302  CA  GLY H 174      13.836  22.794  15.421  1.00 41.46           C  
ATOM   1303  C   GLY H 174      13.870  21.315  15.200  1.00 43.40           C  
ATOM   1304  O   GLY H 174      12.935  20.736  14.648  1.00 42.76           O  
ATOM   1305  N   ARG H 175      14.997  20.686  15.576  1.00 38.70           N  
ATOM   1306  CA  ARG H 175      15.232  19.282  15.402  1.00 37.84           C  
ATOM   1307  CB  ARG H 175      16.739  18.997  15.420  1.00 39.98           C  
ATOM   1308  CG  ARG H 175      17.449  19.804  14.326  1.00 41.83           C  
ATOM   1309  CD  ARG H 175      18.972  19.708  14.355  1.00 40.82           C  
ATOM   1310  NE  ARG H 175      19.287  18.259  14.343  1.00 41.88           N  
ATOM   1311  CZ  ARG H 175      19.471  17.594  15.518  1.00 39.57           C  
ATOM   1312  NH1 ARG H 175      19.566  18.280  16.694  1.00 40.57           N1+
ATOM   1313  NH2 ARG H 175      19.550  16.233  15.509  1.00 37.67           N  
ATOM   1314  C   ARG H 175      14.524  18.414  16.412  1.00 38.89           C  
ATOM   1315  O   ARG H 175      13.956  17.383  16.055  1.00 37.41           O  
ATOM   1316  N   PHE H 176      14.525  18.813  17.702  1.00 37.02           N  
ATOM   1317  CA  PHE H 176      13.976  17.970  18.734  1.00 36.60           C  
ATOM   1318  CB  PHE H 176      14.880  17.841  19.968  1.00 35.99           C  
ATOM   1319  CG  PHE H 176      16.090  17.020  19.675  1.00 37.16           C  
ATOM   1320  CD1 PHE H 176      16.807  17.191  18.515  1.00 36.71           C  
ATOM   1321  CD2 PHE H 176      16.555  16.124  20.609  1.00 35.41           C  
ATOM   1322  CE1 PHE H 176      17.933  16.439  18.266  1.00 37.52           C  
ATOM   1323  CE2 PHE H 176      17.682  15.372  20.369  1.00 34.85           C  
ATOM   1324  CZ  PHE H 176      18.370  15.524  19.191  1.00 36.96           C  
ATOM   1325  C   PHE H 176      12.722  18.584  19.257  1.00 34.72           C  
ATOM   1326  O   PHE H 176      12.550  19.801  19.231  1.00 35.66           O  
ATOM   1327  N   THR H 177      11.793  17.729  19.730  1.00 33.52           N  
ATOM   1328  CA  THR H 177      10.601  18.255  20.320  1.00 32.53           C  
ATOM   1329  CB  THR H 177       9.377  18.081  19.460  1.00 35.01           C  
ATOM   1330  OG1 THR H 177       8.351  18.961  19.886  1.00 42.78           O  
ATOM   1331  CG2 THR H 177       8.882  16.631  19.553  1.00 34.77           C  
ATOM   1332  C   THR H 177      10.398  17.530  21.618  1.00 32.62           C  
ATOM   1333  O   THR H 177      10.554  16.313  21.700  1.00 32.00           O  
ATOM   1334  N   ILE H 178      10.055  18.279  22.684  1.00 31.31           N  
ATOM   1335  CA  ILE H 178       9.821  17.680  23.968  1.00 30.86           C  
ATOM   1336  CB  ILE H 178      10.541  18.362  25.096  1.00 29.64           C  
ATOM   1337  CG1 ILE H 178      10.397  17.551  26.396  1.00 18.96           C  
ATOM   1338  CG2 ILE H 178      10.021  19.805  25.197  1.00 29.50           C  
ATOM   1339  CD1 ILE H 178      11.317  18.029  27.519  1.00 21.07           C  
ATOM   1340  C   ILE H 178       8.357  17.804  24.243  1.00 33.64           C  
ATOM   1341  O   ILE H 178       7.754  18.841  23.974  1.00 33.31           O  
ATOM   1342  N   SER H 179       7.733  16.719  24.748  1.00 31.26           N  
ATOM   1343  CA  SER H 179       6.328  16.766  25.038  1.00 33.92           C  
ATOM   1344  CB  SER H 179       5.443  16.164  23.933  1.00 34.46           C  
ATOM   1345  OG  SER H 179       5.524  16.946  22.753  1.00 34.96           O  
ATOM   1346  C   SER H 179       6.083  15.933  26.253  1.00 35.74           C  
ATOM   1347  O   SER H 179       6.962  15.210  26.717  1.00 33.68           O  
ATOM   1348  N   ARG H 180       4.866  16.039  26.819  1.00 33.80           N  
ATOM   1349  CA  ARG H 180       4.558  15.239  27.965  1.00 34.23           C  
ATOM   1350  CB  ARG H 180       4.785  15.949  29.310  1.00 34.23           C  
ATOM   1351  CG  ARG H 180       3.951  17.219  29.486  1.00 33.18           C  
ATOM   1352  CD  ARG H 180       3.834  17.673  30.943  1.00 33.01           C  
ATOM   1353  NE  ARG H 180       5.204  17.929  31.462  1.00 32.74           N  
ATOM   1354  CZ  ARG H 180       5.485  17.759  32.787  1.00 32.99           C  
ATOM   1355  NH1 ARG H 180       4.548  17.233  33.627  1.00 31.93           N1+
ATOM   1356  NH2 ARG H 180       6.708  18.118  33.273  1.00 32.13           N  
ATOM   1357  C   ARG H 180       3.117  14.850  27.917  1.00 35.86           C  
ATOM   1358  O   ARG H 180       2.301  15.492  27.258  1.00 35.97           O  
ATOM   1359  N   ASP H 181       2.781  13.732  28.593  1.00 35.73           N  
ATOM   1360  CA  ASP H 181       1.410  13.322  28.700  1.00 37.24           C  
ATOM   1361  CB  ASP H 181       1.064  12.049  27.905  1.00 36.84           C  
ATOM   1362  CG  ASP H 181      -0.453  11.863  27.896  1.00 41.91           C  
ATOM   1363  OD1 ASP H 181      -1.100  12.101  28.951  1.00 42.02           O  
ATOM   1364  OD2 ASP H 181      -0.987  11.486  26.819  1.00 40.60           O1-
ATOM   1365  C   ASP H 181       1.182  13.038  30.149  1.00 37.36           C  
ATOM   1366  O   ASP H 181       1.664  12.044  30.688  1.00 36.31           O  
ATOM   1367  N   ASN H 182       0.428  13.926  30.815  1.00 36.32           N  
ATOM   1368  CA  ASN H 182       0.203  13.836  32.226  1.00 39.77           C  
ATOM   1369  CB  ASN H 182      -0.484  15.087  32.792  1.00 40.16           C  
ATOM   1370  CG  ASN H 182       0.548  16.206  32.718  1.00 42.80           C  
ATOM   1371  OD1 ASN H 182       1.735  15.985  32.950  1.00 40.97           O  
ATOM   1372  ND2 ASN H 182       0.092  17.440  32.375  1.00 39.23           N  
ATOM   1373  C   ASN H 182      -0.601  12.617  32.570  1.00 41.20           C  
ATOM   1374  O   ASN H 182      -0.423  12.040  33.640  1.00 41.05           O  
ATOM   1375  N   ALA H 183      -1.535  12.200  31.697  1.00 40.26           N  
ATOM   1376  CA  ALA H 183      -2.327  11.046  32.025  1.00 41.84           C  
ATOM   1377  CB  ALA H 183      -3.391  10.727  30.960  1.00 44.29           C  
ATOM   1378  C   ALA H 183      -1.437   9.842  32.129  1.00 42.51           C  
ATOM   1379  O   ALA H 183      -1.566   9.038  33.052  1.00 41.67           O  
ATOM   1380  N   ARG H 184      -0.525   9.692  31.152  1.00 39.19           N  
ATOM   1381  CA  ARG H 184       0.425   8.619  31.041  1.00 39.89           C  
ATOM   1382  CB  ARG H 184       1.064   8.538  29.644  1.00 40.52           C  
ATOM   1383  CG  ARG H 184       0.078   8.142  28.545  1.00 43.37           C  
ATOM   1384  CD  ARG H 184       0.720   8.060  27.159  1.00 44.79           C  
ATOM   1385  NE  ARG H 184      -0.340   7.663  26.193  1.00 51.79           N  
ATOM   1386  CZ  ARG H 184      -0.112   7.761  24.850  1.00 57.24           C  
ATOM   1387  NH1 ARG H 184       1.079   8.245  24.394  1.00 58.96           N1+
ATOM   1388  NH2 ARG H 184      -1.076   7.370  23.964  1.00 57.16           N  
ATOM   1389  C   ARG H 184       1.541   8.758  32.037  1.00 38.51           C  
ATOM   1390  O   ARG H 184       2.167   7.766  32.410  1.00 38.97           O  
ATOM   1391  N   ASN H 185       1.839   9.994  32.483  1.00 38.47           N  
ATOM   1392  CA  ASN H 185       2.978  10.232  33.327  1.00 37.02           C  
ATOM   1393  CB  ASN H 185       3.009   9.383  34.612  1.00 37.52           C  
ATOM   1394  CG  ASN H 185       2.059   9.982  35.640  1.00 43.09           C  
ATOM   1395  OD1 ASN H 185       1.535  11.080  35.463  1.00 43.69           O  
ATOM   1396  ND2 ASN H 185       1.851   9.247  36.765  1.00 43.93           N  
ATOM   1397  C   ASN H 185       4.217   9.910  32.550  1.00 36.14           C  
ATOM   1398  O   ASN H 185       5.158   9.316  33.077  1.00 36.72           O  
ATOM   1399  N   ILE H 186       4.246  10.306  31.262  1.00 34.93           N  
ATOM   1400  CA  ILE H 186       5.396  10.039  30.449  1.00 35.14           C  
ATOM   1401  CB  ILE H 186       5.108   9.135  29.282  1.00 37.17           C  
ATOM   1402  CG1 ILE H 186       4.643   7.752  29.763  1.00 42.65           C  
ATOM   1403  CG2 ILE H 186       6.360   9.083  28.392  1.00 33.63           C  
ATOM   1404  CD1 ILE H 186       4.109   6.868  28.637  1.00 44.01           C  
ATOM   1405  C   ILE H 186       5.900  11.327  29.872  1.00 34.99           C  
ATOM   1406  O   ILE H 186       5.127  12.226  29.542  1.00 34.67           O  
ATOM   1407  N   LEU H 187       7.242  11.438  29.772  1.00 33.50           N  
ATOM   1408  CA  LEU H 187       7.914  12.560  29.178  1.00 33.93           C  
ATOM   1409  CB  LEU H 187       9.051  13.092  30.069  1.00 33.31           C  
ATOM   1410  CG  LEU H 187       9.818  14.297  29.499  1.00 34.09           C  
ATOM   1411  CD1 LEU H 187       8.924  15.544  29.397  1.00 34.10           C  
ATOM   1412  CD2 LEU H 187      11.100  14.553  30.304  1.00 33.32           C  
ATOM   1413  C   LEU H 187       8.528  12.026  27.916  1.00 33.49           C  
ATOM   1414  O   LEU H 187       9.044  10.909  27.904  1.00 33.17           O  
ATOM   1415  N   HIS H 188       8.483  12.804  26.814  1.00 32.42           N  
ATOM   1416  CA  HIS H 188       8.978  12.303  25.560  1.00 32.03           C  
ATOM   1417  ND1 HIS H 188       6.878   9.807  24.468  1.00  0.00           N  
ATOM   1418  CG  HIS H 188       6.833  11.129  24.851  1.00 26.09           C  
ATOM   1419  CB  HIS H 188       7.880  12.141  24.497  1.00 31.27           C  
ATOM   1420  NE2 HIS H 188       5.003  10.069  25.636  1.00  0.00           N  
ATOM   1421  CD2 HIS H 188       5.683  11.272  25.563  1.00 25.42           C  
ATOM   1422  CE1 HIS H 188       5.759   9.220  24.963  1.00 26.97           C  
ATOM   1423  C   HIS H 188       9.945  13.273  24.963  1.00 32.09           C  
ATOM   1424  O   HIS H 188       9.911  14.472  25.238  1.00 33.84           O  
ATOM   1425  N   LEU H 189      10.866  12.743  24.133  1.00 31.50           N  
ATOM   1426  CA  LEU H 189      11.775  13.577  23.411  1.00 32.92           C  
ATOM   1427  CB  LEU H 189      13.203  13.529  23.980  1.00 30.59           C  
ATOM   1428  CG  LEU H 189      14.206  14.421  23.228  1.00 32.95           C  
ATOM   1429  CD1 LEU H 189      13.836  15.908  23.364  1.00 32.10           C  
ATOM   1430  CD2 LEU H 189      15.650  14.123  23.665  1.00 33.23           C  
ATOM   1431  C   LEU H 189      11.815  13.045  22.010  1.00 34.00           C  
ATOM   1432  O   LEU H 189      12.392  11.991  21.745  1.00 34.84           O  
ATOM   1433  N   GLU H 190      11.200  13.775  21.063  1.00 35.13           N  
ATOM   1434  CA  GLU H 190      11.198  13.344  19.694  1.00 35.66           C  
ATOM   1435  CB  GLU H 190       9.982  13.865  18.906  1.00 36.04           C  
ATOM   1436  CG  GLU H 190       9.993  13.504  17.418  1.00 40.36           C  
ATOM   1437  CD  GLU H 190       9.577  12.052  17.260  1.00 39.34           C  
ATOM   1438  OE1 GLU H 190       8.613  11.632  17.954  1.00 41.50           O  
ATOM   1439  OE2 GLU H 190      10.220  11.344  16.440  1.00  0.00           O1-
ATOM   1440  C   GLU H 190      12.416  13.926  19.058  1.00 37.13           C  
ATOM   1441  O   GLU H 190      12.634  15.135  19.101  1.00 38.53           O  
ATOM   1442  N   MET H 191      13.255  13.070  18.445  1.00 35.53           N  
ATOM   1443  CA  MET H 191      14.446  13.574  17.830  1.00 38.49           C  
ATOM   1444  CB  MET H 191      15.723  12.858  18.304  1.00 38.49           C  
ATOM   1445  CG  MET H 191      15.983  13.025  19.804  1.00 40.40           C  
ATOM   1446  SD  MET H 191      17.540  12.294  20.398  1.00 44.63           S  
ATOM   1447  CE  MET H 191      17.013  10.571  20.194  1.00 39.49           C  
ATOM   1448  C   MET H 191      14.325  13.345  16.356  1.00 40.00           C  
ATOM   1449  O   MET H 191      13.803  12.324  15.916  1.00 40.80           O  
ATOM   1450  N   SER H 192      14.794  14.321  15.554  1.00 39.38           N  
ATOM   1451  CA  SER H 192      14.731  14.199  14.127  1.00 40.24           C  
ATOM   1452  CB  SER H 192      13.496  14.896  13.533  1.00 41.61           C  
ATOM   1453  OG  SER H 192      13.480  14.758  12.121  1.00 43.62           O  
ATOM   1454  C   SER H 192      15.947  14.865  13.566  1.00 40.58           C  
ATOM   1455  O   SER H 192      16.595  15.654  14.249  1.00 40.27           O  
ATOM   1456  N   SER H 193      16.288  14.550  12.297  1.00 41.13           N  
ATOM   1457  CA  SER H 193      17.427  15.134  11.641  1.00 41.84           C  
ATOM   1458  CB  SER H 193      17.244  16.633  11.334  1.00 42.61           C  
ATOM   1459  OG  SER H 193      18.398  17.145  10.687  1.00 46.22           O  
ATOM   1460  C   SER H 193      18.620  14.965  12.533  1.00 42.09           C  
ATOM   1461  O   SER H 193      19.369  15.909  12.779  1.00 42.03           O  
ATOM   1462  N   LEU H 194      18.836  13.728  13.014  1.00 40.97           N  
ATOM   1463  CA  LEU H 194      19.883  13.433  13.949  1.00 41.75           C  
ATOM   1464  CB  LEU H 194      19.824  11.984  14.455  1.00 40.30           C  
ATOM   1465  CG  LEU H 194      18.601  11.701  15.346  1.00 38.93           C  
ATOM   1466  CD1 LEU H 194      18.507  10.213  15.708  1.00 38.84           C  
ATOM   1467  CD2 LEU H 194      18.617  12.586  16.602  1.00 39.28           C  
ATOM   1468  C   LEU H 194      21.228  13.655  13.337  1.00 43.81           C  
ATOM   1469  O   LEU H 194      21.450  13.421  12.149  1.00 45.59           O  
ATOM   1470  N   ARG H 195      22.167  14.138  14.179  1.00 43.60           N  
ATOM   1471  CA  ARG H 195      23.515  14.409  13.778  1.00 44.13           C  
ATOM   1472  CB  ARG H 195      23.924  15.885  13.934  1.00 44.43           C  
ATOM   1473  CG  ARG H 195      23.107  16.847  13.070  1.00 47.87           C  
ATOM   1474  CD  ARG H 195      23.757  18.224  12.921  1.00 50.53           C  
ATOM   1475  NE  ARG H 195      23.933  18.793  14.287  1.00 59.50           N  
ATOM   1476  CZ  ARG H 195      23.129  19.803  14.732  1.00 60.06           C  
ATOM   1477  NH1 ARG H 195      22.183  20.343  13.910  1.00 58.30           N1+
ATOM   1478  NH2 ARG H 195      23.287  20.287  15.997  1.00 59.74           N  
ATOM   1479  C   ARG H 195      24.408  13.614  14.675  1.00 44.12           C  
ATOM   1480  O   ARG H 195      24.000  13.159  15.741  1.00 43.15           O  
ATOM   1481  N   SER H 196      25.671  13.435  14.252  1.00 43.32           N  
ATOM   1482  CA  SER H 196      26.612  12.637  14.985  1.00 43.67           C  
ATOM   1483  CB  SER H 196      27.969  12.538  14.272  1.00 48.48           C  
ATOM   1484  OG  SER H 196      28.856  11.740  15.041  1.00 52.12           O  
ATOM   1485  C   SER H 196      26.855  13.263  16.327  1.00 42.06           C  
ATOM   1486  O   SER H 196      27.109  12.564  17.307  1.00 44.12           O  
ATOM   1487  N   GLU H 197      26.751  14.605  16.405  1.00 41.72           N  
ATOM   1488  CA  GLU H 197      27.013  15.348  17.609  1.00 43.12           C  
ATOM   1489  CB  GLU H 197      26.981  16.873  17.408  1.00 44.97           C  
ATOM   1490  CG  GLU H 197      28.234  17.428  16.719  1.00 53.49           C  
ATOM   1491  CD  GLU H 197      28.206  17.049  15.244  1.00 55.06           C  
ATOM   1492  OE1 GLU H 197      27.287  17.523  14.522  1.00 53.44           O  
ATOM   1493  OE2 GLU H 197      29.108  16.281  14.819  1.00 59.24           O1-
ATOM   1494  C   GLU H 197      26.015  14.984  18.670  1.00 41.08           C  
ATOM   1495  O   GLU H 197      26.272  15.174  19.856  1.00 39.59           O  
ATOM   1496  N   ASP H 198      24.828  14.503  18.262  1.00 39.37           N  
ATOM   1497  CA  ASP H 198      23.743  14.136  19.134  1.00 38.07           C  
ATOM   1498  CB  ASP H 198      22.443  13.828  18.379  1.00 37.24           C  
ATOM   1499  CG  ASP H 198      21.952  15.139  17.792  1.00 38.64           C  
ATOM   1500  OD1 ASP H 198      21.796  16.122  18.564  1.00 37.20           O  
ATOM   1501  OD2 ASP H 198      21.749  15.174  16.550  1.00 39.91           O1-
ATOM   1502  C   ASP H 198      24.077  12.922  19.954  1.00 37.86           C  
ATOM   1503  O   ASP H 198      23.375  12.617  20.916  1.00 36.53           O  
ATOM   1504  N   THR H 199      25.102  12.143  19.562  1.00 36.60           N  
ATOM   1505  CA  THR H 199      25.414  10.945  20.293  1.00 35.66           C  
ATOM   1506  CB  THR H 199      26.617  10.231  19.752  1.00 36.78           C  
ATOM   1507  OG1 THR H 199      26.406   9.885  18.391  1.00 36.66           O  
ATOM   1508  CG2 THR H 199      26.874   8.971  20.593  1.00 36.18           C  
ATOM   1509  C   THR H 199      25.686  11.290  21.729  1.00 35.95           C  
ATOM   1510  O   THR H 199      26.526  12.140  22.025  1.00 35.49           O  
ATOM   1511  N   ALA H 200      24.963  10.631  22.665  1.00 33.04           N  
ATOM   1512  CA  ALA H 200      25.178  10.899  24.060  1.00 32.86           C  
ATOM   1513  CB  ALA H 200      24.929  12.370  24.439  1.00 31.08           C  
ATOM   1514  C   ALA H 200      24.219  10.078  24.864  1.00 32.12           C  
ATOM   1515  O   ALA H 200      23.334   9.412  24.326  1.00 31.68           O  
ATOM   1516  N   MET H 201      24.410  10.078  26.199  1.00 31.38           N  
ATOM   1517  CA  MET H 201      23.471   9.426  27.064  1.00 31.97           C  
ATOM   1518  CB  MET H 201      24.072   8.876  28.364  1.00 32.69           C  
ATOM   1519  CG  MET H 201      23.025   8.185  29.240  1.00 36.93           C  
ATOM   1520  SD  MET H 201      23.702   7.295  30.667  1.00 55.48           S  
ATOM   1521  CE  MET H 201      24.202   5.843  29.704  1.00 48.04           C  
ATOM   1522  C   MET H 201      22.458  10.464  27.419  1.00 31.24           C  
ATOM   1523  O   MET H 201      22.810  11.575  27.808  1.00 31.77           O  
ATOM   1524  N   TYR H 202      21.160  10.126  27.300  1.00 30.57           N  
ATOM   1525  CA  TYR H 202      20.137  11.099  27.553  1.00 30.54           C  
ATOM   1526  CB  TYR H 202      19.041  11.137  26.468  1.00 29.97           C  
ATOM   1527  CG  TYR H 202      19.600  11.834  25.272  1.00 30.21           C  
ATOM   1528  CD1 TYR H 202      20.538  11.229  24.467  1.00 30.20           C  
ATOM   1529  CD2 TYR H 202      19.162  13.099  24.948  1.00 29.84           C  
ATOM   1530  CE1 TYR H 202      21.040  11.887  23.368  1.00 30.68           C  
ATOM   1531  CE2 TYR H 202      19.661  13.760  23.852  1.00 30.90           C  
ATOM   1532  CZ  TYR H 202      20.604  13.153  23.060  1.00 31.41           C  
ATOM   1533  OH  TYR H 202      21.122  13.826  21.933  1.00 32.17           O  
ATOM   1534  C   TYR H 202      19.480  10.803  28.862  1.00 30.67           C  
ATOM   1535  O   TYR H 202      19.044   9.681  29.118  1.00 30.65           O  
ATOM   1536  N   TYR H 203      19.389  11.837  29.725  1.00 30.03           N  
ATOM   1537  CA  TYR H 203      18.825  11.673  31.033  1.00 29.98           C  
ATOM   1538  CB  TYR H 203      19.665  12.252  32.192  1.00 30.30           C  
ATOM   1539  CG  TYR H 203      21.018  11.633  32.284  1.00 30.28           C  
ATOM   1540  CD1 TYR H 203      21.233  10.490  33.012  1.00 32.01           C  
ATOM   1541  CD2 TYR H 203      22.090  12.209  31.650  1.00 31.28           C  
ATOM   1542  CE1 TYR H 203      22.485   9.929  33.099  1.00 32.32           C  
ATOM   1543  CE2 TYR H 203      23.345  11.654  31.734  1.00 33.62           C  
ATOM   1544  CZ  TYR H 203      23.548  10.509  32.460  1.00 34.30           C  
ATOM   1545  OH  TYR H 203      24.831   9.929  32.555  1.00 35.12           O  
ATOM   1546  C   TYR H 203      17.569  12.482  31.108  1.00 30.60           C  
ATOM   1547  O   TYR H 203      17.480  13.581  30.563  1.00 31.01           O  
ATOM   1548  N   CYS H 204      16.563  11.917  31.801  1.00 30.80           N  
ATOM   1549  CA  CYS H 204      15.303  12.541  32.078  1.00 30.80           C  
ATOM   1550  CB  CYS H 204      14.181  11.487  32.062  1.00 31.69           C  
ATOM   1551  SG  CYS H 204      12.539  12.060  32.572  1.00 42.17           S  
ATOM   1552  C   CYS H 204      15.439  13.090  33.472  1.00 30.95           C  
ATOM   1553  O   CYS H 204      15.943  12.403  34.357  1.00 31.09           O  
ATOM   1554  N   ALA H 205      15.020  14.354  33.716  1.00 31.24           N  
ATOM   1555  CA  ALA H 205      15.215  14.889  35.040  1.00 30.82           C  
ATOM   1556  CB  ALA H 205      16.429  15.826  35.143  1.00 30.77           C  
ATOM   1557  C   ALA H 205      14.016  15.677  35.471  1.00 31.11           C  
ATOM   1558  O   ALA H 205      13.327  16.290  34.658  1.00 31.94           O  
ATOM   1559  N   ARG H 206      13.741  15.669  36.794  1.00 30.94           N  
ATOM   1560  CA  ARG H 206      12.641  16.414  37.348  1.00 30.99           C  
ATOM   1561  CB  ARG H 206      12.073  15.773  38.632  1.00 31.50           C  
ATOM   1562  CG  ARG H 206      10.786  16.422  39.151  1.00 32.26           C  
ATOM   1563  CD  ARG H 206      10.076  15.614  40.247  1.00 33.33           C  
ATOM   1564  NE  ARG H 206      10.813  15.817  41.528  1.00 33.29           N  
ATOM   1565  CZ  ARG H 206      10.239  15.460  42.716  1.00 34.16           C  
ATOM   1566  NH1 ARG H 206       8.989  14.912  42.738  1.00 34.16           N1+
ATOM   1567  NH2 ARG H 206      10.912  15.653  43.886  1.00 33.91           N  
ATOM   1568  C   ARG H 206      13.153  17.788  37.659  1.00 32.67           C  
ATOM   1569  O   ARG H 206      14.224  17.941  38.244  1.00 31.61           O  
ATOM   1570  N   GLY H 207      12.396  18.834  37.261  1.00 32.73           N  
ATOM   1571  CA  GLY H 207      12.885  20.171  37.445  1.00 33.87           C  
ATOM   1572  C   GLY H 207      12.294  20.830  38.654  1.00 35.57           C  
ATOM   1573  O   GLY H 207      11.309  20.369  39.223  1.00 35.22           O  
ATOM   1574  N   GLU H 208      12.991  21.807  39.256  1.00 46.62           N  
ATOM   1575  CA  GLU H 208      12.446  22.307  40.489  1.00 50.91           C  
ATOM   1576  CB  GLU H 208      13.347  21.997  41.702  1.00 45.71           C  
ATOM   1577  CG  GLU H 208      12.731  22.314  43.067  1.00  0.00           C  
ATOM   1578  CD  GLU H 208      11.875  21.127  43.482  1.00  0.00           C  
ATOM   1579  OE1 GLU H 208      11.524  20.312  42.589  1.00  0.00           O  
ATOM   1580  OE2 GLU H 208      11.559  21.020  44.698  1.00  0.00           O1-
ATOM   1581  C   GLU H 208      12.379  23.780  40.325  1.00 54.25           C  
ATOM   1582  O   GLU H 208      13.399  24.426  40.109  1.00 52.21           O  
ATOM   1583  N   VAL H 209      11.174  24.356  40.424  1.00 56.58           N  
ATOM   1584  CA  VAL H 209      11.035  25.752  40.136  1.00 57.61           C  
ATOM   1585  CB  VAL H 209       9.593  26.193  40.097  1.00 59.53           C  
ATOM   1586  CG1 VAL H 209       8.888  25.438  38.956  1.00  0.00           C  
ATOM   1587  CG2 VAL H 209       8.942  25.952  41.470  1.00 47.74           C  
ATOM   1588  C   VAL H 209      11.765  26.615  41.118  1.00 59.19           C  
ATOM   1589  O   VAL H 209      12.550  27.476  40.722  1.00 59.48           O  
ATOM   1590  N   ARG H 210      11.555  26.404  42.432  1.00 55.12           N  
ATOM   1591  CA  ARG H 210      12.128  27.326  43.370  1.00 58.26           C  
ATOM   1592  CB  ARG H 210      11.724  27.046  44.828  1.00 57.51           C  
ATOM   1593  CG  ARG H 210      10.261  27.369  45.135  1.00 72.02           C  
ATOM   1594  CD  ARG H 210       9.954  27.415  46.633  1.00  0.00           C  
ATOM   1595  NE  ARG H 210       8.510  27.747  46.796  1.00  0.00           N  
ATOM   1596  CZ  ARG H 210       8.043  28.187  48.001  1.00  0.00           C  
ATOM   1597  NH1 ARG H 210       8.899  28.336  49.054  1.00  0.00           N1+
ATOM   1598  NH2 ARG H 210       6.720  28.490  48.147  1.00  0.00           N  
ATOM   1599  C   ARG H 210      13.618  27.299  43.301  1.00 57.89           C  
ATOM   1600  O   ARG H 210      14.259  28.340  43.162  1.00 59.25           O  
ATOM   1601  N   GLN H 211      14.206  26.096  43.392  1.00 54.25           N  
ATOM   1602  CA  GLN H 211      15.632  25.951  43.374  1.00 58.67           C  
ATOM   1603  CB  GLN H 211      16.077  24.517  43.709  1.00 47.19           C  
ATOM   1604  CG  GLN H 211      15.688  24.054  45.115  1.00  0.00           C  
ATOM   1605  CD  GLN H 211      16.155  22.616  45.271  1.00  0.00           C  
ATOM   1606  OE1 GLN H 211      16.635  22.000  44.321  1.00  0.00           O  
ATOM   1607  NE2 GLN H 211      16.005  22.058  46.502  1.00  0.00           N  
ATOM   1608  C   GLN H 211      16.145  26.265  42.002  1.00 54.89           C  
ATOM   1609  O   GLN H 211      17.143  26.962  41.842  1.00 57.48           O  
ATOM   1610  N   ARG H 212      15.404  25.828  40.972  1.00 46.57           N  
ATOM   1611  CA  ARG H 212      15.801  25.869  39.590  1.00 45.99           C  
ATOM   1612  CB  ARG H 212      16.271  27.245  39.089  1.00 48.37           C  
ATOM   1613  CG  ARG H 212      15.136  28.266  39.006  1.00 46.59           C  
ATOM   1614  CD  ARG H 212      15.454  29.468  38.113  1.00 51.80           C  
ATOM   1615  NE  ARG H 212      14.273  30.380  38.137  1.00 54.40           N  
ATOM   1616  CZ  ARG H 212      13.197  30.144  37.333  1.00 58.52           C  
ATOM   1617  NH1 ARG H 212      13.168  29.039  36.529  1.00 56.10           N1+
ATOM   1618  NH2 ARG H 212      12.136  31.006  37.341  1.00 56.17           N  
ATOM   1619  C   ARG H 212      16.895  24.879  39.359  1.00 41.95           C  
ATOM   1620  O   ARG H 212      17.866  25.151  38.654  1.00 41.53           O  
ATOM   1621  N   GLY H 213      16.735  23.676  39.950  1.00 39.67           N  
ATOM   1622  CA  GLY H 213      17.694  22.625  39.791  1.00 39.54           C  
ATOM   1623  C   GLY H 213      16.948  21.372  39.454  1.00 38.51           C  
ATOM   1624  O   GLY H 213      15.718  21.333  39.487  1.00 40.22           O  
ATOM   1625  N   PHE H 214      17.693  20.306  39.095  1.00 35.16           N  
ATOM   1626  CA  PHE H 214      17.055  19.064  38.767  1.00 34.75           C  
ATOM   1627  CB  PHE H 214      17.631  18.410  37.495  1.00 35.41           C  
ATOM   1628  CG  PHE H 214      17.489  19.384  36.373  1.00 41.48           C  
ATOM   1629  CD1 PHE H 214      16.249  19.698  35.869  1.00 46.37           C  
ATOM   1630  CD2 PHE H 214      18.602  19.971  35.809  1.00 52.51           C  
ATOM   1631  CE1 PHE H 214      16.127  20.594  34.832  1.00 47.03           C  
ATOM   1632  CE2 PHE H 214      18.482  20.867  34.771  1.00 53.79           C  
ATOM   1633  CZ  PHE H 214      17.239  21.182  34.279  1.00 45.97           C  
ATOM   1634  C   PHE H 214      17.321  18.137  39.911  1.00 36.74           C  
ATOM   1635  O   PHE H 214      18.447  17.692  40.116  1.00 34.98           O  
ATOM   1636  N   ASP H 215      16.277  17.846  40.708  1.00 34.73           N  
ATOM   1637  CA  ASP H 215      16.424  17.024  41.875  1.00 37.39           C  
ATOM   1638  CB  ASP H 215      15.289  17.230  42.900  1.00 37.09           C  
ATOM   1639  CG  ASP H 215      13.936  17.005  42.249  1.00 37.35           C  
ATOM   1640  OD1 ASP H 215      13.890  16.721  41.024  1.00 35.62           O  
ATOM   1641  OD2 ASP H 215      12.918  17.141  42.977  1.00 38.50           O1-
ATOM   1642  C   ASP H 215      16.626  15.561  41.581  1.00 35.70           C  
ATOM   1643  O   ASP H 215      17.425  14.911  42.255  1.00 36.80           O  
ATOM   1644  N   TYR H 216      15.934  14.999  40.568  1.00 30.40           N  
ATOM   1645  CA  TYR H 216      15.982  13.582  40.337  1.00 31.99           C  
ATOM   1646  CB  TYR H 216      14.647  12.864  40.601  1.00 32.17           C  
ATOM   1647  CG  TYR H 216      14.469  12.835  42.081  1.00 27.85           C  
ATOM   1648  CD1 TYR H 216      15.042  11.828  42.822  1.00 29.81           C  
ATOM   1649  CD2 TYR H 216      13.743  13.807  42.731  1.00 29.06           C  
ATOM   1650  CE1 TYR H 216      14.892  11.783  44.187  1.00 28.17           C  
ATOM   1651  CE2 TYR H 216      13.589  13.768  44.099  1.00 30.01           C  
ATOM   1652  CZ  TYR H 216      14.164  12.755  44.829  1.00 33.74           C  
ATOM   1653  OH  TYR H 216      14.008  12.713  46.231  1.00 32.94           O  
ATOM   1654  C   TYR H 216      16.378  13.353  38.912  1.00 31.69           C  
ATOM   1655  O   TYR H 216      15.915  14.051  38.011  1.00 31.08           O  
ATOM   1656  N   TRP H 217      17.270  12.363  38.686  1.00 31.30           N  
ATOM   1657  CA  TRP H 217      17.760  12.044  37.372  1.00 31.06           C  
ATOM   1658  CB  TRP H 217      19.279  12.264  37.259  1.00 29.95           C  
ATOM   1659  CG  TRP H 217      19.731  13.695  37.433  1.00 29.46           C  
ATOM   1660  CD2 TRP H 217      20.516  14.416  36.469  1.00 29.23           C  
ATOM   1661  CD1 TRP H 217      19.567  14.531  38.499  1.00 29.31           C  
ATOM   1662  NE1 TRP H 217      20.193  15.730  38.257  1.00 29.02           N  
ATOM   1663  CE2 TRP H 217      20.784  15.672  37.012  1.00 29.64           C  
ATOM   1664  CE3 TRP H 217      20.982  14.057  35.238  1.00 29.38           C  
ATOM   1665  CZ2 TRP H 217      21.527  16.591  36.327  1.00 29.89           C  
ATOM   1666  CZ3 TRP H 217      21.723  14.989  34.546  1.00 30.90           C  
ATOM   1667  CH2 TRP H 217      21.990  16.231  35.080  1.00 29.91           C  
ATOM   1668  C   TRP H 217      17.539  10.571  37.168  1.00 32.57           C  
ATOM   1669  O   TRP H 217      17.665   9.784  38.105  1.00 32.36           O  
ATOM   1670  N   GLY H 218      17.201  10.153  35.930  1.00 31.48           N  
ATOM   1671  CA  GLY H 218      16.995   8.757  35.654  1.00 31.78           C  
ATOM   1672  C   GLY H 218      18.328   8.140  35.356  1.00 33.33           C  
ATOM   1673  O   GLY H 218      19.354   8.813  35.388  1.00 33.36           O  
ATOM   1674  N   GLN H 219      18.345   6.818  35.082  1.00 32.85           N  
ATOM   1675  CA  GLN H 219      19.562   6.118  34.769  1.00 35.33           C  
ATOM   1676  CB  GLN H 219      19.462   4.590  34.886  1.00 37.50           C  
ATOM   1677  CG  GLN H 219      19.387   4.157  36.353  1.00 32.68           C  
ATOM   1678  CD  GLN H 219      20.570   4.794  37.080  1.00 35.12           C  
ATOM   1679  OE1 GLN H 219      21.726   4.594  36.709  1.00 37.22           O  
ATOM   1680  NE2 GLN H 219      20.277   5.598  38.137  1.00 34.87           N  
ATOM   1681  C   GLN H 219      20.076   6.512  33.416  1.00 34.33           C  
ATOM   1682  O   GLN H 219      21.282   6.464  33.175  1.00 34.62           O  
ATOM   1683  N   GLY H 220      19.175   6.857  32.476  1.00 33.49           N  
ATOM   1684  CA  GLY H 220      19.613   7.344  31.196  1.00 32.06           C  
ATOM   1685  C   GLY H 220      19.480   6.289  30.142  1.00 33.95           C  
ATOM   1686  O   GLY H 220      19.431   5.094  30.425  1.00 33.98           O  
ATOM   1687  N   THR H 221      19.398   6.737  28.871  1.00 33.00           N  
ATOM   1688  CA  THR H 221      19.330   5.842  27.750  1.00 34.10           C  
ATOM   1689  CB  THR H 221      17.985   5.828  27.078  1.00 32.90           C  
ATOM   1690  OG1 THR H 221      17.927   4.787  26.115  1.00 35.27           O  
ATOM   1691  CG2 THR H 221      17.734   7.192  26.414  1.00 32.41           C  
ATOM   1692  C   THR H 221      20.350   6.325  26.760  1.00 34.28           C  
ATOM   1693  O   THR H 221      20.506   7.529  26.569  1.00 32.60           O  
ATOM   1694  N   THR H 222      21.067   5.403  26.084  1.00 33.53           N  
ATOM   1695  CA  THR H 222      22.114   5.848  25.203  1.00 34.51           C  
ATOM   1696  CB  THR H 222      23.352   4.998  25.235  1.00 34.99           C  
ATOM   1697  OG1 THR H 222      23.020   3.643  24.977  1.00 45.08           O  
ATOM   1698  CG2 THR H 222      24.043   5.138  26.597  1.00 43.25           C  
ATOM   1699  C   THR H 222      21.646   5.903  23.786  1.00 34.87           C  
ATOM   1700  O   THR H 222      20.901   5.047  23.311  1.00 34.80           O  
ATOM   1701  N   LEU H 223      22.090   6.965  23.081  1.00 34.01           N  
ATOM   1702  CA  LEU H 223      21.773   7.185  21.701  1.00 34.29           C  
ATOM   1703  CB  LEU H 223      21.002   8.496  21.472  1.00 33.91           C  
ATOM   1704  CG  LEU H 223      20.648   8.772  19.998  1.00  0.00           C  
ATOM   1705  CD1 LEU H 223      19.683   7.714  19.442  1.00  0.00           C  
ATOM   1706  CD2 LEU H 223      20.133  10.210  19.811  1.00  0.00           C  
ATOM   1707  C   LEU H 223      23.060   7.298  20.943  1.00 36.07           C  
ATOM   1708  O   LEU H 223      23.955   8.056  21.320  1.00 34.56           O  
ATOM   1709  N   THR H 224      23.189   6.525  19.848  1.00 35.16           N  
ATOM   1710  CA  THR H 224      24.373   6.611  19.045  1.00 37.07           C  
ATOM   1711  CB  THR H 224      25.157   5.333  19.030  1.00 35.11           C  
ATOM   1712  OG1 THR H 224      25.530   4.976  20.353  1.00 38.56           O  
ATOM   1713  CG2 THR H 224      26.411   5.530  18.163  1.00 37.63           C  
ATOM   1714  C   THR H 224      23.935   6.896  17.642  1.00 37.28           C  
ATOM   1715  O   THR H 224      23.084   6.197  17.094  1.00 37.28           O  
ATOM   1716  N   VAL H 225      24.503   7.948  17.020  1.00 37.65           N  
ATOM   1717  CA  VAL H 225      24.132   8.269  15.672  1.00 39.21           C  
ATOM   1718  CB  VAL H 225      23.790   9.717  15.491  1.00 39.25           C  
ATOM   1719  CG1 VAL H 225      23.474   9.974  14.010  1.00 39.05           C  
ATOM   1720  CG2 VAL H 225      22.637  10.067  16.447  1.00 37.02           C  
ATOM   1721  C   VAL H 225      25.315   7.973  14.813  1.00 41.97           C  
ATOM   1722  O   VAL H 225      26.342   8.644  14.908  1.00 40.14           O  
ATOM   1723  N   SER H 226      25.193   6.953  13.941  1.00 43.34           N  
ATOM   1724  CA  SER H 226      26.295   6.600  13.092  1.00 45.29           C  
ATOM   1725  CB  SER H 226      27.323   5.687  13.777  1.00 43.51           C  
ATOM   1726  OG  SER H 226      28.379   5.376  12.881  1.00 45.81           O  
ATOM   1727  C   SER H 226      25.750   5.849  11.921  1.00 48.08           C  
ATOM   1728  O   SER H 226      24.622   5.361  11.942  1.00 45.46           O  
ATOM   1729  N   SER H 227      26.556   5.744  10.848  1.00 48.91           N  
ATOM   1730  CA  SER H 227      26.124   5.032   9.686  1.00 50.86           C  
ATOM   1731  CB  SER H 227      26.774   5.538   8.389  1.00 52.96           C  
ATOM   1732  OG  SER H 227      28.175   5.319   8.436  1.00 56.32           O  
ATOM   1733  C   SER H 227      26.525   3.573   9.866  1.00 50.74           C  
ATOM   1734  O   SER H 227      26.270   2.772   8.927  1.00 51.92           O  
ATOM   1735  OXT SER H 227      27.092   3.241  10.941  1.00  0.00           O1-
TER    1736      SER H 227 
CONECT  163  654
CONECT  654  163
CONECT  953 1551
CONECT 1551  953
END
