# Supplementary material for: Fully automated antibody structure prediction using BIOVIA tools: Validation study
Source: PLoS One. 2017 May 18;12(5):e0177923. doi: 10.1371/journal.pone.0177923 (PMC5436848; doi:10.1371/journal.pone.0177923)
Supplement: S2 Dataset — Predicted structures using the Top5 framework method, Chothia CDR definition with canonical filtering and generating 50 models. These were used in the comparison against predictions using no filtering. (ZIP) [file pone.0177923.s004.zip › 4M5Y_LH_FV_FinalModel.pdb]

REMARK   Accelrys Discovery Studio PDB file
REMARK   Created:  2015-04-10T05:43:48Z
SSBOND   1 CYS L   22    CYS L   87                                     
SSBOND   2 CYS H  131    CYS H  205                                     
ATOM      1  N   SER L   1      24.703  34.412  26.888  1.00 32.12           N1+
ATOM      2  CA  SER L   1      25.139  33.033  27.185  1.00 32.12           C  
ATOM      3  CB  SER L   1      25.885  32.434  25.975  1.00 32.15           C  
ATOM      4  OG  SER L   1      26.275  31.093  26.229  1.00 33.02           O  
ATOM      5  C   SER L   1      26.041  33.064  28.365  1.00 31.72           C  
ATOM      6  O   SER L   1      26.291  34.108  28.973  1.00 31.77           O  
ATOM      7  N   TYR L   2      26.543  31.887  28.750  1.00 50.31           N  
ATOM      8  CA  TYR L   2      27.303  31.931  29.947  1.00 49.14           C  
ATOM      9  CB  TYR L   2      26.366  31.707  31.146  1.00 46.36           C  
ATOM     10  CG  TYR L   2      26.998  32.121  32.424  1.00 48.90           C  
ATOM     11  CD1 TYR L   2      27.089  33.455  32.735  1.00 49.22           C  
ATOM     12  CD2 TYR L   2      27.460  31.191  33.322  1.00 48.70           C  
ATOM     13  CE1 TYR L   2      27.652  33.861  33.919  1.00 48.98           C  
ATOM     14  CE2 TYR L   2      28.027  31.592  34.509  1.00 48.56           C  
ATOM     15  CZ  TYR L   2      28.125  32.928  34.808  1.00 47.86           C  
ATOM     16  OH  TYR L   2      28.703  33.341  36.025  1.00 46.75           O  
ATOM     17  C   TYR L   2      28.285  30.808  29.885  1.00 50.74           C  
ATOM     18  O   TYR L   2      28.033  29.791  29.241  1.00 52.05           O  
ATOM     19  N   VAL L   3      29.446  30.959  30.544  1.00 51.91           N  
ATOM     20  CA  VAL L   3      30.363  29.861  30.559  1.00 53.16           C  
ATOM     21  CB  VAL L   3      31.662  30.144  29.865  1.00 51.37           C  
ATOM     22  CG1 VAL L   3      32.591  28.933  30.055  1.00 46.64           C  
ATOM     23  CG2 VAL L   3      31.366  30.473  28.391  1.00 43.84           C  
ATOM     24  C   VAL L   3      30.681  29.555  31.988  1.00 46.86           C  
ATOM     25  O   VAL L   3      30.893  30.461  32.793  1.00 47.59           O  
ATOM     26  N   LEU L   4      30.700  28.255  32.348  1.00 44.04           N  
ATOM     27  CA  LEU L   4      31.046  27.881  33.690  1.00 40.87           C  
ATOM     28  CB  LEU L   4      30.077  26.873  34.332  1.00 38.19           C  
ATOM     29  CG  LEU L   4      28.670  27.446  34.589  1.00 38.44           C  
ATOM     30  CD1 LEU L   4      27.748  26.399  35.234  1.00 33.86           C  
ATOM     31  CD2 LEU L   4      28.741  28.747  35.403  1.00 35.92           C  
ATOM     32  C   LEU L   4      32.392  27.224  33.627  1.00 41.29           C  
ATOM     33  O   LEU L   4      32.590  26.270  32.878  1.00 45.15           O  
ATOM     34  N   THR L   5      33.355  27.712  34.435  1.00 39.86           N  
ATOM     35  CA  THR L   5      34.688  27.184  34.365  1.00 38.74           C  
ATOM     36  CB  THR L   5      35.728  28.264  34.274  1.00 44.83           C  
ATOM     37  OG1 THR L   5      35.503  29.066  33.125  1.00 53.00           O  
ATOM     38  CG2 THR L   5      37.121  27.619  34.199  1.00 44.58           C  
ATOM     39  C   THR L   5      34.979  26.407  35.610  1.00 36.29           C  
ATOM     40  O   THR L   5      34.851  26.917  36.719  1.00 38.49           O  
ATOM     41  N   GLN L   6      35.385  25.131  35.445  1.00 37.71           N  
ATOM     42  CA  GLN L   6      35.730  24.307  36.568  1.00 36.76           C  
ATOM     43  CB  GLN L   6      34.769  23.126  36.796  1.00 32.40           C  
ATOM     44  CG  GLN L   6      33.352  23.536  37.195  1.00 33.49           C  
ATOM     45  CD  GLN L   6      32.526  22.267  37.382  1.00 32.24           C  
ATOM     46  OE1 GLN L   6      31.571  22.021  36.650  1.00 32.64           O  
ATOM     47  NE2 GLN L   6      32.907  21.436  38.391  1.00 31.00           N  
ATOM     48  C   GLN L   6      37.067  23.702  36.281  1.00 38.68           C  
ATOM     49  O   GLN L   6      37.407  23.450  35.128  1.00 40.08           O  
ATOM     50  N   PRO L   7      37.847  23.472  37.304  1.00 39.54           N  
ATOM     51  CA  PRO L   7      39.127  22.840  37.137  1.00 40.51           C  
ATOM     52  CD  PRO L   7      37.752  24.210  38.549  1.00 45.07           C  
ATOM     53  CB  PRO L   7      39.891  23.078  38.443  1.00 41.59           C  
ATOM     54  CG  PRO L   7      38.818  23.553  39.441  1.00 45.85           C  
ATOM     55  C   PRO L   7      38.888  21.402  36.813  1.00 42.14           C  
ATOM     56  O   PRO L   7      37.921  20.834  37.316  1.00 40.65           O  
ATOM     57  N   PRO L   8      39.714  20.818  35.991  1.00 39.68           N  
ATOM     58  CA  PRO L   8      39.522  19.449  35.609  1.00 38.64           C  
ATOM     59  CD  PRO L   8      40.421  21.577  34.972  1.00 44.77           C  
ATOM     60  CB  PRO L   8      40.477  19.207  34.442  1.00 41.95           C  
ATOM     61  CG  PRO L   8      40.631  20.600  33.804  1.00 43.89           C  
ATOM     62  C   PRO L   8      39.706  18.486  36.735  1.00 38.46           C  
ATOM     63  O   PRO L   8      39.065  17.437  36.718  1.00 39.58           O  
ATOM     64  N   SER L   9      40.575  18.792  37.716  1.00 37.40           N  
ATOM     65  CA  SER L   9      40.762  17.808  38.743  1.00 40.41           C  
ATOM     66  CB  SER L   9      41.806  16.739  38.378  1.00 42.58           C  
ATOM     67  OG  SER L   9      43.088  17.336  38.247  1.00 47.62           O  
ATOM     68  C   SER L   9      41.234  18.459  40.004  1.00 40.00           C  
ATOM     69  O   SER L   9      41.822  19.540  39.986  1.00 41.83           O  
ATOM     70  N   VAL L  10      40.954  17.800  41.149  1.00 38.49           N  
ATOM     71  CA  VAL L  10      41.408  18.262  42.431  1.00 40.74           C  
ATOM     72  CB  VAL L  10      40.340  18.963  43.223  1.00 39.15           C  
ATOM     73  CG1 VAL L  10      40.903  19.315  44.610  1.00 37.02           C  
ATOM     74  CG2 VAL L  10      39.859  20.185  42.421  1.00 38.03           C  
ATOM     75  C   VAL L  10      41.818  17.046  43.207  1.00 43.88           C  
ATOM     76  O   VAL L  10      41.158  16.010  43.145  1.00 43.03           O  
ATOM     77  N   SER L  11      42.930  17.132  43.969  1.00 44.94           N  
ATOM     78  CA  SER L  11      43.359  15.978  44.713  1.00 45.76           C  
ATOM     79  CB  SER L  11      44.688  15.384  44.214  1.00 48.60           C  
ATOM     80  OG  SER L  11      44.527  14.875  42.898  1.00 52.89           O  
ATOM     81  C   SER L  11      43.559  16.368  46.144  1.00 45.27           C  
ATOM     82  O   SER L  11      44.039  17.461  46.443  1.00 48.70           O  
ATOM     83  N   VAL L  12      43.173  15.470  47.076  1.00 43.66           N  
ATOM     84  CA  VAL L  12      43.348  15.749  48.475  1.00 44.93           C  
ATOM     85  CB  VAL L  12      42.146  16.384  49.115  1.00 44.75           C  
ATOM     86  CG1 VAL L  12      41.937  17.781  48.509  1.00 45.93           C  
ATOM     87  CG2 VAL L  12      40.945  15.445  48.921  1.00 42.67           C  
ATOM     88  C   VAL L  12      43.604  14.461  49.198  1.00 44.95           C  
ATOM     89  O   VAL L  12      43.295  13.380  48.698  1.00 45.58           O  
ATOM     90  N   ALA L  13      44.225  14.557  50.392  1.00 44.11           N  
ATOM     91  CA  ALA L  13      44.480  13.411  51.224  1.00 45.53           C  
ATOM     92  CB  ALA L  13      45.660  13.604  52.190  1.00 46.73           C  
ATOM     93  C   ALA L  13      43.250  13.176  52.045  1.00 44.73           C  
ATOM     94  O   ALA L  13      42.425  14.071  52.211  1.00 44.86           O  
ATOM     95  N   PRO L  14      43.104  11.992  52.572  1.00 44.34           N  
ATOM     96  CA  PRO L  14      41.927  11.699  53.341  1.00 44.68           C  
ATOM     97  CD  PRO L  14      43.644  10.805  51.929  1.00 46.04           C  
ATOM     98  CB  PRO L  14      41.932  10.186  53.546  1.00 46.62           C  
ATOM     99  CG  PRO L  14      42.688   9.661  52.310  1.00 44.38           C  
ATOM    100  C   PRO L  14      41.870  12.491  54.605  1.00 46.62           C  
ATOM    101  O   PRO L  14      42.904  12.684  55.241  1.00 46.76           O  
ATOM    102  N   GLY L  15      40.666  12.965  54.980  1.00 44.99           N  
ATOM    103  CA  GLY L  15      40.487  13.700  56.197  1.00 45.07           C  
ATOM    104  C   GLY L  15      40.650  15.163  55.919  1.00 42.82           C  
ATOM    105  O   GLY L  15      40.245  16.000  56.726  1.00 44.51           O  
ATOM    106  N   GLU L  16      41.236  15.514  54.759  1.00 41.31           N  
ATOM    107  CA  GLU L  16      41.460  16.894  54.436  1.00 42.01           C  
ATOM    108  CB  GLU L  16      42.670  17.137  53.516  1.00 44.14           C  
ATOM    109  CG  GLU L  16      44.003  16.861  54.219  1.00 51.31           C  
ATOM    110  CD  GLU L  16      45.144  17.167  53.259  1.00 57.57           C  
ATOM    111  OE1 GLU L  16      45.082  18.229  52.585  1.00 58.61           O  
ATOM    112  OE2 GLU L  16      46.095  16.343  53.189  1.00  0.00           O1-
ATOM    113  C   GLU L  16      40.229  17.452  53.793  1.00 40.59           C  
ATOM    114  O   GLU L  16      39.266  16.730  53.536  1.00 41.15           O  
ATOM    115  N   THR L  17      40.218  18.781  53.556  1.00 38.26           N  
ATOM    116  CA  THR L  17      39.062  19.414  52.985  1.00 36.20           C  
ATOM    117  CB  THR L  17      38.710  20.712  53.651  1.00 36.15           C  
ATOM    118  OG1 THR L  17      38.449  20.499  55.030  1.00 36.24           O  
ATOM    119  CG2 THR L  17      37.469  21.306  52.962  1.00 34.88           C  
ATOM    120  C   THR L  17      39.323  19.710  51.540  1.00 37.64           C  
ATOM    121  O   THR L  17      40.371  20.241  51.175  1.00 39.53           O  
ATOM    122  N   ALA L  18      38.346  19.366  50.674  1.00 35.14           N  
ATOM    123  CA  ALA L  18      38.491  19.591  49.263  1.00 33.44           C  
ATOM    124  CB  ALA L  18      38.075  18.385  48.402  1.00 34.27           C  
ATOM    125  C   ALA L  18      37.608  20.733  48.877  1.00 34.59           C  
ATOM    126  O   ALA L  18      36.504  20.889  49.397  1.00 35.98           O  
ATOM    127  N   ARG L  19      38.100  21.589  47.958  1.00 35.41           N  
ATOM    128  CA  ARG L  19      37.309  22.701  47.522  1.00 33.33           C  
ATOM    129  CB  ARG L  19      37.863  24.056  47.996  1.00 32.11           C  
ATOM    130  CG  ARG L  19      37.740  24.230  49.511  1.00 35.04           C  
ATOM    131  CD  ARG L  19      38.275  25.560  50.047  1.00 36.76           C  
ATOM    132  NE  ARG L  19      38.054  25.554  51.520  1.00 44.04           N  
ATOM    133  CZ  ARG L  19      38.964  24.968  52.355  1.00 45.67           C  
ATOM    134  NH1 ARG L  19      40.095  24.405  51.841  1.00 44.15           N1+
ATOM    135  NH2 ARG L  19      38.739  24.946  53.700  1.00 47.80           N  
ATOM    136  C   ARG L  19      37.269  22.690  46.027  1.00 36.29           C  
ATOM    137  O   ARG L  19      38.303  22.665  45.360  1.00 39.72           O  
ATOM    138  N   ILE L  20      36.046  22.708  45.462  1.00 32.74           N  
ATOM    139  CA  ILE L  20      35.871  22.703  44.038  1.00 31.56           C  
ATOM    140  CB  ILE L  20      34.965  21.601  43.578  1.00 32.74           C  
ATOM    141  CG1 ILE L  20      35.588  20.246  43.950  1.00 30.50           C  
ATOM    142  CG2 ILE L  20      34.703  21.773  42.072  1.00 34.17           C  
ATOM    143  CD1 ILE L  20      34.608  19.079  43.871  1.00 37.20           C  
ATOM    144  C   ILE L  20      35.238  24.010  43.679  1.00 32.34           C  
ATOM    145  O   ILE L  20      34.224  24.399  44.255  1.00 33.07           O  
ATOM    146  N   SER L  21      35.826  24.726  42.697  1.00 32.22           N  
ATOM    147  CA  SER L  21      35.338  26.037  42.378  1.00 32.73           C  
ATOM    148  CB  SER L  21      36.454  27.093  42.302  1.00 33.25           C  
ATOM    149  OG  SER L  21      37.357  26.775  41.253  1.00  0.00           O  
ATOM    150  C   SER L  21      34.636  26.030  41.056  1.00 33.99           C  
ATOM    151  O   SER L  21      34.910  25.207  40.185  1.00 34.68           O  
ATOM    152  N   CYS L  22      33.665  26.954  40.905  1.00 35.23           N  
ATOM    153  CA  CYS L  22      32.935  27.119  39.681  1.00 35.34           C  
ATOM    154  CB  CYS L  22      31.465  26.662  39.813  1.00 33.86           C  
ATOM    155  SG  CYS L  22      30.515  26.748  38.265  1.00 42.64           S  
ATOM    156  C   CYS L  22      32.973  28.588  39.376  1.00 35.83           C  
ATOM    157  O   CYS L  22      32.393  29.396  40.100  1.00 38.81           O  
ATOM    158  N   GLY L  23      33.651  28.975  38.274  1.00 37.55           N  
ATOM    159  CA  GLY L  23      33.807  30.377  38.000  1.00 38.96           C  
ATOM    160  C   GLY L  23      32.913  30.781  36.875  1.00 41.24           C  
ATOM    161  O   GLY L  23      32.702  30.033  35.923  1.00 42.91           O  
ATOM    162  N   GLY L  24      32.369  32.003  36.987  1.00 41.30           N  
ATOM    163  CA  GLY L  24      31.504  32.536  35.986  1.00 41.95           C  
ATOM    164  C   GLY L  24      31.370  33.996  36.275  1.00 42.22           C  
ATOM    165  O   GLY L  24      31.528  34.430  37.415  1.00 41.70           O  
ATOM    166  N   ASN L  25      31.035  34.793  35.239  1.00 45.19           N  
ATOM    167  CA  ASN L  25      30.851  36.195  35.465  1.00 46.64           C  
ATOM    168  CB  ASN L  25      30.846  37.061  34.196  0.67 48.93           C  
ATOM    169  CG  ASN L  25      32.287  37.406  33.868  0.67 50.90           C  
ATOM    170  OD1 ASN L  25      32.773  38.473  34.238  0.67 52.29           O  
ATOM    171  ND2 ASN L  25      32.999  36.471  33.184  0.67 51.65           N  
ATOM    172  C   ASN L  25      29.549  36.407  36.154  1.00 44.93           C  
ATOM    173  O   ASN L  25      28.510  35.908  35.725  1.00 44.38           O  
ATOM    174  N   ASN L  26      29.585  37.182  37.254  1.00 36.17           N  
ATOM    175  CA  ASN L  26      28.412  37.512  38.007  1.00 37.16           C  
ATOM    176  CB  ASN L  26      27.396  38.355  37.213  0.67 37.15           C  
ATOM    177  CG  ASN L  26      28.009  39.724  36.963  0.67 37.90           C  
ATOM    178  OD1 ASN L  26      29.075  40.048  37.483  0.67 37.42           O  
ATOM    179  ND2 ASN L  26      27.307  40.562  36.154  0.67 38.22           N  
ATOM    180  C   ASN L  26      27.711  36.261  38.431  1.00 37.25           C  
ATOM    181  O   ASN L  26      26.488  36.233  38.519  0.67 37.04           O  
ATOM    182  N   ILE L  27      28.479  35.204  38.745  1.00 33.51           N  
ATOM    183  CA  ILE L  27      27.944  33.943  39.172  1.00 32.35           C  
ATOM    184  CB  ILE L  27      29.000  32.881  39.340  1.00 30.16           C  
ATOM    185  CG1 ILE L  27      28.347  31.494  39.484  1.00 30.17           C  
ATOM    186  CG2 ILE L  27      29.919  33.272  40.511  1.00 28.68           C  
ATOM    187  CD1 ILE L  27      29.333  30.333  39.368  1.00 29.83           C  
ATOM    188  C   ILE L  27      27.247  34.148  40.483  1.00 31.66           C  
ATOM    189  O   ILE L  27      26.283  33.455  40.810  0.67 30.59           O  
ATOM    190  N   GLY L  28      27.743  35.108  41.282  1.00 33.32           N  
ATOM    191  CA  GLY L  28      27.227  35.369  42.596  1.00 32.14           C  
ATOM    192  C   GLY L  28      25.770  35.717  42.518  1.00 33.47           C  
ATOM    193  O   GLY L  28      25.029  35.471  43.467  1.00 34.03           O  
ATOM    194  N   THR L  29      25.340  36.378  41.427  1.00 27.60           N  
ATOM    195  CA  THR L  29      23.967  36.774  41.255  1.00 29.34           C  
ATOM    196  CB  THR L  29      23.748  37.739  40.128  0.67 30.80           C  
ATOM    197  OG1 THR L  29      22.459  38.324  40.236  1.00  0.00           O  
ATOM    198  CG2 THR L  29      23.859  36.970  38.802  1.00  0.00           C  
ATOM    199  C   THR L  29      23.084  35.591  40.980  0.67 29.91           C  
ATOM    200  O   THR L  29      21.888  35.630  41.264  0.67 29.26           O  
ATOM    201  N   LYS L  30      23.634  34.534  40.353  1.00 39.31           N  
ATOM    202  CA  LYS L  30      22.861  33.388  39.951  1.00 38.62           C  
ATOM    203  CB  LYS L  30      23.464  32.663  38.737  1.00 37.72           C  
ATOM    204  CG  LYS L  30      23.604  33.542  37.491  1.00 39.49           C  
ATOM    205  CD  LYS L  30      24.513  32.920  36.429  1.00 40.74           C  
ATOM    206  CE  LYS L  30      24.755  33.817  35.214  1.00 42.42           C  
ATOM    207  NZ  LYS L  30      23.483  34.056  34.500  1.00 42.96           N1+
ATOM    208  C   LYS L  30      22.824  32.389  41.065  1.00 37.17           C  
ATOM    209  O   LYS L  30      23.538  32.522  42.057  1.00 36.58           O  
ATOM    210  N   VAL L  31      21.951  31.363  40.943  1.00 35.44           N  
ATOM    211  CA  VAL L  31      21.916  30.365  41.972  1.00 35.95           C  
ATOM    212  CB  VAL L  31      20.547  30.015  42.474  1.00 32.68           C  
ATOM    213  CG1 VAL L  31      19.887  31.309  42.987  1.00  0.00           C  
ATOM    214  CG2 VAL L  31      19.764  29.258  41.392  1.00  0.00           C  
ATOM    215  C   VAL L  31      22.562  29.132  41.420  1.00 35.32           C  
ATOM    216  O   VAL L  31      22.218  28.651  40.341  1.00 36.15           O  
ATOM    217  N   LEU L  32      23.525  28.578  42.184  1.00 28.65           N  
ATOM    218  CA  LEU L  32      24.361  27.521  41.694  1.00 26.46           C  
ATOM    219  CB  LEU L  32      25.852  27.714  42.028  1.00 28.19           C  
ATOM    220  CG  LEU L  32      26.753  26.578  41.505  1.00  0.00           C  
ATOM    221  CD1 LEU L  32      26.799  26.553  39.970  1.00  0.00           C  
ATOM    222  CD2 LEU L  32      28.148  26.625  42.149  1.00  0.00           C  
ATOM    223  C   LEU L  32      23.958  26.233  42.322  1.00 27.92           C  
ATOM    224  O   LEU L  32      23.587  26.180  43.494  1.00 26.60           O  
ATOM    225  N   HIS L  33      24.003  25.147  41.527  1.00 27.66           N  
ATOM    226  CA  HIS L  33      23.658  23.861  42.053  1.00 24.93           C  
ATOM    227  ND1 HIS L  33      19.986  23.593  42.398  1.00 36.36           N  
ATOM    228  CG  HIS L  33      21.194  24.116  42.018  1.00 26.78           C  
ATOM    229  CB  HIS L  33      22.346  23.309  41.496  1.00 22.96           C  
ATOM    230  NE2 HIS L  33      19.829  25.784  42.672  1.00 25.83           N  
ATOM    231  CD2 HIS L  33      21.086  25.454  42.207  1.00 32.82           C  
ATOM    232  CE1 HIS L  33      19.209  24.634  42.771  1.00 32.35           C  
ATOM    233  C   HIS L  33      24.789  22.931  41.756  1.00 24.28           C  
ATOM    234  O   HIS L  33      25.540  23.129  40.801  1.00 26.30           O  
ATOM    235  N   TRP L  34      24.953  21.897  42.602  1.00 21.36           N  
ATOM    236  CA  TRP L  34      26.067  21.008  42.432  1.00 24.02           C  
ATOM    237  CB  TRP L  34      27.055  21.057  43.610  1.00 22.55           C  
ATOM    238  CG  TRP L  34      27.769  22.381  43.754  1.00 26.40           C  
ATOM    239  CD2 TRP L  34      29.027  22.687  43.136  1.00 28.62           C  
ATOM    240  CD1 TRP L  34      27.398  23.493  44.452  1.00 26.27           C  
ATOM    241  NE1 TRP L  34      28.347  24.476  44.305  1.00 27.13           N  
ATOM    242  CE2 TRP L  34      29.355  23.994  43.497  1.00 30.42           C  
ATOM    243  CE3 TRP L  34      29.842  21.943  42.333  1.00 26.32           C  
ATOM    244  CZ2 TRP L  34      30.509  24.578  43.057  1.00 31.17           C  
ATOM    245  CZ3 TRP L  34      31.004  22.534  41.891  1.00 28.10           C  
ATOM    246  CH2 TRP L  34      31.331  23.826  42.247  1.00 30.51           C  
ATOM    247  C   TRP L  34      25.583  19.593  42.329  1.00 23.86           C  
ATOM    248  O   TRP L  34      24.628  19.191  42.993  1.00 23.04           O  
ATOM    249  N   TYR L  35      26.263  18.796  41.477  1.00 23.13           N  
ATOM    250  CA  TYR L  35      25.898  17.421  41.273  1.00 21.47           C  
ATOM    251  CB  TYR L  35      25.407  17.130  39.842  1.00 22.05           C  
ATOM    252  CG  TYR L  35      24.215  17.979  39.563  1.00 21.86           C  
ATOM    253  CD1 TYR L  35      24.367  19.267  39.101  1.00 21.05           C  
ATOM    254  CD2 TYR L  35      22.946  17.486  39.756  1.00 20.69           C  
ATOM    255  CE1 TYR L  35      23.271  20.056  38.843  1.00 24.66           C  
ATOM    256  CE2 TYR L  35      21.846  18.270  39.499  1.00 20.56           C  
ATOM    257  CZ  TYR L  35      22.007  19.557  39.045  1.00 22.93           C  
ATOM    258  OH  TYR L  35      20.878  20.364  38.786  1.00 21.66           O  
ATOM    259  C   TYR L  35      27.119  16.563  41.457  1.00 24.68           C  
ATOM    260  O   TYR L  35      28.233  16.952  41.105  1.00 24.60           O  
ATOM    261  N   GLN L  36      26.935  15.353  42.029  1.00 22.50           N  
ATOM    262  CA  GLN L  36      28.042  14.445  42.179  1.00 23.87           C  
ATOM    263  CB  GLN L  36      28.258  13.957  43.621  1.00 24.59           C  
ATOM    264  CG  GLN L  36      29.439  12.995  43.774  1.00 23.31           C  
ATOM    265  CD  GLN L  36      29.562  12.644  45.246  1.00 29.03           C  
ATOM    266  OE1 GLN L  36      28.797  13.134  46.075  1.00 33.51           O  
ATOM    267  NE2 GLN L  36      30.557  11.784  45.591  1.00 29.62           N  
ATOM    268  C   GLN L  36      27.748  13.249  41.329  1.00 25.88           C  
ATOM    269  O   GLN L  36      26.629  12.738  41.337  1.00 26.28           O  
ATOM    270  N   GLN L  37      28.746  12.783  40.548  1.00 24.39           N  
ATOM    271  CA  GLN L  37      28.525  11.638  39.707  1.00 23.96           C  
ATOM    272  CB  GLN L  37      28.486  11.978  38.204  1.00 25.78           C  
ATOM    273  CG  GLN L  37      28.157  10.775  37.314  1.00 26.00           C  
ATOM    274  CD  GLN L  37      28.096  11.235  35.860  1.00 29.53           C  
ATOM    275  OE1 GLN L  37      28.781  12.175  35.461  1.00 28.84           O  
ATOM    276  NE2 GLN L  37      27.244  10.556  35.044  1.00 24.15           N  
ATOM    277  C   GLN L  37      29.623  10.641  39.924  1.00 27.24           C  
ATOM    278  O   GLN L  37      30.809  10.943  39.779  1.00 27.84           O  
ATOM    279  N   THR L  38      29.219   9.399  40.262  1.00 28.37           N  
ATOM    280  CA  THR L  38      30.068   8.270  40.507  1.00 32.92           C  
ATOM    281  CB  THR L  38      29.298   7.200  41.245  1.00 32.19           C  
ATOM    282  OG1 THR L  38      28.820   7.727  42.474  1.00  0.00           O  
ATOM    283  CG2 THR L  38      30.154   5.952  41.510  1.00  0.00           C  
ATOM    284  C   THR L  38      30.466   7.734  39.161  1.00 33.65           C  
ATOM    285  O   THR L  38      29.837   8.047  38.153  1.00 34.11           O  
ATOM    286  N   PRO L  39      31.468   6.900  39.113  1.00 34.50           N  
ATOM    287  CA  PRO L  39      31.939   6.462  37.831  1.00 34.73           C  
ATOM    288  CD  PRO L  39      32.574   7.000  40.055  1.00 32.52           C  
ATOM    289  CB  PRO L  39      33.190   5.638  38.120  1.00 32.88           C  
ATOM    290  CG  PRO L  39      33.785   6.366  39.343  1.00 34.42           C  
ATOM    291  C   PRO L  39      30.987   5.892  36.817  1.00 35.90           C  
ATOM    292  O   PRO L  39      31.158   6.216  35.646  1.00 33.15           O  
ATOM    293  N   GLY L  40      29.997   5.058  37.172  1.00 32.54           N  
ATOM    294  CA  GLY L  40      29.127   4.569  36.143  1.00 33.19           C  
ATOM    295  C   GLY L  40      27.749   4.664  36.701  1.00 36.84           C  
ATOM    296  O   GLY L  40      26.959   3.724  36.617  1.00 37.92           O  
ATOM    297  N   GLN L  41      27.422   5.840  37.273  1.00 35.67           N  
ATOM    298  CA  GLN L  41      26.136   6.001  37.876  1.00 33.50           C  
ATOM    299  CB  GLN L  41      26.186   5.994  39.408  1.00 35.24           C  
ATOM    300  CG  GLN L  41      26.603   4.639  39.979  1.00 42.16           C  
ATOM    301  CD  GLN L  41      26.621   4.744  41.494  1.00 48.64           C  
ATOM    302  OE1 GLN L  41      26.833   5.818  42.053  1.00 50.79           O  
ATOM    303  NE2 GLN L  41      26.397   3.592  42.182  1.00 47.20           N  
ATOM    304  C   GLN L  41      25.569   7.311  37.443  1.00 30.86           C  
ATOM    305  O   GLN L  41      26.244   8.123  36.811  1.00 29.73           O  
ATOM    306  N   ALA L  42      24.276   7.533  37.751  1.00 29.69           N  
ATOM    307  CA  ALA L  42      23.609   8.761  37.413  1.00 27.50           C  
ATOM    308  CB  ALA L  42      22.074   8.662  37.455  1.00 26.53           C  
ATOM    309  C   ALA L  42      24.026   9.801  38.410  1.00 27.73           C  
ATOM    310  O   ALA L  42      24.453   9.475  39.516  1.00 28.78           O  
ATOM    311  N   PRO L  43      23.924  11.054  38.033  1.00 25.01           N  
ATOM    312  CA  PRO L  43      24.314  12.131  38.910  1.00 25.22           C  
ATOM    313  CD  PRO L  43      24.077  11.412  36.631  1.00 22.70           C  
ATOM    314  CB  PRO L  43      24.427  13.370  38.024  1.00 22.19           C  
ATOM    315  CG  PRO L  43      24.737  12.800  36.628  1.00 25.08           C  
ATOM    316  C   PRO L  43      23.340  12.309  40.037  1.00 26.20           C  
ATOM    317  O   PRO L  43      22.178  11.936  39.884  1.00 27.98           O  
ATOM    318  N   VAL L  44      23.798  12.863  41.181  1.00 26.30           N  
ATOM    319  CA  VAL L  44      22.931  13.113  42.302  1.00 25.04           C  
ATOM    320  CB  VAL L  44      23.265  12.290  43.512  1.00 27.49           C  
ATOM    321  CG1 VAL L  44      22.979  10.814  43.198  1.00 31.38           C  
ATOM    322  CG2 VAL L  44      24.732  12.555  43.885  1.00 28.73           C  
ATOM    323  C   VAL L  44      23.088  14.552  42.684  1.00 22.28           C  
ATOM    324  O   VAL L  44      24.177  15.112  42.584  1.00 23.46           O  
ATOM    325  N   LEU L  45      21.991  15.192  43.144  1.00 22.99           N  
ATOM    326  CA  LEU L  45      22.042  16.591  43.457  1.00 21.52           C  
ATOM    327  CB  LEU L  45      20.699  17.264  43.170  1.00 20.06           C  
ATOM    328  CG  LEU L  45      20.687  18.782  43.327  1.00 23.21           C  
ATOM    329  CD1 LEU L  45      21.873  19.451  42.618  1.00 20.97           C  
ATOM    330  CD2 LEU L  45      19.380  19.289  42.721  1.00 21.26           C  
ATOM    331  C   LEU L  45      22.458  16.759  44.889  1.00 25.06           C  
ATOM    332  O   LEU L  45      21.800  16.275  45.808  1.00 21.81           O  
ATOM    333  N   VAL L  46      23.674  17.320  45.080  1.00 22.17           N  
ATOM    334  CA  VAL L  46      24.271  17.602  46.360  1.00 25.61           C  
ATOM    335  CB  VAL L  46      25.766  17.457  46.334  1.00 25.33           C  
ATOM    336  CG1 VAL L  46      26.083  15.967  46.129  1.00 24.47           C  
ATOM    337  CG2 VAL L  46      26.345  18.348  45.224  1.00 27.76           C  
ATOM    338  C   VAL L  46      23.915  18.937  46.950  1.00 22.56           C  
ATOM    339  O   VAL L  46      23.759  19.049  48.166  1.00 26.86           O  
ATOM    340  N   VAL L  47      23.832  20.001  46.118  1.00 22.55           N  
ATOM    341  CA  VAL L  47      23.587  21.307  46.662  1.00 23.23           C  
ATOM    342  CB  VAL L  47      24.841  22.108  46.861  1.00 25.24           C  
ATOM    343  CG1 VAL L  47      24.459  23.529  47.308  1.00 26.16           C  
ATOM    344  CG2 VAL L  47      25.745  21.363  47.858  1.00 25.83           C  
ATOM    345  C   VAL L  47      22.731  22.071  45.709  1.00 25.05           C  
ATOM    346  O   VAL L  47      22.867  21.953  44.492  1.00 25.25           O  
ATOM    347  N   TYR L  48      21.813  22.884  46.261  1.00 23.58           N  
ATOM    348  CA  TYR L  48      20.963  23.676  45.440  1.00 24.93           C  
ATOM    349  CB  TYR L  48      19.560  23.070  45.319  1.00 27.03           C  
ATOM    350  CG  TYR L  48      18.792  23.030  46.593  1.00 33.12           C  
ATOM    351  CD1 TYR L  48      18.914  21.976  47.466  1.00 31.03           C  
ATOM    352  CD2 TYR L  48      17.925  24.044  46.907  1.00 33.72           C  
ATOM    353  CE1 TYR L  48      18.193  21.940  48.636  1.00 34.69           C  
ATOM    354  CE2 TYR L  48      17.199  24.014  48.074  1.00 34.99           C  
ATOM    355  CZ  TYR L  48      17.332  22.961  48.944  1.00 37.13           C  
ATOM    356  OH  TYR L  48      16.590  22.928  50.143  1.00 37.67           O  
ATOM    357  C   TYR L  48      20.892  25.040  46.047  1.00 27.37           C  
ATOM    358  O   TYR L  48      21.060  25.204  47.253  1.00 29.13           O  
ATOM    359  N   ASP L  49      20.678  26.058  45.207  1.00 36.49           N  
ATOM    360  CA  ASP L  49      20.584  27.407  45.667  1.00 38.08           C  
ATOM    361  CB  ASP L  49      19.322  27.681  46.508  1.00 41.08           C  
ATOM    362  CG  ASP L  49      18.126  27.743  45.561  1.00 45.69           C  
ATOM    363  OD1 ASP L  49      18.361  27.838  44.328  1.00 47.18           O  
ATOM    364  OD2 ASP L  49      16.965  27.705  46.052  1.00 48.03           O1-
ATOM    365  C   ASP L  49      21.810  27.787  46.447  1.00 36.71           C  
ATOM    366  O   ASP L  49      21.731  28.407  47.505  1.00 37.05           O  
ATOM    367  N   ASP L  50      22.981  27.390  45.923  1.00 35.24           N  
ATOM    368  CA  ASP L  50      24.296  27.743  46.381  1.00 38.04           C  
ATOM    369  CB  ASP L  50      24.474  29.263  46.536  1.00 41.27           C  
ATOM    370  CG  ASP L  50      24.513  29.821  45.126  1.00 43.91           C  
ATOM    371  OD1 ASP L  50      25.089  29.118  44.253  1.00 45.50           O  
ATOM    372  OD2 ASP L  50      23.977  30.937  44.891  1.00 42.97           O1-
ATOM    373  C   ASP L  50      24.673  27.087  47.674  1.00 38.05           C  
ATOM    374  O   ASP L  50      25.846  26.768  47.857  1.00 37.82           O  
ATOM    375  N   SER L  51      23.722  26.748  48.566  1.00 39.36           N  
ATOM    376  CA  SER L  51      24.215  26.202  49.801  1.00 40.87           C  
ATOM    377  CB  SER L  51      24.522  27.279  50.853  1.00 41.93           C  
ATOM    378  OG  SER L  51      25.004  26.670  52.040  1.00 43.44           O  
ATOM    379  C   SER L  51      23.182  25.315  50.411  1.00 41.29           C  
ATOM    380  O   SER L  51      23.449  24.691  51.441  1.00 42.19           O  
ATOM    381  N   ASP L  52      21.981  25.217  49.802  1.00 26.49           N  
ATOM    382  CA  ASP L  52      21.038  24.385  50.498  1.00 25.02           C  
ATOM    383  CB  ASP L  52      19.568  24.655  50.143  1.00 27.54           C  
ATOM    384  CG  ASP L  52      19.156  25.941  50.847  1.00 33.84           C  
ATOM    385  OD1 ASP L  52      20.009  26.523  51.570  1.00 47.96           O  
ATOM    386  OD2 ASP L  52      17.978  26.353  50.681  1.00 38.68           O1-
ATOM    387  C   ASP L  52      21.336  22.941  50.243  1.00 28.48           C  
ATOM    388  O   ASP L  52      21.708  22.547  49.139  1.00 29.50           O  
ATOM    389  N   ARG L  53      21.159  22.097  51.281  1.00 26.55           N  
ATOM    390  CA  ARG L  53      21.453  20.698  51.139  1.00 25.49           C  
ATOM    391  CB  ARG L  53      22.040  20.041  52.397  1.00 28.13           C  
ATOM    392  CG  ARG L  53      23.438  20.494  52.796  1.00 32.54           C  
ATOM    393  CD  ARG L  53      23.873  19.889  54.129  1.00 32.74           C  
ATOM    394  NE  ARG L  53      22.853  20.293  55.138  1.00 33.85           N  
ATOM    395  CZ  ARG L  53      22.618  19.510  56.231  1.00 34.37           C  
ATOM    396  NH1 ARG L  53      23.330  18.360  56.412  1.00 35.56           N1+
ATOM    397  NH2 ARG L  53      21.669  19.874  57.142  1.00 33.39           N  
ATOM    398  C   ARG L  53      20.182  19.944  50.915  1.00 28.24           C  
ATOM    399  O   ARG L  53      19.179  20.137  51.602  1.00 27.24           O  
ATOM    400  N   PRO L  54      20.240  19.069  49.952  1.00 27.38           N  
ATOM    401  CA  PRO L  54      19.135  18.194  49.688  1.00 27.81           C  
ATOM    402  CD  PRO L  54      21.009  19.351  48.749  1.00 31.30           C  
ATOM    403  CB  PRO L  54      19.397  17.591  48.309  1.00 25.56           C  
ATOM    404  CG  PRO L  54      20.257  18.655  47.602  1.00 25.84           C  
ATOM    405  C   PRO L  54      19.114  17.183  50.787  1.00 29.51           C  
ATOM    406  O   PRO L  54      20.133  17.003  51.453  1.00 29.36           O  
ATOM    407  N   SER L  55      17.969  16.513  51.009  1.00 29.77           N  
ATOM    408  CA  SER L  55      17.923  15.564  52.082  1.00 31.06           C  
ATOM    409  CB  SER L  55      16.527  14.964  52.312  1.00 32.81           C  
ATOM    410  OG  SER L  55      16.138  14.187  51.187  1.00 41.57           O  
ATOM    411  C   SER L  55      18.839  14.431  51.753  1.00 31.00           C  
ATOM    412  O   SER L  55      18.958  14.020  50.601  1.00 31.74           O  
ATOM    413  N   GLY L  56      19.521  13.898  52.785  1.00 29.78           N  
ATOM    414  CA  GLY L  56      20.366  12.756  52.607  1.00 29.78           C  
ATOM    415  C   GLY L  56      21.783  13.178  52.377  1.00 33.25           C  
ATOM    416  O   GLY L  56      22.675  12.332  52.337  1.00 35.09           O  
ATOM    417  N   ILE L  57      22.042  14.493  52.233  1.00 31.82           N  
ATOM    418  CA  ILE L  57      23.388  14.941  51.985  1.00 32.57           C  
ATOM    419  CB  ILE L  57      23.451  16.191  51.150  1.00 30.92           C  
ATOM    420  CG1 ILE L  57      22.808  15.956  49.774  1.00 30.47           C  
ATOM    421  CG2 ILE L  57      24.921  16.632  51.048  1.00 29.06           C  
ATOM    422  CD1 ILE L  57      23.517  14.887  48.944  1.00 27.27           C  
ATOM    423  C   ILE L  57      24.023  15.262  53.308  1.00 31.59           C  
ATOM    424  O   ILE L  57      23.446  15.971  54.129  1.00 32.80           O  
ATOM    425  N   PRO L  58      25.216  14.761  53.526  1.00 31.35           N  
ATOM    426  CA  PRO L  58      25.898  14.964  54.782  1.00 31.32           C  
ATOM    427  CD  PRO L  58      25.619  13.519  52.887  1.00 30.71           C  
ATOM    428  CB  PRO L  58      27.065  13.981  54.787  1.00 31.25           C  
ATOM    429  CG  PRO L  58      26.585  12.840  53.874  1.00 30.37           C  
ATOM    430  C   PRO L  58      26.326  16.387  54.986  1.00 32.38           C  
ATOM    431  O   PRO L  58      26.517  17.108  54.009  1.00 30.32           O  
ATOM    432  N   GLU L  59      26.521  16.785  56.258  1.00 31.77           N  
ATOM    433  CA  GLU L  59      26.885  18.120  56.651  1.00 33.75           C  
ATOM    434  CB  GLU L  59      27.152  18.292  58.153  1.00 35.84           C  
ATOM    435  CG  GLU L  59      25.960  18.137  59.087  1.00 43.21           C  
ATOM    436  CD  GLU L  59      26.477  18.499  60.474  1.00 52.78           C  
ATOM    437  OE1 GLU L  59      26.542  19.719  60.778  1.00 51.18           O  
ATOM    438  OE2 GLU L  59      26.828  17.562  61.241  1.00 55.65           O1-
ATOM    439  C   GLU L  59      28.205  18.446  56.043  1.00 33.72           C  
ATOM    440  O   GLU L  59      28.533  19.613  55.834  1.00 37.54           O  
ATOM    441  N   ARG L  60      29.005  17.406  55.764  1.00 32.95           N  
ATOM    442  CA  ARG L  60      30.351  17.562  55.298  1.00 29.84           C  
ATOM    443  CB  ARG L  60      31.030  16.223  54.968  1.00 33.92           C  
ATOM    444  CG  ARG L  60      31.219  15.304  56.175  1.00 40.24           C  
ATOM    445  CD  ARG L  60      31.938  13.996  55.831  1.00 42.39           C  
ATOM    446  NE  ARG L  60      31.080  13.242  54.871  1.00 40.43           N  
ATOM    447  CZ  ARG L  60      31.630  12.716  53.737  1.00 38.07           C  
ATOM    448  NH1 ARG L  60      32.954  12.909  53.472  1.00 36.03           N1+
ATOM    449  NH2 ARG L  60      30.861  12.001  52.865  1.00 38.84           N  
ATOM    450  C   ARG L  60      30.355  18.379  54.043  1.00 27.72           C  
ATOM    451  O   ARG L  60      31.327  19.085  53.773  1.00 27.83           O  
ATOM    452  N   PHE L  61      29.290  18.273  53.219  1.00 30.93           N  
ATOM    453  CA  PHE L  61      29.222  19.021  51.994  1.00 30.02           C  
ATOM    454  CB  PHE L  61      28.304  18.363  50.944  1.00 30.28           C  
ATOM    455  CG  PHE L  61      28.930  17.100  50.456  1.00 32.20           C  
ATOM    456  CD1 PHE L  61      28.978  15.971  51.238  1.00 31.65           C  
ATOM    457  CD2 PHE L  61      29.455  17.035  49.190  1.00 32.36           C  
ATOM    458  CE1 PHE L  61      29.551  14.810  50.776  1.00 32.34           C  
ATOM    459  CE2 PHE L  61      30.028  15.877  48.721  1.00 32.94           C  
ATOM    460  CZ  PHE L  61      30.083  14.759  49.513  1.00 32.91           C  
ATOM    461  C   PHE L  61      28.635  20.382  52.271  1.00 29.86           C  
ATOM    462  O   PHE L  61      27.580  20.495  52.894  1.00 29.29           O  
ATOM    463  N   SER L  62      29.313  21.460  51.808  1.00 27.32           N  
ATOM    464  CA  SER L  62      28.817  22.801  51.996  1.00 29.00           C  
ATOM    465  CB  SER L  62      29.550  23.608  53.084  1.00 29.79           C  
ATOM    466  OG  SER L  62      29.269  23.090  54.373  1.00 35.45           O  
ATOM    467  C   SER L  62      29.033  23.576  50.732  1.00 29.56           C  
ATOM    468  O   SER L  62      30.024  23.377  50.030  1.00 27.97           O  
ATOM    469  N   GLY L  63      28.114  24.518  50.427  1.00 27.20           N  
ATOM    470  CA  GLY L  63      28.254  25.292  49.225  1.00 26.51           C  
ATOM    471  C   GLY L  63      28.235  26.752  49.573  1.00 31.09           C  
ATOM    472  O   GLY L  63      27.643  27.155  50.573  1.00 30.78           O  
ATOM    473  N   SER L  64      28.906  27.580  48.737  1.00 29.07           N  
ATOM    474  CA  SER L  64      28.939  29.007  48.927  1.00 30.77           C  
ATOM    475  CB  SER L  64      30.144  29.488  49.754  1.00 30.48           C  
ATOM    476  OG  SER L  64      31.353  29.198  49.069  1.00 37.44           O  
ATOM    477  C   SER L  64      29.034  29.656  47.574  1.00 32.77           C  
ATOM    478  O   SER L  64      29.498  29.042  46.614  1.00 32.74           O  
ATOM    479  N   ASN L  65      28.574  30.924  47.450  1.00 35.50           N  
ATOM    480  CA  ASN L  65      28.629  31.571  46.164  1.00 36.33           C  
ATOM    481  CB  ASN L  65      27.301  31.448  45.396  1.00 33.56           C  
ATOM    482  CG  ASN L  65      27.507  31.921  43.966  1.00 40.84           C  
ATOM    483  OD1 ASN L  65      28.618  32.266  43.566  1.00 44.56           O  
ATOM    484  ND2 ASN L  65      26.402  31.946  43.176  1.00 36.02           N  
ATOM    485  C   ASN L  65      28.881  33.036  46.356  1.00 39.28           C  
ATOM    486  O   ASN L  65      28.140  33.709  47.069  1.00 41.51           O  
ATOM    487  N   SER L  66      29.935  33.583  45.713  1.00 42.10           N  
ATOM    488  CA  SER L  66      30.151  34.995  45.859  1.00 45.46           C  
ATOM    489  CB  SER L  66      30.962  35.364  47.113  1.00 45.24           C  
ATOM    490  OG  SER L  66      31.133  36.772  47.190  1.00 49.25           O  
ATOM    491  C   SER L  66      30.913  35.513  44.679  1.00 43.32           C  
ATOM    492  O   SER L  66      31.887  34.913  44.231  1.00 45.19           O  
ATOM    493  N   GLY L  67      30.472  36.671  44.152  1.00 43.49           N  
ATOM    494  CA  GLY L  67      31.169  37.326  43.084  1.00 44.40           C  
ATOM    495  C   GLY L  67      31.265  36.433  41.887  1.00 42.62           C  
ATOM    496  O   GLY L  67      30.266  36.011  41.311  1.00 44.03           O  
ATOM    497  N   ASN L  68      32.515  36.226  41.442  1.00 44.72           N  
ATOM    498  CA  ASN L  68      32.909  35.456  40.298  1.00 45.69           C  
ATOM    499  CB  ASN L  68      34.312  35.834  39.802  1.00 45.05           C  
ATOM    500  CG  ASN L  68      34.216  37.254  39.258  1.00 52.37           C  
ATOM    501  OD1 ASN L  68      33.167  37.672  38.769  1.00 51.02           O  
ATOM    502  ND2 ASN L  68      35.335  38.020  39.347  1.00 53.90           N  
ATOM    503  C   ASN L  68      32.885  33.975  40.533  1.00 44.88           C  
ATOM    504  O   ASN L  68      32.834  33.213  39.570  1.00 46.16           O  
ATOM    505  N   THR L  69      33.008  33.500  41.789  1.00 42.50           N  
ATOM    506  CA  THR L  69      33.091  32.069  41.915  1.00 41.16           C  
ATOM    507  CB  THR L  69      34.474  31.575  42.219  1.00 43.91           C  
ATOM    508  OG1 THR L  69      34.962  32.176  43.410  1.00 49.69           O  
ATOM    509  CG2 THR L  69      35.395  31.906  41.034  1.00 45.62           C  
ATOM    510  C   THR L  69      32.184  31.524  42.975  1.00 39.10           C  
ATOM    511  O   THR L  69      31.821  32.198  43.937  1.00 37.96           O  
ATOM    512  N   ALA L  70      31.792  30.246  42.785  1.00 37.31           N  
ATOM    513  CA  ALA L  70      30.995  29.511  43.723  1.00 33.46           C  
ATOM    514  CB  ALA L  70      29.703  28.935  43.122  1.00 30.66           C  
ATOM    515  C   ALA L  70      31.852  28.353  44.128  1.00 33.84           C  
ATOM    516  O   ALA L  70      32.647  27.867  43.322  1.00 35.26           O  
ATOM    517  N   THR L  71      31.742  27.889  45.390  1.00 32.95           N  
ATOM    518  CA  THR L  71      32.623  26.830  45.792  1.00 31.24           C  
ATOM    519  CB  THR L  71      33.706  27.293  46.722  1.00 31.72           C  
ATOM    520  OG1 THR L  71      34.485  28.306  46.104  1.00 35.40           O  
ATOM    521  CG2 THR L  71      34.594  26.092  47.087  1.00 30.55           C  
ATOM    522  C   THR L  71      31.874  25.746  46.506  1.00 29.73           C  
ATOM    523  O   THR L  71      30.977  26.003  47.309  1.00 33.12           O  
ATOM    524  N   LEU L  72      32.247  24.484  46.213  1.00 31.21           N  
ATOM    525  CA  LEU L  72      31.707  23.344  46.895  1.00 29.76           C  
ATOM    526  CB  LEU L  72      31.343  22.185  45.950  1.00 27.67           C  
ATOM    527  CG  LEU L  72      30.788  20.940  46.665  1.00 28.97           C  
ATOM    528  CD1 LEU L  72      29.473  21.245  47.402  1.00 29.07           C  
ATOM    529  CD2 LEU L  72      30.663  19.760  45.688  1.00 27.23           C  
ATOM    530  C   LEU L  72      32.796  22.861  47.800  1.00 28.92           C  
ATOM    531  O   LEU L  72      33.888  22.526  47.344  1.00 30.21           O  
ATOM    532  N   THR L  73      32.522  22.810  49.119  1.00 29.29           N  
ATOM    533  CA  THR L  73      33.538  22.421  50.056  1.00 29.57           C  
ATOM    534  CB  THR L  73      33.666  23.382  51.201  1.00 30.18           C  
ATOM    535  OG1 THR L  73      33.982  24.679  50.719  1.00 31.73           O  
ATOM    536  CG2 THR L  73      34.763  22.880  52.153  1.00 29.94           C  
ATOM    537  C   THR L  73      33.168  21.101  50.655  1.00 30.24           C  
ATOM    538  O   THR L  73      32.045  20.911  51.118  1.00 30.98           O  
ATOM    539  N   ILE L  74      34.115  20.139  50.641  1.00 34.14           N  
ATOM    540  CA  ILE L  74      33.863  18.861  51.245  1.00 26.96           C  
ATOM    541  CB  ILE L  74      33.984  17.718  50.280  1.00 29.75           C  
ATOM    542  CG1 ILE L  74      33.027  17.921  49.094  1.00 29.21           C  
ATOM    543  CG2 ILE L  74      33.723  16.411  51.048  1.00 29.31           C  
ATOM    544  CD1 ILE L  74      33.313  16.990  47.917  1.00 27.72           C  
ATOM    545  C   ILE L  74      34.907  18.653  52.301  1.00 26.85           C  
ATOM    546  O   ILE L  74      36.092  18.523  51.995  1.00 30.23           O  
ATOM    547  N   SER L  75      34.493  18.624  53.584  1.00 38.39           N  
ATOM    548  CA  SER L  75      35.437  18.415  54.647  1.00 37.26           C  
ATOM    549  CB  SER L  75      35.061  19.139  55.952  1.00 36.11           C  
ATOM    550  OG  SER L  75      33.847  18.616  56.469  1.00 37.87           O  
ATOM    551  C   SER L  75      35.496  16.947  54.947  1.00 38.29           C  
ATOM    552  O   SER L  75      34.609  16.190  54.559  1.00 36.38           O  
ATOM    553  N   ARG L  76      36.562  16.511  55.650  1.00 37.42           N  
ATOM    554  CA  ARG L  76      36.700  15.140  56.060  1.00 38.56           C  
ATOM    555  CB  ARG L  76      35.640  14.725  57.092  1.00 51.84           C  
ATOM    556  CG  ARG L  76      35.636  15.606  58.339  1.00 51.63           C  
ATOM    557  CD  ARG L  76      34.421  15.375  59.236  1.00 61.08           C  
ATOM    558  NE  ARG L  76      34.379  16.500  60.207  1.00 76.20           N  
ATOM    559  CZ  ARG L  76      33.211  17.178  60.408  1.00 82.10           C  
ATOM    560  NH1 ARG L  76      32.084  16.823  59.722  1.00 77.07           N1+
ATOM    561  NH2 ARG L  76      33.173  18.218  61.289  1.00 85.88           N  
ATOM    562  C   ARG L  76      36.528  14.250  54.871  1.00 36.06           C  
ATOM    563  O   ARG L  76      35.758  13.292  54.913  1.00 35.81           O  
ATOM    564  N   VAL L  77      37.273  14.523  53.785  1.00 36.25           N  
ATOM    565  CA  VAL L  77      37.126  13.772  52.572  1.00 38.04           C  
ATOM    566  CB  VAL L  77      37.997  14.281  51.459  1.00 37.45           C  
ATOM    567  CG1 VAL L  77      37.866  13.336  50.253  1.00 38.55           C  
ATOM    568  CG2 VAL L  77      37.605  15.736  51.157  1.00 35.48           C  
ATOM    569  C   VAL L  77      37.486  12.339  52.804  1.00 41.29           C  
ATOM    570  O   VAL L  77      38.448  12.015  53.500  1.00 42.00           O  
ATOM    571  N   GLU L  78      36.685  11.438  52.202  1.00 40.56           N  
ATOM    572  CA  GLU L  78      36.893  10.025  52.295  1.00 41.13           C  
ATOM    573  CB  GLU L  78      35.806   9.314  53.124  1.00 40.82           C  
ATOM    574  CG  GLU L  78      34.377   9.712  52.751  1.00 42.35           C  
ATOM    575  CD  GLU L  78      33.438   9.145  53.809  1.00 47.24           C  
ATOM    576  OE1 GLU L  78      33.744   9.295  55.021  1.00 49.55           O  
ATOM    577  OE2 GLU L  78      32.399   8.552  53.414  1.00 50.29           O1-
ATOM    578  C   GLU L  78      36.952   9.481  50.897  1.00 42.37           C  
ATOM    579  O   GLU L  78      36.660  10.184  49.932  1.00 39.74           O  
ATOM    580  N   VAL L  79      37.355   8.203  50.757  1.00 40.87           N  
ATOM    581  CA  VAL L  79      37.557   7.578  49.476  1.00 38.10           C  
ATOM    582  CB  VAL L  79      38.032   6.161  49.592  1.00 38.62           C  
ATOM    583  CG1 VAL L  79      38.148   5.567  48.178  1.00  0.00           C  
ATOM    584  CG2 VAL L  79      39.351   6.153  50.382  1.00  0.00           C  
ATOM    585  C   VAL L  79      36.276   7.562  48.698  1.00 38.08           C  
ATOM    586  O   VAL L  79      36.283   7.696  47.476  1.00 39.67           O  
ATOM    587  N   GLY L  80      35.139   7.399  49.394  1.00 37.17           N  
ATOM    588  CA  GLY L  80      33.845   7.292  48.779  1.00 37.60           C  
ATOM    589  C   GLY L  80      33.530   8.538  48.007  1.00 40.00           C  
ATOM    590  O   GLY L  80      32.756   8.499  47.053  1.00 38.75           O  
ATOM    591  N   ASP L  81      34.085   9.681  48.446  1.00 37.92           N  
ATOM    592  CA  ASP L  81      33.844  10.982  47.886  1.00 38.25           C  
ATOM    593  CB  ASP L  81      34.466  12.112  48.726  1.00 36.44           C  
ATOM    594  CG  ASP L  81      33.657  12.217  50.013  1.00 37.06           C  
ATOM    595  OD1 ASP L  81      32.470  11.795  50.002  1.00 39.07           O  
ATOM    596  OD2 ASP L  81      34.217  12.715  51.026  1.00 39.24           O1-
ATOM    597  C   ASP L  81      34.370  11.094  46.479  1.00 39.32           C  
ATOM    598  O   ASP L  81      33.968  12.000  45.750  1.00 38.46           O  
ATOM    599  N   GLU L  82      35.319  10.232  46.063  1.00 34.78           N  
ATOM    600  CA  GLU L  82      35.857  10.363  44.733  1.00 36.32           C  
ATOM    601  CB  GLU L  82      36.882   9.277  44.370  1.00 37.56           C  
ATOM    602  CG  GLU L  82      38.201   9.400  45.138  1.00 41.51           C  
ATOM    603  CD  GLU L  82      39.084   8.228  44.736  1.00 44.18           C  
ATOM    604  OE1 GLU L  82      38.577   7.328  44.014  1.00 43.79           O  
ATOM    605  OE2 GLU L  82      40.275   8.216  45.145  1.00 46.19           O1-
ATOM    606  C   GLU L  82      34.739  10.297  43.740  1.00 35.62           C  
ATOM    607  O   GLU L  82      33.918   9.380  43.762  1.00 37.09           O  
ATOM    608  N   ALA L  83      34.685  11.299  42.834  1.00 31.07           N  
ATOM    609  CA  ALA L  83      33.651  11.360  41.840  1.00 31.41           C  
ATOM    610  CB  ALA L  83      32.235  11.452  42.433  1.00 28.35           C  
ATOM    611  C   ALA L  83      33.867  12.604  41.036  1.00 31.71           C  
ATOM    612  O   ALA L  83      34.807  13.361  41.277  1.00 32.87           O  
ATOM    613  N   ASP L  84      33.007  12.818  40.019  1.00 30.21           N  
ATOM    614  CA  ASP L  84      33.057  13.999  39.206  1.00 29.18           C  
ATOM    615  CB  ASP L  84      32.683  13.739  37.737  1.00 29.86           C  
ATOM    616  CG  ASP L  84      33.768  12.872  37.111  1.00 34.38           C  
ATOM    617  OD1 ASP L  84      34.842  12.711  37.749  1.00 33.61           O  
ATOM    618  OD2 ASP L  84      33.537  12.359  35.984  1.00 37.63           O1-
ATOM    619  C   ASP L  84      32.031  14.934  39.771  1.00 29.47           C  
ATOM    620  O   ASP L  84      30.915  14.518  40.078  1.00 29.93           O  
ATOM    621  N   TYR L  85      32.385  16.226  39.945  1.00 28.02           N  
ATOM    622  CA  TYR L  85      31.437  17.154  40.498  1.00 27.79           C  
ATOM    623  CB  TYR L  85      31.929  17.883  41.761  1.00 26.55           C  
ATOM    624  CG  TYR L  85      32.078  16.892  42.864  1.00 28.81           C  
ATOM    625  CD1 TYR L  85      31.014  16.583  43.674  1.00 28.45           C  
ATOM    626  CD2 TYR L  85      33.277  16.261  43.093  1.00 27.37           C  
ATOM    627  CE1 TYR L  85      31.140  15.671  44.694  1.00 29.44           C  
ATOM    628  CE2 TYR L  85      33.409  15.347  44.113  1.00 28.00           C  
ATOM    629  CZ  TYR L  85      32.342  15.048  44.919  1.00 27.87           C  
ATOM    630  OH  TYR L  85      32.477  14.111  45.965  1.00 27.94           O  
ATOM    631  C   TYR L  85      31.159  18.213  39.472  1.00 29.17           C  
ATOM    632  O   TYR L  85      32.083  18.804  38.913  1.00 31.45           O  
ATOM    633  N   TYR L  86      29.859  18.488  39.217  1.00 27.71           N  
ATOM    634  CA  TYR L  86      29.481  19.449  38.216  1.00 27.23           C  
ATOM    635  CB  TYR L  86      28.498  18.918  37.150  1.00 24.98           C  
ATOM    636  CG  TYR L  86      29.105  17.816  36.356  1.00 28.93           C  
ATOM    637  CD1 TYR L  86      28.994  16.515  36.779  1.00 30.20           C  
ATOM    638  CD2 TYR L  86      29.776  18.080  35.184  1.00 29.75           C  
ATOM    639  CE1 TYR L  86      29.548  15.491  36.046  1.00 30.79           C  
ATOM    640  CE2 TYR L  86      30.332  17.062  34.448  1.00 30.07           C  
ATOM    641  CZ  TYR L  86      30.217  15.764  34.879  1.00 30.05           C  
ATOM    642  OH  TYR L  86      30.786  14.716  34.125  1.00 31.97           O  
ATOM    643  C   TYR L  86      28.721  20.568  38.859  1.00 28.62           C  
ATOM    644  O   TYR L  86      27.865  20.339  39.712  1.00 29.05           O  
ATOM    645  N   CYS L  87      29.030  21.823  38.465  1.00 28.73           N  
ATOM    646  CA  CYS L  87      28.265  22.953  38.914  1.00 29.44           C  
ATOM    647  CB  CYS L  87      29.104  24.217  39.220  1.00 31.08           C  
ATOM    648  SG  CYS L  87      30.096  24.804  37.812  1.00 38.91           S  
ATOM    649  C   CYS L  87      27.300  23.262  37.809  1.00 29.66           C  
ATOM    650  O   CYS L  87      27.573  22.965  36.646  1.00 28.79           O  
ATOM    651  N   GLN L  88      26.126  23.838  38.155  1.00 27.26           N  
ATOM    652  CA  GLN L  88      25.120  24.097  37.164  1.00 25.94           C  
ATOM    653  CB  GLN L  88      24.138  22.921  37.027  1.00 25.51           C  
ATOM    654  CG  GLN L  88      22.963  23.167  36.085  1.00 23.99           C  
ATOM    655  CD  GLN L  88      21.769  23.482  36.966  1.00 26.38           C  
ATOM    656  OE1 GLN L  88      21.694  23.025  38.103  1.00 24.92           O  
ATOM    657  NE2 GLN L  88      20.808  24.278  36.426  1.00 25.38           N  
ATOM    658  C   GLN L  88      24.374  25.345  37.517  1.00 28.07           C  
ATOM    659  O   GLN L  88      24.198  25.669  38.690  1.00 28.46           O  
ATOM    660  N   VAL L  89      23.927  26.091  36.484  1.00 27.73           N  
ATOM    661  CA  VAL L  89      23.210  27.313  36.697  1.00 26.37           C  
ATOM    662  CB  VAL L  89      24.137  28.499  36.682  1.00 30.24           C  
ATOM    663  CG1 VAL L  89      24.853  28.542  35.321  1.00 36.67           C  
ATOM    664  CG2 VAL L  89      23.355  29.774  37.021  1.00 34.21           C  
ATOM    665  C   VAL L  89      22.205  27.455  35.592  1.00 30.50           C  
ATOM    666  O   VAL L  89      22.234  26.736  34.597  1.00 32.03           O  
ATOM    667  N   TRP L  90      21.192  28.298  35.830  1.00 34.08           N  
ATOM    668  CA  TRP L  90      20.264  28.524  34.774  1.00 33.62           C  
ATOM    669  CB  TRP L  90      18.791  28.296  35.148  1.00 33.52           C  
ATOM    670  CG  TRP L  90      17.804  28.561  34.037  1.00 33.13           C  
ATOM    671  CD2 TRP L  90      17.458  27.606  33.025  1.00 34.07           C  
ATOM    672  CD1 TRP L  90      17.069  29.681  33.776  1.00 34.05           C  
ATOM    673  NE1 TRP L  90      16.275  29.477  32.671  1.00 33.64           N  
ATOM    674  CE2 TRP L  90      16.507  28.204  32.196  1.00 32.88           C  
ATOM    675  CE3 TRP L  90      17.886  26.326  32.811  1.00 33.33           C  
ATOM    676  CZ2 TRP L  90      15.973  27.529  31.136  1.00 33.59           C  
ATOM    677  CZ3 TRP L  90      17.355  25.653  31.732  1.00 33.80           C  
ATOM    678  CH2 TRP L  90      16.415  26.244  30.911  1.00 33.67           C  
ATOM    679  C   TRP L  90      20.449  29.951  34.414  1.00 33.81           C  
ATOM    680  O   TRP L  90      20.374  30.831  35.270  1.00 32.79           O  
ATOM    681  N   ASP L  91      20.734  30.215  33.129  1.00 31.62           N  
ATOM    682  CA  ASP L  91      20.956  31.566  32.715  1.00 31.65           C  
ATOM    683  CB  ASP L  91      21.822  31.672  31.449  1.00 31.79           C  
ATOM    684  CG  ASP L  91      22.181  33.136  31.229  1.00 31.81           C  
ATOM    685  OD1 ASP L  91      22.058  33.920  32.204  1.00 30.80           O  
ATOM    686  OD2 ASP L  91      22.570  33.497  30.086  1.00 32.98           O1-
ATOM    687  C   ASP L  91      19.621  32.152  32.391  1.00 31.80           C  
ATOM    688  O   ASP L  91      18.963  31.747  31.436  1.00 32.25           O  
ATOM    689  N   ILE L  92      19.193  33.145  33.190  1.00 49.40           N  
ATOM    690  CA  ILE L  92      17.903  33.744  33.013  1.00 49.23           C  
ATOM    691  CB  ILE L  92      17.607  34.788  34.055  0.67 49.11           C  
ATOM    692  CG1 ILE L  92      16.132  35.213  33.986  1.00  0.00           C  
ATOM    693  CG2 ILE L  92      18.606  35.945  33.891  1.00  0.00           C  
ATOM    694  CD1 ILE L  92      15.165  34.125  34.451  1.00  0.00           C  
ATOM    695  C   ILE L  92      17.829  34.398  31.664  1.00 49.12           C  
ATOM    696  O   ILE L  92      16.802  34.334  30.991  1.00 48.60           O  
ATOM    697  N   SER L  93      18.924  35.052  31.236  1.00 45.63           N  
ATOM    698  CA  SER L  93      18.913  35.789  30.004  1.00 46.17           C  
ATOM    699  CB  SER L  93      20.276  36.435  29.703  0.67 46.02           C  
ATOM    700  OG  SER L  93      20.718  37.196  30.815  0.50 59.19           O  
ATOM    701  C   SER L  93      18.623  34.870  28.850  1.00 46.29           C  
ATOM    702  O   SER L  93      17.698  35.100  28.071  1.00 45.90           O  
ATOM    703  N   THR L  94      19.459  33.822  28.710  1.00 46.39           N  
ATOM    704  CA  THR L  94      19.442  32.851  27.645  1.00 46.54           C  
ATOM    705  CB  THR L  94      20.745  32.119  27.520  1.00 46.50           C  
ATOM    706  OG1 THR L  94      21.003  31.354  28.687  1.00 18.19           O  
ATOM    707  CG2 THR L  94      21.859  33.162  27.323  1.00 21.97           C  
ATOM    708  C   THR L  94      18.338  31.832  27.771  1.00 46.84           C  
ATOM    709  O   THR L  94      17.867  31.315  26.759  1.00 47.29           O  
ATOM    710  N   ASP L  95      17.885  31.515  29.004  1.00 53.58           N  
ATOM    711  CA  ASP L  95      16.926  30.458  29.219  1.00 53.54           C  
ATOM    712  CB  ASP L  95      15.629  30.608  28.406  1.00 54.30           C  
ATOM    713  CG  ASP L  95      14.780  31.682  29.066  1.00 56.52           C  
ATOM    714  OD1 ASP L  95      15.144  32.120  30.190  1.00 60.06           O  
ATOM    715  OD2 ASP L  95      13.748  32.076  28.460  1.00 59.01           O1-
ATOM    716  C   ASP L  95      17.536  29.139  28.856  1.00 52.85           C  
ATOM    717  O   ASP L  95      16.883  28.281  28.262  1.00 51.87           O  
ATOM    718  N   GLN L  96      18.822  28.956  29.219  1.00 26.36           N  
ATOM    719  CA  GLN L  96      19.531  27.729  28.984  1.00 26.23           C  
ATOM    720  CB  GLN L  96      20.867  27.918  28.250  0.67 25.93           C  
ATOM    721  CG  GLN L  96      20.793  28.589  26.880  0.67 26.47           C  
ATOM    722  CD  GLN L  96      22.232  28.777  26.401  1.00  0.00           C  
ATOM    723  OE1 GLN L  96      23.168  28.220  26.972  1.00  0.00           O  
ATOM    724  NE2 GLN L  96      22.416  29.589  25.327  0.67 25.65           N  
ATOM    725  C   GLN L  96      19.950  27.216  30.328  1.00 26.22           C  
ATOM    726  O   GLN L  96      20.062  27.980  31.286  1.00 26.04           O  
ATOM    727  N   ALA L  97      20.177  25.890  30.436  1.00 29.02           N  
ATOM    728  CA  ALA L  97      20.722  25.368  31.655  1.00 28.68           C  
ATOM    729  CB  ALA L  97      20.156  23.993  32.053  1.00 28.74           C  
ATOM    730  C   ALA L  97      22.164  25.176  31.337  1.00 29.26           C  
ATOM    731  O   ALA L  97      22.501  24.514  30.357  1.00 29.93           O  
ATOM    732  N   VAL L  98      23.059  25.757  32.155  1.00 29.72           N  
ATOM    733  CA  VAL L  98      24.455  25.647  31.840  1.00 29.32           C  
ATOM    734  CB  VAL L  98      25.171  26.964  31.898  1.00 30.95           C  
ATOM    735  CG1 VAL L  98      26.666  26.719  31.634  1.00 34.85           C  
ATOM    736  CG2 VAL L  98      24.509  27.933  30.902  1.00 35.60           C  
ATOM    737  C   VAL L  98      25.115  24.742  32.835  1.00 30.89           C  
ATOM    738  O   VAL L  98      24.815  24.786  34.028  1.00 29.71           O  
ATOM    739  N   PHE L  99      26.039  23.888  32.344  1.00 33.00           N  
ATOM    740  CA  PHE L  99      26.777  22.980  33.180  1.00 29.96           C  
ATOM    741  CB  PHE L  99      26.693  21.498  32.769  1.00 30.52           C  
ATOM    742  CG  PHE L  99      25.390  20.903  33.174  1.00 29.74           C  
ATOM    743  CD1 PHE L  99      24.287  20.981  32.367  1.00 26.62           C  
ATOM    744  CD2 PHE L  99      25.274  20.247  34.374  1.00 28.84           C  
ATOM    745  CE1 PHE L  99      23.092  20.420  32.753  1.00 24.66           C  
ATOM    746  CE2 PHE L  99      24.082  19.683  34.763  1.00 29.11           C  
ATOM    747  CZ  PHE L  99      22.980  19.767  33.953  1.00 25.35           C  
ATOM    748  C   PHE L  99      28.234  23.303  33.064  1.00 31.17           C  
ATOM    749  O   PHE L  99      28.706  23.782  32.034  1.00 33.51           O  
ATOM    750  N   GLY L 100      28.985  23.056  34.153  1.00 30.19           N  
ATOM    751  CA  GLY L 100      30.407  23.227  34.119  1.00 30.39           C  
ATOM    752  C   GLY L 100      30.973  21.976  33.516  1.00 33.35           C  
ATOM    753  O   GLY L 100      30.262  20.991  33.326  1.00 31.58           O  
ATOM    754  N   GLY L 101      32.286  21.996  33.217  1.00 34.40           N  
ATOM    755  CA  GLY L 101      32.996  20.908  32.601  1.00 31.30           C  
ATOM    756  C   GLY L 101      33.024  19.720  33.510  1.00 33.21           C  
ATOM    757  O   GLY L 101      33.060  18.580  33.051  1.00 35.61           O  
ATOM    758  N   GLY L 102      33.071  19.954  34.833  1.00 32.72           N  
ATOM    759  CA  GLY L 102      33.117  18.866  35.768  1.00 32.22           C  
ATOM    760  C   GLY L 102      34.497  18.795  36.348  1.00 32.39           C  
ATOM    761  O   GLY L 102      35.489  19.043  35.666  1.00 33.01           O  
ATOM    762  N   THR L 103      34.581  18.445  37.650  1.00 33.24           N  
ATOM    763  CA  THR L 103      35.850  18.353  38.316  1.00 30.06           C  
ATOM    764  CB  THR L 103      35.975  19.312  39.464  1.00 31.90           C  
ATOM    765  OG1 THR L 103      35.810  20.646  39.005  1.00 31.51           O  
ATOM    766  CG2 THR L 103      37.358  19.141  40.116  1.00 31.37           C  
ATOM    767  C   THR L 103      35.987  16.975  38.882  1.00 32.85           C  
ATOM    768  O   THR L 103      35.112  16.492  39.598  1.00 33.20           O  
ATOM    769  N   LYS L 104      37.118  16.304  38.588  1.00 36.82           N  
ATOM    770  CA  LYS L 104      37.305  14.978  39.095  1.00 36.78           C  
ATOM    771  CB  LYS L 104      38.105  14.067  38.150  1.00 38.60           C  
ATOM    772  CG  LYS L 104      38.167  12.610  38.614  1.00 38.29           C  
ATOM    773  CD  LYS L 104      38.618  11.647  37.515  1.00 44.54           C  
ATOM    774  CE  LYS L 104      38.569  10.173  37.923  1.00 53.52           C  
ATOM    775  NZ  LYS L 104      38.869   9.318  36.753  1.00 58.42           N1+
ATOM    776  C   LYS L 104      38.062  15.077  40.383  1.00 38.22           C  
ATOM    777  O   LYS L 104      39.159  15.633  40.443  1.00 40.10           O  
ATOM    778  N   LEU L 105      37.475  14.522  41.459  1.00 35.62           N  
ATOM    779  CA  LEU L 105      38.091  14.565  42.753  1.00 36.89           C  
ATOM    780  CB  LEU L 105      37.061  14.746  43.883  1.00 35.03           C  
ATOM    781  CG  LEU L 105      37.664  14.795  45.298  1.00 39.35           C  
ATOM    782  CD1 LEU L 105      38.585  16.014  45.479  1.00 40.62           C  
ATOM    783  CD2 LEU L 105      36.570  14.710  46.371  1.00 40.03           C  
ATOM    784  C   LEU L 105      38.785  13.260  42.988  1.00 40.66           C  
ATOM    785  O   LEU L 105      38.173  12.197  42.902  1.00 40.46           O  
ATOM    786  N   THR L 106      40.099  13.315  43.288  1.00 40.55           N  
ATOM    787  CA  THR L 106      40.819  12.101  43.545  1.00 41.06           C  
ATOM    788  CB  THR L 106      42.001  11.900  42.645  1.00 45.21           C  
ATOM    789  OG1 THR L 106      41.589  11.888  41.287  1.00 48.84           O  
ATOM    790  CG2 THR L 106      42.665  10.558  42.999  1.00 45.20           C  
ATOM    791  C   THR L 106      41.341  12.160  44.948  1.00 40.48           C  
ATOM    792  O   THR L 106      41.856  13.187  45.391  1.00 37.29           O  
ATOM    793  N   VAL L 107      41.211  11.042  45.691  1.00 38.54           N  
ATOM    794  CA  VAL L 107      41.699  11.010  47.040  1.00 41.11           C  
ATOM    795  CB  VAL L 107      40.780  10.296  47.989  1.00 41.32           C  
ATOM    796  CG1 VAL L 107      41.441  10.258  49.378  1.00 41.47           C  
ATOM    797  CG2 VAL L 107      39.415  11.003  47.972  1.00 43.87           C  
ATOM    798  C   VAL L 107      43.001  10.275  47.024  1.00 44.54           C  
ATOM    799  O   VAL L 107      43.059   9.092  46.692  1.00 41.39           O  
ATOM    800  N   LEU L 108      44.087  10.978  47.398  1.00 46.93           N  
ATOM    801  CA  LEU L 108      45.414  10.432  47.384  1.00 49.51           C  
ATOM    802  CB  LEU L 108      46.508  11.512  47.370  1.00 52.27           C  
ATOM    803  CG  LEU L 108      46.505  12.369  46.090  1.00 52.88           C  
ATOM    804  CD1 LEU L 108      47.618  13.427  46.127  1.00 56.72           C  
ATOM    805  CD2 LEU L 108      46.571  11.490  44.827  1.00 52.66           C  
ATOM    806  C   LEU L 108      45.611   9.582  48.596  1.00 48.26           C  
ATOM    807  O   LEU L 108      44.924   9.735  49.605  1.00 47.06           O  
ATOM    808  N   GLY L 109      46.571   8.642  48.511  1.00 48.06           N  
ATOM    809  CA  GLY L 109      46.847   7.729  49.582  1.00 45.07           C  
ATOM    810  C   GLY L 109      47.098   8.495  50.875  1.00 44.94           C  
ATOM    811  O   GLY L 109      47.213   7.813  51.930  1.00 44.13           O  
ATOM    812  OXT GLY L 109      47.183   9.751  50.835  1.00  0.00           O1-
TER     813      GLY L 109 
ATOM    814  N   GLU H 110      10.446   7.804  46.753  1.00 49.41           N1+
ATOM    815  CA  GLU H 110       9.422   6.982  46.076  1.00 47.96           C  
ATOM    816  CB  GLU H 110       8.036   7.268  46.671  1.00 49.36           C  
ATOM    817  CG  GLU H 110       7.838   6.673  48.064  1.00 57.27           C  
ATOM    818  CD  GLU H 110       7.546   5.186  47.900  1.00 63.41           C  
ATOM    819  OE1 GLU H 110       8.437   4.456  47.389  1.00 36.16           O  
ATOM    820  OE2 GLU H 110       6.423   4.762  48.280  1.00 70.30           O1-
ATOM    821  C   GLU H 110       9.365   7.278  44.615  1.00 42.09           C  
ATOM    822  O   GLU H 110       9.137   6.380  43.807  1.00 40.45           O  
ATOM    823  N   VAL H 111       9.587   8.553  44.236  1.00 41.73           N  
ATOM    824  CA  VAL H 111       9.490   8.908  42.852  1.00 37.38           C  
ATOM    825  CB  VAL H 111       9.563  10.386  42.618  1.00 37.86           C  
ATOM    826  CG1 VAL H 111       9.534  10.653  41.104  1.00 43.10           C  
ATOM    827  CG2 VAL H 111       8.418  11.047  43.403  1.00 48.84           C  
ATOM    828  C   VAL H 111      10.624   8.280  42.124  1.00 35.92           C  
ATOM    829  O   VAL H 111      11.785   8.416  42.509  1.00 38.19           O  
ATOM    830  N   GLN H 112      10.301   7.562  41.032  1.00 36.02           N  
ATOM    831  CA  GLN H 112      11.344   6.950  40.273  1.00 36.74           C  
ATOM    832  CB  GLN H 112      11.488   5.437  40.503  1.00 41.39           C  
ATOM    833  CG  GLN H 112      11.947   5.118  41.928  1.00 49.59           C  
ATOM    834  CD  GLN H 112      12.282   3.639  42.006  1.00 57.27           C  
ATOM    835  OE1 GLN H 112      13.066   3.131  41.207  1.00 58.94           O  
ATOM    836  NE2 GLN H 112      11.681   2.924  42.994  1.00 59.05           N  
ATOM    837  C   GLN H 112      11.083   7.201  38.822  1.00 34.25           C  
ATOM    838  O   GLN H 112       9.938   7.262  38.378  1.00 32.92           O  
ATOM    839  N   LEU H 113      12.169   7.387  38.046  1.00 29.86           N  
ATOM    840  CA  LEU H 113      12.029   7.636  36.640  1.00 28.59           C  
ATOM    841  CB  LEU H 113      12.657   8.962  36.179  1.00 31.41           C  
ATOM    842  CG  LEU H 113      12.052  10.205  36.856  1.00 32.66           C  
ATOM    843  CD1 LEU H 113      12.410  10.265  38.343  1.00 30.60           C  
ATOM    844  CD2 LEU H 113      12.436  11.490  36.118  1.00 27.69           C  
ATOM    845  C   LEU H 113      12.749   6.550  35.902  1.00 29.56           C  
ATOM    846  O   LEU H 113      13.836   6.133  36.301  1.00 27.46           O  
ATOM    847  N   VAL H 114      12.147   6.050  34.802  1.00 28.99           N  
ATOM    848  CA  VAL H 114      12.804   5.023  34.044  1.00 29.11           C  
ATOM    849  CB  VAL H 114      12.140   3.682  34.160  1.00 30.48           C  
ATOM    850  CG1 VAL H 114      12.884   2.689  33.248  1.00  0.00           C  
ATOM    851  CG2 VAL H 114      12.111   3.274  35.642  1.00  0.00           C  
ATOM    852  C   VAL H 114      12.773   5.404  32.597  1.00 28.40           C  
ATOM    853  O   VAL H 114      11.709   5.643  32.026  1.00 28.78           O  
ATOM    854  N   GLU H 115      13.963   5.461  31.965  1.00 27.94           N  
ATOM    855  CA  GLU H 115      14.055   5.805  30.578  1.00 27.93           C  
ATOM    856  CB  GLU H 115      15.413   6.412  30.177  1.00 27.59           C  
ATOM    857  CG  GLU H 115      15.733   7.749  30.855  1.00 26.25           C  
ATOM    858  CD  GLU H 115      16.335   7.455  32.223  1.00 28.55           C  
ATOM    859  OE1 GLU H 115      16.378   6.256  32.606  1.00 28.36           O  
ATOM    860  OE2 GLU H 115      16.764   8.425  32.902  1.00 30.49           O1-
ATOM    861  C   GLU H 115      13.889   4.556  29.771  1.00 28.95           C  
ATOM    862  O   GLU H 115      14.291   3.471  30.191  1.00 29.64           O  
ATOM    863  N   SER H 116      13.277   4.688  28.580  1.00 27.89           N  
ATOM    864  CA  SER H 116      13.115   3.570  27.695  1.00 31.70           C  
ATOM    865  CB  SER H 116      11.647   3.130  27.571  1.00 31.85           C  
ATOM    866  OG  SER H 116      11.530   2.025  26.690  1.00 40.78           O  
ATOM    867  C   SER H 116      13.568   4.048  26.351  1.00 34.65           C  
ATOM    868  O   SER H 116      13.137   5.106  25.892  1.00 29.99           O  
ATOM    869  N   GLY H 117      14.443   3.270  25.674  1.00 36.93           N  
ATOM    870  CA  GLY H 117      14.957   3.707  24.406  1.00 36.13           C  
ATOM    871  C   GLY H 117      15.308   2.511  23.568  1.00 38.00           C  
ATOM    872  O   GLY H 117      15.420   1.392  24.062  1.00 42.27           O  
ATOM    873  N   PRO H 118      15.445   2.744  22.284  1.00 36.41           N  
ATOM    874  CA  PRO H 118      15.784   1.734  21.311  1.00 37.84           C  
ATOM    875  CD  PRO H 118      14.953   3.964  21.669  1.00 36.19           C  
ATOM    876  CB  PRO H 118      15.524   2.369  19.942  1.00 36.87           C  
ATOM    877  CG  PRO H 118      15.457   3.883  20.221  1.00 37.20           C  
ATOM    878  C   PRO H 118      17.166   1.171  21.446  1.00 41.38           C  
ATOM    879  O   PRO H 118      17.373   0.009  21.099  1.00 39.68           O  
ATOM    880  N   GLY H 119      18.139   1.985  21.886  1.00 40.09           N  
ATOM    881  CA  GLY H 119      19.482   1.526  22.090  1.00 36.84           C  
ATOM    882  C   GLY H 119      20.282   1.751  20.846  1.00 35.26           C  
ATOM    883  O   GLY H 119      21.471   2.065  20.919  1.00 39.67           O  
ATOM    884  N   LEU H 120      19.650   1.612  19.662  1.00 34.33           N  
ATOM    885  CA  LEU H 120      20.389   1.758  18.440  1.00 34.30           C  
ATOM    886  CB  LEU H 120      20.614   0.419  17.717  1.00 33.76           C  
ATOM    887  CG  LEU H 120      21.408   0.542  16.407  1.00 38.87           C  
ATOM    888  CD1 LEU H 120      22.847   1.009  16.674  1.00 39.03           C  
ATOM    889  CD2 LEU H 120      21.347  -0.764  15.600  1.00 39.36           C  
ATOM    890  C   LEU H 120      19.600   2.634  17.520  1.00 33.46           C  
ATOM    891  O   LEU H 120      18.397   2.448  17.346  1.00 37.55           O  
ATOM    892  N   VAL H 121      20.280   3.621  16.905  1.00 30.58           N  
ATOM    893  CA  VAL H 121      19.648   4.564  16.030  1.00 31.54           C  
ATOM    894  CB  VAL H 121      19.576   5.894  16.725  1.00 33.68           C  
ATOM    895  CG1 VAL H 121      19.128   6.983  15.758  1.00 32.14           C  
ATOM    896  CG2 VAL H 121      18.651   5.746  17.942  1.00 34.44           C  
ATOM    897  C   VAL H 121      20.510   4.708  14.809  1.00 32.97           C  
ATOM    898  O   VAL H 121      21.713   4.938  14.914  1.00 35.02           O  
ATOM    899  N   LYS H 122      19.916   4.584  13.604  1.00 35.34           N  
ATOM    900  CA  LYS H 122      20.692   4.720  12.403  1.00 39.14           C  
ATOM    901  CB  LYS H 122      20.041   4.082  11.164  1.00 35.29           C  
ATOM    902  CG  LYS H 122      20.038   2.553  11.233  0.80 41.35           C  
ATOM    903  CD  LYS H 122      19.165   1.875  10.177  0.80 46.86           C  
ATOM    904  CE  LYS H 122      19.184   0.349  10.268  0.80 50.30           C  
ATOM    905  NZ  LYS H 122      18.320  -0.238   9.222  0.80 51.85           N1+
ATOM    906  C   LYS H 122      20.900   6.176  12.153  1.00 38.66           C  
ATOM    907  O   LYS H 122      20.118   7.018  12.589  1.00 38.48           O  
ATOM    908  N   PRO H 123      21.945   6.508  11.454  1.00 35.91           N  
ATOM    909  CA  PRO H 123      22.230   7.892  11.220  1.00 37.69           C  
ATOM    910  CD  PRO H 123      23.146   5.689  11.429  1.00 36.24           C  
ATOM    911  CB  PRO H 123      23.616   7.924  10.581  1.00 35.10           C  
ATOM    912  CG  PRO H 123      24.301   6.668  11.155  1.00 38.05           C  
ATOM    913  C   PRO H 123      21.156   8.536  10.406  1.00 37.85           C  
ATOM    914  O   PRO H 123      20.558   7.865   9.567  1.00 36.02           O  
ATOM    915  N   SER H 124      20.907   9.832  10.675  1.00 36.98           N  
ATOM    916  CA  SER H 124      19.957  10.696  10.031  1.00 34.11           C  
ATOM    917  CB  SER H 124      20.111  10.782   8.499  1.00 37.86           C  
ATOM    918  OG  SER H 124      19.669   9.585   7.874  1.00 43.47           O  
ATOM    919  C   SER H 124      18.542  10.303  10.339  1.00 36.26           C  
ATOM    920  O   SER H 124      17.616  10.912   9.808  1.00 39.98           O  
ATOM    921  N   ASP H 125      18.305   9.296  11.205  1.00 33.92           N  
ATOM    922  CA  ASP H 125      16.926   9.037  11.520  1.00 37.80           C  
ATOM    923  CB  ASP H 125      16.487   7.553  11.450  1.00 37.96           C  
ATOM    924  CG  ASP H 125      17.235   6.701  12.451  0.80 41.93           C  
ATOM    925  OD1 ASP H 125      17.746   7.284  13.438  1.00  0.00           O  
ATOM    926  OD2 ASP H 125      17.292   5.458  12.258  1.00  0.00           O1-
ATOM    927  C   ASP H 125      16.607   9.690  12.835  1.00 34.44           C  
ATOM    928  O   ASP H 125      17.414  10.458  13.355  1.00 31.05           O  
ATOM    929  N   ILE H 126      15.422   9.408  13.423  1.00 34.09           N  
ATOM    930  CA  ILE H 126      15.061  10.122  14.616  1.00 32.64           C  
ATOM    931  CB  ILE H 126      13.700  10.756  14.548  1.00 36.05           C  
ATOM    932  CG1 ILE H 126      13.521  11.775  15.687  1.00  0.00           C  
ATOM    933  CG2 ILE H 126      12.650   9.633  14.536  1.00 31.54           C  
ATOM    934  CD1 ILE H 126      12.320  12.703  15.502  1.00  0.00           C  
ATOM    935  C   ILE H 126      15.083   9.221  15.814  1.00 33.18           C  
ATOM    936  O   ILE H 126      14.590   8.094  15.788  1.00 34.19           O  
ATOM    937  N   LEU H 127      15.686   9.728  16.910  1.00 32.05           N  
ATOM    938  CA  LEU H 127      15.786   9.028  18.159  1.00 30.69           C  
ATOM    939  CB  LEU H 127      16.984   9.504  18.998  1.00 28.30           C  
ATOM    940  CG  LEU H 127      17.068   8.886  20.405  1.00 29.98           C  
ATOM    941  CD1 LEU H 127      17.331   7.373  20.350  1.00 29.57           C  
ATOM    942  CD2 LEU H 127      18.079   9.649  21.277  1.00 27.33           C  
ATOM    943  C   LEU H 127      14.555   9.322  18.961  1.00 30.98           C  
ATOM    944  O   LEU H 127      14.133  10.473  19.065  1.00 31.84           O  
ATOM    945  N   SER H 128      13.934   8.275  19.543  1.00 30.68           N  
ATOM    946  CA  SER H 128      12.772   8.503  20.356  1.00 28.39           C  
ATOM    947  CB  SER H 128      11.467   7.938  19.764  1.00 31.31           C  
ATOM    948  OG  SER H 128      11.114   8.644  18.584  1.00 42.41           O  
ATOM    949  C   SER H 128      12.988   7.835  21.678  1.00 29.51           C  
ATOM    950  O   SER H 128      13.363   6.666  21.744  1.00 29.59           O  
ATOM    951  N   LEU H 129      12.753   8.578  22.779  1.00 26.26           N  
ATOM    952  CA  LEU H 129      12.927   8.041  24.099  1.00 26.97           C  
ATOM    953  CB  LEU H 129      14.125   8.641  24.853  1.00 25.18           C  
ATOM    954  CG  LEU H 129      15.488   8.322  24.215  1.00 25.26           C  
ATOM    955  CD1 LEU H 129      16.636   8.952  25.023  1.00 24.69           C  
ATOM    956  CD2 LEU H 129      15.668   6.809  24.010  1.00 28.35           C  
ATOM    957  C   LEU H 129      11.715   8.377  24.909  1.00 26.89           C  
ATOM    958  O   LEU H 129      11.011   9.344  24.624  1.00 26.19           O  
ATOM    959  N   THR H 130      11.431   7.557  25.942  1.00 26.23           N  
ATOM    960  CA  THR H 130      10.310   7.821  26.800  1.00 28.56           C  
ATOM    961  CB  THR H 130       9.191   6.838  26.615  1.00 32.31           C  
ATOM    962  OG1 THR H 130       8.743   6.857  25.268  1.00 35.71           O  
ATOM    963  CG2 THR H 130       8.038   7.213  27.563  1.00 34.59           C  
ATOM    964  C   THR H 130      10.777   7.693  28.218  1.00 28.98           C  
ATOM    965  O   THR H 130      11.655   6.890  28.526  1.00 30.90           O  
ATOM    966  N   CYS H 131      10.210   8.513  29.128  1.00 29.66           N  
ATOM    967  CA  CYS H 131      10.558   8.403  30.518  1.00 30.87           C  
ATOM    968  CB  CYS H 131      11.282   9.651  31.077  1.00 32.74           C  
ATOM    969  SG  CYS H 131      11.737   9.524  32.837  1.00 30.98           S  
ATOM    970  C   CYS H 131       9.282   8.187  31.274  1.00 30.46           C  
ATOM    971  O   CYS H 131       8.364   9.004  31.217  1.00 30.38           O  
ATOM    972  N   ALA H 132       9.195   7.058  32.004  1.00 30.01           N  
ATOM    973  CA  ALA H 132       8.003   6.745  32.739  1.00 29.43           C  
ATOM    974  CB  ALA H 132       7.655   5.246  32.732  1.00 30.98           C  
ATOM    975  C   ALA H 132       8.239   7.132  34.158  1.00 28.77           C  
ATOM    976  O   ALA H 132       9.276   6.817  34.738  1.00 27.34           O  
ATOM    977  N   VAL H 133       7.262   7.833  34.759  1.00 30.50           N  
ATOM    978  CA  VAL H 133       7.422   8.292  36.104  1.00 28.61           C  
ATOM    979  CB  VAL H 133       7.052   9.743  36.247  1.00 33.23           C  
ATOM    980  CG1 VAL H 133       7.222  10.177  37.708  1.00 31.88           C  
ATOM    981  CG2 VAL H 133       7.907  10.553  35.262  1.00 34.84           C  
ATOM    982  C   VAL H 133       6.513   7.490  36.973  1.00 30.03           C  
ATOM    983  O   VAL H 133       5.354   7.256  36.633  1.00 32.14           O  
ATOM    984  N   SER H 134       7.037   7.026  38.125  1.00 31.08           N  
ATOM    985  CA  SER H 134       6.225   6.253  39.015  1.00 34.99           C  
ATOM    986  CB  SER H 134       6.552   4.750  38.982  1.00 36.20           C  
ATOM    987  OG  SER H 134       7.893   4.534  39.395  1.00 38.90           O  
ATOM    988  C   SER H 134       6.479   6.735  40.406  1.00 36.94           C  
ATOM    989  O   SER H 134       7.550   7.257  40.714  1.00 35.62           O  
ATOM    990  N   GLY H 135       5.366   6.837  41.166  1.00 49.31           N  
ATOM    991  CA  GLY H 135       5.366   7.364  42.505  1.00 46.92           C  
ATOM    992  C   GLY H 135       4.951   8.821  42.542  1.00 47.10           C  
ATOM    993  O   GLY H 135       4.539   9.303  43.598  1.00 47.15           O  
ATOM    994  N   TYR H 136       5.041   9.573  41.419  1.00 46.07           N  
ATOM    995  CA  TYR H 136       4.689  10.971  41.487  1.00 42.98           C  
ATOM    996  CB  TYR H 136       5.934  11.873  41.545  1.00 40.98           C  
ATOM    997  CG  TYR H 136       5.535  13.239  41.987  1.00 41.44           C  
ATOM    998  CD1 TYR H 136       5.381  13.499  43.326  1.00 39.59           C  
ATOM    999  CD2 TYR H 136       5.333  14.260  41.087  1.00 40.09           C  
ATOM   1000  CE1 TYR H 136       5.020  14.748  43.770  1.00 39.30           C  
ATOM   1001  CE2 TYR H 136       4.970  15.513  41.525  1.00 39.63           C  
ATOM   1002  CZ  TYR H 136       4.811  15.760  42.868  1.00 40.69           C  
ATOM   1003  OH  TYR H 136       4.437  17.043  43.320  1.00 40.59           O  
ATOM   1004  C   TYR H 136       3.944  11.321  40.231  1.00 45.69           C  
ATOM   1005  O   TYR H 136       4.186  10.735  39.177  1.00 48.44           O  
ATOM   1006  N   SER H 137       3.015  12.300  40.303  1.00 47.81           N  
ATOM   1007  CA  SER H 137       2.260  12.658  39.134  1.00 52.99           C  
ATOM   1008  CB  SER H 137       0.854  13.189  39.450  1.00 57.25           C  
ATOM   1009  OG  SER H 137       0.011  12.127  39.867  1.00 61.61           O  
ATOM   1010  C   SER H 137       2.984  13.743  38.408  1.00 53.37           C  
ATOM   1011  O   SER H 137       3.435  14.720  39.003  1.00 56.96           O  
ATOM   1012  N   ILE H 138       3.080  13.598  37.075  1.00 47.76           N  
ATOM   1013  CA  ILE H 138       3.770  14.561  36.258  1.00 48.42           C  
ATOM   1014  CB  ILE H 138       3.766  14.267  34.780  1.00 53.92           C  
ATOM   1015  CG1 ILE H 138       4.540  13.007  34.397  1.00 55.43           C  
ATOM   1016  CG2 ILE H 138       4.320  15.502  34.066  1.00 52.96           C  
ATOM   1017  CD1 ILE H 138       4.246  12.594  32.957  1.00 56.95           C  
ATOM   1018  C   ILE H 138       3.062  15.880  36.355  1.00 46.29           C  
ATOM   1019  O   ILE H 138       3.710  16.923  36.334  1.00 49.87           O  
ATOM   1020  N   SER H 139       1.711  15.848  36.385  1.00 42.57           N  
ATOM   1021  CA  SER H 139       0.847  16.999  36.340  1.00 45.57           C  
ATOM   1022  CB  SER H 139      -0.604  16.617  35.988  1.00 46.53           C  
ATOM   1023  OG  SER H 139      -1.164  15.802  37.006  1.00  0.00           O  
ATOM   1024  C   SER H 139       0.805  17.772  37.616  1.00 46.88           C  
ATOM   1025  O   SER H 139       0.459  18.954  37.592  1.00 49.18           O  
ATOM   1026  N   SER H 140       1.151  17.143  38.754  1.00 44.93           N  
ATOM   1027  CA  SER H 140       1.033  17.814  40.015  1.00 45.39           C  
ATOM   1028  CB  SER H 140       1.540  16.960  41.185  1.00 49.25           C  
ATOM   1029  OG  SER H 140       0.707  15.821  41.346  1.00 55.67           O  
ATOM   1030  C   SER H 140       1.832  19.067  39.948  1.00 45.29           C  
ATOM   1031  O   SER H 140       1.381  20.123  40.386  1.00 47.41           O  
ATOM   1032  N   ASN H 141       3.044  18.995  39.379  1.00 42.98           N  
ATOM   1033  CA  ASN H 141       3.806  20.198  39.275  1.00 39.19           C  
ATOM   1034  CB  ASN H 141       4.191  20.803  40.639  1.00  0.00           C  
ATOM   1035  CG  ASN H 141       4.457  22.300  40.485  1.00  0.00           C  
ATOM   1036  OD1 ASN H 141       4.883  22.781  39.436  1.00  0.00           O  
ATOM   1037  ND2 ASN H 141       4.184  23.067  41.575  1.00  0.00           N  
ATOM   1038  C   ASN H 141       5.047  19.785  38.582  1.00 39.71           C  
ATOM   1039  O   ASN H 141       5.077  18.781  37.870  1.00 45.41           O  
ATOM   1040  N   TYR H 142       6.106  20.583  38.741  1.00 38.65           N  
ATOM   1041  CA  TYR H 142       7.332  20.109  38.224  1.00 41.94           C  
ATOM   1042  CB  TYR H 142       7.694  18.667  38.642  1.00 39.69           C  
ATOM   1043  CG  TYR H 142       7.736  18.581  40.131  1.00 40.58           C  
ATOM   1044  CD1 TYR H 142       6.571  18.497  40.855  1.00 39.35           C  
ATOM   1045  CD2 TYR H 142       8.927  18.568  40.810  1.00 42.59           C  
ATOM   1046  CE1 TYR H 142       6.594  18.410  42.226  1.00 42.77           C  
ATOM   1047  CE2 TYR H 142       8.958  18.481  42.181  1.00 42.73           C  
ATOM   1048  CZ  TYR H 142       7.792  18.400  42.894  1.00 44.29           C  
ATOM   1049  OH  TYR H 142       7.820  18.309  44.302  1.00 44.09           O  
ATOM   1050  C   TYR H 142       7.318  20.159  36.721  1.00 39.64           C  
ATOM   1051  O   TYR H 142       6.323  20.283  36.014  1.00 39.43           O  
ATOM   1052  N   TYR H 143       8.548  20.129  36.252  1.00 25.28           N  
ATOM   1053  CA  TYR H 143       9.221  20.301  35.014  1.00 24.72           C  
ATOM   1054  CB  TYR H 143      10.249  21.447  35.008  1.00 25.09           C  
ATOM   1055  CG  TYR H 143       9.527  22.752  35.068  1.00 25.72           C  
ATOM   1056  CD1 TYR H 143       8.982  23.207  36.246  1.00 29.21           C  
ATOM   1057  CD2 TYR H 143       9.412  23.530  33.939  1.00 25.23           C  
ATOM   1058  CE1 TYR H 143       8.325  24.415  36.295  1.00 30.53           C  
ATOM   1059  CE2 TYR H 143       8.759  24.738  33.981  1.00 27.71           C  
ATOM   1060  CZ  TYR H 143       8.213  25.182  35.160  1.00 32.92           C  
ATOM   1061  OH  TYR H 143       7.542  26.421  35.207  1.00 34.14           O  
ATOM   1062  C   TYR H 143       9.972  19.037  34.814  1.00 23.93           C  
ATOM   1063  O   TYR H 143      10.450  18.429  35.770  1.00 23.51           O  
ATOM   1064  N   TRP H 144      10.035  18.563  33.563  1.00 24.61           N  
ATOM   1065  CA  TRP H 144      10.751  17.346  33.356  1.00 22.85           C  
ATOM   1066  CB  TRP H 144       9.849  16.202  32.867  1.00 24.19           C  
ATOM   1067  CG  TRP H 144       8.793  15.864  33.890  1.00 26.19           C  
ATOM   1068  CD2 TRP H 144       9.019  15.056  35.058  1.00 26.21           C  
ATOM   1069  CD1 TRP H 144       7.491  16.269  33.952  1.00 24.60           C  
ATOM   1070  NE1 TRP H 144       6.895  15.768  35.083  1.00 25.62           N  
ATOM   1071  CE2 TRP H 144       7.823  15.019  35.772  1.00 27.09           C  
ATOM   1072  CE3 TRP H 144      10.136  14.406  35.499  1.00 25.11           C  
ATOM   1073  CZ2 TRP H 144       7.725  14.328  36.946  1.00 24.43           C  
ATOM   1074  CZ3 TRP H 144      10.031  13.703  36.680  1.00 25.82           C  
ATOM   1075  CH2 TRP H 144       8.849  13.665  37.389  1.00 27.07           C  
ATOM   1076  C   TRP H 144      11.796  17.626  32.333  1.00 22.41           C  
ATOM   1077  O   TRP H 144      11.522  18.238  31.302  1.00 23.08           O  
ATOM   1078  N   GLY H 145      13.036  17.164  32.588  1.00 21.58           N  
ATOM   1079  CA  GLY H 145      14.089  17.523  31.689  1.00 21.34           C  
ATOM   1080  C   GLY H 145      14.797  16.315  31.173  1.00 23.16           C  
ATOM   1081  O   GLY H 145      14.763  15.235  31.764  1.00 22.38           O  
ATOM   1082  N   TRP H 146      15.457  16.504  30.012  1.00 22.04           N  
ATOM   1083  CA  TRP H 146      16.274  15.489  29.423  1.00 22.92           C  
ATOM   1084  CB  TRP H 146      15.901  15.127  27.975  1.00 23.69           C  
ATOM   1085  CG  TRP H 146      14.641  14.304  27.854  1.00 24.17           C  
ATOM   1086  CD2 TRP H 146      14.616  12.874  27.988  1.00 22.55           C  
ATOM   1087  CD1 TRP H 146      13.356  14.694  27.618  1.00 20.63           C  
ATOM   1088  NE1 TRP H 146      12.530  13.594  27.594  1.00 23.24           N  
ATOM   1089  CE2 TRP H 146      13.293  12.468  27.822  1.00 23.29           C  
ATOM   1090  CE3 TRP H 146      15.614  11.975  28.233  1.00 23.20           C  
ATOM   1091  CZ2 TRP H 146      12.947  11.147  27.894  1.00 22.38           C  
ATOM   1092  CZ3 TRP H 146      15.262  10.646  28.307  1.00 23.12           C  
ATOM   1093  CH2 TRP H 146      13.955  10.239  28.140  1.00 22.98           C  
ATOM   1094  C   TRP H 146      17.675  16.011  29.417  1.00 23.12           C  
ATOM   1095  O   TRP H 146      17.913  17.191  29.159  1.00 23.60           O  
ATOM   1096  N   ILE H 147      18.638  15.128  29.743  1.00 21.94           N  
ATOM   1097  CA  ILE H 147      20.026  15.478  29.813  1.00 23.27           C  
ATOM   1098  CB  ILE H 147      20.480  15.598  31.238  1.00 23.06           C  
ATOM   1099  CG1 ILE H 147      19.661  16.707  31.920  1.00 24.67           C  
ATOM   1100  CG2 ILE H 147      21.999  15.831  31.267  1.00 24.37           C  
ATOM   1101  CD1 ILE H 147      19.732  16.696  33.441  1.00 26.32           C  
ATOM   1102  C   ILE H 147      20.789  14.356  29.174  1.00 23.37           C  
ATOM   1103  O   ILE H 147      20.339  13.212  29.196  1.00 23.63           O  
ATOM   1104  N   ARG H 148      21.959  14.648  28.561  1.00 22.07           N  
ATOM   1105  CA  ARG H 148      22.689  13.562  27.959  1.00 24.17           C  
ATOM   1106  CB  ARG H 148      22.519  13.452  26.431  1.00 22.73           C  
ATOM   1107  CG  ARG H 148      23.005  14.662  25.634  1.00 26.79           C  
ATOM   1108  CD  ARG H 148      22.813  14.483  24.126  1.00 23.33           C  
ATOM   1109  NE  ARG H 148      23.420  15.656  23.438  1.00 27.82           N  
ATOM   1110  CZ  ARG H 148      23.521  15.669  22.075  1.00 29.36           C  
ATOM   1111  NH1 ARG H 148      23.034  14.625  21.342  1.00 25.29           N1+
ATOM   1112  NH2 ARG H 148      24.113  16.724  21.445  1.00 31.06           N  
ATOM   1113  C   ARG H 148      24.151  13.714  28.249  1.00 23.73           C  
ATOM   1114  O   ARG H 148      24.624  14.798  28.588  1.00 24.51           O  
ATOM   1115  N   GLN H 149      24.907  12.596  28.163  1.00 25.68           N  
ATOM   1116  CA  GLN H 149      26.321  12.660  28.397  1.00 27.48           C  
ATOM   1117  CB  GLN H 149      26.701  12.288  29.843  1.00 24.62           C  
ATOM   1118  CG  GLN H 149      28.185  12.471  30.169  1.00 28.99           C  
ATOM   1119  CD  GLN H 149      28.389  12.136  31.640  1.00 30.73           C  
ATOM   1120  OE1 GLN H 149      27.776  11.211  32.172  1.00 31.60           O  
ATOM   1121  NE2 GLN H 149      29.271  12.914  32.323  1.00 30.30           N  
ATOM   1122  C   GLN H 149      27.013  11.703  27.466  1.00 27.88           C  
ATOM   1123  O   GLN H 149      26.814  10.491  27.536  1.00 31.40           O  
ATOM   1124  N   PRO H 150      27.843  12.234  26.600  1.00 29.90           N  
ATOM   1125  CA  PRO H 150      28.590  11.413  25.680  1.00 32.87           C  
ATOM   1126  CD  PRO H 150      27.576  13.552  26.046  1.00 29.72           C  
ATOM   1127  CB  PRO H 150      29.151  12.366  24.628  1.00 35.37           C  
ATOM   1128  CG  PRO H 150      28.144  13.527  24.616  1.00 31.53           C  
ATOM   1129  C   PRO H 150      29.643  10.687  26.451  1.00 35.98           C  
ATOM   1130  O   PRO H 150      29.978  11.133  27.546  1.00 35.09           O  
ATOM   1131  N   PRO H 151      30.175   9.612  25.940  1.00 40.36           N  
ATOM   1132  CA  PRO H 151      31.132   8.888  26.719  1.00 41.93           C  
ATOM   1133  CD  PRO H 151      29.439   8.745  25.035  1.00 40.20           C  
ATOM   1134  CB  PRO H 151      31.374   7.582  25.968  1.00 42.90           C  
ATOM   1135  CG  PRO H 151      30.027   7.337  25.255  1.00 41.30           C  
ATOM   1136  C   PRO H 151      32.355   9.689  27.028  1.00 42.34           C  
ATOM   1137  O   PRO H 151      32.945  10.269  26.119  1.00 43.33           O  
ATOM   1138  N   GLY H 152      32.737   9.733  28.319  1.00 43.53           N  
ATOM   1139  CA  GLY H 152      33.933  10.391  28.761  1.00 43.74           C  
ATOM   1140  C   GLY H 152      33.752  11.875  28.736  1.00 43.27           C  
ATOM   1141  O   GLY H 152      34.715  12.616  28.935  1.00 44.30           O  
ATOM   1142  N   LYS H 153      32.514  12.356  28.512  1.00 37.93           N  
ATOM   1143  CA  LYS H 153      32.304  13.773  28.417  1.00 40.21           C  
ATOM   1144  CB  LYS H 153      31.585  14.203  27.126  1.00 43.35           C  
ATOM   1145  CG  LYS H 153      32.405  13.992  25.852  0.80 49.16           C  
ATOM   1146  CD  LYS H 153      33.705  14.796  25.818  0.80 52.55           C  
ATOM   1147  CE  LYS H 153      34.461  14.684  24.492  0.80 55.86           C  
ATOM   1148  NZ  LYS H 153      33.861  15.593  23.490  0.80 57.74           N1+
ATOM   1149  C   LYS H 153      31.442  14.219  29.557  1.00 37.89           C  
ATOM   1150  O   LYS H 153      31.050  13.428  30.413  1.00 35.90           O  
ATOM   1151  N   GLY H 154      31.154  15.537  29.594  1.00 36.38           N  
ATOM   1152  CA  GLY H 154      30.372  16.125  30.645  1.00 31.38           C  
ATOM   1153  C   GLY H 154      28.912  16.073  30.304  1.00 29.42           C  
ATOM   1154  O   GLY H 154      28.509  15.578  29.252  1.00 32.02           O  
ATOM   1155  N   LEU H 155      28.079  16.604  31.223  1.00 28.16           N  
ATOM   1156  CA  LEU H 155      26.650  16.628  31.092  1.00 27.12           C  
ATOM   1157  CB  LEU H 155      25.946  16.885  32.435  1.00 23.86           C  
ATOM   1158  CG  LEU H 155      26.165  15.772  33.473  1.00 25.73           C  
ATOM   1159  CD1 LEU H 155      25.515  16.138  34.816  1.00 24.92           C  
ATOM   1160  CD2 LEU H 155      25.677  14.411  32.948  1.00 25.55           C  
ATOM   1161  C   LEU H 155      26.246  17.740  30.168  1.00 27.91           C  
ATOM   1162  O   LEU H 155      26.882  18.794  30.136  1.00 29.92           O  
ATOM   1163  N   GLU H 156      25.168  17.514  29.381  1.00 27.06           N  
ATOM   1164  CA  GLU H 156      24.646  18.527  28.502  1.00 26.34           C  
ATOM   1165  CB  GLU H 156      25.003  18.297  27.023  1.00 26.38           C  
ATOM   1166  CG  GLU H 156      24.574  19.446  26.111  1.00 33.11           C  
ATOM   1167  CD  GLU H 156      24.993  19.096  24.691  1.00 39.36           C  
ATOM   1168  OE1 GLU H 156      25.133  17.878  24.395  1.00 38.80           O  
ATOM   1169  OE2 GLU H 156      25.183  20.042  23.882  1.00 41.56           O1-
ATOM   1170  C   GLU H 156      23.146  18.518  28.614  1.00 25.63           C  
ATOM   1171  O   GLU H 156      22.513  17.471  28.491  1.00 25.62           O  
ATOM   1172  N   TRP H 157      22.534  19.700  28.845  1.00 23.19           N  
ATOM   1173  CA  TRP H 157      21.106  19.810  29.015  1.00 23.26           C  
ATOM   1174  CB  TRP H 157      20.718  21.053  29.834  1.00 25.05           C  
ATOM   1175  CG  TRP H 157      19.239  21.263  30.030  1.00 26.13           C  
ATOM   1176  CD2 TRP H 157      18.515  22.355  29.447  1.00 26.63           C  
ATOM   1177  CD1 TRP H 157      18.343  20.554  30.776  1.00 25.66           C  
ATOM   1178  NE1 TRP H 157      17.099  21.133  30.686  1.00 27.65           N  
ATOM   1179  CE2 TRP H 157      17.192  22.245  29.873  1.00 27.05           C  
ATOM   1180  CE3 TRP H 157      18.921  23.368  28.628  1.00 27.23           C  
ATOM   1181  CZ2 TRP H 157      16.249  23.153  29.482  1.00 27.23           C  
ATOM   1182  CZ3 TRP H 157      17.969  24.282  28.233  1.00 30.10           C  
ATOM   1183  CH2 TRP H 157      16.659  24.175  28.652  1.00 29.72           C  
ATOM   1184  C   TRP H 157      20.446  19.880  27.668  1.00 23.77           C  
ATOM   1185  O   TRP H 157      20.890  20.612  26.788  1.00 23.65           O  
ATOM   1186  N   ILE H 158      19.449  18.995  27.433  1.00 21.72           N  
ATOM   1187  CA  ILE H 158      18.658  18.969  26.234  1.00 22.12           C  
ATOM   1188  CB  ILE H 158      18.136  17.587  25.969  1.00 22.69           C  
ATOM   1189  CG1 ILE H 158      19.313  16.600  25.877  1.00 23.77           C  
ATOM   1190  CG2 ILE H 158      17.309  17.613  24.681  1.00 23.13           C  
ATOM   1191  CD1 ILE H 158      18.885  15.134  25.867  1.00 24.16           C  
ATOM   1192  C   ILE H 158      17.501  19.940  26.246  1.00 23.63           C  
ATOM   1193  O   ILE H 158      17.340  20.736  25.321  1.00 24.09           O  
ATOM   1194  N   GLY H 159      16.664  19.906  27.313  1.00 22.14           N  
ATOM   1195  CA  GLY H 159      15.497  20.754  27.375  1.00 23.85           C  
ATOM   1196  C   GLY H 159      14.594  20.301  28.485  1.00 25.15           C  
ATOM   1197  O   GLY H 159      14.834  19.279  29.124  1.00 23.14           O  
ATOM   1198  N   SER H 160      13.512  21.071  28.742  1.00 24.51           N  
ATOM   1199  CA  SER H 160      12.591  20.711  29.785  1.00 24.27           C  
ATOM   1200  CB  SER H 160      12.762  21.534  31.075  1.00 22.38           C  
ATOM   1201  OG  SER H 160      12.474  22.902  30.825  1.00  0.00           O  
ATOM   1202  C   SER H 160      11.205  20.951  29.290  1.00 23.74           C  
ATOM   1203  O   SER H 160      10.997  21.624  28.280  1.00 24.03           O  
ATOM   1204  N   ILE H 161      10.214  20.342  29.971  1.00 24.19           N  
ATOM   1205  CA  ILE H 161       8.849  20.554  29.591  1.00 25.49           C  
ATOM   1206  CB  ILE H 161       8.287  19.472  28.715  1.00 24.69           C  
ATOM   1207  CG1 ILE H 161       6.912  19.890  28.163  1.00 22.86           C  
ATOM   1208  CG2 ILE H 161       8.287  18.153  29.507  1.00 23.31           C  
ATOM   1209  CD1 ILE H 161       6.422  19.018  27.007  1.00 25.60           C  
ATOM   1210  C   ILE H 161       8.015  20.640  30.828  1.00 25.90           C  
ATOM   1211  O   ILE H 161       8.166  19.858  31.765  1.00 24.61           O  
ATOM   1212  N   TYR H 162       7.097  21.618  30.834  1.00 26.55           N  
ATOM   1213  CA  TYR H 162       6.171  21.862  31.898  1.00 28.31           C  
ATOM   1214  CB  TYR H 162       5.561  23.266  31.765  1.00 36.12           C  
ATOM   1215  CG  TYR H 162       4.898  23.710  33.022  1.00 33.99           C  
ATOM   1216  CD1 TYR H 162       5.659  24.256  34.021  1.00 35.82           C  
ATOM   1217  CD2 TYR H 162       3.538  23.613  33.204  1.00 33.11           C  
ATOM   1218  CE1 TYR H 162       5.082  24.697  35.186  1.00 35.43           C  
ATOM   1219  CE2 TYR H 162       2.951  24.052  34.367  1.00 33.07           C  
ATOM   1220  CZ  TYR H 162       3.726  24.595  35.357  1.00 35.26           C  
ATOM   1221  OH  TYR H 162       3.128  25.050  36.547  1.00 38.50           O  
ATOM   1222  C   TYR H 162       5.086  20.859  31.682  1.00 31.18           C  
ATOM   1223  O   TYR H 162       4.822  20.463  30.550  1.00 34.77           O  
ATOM   1224  N   HIS H 163       4.241  20.942  32.744  1.00 18.18           N  
ATOM   1225  CA  HIS H 163       2.903  20.443  32.901  1.00 18.65           C  
ATOM   1226  ND1 HIS H 163      -0.166  21.310  33.979  1.00 18.91           N  
ATOM   1227  CG  HIS H 163       0.821  20.391  34.260  1.00 11.26           C  
ATOM   1228  CB  HIS H 163       2.284  20.725  34.278  1.00 20.29           C  
ATOM   1229  NE2 HIS H 163      -1.186  19.360  34.293  1.00 19.00           N  
ATOM   1230  CD2 HIS H 163       0.180  19.207  34.449  1.00 16.46           C  
ATOM   1231  CE1 HIS H 163      -1.345  20.640  34.012  1.00 18.34           C  
ATOM   1232  C   HIS H 163       1.892  21.024  31.894  1.00 19.14           C  
ATOM   1233  O   HIS H 163       0.971  20.349  31.461  1.00 19.75           O  
ATOM   1234  N   SER H 164       1.983  22.320  31.573  1.00 18.39           N  
ATOM   1235  CA  SER H 164       1.238  23.270  30.791  1.00 18.68           C  
ATOM   1236  CB  SER H 164       1.627  24.734  31.085  1.00 18.78           C  
ATOM   1237  OG  SER H 164       2.944  24.999  30.624  1.00 18.95           O  
ATOM   1238  C   SER H 164       1.526  23.008  29.367  1.00 18.58           C  
ATOM   1239  O   SER H 164       0.789  23.453  28.490  1.00 20.07           O  
ATOM   1240  N   GLY H 165       2.623  22.278  29.103  1.00 17.59           N  
ATOM   1241  CA  GLY H 165       2.927  21.965  27.738  1.00 17.62           C  
ATOM   1242  C   GLY H 165       3.990  22.861  27.259  1.00 17.14           C  
ATOM   1243  O   GLY H 165       4.425  22.852  26.110  1.00 17.32           O  
ATOM   1244  N   SER H 166       4.460  23.676  28.175  1.00 32.15           N  
ATOM   1245  CA  SER H 166       5.429  24.669  27.789  1.00 29.87           C  
ATOM   1246  CB  SER H 166       5.504  25.865  28.755  1.00 30.67           C  
ATOM   1247  OG  SER H 166       5.909  25.435  30.047  1.00 34.60           O  
ATOM   1248  C   SER H 166       6.780  24.019  27.724  1.00 29.21           C  
ATOM   1249  O   SER H 166       7.069  23.095  28.482  1.00 27.87           O  
ATOM   1250  N   THR H 167       7.650  24.484  26.799  1.00 27.81           N  
ATOM   1251  CA  THR H 167       8.927  23.844  26.637  1.00 25.37           C  
ATOM   1252  CB  THR H 167       9.019  23.047  25.370  1.00 27.20           C  
ATOM   1253  OG1 THR H 167       8.799  23.896  24.252  1.00 28.54           O  
ATOM   1254  CG2 THR H 167       7.970  21.922  25.401  1.00 25.39           C  
ATOM   1255  C   THR H 167      10.025  24.861  26.565  1.00 27.26           C  
ATOM   1256  O   THR H 167       9.789  26.028  26.256  1.00 26.85           O  
ATOM   1257  N   TYR H 168      11.258  24.424  26.909  1.00 26.96           N  
ATOM   1258  CA  TYR H 168      12.448  25.220  26.792  1.00 27.13           C  
ATOM   1259  CB  TYR H 168      12.901  25.831  28.125  1.00 27.74           C  
ATOM   1260  CG  TYR H 168      11.768  26.681  28.588  1.00 37.29           C  
ATOM   1261  CD1 TYR H 168      11.623  27.966  28.122  1.00  0.00           C  
ATOM   1262  CD2 TYR H 168      10.832  26.183  29.466  1.00  0.00           C  
ATOM   1263  CE1 TYR H 168      10.578  28.753  28.543  1.00  0.00           C  
ATOM   1264  CE2 TYR H 168       9.783  26.964  29.892  1.00  0.00           C  
ATOM   1265  CZ  TYR H 168       9.658  28.252  29.432  1.00  0.00           C  
ATOM   1266  OH  TYR H 168       8.584  29.057  29.868  1.00  0.00           O  
ATOM   1267  C   TYR H 168      13.515  24.284  26.303  1.00 24.98           C  
ATOM   1268  O   TYR H 168      13.628  23.160  26.790  1.00 26.13           O  
ATOM   1269  N   TYR H 169      14.348  24.714  25.331  1.00 26.36           N  
ATOM   1270  CA  TYR H 169      15.304  23.781  24.798  1.00 26.70           C  
ATOM   1271  CB  TYR H 169      15.009  23.353  23.348  1.00 26.03           C  
ATOM   1272  CG  TYR H 169      13.668  22.706  23.263  1.00 28.90           C  
ATOM   1273  CD1 TYR H 169      13.459  21.438  23.755  1.00 26.43           C  
ATOM   1274  CD2 TYR H 169      12.620  23.360  22.660  1.00 28.27           C  
ATOM   1275  CE1 TYR H 169      12.223  20.841  23.664  1.00 25.86           C  
ATOM   1276  CE2 TYR H 169      11.381  22.770  22.565  1.00 27.86           C  
ATOM   1277  CZ  TYR H 169      11.181  21.508  23.068  1.00 26.92           C  
ATOM   1278  OH  TYR H 169       9.912  20.899  22.971  1.00 26.71           O  
ATOM   1279  C   TYR H 169      16.660  24.406  24.742  1.00 26.75           C  
ATOM   1280  O   TYR H 169      16.800  25.627  24.707  1.00 26.26           O  
ATOM   1281  N   LYS H 170      17.713  23.558  24.737  1.00 26.94           N  
ATOM   1282  CA  LYS H 170      19.042  24.076  24.584  1.00 28.33           C  
ATOM   1283  CB  LYS H 170      20.134  22.995  24.657  1.00 29.85           C  
ATOM   1284  CG  LYS H 170      21.554  23.550  24.549  1.00 37.44           C  
ATOM   1285  CD  LYS H 170      22.637  22.531  24.908  1.00  0.00           C  
ATOM   1286  CE  LYS H 170      24.057  23.093  24.822  1.00  0.00           C  
ATOM   1287  NZ  LYS H 170      24.391  23.816  26.070  1.00  0.00           N1+
ATOM   1288  C   LYS H 170      19.064  24.669  23.214  1.00 31.31           C  
ATOM   1289  O   LYS H 170      18.632  24.045  22.246  1.00 32.09           O  
ATOM   1290  N   PRO H 171      19.557  25.867  23.107  1.00 33.52           N  
ATOM   1291  CA  PRO H 171      19.520  26.529  21.838  1.00 35.84           C  
ATOM   1292  CD  PRO H 171      19.477  26.808  24.213  1.00 32.88           C  
ATOM   1293  CB  PRO H 171      19.896  27.982  22.123  1.00 37.07           C  
ATOM   1294  CG  PRO H 171      19.392  28.201  23.563  1.00 39.51           C  
ATOM   1295  C   PRO H 171      20.320  25.850  20.773  1.00 38.57           C  
ATOM   1296  O   PRO H 171      19.979  25.998  19.601  1.00 42.11           O  
ATOM   1297  N   SER H 172      21.377  25.107  21.137  1.00 38.21           N  
ATOM   1298  CA  SER H 172      22.196  24.483  20.140  1.00 39.38           C  
ATOM   1299  CB  SER H 172      23.388  23.732  20.753  1.00 42.85           C  
ATOM   1300  OG  SER H 172      24.209  24.631  21.483  1.00 47.51           O  
ATOM   1301  C   SER H 172      21.382  23.465  19.389  1.00 39.34           C  
ATOM   1302  O   SER H 172      21.424  23.395  18.164  1.00 39.40           O  
ATOM   1303  N   LEU H 173      20.672  22.622  20.155  1.00 35.31           N  
ATOM   1304  CA  LEU H 173      19.852  21.493  19.794  1.00 35.39           C  
ATOM   1305  CB  LEU H 173      19.669  20.538  20.980  1.00 38.39           C  
ATOM   1306  CG  LEU H 173      20.998  19.931  21.458  1.00 40.77           C  
ATOM   1307  CD1 LEU H 173      20.777  18.983  22.644  1.00 38.79           C  
ATOM   1308  CD2 LEU H 173      21.754  19.260  20.301  1.00 35.65           C  
ATOM   1309  C   LEU H 173      18.469  21.813  19.279  1.00 36.50           C  
ATOM   1310  O   LEU H 173      17.811  20.953  18.697  1.00 35.50           O  
ATOM   1311  N   GLU H 174      17.977  23.041  19.498  1.00 36.86           N  
ATOM   1312  CA  GLU H 174      16.583  23.387  19.370  1.00 37.71           C  
ATOM   1313  CB  GLU H 174      16.381  24.910  19.402  1.00 38.90           C  
ATOM   1314  CG  GLU H 174      14.923  25.348  19.273  1.00 39.61           C  
ATOM   1315  CD  GLU H 174      14.919  26.838  18.955  1.00 41.51           C  
ATOM   1316  OE1 GLU H 174      15.083  27.650  19.903  1.00  0.00           O  
ATOM   1317  OE2 GLU H 174      14.760  27.184  17.752  1.00  0.00           O1-
ATOM   1318  C   GLU H 174      15.906  22.930  18.105  1.00 38.76           C  
ATOM   1319  O   GLU H 174      14.785  22.429  18.168  1.00 38.77           O  
ATOM   1320  N   SER H 175      16.512  23.082  16.919  1.00 34.32           N  
ATOM   1321  CA  SER H 175      15.745  22.758  15.744  1.00 37.29           C  
ATOM   1322  CB  SER H 175      16.499  23.074  14.439  1.00 42.37           C  
ATOM   1323  OG  SER H 175      17.673  22.281  14.343  1.00 50.35           O  
ATOM   1324  C   SER H 175      15.354  21.306  15.709  1.00 35.44           C  
ATOM   1325  O   SER H 175      14.234  20.964  15.334  1.00 35.92           O  
ATOM   1326  N   ARG H 176      16.298  20.420  16.064  1.00 33.05           N  
ATOM   1327  CA  ARG H 176      16.186  18.985  16.019  1.00 32.47           C  
ATOM   1328  CB  ARG H 176      17.579  18.343  16.064  1.00 31.88           C  
ATOM   1329  CG  ARG H 176      18.418  18.739  14.845  1.00 36.44           C  
ATOM   1330  CD  ARG H 176      19.916  18.506  15.030  1.00 33.20           C  
ATOM   1331  NE  ARG H 176      20.078  17.112  15.517  1.00 34.07           N  
ATOM   1332  CZ  ARG H 176      20.987  16.825  16.493  1.00 32.83           C  
ATOM   1333  NH1 ARG H 176      21.782  17.799  17.019  1.00 31.93           N1+
ATOM   1334  NH2 ARG H 176      21.088  15.546  16.955  1.00 29.81           N  
ATOM   1335  C   ARG H 176      15.335  18.389  17.112  1.00 29.73           C  
ATOM   1336  O   ARG H 176      14.774  17.306  16.939  1.00 31.81           O  
ATOM   1337  N   LEU H 177      15.246  19.065  18.273  1.00 29.26           N  
ATOM   1338  CA  LEU H 177      14.687  18.492  19.469  1.00 29.53           C  
ATOM   1339  CB  LEU H 177      15.395  19.056  20.706  1.00 30.24           C  
ATOM   1340  CG  LEU H 177      15.037  18.347  22.011  1.00 27.56           C  
ATOM   1341  CD1 LEU H 177      15.711  16.968  22.056  1.00 27.45           C  
ATOM   1342  CD2 LEU H 177      15.343  19.233  23.225  1.00 27.91           C  
ATOM   1343  C   LEU H 177      13.227  18.791  19.661  1.00 30.80           C  
ATOM   1344  O   LEU H 177      12.749  19.885  19.364  1.00 28.68           O  
ATOM   1345  N   GLY H 178      12.482  17.799  20.208  1.00 29.06           N  
ATOM   1346  CA  GLY H 178      11.093  17.979  20.531  1.00 28.10           C  
ATOM   1347  C   GLY H 178      10.808  17.188  21.776  1.00 28.10           C  
ATOM   1348  O   GLY H 178      11.123  16.002  21.859  1.00 27.54           O  
ATOM   1349  N   ILE H 179      10.187  17.829  22.789  1.00 27.46           N  
ATOM   1350  CA  ILE H 179       9.850  17.132  23.999  1.00 25.83           C  
ATOM   1351  CB  ILE H 179      10.498  17.700  25.231  1.00 24.02           C  
ATOM   1352  CG1 ILE H 179      12.028  17.592  25.137  1.00 22.83           C  
ATOM   1353  CG2 ILE H 179       9.913  16.977  26.456  1.00 23.90           C  
ATOM   1354  CD1 ILE H 179      12.757  18.373  26.229  1.00 21.78           C  
ATOM   1355  C   ILE H 179       8.369  17.259  24.172  1.00 28.96           C  
ATOM   1356  O   ILE H 179       7.802  18.322  23.925  1.00 27.41           O  
ATOM   1357  N   SER H 180       7.699  16.158  24.582  1.00 25.72           N  
ATOM   1358  CA  SER H 180       6.272  16.189  24.748  1.00 29.69           C  
ATOM   1359  CB  SER H 180       5.513  15.490  23.608  1.00 33.49           C  
ATOM   1360  OG  SER H 180       5.878  14.119  23.549  1.00 44.95           O  
ATOM   1361  C   SER H 180       5.921  15.486  26.026  1.00 30.87           C  
ATOM   1362  O   SER H 180       6.731  14.745  26.583  1.00 28.84           O  
ATOM   1363  N   VAL H 181       4.695  15.723  26.545  1.00 31.11           N  
ATOM   1364  CA  VAL H 181       4.314  15.100  27.784  1.00 32.83           C  
ATOM   1365  CB  VAL H 181       4.244  16.055  28.941  1.00 36.34           C  
ATOM   1366  CG1 VAL H 181       5.656  16.601  29.214  1.00 47.23           C  
ATOM   1367  CG2 VAL H 181       3.211  17.147  28.613  1.00 35.56           C  
ATOM   1368  C   VAL H 181       2.960  14.480  27.650  1.00 35.14           C  
ATOM   1369  O   VAL H 181       2.098  14.986  26.933  1.00 32.57           O  
ATOM   1370  N   ASP H 182       2.762  13.337  28.341  1.00 33.85           N  
ATOM   1371  CA  ASP H 182       1.495  12.663  28.335  1.00 34.76           C  
ATOM   1372  CB  ASP H 182       1.555  11.284  27.659  1.00 38.02           C  
ATOM   1373  CG  ASP H 182       0.129  10.793  27.457  1.00 45.91           C  
ATOM   1374  OD1 ASP H 182      -0.802  11.423  28.026  1.00 45.77           O  
ATOM   1375  OD2 ASP H 182      -0.051   9.780  26.730  1.00 48.65           O1-
ATOM   1376  C   ASP H 182       1.098  12.461  29.764  1.00 38.12           C  
ATOM   1377  O   ASP H 182       1.590  11.563  30.445  1.00 39.15           O  
ATOM   1378  N   THR H 183       0.179  13.311  30.252  1.00 39.97           N  
ATOM   1379  CA  THR H 183      -0.252  13.276  31.618  1.00 42.00           C  
ATOM   1380  CB  THR H 183      -1.171  14.412  31.944  1.00 44.82           C  
ATOM   1381  OG1 THR H 183      -0.550  15.648  31.627  1.00 49.71           O  
ATOM   1382  CG2 THR H 183      -1.468  14.370  33.449  1.00 44.52           C  
ATOM   1383  C   THR H 183      -0.992  11.994  31.884  1.00 41.96           C  
ATOM   1384  O   THR H 183      -0.875  11.418  32.964  1.00 40.70           O  
ATOM   1385  N   SER H 184      -1.789  11.510  30.910  1.00 42.60           N  
ATOM   1386  CA  SER H 184      -2.584  10.328  31.126  1.00 44.58           C  
ATOM   1387  CB  SER H 184      -3.464   9.969  29.916  1.00 47.65           C  
ATOM   1388  OG  SER H 184      -2.654   9.614  28.805  1.00 51.02           O  
ATOM   1389  C   SER H 184      -1.693   9.149  31.402  1.00 42.52           C  
ATOM   1390  O   SER H 184      -2.009   8.314  32.248  1.00 44.48           O  
ATOM   1391  N   LYS H 185      -0.598   9.023  30.627  1.00 40.11           N  
ATOM   1392  CA  LYS H 185       0.406   7.995  30.739  1.00 40.09           C  
ATOM   1393  CB  LYS H 185       1.218   7.811  29.447  1.00 40.61           C  
ATOM   1394  CG  LYS H 185       0.388   7.154  28.340  0.80 46.88           C  
ATOM   1395  CD  LYS H 185       1.002   7.255  26.944  0.80 50.83           C  
ATOM   1396  CE  LYS H 185       2.268   6.421  26.749  0.75 63.64           C  
ATOM   1397  NZ  LYS H 185       2.749   6.565  25.356  0.75 65.38           N1+
ATOM   1398  C   LYS H 185       1.352   8.255  31.880  1.00 39.47           C  
ATOM   1399  O   LYS H 185       2.000   7.333  32.373  1.00 38.42           O  
ATOM   1400  N   ASN H 186       1.481   9.524  32.312  1.00 38.50           N  
ATOM   1401  CA  ASN H 186       2.414   9.894  33.341  1.00 34.30           C  
ATOM   1402  CB  ASN H 186       2.259   9.080  34.638  1.00 36.05           C  
ATOM   1403  CG  ASN H 186       2.933   9.854  35.764  1.00 39.92           C  
ATOM   1404  OD1 ASN H 186       3.119  11.065  35.674  1.00 47.43           O  
ATOM   1405  ND2 ASN H 186       3.306   9.139  36.860  1.00 43.28           N  
ATOM   1406  C   ASN H 186       3.808   9.692  32.822  1.00 33.65           C  
ATOM   1407  O   ASN H 186       4.703   9.263  33.550  1.00 31.76           O  
ATOM   1408  N   GLN H 187       4.025  10.009  31.530  1.00 33.00           N  
ATOM   1409  CA  GLN H 187       5.327   9.874  30.944  1.00 31.15           C  
ATOM   1410  CB  GLN H 187       5.430   8.666  30.002  1.00 36.30           C  
ATOM   1411  CG  GLN H 187       5.225   7.327  30.710  1.00 43.10           C  
ATOM   1412  CD  GLN H 187       5.233   6.237  29.654  1.00 46.75           C  
ATOM   1413  OE1 GLN H 187       5.293   6.516  28.459  1.00 47.75           O  
ATOM   1414  NE2 GLN H 187       5.163   4.956  30.100  1.00 47.62           N  
ATOM   1415  C   GLN H 187       5.599  11.088  30.109  1.00 30.85           C  
ATOM   1416  O   GLN H 187       4.689  11.849  29.787  1.00 33.42           O  
ATOM   1417  N   PHE H 188       6.890  11.321  29.781  1.00 28.39           N  
ATOM   1418  CA  PHE H 188       7.249  12.383  28.883  1.00 27.48           C  
ATOM   1419  CB  PHE H 188       7.775  13.668  29.560  1.00 24.49           C  
ATOM   1420  CG  PHE H 188       9.031  13.420  30.318  1.00 24.78           C  
ATOM   1421  CD1 PHE H 188       9.001  12.783  31.538  1.00 26.71           C  
ATOM   1422  CD2 PHE H 188      10.237  13.859  29.823  1.00 23.98           C  
ATOM   1423  CE1 PHE H 188      10.163  12.568  32.242  1.00 24.85           C  
ATOM   1424  CE2 PHE H 188      11.400  13.647  30.522  1.00 24.24           C  
ATOM   1425  CZ  PHE H 188      11.366  12.999  31.734  1.00 27.20           C  
ATOM   1426  C   PHE H 188       8.259  11.823  27.925  1.00 27.36           C  
ATOM   1427  O   PHE H 188       8.941  10.849  28.242  1.00 26.34           O  
ATOM   1428  N   SER H 189       8.375  12.413  26.712  1.00 25.21           N  
ATOM   1429  CA  SER H 189       9.222  11.800  25.726  1.00 26.15           C  
ATOM   1430  CB  SER H 189       8.432  11.058  24.637  1.00 27.84           C  
ATOM   1431  OG  SER H 189       7.541  11.954  23.989  1.00 36.09           O  
ATOM   1432  C   SER H 189      10.114  12.797  25.052  1.00 27.90           C  
ATOM   1433  O   SER H 189       9.944  14.011  25.164  1.00 27.48           O  
ATOM   1434  N   LEU H 190      11.127  12.262  24.338  1.00 28.74           N  
ATOM   1435  CA  LEU H 190      12.112  13.051  23.659  1.00 24.37           C  
ATOM   1436  CB  LEU H 190      13.511  12.815  24.249  1.00 26.20           C  
ATOM   1437  CG  LEU H 190      14.622  13.639  23.587  1.00 25.38           C  
ATOM   1438  CD1 LEU H 190      14.482  15.116  23.976  1.00 26.27           C  
ATOM   1439  CD2 LEU H 190      16.016  13.059  23.882  1.00 28.43           C  
ATOM   1440  C   LEU H 190      12.190  12.590  22.235  1.00 27.99           C  
ATOM   1441  O   LEU H 190      12.159  11.391  21.965  1.00 27.85           O  
ATOM   1442  N   LYS H 191      12.271  13.537  21.278  1.00 27.27           N  
ATOM   1443  CA  LYS H 191      12.468  13.162  19.906  1.00 28.59           C  
ATOM   1444  CB  LYS H 191      11.246  13.372  18.995  1.00 31.26           C  
ATOM   1445  CG  LYS H 191      10.161  12.310  19.182  1.00 36.47           C  
ATOM   1446  CD  LYS H 191       8.870  12.609  18.419  1.00 40.72           C  
ATOM   1447  CE  LYS H 191       7.873  11.448  18.429  1.00 46.25           C  
ATOM   1448  NZ  LYS H 191       7.194  11.369  19.741  1.00 49.93           N1+
ATOM   1449  C   LYS H 191      13.589  13.998  19.375  1.00 29.18           C  
ATOM   1450  O   LYS H 191      13.568  15.223  19.477  1.00 30.51           O  
ATOM   1451  N   LEU H 192      14.619  13.340  18.802  1.00 28.45           N  
ATOM   1452  CA  LEU H 192      15.747  14.055  18.275  1.00 26.87           C  
ATOM   1453  CB  LEU H 192      17.042  13.708  19.031  1.00 28.56           C  
ATOM   1454  CG  LEU H 192      18.265  14.553  18.641  1.00 35.93           C  
ATOM   1455  CD1 LEU H 192      18.098  16.015  19.081  1.00 29.99           C  
ATOM   1456  CD2 LEU H 192      19.560  13.931  19.178  1.00 33.07           C  
ATOM   1457  C   LEU H 192      15.908  13.621  16.843  1.00 31.10           C  
ATOM   1458  O   LEU H 192      16.140  12.444  16.569  1.00 31.30           O  
ATOM   1459  N   SER H 193      15.789  14.568  15.886  1.00 30.99           N  
ATOM   1460  CA  SER H 193      15.855  14.237  14.483  1.00 31.47           C  
ATOM   1461  CB  SER H 193      14.988  15.155  13.601  1.00 34.54           C  
ATOM   1462  OG  SER H 193      13.620  15.037  13.960  1.00 44.61           O  
ATOM   1463  C   SER H 193      17.259  14.360  13.966  1.00 32.65           C  
ATOM   1464  O   SER H 193      18.139  14.907  14.628  1.00 31.53           O  
ATOM   1465  N   PHE H 194      17.492  13.831  12.741  1.00 32.15           N  
ATOM   1466  CA  PHE H 194      18.756  13.949  12.058  1.00 35.74           C  
ATOM   1467  CB  PHE H 194      19.033  15.355  11.493  1.00 39.11           C  
ATOM   1468  CG  PHE H 194      18.283  15.504  10.215  1.00 29.81           C  
ATOM   1469  CD1 PHE H 194      16.936  15.784  10.207  1.00 30.89           C  
ATOM   1470  CD2 PHE H 194      18.947  15.372   9.018  1.00 30.84           C  
ATOM   1471  CE1 PHE H 194      16.264  15.922   9.016  1.00 31.16           C  
ATOM   1472  CE2 PHE H 194      18.281  15.508   7.824  1.00 31.59           C  
ATOM   1473  CZ  PHE H 194      16.934  15.783   7.824  1.00 31.78           C  
ATOM   1474  C   PHE H 194      19.896  13.590  12.950  1.00 34.25           C  
ATOM   1475  O   PHE H 194      20.845  14.360  13.079  1.00 33.88           O  
ATOM   1476  N   VAL H 195      19.850  12.400  13.575  1.00 32.85           N  
ATOM   1477  CA  VAL H 195      20.883  12.018  14.493  1.00 31.83           C  
ATOM   1478  CB  VAL H 195      20.552  10.800  15.306  1.00 40.10           C  
ATOM   1479  CG1 VAL H 195      19.350  11.112  16.210  1.00 40.18           C  
ATOM   1480  CG2 VAL H 195      20.319   9.627  14.343  1.00 39.33           C  
ATOM   1481  C   VAL H 195      22.166  11.728  13.781  1.00 32.91           C  
ATOM   1482  O   VAL H 195      22.189  11.298  12.629  1.00 33.11           O  
ATOM   1483  N   SER H 196      23.283  11.991  14.491  1.00 34.48           N  
ATOM   1484  CA  SER H 196      24.606  11.739  13.997  1.00 33.68           C  
ATOM   1485  CB  SER H 196      25.364  13.009  13.565  1.00 37.18           C  
ATOM   1486  OG  SER H 196      25.596  13.850  14.684  1.00  0.00           O  
ATOM   1487  C   SER H 196      25.375  11.110  15.121  1.00 37.78           C  
ATOM   1488  O   SER H 196      24.831  10.838  16.190  1.00 36.20           O  
ATOM   1489  N   ALA H 197      26.678  10.862  14.892  1.00 36.69           N  
ATOM   1490  CA  ALA H 197      27.564  10.224  15.827  1.00 35.76           C  
ATOM   1491  CB  ALA H 197      28.987  10.048  15.271  1.00 37.46           C  
ATOM   1492  C   ALA H 197      27.669  11.053  17.072  1.00 35.21           C  
ATOM   1493  O   ALA H 197      27.876  10.529  18.164  1.00 38.94           O  
ATOM   1494  N   ALA H 198      27.556  12.382  16.930  1.00 35.19           N  
ATOM   1495  CA  ALA H 198      27.684  13.297  18.029  1.00 36.53           C  
ATOM   1496  CB  ALA H 198      27.503  14.765  17.604  1.00 38.07           C  
ATOM   1497  C   ALA H 198      26.634  12.993  19.053  1.00 35.14           C  
ATOM   1498  O   ALA H 198      26.830  13.247  20.239  1.00 37.12           O  
ATOM   1499  N   ASP H 199      25.471  12.498  18.597  1.00 32.81           N  
ATOM   1500  CA  ASP H 199      24.312  12.182  19.389  1.00 30.25           C  
ATOM   1501  CB  ASP H 199      23.067  11.941  18.522  1.00 30.14           C  
ATOM   1502  CG  ASP H 199      22.736  13.270  17.864  1.00 34.13           C  
ATOM   1503  OD1 ASP H 199      22.843  14.321  18.551  1.00 31.99           O  
ATOM   1504  OD2 ASP H 199      22.391  13.248  16.652  1.00 33.81           O1-
ATOM   1505  C   ASP H 199      24.506  10.974  20.268  1.00 29.49           C  
ATOM   1506  O   ASP H 199      23.696  10.744  21.163  1.00 28.29           O  
ATOM   1507  N   THR H 200      25.507  10.112  20.002  1.00 30.88           N  
ATOM   1508  CA  THR H 200      25.673   8.951  20.837  1.00 28.60           C  
ATOM   1509  CB  THR H 200      26.792   8.054  20.392  1.00 30.40           C  
ATOM   1510  OG1 THR H 200      26.562   7.602  19.065  1.00 37.51           O  
ATOM   1511  CG2 THR H 200      26.871   6.855  21.348  1.00 31.18           C  
ATOM   1512  C   THR H 200      25.967   9.396  22.239  1.00 28.05           C  
ATOM   1513  O   THR H 200      26.849  10.222  22.468  1.00 30.58           O  
ATOM   1514  N   ALA H 201      25.212   8.858  23.225  1.00 26.18           N  
ATOM   1515  CA  ALA H 201      25.436   9.252  24.588  1.00 27.55           C  
ATOM   1516  CB  ALA H 201      25.219  10.755  24.827  1.00 23.62           C  
ATOM   1517  C   ALA H 201      24.458   8.533  25.464  1.00 27.50           C  
ATOM   1518  O   ALA H 201      23.578   7.817  24.987  1.00 24.38           O  
ATOM   1519  N   VAL H 202      24.635   8.664  26.796  1.00 24.39           N  
ATOM   1520  CA  VAL H 202      23.676   8.139  27.721  1.00 25.54           C  
ATOM   1521  CB  VAL H 202      24.260   7.800  29.059  1.00 27.29           C  
ATOM   1522  CG1 VAL H 202      23.118   7.380  30.000  1.00 23.31           C  
ATOM   1523  CG2 VAL H 202      25.335   6.717  28.859  1.00 25.43           C  
ATOM   1524  C   VAL H 202      22.684   9.243  27.914  1.00 25.07           C  
ATOM   1525  O   VAL H 202      23.070  10.394  28.107  1.00 26.23           O  
ATOM   1526  N   TYR H 203      21.375   8.925  27.873  1.00 24.21           N  
ATOM   1527  CA  TYR H 203      20.374   9.951  27.998  1.00 22.75           C  
ATOM   1528  CB  TYR H 203      19.301   9.911  26.895  1.00 23.38           C  
ATOM   1529  CG  TYR H 203      19.876  10.418  25.615  1.00 25.58           C  
ATOM   1530  CD1 TYR H 203      20.757   9.662  24.875  1.00 25.49           C  
ATOM   1531  CD2 TYR H 203      19.510  11.658  25.145  1.00 23.07           C  
ATOM   1532  CE1 TYR H 203      21.270  10.147  23.693  1.00 23.41           C  
ATOM   1533  CE2 TYR H 203      20.017  12.147  23.965  1.00 22.17           C  
ATOM   1534  CZ  TYR H 203      20.902  11.391  23.236  1.00 26.44           C  
ATOM   1535  OH  TYR H 203      21.425  11.888  22.024  1.00 27.22           O  
ATOM   1536  C   TYR H 203      19.657   9.764  29.296  1.00 25.58           C  
ATOM   1537  O   TYR H 203      19.209   8.663  29.615  1.00 25.43           O  
ATOM   1538  N   TYR H 204      19.512  10.858  30.077  1.00 24.31           N  
ATOM   1539  CA  TYR H 204      18.879  10.738  31.360  1.00 23.12           C  
ATOM   1540  CB  TYR H 204      19.688  11.295  32.548  1.00 21.51           C  
ATOM   1541  CG  TYR H 204      21.026  10.653  32.684  1.00 22.12           C  
ATOM   1542  CD1 TYR H 204      21.185   9.446  33.319  1.00 25.79           C  
ATOM   1543  CD2 TYR H 204      22.138  11.273  32.171  1.00 23.09           C  
ATOM   1544  CE1 TYR H 204      22.428   8.870  33.447  1.00 24.86           C  
ATOM   1545  CE2 TYR H 204      23.383  10.704  32.295  1.00 26.93           C  
ATOM   1546  CZ  TYR H 204      23.533   9.499  32.935  1.00 28.56           C  
ATOM   1547  OH  TYR H 204      24.810   8.911  33.066  1.00 32.06           O  
ATOM   1548  C   TYR H 204      17.647  11.590  31.380  1.00 23.68           C  
ATOM   1549  O   TYR H 204      17.582  12.637  30.737  1.00 22.86           O  
ATOM   1550  N   CYS H 205      16.613  11.126  32.112  1.00 23.14           N  
ATOM   1551  CA  CYS H 205      15.462  11.945  32.348  1.00 23.68           C  
ATOM   1552  CB  CYS H 205      14.095  11.285  32.033  1.00 23.84           C  
ATOM   1553  SG  CYS H 205      13.768   9.716  32.891  1.00 31.37           S  
ATOM   1554  C   CYS H 205      15.525  12.331  33.797  1.00 25.93           C  
ATOM   1555  O   CYS H 205      16.039  11.579  34.624  1.00 26.58           O  
ATOM   1556  N   ALA H 206      15.054  13.548  34.140  1.00 22.14           N  
ATOM   1557  CA  ALA H 206      15.143  13.966  35.513  1.00 24.21           C  
ATOM   1558  CB  ALA H 206      16.471  14.667  35.853  1.00 20.94           C  
ATOM   1559  C   ALA H 206      14.039  14.932  35.819  1.00 24.85           C  
ATOM   1560  O   ALA H 206      13.505  15.597  34.934  1.00 23.91           O  
ATOM   1561  N   ARG H 207      13.660  15.008  37.111  1.00 24.05           N  
ATOM   1562  CA  ARG H 207      12.638  15.904  37.574  1.00 23.59           C  
ATOM   1563  CB  ARG H 207      11.995  15.422  38.887  1.00 23.86           C  
ATOM   1564  CG  ARG H 207      10.984  16.409  39.463  1.00 25.83           C  
ATOM   1565  CD  ARG H 207      10.796  16.292  40.980  1.00 29.92           C  
ATOM   1566  NE  ARG H 207       9.847  15.183  41.267  1.00 32.43           N  
ATOM   1567  CZ  ARG H 207       9.666  14.777  42.557  1.00 32.19           C  
ATOM   1568  NH1 ARG H 207      10.431  15.308  43.553  1.00 29.74           N1+
ATOM   1569  NH2 ARG H 207       8.714  13.845  42.851  1.00 36.91           N  
ATOM   1570  C   ARG H 207      13.275  17.234  37.876  1.00 25.21           C  
ATOM   1571  O   ARG H 207      14.339  17.298  38.489  1.00 22.47           O  
ATOM   1572  N   HIS H 208      12.616  18.334  37.452  1.00 24.92           N  
ATOM   1573  CA  HIS H 208      13.045  19.686  37.716  1.00 22.71           C  
ATOM   1574  ND1 HIS H 208      13.700  19.592  34.400  1.00  0.00           N  
ATOM   1575  CG  HIS H 208      13.771  20.564  35.376  1.00 19.81           C  
ATOM   1576  CB  HIS H 208      12.846  20.669  36.550  1.00 23.42           C  
ATOM   1577  NE2 HIS H 208      15.336  20.977  33.803  1.00  0.00           N  
ATOM   1578  CD2 HIS H 208      14.776  21.395  34.996  1.00  0.00           C  
ATOM   1579  CE1 HIS H 208      14.657  19.890  33.487  1.00  0.00           C  
ATOM   1580  C   HIS H 208      12.096  20.190  38.740  1.00 24.91           C  
ATOM   1581  O   HIS H 208      10.890  19.999  38.607  1.00 25.29           O  
ATOM   1582  N   VAL H 209      12.658  20.724  39.870  1.00 31.85           N  
ATOM   1583  CA  VAL H 209      12.062  20.982  41.178  1.00 30.77           C  
ATOM   1584  CB  VAL H 209      12.958  21.702  42.145  1.00 31.88           C  
ATOM   1585  CG1 VAL H 209      12.901  23.202  41.818  1.00  0.00           C  
ATOM   1586  CG2 VAL H 209      12.513  21.377  43.581  1.00  0.00           C  
ATOM   1587  C   VAL H 209      10.781  21.751  41.174  1.00 33.00           C  
ATOM   1588  O   VAL H 209      10.513  22.591  40.316  1.00 31.91           O  
ATOM   1589  N   ARG H 210       9.985  21.471  42.235  1.00 36.61           N  
ATOM   1590  CA  ARG H 210       8.655  21.964  42.459  1.00 41.13           C  
ATOM   1591  CB  ARG H 210       7.942  21.253  43.625  1.00 43.35           C  
ATOM   1592  CG  ARG H 210       6.461  21.610  43.778  1.00 47.37           C  
ATOM   1593  CD  ARG H 210       5.822  20.983  45.016  1.00  0.00           C  
ATOM   1594  NE  ARG H 210       6.196  21.829  46.184  1.00  0.00           N  
ATOM   1595  CZ  ARG H 210       7.368  21.598  46.850  1.00 49.12           C  
ATOM   1596  NH1 ARG H 210       8.205  20.606  46.432  1.00  0.00           N1+
ATOM   1597  NH2 ARG H 210       7.683  22.356  47.939  1.00  0.00           N  
ATOM   1598  C   ARG H 210       8.704  23.409  42.787  1.00 44.22           C  
ATOM   1599  O   ARG H 210       8.831  23.824  43.941  1.00 44.51           O  
ATOM   1600  N   SER H 211       8.548  24.204  41.726  1.00 47.70           N  
ATOM   1601  CA  SER H 211       8.545  25.624  41.766  1.00 49.04           C  
ATOM   1602  CB  SER H 211       9.949  26.248  41.739  1.00 56.45           C  
ATOM   1603  OG  SER H 211       9.853  27.665  41.728  1.00  0.00           O  
ATOM   1604  C   SER H 211       7.904  25.975  40.475  1.00 50.25           C  
ATOM   1605  O   SER H 211       6.706  25.772  40.273  1.00 49.35           O  
ATOM   1606  N   GLY H 212       8.729  26.510  39.564  1.00 49.34           N  
ATOM   1607  CA  GLY H 212       8.302  26.880  38.256  1.00 50.15           C  
ATOM   1608  C   GLY H 212       9.522  26.836  37.414  1.00 51.39           C  
ATOM   1609  O   GLY H 212      10.409  26.018  37.661  1.00 50.95           O  
ATOM   1610  N   TYR H 213       9.569  27.670  36.355  1.00 51.79           N  
ATOM   1611  CA  TYR H 213      10.743  27.784  35.541  1.00 52.97           C  
ATOM   1612  CB  TYR H 213      10.495  27.809  34.017  1.00 53.38           C  
ATOM   1613  CG  TYR H 213       9.083  28.149  33.656  1.00 44.26           C  
ATOM   1614  CD1 TYR H 213       8.476  29.247  34.223  1.00 47.16           C  
ATOM   1615  CD2 TYR H 213       8.365  27.386  32.760  1.00 44.60           C  
ATOM   1616  CE1 TYR H 213       7.179  29.578  33.903  1.00 45.02           C  
ATOM   1617  CE2 TYR H 213       7.069  27.711  32.437  1.00 43.54           C  
ATOM   1618  CZ  TYR H 213       6.474  28.808  33.008  1.00 43.86           C  
ATOM   1619  OH  TYR H 213       5.144  29.144  32.677  1.00 46.74           O  
ATOM   1620  C   TYR H 213      11.115  29.201  35.786  1.00 54.79           C  
ATOM   1621  O   TYR H 213      11.008  30.067  34.919  1.00 53.66           O  
ATOM   1622  N   PRO H 214      11.568  29.354  36.981  1.00 56.44           N  
ATOM   1623  CA  PRO H 214      11.859  30.576  37.666  1.00 57.65           C  
ATOM   1624  CD  PRO H 214      12.165  28.222  37.665  1.00 26.49           C  
ATOM   1625  CB  PRO H 214      12.003  30.108  39.133  1.00 57.61           C  
ATOM   1626  CG  PRO H 214      11.886  28.545  39.125  1.00 57.73           C  
ATOM   1627  C   PRO H 214      13.159  31.119  37.174  1.00 57.58           C  
ATOM   1628  O   PRO H 214      13.670  30.622  36.171  1.00 58.72           O  
ATOM   1629  N   ASP H 215      13.665  32.193  37.823  1.00 56.28           N  
ATOM   1630  CA  ASP H 215      15.017  32.582  37.576  1.00 53.18           C  
ATOM   1631  CB  ASP H 215      15.401  33.910  38.254  1.00 49.01           C  
ATOM   1632  CG  ASP H 215      16.790  34.341  37.790  1.00 40.92           C  
ATOM   1633  OD1 ASP H 215      17.430  33.584  37.013  1.00  0.00           O  
ATOM   1634  OD2 ASP H 215      17.226  35.445  38.214  1.00  0.00           O1-
ATOM   1635  C   ASP H 215      15.784  31.478  38.249  1.00 53.30           C  
ATOM   1636  O   ASP H 215      16.231  31.605  39.386  1.00 51.99           O  
ATOM   1637  N   THR H 216      15.865  30.331  37.547  1.00 55.29           N  
ATOM   1638  CA  THR H 216      16.532  29.111  37.895  1.00 54.83           C  
ATOM   1639  CB  THR H 216      18.029  29.235  37.825  1.00 66.46           C  
ATOM   1640  OG1 THR H 216      18.649  27.964  37.953  1.00  0.00           O  
ATOM   1641  CG2 THR H 216      18.526  30.204  38.900  1.00  0.00           C  
ATOM   1642  C   THR H 216      16.108  28.561  39.225  1.00 54.18           C  
ATOM   1643  O   THR H 216      16.899  27.846  39.835  1.00 53.09           O  
ATOM   1644  N   ALA H 217      14.858  28.797  39.695  1.00 54.82           N  
ATOM   1645  CA  ALA H 217      14.514  28.233  40.973  1.00 55.18           C  
ATOM   1646  CB  ALA H 217      13.393  28.984  41.707  1.00 53.88           C  
ATOM   1647  C   ALA H 217      14.070  26.829  40.755  1.00 55.56           C  
ATOM   1648  O   ALA H 217      12.948  26.435  41.077  1.00 57.39           O  
ATOM   1649  N   TYR H 218      14.985  26.028  40.191  1.00 55.52           N  
ATOM   1650  CA  TYR H 218      14.751  24.638  40.047  1.00 56.35           C  
ATOM   1651  CB  TYR H 218      13.768  24.259  38.918  1.00 54.61           C  
ATOM   1652  CG  TYR H 218      14.181  24.772  37.581  1.00 56.37           C  
ATOM   1653  CD1 TYR H 218      14.286  26.113  37.320  1.00 54.60           C  
ATOM   1654  CD2 TYR H 218      14.412  23.898  36.552  1.00 54.66           C  
ATOM   1655  CE1 TYR H 218      14.635  26.581  36.075  1.00 47.35           C  
ATOM   1656  CE2 TYR H 218      14.762  24.351  35.305  1.00 54.45           C  
ATOM   1657  CZ  TYR H 218      14.874  25.690  35.062  1.00 50.53           C  
ATOM   1658  OH  TYR H 218      15.228  26.125  33.771  1.00 51.37           O  
ATOM   1659  C   TYR H 218      16.075  23.976  39.910  1.00 55.87           C  
ATOM   1660  O   TYR H 218      17.068  24.618  39.564  1.00 57.87           O  
ATOM   1661  N   TYR H 219      16.107  22.679  40.271  1.00 53.05           N  
ATOM   1662  CA  TYR H 219      17.259  21.827  40.212  1.00 50.11           C  
ATOM   1663  CB  TYR H 219      18.010  21.732  41.545  1.00 46.23           C  
ATOM   1664  CG  TYR H 219      17.032  21.426  42.629  1.00 33.42           C  
ATOM   1665  CD1 TYR H 219      16.582  20.143  42.833  1.00 35.04           C  
ATOM   1666  CD2 TYR H 219      16.560  22.428  43.443  1.00 34.34           C  
ATOM   1667  CE1 TYR H 219      15.683  19.851  43.827  1.00 37.21           C  
ATOM   1668  CE2 TYR H 219      15.658  22.144  44.442  1.00 37.90           C  
ATOM   1669  CZ  TYR H 219      15.219  20.857  44.636  1.00 38.57           C  
ATOM   1670  OH  TYR H 219      14.296  20.574  45.663  1.00 41.19           O  
ATOM   1671  C   TYR H 219      16.738  20.463  39.914  1.00 48.86           C  
ATOM   1672  O   TYR H 219      15.545  20.217  40.067  1.00 48.44           O  
ATOM   1673  N   PHE H 220      17.623  19.529  39.507  1.00 45.26           N  
ATOM   1674  CA  PHE H 220      17.170  18.205  39.195  1.00 42.93           C  
ATOM   1675  CB  PHE H 220      18.077  17.477  38.177  1.00 42.25           C  
ATOM   1676  CG  PHE H 220      17.967  18.121  36.829  1.00 42.32           C  
ATOM   1677  CD1 PHE H 220      18.443  19.396  36.635  1.00 41.48           C  
ATOM   1678  CD2 PHE H 220      17.434  17.441  35.751  1.00 42.55           C  
ATOM   1679  CE1 PHE H 220      18.362  20.003  35.402  1.00 42.93           C  
ATOM   1680  CE2 PHE H 220      17.346  18.035  34.513  1.00 41.82           C  
ATOM   1681  CZ  PHE H 220      17.810  19.321  34.343  1.00 42.66           C  
ATOM   1682  C   PHE H 220      17.141  17.379  40.449  1.00 42.58           C  
ATOM   1683  O   PHE H 220      18.166  16.891  40.925  1.00 42.92           O  
ATOM   1684  N   ASP H 221      15.917  17.186  40.980  1.00 43.12           N  
ATOM   1685  CA  ASP H 221      15.598  16.517  42.217  1.00 45.46           C  
ATOM   1686  CB  ASP H 221      14.089  16.675  42.501  1.00 46.97           C  
ATOM   1687  CG  ASP H 221      13.689  16.154  43.872  1.00 48.70           C  
ATOM   1688  OD1 ASP H 221      14.373  15.259  44.427  1.00 49.54           O  
ATOM   1689  OD2 ASP H 221      12.648  16.653  44.376  1.00 48.69           O1-
ATOM   1690  C   ASP H 221      15.891  15.050  42.159  1.00 46.60           C  
ATOM   1691  O   ASP H 221      16.388  14.460  43.118  1.00 47.99           O  
ATOM   1692  N   LYS H 222      15.573  14.415  41.026  1.00 28.75           N  
ATOM   1693  CA  LYS H 222      15.672  12.983  40.928  1.00 29.71           C  
ATOM   1694  CB  LYS H 222      14.396  12.232  41.347  1.00 29.45           C  
ATOM   1695  CG  LYS H 222      14.095  12.358  42.842  1.00  0.00           C  
ATOM   1696  CD  LYS H 222      12.730  11.806  43.254  1.00  0.00           C  
ATOM   1697  CE  LYS H 222      12.437  11.978  44.747  1.00  0.00           C  
ATOM   1698  NZ  LYS H 222      13.513  11.355  45.549  1.00  0.00           N1+
ATOM   1699  C   LYS H 222      15.965  12.642  39.502  1.00 29.88           C  
ATOM   1700  O   LYS H 222      15.439  13.269  38.584  1.00 28.68           O  
ATOM   1701  N   TRP H 223      16.807  11.612  39.285  1.00 28.64           N  
ATOM   1702  CA  TRP H 223      17.259  11.281  37.963  1.00 23.93           C  
ATOM   1703  CB  TRP H 223      18.793  11.346  37.849  1.00 21.98           C  
ATOM   1704  CG  TRP H 223      19.412  12.704  38.085  1.00 26.03           C  
ATOM   1705  CD2 TRP H 223      20.210  13.404  37.119  1.00 27.53           C  
ATOM   1706  CD1 TRP H 223      19.404  13.475  39.212  1.00 23.17           C  
ATOM   1707  NE1 TRP H 223      20.138  14.616  39.005  1.00 24.58           N  
ATOM   1708  CE2 TRP H 223      20.644  14.584  37.722  1.00 25.08           C  
ATOM   1709  CE3 TRP H 223      20.560  13.084  35.839  1.00 26.15           C  
ATOM   1710  CZ2 TRP H 223      21.437  15.467  37.049  1.00 24.26           C  
ATOM   1711  CZ3 TRP H 223      21.354  13.982  35.159  1.00 25.84           C  
ATOM   1712  CH2 TRP H 223      21.784  15.151  35.754  1.00 27.15           C  
ATOM   1713  C   TRP H 223      16.926   9.849  37.679  1.00 26.43           C  
ATOM   1714  O   TRP H 223      16.774   9.036  38.589  1.00 31.90           O  
ATOM   1715  N   GLY H 224      16.794   9.508  36.381  1.00 32.21           N  
ATOM   1716  CA  GLY H 224      16.579   8.145  35.991  1.00 27.35           C  
ATOM   1717  C   GLY H 224      17.932   7.501  35.930  1.00 30.85           C  
ATOM   1718  O   GLY H 224      18.948   8.145  36.184  1.00 29.06           O  
ATOM   1719  N   GLN H 225      17.968   6.190  35.614  1.00 28.17           N  
ATOM   1720  CA  GLN H 225      19.188   5.432  35.511  1.00 31.14           C  
ATOM   1721  CB  GLN H 225      18.972   3.917  35.363  1.00 33.39           C  
ATOM   1722  CG  GLN H 225      18.379   3.237  36.595  0.80 37.67           C  
ATOM   1723  CD  GLN H 225      18.414   1.736  36.337  0.80 42.80           C  
ATOM   1724  OE1 GLN H 225      17.683   0.966  36.957  1.00 44.85           O  
ATOM   1725  NE2 GLN H 225      19.294   1.304  35.393  1.00 39.92           N  
ATOM   1726  C   GLN H 225      19.967   5.855  34.303  1.00 30.33           C  
ATOM   1727  O   GLN H 225      21.196   5.807  34.301  1.00 30.73           O  
ATOM   1728  N   GLY H 226      19.262   6.230  33.221  1.00 27.28           N  
ATOM   1729  CA  GLY H 226      19.905   6.609  31.994  1.00 26.66           C  
ATOM   1730  C   GLY H 226      19.778   5.469  31.031  1.00 30.56           C  
ATOM   1731  O   GLY H 226      19.674   4.310  31.431  1.00 29.95           O  
ATOM   1732  N   THR H 227      19.756   5.783  29.719  1.00 28.23           N  
ATOM   1733  CA  THR H 227      19.683   4.758  28.715  1.00 27.78           C  
ATOM   1734  CB  THR H 227      18.367   4.717  27.996  1.00 28.43           C  
ATOM   1735  OG1 THR H 227      18.344   3.635  27.077  1.00 35.45           O  
ATOM   1736  CG2 THR H 227      18.154   6.054  27.269  1.00 29.81           C  
ATOM   1737  C   THR H 227      20.760   5.036  27.709  1.00 26.29           C  
ATOM   1738  O   THR H 227      20.968   6.181  27.310  1.00 24.82           O  
ATOM   1739  N   LEU H 228      21.472   3.981  27.263  1.00 27.34           N  
ATOM   1740  CA  LEU H 228      22.561   4.174  26.345  1.00 27.04           C  
ATOM   1741  CB  LEU H 228      23.611   3.049  26.387  1.00 29.88           C  
ATOM   1742  CG  LEU H 228      24.335   2.907  27.737  1.00 26.28           C  
ATOM   1743  CD1 LEU H 228      23.367   2.479  28.853  1.00  0.00           C  
ATOM   1744  CD2 LEU H 228      25.555   1.978  27.615  1.00  0.00           C  
ATOM   1745  C   LEU H 228      22.033   4.200  24.948  1.00 28.35           C  
ATOM   1746  O   LEU H 228      21.279   3.320  24.535  1.00 27.25           O  
ATOM   1747  N   VAL H 229      22.431   5.228  24.175  1.00 26.96           N  
ATOM   1748  CA  VAL H 229      22.007   5.318  22.808  1.00 28.88           C  
ATOM   1749  CB  VAL H 229      21.203   6.552  22.516  1.00 28.85           C  
ATOM   1750  CG1 VAL H 229      20.938   6.621  21.005  1.00 30.76           C  
ATOM   1751  CG2 VAL H 229      19.922   6.513  23.368  1.00 27.41           C  
ATOM   1752  C   VAL H 229      23.228   5.372  21.943  1.00 28.38           C  
ATOM   1753  O   VAL H 229      24.131   6.181  22.163  1.00 28.34           O  
ATOM   1754  N   THR H 230      23.279   4.493  20.922  1.00 28.93           N  
ATOM   1755  CA  THR H 230      24.390   4.482  20.014  1.00 31.18           C  
ATOM   1756  CB  THR H 230      25.093   3.158  19.932  1.00 33.29           C  
ATOM   1757  OG1 THR H 230      24.164   2.140  19.594  1.00 38.41           O  
ATOM   1758  CG2 THR H 230      25.770   2.843  21.273  1.00 32.10           C  
ATOM   1759  C   THR H 230      23.861   4.769  18.648  1.00 33.47           C  
ATOM   1760  O   THR H 230      22.842   4.220  18.231  1.00 29.92           O  
ATOM   1761  N   VAL H 231      24.545   5.664  17.911  1.00 31.91           N  
ATOM   1762  CA  VAL H 231      24.119   5.964  16.576  1.00 30.76           C  
ATOM   1763  CB  VAL H 231      24.149   7.433  16.263  1.00 32.83           C  
ATOM   1764  CG1 VAL H 231      23.692   7.637  14.810  1.00 31.86           C  
ATOM   1765  CG2 VAL H 231      23.288   8.177  17.298  1.00 30.61           C  
ATOM   1766  C   VAL H 231      25.097   5.300  15.660  1.00 33.65           C  
ATOM   1767  O   VAL H 231      26.274   5.658  15.636  1.00 35.13           O  
ATOM   1768  N   SER H 232      24.635   4.299  14.879  1.00 30.55           N  
ATOM   1769  CA  SER H 232      25.547   3.653  13.983  1.00 32.31           C  
ATOM   1770  CB  SER H 232      26.464   2.621  14.663  1.00 33.89           C  
ATOM   1771  OG  SER H 232      25.699   1.538  15.170  1.00 35.88           O  
ATOM   1772  C   SER H 232      24.752   2.931  12.945  1.00 34.49           C  
ATOM   1773  O   SER H 232      23.540   2.762  13.074  1.00 33.44           O  
ATOM   1774  N   SER H 233      25.427   2.497  11.862  1.00 34.97           N  
ATOM   1775  CA  SER H 233      24.754   1.770  10.829  1.00 36.79           C  
ATOM   1776  CB  SER H 233      25.501   1.777   9.485  1.00 38.95           C  
ATOM   1777  OG  SER H 233      25.536   3.094   8.954  1.00 49.94           O  
ATOM   1778  C   SER H 233      24.669   0.322  11.299  1.00 39.68           C  
ATOM   1779  O   SER H 233      24.211  -0.533  10.495  1.00 40.65           O  
ATOM   1780  OXT SER H 233      25.063   0.053  12.465  1.00  0.00           O1-
TER    1781      SER H 233 
CONECT  155  648
CONECT  648  155
CONECT  969 1553
CONECT 1553  969
END
