# Supplementary material for: Fully automated antibody structure prediction using BIOVIA tools: Validation study
Source: PLoS One. 2017 May 18;12(5):e0177923. doi: 10.1371/journal.pone.0177923 (PMC5436848; doi:10.1371/journal.pone.0177923)
Supplement: S2 Dataset — Predicted structures using the Top5 framework method, Chothia CDR definition with canonical filtering and generating 50 models. These were used in the comparison against predictions using no filtering. (ZIP) [file pone.0177923.s004.zip › 4M61_AB_FV_FinalModel.pdb]

REMARK   Accelrys Discovery Studio PDB file
REMARK   Created:  2015-04-10T05:37:32Z
SSBOND   1 CYS L   23    CYS L   94                                     
SSBOND   2 CYS H  134    CYS H  208                                     
ATOM      1  N   ASN L   1      26.802  31.762  25.758  1.00 38.60           N1+
ATOM      2  CA  ASN L   1      25.927  32.196  26.866  1.00 38.06           C  
ATOM      3  CB  ASN L   1      24.937  31.077  27.230  1.00 39.50           C  
ATOM      4  CG  ASN L   1      23.788  31.691  28.020  1.00 41.03           C  
ATOM      5  OD1 ASN L   1      23.677  32.910  28.135  1.00 42.20           O  
ATOM      6  ND2 ASN L   1      22.904  30.821  28.578  1.00  0.00           N  
ATOM      7  C   ASN L   1      26.780  32.495  28.052  1.00 36.45           C  
ATOM      8  O   ASN L   1      27.642  33.374  28.007  1.00 36.09           O  
ATOM      9  N   ILE L   2      26.557  31.752  29.150  1.00 34.43           N  
ATOM     10  CA  ILE L   2      27.329  31.955  30.339  1.00 32.67           C  
ATOM     11  CB  ILE L   2      26.516  31.870  31.598  1.00 32.20           C  
ATOM     12  CG1 ILE L   2      25.362  32.884  31.576  1.00 27.19           C  
ATOM     13  CG2 ILE L   2      27.472  32.060  32.788  1.00 28.42           C  
ATOM     14  CD1 ILE L   2      25.826  34.330  31.482  1.00 26.58           C  
ATOM     15  C   ILE L   2      28.297  30.817  30.403  1.00 32.37           C  
ATOM     16  O   ILE L   2      27.915  29.658  30.250  1.00 32.80           O  
ATOM     17  N   MET L   3      29.591  31.123  30.618  1.00 31.09           N  
ATOM     18  CA  MET L   3      30.560  30.069  30.673  1.00 29.97           C  
ATOM     19  CB  MET L   3      31.880  30.400  29.956  1.00 30.48           C  
ATOM     20  CG  MET L   3      31.741  30.479  28.434  1.00  0.00           C  
ATOM     21  SD  MET L   3      31.376  28.886  27.636  1.00  0.00           S  
ATOM     22  CE  MET L   3      31.461  29.527  25.939  1.00  0.00           C  
ATOM     23  C   MET L   3      30.878  29.795  32.106  1.00 29.53           C  
ATOM     24  O   MET L   3      31.051  30.711  32.908  1.00 29.44           O  
ATOM     25  N   MET L   4      30.949  28.496  32.458  1.00 28.84           N  
ATOM     26  CA  MET L   4      31.244  28.108  33.805  1.00 27.84           C  
ATOM     27  CB  MET L   4      30.273  27.038  34.332  1.00 27.80           C  
ATOM     28  CG  MET L   4      28.806  27.476  34.277  1.00 26.92           C  
ATOM     29  SD  MET L   4      28.382  28.887  35.341  1.00 26.14           S  
ATOM     30  CE  MET L   4      28.263  27.896  36.855  1.00 27.09           C  
ATOM     31  C   MET L   4      32.611  27.499  33.783  1.00 27.88           C  
ATOM     32  O   MET L   4      32.874  26.577  33.013  1.00 27.76           O  
ATOM     33  N   THR L   5      33.526  28.004  34.632  1.00 27.93           N  
ATOM     34  CA  THR L   5      34.861  27.478  34.634  1.00 28.55           C  
ATOM     35  CB  THR L   5      35.906  28.526  34.380  1.00 29.12           C  
ATOM     36  OG1 THR L   5      35.670  29.160  33.130  1.00 27.95           O  
ATOM     37  CG2 THR L   5      37.291  27.858  34.381  1.00 28.13           C  
ATOM     38  C   THR L   5      35.127  26.895  35.988  1.00 28.07           C  
ATOM     39  O   THR L   5      34.920  27.553  37.007  1.00 28.76           O  
ATOM     40  N   GLN L   6      35.603  25.633  36.033  1.00 27.90           N  
ATOM     41  CA  GLN L   6      35.854  25.006  37.299  1.00 27.92           C  
ATOM     42  CB  GLN L   6      35.135  23.656  37.475  1.00 27.70           C  
ATOM     43  CG  GLN L   6      33.609  23.781  37.511  1.00 27.07           C  
ATOM     44  CD  GLN L   6      33.018  22.390  37.688  1.00 26.43           C  
ATOM     45  OE1 GLN L   6      32.249  21.915  36.853  1.00 24.82           O  
ATOM     46  NE2 GLN L   6      33.377  21.719  38.815  1.00 25.89           N  
ATOM     47  C   GLN L   6      37.319  24.747  37.424  1.00 28.06           C  
ATOM     48  O   GLN L   6      38.008  24.497  36.437  1.00 28.06           O  
ATOM     49  N   SER L   7      37.839  24.842  38.663  1.00 28.41           N  
ATOM     50  CA  SER L   7      39.226  24.558  38.890  1.00 29.13           C  
ATOM     51  CB  SER L   7      40.115  25.813  38.926  1.00 29.36           C  
ATOM     52  OG  SER L   7      39.782  26.611  40.052  1.00 27.99           O  
ATOM     53  C   SER L   7      39.321  23.919  40.238  1.00 29.23           C  
ATOM     54  O   SER L   7      38.567  24.276  41.143  1.00 30.06           O  
ATOM     55  N   PRO L   8      40.212  22.981  40.432  1.00 29.31           N  
ATOM     56  CA  PRO L   8      41.090  22.484  39.403  1.00 29.75           C  
ATOM     57  CD  PRO L   8      40.778  22.793  41.757  1.00 33.85           C  
ATOM     58  CB  PRO L   8      42.339  21.970  40.117  1.00 29.84           C  
ATOM     59  CG  PRO L   8      41.884  21.746  41.566  1.00 29.85           C  
ATOM     60  C   PRO L   8      40.407  21.409  38.621  1.00 30.09           C  
ATOM     61  O   PRO L   8      39.300  21.011  38.983  1.00 29.95           O  
ATOM     62  N   SER L   9      41.048  20.942  37.532  1.00 30.40           N  
ATOM     63  CA  SER L   9      40.506  19.882  36.734  1.00 31.08           C  
ATOM     64  CB  SER L   9      41.350  19.570  35.491  1.00 31.72           C  
ATOM     65  OG  SER L   9      40.751  18.508  34.765  1.00 36.95           O  
ATOM     66  C   SER L   9      40.457  18.630  37.555  1.00 29.90           C  
ATOM     67  O   SER L   9      39.445  17.932  37.556  1.00 29.24           O  
ATOM     68  N   SER L  10      41.554  18.299  38.271  1.00 29.93           N  
ATOM     69  CA  SER L  10      41.525  17.103  39.068  1.00 29.65           C  
ATOM     70  CB  SER L  10      42.139  15.874  38.374  1.00 30.22           C  
ATOM     71  OG  SER L  10      43.535  16.054  38.190  1.00 34.94           O  
ATOM     72  C   SER L  10      42.303  17.347  40.322  1.00 29.79           C  
ATOM     73  O   SER L  10      43.248  18.132  40.335  1.00 29.27           O  
ATOM     74  N   LEU L  11      41.894  16.679  41.421  1.00 29.59           N  
ATOM     75  CA  LEU L  11      42.566  16.805  42.687  1.00 29.98           C  
ATOM     76  CB  LEU L  11      41.794  17.601  43.754  1.00 30.04           C  
ATOM     77  CG  LEU L  11      41.883  19.125  43.650  1.00 30.72           C  
ATOM     78  CD1 LEU L  11      41.067  19.800  44.764  1.00 35.07           C  
ATOM     79  CD2 LEU L  11      43.347  19.580  43.670  1.00 35.89           C  
ATOM     80  C   LEU L  11      42.716  15.452  43.303  1.00 30.17           C  
ATOM     81  O   LEU L  11      41.774  14.663  43.337  1.00 30.07           O  
ATOM     82  N   ALA L  12      43.915  15.154  43.835  1.00 30.02           N  
ATOM     83  CA  ALA L  12      44.090  13.905  44.513  1.00 30.37           C  
ATOM     84  CB  ALA L  12      45.382  13.166  44.122  1.00 31.03           C  
ATOM     85  C   ALA L  12      44.171  14.228  45.971  1.00 29.91           C  
ATOM     86  O   ALA L  12      44.888  15.145  46.369  1.00 30.10           O  
ATOM     87  N   VAL L  13      43.415  13.493  46.815  1.00 29.41           N  
ATOM     88  CA  VAL L  13      43.450  13.778  48.223  1.00 29.96           C  
ATOM     89  CB  VAL L  13      42.286  14.588  48.716  1.00 30.07           C  
ATOM     90  CG1 VAL L  13      42.301  15.962  48.031  1.00 32.54           C  
ATOM     91  CG2 VAL L  13      40.999  13.781  48.483  1.00 28.35           C  
ATOM     92  C   VAL L  13      43.400  12.497  48.992  1.00 30.25           C  
ATOM     93  O   VAL L  13      42.951  11.464  48.497  1.00 29.95           O  
ATOM     94  N   SER L  14      43.902  12.546  50.241  1.00 29.72           N  
ATOM     95  CA  SER L  14      43.870  11.413  51.116  1.00 30.31           C  
ATOM     96  CB  SER L  14      45.052  11.379  52.099  1.00 30.98           C  
ATOM     97  OG  SER L  14      46.278  11.324  51.386  1.00 31.86           O  
ATOM     98  C   SER L  14      42.615  11.519  51.922  1.00 29.91           C  
ATOM     99  O   SER L  14      42.026  12.593  52.037  1.00 29.80           O  
ATOM    100  N   ALA L  15      42.175  10.397  52.517  1.00 30.24           N  
ATOM    101  CA  ALA L  15      40.961  10.428  53.276  1.00 31.34           C  
ATOM    102  CB  ALA L  15      40.513   9.040  53.766  1.00 31.08           C  
ATOM    103  C   ALA L  15      41.169  11.284  54.486  1.00 32.35           C  
ATOM    104  O   ALA L  15      42.221  11.239  55.123  1.00 32.39           O  
ATOM    105  N   GLY L  16      40.145  12.096  54.827  1.00 32.01           N  
ATOM    106  CA  GLY L  16      40.189  12.914  56.005  1.00 32.32           C  
ATOM    107  C   GLY L  16      40.620  14.310  55.664  1.00 32.98           C  
ATOM    108  O   GLY L  16      40.465  15.218  56.480  1.00 33.76           O  
ATOM    109  N   GLU L  17      41.156  14.532  54.450  1.00 32.56           N  
ATOM    110  CA  GLU L  17      41.632  15.843  54.102  1.00 33.06           C  
ATOM    111  CB  GLU L  17      42.654  15.861  52.950  1.00 34.27           C  
ATOM    112  CG  GLU L  17      43.999  15.233  53.326  1.00 36.04           C  
ATOM    113  CD  GLU L  17      44.975  15.461  52.183  1.00 43.21           C  
ATOM    114  OE1 GLU L  17      44.742  14.896  51.082  1.00 46.82           O  
ATOM    115  OE2 GLU L  17      45.965  16.209  52.392  1.00 43.42           O1-
ATOM    116  C   GLU L  17      40.478  16.705  53.697  1.00 32.67           C  
ATOM    117  O   GLU L  17      39.380  16.223  53.427  1.00 32.50           O  
ATOM    118  N   LYS L  18      40.707  18.034  53.689  1.00 32.65           N  
ATOM    119  CA  LYS L  18      39.697  18.973  53.292  1.00 32.82           C  
ATOM    120  CB  LYS L  18      39.669  20.231  54.178  1.00 33.74           C  
ATOM    121  CG  LYS L  18      38.605  21.261  53.795  1.00 35.82           C  
ATOM    122  CD  LYS L  18      38.432  22.361  54.846  1.00 38.24           C  
ATOM    123  CE  LYS L  18      37.390  23.418  54.476  1.00 40.61           C  
ATOM    124  NZ  LYS L  18      37.275  24.412  55.568  1.00 40.86           N1+
ATOM    125  C   LYS L  18      40.021  19.414  51.898  1.00 32.29           C  
ATOM    126  O   LYS L  18      41.190  19.594  51.558  1.00 31.57           O  
ATOM    127  N   VAL L  19      38.988  19.580  51.041  1.00 30.70           N  
ATOM    128  CA  VAL L  19      39.241  20.003  49.693  1.00 30.44           C  
ATOM    129  CB  VAL L  19      39.055  18.924  48.667  1.00 29.85           C  
ATOM    130  CG1 VAL L  19      40.116  17.832  48.892  1.00 31.65           C  
ATOM    131  CG2 VAL L  19      37.608  18.415  48.758  1.00 30.31           C  
ATOM    132  C   VAL L  19      38.300  21.110  49.333  1.00 29.80           C  
ATOM    133  O   VAL L  19      37.188  21.206  49.853  1.00 29.87           O  
ATOM    134  N   THR L  20      38.756  21.996  48.424  1.00 29.84           N  
ATOM    135  CA  THR L  20      37.966  23.104  47.973  1.00 30.08           C  
ATOM    136  CB  THR L  20      38.500  24.416  48.471  1.00 30.31           C  
ATOM    137  OG1 THR L  20      38.504  24.440  49.890  1.00 36.29           O  
ATOM    138  CG2 THR L  20      37.645  25.561  47.913  1.00 36.32           C  
ATOM    139  C   THR L  20      38.051  23.143  46.479  1.00 30.45           C  
ATOM    140  O   THR L  20      39.137  23.059  45.908  1.00 30.78           O  
ATOM    141  N   MET L  21      36.895  23.265  45.799  1.00 29.92           N  
ATOM    142  CA  MET L  21      36.900  23.375  44.369  1.00 30.23           C  
ATOM    143  CB  MET L  21      36.309  22.144  43.660  1.00 30.58           C  
ATOM    144  CG  MET L  21      34.939  21.721  44.183  1.00 37.97           C  
ATOM    145  SD  MET L  21      34.427  20.068  43.631  1.00 41.06           S  
ATOM    146  CE  MET L  21      35.717  19.208  44.580  1.00 39.52           C  
ATOM    147  C   MET L  21      36.117  24.605  44.025  1.00 30.49           C  
ATOM    148  O   MET L  21      35.146  24.940  44.702  1.00 30.34           O  
ATOM    149  N   SER L  22      36.533  25.325  42.959  1.00 30.15           N  
ATOM    150  CA  SER L  22      35.888  26.572  42.648  1.00 30.97           C  
ATOM    151  CB  SER L  22      36.848  27.770  42.545  1.00 31.97           C  
ATOM    152  OG  SER L  22      37.383  28.095  43.816  1.00 39.80           O  
ATOM    153  C   SER L  22      35.203  26.510  41.322  1.00 30.83           C  
ATOM    154  O   SER L  22      35.564  25.732  40.440  1.00 30.38           O  
ATOM    155  N   CYS L  23      34.164  27.358  41.175  1.00 30.63           N  
ATOM    156  CA  CYS L  23      33.411  27.480  39.961  1.00 30.90           C  
ATOM    157  CB  CYS L  23      32.014  26.826  40.074  1.00 31.33           C  
ATOM    158  SG  CYS L  23      31.003  26.942  38.567  1.00 33.72           S  
ATOM    159  C   CYS L  23      33.239  28.952  39.693  1.00 30.90           C  
ATOM    160  O   CYS L  23      32.788  29.702  40.561  1.00 30.67           O  
ATOM    161  N   LYS L  24      33.604  29.406  38.472  1.00 30.73           N  
ATOM    162  CA  LYS L  24      33.523  30.804  38.117  1.00 31.36           C  
ATOM    163  CB  LYS L  24      34.816  31.359  37.497  1.00 32.20           C  
ATOM    164  CG  LYS L  24      36.066  31.340  38.372  1.00 35.96           C  
ATOM    165  CD  LYS L  24      36.032  32.286  39.566  1.00 37.93           C  
ATOM    166  CE  LYS L  24      37.395  32.400  40.247  1.00 35.97           C  
ATOM    167  NZ  LYS L  24      37.331  33.379  41.349  1.00 36.11           N1+
ATOM    168  C   LYS L  24      32.536  30.949  37.001  1.00 31.18           C  
ATOM    169  O   LYS L  24      32.516  30.142  36.075  1.00 31.49           O  
ATOM    170  N   SER L  25      31.711  32.017  37.039  1.00 30.64           N  
ATOM    171  CA  SER L  25      30.752  32.223  35.992  1.00 30.46           C  
ATOM    172  CB  SER L  25      29.299  32.285  36.500  1.00 30.39           C  
ATOM    173  OG  SER L  25      29.143  33.366  37.408  1.00 36.42           O  
ATOM    174  C   SER L  25      31.073  33.513  35.296  1.00 30.70           C  
ATOM    175  O   SER L  25      31.604  34.448  35.894  1.00 30.43           O  
ATOM    176  N   SER L  26      30.815  33.522  33.973  1.00 41.93           N  
ATOM    177  CA  SER L  26      31.125  34.619  33.105  1.00 43.27           C  
ATOM    178  CB  SER L  26      30.915  34.283  31.618  1.00 45.04           C  
ATOM    179  OG  SER L  26      29.540  34.042  31.360  1.00 50.27           O  
ATOM    180  C   SER L  26      30.252  35.785  33.437  1.00 48.31           C  
ATOM    181  O   SER L  26      30.643  36.933  33.225  1.00 49.71           O  
ATOM    182  N   GLN L  27      29.038  35.508  33.951  1.00 45.92           N  
ATOM    183  CA  GLN L  27      28.103  36.545  34.287  1.00 46.60           C  
ATOM    184  CB  GLN L  27      26.902  36.600  33.324  1.00 48.37           C  
ATOM    185  CG  GLN L  27      26.011  37.833  33.489  1.00 54.85           C  
ATOM    186  CD  GLN L  27      26.660  38.996  32.749  1.00 70.03           C  
ATOM    187  OE1 GLN L  27      27.461  38.799  31.837  1.00 68.70           O  
ATOM    188  NE2 GLN L  27      26.304  40.244  33.149  1.00 64.16           N  
ATOM    189  C   GLN L  27      27.564  36.231  35.654  1.00 48.29           C  
ATOM    190  O   GLN L  27      27.634  35.090  36.110  1.00 47.00           O  
ATOM    191  N   SER L  28      27.018  37.250  36.350  1.00 47.58           N  
ATOM    192  CA  SER L  28      26.502  37.058  37.677  1.00 47.60           C  
ATOM    193  CB  SER L  28      26.165  38.376  38.399  1.00 51.27           C  
ATOM    194  OG  SER L  28      25.658  38.110  39.698  1.00 61.50           O  
ATOM    195  C   SER L  28      25.258  36.218  37.622  1.00 49.50           C  
ATOM    196  O   SER L  28      24.369  36.429  36.798  1.00 50.04           O  
ATOM    197  N   VAL L  29      25.244  35.175  38.476  1.00 45.89           N  
ATOM    198  CA  VAL L  29      24.193  34.223  38.692  1.00 45.53           C  
ATOM    199  CB  VAL L  29      24.697  32.873  39.132  1.00 45.09           C  
ATOM    200  CG1 VAL L  29      25.561  32.298  37.996  1.00 48.38           C  
ATOM    201  CG2 VAL L  29      25.447  33.010  40.466  1.00 49.77           C  
ATOM    202  C   VAL L  29      23.169  34.716  39.668  1.00 51.31           C  
ATOM    203  O   VAL L  29      22.129  34.081  39.827  1.00 50.86           O  
ATOM    204  N   LEU L  30      23.485  35.783  40.433  1.00 51.90           N  
ATOM    205  CA  LEU L  30      22.621  36.288  41.465  1.00 53.40           C  
ATOM    206  CB  LEU L  30      23.367  37.288  42.376  1.00 54.37           C  
ATOM    207  CG  LEU L  30      22.531  37.887  43.521  1.00 59.27           C  
ATOM    208  CD1 LEU L  30      22.112  36.812  44.531  1.00 59.40           C  
ATOM    209  CD2 LEU L  30      23.272  39.063  44.183  1.00 60.78           C  
ATOM    210  C   LEU L  30      21.434  36.981  40.859  1.00 57.92           C  
ATOM    211  O   LEU L  30      21.562  37.816  39.968  1.00 59.25           O  
ATOM    212  N   TYR L  31      20.225  36.645  41.354  1.00 55.67           N  
ATOM    213  CA  TYR L  31      19.018  37.258  40.873  1.00 56.78           C  
ATOM    214  CB  TYR L  31      17.865  36.236  40.707  1.00 56.44           C  
ATOM    215  CG  TYR L  31      16.627  36.878  40.169  1.00 57.47           C  
ATOM    216  CD1 TYR L  31      16.631  37.506  38.943  1.00 58.02           C  
ATOM    217  CD2 TYR L  31      15.441  36.802  40.861  1.00 58.76           C  
ATOM    218  CE1 TYR L  31      15.487  38.085  38.440  1.00 59.02           C  
ATOM    219  CE2 TYR L  31      14.292  37.377  40.365  1.00 59.98           C  
ATOM    220  CZ  TYR L  31      14.314  38.024  39.154  1.00 63.25           C  
ATOM    221  OH  TYR L  31      13.136  38.616  38.648  1.00 64.03           O  
ATOM    222  C   TYR L  31      18.676  38.282  41.909  1.00 63.52           C  
ATOM    223  O   TYR L  31      18.619  37.981  43.095  1.00 64.90           O  
ATOM    224  N   SER L  32      18.484  39.543  41.489  1.00 62.96           N  
ATOM    225  CA  SER L  32      18.279  40.633  42.404  1.00 65.24           C  
ATOM    226  CB  SER L  32      18.234  41.987  41.678  1.00 68.02           C  
ATOM    227  OG  SER L  32      17.117  42.026  40.801  1.00 73.14           O  
ATOM    228  C   SER L  32      16.996  40.502  43.171  1.00 70.06           C  
ATOM    229  O   SER L  32      16.946  40.794  44.366  1.00 72.18           O  
ATOM    230  N   SER L  33      15.909  40.081  42.503  1.00 67.49           N  
ATOM    231  CA  SER L  33      14.622  40.021  43.140  1.00 68.49           C  
ATOM    232  CB  SER L  33      13.522  39.591  42.156  1.00 70.26           C  
ATOM    233  OG  SER L  33      12.265  39.540  42.811  1.00 76.33           O  
ATOM    234  C   SER L  33      14.652  39.027  44.266  1.00 71.58           C  
ATOM    235  O   SER L  33      14.315  39.357  45.403  1.00 73.93           O  
ATOM    236  N   ASN L  34      15.042  37.774  43.949  1.00 66.46           N  
ATOM    237  CA  ASN L  34      15.134  36.663  44.857  1.00 65.09           C  
ATOM    238  CB  ASN L  34      15.410  35.325  44.155  1.00 64.66           C  
ATOM    239  CG  ASN L  34      14.124  34.798  43.552  1.00 79.32           C  
ATOM    240  OD1 ASN L  34      13.162  34.531  44.266  1.00 74.59           O  
ATOM    241  ND2 ASN L  34      14.104  34.633  42.204  1.00 75.02           N  
ATOM    242  C   ASN L  34      16.280  36.832  45.798  1.00 65.37           C  
ATOM    243  O   ASN L  34      16.205  36.445  46.962  1.00 65.08           O  
ATOM    244  N   GLN L  35      17.376  37.427  45.305  1.00 61.54           N  
ATOM    245  CA  GLN L  35      18.595  37.528  46.048  1.00 61.28           C  
ATOM    246  CB  GLN L  35      18.385  38.183  47.420  1.00 64.42           C  
ATOM    247  CG  GLN L  35      17.945  39.640  47.289  1.00107.99           C  
ATOM    248  CD  GLN L  35      17.435  40.101  48.641  1.00133.52           C  
ATOM    249  OE1 GLN L  35      17.510  39.374  49.630  1.00129.93           O  
ATOM    250  NE2 GLN L  35      16.885  41.344  48.679  1.00128.01           N  
ATOM    251  C   GLN L  35      19.137  36.144  46.239  1.00 60.77           C  
ATOM    252  O   GLN L  35      19.827  35.862  47.218  1.00 60.06           O  
ATOM    253  N   LYS L  36      18.853  35.246  45.272  1.00 55.85           N  
ATOM    254  CA  LYS L  36      19.353  33.903  45.331  1.00 52.80           C  
ATOM    255  CB  LYS L  36      18.258  32.825  45.262  1.00 53.41           C  
ATOM    256  CG  LYS L  36      17.431  32.744  46.545  1.00 55.50           C  
ATOM    257  CD  LYS L  36      16.183  31.868  46.439  1.00 61.61           C  
ATOM    258  CE  LYS L  36      15.392  31.803  47.746  1.00 69.32           C  
ATOM    259  NZ  LYS L  36      14.071  31.183  47.515  1.00 75.51           N1+
ATOM    260  C   LYS L  36      20.270  33.694  44.167  1.00 52.62           C  
ATOM    261  O   LYS L  36      20.156  34.357  43.137  1.00 51.29           O  
ATOM    262  N   ASN L  37      21.230  32.758  44.322  1.00 47.30           N  
ATOM    263  CA  ASN L  37      22.176  32.471  43.284  1.00 45.32           C  
ATOM    264  CB  ASN L  37      23.599  32.233  43.819  1.00 44.88           C  
ATOM    265  CG  ASN L  37      24.145  33.547  44.362  1.00 55.25           C  
ATOM    266  OD1 ASN L  37      24.504  34.449  43.607  1.00 46.50           O  
ATOM    267  ND2 ASN L  37      24.209  33.664  45.715  1.00 52.39           N  
ATOM    268  C   ASN L  37      21.718  31.210  42.633  1.00 45.45           C  
ATOM    269  O   ASN L  37      21.513  30.196  43.300  1.00 44.18           O  
ATOM    270  N   TYR L  38      21.557  31.234  41.296  1.00 41.31           N  
ATOM    271  CA  TYR L  38      21.079  30.048  40.657  1.00 39.58           C  
ATOM    272  CB  TYR L  38      20.264  30.327  39.380  1.00 40.62           C  
ATOM    273  CG  TYR L  38      18.954  30.911  39.792  1.00 42.66           C  
ATOM    274  CD1 TYR L  38      18.806  32.270  39.944  1.00 44.80           C  
ATOM    275  CD2 TYR L  38      17.872  30.094  40.036  1.00 44.77           C  
ATOM    276  CE1 TYR L  38      17.598  32.805  40.327  1.00 46.66           C  
ATOM    277  CE2 TYR L  38      16.662  30.624  40.419  1.00 47.23           C  
ATOM    278  CZ  TYR L  38      16.524  31.983  40.566  1.00 53.26           C  
ATOM    279  OH  TYR L  38      15.285  32.528  40.959  1.00 54.05           O  
ATOM    280  C   TYR L  38      22.271  29.231  40.279  1.00 38.82           C  
ATOM    281  O   TYR L  38      22.632  29.129  39.106  1.00 36.43           O  
ATOM    282  N   LEU L  39      22.898  28.598  41.293  1.00 23.14           N  
ATOM    283  CA  LEU L  39      24.048  27.779  41.037  1.00 22.50           C  
ATOM    284  CB  LEU L  39      25.360  28.388  41.553  1.00 22.11           C  
ATOM    285  CG  LEU L  39      26.578  27.478  41.316  1.00 25.31           C  
ATOM    286  CD1 LEU L  39      26.970  27.423  39.834  1.00 24.92           C  
ATOM    287  CD2 LEU L  39      27.744  27.845  42.236  1.00 24.84           C  
ATOM    288  C   LEU L  39      23.879  26.505  41.806  1.00 22.00           C  
ATOM    289  O   LEU L  39      23.533  26.531  42.986  1.00 22.12           O  
ATOM    290  N   ALA L  40      24.147  25.352  41.160  1.00 21.61           N  
ATOM    291  CA  ALA L  40      24.005  24.096  41.846  1.00 20.80           C  
ATOM    292  CB  ALA L  40      22.821  23.256  41.338  1.00 20.93           C  
ATOM    293  C   ALA L  40      25.247  23.275  41.656  1.00 20.79           C  
ATOM    294  O   ALA L  40      26.039  23.520  40.747  1.00 21.09           O  
ATOM    295  N   TRP L  41      25.458  22.289  42.557  1.00 20.52           N  
ATOM    296  CA  TRP L  41      26.587  21.399  42.473  1.00 20.09           C  
ATOM    297  CB  TRP L  41      27.498  21.441  43.709  1.00 20.24           C  
ATOM    298  CG  TRP L  41      28.222  22.753  43.890  1.00 20.37           C  
ATOM    299  CD2 TRP L  41      29.499  23.057  43.308  1.00 21.48           C  
ATOM    300  CD1 TRP L  41      27.847  23.857  44.599  1.00 21.12           C  
ATOM    301  NE1 TRP L  41      28.813  24.829  44.498  1.00 21.43           N  
ATOM    302  CE2 TRP L  41      29.836  24.349  43.707  1.00 21.65           C  
ATOM    303  CE3 TRP L  41      30.325  22.317  42.510  1.00 21.03           C  
ATOM    304  CZ2 TRP L  41      31.009  24.925  43.310  1.00 22.23           C  
ATOM    305  CZ3 TRP L  41      31.506  22.903  42.112  1.00 21.61           C  
ATOM    306  CH2 TRP L  41      31.841  24.181  42.504  1.00 21.79           C  
ATOM    307  C   TRP L  41      26.068  19.997  42.360  1.00 19.90           C  
ATOM    308  O   TRP L  41      25.116  19.615  43.042  1.00 19.33           O  
ATOM    309  N   TYR L  42      26.697  19.185  41.484  1.00 19.03           N  
ATOM    310  CA  TYR L  42      26.269  17.827  41.282  1.00 19.19           C  
ATOM    311  CB  TYR L  42      25.769  17.524  39.857  1.00 18.14           C  
ATOM    312  CG  TYR L  42      24.553  18.329  39.541  1.00 19.09           C  
ATOM    313  CD1 TYR L  42      23.304  17.885  39.897  1.00 18.25           C  
ATOM    314  CD2 TYR L  42      24.654  19.534  38.889  1.00 19.01           C  
ATOM    315  CE1 TYR L  42      22.179  18.620  39.603  1.00 18.68           C  
ATOM    316  CE2 TYR L  42      23.533  20.273  38.591  1.00 19.22           C  
ATOM    317  CZ  TYR L  42      22.288  19.819  38.947  1.00 18.98           C  
ATOM    318  OH  TYR L  42      21.135  20.572  38.642  1.00 22.15           O  
ATOM    319  C   TYR L  42      27.444  16.919  41.482  1.00 19.67           C  
ATOM    320  O   TYR L  42      28.592  17.300  41.256  1.00 19.85           O  
ATOM    321  N   GLN L  43      27.168  15.678  41.935  1.00 19.69           N  
ATOM    322  CA  GLN L  43      28.200  14.698  42.129  1.00 20.22           C  
ATOM    323  CB  GLN L  43      28.273  14.167  43.572  1.00 20.53           C  
ATOM    324  CG  GLN L  43      29.365  13.116  43.792  1.00 21.05           C  
ATOM    325  CD  GLN L  43      29.224  12.570  45.208  1.00 21.89           C  
ATOM    326  OE1 GLN L  43      28.405  13.043  45.994  1.00 22.54           O  
ATOM    327  NE2 GLN L  43      30.035  11.535  45.547  1.00 21.11           N  
ATOM    328  C   GLN L  43      27.865  13.528  41.264  1.00 19.99           C  
ATOM    329  O   GLN L  43      26.726  13.065  41.244  1.00 19.64           O  
ATOM    330  N   GLN L  44      28.858  13.031  40.500  1.00 20.75           N  
ATOM    331  CA  GLN L  44      28.598  11.879  39.688  1.00 20.84           C  
ATOM    332  CB  GLN L  44      28.645  12.172  38.180  1.00 20.38           C  
ATOM    333  CG  GLN L  44      28.263  10.973  37.310  1.00 20.86           C  
ATOM    334  CD  GLN L  44      28.342  11.431  35.864  1.00 21.83           C  
ATOM    335  OE1 GLN L  44      28.841  12.516  35.574  1.00 22.87           O  
ATOM    336  NE2 GLN L  44      27.830  10.589  34.927  1.00 19.47           N  
ATOM    337  C   GLN L  44      29.646  10.855  39.989  1.00 21.63           C  
ATOM    338  O   GLN L  44      30.826  11.045  39.693  1.00 21.48           O  
ATOM    339  N   LYS L  45      29.221   9.727  40.589  1.00 22.76           N  
ATOM    340  CA  LYS L  45      30.109   8.656  40.933  1.00 24.31           C  
ATOM    341  CB  LYS L  45      29.542   7.763  42.047  1.00 24.82           C  
ATOM    342  CG  LYS L  45      29.394   8.532  43.363  1.00 27.20           C  
ATOM    343  CD  LYS L  45      28.476   7.866  44.388  1.00 29.18           C  
ATOM    344  CE  LYS L  45      28.237   8.726  45.630  1.00 30.18           C  
ATOM    345  NZ  LYS L  45      27.261   8.070  46.528  1.00 31.76           N1+
ATOM    346  C   LYS L  45      30.298   7.852  39.695  1.00 25.09           C  
ATOM    347  O   LYS L  45      29.473   7.910  38.782  1.00 24.83           O  
ATOM    348  N   PRO L  46      31.349   7.092  39.612  1.00 26.16           N  
ATOM    349  CA  PRO L  46      31.585   6.383  38.394  1.00 26.13           C  
ATOM    350  CD  PRO L  46      32.577   7.355  40.344  1.00 26.32           C  
ATOM    351  CB  PRO L  46      32.966   5.750  38.546  1.00 26.95           C  
ATOM    352  CG  PRO L  46      33.696   6.726  39.491  1.00 26.87           C  
ATOM    353  C   PRO L  46      30.479   5.434  38.070  1.00 26.26           C  
ATOM    354  O   PRO L  46      30.043   4.697  38.954  1.00 26.21           O  
ATOM    355  N   GLY L  47      30.009   5.464  36.805  1.00 27.13           N  
ATOM    356  CA  GLY L  47      29.007   4.569  36.301  1.00 27.56           C  
ATOM    357  C   GLY L  47      27.635   4.972  36.756  1.00 28.15           C  
ATOM    358  O   GLY L  47      26.677   4.229  36.542  1.00 28.67           O  
ATOM    359  N   GLN L  48      27.479   6.161  37.375  1.00 27.12           N  
ATOM    360  CA  GLN L  48      26.170   6.499  37.866  1.00 26.51           C  
ATOM    361  CB  GLN L  48      26.105   6.638  39.398  1.00 27.23           C  
ATOM    362  CG  GLN L  48      26.424   5.342  40.146  1.00 29.04           C  
ATOM    363  CD  GLN L  48      26.187   5.592  41.628  1.00 31.57           C  
ATOM    364  OE1 GLN L  48      25.171   6.165  42.016  1.00 33.39           O  
ATOM    365  NE2 GLN L  48      27.150   5.157  42.482  1.00 31.66           N  
ATOM    366  C   GLN L  48      25.735   7.812  37.288  1.00 25.55           C  
ATOM    367  O   GLN L  48      26.500   8.496  36.612  1.00 24.67           O  
ATOM    368  N   SER L  49      24.449   8.165  37.509  1.00 25.07           N  
ATOM    369  CA  SER L  49      23.928   9.421  37.050  1.00 24.64           C  
ATOM    370  CB  SER L  49      22.407   9.406  36.807  1.00 24.82           C  
ATOM    371  OG  SER L  49      21.727   8.929  37.957  1.00 28.60           O  
ATOM    372  C   SER L  49      24.284  10.471  38.063  1.00 23.66           C  
ATOM    373  O   SER L  49      24.606  10.158  39.209  1.00 23.17           O  
ATOM    374  N   PRO L  50      24.249  11.716  37.664  1.00 22.85           N  
ATOM    375  CA  PRO L  50      24.625  12.781  38.555  1.00 22.42           C  
ATOM    376  CD  PRO L  50      24.484  12.063  36.270  1.00 22.63           C  
ATOM    377  CB  PRO L  50      24.767  14.023  37.677  1.00 23.03           C  
ATOM    378  CG  PRO L  50      25.139  13.453  36.297  1.00 23.53           C  
ATOM    379  C   PRO L  50      23.633  12.935  39.664  1.00 23.10           C  
ATOM    380  O   PRO L  50      22.462  12.617  39.468  1.00 22.45           O  
ATOM    381  N   LYS L  51      24.089  13.402  40.844  1.00 22.58           N  
ATOM    382  CA  LYS L  51      23.204  13.574  41.957  1.00 23.61           C  
ATOM    383  CB  LYS L  51      23.568  12.684  43.158  1.00 24.71           C  
ATOM    384  CG  LYS L  51      22.608  12.824  44.338  1.00 27.62           C  
ATOM    385  CD  LYS L  51      22.870  11.819  45.462  1.00 30.95           C  
ATOM    386  CE  LYS L  51      21.949  11.999  46.670  0.80 33.72           C  
ATOM    387  NZ  LYS L  51      22.415  11.153  47.791  0.80 34.23           N1+
ATOM    388  C   LYS L  51      23.322  14.998  42.403  1.00 22.50           C  
ATOM    389  O   LYS L  51      24.403  15.584  42.367  1.00 22.55           O  
ATOM    390  N   LEU L  52      22.200  15.597  42.848  1.00 21.88           N  
ATOM    391  CA  LEU L  52      22.233  16.977  43.242  1.00 20.92           C  
ATOM    392  CB  LEU L  52      20.870  17.670  43.079  1.00 21.02           C  
ATOM    393  CG  LEU L  52      20.858  19.152  43.492  1.00 21.08           C  
ATOM    394  CD1 LEU L  52      21.823  19.987  42.638  1.00 20.30           C  
ATOM    395  CD2 LEU L  52      19.426  19.709  43.480  1.00 20.88           C  
ATOM    396  C   LEU L  52      22.645  17.085  44.683  1.00 20.90           C  
ATOM    397  O   LEU L  52      22.003  16.520  45.568  1.00 20.95           O  
ATOM    398  N   LEU L  53      23.835  17.681  44.924  1.00 20.85           N  
ATOM    399  CA  LEU L  53      24.339  17.956  46.246  1.00 21.58           C  
ATOM    400  CB  LEU L  53      25.873  18.032  46.275  1.00 21.74           C  
ATOM    401  CG  LEU L  53      26.550  16.678  46.013  1.00 23.24           C  
ATOM    402  CD1 LEU L  53      28.077  16.810  46.051  1.00 22.83           C  
ATOM    403  CD2 LEU L  53      26.035  15.602  46.982  1.00 24.48           C  
ATOM    404  C   LEU L  53      23.832  19.236  46.849  1.00 21.85           C  
ATOM    405  O   LEU L  53      23.307  19.249  47.961  1.00 21.81           O  
ATOM    406  N   ILE L  54      23.983  20.359  46.110  1.00 21.42           N  
ATOM    407  CA  ILE L  54      23.675  21.650  46.659  1.00 21.70           C  
ATOM    408  CB  ILE L  54      24.909  22.419  47.045  1.00 21.78           C  
ATOM    409  CG1 ILE L  54      25.710  21.677  48.128  1.00 23.02           C  
ATOM    410  CG2 ILE L  54      24.483  23.838  47.456  1.00 22.35           C  
ATOM    411  CD1 ILE L  54      24.957  21.502  49.445  1.00 21.86           C  
ATOM    412  C   ILE L  54      23.004  22.460  45.600  1.00 21.59           C  
ATOM    413  O   ILE L  54      23.384  22.388  44.432  1.00 21.52           O  
ATOM    414  N   TYR L  55      21.982  23.255  45.988  1.00 21.14           N  
ATOM    415  CA  TYR L  55      21.354  24.124  45.043  1.00 21.71           C  
ATOM    416  CB  TYR L  55      19.978  23.647  44.529  1.00 21.18           C  
ATOM    417  CG  TYR L  55      18.917  23.655  45.580  1.00 20.69           C  
ATOM    418  CD1 TYR L  55      18.844  22.678  46.547  1.00 20.66           C  
ATOM    419  CD2 TYR L  55      17.955  24.639  45.568  1.00 21.21           C  
ATOM    420  CE1 TYR L  55      17.836  22.700  47.487  1.00 21.28           C  
ATOM    421  CE2 TYR L  55      16.948  24.666  46.502  1.00 22.47           C  
ATOM    422  CZ  TYR L  55      16.885  23.695  47.467  1.00 22.37           C  
ATOM    423  OH  TYR L  55      15.847  23.721  48.423  1.00 23.08           O  
ATOM    424  C   TYR L  55      21.213  25.464  45.688  1.00 22.03           C  
ATOM    425  O   TYR L  55      21.353  25.592  46.904  1.00 21.54           O  
ATOM    426  N   TRP L  56      20.940  26.538  44.906  1.00 21.30           N  
ATOM    427  CA  TRP L  56      20.809  27.867  45.462  1.00 23.24           C  
ATOM    428  CB  TRP L  56      19.681  28.004  46.505  1.00 22.51           C  
ATOM    429  CG  TRP L  56      18.300  27.976  45.889  1.00 23.83           C  
ATOM    430  CD2 TRP L  56      17.072  28.106  46.622  1.00 22.79           C  
ATOM    431  CD1 TRP L  56      17.954  27.846  44.577  1.00 24.59           C  
ATOM    432  NE1 TRP L  56      16.585  27.880  44.449  1.00 25.72           N  
ATOM    433  CE2 TRP L  56      16.029  28.042  45.699  1.00 23.63           C  
ATOM    434  CE3 TRP L  56      16.828  28.266  47.956  1.00 23.94           C  
ATOM    435  CZ2 TRP L  56      14.726  28.139  46.093  1.00 25.66           C  
ATOM    436  CZ3 TRP L  56      15.513  28.368  48.351  1.00 24.94           C  
ATOM    437  CH2 TRP L  56      14.480  28.305  47.438  1.00 25.51           C  
ATOM    438  C   TRP L  56      22.115  28.261  46.078  1.00 22.93           C  
ATOM    439  O   TRP L  56      22.182  29.099  46.977  1.00 21.67           O  
ATOM    440  N   ALA L  57      23.193  27.637  45.580  1.00 20.80           N  
ATOM    441  CA  ALA L  57      24.556  27.917  45.921  1.00 21.37           C  
ATOM    442  CB  ALA L  57      24.890  29.417  45.838  1.00 20.99           C  
ATOM    443  C   ALA L  57      24.911  27.443  47.302  1.00 23.27           C  
ATOM    444  O   ALA L  57      26.071  27.104  47.534  1.00 23.36           O  
ATOM    445  N   SER L  58      23.950  27.307  48.240  1.00 23.84           N  
ATOM    446  CA  SER L  58      24.441  26.956  49.545  1.00 24.13           C  
ATOM    447  CB  SER L  58      24.645  28.201  50.422  1.00 24.38           C  
ATOM    448  OG  SER L  58      25.133  27.826  51.698  1.00 27.63           O  
ATOM    449  C   SER L  58      23.475  26.073  50.261  1.00 24.14           C  
ATOM    450  O   SER L  58      23.687  25.702  51.416  1.00 26.81           O  
ATOM    451  N   THR L  59      22.395  25.656  49.594  1.00 24.60           N  
ATOM    452  CA  THR L  59      21.461  24.855  50.336  1.00 25.40           C  
ATOM    453  CB  THR L  59      20.025  25.142  50.005  1.00 25.97           C  
ATOM    454  OG1 THR L  59      19.730  26.508  50.248  1.00 33.07           O  
ATOM    455  CG2 THR L  59      19.131  24.253  50.883  1.00 31.33           C  
ATOM    456  C   THR L  59      21.703  23.420  50.003  1.00 25.57           C  
ATOM    457  O   THR L  59      21.701  23.027  48.838  1.00 25.69           O  
ATOM    458  N   ARG L  60      21.916  22.598  51.051  1.00 26.17           N  
ATOM    459  CA  ARG L  60      22.189  21.201  50.881  1.00 27.34           C  
ATOM    460  CB  ARG L  60      22.747  20.540  52.154  1.00 27.45           C  
ATOM    461  CG  ARG L  60      24.127  21.066  52.551  1.00 29.85           C  
ATOM    462  CD  ARG L  60      24.696  20.441  53.826  1.00 31.40           C  
ATOM    463  NE  ARG L  60      23.872  20.923  54.970  1.00 33.25           N  
ATOM    464  CZ  ARG L  60      22.766  20.224  55.359  1.00 34.90           C  
ATOM    465  NH1 ARG L  60      22.470  19.035  54.760  1.00 34.18           N1+
ATOM    466  NH2 ARG L  60      21.958  20.708  56.348  1.00 34.97           N  
ATOM    467  C   ARG L  60      20.914  20.501  50.541  1.00 27.32           C  
ATOM    468  O   ARG L  60      19.851  20.814  51.078  1.00 27.20           O  
ATOM    469  N   GLU L  61      21.004  19.525  49.614  1.00 27.04           N  
ATOM    470  CA  GLU L  61      19.872  18.729  49.245  1.00 27.39           C  
ATOM    471  CB  GLU L  61      20.023  17.922  47.944  1.00 27.28           C  
ATOM    472  CG  GLU L  61      19.591  18.687  46.701  1.00 27.86           C  
ATOM    473  CD  GLU L  61      18.066  18.650  46.683  1.00 34.91           C  
ATOM    474  OE1 GLU L  61      17.501  17.677  46.116  1.00 37.38           O  
ATOM    475  OE2 GLU L  61      17.443  19.587  47.248  1.00 36.87           O1-
ATOM    476  C   GLU L  61      19.608  17.754  50.332  1.00 27.74           C  
ATOM    477  O   GLU L  61      20.478  17.433  51.138  1.00 27.35           O  
ATOM    478  N   SER L  62      18.358  17.267  50.365  1.00 28.39           N  
ATOM    479  CA  SER L  62      17.910  16.370  51.377  1.00 29.42           C  
ATOM    480  CB  SER L  62      16.450  15.930  51.124  1.00 29.68           C  
ATOM    481  OG  SER L  62      15.612  17.064  50.911  1.00 35.58           O  
ATOM    482  C   SER L  62      18.788  15.154  51.337  1.00 29.39           C  
ATOM    483  O   SER L  62      19.018  14.574  50.278  1.00 30.08           O  
ATOM    484  N   GLY L  63      19.322  14.756  52.514  1.00 28.95           N  
ATOM    485  CA  GLY L  63      20.091  13.548  52.651  1.00 29.31           C  
ATOM    486  C   GLY L  63      21.554  13.762  52.371  1.00 29.00           C  
ATOM    487  O   GLY L  63      22.330  12.812  52.453  1.00 29.42           O  
ATOM    488  N   VAL L  64      21.983  14.995  52.034  1.00 28.58           N  
ATOM    489  CA  VAL L  64      23.376  15.219  51.738  1.00 27.54           C  
ATOM    490  CB  VAL L  64      23.608  16.441  50.892  1.00 27.49           C  
ATOM    491  CG1 VAL L  64      25.120  16.645  50.705  1.00 26.81           C  
ATOM    492  CG2 VAL L  64      22.831  16.278  49.573  1.00 26.28           C  
ATOM    493  C   VAL L  64      24.121  15.417  53.025  1.00 27.91           C  
ATOM    494  O   VAL L  64      23.645  16.104  53.928  1.00 27.51           O  
ATOM    495  N   PRO L  65      25.304  14.854  53.115  1.00 28.30           N  
ATOM    496  CA  PRO L  65      26.091  14.949  54.319  1.00 28.63           C  
ATOM    497  CD  PRO L  65      25.625  13.659  52.351  1.00 28.21           C  
ATOM    498  CB  PRO L  65      27.247  13.969  54.140  1.00 28.71           C  
ATOM    499  CG  PRO L  65      26.677  12.906  53.184  1.00 28.78           C  
ATOM    500  C   PRO L  65      26.542  16.356  54.583  1.00 29.11           C  
ATOM    501  O   PRO L  65      26.725  17.122  53.640  1.00 28.06           O  
ATOM    502  N   ASP L  66      26.750  16.687  55.871  1.00 29.18           N  
ATOM    503  CA  ASP L  66      27.102  17.990  56.368  1.00 29.96           C  
ATOM    504  CB  ASP L  66      27.209  18.028  57.899  1.00 32.62           C  
ATOM    505  CG  ASP L  66      25.828  17.808  58.489  1.00 35.87           C  
ATOM    506  OD1 ASP L  66      24.830  18.142  57.798  1.00 37.41           O  
ATOM    507  OD2 ASP L  66      25.752  17.299  59.639  1.00 39.45           O1-
ATOM    508  C   ASP L  66      28.447  18.397  55.859  1.00 28.43           C  
ATOM    509  O   ASP L  66      28.753  19.584  55.771  1.00 28.51           O  
ATOM    510  N   ARG L  67      29.303  17.417  55.533  1.00 27.81           N  
ATOM    511  CA  ARG L  67      30.649  17.716  55.142  1.00 27.29           C  
ATOM    512  CB  ARG L  67      31.545  16.476  54.969  1.00 27.12           C  
ATOM    513  CG  ARG L  67      31.089  15.454  53.934  1.00 27.39           C  
ATOM    514  CD  ARG L  67      32.051  14.268  53.859  1.00 28.48           C  
ATOM    515  NE  ARG L  67      31.532  13.321  52.838  1.00 27.15           N  
ATOM    516  CZ  ARG L  67      30.684  12.323  53.217  1.00 27.51           C  
ATOM    517  NH1 ARG L  67      30.304  12.205  54.523  1.00 28.20           N1+
ATOM    518  NH2 ARG L  67      30.219  11.442  52.286  1.00 27.75           N  
ATOM    519  C   ARG L  67      30.673  18.545  53.890  1.00 26.92           C  
ATOM    520  O   ARG L  67      31.663  19.234  53.638  1.00 26.20           O  
ATOM    521  N   PHE L  68      29.621  18.467  53.047  1.00 26.32           N  
ATOM    522  CA  PHE L  68      29.598  19.244  51.836  1.00 26.50           C  
ATOM    523  CB  PHE L  68      28.717  18.626  50.735  1.00 25.86           C  
ATOM    524  CG  PHE L  68      29.335  17.344  50.290  1.00 26.21           C  
ATOM    525  CD1 PHE L  68      29.052  16.156  50.922  1.00 26.02           C  
ATOM    526  CD2 PHE L  68      30.200  17.326  49.224  1.00 25.77           C  
ATOM    527  CE1 PHE L  68      29.624  14.976  50.503  1.00 25.79           C  
ATOM    528  CE2 PHE L  68      30.775  16.152  48.800  1.00 25.30           C  
ATOM    529  CZ  PHE L  68      30.490  14.971  49.438  1.00 25.84           C  
ATOM    530  C   PHE L  68      29.021  20.605  52.119  1.00 26.48           C  
ATOM    531  O   PHE L  68      27.941  20.725  52.693  1.00 26.81           O  
ATOM    532  N   THR L  69      29.744  21.677  51.724  1.00 27.01           N  
ATOM    533  CA  THR L  69      29.245  23.011  51.924  1.00 27.30           C  
ATOM    534  CB  THR L  69      29.888  23.744  53.067  1.00 27.86           C  
ATOM    535  OG1 THR L  69      31.300  23.740  52.921  1.00 26.77           O  
ATOM    536  CG2 THR L  69      29.475  23.092  54.393  1.00 27.59           C  
ATOM    537  C   THR L  69      29.472  23.825  50.687  1.00 27.46           C  
ATOM    538  O   THR L  69      30.533  23.765  50.067  1.00 27.43           O  
ATOM    539  N   GLY L  70      28.462  24.637  50.313  1.00 26.78           N  
ATOM    540  CA  GLY L  70      28.577  25.466  49.148  1.00 26.57           C  
ATOM    541  C   GLY L  70      28.535  26.889  49.601  1.00 26.60           C  
ATOM    542  O   GLY L  70      27.805  27.233  50.530  1.00 26.14           O  
ATOM    543  N   SER L  71      29.319  27.758  48.931  1.00 26.12           N  
ATOM    544  CA  SER L  71      29.386  29.142  49.308  1.00 26.57           C  
ATOM    545  CB  SER L  71      30.555  29.464  50.258  1.00 27.24           C  
ATOM    546  OG  SER L  71      30.447  28.722  51.462  1.00 28.61           O  
ATOM    547  C   SER L  71      29.650  29.953  48.076  1.00 26.50           C  
ATOM    548  O   SER L  71      29.830  29.417  46.984  1.00 25.80           O  
ATOM    549  N   GLY L  72      29.687  31.294  48.242  1.00 26.72           N  
ATOM    550  CA  GLY L  72      29.982  32.176  47.145  1.00 26.86           C  
ATOM    551  C   GLY L  72      28.739  32.893  46.717  1.00 27.18           C  
ATOM    552  O   GLY L  72      27.628  32.553  47.123  1.00 26.66           O  
ATOM    553  N   SER L  73      28.919  33.953  45.899  1.00 27.15           N  
ATOM    554  CA  SER L  73      27.805  34.702  45.397  1.00 27.21           C  
ATOM    555  CB  SER L  73      27.327  35.796  46.369  1.00 28.25           C  
ATOM    556  OG  SER L  73      26.219  36.499  45.825  1.00 30.26           O  
ATOM    557  C   SER L  73      28.262  35.376  44.142  1.00 26.88           C  
ATOM    558  O   SER L  73      29.460  35.513  43.897  1.00 26.85           O  
ATOM    559  N   GLY L  74      27.304  35.812  43.301  1.00 26.52           N  
ATOM    560  CA  GLY L  74      27.656  36.499  42.094  1.00 27.05           C  
ATOM    561  C   GLY L  74      28.299  35.543  41.134  1.00 26.86           C  
ATOM    562  O   GLY L  74      27.641  34.666  40.579  1.00 26.60           O  
ATOM    563  N   THR L  75      29.563  35.834  40.779  1.00 26.78           N  
ATOM    564  CA  THR L  75      30.389  35.066  39.884  1.00 27.19           C  
ATOM    565  CB  THR L  75      31.363  35.933  39.146  1.00 27.59           C  
ATOM    566  OG1 THR L  75      32.265  36.540  40.059  1.00 27.57           O  
ATOM    567  CG2 THR L  75      30.570  37.012  38.388  1.00 28.49           C  
ATOM    568  C   THR L  75      31.180  33.944  40.513  1.00 27.39           C  
ATOM    569  O   THR L  75      31.484  32.969  39.827  1.00 28.02           O  
ATOM    570  N   ASP L  76      31.591  34.063  41.797  1.00 27.58           N  
ATOM    571  CA  ASP L  76      32.528  33.102  42.333  1.00 28.54           C  
ATOM    572  CB  ASP L  76      33.716  33.766  43.051  1.00 30.21           C  
ATOM    573  CG  ASP L  76      34.555  34.509  42.020  1.00 33.18           C  
ATOM    574  OD1 ASP L  76      34.333  34.295  40.798  1.00 34.71           O  
ATOM    575  OD2 ASP L  76      35.436  35.302  42.443  1.00 35.68           O1-
ATOM    576  C   ASP L  76      31.882  32.191  43.335  1.00 27.88           C  
ATOM    577  O   ASP L  76      31.256  32.649  44.290  1.00 28.31           O  
ATOM    578  N   PHE L  77      32.056  30.860  43.154  1.00 26.56           N  
ATOM    579  CA  PHE L  77      31.448  29.918  44.053  1.00 25.47           C  
ATOM    580  CB  PHE L  77      30.230  29.193  43.456  1.00 24.79           C  
ATOM    581  CG  PHE L  77      29.208  30.237  43.174  1.00 23.40           C  
ATOM    582  CD1 PHE L  77      28.398  30.708  44.176  1.00 23.39           C  
ATOM    583  CD2 PHE L  77      29.073  30.769  41.915  1.00 23.31           C  
ATOM    584  CE1 PHE L  77      27.459  31.677  43.923  1.00 23.51           C  
ATOM    585  CE2 PHE L  77      28.132  31.738  41.656  1.00 22.89           C  
ATOM    586  CZ  PHE L  77      27.320  32.195  42.661  1.00 22.90           C  
ATOM    587  C   PHE L  77      32.440  28.860  44.434  1.00 25.96           C  
ATOM    588  O   PHE L  77      33.392  28.587  43.704  1.00 26.09           O  
ATOM    589  N   THR L  78      32.231  28.240  45.617  1.00 25.91           N  
ATOM    590  CA  THR L  78      33.128  27.227  46.094  1.00 26.39           C  
ATOM    591  CB  THR L  78      34.002  27.715  47.207  1.00 26.98           C  
ATOM    592  OG1 THR L  78      34.803  28.804  46.774  1.00 27.12           O  
ATOM    593  CG2 THR L  78      34.882  26.552  47.679  1.00 26.61           C  
ATOM    594  C   THR L  78      32.345  26.084  46.667  1.00 26.21           C  
ATOM    595  O   THR L  78      31.290  26.272  47.270  1.00 26.78           O  
ATOM    596  N   LEU L  79      32.863  24.853  46.475  1.00 25.64           N  
ATOM    597  CA  LEU L  79      32.288  23.677  47.064  1.00 25.34           C  
ATOM    598  CB  LEU L  79      31.931  22.588  46.037  1.00 24.99           C  
ATOM    599  CG  LEU L  79      31.313  21.322  46.658  1.00 25.56           C  
ATOM    600  CD1 LEU L  79      29.959  21.623  47.320  1.00 25.90           C  
ATOM    601  CD2 LEU L  79      31.233  20.182  45.629  1.00 25.68           C  
ATOM    602  C   LEU L  79      33.354  23.123  47.955  1.00 25.97           C  
ATOM    603  O   LEU L  79      34.485  22.916  47.517  1.00 25.82           O  
ATOM    604  N   THR L  80      33.031  22.874  49.241  1.00 26.24           N  
ATOM    605  CA  THR L  80      34.061  22.409  50.128  1.00 27.00           C  
ATOM    606  CB  THR L  80      34.355  23.373  51.238  1.00 27.18           C  
ATOM    607  OG1 THR L  80      34.715  24.639  50.705  1.00 25.81           O  
ATOM    608  CG2 THR L  80      35.513  22.814  52.081  1.00 26.22           C  
ATOM    609  C   THR L  80      33.639  21.123  50.762  1.00 26.95           C  
ATOM    610  O   THR L  80      32.479  20.938  51.128  1.00 27.52           O  
ATOM    611  N   ILE L  81      34.601  20.187  50.895  1.00 26.81           N  
ATOM    612  CA  ILE L  81      34.356  18.931  51.541  1.00 27.31           C  
ATOM    613  CB  ILE L  81      34.754  17.768  50.683  1.00 27.33           C  
ATOM    614  CG1 ILE L  81      34.023  17.860  49.335  1.00 26.68           C  
ATOM    615  CG2 ILE L  81      34.448  16.471  51.448  1.00 27.34           C  
ATOM    616  CD1 ILE L  81      34.616  16.960  48.255  1.00 28.46           C  
ATOM    617  C   ILE L  81      35.236  18.945  52.753  1.00 28.22           C  
ATOM    618  O   ILE L  81      36.462  18.945  52.644  1.00 27.80           O  
ATOM    619  N   SER L  82      34.616  18.949  53.946  1.00 29.19           N  
ATOM    620  CA  SER L  82      35.329  19.071  55.187  1.00 29.78           C  
ATOM    621  CB  SER L  82      34.385  18.990  56.394  1.00 29.55           C  
ATOM    622  OG  SER L  82      33.348  19.947  56.260  1.00 30.10           O  
ATOM    623  C   SER L  82      36.287  17.937  55.326  1.00 30.24           C  
ATOM    624  O   SER L  82      37.485  18.148  55.511  1.00 30.80           O  
ATOM    625  N   SER L  83      35.777  16.692  55.265  1.00 30.24           N  
ATOM    626  CA  SER L  83      36.655  15.564  55.368  1.00 30.40           C  
ATOM    627  CB  SER L  83      36.591  14.851  56.732  1.00 31.31           C  
ATOM    628  OG  SER L  83      35.300  14.302  56.949  0.75 29.97           O  
ATOM    629  C   SER L  83      36.228  14.591  54.318  1.00 29.74           C  
ATOM    630  O   SER L  83      35.148  14.006  54.390  1.00 29.84           O  
ATOM    631  N   VAL L  84      37.106  14.364  53.328  1.00 30.00           N  
ATOM    632  CA  VAL L  84      36.801  13.525  52.211  1.00 29.05           C  
ATOM    633  CB  VAL L  84      37.844  13.623  51.134  1.00 28.72           C  
ATOM    634  CG1 VAL L  84      37.459  12.708  49.969  1.00 28.52           C  
ATOM    635  CG2 VAL L  84      38.006  15.095  50.742  1.00 27.87           C  
ATOM    636  C   VAL L  84      36.753  12.102  52.667  1.00 29.67           C  
ATOM    637  O   VAL L  84      37.529  11.674  53.520  1.00 29.91           O  
ATOM    638  N   GLN L  85      35.805  11.334  52.097  1.00 29.44           N  
ATOM    639  CA  GLN L  85      35.687   9.946  52.424  1.00 30.34           C  
ATOM    640  CB  GLN L  85      34.329   9.571  53.042  1.00 31.13           C  
ATOM    641  CG  GLN L  85      34.081  10.302  54.365  1.00 32.85           C  
ATOM    642  CD  GLN L  85      32.864   9.705  55.055  1.00 35.31           C  
ATOM    643  OE1 GLN L  85      32.325   8.686  54.628  1.00 37.94           O  
ATOM    644  NE2 GLN L  85      32.426  10.353  56.168  1.00 35.64           N  
ATOM    645  C   GLN L  85      35.864   9.200  51.142  1.00 30.26           C  
ATOM    646  O   GLN L  85      35.813   9.785  50.062  1.00 29.61           O  
ATOM    647  N   ALA L  86      36.071   7.873  51.229  1.00 30.04           N  
ATOM    648  CA  ALA L  86      36.349   7.064  50.076  1.00 30.34           C  
ATOM    649  CB  ALA L  86      36.537   5.577  50.426  1.00 30.07           C  
ATOM    650  C   ALA L  86      35.210   7.155  49.108  1.00 30.44           C  
ATOM    651  O   ALA L  86      35.421   7.206  47.898  1.00 29.98           O  
ATOM    652  N   GLU L  87      33.970   7.193  49.621  1.00 30.56           N  
ATOM    653  CA  GLU L  87      32.781   7.200  48.810  1.00 30.56           C  
ATOM    654  CB  GLU L  87      31.485   7.111  49.633  1.00 32.17           C  
ATOM    655  CG  GLU L  87      31.284   8.280  50.596  1.00 35.38           C  
ATOM    656  CD  GLU L  87      29.972   8.048  51.329  1.00 39.30           C  
ATOM    657  OE1 GLU L  87      28.906   8.385  50.750  1.00 39.56           O  
ATOM    658  OE2 GLU L  87      30.016   7.525  52.474  1.00 38.89           O1-
ATOM    659  C   GLU L  87      32.714   8.447  47.975  1.00 29.00           C  
ATOM    660  O   GLU L  87      32.049   8.470  46.942  1.00 29.54           O  
ATOM    661  N   ASP L  88      33.382   9.523  48.423  1.00 27.70           N  
ATOM    662  CA  ASP L  88      33.362  10.830  47.816  1.00 26.94           C  
ATOM    663  CB  ASP L  88      34.053  11.892  48.686  1.00 26.98           C  
ATOM    664  CG  ASP L  88      33.160  12.101  49.901  1.00 27.93           C  
ATOM    665  OD1 ASP L  88      31.934  11.830  49.784  1.00 27.84           O  
ATOM    666  OD2 ASP L  88      33.685  12.529  50.962  1.00 27.98           O1-
ATOM    667  C   ASP L  88      33.990  10.839  46.452  1.00 26.78           C  
ATOM    668  O   ASP L  88      33.837  11.811  45.714  1.00 26.06           O  
ATOM    669  N   LEU L  89      34.756   9.794  46.094  1.00 25.84           N  
ATOM    670  CA  LEU L  89      35.418   9.738  44.818  1.00 25.54           C  
ATOM    671  CB  LEU L  89      36.045   8.349  44.597  1.00 25.62           C  
ATOM    672  CG  LEU L  89      36.869   8.173  43.313  1.00 25.99           C  
ATOM    673  CD1 LEU L  89      38.221   8.894  43.411  1.00 27.75           C  
ATOM    674  CD2 LEU L  89      37.012   6.687  42.950  1.00 26.33           C  
ATOM    675  C   LEU L  89      34.392   9.946  43.737  1.00 24.48           C  
ATOM    676  O   LEU L  89      33.405   9.214  43.653  1.00 25.40           O  
ATOM    677  N   ALA L  90      34.608  10.961  42.867  1.00 24.07           N  
ATOM    678  CA  ALA L  90      33.665  11.215  41.812  1.00 23.19           C  
ATOM    679  CB  ALA L  90      32.219  11.385  42.313  1.00 25.19           C  
ATOM    680  C   ALA L  90      34.036  12.491  41.117  1.00 23.00           C  
ATOM    681  O   ALA L  90      35.053  13.115  41.415  1.00 23.55           O  
ATOM    682  N   VAL L  91      33.216  12.888  40.122  1.00 22.47           N  
ATOM    683  CA  VAL L  91      33.439  14.127  39.435  1.00 21.71           C  
ATOM    684  CB  VAL L  91      33.290  14.024  37.943  1.00 22.04           C  
ATOM    685  CG1 VAL L  91      33.487  15.422  37.329  1.00 18.74           C  
ATOM    686  CG2 VAL L  91      34.282  12.970  37.423  1.00 18.71           C  
ATOM    687  C   VAL L  91      32.392  15.078  39.924  1.00 22.04           C  
ATOM    688  O   VAL L  91      31.226  14.710  40.060  1.00 21.71           O  
ATOM    689  N   TYR L  92      32.783  16.339  40.202  1.00 21.72           N  
ATOM    690  CA  TYR L  92      31.851  17.301  40.717  1.00 21.59           C  
ATOM    691  CB  TYR L  92      32.352  18.034  41.975  1.00 21.13           C  
ATOM    692  CG  TYR L  92      32.505  17.032  43.069  1.00 21.76           C  
ATOM    693  CD1 TYR L  92      33.689  16.360  43.262  1.00 20.24           C  
ATOM    694  CD2 TYR L  92      31.457  16.752  43.907  1.00 20.47           C  
ATOM    695  CE1 TYR L  92      33.817  15.434  44.275  1.00 19.96           C  
ATOM    696  CE2 TYR L  92      31.579  15.831  44.918  1.00 20.86           C  
ATOM    697  CZ  TYR L  92      32.760  15.165  45.107  1.00 20.50           C  
ATOM    698  OH  TYR L  92      32.881  14.219  46.147  1.00 18.78           O  
ATOM    699  C   TYR L  92      31.640  18.346  39.664  1.00 21.79           C  
ATOM    700  O   TYR L  92      32.599  18.872  39.099  1.00 21.63           O  
ATOM    701  N   TYR L  93      30.359  18.664  39.369  1.00 21.84           N  
ATOM    702  CA  TYR L  93      30.061  19.634  38.350  1.00 22.49           C  
ATOM    703  CB  TYR L  93      29.168  19.121  37.201  1.00 22.71           C  
ATOM    704  CG  TYR L  93      29.809  18.005  36.452  1.00 22.91           C  
ATOM    705  CD1 TYR L  93      30.737  18.254  35.470  1.00 23.85           C  
ATOM    706  CD2 TYR L  93      29.480  16.700  36.733  1.00 23.83           C  
ATOM    707  CE1 TYR L  93      31.323  17.223  34.775  1.00 24.38           C  
ATOM    708  CE2 TYR L  93      30.063  15.665  36.041  1.00 24.27           C  
ATOM    709  CZ  TYR L  93      30.985  15.924  35.058  1.00 24.85           C  
ATOM    710  OH  TYR L  93      31.586  14.866  34.345  1.00 23.15           O  
ATOM    711  C   TYR L  93      29.246  20.740  38.951  1.00 22.93           C  
ATOM    712  O   TYR L  93      28.360  20.501  39.769  1.00 22.17           O  
ATOM    713  N   CYS L  94      29.538  21.996  38.550  1.00 22.32           N  
ATOM    714  CA  CYS L  94      28.745  23.114  38.972  1.00 23.33           C  
ATOM    715  CB  CYS L  94      29.560  24.369  39.370  1.00 24.96           C  
ATOM    716  SG  CYS L  94      30.616  25.012  38.035  1.00 28.49           S  
ATOM    717  C   CYS L  94      27.873  23.449  37.800  1.00 22.70           C  
ATOM    718  O   CYS L  94      28.241  23.188  36.656  1.00 22.43           O  
ATOM    719  N   HIS L  95      26.667  24.001  38.053  1.00 22.68           N  
ATOM    720  CA  HIS L  95      25.775  24.278  36.965  1.00 22.49           C  
ATOM    721  ND1 HIS L  95      22.810  24.128  35.556  1.00  0.00           N  
ATOM    722  CG  HIS L  95      23.916  23.315  35.562  1.00 23.19           C  
ATOM    723  CB  HIS L  95      24.786  23.125  36.755  1.00 22.56           C  
ATOM    724  NE2 HIS L  95      22.966  23.243  33.521  1.00 26.19           N  
ATOM    725  CD2 HIS L  95      23.999  22.783  34.313  1.00  0.00           C  
ATOM    726  CE1 HIS L  95      22.283  24.047  34.313  1.00  0.00           C  
ATOM    727  C   HIS L  95      24.990  25.513  37.294  1.00 22.33           C  
ATOM    728  O   HIS L  95      24.629  25.739  38.446  1.00 22.40           O  
ATOM    729  N   GLN L  96      24.696  26.335  36.265  1.00 21.95           N  
ATOM    730  CA  GLN L  96      24.015  27.591  36.429  1.00 21.25           C  
ATOM    731  CB  GLN L  96      24.881  28.722  35.840  1.00 21.19           C  
ATOM    732  CG  GLN L  96      24.290  30.122  35.851  1.00 21.51           C  
ATOM    733  CD  GLN L  96      23.674  30.330  34.482  1.00 22.12           C  
ATOM    734  OE1 GLN L  96      22.601  30.914  34.361  1.00 21.89           O  
ATOM    735  NE2 GLN L  96      24.368  29.848  33.416  1.00 21.64           N  
ATOM    736  C   GLN L  96      22.680  27.506  35.725  1.00 21.14           C  
ATOM    737  O   GLN L  96      22.589  27.119  34.563  1.00 21.00           O  
ATOM    738  N   HIS L  97      21.609  27.828  36.476  1.00 24.34           N  
ATOM    739  CA  HIS L  97      20.304  27.712  35.903  1.00 25.00           C  
ATOM    740  ND1 HIS L  97      20.704  25.255  38.083  1.00  0.00           N  
ATOM    741  CG  HIS L  97      19.716  25.539  37.167  1.00 23.25           C  
ATOM    742  CB  HIS L  97      19.310  26.933  36.787  1.00 23.37           C  
ATOM    743  NE2 HIS L  97      19.877  23.303  37.417  1.00  0.00           N  
ATOM    744  CD2 HIS L  97      19.222  24.335  36.770  1.00 23.40           C  
ATOM    745  CE1 HIS L  97      20.759  23.904  38.195  1.00 51.97           C  
ATOM    746  C   HIS L  97      19.691  29.078  35.806  1.00 27.01           C  
ATOM    747  O   HIS L  97      18.485  29.189  35.600  1.00 27.74           O  
ATOM    748  N   LEU L  98      20.479  30.162  35.940  1.00 28.96           N  
ATOM    749  CA  LEU L  98      19.838  31.448  35.928  1.00 30.73           C  
ATOM    750  CB  LEU L  98      20.811  32.612  36.186  1.00 31.47           C  
ATOM    751  CG  LEU L  98      20.126  33.990  36.175  1.00 40.25           C  
ATOM    752  CD1 LEU L  98      19.090  34.113  37.306  1.00 45.53           C  
ATOM    753  CD2 LEU L  98      21.162  35.124  36.191  1.00 41.75           C  
ATOM    754  C   LEU L  98      19.211  31.686  34.597  1.00 29.70           C  
ATOM    755  O   LEU L  98      18.011  31.936  34.498  1.00 28.37           O  
ATOM    756  N   SER L  99      20.017  31.585  33.524  1.00 30.11           N  
ATOM    757  CA  SER L  99      19.478  31.752  32.209  1.00 32.28           C  
ATOM    758  CB  SER L  99      20.010  32.986  31.463  1.00 40.97           C  
ATOM    759  OG  SER L  99      19.551  34.178  32.081  1.00 68.22           O  
ATOM    760  C   SER L  99      19.948  30.567  31.456  1.00 31.76           C  
ATOM    761  O   SER L  99      21.149  30.361  31.298  1.00 30.57           O  
ATOM    762  N   SER L 100      19.008  29.749  30.961  1.00 28.26           N  
ATOM    763  CA  SER L 100      19.467  28.592  30.263  1.00 26.81           C  
ATOM    764  CB  SER L 100      20.436  28.884  29.103  1.00 26.01           C  
ATOM    765  OG  SER L 100      19.767  29.586  28.070  1.00  0.00           O  
ATOM    766  C   SER L 100      20.187  27.745  31.254  1.00 25.70           C  
ATOM    767  O   SER L 100      20.136  27.985  32.461  1.00 25.79           O  
ATOM    768  N   TRP L 101      20.860  26.697  30.748  1.00 25.20           N  
ATOM    769  CA  TRP L 101      21.561  25.804  31.616  1.00 24.82           C  
ATOM    770  CB  TRP L 101      20.846  24.445  31.700  1.00 24.77           C  
ATOM    771  CG  TRP L 101      19.557  24.502  32.488  1.00 20.22           C  
ATOM    772  CD2 TRP L 101      18.315  24.971  31.953  1.00 22.08           C  
ATOM    773  CD1 TRP L 101      19.316  24.177  33.788  1.00 17.35           C  
ATOM    774  NE1 TRP L 101      18.003  24.421  34.103  1.00 22.03           N  
ATOM    775  CE2 TRP L 101      17.374  24.910  32.980  1.00 21.02           C  
ATOM    776  CE3 TRP L 101      17.985  25.420  30.709  1.00 25.94           C  
ATOM    777  CZ2 TRP L 101      16.081  25.300  32.777  1.00 25.78           C  
ATOM    778  CZ3 TRP L 101      16.682  25.807  30.506  1.00 28.06           C  
ATOM    779  CH2 TRP L 101      15.749  25.749  31.518  1.00 25.65           C  
ATOM    780  C   TRP L 101      22.933  25.565  31.054  1.00 26.02           C  
ATOM    781  O   TRP L 101      23.081  25.270  29.872  1.00 30.22           O  
ATOM    782  N   THR L 102      23.978  25.720  31.895  1.00 20.52           N  
ATOM    783  CA  THR L 102      25.325  25.386  31.522  1.00 20.04           C  
ATOM    784  CB  THR L 102      26.168  26.588  31.222  1.00 20.51           C  
ATOM    785  OG1 THR L 102      26.234  27.436  32.359  1.00 20.84           O  
ATOM    786  CG2 THR L 102      25.548  27.339  30.035  1.00 21.37           C  
ATOM    787  C   THR L 102      25.991  24.674  32.661  1.00 19.80           C  
ATOM    788  O   THR L 102      25.712  24.942  33.829  1.00 19.42           O  
ATOM    789  N   PHE L 103      26.917  23.749  32.333  1.00 20.38           N  
ATOM    790  CA  PHE L 103      27.624  22.998  33.335  1.00 20.36           C  
ATOM    791  CB  PHE L 103      27.603  21.471  33.112  1.00 21.19           C  
ATOM    792  CG  PHE L 103      26.220  20.915  33.205  1.00 20.85           C  
ATOM    793  CD1 PHE L 103      25.389  20.910  32.107  1.00 20.28           C  
ATOM    794  CD2 PHE L 103      25.764  20.370  34.385  1.00 20.30           C  
ATOM    795  CE1 PHE L 103      24.119  20.387  32.194  1.00 21.48           C  
ATOM    796  CE2 PHE L 103      24.495  19.845  34.477  1.00 21.07           C  
ATOM    797  CZ  PHE L 103      23.668  19.856  33.380  1.00 20.47           C  
ATOM    798  C   PHE L 103      29.072  23.366  33.231  1.00 21.19           C  
ATOM    799  O   PHE L 103      29.542  23.805  32.184  1.00 20.28           O  
ATOM    800  N   GLY L 104      29.817  23.208  34.343  1.00 21.07           N  
ATOM    801  CA  GLY L 104      31.229  23.462  34.324  1.00 21.09           C  
ATOM    802  C   GLY L 104      31.882  22.229  33.774  1.00 21.31           C  
ATOM    803  O   GLY L 104      31.224  21.217  33.545  1.00 21.78           O  
ATOM    804  N   GLY L 105      33.209  22.299  33.553  1.00 21.89           N  
ATOM    805  CA  GLY L 105      33.999  21.227  33.007  1.00 22.15           C  
ATOM    806  C   GLY L 105      34.016  20.067  33.953  1.00 22.72           C  
ATOM    807  O   GLY L 105      34.107  18.916  33.528  1.00 22.53           O  
ATOM    808  N   GLY L 106      33.996  20.344  35.271  1.00 22.36           N  
ATOM    809  CA  GLY L 106      33.991  19.286  36.241  1.00 22.80           C  
ATOM    810  C   GLY L 106      35.337  19.196  36.884  1.00 22.94           C  
ATOM    811  O   GLY L 106      36.351  19.583  36.306  1.00 22.71           O  
ATOM    812  N   THR L 107      35.355  18.698  38.139  1.00 22.52           N  
ATOM    813  CA  THR L 107      36.574  18.482  38.863  1.00 22.92           C  
ATOM    814  CB  THR L 107      36.704  19.350  40.083  1.00 22.86           C  
ATOM    815  OG1 THR L 107      36.658  20.722  39.718  1.00 23.36           O  
ATOM    816  CG2 THR L 107      38.039  19.039  40.780  1.00 23.19           C  
ATOM    817  C   THR L 107      36.546  17.057  39.325  1.00 23.29           C  
ATOM    818  O   THR L 107      35.632  16.647  40.041  1.00 22.96           O  
ATOM    819  N   LYS L 108      37.557  16.258  38.933  1.00 23.02           N  
ATOM    820  CA  LYS L 108      37.551  14.879  39.321  1.00 23.80           C  
ATOM    821  CB  LYS L 108      38.158  13.938  38.268  1.00 24.36           C  
ATOM    822  CG  LYS L 108      37.948  12.460  38.598  1.00 26.40           C  
ATOM    823  CD  LYS L 108      38.235  11.516  37.431  1.00 29.48           C  
ATOM    824  CE  LYS L 108      39.725  11.340  37.141  1.00 31.67           C  
ATOM    825  NZ  LYS L 108      39.922  10.231  36.182  1.00 32.79           N1+
ATOM    826  C   LYS L 108      38.336  14.740  40.582  1.00 23.62           C  
ATOM    827  O   LYS L 108      39.460  15.226  40.696  1.00 24.04           O  
ATOM    828  N   LEU L 109      37.742  14.058  41.578  1.00 23.96           N  
ATOM    829  CA  LEU L 109      38.406  13.904  42.836  1.00 24.18           C  
ATOM    830  CB  LEU L 109      37.450  14.155  44.019  1.00 24.24           C  
ATOM    831  CG  LEU L 109      38.121  14.286  45.396  1.00 24.92           C  
ATOM    832  CD1 LEU L 109      38.979  15.556  45.479  1.00 24.31           C  
ATOM    833  CD2 LEU L 109      37.082  14.222  46.523  1.00 24.84           C  
ATOM    834  C   LEU L 109      38.886  12.487  42.892  1.00 24.06           C  
ATOM    835  O   LEU L 109      38.096  11.553  42.767  1.00 23.98           O  
ATOM    836  N   GLU L 110      40.209  12.299  43.072  1.00 24.60           N  
ATOM    837  CA  GLU L 110      40.792  10.988  43.132  1.00 25.75           C  
ATOM    838  CB  GLU L 110      41.985  10.820  42.177  1.00 26.09           C  
ATOM    839  CG  GLU L 110      41.599  10.935  40.703  0.80 27.36           C  
ATOM    840  CD  GLU L 110      42.880  10.980  39.882  0.80 28.77           C  
ATOM    841  OE1 GLU L 110      43.790  10.158  40.166  0.80 29.44           O  
ATOM    842  OE2 GLU L 110      42.970  11.841  38.966  0.80 29.48           O1-
ATOM    843  C   GLU L 110      41.305  10.800  44.525  1.00 25.83           C  
ATOM    844  O   GLU L 110      41.684  11.763  45.191  1.00 26.53           O  
ATOM    845  N   ILE L 111      41.334   9.544  45.011  1.00 25.98           N  
ATOM    846  CA  ILE L 111      41.748   9.352  46.371  1.00 26.28           C  
ATOM    847  CB  ILE L 111      40.777   8.542  47.182  1.00 26.40           C  
ATOM    848  CG1 ILE L 111      39.437   9.285  47.306  0.75 29.09           C  
ATOM    849  CG2 ILE L 111      41.432   8.219  48.535  0.75 28.21           C  
ATOM    850  CD1 ILE L 111      38.308   8.427  47.875  0.80 27.02           C  
ATOM    851  C   ILE L 111      43.053   8.643  46.390  1.00 26.61           C  
ATOM    852  O   ILE L 111      43.246   7.646  45.700  1.00 26.43           O  
ATOM    853  N   LYS L 112      44.009   9.183  47.170  1.00 26.91           N  
ATOM    854  CA  LYS L 112      45.258   8.502  47.308  1.00 27.36           C  
ATOM    855  CB  LYS L 112      46.462   9.217  46.666  1.00 28.69           C  
ATOM    856  CG  LYS L 112      46.794  10.593  47.240  1.00 30.83           C  
ATOM    857  CD  LYS L 112      48.196  11.060  46.845  1.00 33.49           C  
ATOM    858  CE  LYS L 112      48.489  12.524  47.172  1.00 35.53           C  
ATOM    859  NZ  LYS L 112      47.916  13.396  46.124  1.00 35.66           N1+
ATOM    860  C   LYS L 112      45.539   8.333  48.798  1.00 27.62           C  
ATOM    861  O   LYS L 112      44.560   8.269  49.589  1.00 28.08           O  
ATOM    862  OXT LYS L 112      46.743   8.255  49.163  1.00 19.46           O1-
TER     863      LYS L 112 
ATOM    864  N   GLU H 113       8.021   6.409  45.634  1.00 34.36           N1+
ATOM    865  CA  GLU H 113       9.215   7.253  45.403  1.00 33.92           C  
ATOM    866  CB  GLU H 113      10.497   6.447  45.661  1.00 35.51           C  
ATOM    867  CG  GLU H 113      10.692   6.095  47.136  1.00 39.25           C  
ATOM    868  CD  GLU H 113      11.961   5.264  47.253  1.00 42.48           C  
ATOM    869  OE1 GLU H 113      12.529   4.901  46.190  1.00 41.45           O  
ATOM    870  OE2 GLU H 113      12.380   4.984  48.408  1.00 44.28           O1-
ATOM    871  C   GLU H 113       9.248   7.767  44.004  1.00 32.36           C  
ATOM    872  O   GLU H 113       8.594   7.232  43.111  1.00 32.17           O  
ATOM    873  N   ILE H 114      10.032   8.838  43.782  1.00 31.16           N  
ATOM    874  CA  ILE H 114      10.100   9.426  42.478  1.00 29.46           C  
ATOM    875  CB  ILE H 114      10.517  10.868  42.493  1.00 30.22           C  
ATOM    876  CG1 ILE H 114       9.437  11.731  43.166  1.00 29.80           C  
ATOM    877  CG2 ILE H 114      10.836  11.280  41.045  1.00 29.36           C  
ATOM    878  CD1 ILE H 114       9.221  11.408  44.642  1.00 41.59           C  
ATOM    879  C   ILE H 114      11.118   8.682  41.686  1.00 28.53           C  
ATOM    880  O   ILE H 114      12.234   8.462  42.151  1.00 27.41           O  
ATOM    881  N   GLN H 115      10.734   8.249  40.466  1.00 28.00           N  
ATOM    882  CA  GLN H 115      11.660   7.538  39.635  1.00 27.60           C  
ATOM    883  CB  GLN H 115      11.509   6.008  39.682  1.00 29.93           C  
ATOM    884  CG  GLN H 115      11.894   5.376  41.016  1.00 33.75           C  
ATOM    885  CD  GLN H 115      11.687   3.872  40.895  1.00 36.78           C  
ATOM    886  OE1 GLN H 115      11.983   3.119  41.821  1.00 37.45           O  
ATOM    887  NE2 GLN H 115      11.166   3.415  39.725  1.00 37.74           N  
ATOM    888  C   GLN H 115      11.449   7.919  38.205  1.00 26.24           C  
ATOM    889  O   GLN H 115      10.335   8.210  37.771  1.00 25.25           O  
ATOM    890  N   LEU H 116      12.554   7.938  37.436  1.00 24.62           N  
ATOM    891  CA  LEU H 116      12.491   8.193  36.026  1.00 24.08           C  
ATOM    892  CB  LEU H 116      13.284   9.437  35.593  1.00 23.98           C  
ATOM    893  CG  LEU H 116      12.740  10.759  36.170  1.00 23.55           C  
ATOM    894  CD1 LEU H 116      13.574  11.959  35.694  1.00 23.33           C  
ATOM    895  CD2 LEU H 116      11.242  10.930  35.873  1.00 23.11           C  
ATOM    896  C   LEU H 116      13.122   7.006  35.370  1.00 24.04           C  
ATOM    897  O   LEU H 116      14.317   6.762  35.534  1.00 23.64           O  
ATOM    898  N   GLN H 117      12.332   6.233  34.597  1.00 23.93           N  
ATOM    899  CA  GLN H 117      12.871   5.045  33.997  1.00 24.33           C  
ATOM    900  CB  GLN H 117      11.936   3.829  34.127  1.00 26.44           C  
ATOM    901  CG  GLN H 117      12.516   2.551  33.522  1.00 30.95           C  
ATOM    902  CD  GLN H 117      13.668   2.093  34.407  1.00 34.90           C  
ATOM    903  OE1 GLN H 117      13.865   2.603  35.509  1.00 36.49           O  
ATOM    904  NE2 GLN H 117      14.457   1.104  33.909  1.00 35.54           N  
ATOM    905  C   GLN H 117      13.085   5.301  32.539  1.00 23.58           C  
ATOM    906  O   GLN H 117      12.147   5.606  31.804  1.00 22.92           O  
ATOM    907  N   GLN H 118      14.345   5.171  32.079  1.00 22.65           N  
ATOM    908  CA  GLN H 118      14.646   5.436  30.701  1.00 21.92           C  
ATOM    909  CB  GLN H 118      15.961   6.212  30.510  1.00 22.03           C  
ATOM    910  CG  GLN H 118      15.913   7.589  31.177  1.00 20.92           C  
ATOM    911  CD  GLN H 118      17.236   8.303  30.951  1.00 21.22           C  
ATOM    912  OE1 GLN H 118      17.728   9.011  31.829  1.00 20.96           O  
ATOM    913  NE2 GLN H 118      17.825   8.127  29.737  1.00 20.30           N  
ATOM    914  C   GLN H 118      14.728   4.146  29.948  1.00 21.69           C  
ATOM    915  O   GLN H 118      14.910   3.078  30.528  1.00 20.74           O  
ATOM    916  N   SER H 119      14.580   4.226  28.611  1.00 21.56           N  
ATOM    917  CA  SER H 119      14.606   3.055  27.781  1.00 21.40           C  
ATOM    918  CB  SER H 119      14.114   3.308  26.345  1.00 21.46           C  
ATOM    919  OG  SER H 119      14.943   4.265  25.702  1.00 18.98           O  
ATOM    920  C   SER H 119      16.009   2.524  27.726  1.00 21.26           C  
ATOM    921  O   SER H 119      16.955   3.173  28.167  1.00 20.89           O  
ATOM    922  N   GLY H 120      16.162   1.306  27.167  1.00 20.79           N  
ATOM    923  CA  GLY H 120      17.422   0.613  27.146  1.00 20.67           C  
ATOM    924  C   GLY H 120      18.344   1.212  26.131  1.00 21.08           C  
ATOM    925  O   GLY H 120      17.975   2.108  25.373  1.00 20.57           O  
ATOM    926  N   ALA H 121      19.591   0.691  26.096  1.00 21.61           N  
ATOM    927  CA  ALA H 121      20.634   1.169  25.229  1.00 21.89           C  
ATOM    928  CB  ALA H 121      21.991   0.483  25.469  1.00 21.75           C  
ATOM    929  C   ALA H 121      20.243   0.941  23.805  1.00 23.08           C  
ATOM    930  O   ALA H 121      19.484   0.025  23.493  1.00 22.61           O  
ATOM    931  N   GLU H 122      20.748   1.806  22.897  1.00 23.45           N  
ATOM    932  CA  GLU H 122      20.382   1.709  21.512  1.00 24.73           C  
ATOM    933  CB  GLU H 122      19.583   2.928  21.012  1.00 24.76           C  
ATOM    934  CG  GLU H 122      18.170   3.042  21.584  1.00 31.66           C  
ATOM    935  CD  GLU H 122      17.250   2.185  20.728  1.00 34.38           C  
ATOM    936  OE1 GLU H 122      16.937   2.620  19.586  1.00 35.93           O  
ATOM    937  OE2 GLU H 122      16.853   1.088  21.194  1.00 34.69           O1-
ATOM    938  C   GLU H 122      21.606   1.660  20.653  1.00 24.98           C  
ATOM    939  O   GLU H 122      22.610   2.317  20.923  1.00 24.54           O  
ATOM    940  N   LEU H 123      21.540   0.846  19.581  1.00 25.17           N  
ATOM    941  CA  LEU H 123      22.585   0.779  18.604  1.00 25.44           C  
ATOM    942  CB  LEU H 123      23.162  -0.637  18.432  1.00 26.16           C  
ATOM    943  CG  LEU H 123      24.290  -0.732  17.391  1.00 29.66           C  
ATOM    944  CD1 LEU H 123      25.539   0.038  17.846  1.00 28.35           C  
ATOM    945  CD2 LEU H 123      24.584  -2.196  17.033  1.00 30.74           C  
ATOM    946  C   LEU H 123      21.925   1.159  17.313  1.00 25.33           C  
ATOM    947  O   LEU H 123      20.958   0.522  16.899  1.00 25.32           O  
ATOM    948  N   VAL H 124      22.417   2.221  16.644  1.00 24.42           N  
ATOM    949  CA  VAL H 124      21.775   2.646  15.431  1.00 25.50           C  
ATOM    950  CB  VAL H 124      20.909   3.861  15.609  1.00 25.52           C  
ATOM    951  CG1 VAL H 124      19.715   3.487  16.504  1.00 26.30           C  
ATOM    952  CG2 VAL H 124      21.771   4.995  16.189  1.00 25.39           C  
ATOM    953  C   VAL H 124      22.811   2.975  14.402  1.00 25.83           C  
ATOM    954  O   VAL H 124      23.975   3.219  14.716  1.00 25.88           O  
ATOM    955  N   LYS H 125      22.381   2.969  13.124  1.00 26.46           N  
ATOM    956  CA  LYS H 125      23.233   3.222  11.997  1.00 27.56           C  
ATOM    957  CB  LYS H 125      22.671   2.634  10.690  1.00 28.91           C  
ATOM    958  CG  LYS H 125      22.116   1.212  10.835  1.00 32.36           C  
ATOM    959  CD  LYS H 125      23.111   0.173  11.356  0.80 34.83           C  
ATOM    960  CE  LYS H 125      23.740  -0.686  10.259  0.80 36.69           C  
ATOM    961  NZ  LYS H 125      24.850   0.051   9.620  0.80 37.82           N1+
ATOM    962  C   LYS H 125      23.296   4.707  11.807  1.00 26.40           C  
ATOM    963  O   LYS H 125      22.417   5.436  12.261  1.00 25.11           O  
ATOM    964  N   PRO H 126      24.320   5.185  11.152  1.00 26.37           N  
ATOM    965  CA  PRO H 126      24.414   6.598  10.925  1.00 26.12           C  
ATOM    966  CD  PRO H 126      25.628   4.554  11.220  1.00 28.16           C  
ATOM    967  CB  PRO H 126      25.832   6.843  10.417  1.00 26.24           C  
ATOM    968  CG  PRO H 126      26.643   5.698  11.054  1.00 28.47           C  
ATOM    969  C   PRO H 126      23.334   7.035   9.989  1.00 25.98           C  
ATOM    970  O   PRO H 126      23.003   6.287   9.071  1.00 26.23           O  
ATOM    971  N   GLY H 127      22.763   8.235  10.217  1.00 25.22           N  
ATOM    972  CA  GLY H 127      21.744   8.759   9.355  1.00 25.84           C  
ATOM    973  C   GLY H 127      20.397   8.341   9.867  1.00 25.87           C  
ATOM    974  O   GLY H 127      19.373   8.846   9.412  1.00 26.14           O  
ATOM    975  N   ALA H 128      20.366   7.409  10.837  1.00 25.56           N  
ATOM    976  CA  ALA H 128      19.130   6.910  11.377  1.00 25.34           C  
ATOM    977  CB  ALA H 128      19.250   5.513  12.011  1.00 25.57           C  
ATOM    978  C   ALA H 128      18.644   7.844  12.442  1.00 25.44           C  
ATOM    979  O   ALA H 128      19.291   8.842  12.755  1.00 25.08           O  
ATOM    980  N   SER H 129      17.443   7.556  12.988  1.00 25.25           N  
ATOM    981  CA  SER H 129      16.876   8.345  14.046  1.00 25.13           C  
ATOM    982  CB  SER H 129      15.564   9.046  13.656  1.00 25.70           C  
ATOM    983  OG  SER H 129      15.813  10.042  12.675  1.00 28.33           O  
ATOM    984  C   SER H 129      16.567   7.419  15.184  1.00 24.78           C  
ATOM    985  O   SER H 129      16.447   6.208  14.999  1.00 25.05           O  
ATOM    986  N   VAL H 130      16.467   7.971  16.412  1.00 23.67           N  
ATOM    987  CA  VAL H 130      16.181   7.159  17.560  1.00 23.15           C  
ATOM    988  CB  VAL H 130      17.429   6.818  18.323  1.00 23.49           C  
ATOM    989  CG1 VAL H 130      18.116   8.120  18.751  1.00 24.23           C  
ATOM    990  CG2 VAL H 130      17.072   5.901  19.495  1.00 23.30           C  
ATOM    991  C   VAL H 130      15.244   7.919  18.455  1.00 23.07           C  
ATOM    992  O   VAL H 130      15.256   9.148  18.486  1.00 22.22           O  
ATOM    993  N   LYS H 131      14.381   7.190  19.193  1.00 22.35           N  
ATOM    994  CA  LYS H 131      13.443   7.818  20.079  1.00 22.25           C  
ATOM    995  CB  LYS H 131      11.988   7.564  19.648  1.00 22.93           C  
ATOM    996  CG  LYS H 131      10.914   8.276  20.471  1.00 24.76           C  
ATOM    997  CD  LYS H 131       9.543   8.218  19.791  1.00 26.37           C  
ATOM    998  CE  LYS H 131       8.400   8.813  20.613  1.00 27.27           C  
ATOM    999  NZ  LYS H 131       7.124   8.674  19.875  1.00 28.26           N1+
ATOM   1000  C   LYS H 131      13.637   7.204  21.432  1.00 22.11           C  
ATOM   1001  O   LYS H 131      13.398   6.013  21.620  1.00 22.60           O  
ATOM   1002  N   ILE H 132      14.054   8.019  22.421  1.00 21.56           N  
ATOM   1003  CA  ILE H 132      14.326   7.530  23.744  1.00 21.61           C  
ATOM   1004  CB  ILE H 132      15.583   8.103  24.341  1.00 21.81           C  
ATOM   1005  CG1 ILE H 132      16.803   7.758  23.469  1.00 21.33           C  
ATOM   1006  CG2 ILE H 132      15.704   7.602  25.791  1.00 21.56           C  
ATOM   1007  CD1 ILE H 132      18.056   8.558  23.832  1.00 25.57           C  
ATOM   1008  C   ILE H 132      13.188   7.951  24.625  1.00 21.85           C  
ATOM   1009  O   ILE H 132      12.613   9.023  24.441  1.00 21.83           O  
ATOM   1010  N   SER H 133      12.811   7.093  25.596  1.00 21.61           N  
ATOM   1011  CA  SER H 133      11.694   7.416  26.440  1.00 21.62           C  
ATOM   1012  CB  SER H 133      10.584   6.352  26.425  1.00 21.64           C  
ATOM   1013  OG  SER H 133      11.058   5.135  26.982  1.00 21.00           O  
ATOM   1014  C   SER H 133      12.148   7.557  27.864  1.00 21.66           C  
ATOM   1015  O   SER H 133      13.183   7.030  28.263  1.00 21.96           O  
ATOM   1016  N   CYS H 134      11.373   8.332  28.655  0.90 22.23           N  
ATOM   1017  CA  CYS H 134      11.650   8.531  30.049  0.90 21.87           C  
ATOM   1018  CB  CYS H 134      12.289   9.917  30.325  0.90 22.27           C  
ATOM   1019  SG  CYS H 134      12.672  10.248  32.073  0.90 23.52           S  
ATOM   1020  C   CYS H 134      10.325   8.452  30.749  0.90 21.80           C  
ATOM   1021  O   CYS H 134       9.512   9.371  30.658  0.90 20.76           O  
ATOM   1022  N   LYS H 135      10.065   7.343  31.476  1.00 21.48           N  
ATOM   1023  CA  LYS H 135       8.782   7.224  32.113  1.00 21.95           C  
ATOM   1024  CB  LYS H 135       8.185   5.807  32.153  1.00 23.54           C  
ATOM   1025  CG  LYS H 135       6.819   5.813  32.845  1.00 26.74           C  
ATOM   1026  CD  LYS H 135       5.942   4.591  32.581  1.00 30.07           C  
ATOM   1027  CE  LYS H 135       4.530   4.744  33.159  1.00 31.03           C  
ATOM   1028  NZ  LYS H 135       3.703   3.566  32.822  1.00 32.01           N1+
ATOM   1029  C   LYS H 135       8.898   7.705  33.521  1.00 20.97           C  
ATOM   1030  O   LYS H 135       9.815   7.336  34.252  1.00 20.39           O  
ATOM   1031  N   ALA H 136       7.935   8.546  33.940  1.00 20.57           N  
ATOM   1032  CA  ALA H 136       7.994   9.124  35.249  1.00 21.11           C  
ATOM   1033  CB  ALA H 136       7.781  10.647  35.247  1.00 20.34           C  
ATOM   1034  C   ALA H 136       6.921   8.535  36.103  1.00 21.73           C  
ATOM   1035  O   ALA H 136       5.836   8.202  35.628  1.00 22.22           O  
ATOM   1036  N   SER H 137       7.231   8.361  37.405  1.00 21.97           N  
ATOM   1037  CA  SER H 137       6.265   7.855  38.333  1.00 22.21           C  
ATOM   1038  CB  SER H 137       6.254   6.320  38.426  1.00 22.30           C  
ATOM   1039  OG  SER H 137       7.503   5.850  38.910  1.00 23.35           O  
ATOM   1040  C   SER H 137       6.621   8.381  39.688  1.00 22.21           C  
ATOM   1041  O   SER H 137       7.759   8.780  39.930  1.00 21.57           O  
ATOM   1042  N   GLY H 138       5.613   8.386  40.585  1.00 67.03           N  
ATOM   1043  CA  GLY H 138       5.778   8.770  41.954  1.00 66.47           C  
ATOM   1044  C   GLY H 138       5.349  10.189  42.160  1.00 64.51           C  
ATOM   1045  O   GLY H 138       5.125  10.603  43.297  1.00 67.27           O  
ATOM   1046  N   TYR H 139       5.216  10.985  41.080  1.00 69.61           N  
ATOM   1047  CA  TYR H 139       4.829  12.353  41.287  1.00 66.60           C  
ATOM   1048  CB  TYR H 139       6.012  13.350  41.304  1.00 63.16           C  
ATOM   1049  CG  TYR H 139       6.702  13.392  39.974  1.00 56.65           C  
ATOM   1050  CD1 TYR H 139       6.175  14.098  38.919  1.00 57.65           C  
ATOM   1051  CD2 TYR H 139       7.902  12.756  39.775  1.00 56.93           C  
ATOM   1052  CE1 TYR H 139       6.802  14.150  37.697  1.00 56.16           C  
ATOM   1053  CE2 TYR H 139       8.537  12.802  38.555  1.00 55.42           C  
ATOM   1054  CZ  TYR H 139       7.988  13.497  37.509  1.00 55.27           C  
ATOM   1055  OH  TYR H 139       8.640  13.546  36.260  1.00 52.87           O  
ATOM   1056  C   TYR H 139       3.895  12.773  40.197  1.00 67.97           C  
ATOM   1057  O   TYR H 139       3.597  12.008  39.280  1.00 69.29           O  
ATOM   1058  N   SER H 140       3.408  14.030  40.281  1.00 64.71           N  
ATOM   1059  CA  SER H 140       2.527  14.542  39.275  1.00 62.24           C  
ATOM   1060  CB  SER H 140       1.684  15.735  39.759  1.00 62.46           C  
ATOM   1061  OG  SER H 140       0.835  16.188  38.717  1.00 70.42           O  
ATOM   1062  C   SER H 140       3.397  15.004  38.149  1.00 59.00           C  
ATOM   1063  O   SER H 140       4.139  15.980  38.264  1.00 56.38           O  
ATOM   1064  N   PHE H 141       3.268  14.318  37.001  1.00 62.65           N  
ATOM   1065  CA  PHE H 141       4.096  14.483  35.839  1.00 58.03           C  
ATOM   1066  CB  PHE H 141       3.684  13.494  34.734  1.00 59.64           C  
ATOM   1067  CG  PHE H 141       4.576  13.651  33.551  1.00 57.29           C  
ATOM   1068  CD1 PHE H 141       5.842  13.117  33.559  1.00 56.02           C  
ATOM   1069  CD2 PHE H 141       4.139  14.308  32.425  1.00 57.52           C  
ATOM   1070  CE1 PHE H 141       6.665  13.247  32.466  1.00 56.40           C  
ATOM   1071  CE2 PHE H 141       4.955  14.440  31.328  1.00 55.54           C  
ATOM   1072  CZ  PHE H 141       6.224  13.915  31.350  1.00 54.17           C  
ATOM   1073  C   PHE H 141       4.009  15.876  35.291  1.00 56.29           C  
ATOM   1074  O   PHE H 141       5.029  16.491  34.985  1.00 56.11           O  
ATOM   1075  N   THR H 142       2.789  16.425  35.174  1.00 57.04           N  
ATOM   1076  CA  THR H 142       2.601  17.706  34.553  1.00 58.06           C  
ATOM   1077  CB  THR H 142       1.154  18.089  34.424  1.00 61.77           C  
ATOM   1078  OG1 THR H 142       0.550  18.185  35.705  1.00 64.25           O  
ATOM   1079  CG2 THR H 142       0.441  17.023  33.576  1.00 60.50           C  
ATOM   1080  C   THR H 142       3.284  18.787  35.332  1.00 58.40           C  
ATOM   1081  O   THR H 142       3.876  19.698  34.755  1.00 56.89           O  
ATOM   1082  N   GLY H 143       3.271  18.673  36.668  1.00 60.60           N  
ATOM   1083  CA  GLY H 143       3.706  19.701  37.571  1.00 59.92           C  
ATOM   1084  C   GLY H 143       5.129  20.115  37.333  1.00 57.99           C  
ATOM   1085  O   GLY H 143       5.482  21.249  37.654  1.00 57.88           O  
ATOM   1086  N   TYR H 144       5.999  19.225  36.814  1.00 52.66           N  
ATOM   1087  CA  TYR H 144       7.394  19.587  36.743  1.00 50.44           C  
ATOM   1088  CB  TYR H 144       8.296  18.596  37.496  1.00 51.18           C  
ATOM   1089  CG  TYR H 144       7.831  18.564  38.912  1.00 50.73           C  
ATOM   1090  CD1 TYR H 144       6.725  17.819  39.249  1.00 54.65           C  
ATOM   1091  CD2 TYR H 144       8.491  19.261  39.898  1.00 50.19           C  
ATOM   1092  CE1 TYR H 144       6.276  17.774  40.547  1.00 59.07           C  
ATOM   1093  CE2 TYR H 144       8.047  19.219  41.199  1.00 55.87           C  
ATOM   1094  CZ  TYR H 144       6.938  18.475  41.525  1.00 61.14           C  
ATOM   1095  OH  TYR H 144       6.476  18.426  42.856  1.00 63.53           O  
ATOM   1096  C   TYR H 144       7.878  19.598  35.320  1.00 49.36           C  
ATOM   1097  O   TYR H 144       7.217  19.076  34.422  1.00 51.78           O  
ATOM   1098  N   ASN H 145       9.042  20.258  35.079  1.00 19.31           N  
ATOM   1099  CA  ASN H 145       9.632  20.303  33.768  1.00 19.19           C  
ATOM   1100  CB  ASN H 145      10.511  21.544  33.535  1.00 20.33           C  
ATOM   1101  CG  ASN H 145       9.622  22.778  33.571  1.00 20.62           C  
ATOM   1102  OD1 ASN H 145       8.408  22.682  33.749  1.00  0.00           O  
ATOM   1103  ND2 ASN H 145      10.241  23.975  33.389  1.00  0.00           N  
ATOM   1104  C   ASN H 145      10.518  19.103  33.597  1.00 19.65           C  
ATOM   1105  O   ASN H 145      11.016  18.548  34.577  1.00 19.36           O  
ATOM   1106  N   MET H 146      10.718  18.651  32.338  1.00 19.32           N  
ATOM   1107  CA  MET H 146      11.603  17.547  32.102  1.00 19.62           C  
ATOM   1108  CB  MET H 146      10.953  16.383  31.333  1.00 20.64           C  
ATOM   1109  CG  MET H 146      11.802  15.111  31.320  1.00 27.22           C  
ATOM   1110  SD  MET H 146      11.969  14.301  32.941  1.00 29.35           S  
ATOM   1111  CE  MET H 146      10.234  13.781  33.068  1.00 27.37           C  
ATOM   1112  C   MET H 146      12.738  18.070  31.276  1.00 19.32           C  
ATOM   1113  O   MET H 146      12.528  18.635  30.205  1.00 19.06           O  
ATOM   1114  N   ASN H 147      13.982  17.887  31.766  1.00 18.41           N  
ATOM   1115  CA  ASN H 147      15.144  18.372  31.071  1.00 18.57           C  
ATOM   1116  CB  ASN H 147      16.124  19.167  31.961  1.00 18.22           C  
ATOM   1117  CG  ASN H 147      15.558  20.550  32.274  1.00 20.08           C  
ATOM   1118  OD1 ASN H 147      15.058  20.796  33.370  1.00 14.68           O  
ATOM   1119  ND2 ASN H 147      15.657  21.490  31.298  1.00 14.17           N  
ATOM   1120  C   ASN H 147      15.909  17.192  30.548  1.00 18.45           C  
ATOM   1121  O   ASN H 147      15.796  16.086  31.072  1.00 18.27           O  
ATOM   1122  N   TRP H 148      16.694  17.399  29.468  1.00 17.63           N  
ATOM   1123  CA  TRP H 148      17.471  16.322  28.916  1.00 17.62           C  
ATOM   1124  CB  TRP H 148      17.004  15.898  27.515  1.00 17.93           C  
ATOM   1125  CG  TRP H 148      15.658  15.212  27.536  1.00 18.11           C  
ATOM   1126  CD2 TRP H 148      15.486  13.786  27.532  1.00 18.45           C  
ATOM   1127  CD1 TRP H 148      14.406  15.752  27.560  1.00 18.33           C  
ATOM   1128  NE1 TRP H 148      13.463  14.751  27.575  1.00 18.64           N  
ATOM   1129  CE2 TRP H 148      14.115  13.536  27.557  1.00 18.84           C  
ATOM   1130  CE3 TRP H 148      16.396  12.768  27.511  1.00 17.72           C  
ATOM   1131  CZ2 TRP H 148      13.632  12.257  27.559  1.00 18.16           C  
ATOM   1132  CZ3 TRP H 148      15.905  11.481  27.514  1.00 18.23           C  
ATOM   1133  CH2 TRP H 148      14.550  11.230  27.538  1.00 17.85           C  
ATOM   1134  C   TRP H 148      18.907  16.757  28.848  1.00 17.71           C  
ATOM   1135  O   TRP H 148      19.204  17.910  28.538  1.00 17.07           O  
ATOM   1136  N   VAL H 149      19.838  15.821  29.149  1.00 17.33           N  
ATOM   1137  CA  VAL H 149      21.239  16.145  29.189  1.00 17.34           C  
ATOM   1138  CB  VAL H 149      21.784  16.186  30.587  1.00 17.91           C  
ATOM   1139  CG1 VAL H 149      23.299  16.436  30.521  1.00 18.54           C  
ATOM   1140  CG2 VAL H 149      21.012  17.251  31.388  1.00 18.28           C  
ATOM   1141  C   VAL H 149      22.029  15.113  28.436  1.00 17.62           C  
ATOM   1142  O   VAL H 149      21.700  13.926  28.438  1.00 18.04           O  
ATOM   1143  N   LYS H 150      23.117  15.558  27.771  1.00 17.40           N  
ATOM   1144  CA  LYS H 150      23.951  14.665  27.010  1.00 17.67           C  
ATOM   1145  CB  LYS H 150      24.175  15.141  25.565  1.00 17.44           C  
ATOM   1146  CG  LYS H 150      25.061  14.214  24.729  1.00 17.93           C  
ATOM   1147  CD  LYS H 150      25.145  14.621  23.255  1.00 18.41           C  
ATOM   1148  CE  LYS H 150      26.195  13.842  22.458  1.00 19.85           C  
ATOM   1149  NZ  LYS H 150      26.263  14.358  21.073  1.00 19.31           N1+
ATOM   1150  C   LYS H 150      25.304  14.596  27.654  1.00 17.75           C  
ATOM   1151  O   LYS H 150      25.837  15.605  28.111  1.00 18.06           O  
ATOM   1152  N   GLN H 151      25.887  13.380  27.729  1.00 18.23           N  
ATOM   1153  CA  GLN H 151      27.209  13.254  28.279  1.00 19.29           C  
ATOM   1154  CB  GLN H 151      27.230  12.683  29.710  1.00 18.50           C  
ATOM   1155  CG  GLN H 151      28.638  12.597  30.310  1.00 18.07           C  
ATOM   1156  CD  GLN H 151      28.539  12.105  31.749  1.00 18.80           C  
ATOM   1157  OE1 GLN H 151      27.794  11.175  32.056  1.00 19.48           O  
ATOM   1158  NE2 GLN H 151      29.312  12.752  32.663  1.00 17.97           N  
ATOM   1159  C   GLN H 151      27.998  12.332  27.395  1.00 21.14           C  
ATOM   1160  O   GLN H 151      27.710  11.138  27.313  1.00 20.57           O  
ATOM   1161  N   SER H 152      29.029  12.873  26.708  1.00 23.25           N  
ATOM   1162  CA  SER H 152      29.865  12.080  25.847  1.00 25.86           C  
ATOM   1163  CB  SER H 152      30.671  12.914  24.834  1.00 26.09           C  
ATOM   1164  OG  SER H 152      29.793  13.608  23.961  1.00 31.28           O  
ATOM   1165  C   SER H 152      30.841  11.372  26.728  1.00 27.74           C  
ATOM   1166  O   SER H 152      31.120  11.811  27.842  1.00 27.75           O  
ATOM   1167  N   HIS H 153      31.409  10.254  26.239  1.00 29.76           N  
ATOM   1168  CA  HIS H 153      32.281   9.490  27.077  1.00 31.48           C  
ATOM   1169  ND1 HIS H 153      34.905   7.262  27.495  1.00 50.54           N  
ATOM   1170  CG  HIS H 153      33.537   7.304  27.341  1.00 36.63           C  
ATOM   1171  CB  HIS H 153      32.814   8.217  26.396  1.00 32.38           C  
ATOM   1172  NE2 HIS H 153      34.060   5.755  28.896  1.00 52.42           N  
ATOM   1173  CD2 HIS H 153      33.037   6.378  28.205  1.00 49.49           C  
ATOM   1174  CE1 HIS H 153      35.163   6.319  28.436  1.00 51.90           C  
ATOM   1175  C   HIS H 153      33.443  10.337  27.487  1.00 31.81           C  
ATOM   1176  O   HIS H 153      34.172  10.869  26.651  1.00 32.15           O  
ATOM   1177  N   GLY H 154      33.631  10.485  28.815  1.00 32.51           N  
ATOM   1178  CA  GLY H 154      34.753  11.194  29.367  1.00 32.90           C  
ATOM   1179  C   GLY H 154      34.536  12.671  29.298  1.00 32.97           C  
ATOM   1180  O   GLY H 154      35.461  13.446  29.542  1.00 33.51           O  
ATOM   1181  N   LYS H 155      33.307  13.118  28.996  1.00 32.23           N  
ATOM   1182  CA  LYS H 155      33.134  14.531  28.834  1.00 31.86           C  
ATOM   1183  CB  LYS H 155      32.485  14.913  27.490  1.00 32.80           C  
ATOM   1184  CG  LYS H 155      33.276  14.493  26.246  1.00 34.74           C  
ATOM   1185  CD  LYS H 155      34.626  15.189  26.065  0.80 36.66           C  
ATOM   1186  CE  LYS H 155      35.400  14.684  24.846  0.67 37.22           C  
ATOM   1187  NZ  LYS H 155      34.654  14.993  23.604  0.67 37.27           N1+
ATOM   1188  C   LYS H 155      32.219  15.036  29.895  1.00 30.78           C  
ATOM   1189  O   LYS H 155      31.750  14.295  30.758  1.00 30.83           O  
ATOM   1190  N   SER H 156      31.976  16.359  29.849  1.00 29.09           N  
ATOM   1191  CA  SER H 156      31.117  17.026  30.775  1.00 27.45           C  
ATOM   1192  CB  SER H 156      31.411  18.531  30.901  1.00 27.28           C  
ATOM   1193  OG  SER H 156      31.207  19.175  29.652  1.00 27.86           O  
ATOM   1194  C   SER H 156      29.705  16.861  30.310  1.00 25.49           C  
ATOM   1195  O   SER H 156      29.424  16.166  29.336  1.00 25.49           O  
ATOM   1196  N   LEU H 157      28.770  17.492  31.038  1.00 24.47           N  
ATOM   1197  CA  LEU H 157      27.370  17.366  30.775  1.00 22.89           C  
ATOM   1198  CB  LEU H 157      26.568  17.392  32.085  1.00 22.49           C  
ATOM   1199  CG  LEU H 157      26.943  16.241  33.037  1.00 21.66           C  
ATOM   1200  CD1 LEU H 157      26.265  16.392  34.405  1.00 22.11           C  
ATOM   1201  CD2 LEU H 157      26.647  14.875  32.402  1.00 21.83           C  
ATOM   1202  C   LEU H 157      26.934  18.529  29.939  1.00 22.42           C  
ATOM   1203  O   LEU H 157      27.402  19.652  30.116  1.00 21.57           O  
ATOM   1204  N   GLU H 158      26.030  18.276  28.971  1.00 21.57           N  
ATOM   1205  CA  GLU H 158      25.537  19.350  28.161  1.00 21.78           C  
ATOM   1206  CB  GLU H 158      26.059  19.324  26.712  1.00 22.58           C  
ATOM   1207  CG  GLU H 158      25.905  17.991  25.983  1.00 25.25           C  
ATOM   1208  CD  GLU H 158      26.531  18.174  24.606  1.00 27.61           C  
ATOM   1209  OE1 GLU H 158      26.506  19.327  24.101  1.00 28.91           O  
ATOM   1210  OE2 GLU H 158      27.043  17.170  24.043  1.00 27.78           O1-
ATOM   1211  C   GLU H 158      24.039  19.322  28.188  1.00 20.77           C  
ATOM   1212  O   GLU H 158      23.415  18.266  28.101  1.00 20.58           O  
ATOM   1213  N   TRP H 159      23.423  20.514  28.321  1.00 20.26           N  
ATOM   1214  CA  TRP H 159      21.996  20.620  28.433  1.00 19.59           C  
ATOM   1215  CB  TRP H 159      21.571  21.871  29.214  1.00 19.63           C  
ATOM   1216  CG  TRP H 159      20.084  22.079  29.304  1.00 20.55           C  
ATOM   1217  CD2 TRP H 159      19.363  23.019  28.494  1.00 20.49           C  
ATOM   1218  CD1 TRP H 159      19.169  21.493  30.129  1.00 19.78           C  
ATOM   1219  NE1 TRP H 159      17.920  22.008  29.881  1.00 20.30           N  
ATOM   1220  CE2 TRP H 159      18.026  22.951  28.879  1.00 20.88           C  
ATOM   1221  CE3 TRP H 159      19.783  23.874  27.514  1.00 20.54           C  
ATOM   1222  CZ2 TRP H 159      17.081  23.739  28.284  1.00 21.08           C  
ATOM   1223  CZ3 TRP H 159      18.828  24.666  26.914  1.00 21.18           C  
ATOM   1224  CH2 TRP H 159      17.504  24.598  27.294  1.00 21.42           C  
ATOM   1225  C   TRP H 159      21.412  20.706  27.058  1.00 19.66           C  
ATOM   1226  O   TRP H 159      21.745  21.608  26.292  1.00 19.64           O  
ATOM   1227  N   ILE H 160      20.589  19.699  26.690  1.00 18.90           N  
ATOM   1228  CA  ILE H 160      19.921  19.620  25.420  1.00 19.22           C  
ATOM   1229  CB  ILE H 160      19.444  18.226  25.135  1.00 20.02           C  
ATOM   1230  CG1 ILE H 160      20.640  17.258  25.102  1.00 21.83           C  
ATOM   1231  CG2 ILE H 160      18.638  18.251  23.825  1.00 21.13           C  
ATOM   1232  CD1 ILE H 160      20.235  15.786  25.139  1.00 22.12           C  
ATOM   1233  C   ILE H 160      18.732  20.538  25.324  1.00 19.55           C  
ATOM   1234  O   ILE H 160      18.617  21.316  24.378  1.00 19.24           O  
ATOM   1235  N   GLY H 161      17.816  20.482  26.319  1.00 19.07           N  
ATOM   1236  CA  GLY H 161      16.624  21.290  26.255  1.00 18.88           C  
ATOM   1237  C   GLY H 161      15.669  20.860  27.332  1.00 19.40           C  
ATOM   1238  O   GLY H 161      15.960  19.965  28.125  1.00 19.45           O  
ATOM   1239  N   LYS H 162      14.485  21.510  27.385  1.00 19.09           N  
ATOM   1240  CA  LYS H 162      13.518  21.206  28.406  1.00 19.43           C  
ATOM   1241  CB  LYS H 162      13.509  22.228  29.556  1.00 20.01           C  
ATOM   1242  CG  LYS H 162      13.215  23.661  29.106  1.00 22.06           C  
ATOM   1243  CD  LYS H 162      12.966  24.633  30.262  1.00 31.82           C  
ATOM   1244  CE  LYS H 162      11.498  24.727  30.687  1.00  0.00           C  
ATOM   1245  NZ  LYS H 162      10.716  25.419  29.639  1.00  0.00           N1+
ATOM   1246  C   LYS H 162      12.150  21.227  27.803  1.00 18.59           C  
ATOM   1247  O   LYS H 162      11.922  21.843  26.763  1.00 19.42           O  
ATOM   1248  N   ILE H 163      11.205  20.507  28.439  1.00 18.27           N  
ATOM   1249  CA  ILE H 163       9.852  20.510  27.967  1.00 18.24           C  
ATOM   1250  CB  ILE H 163       9.476  19.262  27.220  1.00 18.52           C  
ATOM   1251  CG1 ILE H 163       8.093  19.437  26.570  1.00 17.55           C  
ATOM   1252  CG2 ILE H 163       9.593  18.060  28.175  1.00 17.97           C  
ATOM   1253  CD1 ILE H 163       7.762  18.361  25.537  1.00 17.84           C  
ATOM   1254  C   ILE H 163       8.934  20.641  29.143  1.00 19.14           C  
ATOM   1255  O   ILE H 163       9.184  20.082  30.210  1.00 18.84           O  
ATOM   1256  N   ASN H 164       7.840  21.412  28.975  1.00 19.43           N  
ATOM   1257  CA  ASN H 164       6.858  21.546  30.017  1.00 20.08           C  
ATOM   1258  CB  ASN H 164       6.202  22.942  30.032  1.00 20.73           C  
ATOM   1259  CG  ASN H 164       5.375  23.144  31.301  1.00 24.89           C  
ATOM   1260  OD1 ASN H 164       5.112  24.277  31.703  1.00 27.58           O  
ATOM   1261  ND2 ASN H 164       4.948  22.030  31.954  1.00 19.66           N  
ATOM   1262  C   ASN H 164       5.803  20.546  29.660  1.00 20.28           C  
ATOM   1263  O   ASN H 164       5.125  20.699  28.649  1.00 20.41           O  
ATOM   1264  N   PRO H 165       5.567  19.561  30.469  1.00 55.83           N  
ATOM   1265  CA  PRO H 165       4.595  18.569  30.105  1.00 58.64           C  
ATOM   1266  CD  PRO H 165       6.588  19.032  31.357  1.00 52.95           C  
ATOM   1267  CB  PRO H 165       4.750  17.453  31.135  1.00 57.02           C  
ATOM   1268  CG  PRO H 165       6.228  17.549  31.553  1.00 55.50           C  
ATOM   1269  C   PRO H 165       3.197  19.083  29.969  1.00 60.40           C  
ATOM   1270  O   PRO H 165       2.448  18.531  29.165  1.00 61.69           O  
ATOM   1271  N   TYR H 166       2.799  20.106  30.749  1.00 62.67           N  
ATOM   1272  CA  TYR H 166       1.437  20.554  30.662  1.00 67.01           C  
ATOM   1273  CB  TYR H 166       1.150  21.664  31.689  1.00 66.99           C  
ATOM   1274  CG  TYR H 166      -0.270  22.104  31.575  1.00 72.22           C  
ATOM   1275  CD1 TYR H 166      -0.645  23.045  30.643  1.00 76.45           C  
ATOM   1276  CD2 TYR H 166      -1.230  21.570  32.402  1.00 74.03           C  
ATOM   1277  CE1 TYR H 166      -1.956  23.452  30.543  1.00 79.90           C  
ATOM   1278  CE2 TYR H 166      -2.542  21.972  32.309  1.00 77.74           C  
ATOM   1279  CZ  TYR H 166      -2.905  22.914  31.378  1.00 81.00           C  
ATOM   1280  OH  TYR H 166      -4.251  23.327  31.284  1.00 82.77           O  
ATOM   1281  C   TYR H 166       1.181  21.140  29.306  1.00 68.05           C  
ATOM   1282  O   TYR H 166       0.292  20.694  28.580  1.00 68.13           O  
ATOM   1283  N   TYR H 167       1.975  22.165  28.940  1.00 67.52           N  
ATOM   1284  CA  TYR H 167       1.844  22.864  27.690  1.00 69.36           C  
ATOM   1285  CB  TYR H 167       2.534  24.236  27.685  1.00 75.85           C  
ATOM   1286  CG  TYR H 167       1.677  25.153  28.482  1.00 84.41           C  
ATOM   1287  CD1 TYR H 167       1.814  25.273  29.846  1.00 87.20           C  
ATOM   1288  CD2 TYR H 167       0.713  25.893  27.840  1.00 87.78           C  
ATOM   1289  CE1 TYR H 167       1.002  26.131  30.553  1.00 89.56           C  
ATOM   1290  CE2 TYR H 167      -0.100  26.749  28.539  1.00 88.39           C  
ATOM   1291  CZ  TYR H 167       0.047  26.871  29.900  1.00 91.74           C  
ATOM   1292  OH  TYR H 167      -0.787  27.749  30.623  1.00 96.26           O  
ATOM   1293  C   TYR H 167       2.376  22.087  26.535  1.00 63.54           C  
ATOM   1294  O   TYR H 167       1.774  22.050  25.463  1.00 62.70           O  
ATOM   1295  N   GLY H 168       3.533  21.438  26.734  1.00 55.15           N  
ATOM   1296  CA  GLY H 168       4.212  20.792  25.656  1.00 57.31           C  
ATOM   1297  C   GLY H 168       5.169  21.810  25.098  1.00 57.94           C  
ATOM   1298  O   GLY H 168       5.753  21.594  24.037  1.00 56.51           O  
ATOM   1299  N   SER H 169       5.339  22.957  25.805  1.00 23.97           N  
ATOM   1300  CA  SER H 169       6.237  23.998  25.385  1.00 23.84           C  
ATOM   1301  CB  SER H 169       6.134  25.276  26.236  1.00 25.63           C  
ATOM   1302  OG  SER H 169       4.831  25.829  26.135  1.00 29.62           O  
ATOM   1303  C   SER H 169       7.637  23.492  25.530  1.00 23.94           C  
ATOM   1304  O   SER H 169       7.934  22.725  26.445  1.00 23.25           O  
ATOM   1305  N   THR H 170       8.540  23.916  24.621  1.00 23.35           N  
ATOM   1306  CA  THR H 170       9.888  23.430  24.698  1.00 24.03           C  
ATOM   1307  CB  THR H 170      10.188  22.379  23.672  1.00 24.63           C  
ATOM   1308  OG1 THR H 170      10.024  22.914  22.367  1.00 25.04           O  
ATOM   1309  CG2 THR H 170       9.233  21.193  23.882  1.00 25.36           C  
ATOM   1310  C   THR H 170      10.855  24.551  24.474  1.00 24.61           C  
ATOM   1311  O   THR H 170      10.521  25.576  23.880  1.00 24.09           O  
ATOM   1312  N   SER H 171      12.089  24.369  24.992  1.00 24.91           N  
ATOM   1313  CA  SER H 171      13.167  25.297  24.801  1.00 26.50           C  
ATOM   1314  CB  SER H 171      13.488  26.137  26.046  1.00 27.67           C  
ATOM   1315  OG  SER H 171      12.385  26.967  26.374  1.00 32.75           O  
ATOM   1316  C   SER H 171      14.368  24.451  24.519  1.00 26.25           C  
ATOM   1317  O   SER H 171      14.601  23.457  25.206  1.00 26.49           O  
ATOM   1318  N   TYR H 172      15.186  24.832  23.516  1.00 25.47           N  
ATOM   1319  CA  TYR H 172      16.288  23.983  23.163  1.00 25.17           C  
ATOM   1320  CB  TYR H 172      16.261  23.478  21.706  1.00 24.10           C  
ATOM   1321  CG  TYR H 172      15.051  22.650  21.437  1.00 24.01           C  
ATOM   1322  CD1 TYR H 172      15.008  21.335  21.826  1.00 23.12           C  
ATOM   1323  CD2 TYR H 172      13.957  23.183  20.798  1.00 22.38           C  
ATOM   1324  CE1 TYR H 172      13.901  20.561  21.578  1.00 24.36           C  
ATOM   1325  CE2 TYR H 172      12.845  22.413  20.547  1.00 23.13           C  
ATOM   1326  CZ  TYR H 172      12.814  21.098  20.936  1.00 23.60           C  
ATOM   1327  OH  TYR H 172      11.676  20.304  20.681  1.00 23.24           O  
ATOM   1328  C   TYR H 172      17.567  24.750  23.235  1.00 25.49           C  
ATOM   1329  O   TYR H 172      17.598  25.973  23.107  1.00 24.39           O  
ATOM   1330  N   ASN H 173      18.667  24.011  23.478  1.00 25.91           N  
ATOM   1331  CA  ASN H 173      19.985  24.561  23.404  1.00 26.07           C  
ATOM   1332  CB  ASN H 173      21.046  23.544  23.877  1.00 25.98           C  
ATOM   1333  CG  ASN H 173      22.447  24.139  23.836  1.00 27.08           C  
ATOM   1334  OD1 ASN H 173      22.789  24.920  22.952  1.00 27.53           O  
ATOM   1335  ND2 ASN H 173      23.295  23.734  24.822  1.00 26.08           N  
ATOM   1336  C   ASN H 173      20.163  24.782  21.933  1.00 26.81           C  
ATOM   1337  O   ASN H 173      19.747  23.955  21.127  1.00 25.73           O  
ATOM   1338  N   GLN H 174      20.807  25.893  21.540  1.00 27.28           N  
ATOM   1339  CA  GLN H 174      20.914  26.248  20.152  1.00 28.98           C  
ATOM   1340  CB  GLN H 174      21.732  27.533  19.948  1.00 30.09           C  
ATOM   1341  CG  GLN H 174      21.715  28.052  18.511  1.00 33.33           C  
ATOM   1342  CD  GLN H 174      20.381  28.747  18.289  1.00 37.17           C  
ATOM   1343  OE1 GLN H 174      20.073  29.183  17.181  1.00 38.29           O  
ATOM   1344  NE2 GLN H 174      19.563  28.857  19.370  1.00 37.88           N  
ATOM   1345  C   GLN H 174      21.621  25.150  19.417  1.00 28.30           C  
ATOM   1346  O   GLN H 174      21.286  24.826  18.279  1.00 28.34           O  
ATOM   1347  N   LYS H 175      22.618  24.539  20.072  1.00 28.56           N  
ATOM   1348  CA  LYS H 175      23.450  23.524  19.494  1.00 28.69           C  
ATOM   1349  CB  LYS H 175      24.444  23.038  20.560  1.00 29.96           C  
ATOM   1350  CG  LYS H 175      25.429  21.948  20.154  1.00 31.84           C  
ATOM   1351  CD  LYS H 175      26.570  21.829  21.168  1.00 32.82           C  
ATOM   1352  CE  LYS H 175      27.320  20.498  21.120  1.00 35.68           C  
ATOM   1353  NZ  LYS H 175      28.064  20.371  19.850  1.00 36.47           N1+
ATOM   1354  C   LYS H 175      22.609  22.362  19.041  1.00 28.98           C  
ATOM   1355  O   LYS H 175      22.818  21.811  17.963  1.00 28.87           O  
ATOM   1356  N   PHE H 176      21.654  21.948  19.885  1.00 28.46           N  
ATOM   1357  CA  PHE H 176      20.766  20.841  19.670  1.00 28.46           C  
ATOM   1358  CB  PHE H 176      20.247  20.237  20.981  1.00 27.78           C  
ATOM   1359  CG  PHE H 176      21.441  19.523  21.511  1.00 27.89           C  
ATOM   1360  CD1 PHE H 176      21.694  18.244  21.092  1.00 28.01           C  
ATOM   1361  CD2 PHE H 176      22.322  20.116  22.384  1.00 27.46           C  
ATOM   1362  CE1 PHE H 176      22.791  17.557  21.547  1.00 28.21           C  
ATOM   1363  CE2 PHE H 176      23.423  19.429  22.843  1.00 27.32           C  
ATOM   1364  CZ  PHE H 176      23.661  18.145  22.429  1.00 27.67           C  
ATOM   1365  C   PHE H 176      19.630  21.137  18.751  1.00 28.93           C  
ATOM   1366  O   PHE H 176      18.981  20.211  18.264  1.00 28.22           O  
ATOM   1367  N   LYS H 177      19.286  22.423  18.568  0.90 29.91           N  
ATOM   1368  CA  LYS H 177      18.154  22.766  17.761  0.90 30.94           C  
ATOM   1369  CB  LYS H 177      18.033  24.286  17.580  0.90 32.40           C  
ATOM   1370  CG  LYS H 177      16.653  24.763  17.146  1.00 34.55           C  
ATOM   1371  CD  LYS H 177      16.465  26.261  17.379  0.75 38.51           C  
ATOM   1372  CE  LYS H 177      15.040  26.753  17.139  0.67 41.06           C  
ATOM   1373  NZ  LYS H 177      14.880  28.107  17.712  0.67 42.44           N1+
ATOM   1374  C   LYS H 177      18.303  22.116  16.419  0.90 30.53           C  
ATOM   1375  O   LYS H 177      19.302  22.290  15.722  0.90 30.72           O  
ATOM   1376  N   GLY H 178      17.288  21.317  16.040  1.00 30.21           N  
ATOM   1377  CA  GLY H 178      17.265  20.641  14.778  1.00 30.44           C  
ATOM   1378  C   GLY H 178      17.638  19.205  14.987  1.00 29.82           C  
ATOM   1379  O   GLY H 178      17.150  18.332  14.272  1.00 29.99           O  
ATOM   1380  N   GLN H 179      18.566  18.928  15.928  1.00 28.40           N  
ATOM   1381  CA  GLN H 179      18.967  17.579  16.228  1.00 27.58           C  
ATOM   1382  CB  GLN H 179      20.305  17.487  16.985  1.00 27.45           C  
ATOM   1383  CG  GLN H 179      21.521  17.899  16.155  1.00 28.61           C  
ATOM   1384  CD  GLN H 179      22.767  17.528  16.949  1.00 29.04           C  
ATOM   1385  OE1 GLN H 179      22.926  16.384  17.376  1.00  0.00           O  
ATOM   1386  NE2 GLN H 179      23.677  18.517  17.159  1.00  0.00           N  
ATOM   1387  C   GLN H 179      17.953  16.851  17.067  1.00 26.74           C  
ATOM   1388  O   GLN H 179      17.629  15.696  16.796  1.00 26.05           O  
ATOM   1389  N   ALA H 180      17.408  17.512  18.112  1.00 25.00           N  
ATOM   1390  CA  ALA H 180      16.567  16.808  19.042  1.00 24.06           C  
ATOM   1391  CB  ALA H 180      17.096  16.851  20.486  1.00 24.46           C  
ATOM   1392  C   ALA H 180      15.197  17.406  19.069  1.00 23.91           C  
ATOM   1393  O   ALA H 180      15.015  18.605  18.874  1.00 24.17           O  
ATOM   1394  N   THR H 181      14.187  16.539  19.292  1.00 23.47           N  
ATOM   1395  CA  THR H 181      12.823  16.962  19.426  1.00 22.77           C  
ATOM   1396  CB  THR H 181      11.930  16.511  18.312  1.00 22.24           C  
ATOM   1397  OG1 THR H 181      12.057  15.112  18.130  1.00 22.74           O  
ATOM   1398  CG2 THR H 181      12.287  17.269  17.030  1.00 22.15           C  
ATOM   1399  C   THR H 181      12.291  16.365  20.686  1.00 22.82           C  
ATOM   1400  O   THR H 181      12.449  15.171  20.941  1.00 22.71           O  
ATOM   1401  N   LEU H 182      11.630  17.199  21.509  1.00 22.14           N  
ATOM   1402  CA  LEU H 182      11.122  16.742  22.768  1.00 21.90           C  
ATOM   1403  CB  LEU H 182      11.477  17.695  23.920  1.00 21.67           C  
ATOM   1404  CG  LEU H 182      12.994  17.879  24.113  1.00 21.31           C  
ATOM   1405  CD1 LEU H 182      13.302  18.836  25.274  1.00 21.36           C  
ATOM   1406  CD2 LEU H 182      13.705  16.526  24.262  1.00 21.33           C  
ATOM   1407  C   LEU H 182       9.631  16.694  22.685  1.00 22.07           C  
ATOM   1408  O   LEU H 182       8.995  17.627  22.195  1.00 22.83           O  
ATOM   1409  N   THR H 183       9.034  15.580  23.161  1.00 22.09           N  
ATOM   1410  CA  THR H 183       7.603  15.440  23.167  1.00 22.38           C  
ATOM   1411  CB  THR H 183       7.089  14.590  22.040  1.00 22.34           C  
ATOM   1412  OG1 THR H 183       7.643  13.285  22.118  1.00 23.10           O  
ATOM   1413  CG2 THR H 183       7.477  15.251  20.705  1.00 22.70           C  
ATOM   1414  C   THR H 183       7.215  14.768  24.450  1.00 22.64           C  
ATOM   1415  O   THR H 183       8.065  14.232  25.158  1.00 21.85           O  
ATOM   1416  N   VAL H 184       5.910  14.814  24.801  1.00 22.81           N  
ATOM   1417  CA  VAL H 184       5.453  14.165  26.000  1.00 23.45           C  
ATOM   1418  CB  VAL H 184       5.321  15.081  27.187  1.00 23.80           C  
ATOM   1419  CG1 VAL H 184       6.722  15.549  27.605  1.00 25.58           C  
ATOM   1420  CG2 VAL H 184       4.370  16.234  26.826  1.00 23.56           C  
ATOM   1421  C   VAL H 184       4.100  13.568  25.762  1.00 24.66           C  
ATOM   1422  O   VAL H 184       3.335  14.029  24.914  1.00 24.89           O  
ATOM   1423  N   ASP H 185       3.797  12.481  26.502  1.00 25.09           N  
ATOM   1424  CA  ASP H 185       2.507  11.855  26.465  1.00 26.09           C  
ATOM   1425  CB  ASP H 185       2.549  10.379  26.031  1.00 27.04           C  
ATOM   1426  CG  ASP H 185       1.115   9.892  25.857  1.00 30.20           C  
ATOM   1427  OD1 ASP H 185       0.181  10.646  26.236  1.00 31.39           O  
ATOM   1428  OD2 ASP H 185       0.934   8.756  25.344  1.00 31.49           O1-
ATOM   1429  C   ASP H 185       2.008  11.896  27.876  1.00 25.95           C  
ATOM   1430  O   ASP H 185       2.485  11.153  28.732  1.00 25.26           O  
ATOM   1431  N   LYS H 186       1.031  12.779  28.154  1.00 26.43           N  
ATOM   1432  CA  LYS H 186       0.551  12.961  29.495  1.00 27.62           C  
ATOM   1433  CB  LYS H 186      -0.424  14.141  29.655  1.00 28.40           C  
ATOM   1434  CG  LYS H 186       0.265  15.502  29.538  1.00 29.56           C  
ATOM   1435  CD  LYS H 186      -0.695  16.690  29.582  1.00 32.12           C  
ATOM   1436  CE  LYS H 186      -1.661  16.751  28.400  1.00 32.46           C  
ATOM   1437  NZ  LYS H 186      -2.546  17.929  28.536  1.00 34.23           N1+
ATOM   1438  C   LYS H 186      -0.125  11.725  29.996  1.00 28.05           C  
ATOM   1439  O   LYS H 186      -0.014  11.390  31.174  1.00 28.35           O  
ATOM   1440  N   SER H 187      -0.848  11.008  29.120  1.00 28.61           N  
ATOM   1441  CA  SER H 187      -1.578   9.859  29.572  1.00 28.88           C  
ATOM   1442  CB  SER H 187      -2.287   9.124  28.423  1.00 29.80           C  
ATOM   1443  OG  SER H 187      -3.215   9.991  27.790  1.00 32.58           O  
ATOM   1444  C   SER H 187      -0.625   8.880  30.187  1.00 29.01           C  
ATOM   1445  O   SER H 187      -0.883   8.357  31.271  1.00 28.92           O  
ATOM   1446  N   SER H 188       0.483   8.585  29.478  1.00 27.48           N  
ATOM   1447  CA  SER H 188       1.479   7.638  29.899  1.00 26.75           C  
ATOM   1448  CB  SER H 188       2.270   7.042  28.721  1.00 26.75           C  
ATOM   1449  OG  SER H 188       2.996   8.061  28.050  1.00 25.74           O  
ATOM   1450  C   SER H 188       2.465   8.230  30.871  1.00 26.26           C  
ATOM   1451  O   SER H 188       3.279   7.501  31.437  1.00 26.52           O  
ATOM   1452  N   SER H 189       2.441   9.559  31.088  1.00 25.62           N  
ATOM   1453  CA  SER H 189       3.400  10.172  31.970  1.00 25.73           C  
ATOM   1454  CB  SER H 189       3.269   9.729  33.439  1.00 25.27           C  
ATOM   1455  OG  SER H 189       2.030  10.172  33.973  1.00 28.19           O  
ATOM   1456  C   SER H 189       4.781   9.836  31.493  1.00 24.42           C  
ATOM   1457  O   SER H 189       5.663   9.503  32.285  1.00 24.78           O  
ATOM   1458  N   THR H 190       5.008   9.922  30.166  1.00 24.28           N  
ATOM   1459  CA  THR H 190       6.301   9.609  29.629  1.00 24.31           C  
ATOM   1460  CB  THR H 190       6.279   8.394  28.748  1.00 24.82           C  
ATOM   1461  OG1 THR H 190       5.812   7.265  29.472  1.00 25.50           O  
ATOM   1462  CG2 THR H 190       7.700   8.132  28.229  1.00 24.83           C  
ATOM   1463  C   THR H 190       6.771  10.762  28.791  1.00 23.85           C  
ATOM   1464  O   THR H 190       5.978  11.427  28.127  1.00 23.65           O  
ATOM   1465  N   ALA H 191       8.096  11.027  28.811  1.00 22.96           N  
ATOM   1466  CA  ALA H 191       8.672  12.082  28.023  1.00 22.31           C  
ATOM   1467  CB  ALA H 191       9.544  13.049  28.842  1.00 22.28           C  
ATOM   1468  C   ALA H 191       9.559  11.425  27.009  1.00 22.58           C  
ATOM   1469  O   ALA H 191      10.199  10.416  27.301  1.00 22.77           O  
ATOM   1470  N   TYR H 192       9.614  11.977  25.776  1.00 22.63           N  
ATOM   1471  CA  TYR H 192      10.404  11.344  24.757  1.00 22.47           C  
ATOM   1472  CB  TYR H 192       9.603  10.867  23.531  1.00 23.17           C  
ATOM   1473  CG  TYR H 192       8.509   9.944  23.939  1.00 24.16           C  
ATOM   1474  CD1 TYR H 192       8.733   8.599  24.111  1.00 24.42           C  
ATOM   1475  CD2 TYR H 192       7.243  10.436  24.148  1.00 23.69           C  
ATOM   1476  CE1 TYR H 192       7.707   7.760  24.482  1.00 24.92           C  
ATOM   1477  CE2 TYR H 192       6.214   9.603  24.517  1.00 24.43           C  
ATOM   1478  CZ  TYR H 192       6.445   8.261  24.684  1.00 24.42           C  
ATOM   1479  OH  TYR H 192       5.391   7.403  25.062  1.00 26.27           O  
ATOM   1480  C   TYR H 192      11.357  12.346  24.187  1.00 22.63           C  
ATOM   1481  O   TYR H 192      11.107  13.551  24.197  1.00 22.89           O  
ATOM   1482  N   MET H 193      12.510  11.849  23.695  1.00 22.33           N  
ATOM   1483  CA  MET H 193      13.451  12.690  23.016  1.00 23.16           C  
ATOM   1484  CB  MET H 193      14.740  12.958  23.812  1.00 23.58           C  
ATOM   1485  CG  MET H 193      15.717  13.861  23.057  1.00 25.46           C  
ATOM   1486  SD  MET H 193      17.265  14.241  23.928  1.00 27.96           S  
ATOM   1487  CE  MET H 193      17.902  12.541  23.917  1.00 25.08           C  
ATOM   1488  C   MET H 193      13.847  11.971  21.764  1.00 23.24           C  
ATOM   1489  O   MET H 193      14.292  10.826  21.808  1.00 23.24           O  
ATOM   1490  N   GLN H 194      13.700  12.637  20.601  1.00 23.42           N  
ATOM   1491  CA  GLN H 194      14.037  11.998  19.361  1.00 24.32           C  
ATOM   1492  CB  GLN H 194      12.924  12.095  18.305  1.00 25.58           C  
ATOM   1493  CG  GLN H 194      13.274  11.424  16.976  1.00 27.68           C  
ATOM   1494  CD  GLN H 194      12.087  11.599  16.044  1.00 30.31           C  
ATOM   1495  OE1 GLN H 194      11.007  11.069  16.291  1.00 30.33           O  
ATOM   1496  NE2 GLN H 194      12.286  12.374  14.942  1.00 32.27           N  
ATOM   1497  C   GLN H 194      15.248  12.675  18.797  1.00 24.32           C  
ATOM   1498  O   GLN H 194      15.330  13.902  18.757  1.00 24.26           O  
ATOM   1499  N   LEU H 195      16.235  11.867  18.361  1.00 23.92           N  
ATOM   1500  CA  LEU H 195      17.435  12.386  17.771  1.00 24.48           C  
ATOM   1501  CB  LEU H 195      18.706  11.810  18.418  1.00 23.77           C  
ATOM   1502  CG  LEU H 195      18.875  12.208  19.897  1.00 24.40           C  
ATOM   1503  CD1 LEU H 195      20.155  11.605  20.494  1.00 24.85           C  
ATOM   1504  CD2 LEU H 195      18.818  13.735  20.069  1.00 25.11           C  
ATOM   1505  C   LEU H 195      17.435  11.950  16.336  1.00 24.96           C  
ATOM   1506  O   LEU H 195      17.162  10.790  16.034  1.00 24.76           O  
ATOM   1507  N   ASN H 196      17.751  12.870  15.402  1.00 25.18           N  
ATOM   1508  CA  ASN H 196      17.702  12.500  14.015  1.00 25.75           C  
ATOM   1509  CB  ASN H 196      16.608  13.243  13.226  1.00 25.89           C  
ATOM   1510  CG  ASN H 196      16.838  14.741  13.339  1.00 21.13           C  
ATOM   1511  OD1 ASN H 196      17.391  15.230  14.320  1.00 22.84           O  
ATOM   1512  ND2 ASN H 196      16.390  15.502  12.309  1.00 22.67           N  
ATOM   1513  C   ASN H 196      19.036  12.733  13.364  1.00 25.81           C  
ATOM   1514  O   ASN H 196      19.911  13.396  13.918  1.00 25.64           O  
ATOM   1515  N   SER H 197      19.224  12.139  12.163  1.00 25.92           N  
ATOM   1516  CA  SER H 197      20.435  12.279  11.400  1.00 26.48           C  
ATOM   1517  CB  SER H 197      20.607  13.680  10.789  1.00 26.99           C  
ATOM   1518  OG  SER H 197      19.551  13.945   9.877  1.00 27.45           O  
ATOM   1519  C   SER H 197      21.611  11.998  12.281  1.00 26.31           C  
ATOM   1520  O   SER H 197      22.513  12.823  12.415  1.00 26.62           O  
ATOM   1521  N   LEU H 198      21.637  10.796  12.883  1.00 26.19           N  
ATOM   1522  CA  LEU H 198      22.657  10.432  13.827  1.00 26.29           C  
ATOM   1523  CB  LEU H 198      22.332   9.129  14.579  1.00 26.10           C  
ATOM   1524  CG  LEU H 198      21.118   9.259  15.520  1.00 26.38           C  
ATOM   1525  CD1 LEU H 198      20.822   7.938  16.241  1.00 26.69           C  
ATOM   1526  CD2 LEU H 198      21.305  10.425  16.504  1.00 25.74           C  
ATOM   1527  C   LEU H 198      23.997  10.268  13.174  1.00 26.36           C  
ATOM   1528  O   LEU H 198      24.121   9.797  12.044  1.00 26.69           O  
ATOM   1529  N   THR H 199      25.047  10.687  13.913  1.00 26.22           N  
ATOM   1530  CA  THR H 199      26.419  10.574  13.502  1.00 26.54           C  
ATOM   1531  CB  THR H 199      27.059  11.883  13.138  1.00 26.09           C  
ATOM   1532  OG1 THR H 199      27.086  12.751  14.262  1.00 26.65           O  
ATOM   1533  CG2 THR H 199      26.256  12.516  11.990  1.00 26.55           C  
ATOM   1534  C   THR H 199      27.166  10.037  14.685  1.00 26.25           C  
ATOM   1535  O   THR H 199      26.600   9.866  15.762  1.00 26.06           O  
ATOM   1536  N   SER H 200      28.470   9.756  14.512  1.00 26.45           N  
ATOM   1537  CA  SER H 200      29.262   9.189  15.569  1.00 27.10           C  
ATOM   1538  CB  SER H 200      30.707   8.897  15.140  1.00 27.41           C  
ATOM   1539  OG  SER H 200      30.721   7.919  14.111  1.00 28.95           O  
ATOM   1540  C   SER H 200      29.328  10.166  16.699  1.00 27.74           C  
ATOM   1541  O   SER H 200      29.517   9.787  17.853  1.00 27.31           O  
ATOM   1542  N   GLU H 201      29.169  11.459  16.390  1.00 27.25           N  
ATOM   1543  CA  GLU H 201      29.260  12.498  17.373  1.00 28.05           C  
ATOM   1544  CB  GLU H 201      29.152  13.890  16.742  1.00 29.67           C  
ATOM   1545  CG  GLU H 201      30.328  14.187  15.813  1.00 33.72           C  
ATOM   1546  CD  GLU H 201      30.012  15.457  15.046  1.00 36.07           C  
ATOM   1547  OE1 GLU H 201      28.876  15.561  14.512  1.00 38.27           O  
ATOM   1548  OE2 GLU H 201      30.906  16.342  14.983  1.00 37.90           O1-
ATOM   1549  C   GLU H 201      28.151  12.339  18.366  1.00 27.19           C  
ATOM   1550  O   GLU H 201      28.293  12.717  19.527  1.00 25.99           O  
ATOM   1551  N   ASP H 202      27.003  11.809  17.913  1.00 25.41           N  
ATOM   1552  CA  ASP H 202      25.812  11.620  18.695  1.00 24.80           C  
ATOM   1553  CB  ASP H 202      24.593  11.273  17.826  1.00 23.83           C  
ATOM   1554  CG  ASP H 202      24.261  12.519  17.014  1.00 25.67           C  
ATOM   1555  OD1 ASP H 202      24.605  13.638  17.478  1.00 25.58           O  
ATOM   1556  OD2 ASP H 202      23.664  12.369  15.915  1.00 25.49           O1-
ATOM   1557  C   ASP H 202      25.977  10.544  19.732  1.00 23.85           C  
ATOM   1558  O   ASP H 202      25.194  10.484  20.679  1.00 23.31           O  
ATOM   1559  N   SER H 203      26.941   9.618  19.567  1.00 23.12           N  
ATOM   1560  CA  SER H 203      27.058   8.565  20.540  1.00 22.90           C  
ATOM   1561  CB  SER H 203      28.183   7.564  20.233  1.00 22.51           C  
ATOM   1562  OG  SER H 203      27.927   6.912  18.998  1.00 24.00           O  
ATOM   1563  C   SER H 203      27.342   9.173  21.879  1.00 22.16           C  
ATOM   1564  O   SER H 203      28.250   9.988  22.023  1.00 21.88           O  
ATOM   1565  N   ALA H 204      26.557   8.776  22.906  1.00 21.39           N  
ATOM   1566  CA  ALA H 204      26.743   9.308  24.229  1.00 20.93           C  
ATOM   1567  CB  ALA H 204      26.639  10.841  24.295  1.00 20.52           C  
ATOM   1568  C   ALA H 204      25.648   8.762  25.091  1.00 20.42           C  
ATOM   1569  O   ALA H 204      24.797   8.001  24.633  1.00 20.01           O  
ATOM   1570  N   VAL H 205      25.668   9.123  26.390  1.00 20.09           N  
ATOM   1571  CA  VAL H 205      24.630   8.699  27.281  1.00 19.78           C  
ATOM   1572  CB  VAL H 205      25.146   8.308  28.635  1.00 20.25           C  
ATOM   1573  CG1 VAL H 205      23.956   7.941  29.536  1.00 20.30           C  
ATOM   1574  CG2 VAL H 205      26.164   7.170  28.456  1.00 21.01           C  
ATOM   1575  C   VAL H 205      23.721   9.880  27.445  1.00 19.07           C  
ATOM   1576  O   VAL H 205      24.183  11.006  27.621  1.00 19.70           O  
ATOM   1577  N   TYR H 206      22.393   9.652  27.379  1.00 18.42           N  
ATOM   1578  CA  TYR H 206      21.454  10.738  27.463  1.00 18.63           C  
ATOM   1579  CB  TYR H 206      20.474  10.780  26.278  1.00 18.09           C  
ATOM   1580  CG  TYR H 206      21.234  11.107  25.038  1.00 19.40           C  
ATOM   1581  CD1 TYR H 206      21.464  12.418  24.691  1.00 19.68           C  
ATOM   1582  CD2 TYR H 206      21.714  10.107  24.223  1.00 19.15           C  
ATOM   1583  CE1 TYR H 206      22.160  12.730  23.549  1.00 19.24           C  
ATOM   1584  CE2 TYR H 206      22.412  10.414  23.077  1.00 19.05           C  
ATOM   1585  CZ  TYR H 206      22.635  11.728  22.739  1.00 18.55           C  
ATOM   1586  OH  TYR H 206      23.349  12.052  21.567  1.00 19.17           O  
ATOM   1587  C   TYR H 206      20.629  10.561  28.704  1.00 19.11           C  
ATOM   1588  O   TYR H 206      20.149   9.463  28.986  1.00 19.04           O  
ATOM   1589  N   TYR H 207      20.431  11.657  29.473  1.00 18.66           N  
ATOM   1590  CA  TYR H 207      19.698  11.571  30.710  1.00 19.05           C  
ATOM   1591  CB  TYR H 207      20.447  12.100  31.952  1.00 18.68           C  
ATOM   1592  CG  TYR H 207      21.737  11.389  32.197  1.00 19.10           C  
ATOM   1593  CD1 TYR H 207      21.770  10.175  32.839  1.00 18.95           C  
ATOM   1594  CD2 TYR H 207      22.924  11.946  31.783  1.00 19.30           C  
ATOM   1595  CE1 TYR H 207      22.963   9.530  33.068  1.00 19.24           C  
ATOM   1596  CE2 TYR H 207      24.119  11.305  32.009  1.00 19.72           C  
ATOM   1597  CZ  TYR H 207      24.141  10.093  32.655  1.00 19.48           C  
ATOM   1598  OH  TYR H 207      25.361   9.429  32.892  1.00 19.78           O  
ATOM   1599  C   TYR H 207      18.504  12.474  30.642  1.00 19.44           C  
ATOM   1600  O   TYR H 207      18.526  13.520  29.995  1.00 19.25           O  
ATOM   1601  N   CYS H 208      17.407  12.056  31.307  1.00 19.58           N  
ATOM   1602  CA  CYS H 208      16.250  12.884  31.488  1.00 19.83           C  
ATOM   1603  CB  CYS H 208      14.907  12.170  31.192  1.00 20.55           C  
ATOM   1604  SG  CYS H 208      14.678  10.625  32.128  1.00 23.77           S  
ATOM   1605  C   CYS H 208      16.290  13.256  32.940  1.00 19.71           C  
ATOM   1606  O   CYS H 208      16.716  12.454  33.772  1.00 20.11           O  
ATOM   1607  N   ALA H 209      15.895  14.497  33.291  1.00 18.68           N  
ATOM   1608  CA  ALA H 209      15.966  14.876  34.675  1.00 18.56           C  
ATOM   1609  CB  ALA H 209      17.242  15.660  35.023  1.00 17.72           C  
ATOM   1610  C   ALA H 209      14.805  15.759  34.992  1.00 18.78           C  
ATOM   1611  O   ALA H 209      14.358  16.548  34.162  1.00 18.64           O  
ATOM   1612  N   ARG H 210      14.289  15.646  36.231  1.00 18.05           N  
ATOM   1613  CA  ARG H 210      13.156  16.419  36.636  1.00 17.51           C  
ATOM   1614  CB  ARG H 210      12.259  15.668  37.634  1.00 18.02           C  
ATOM   1615  CG  ARG H 210      10.893  16.313  37.854  1.00 18.80           C  
ATOM   1616  CD  ARG H 210      10.099  15.645  38.974  1.00 18.22           C  
ATOM   1617  NE  ARG H 210      10.726  16.059  40.261  1.00 18.07           N  
ATOM   1618  CZ  ARG H 210      10.065  15.850  41.436  1.00 18.78           C  
ATOM   1619  NH1 ARG H 210       8.850  15.228  41.440  1.00 18.26           N1+
ATOM   1620  NH2 ARG H 210      10.614  16.270  42.613  1.00 18.37           N  
ATOM   1621  C   ARG H 210      13.648  17.667  37.298  1.00 17.91           C  
ATOM   1622  O   ARG H 210      14.633  17.647  38.036  1.00 18.04           O  
ATOM   1623  N   GLY H 211      12.964  18.797  37.025  1.00 17.50           N  
ATOM   1624  CA  GLY H 211      13.285  20.064  37.617  1.00 17.56           C  
ATOM   1625  C   GLY H 211      11.989  20.596  38.149  1.00 17.71           C  
ATOM   1626  O   GLY H 211      10.933  20.359  37.567  1.00 17.38           O  
ATOM   1627  N   ARG H 212      12.162  21.228  39.331  1.00 37.16           N  
ATOM   1628  CA  ARG H 212      11.121  21.705  40.175  1.00 36.47           C  
ATOM   1629  CB  ARG H 212      10.983  20.769  41.380  1.00 41.78           C  
ATOM   1630  CG  ARG H 212      10.046  21.220  42.490  1.00 43.19           C  
ATOM   1631  CD  ARG H 212       9.901  20.144  43.566  1.00 52.41           C  
ATOM   1632  NE  ARG H 212       9.262  20.770  44.752  1.00 55.36           N  
ATOM   1633  CZ  ARG H 212       9.120  20.039  45.895  1.00 59.19           C  
ATOM   1634  NH1 ARG H 212       9.569  18.751  45.945  1.00 61.53           N1+
ATOM   1635  NH2 ARG H 212       8.521  20.592  46.989  1.00 60.57           N  
ATOM   1636  C   ARG H 212      11.471  23.087  40.648  1.00 37.25           C  
ATOM   1637  O   ARG H 212      12.589  23.353  41.090  1.00 37.92           O  
ATOM   1638  N   LEU H 213      10.481  23.999  40.543  1.00 41.54           N  
ATOM   1639  CA  LEU H 213      10.554  25.402  40.870  1.00 40.50           C  
ATOM   1640  CB  LEU H 213       9.266  26.147  40.482  1.00 39.78           C  
ATOM   1641  CG  LEU H 213       9.283  27.648  40.827  1.00 41.82           C  
ATOM   1642  CD1 LEU H 213      10.345  28.404  40.016  1.00 43.09           C  
ATOM   1643  CD2 LEU H 213       7.879  28.262  40.702  1.00 43.44           C  
ATOM   1644  C   LEU H 213      10.740  25.617  42.332  1.00 42.35           C  
ATOM   1645  O   LEU H 213      11.513  26.475  42.748  1.00 41.19           O  
ATOM   1646  N   ARG H 214      10.026  24.848  43.162  1.00 43.20           N  
ATOM   1647  CA  ARG H 214      10.143  25.034  44.574  1.00 45.23           C  
ATOM   1648  CB  ARG H 214       9.208  24.096  45.339  1.00 49.92           C  
ATOM   1649  CG  ARG H 214       7.757  24.510  45.113  1.00 56.84           C  
ATOM   1650  CD  ARG H 214       6.716  23.655  45.834  1.00 91.08           C  
ATOM   1651  NE  ARG H 214       5.562  24.553  46.122  1.00  0.00           N  
ATOM   1652  CZ  ARG H 214       4.623  24.832  45.172  1.00 40.08           C  
ATOM   1653  NH1 ARG H 214       4.703  24.265  43.932  1.00  0.00           N1+
ATOM   1654  NH2 ARG H 214       3.606  25.694  45.463  1.00  0.00           N  
ATOM   1655  C   ARG H 214      11.555  24.728  44.915  1.00 42.78           C  
ATOM   1656  O   ARG H 214      12.140  25.297  45.833  1.00 43.27           O  
ATOM   1657  N   ARG H 215      12.129  23.792  44.151  1.00 42.39           N  
ATOM   1658  CA  ARG H 215      13.474  23.353  44.307  1.00 42.84           C  
ATOM   1659  CB  ARG H 215      13.752  22.095  43.497  1.00 35.27           C  
ATOM   1660  CG  ARG H 215      12.693  21.024  43.765  1.00 36.83           C  
ATOM   1661  CD  ARG H 215      12.439  20.628  45.229  1.00 45.09           C  
ATOM   1662  NE  ARG H 215      11.821  21.747  45.997  1.00 58.30           N  
ATOM   1663  CZ  ARG H 215      11.979  21.772  47.352  1.00 56.25           C  
ATOM   1664  NH1 ARG H 215      12.720  20.795  47.958  1.00 65.40           N1+
ATOM   1665  NH2 ARG H 215      11.411  22.754  48.111  1.00 69.59           N  
ATOM   1666  C   ARG H 215      14.395  24.458  43.896  1.00 42.61           C  
ATOM   1667  O   ARG H 215      15.595  24.384  44.132  1.00 42.82           O  
ATOM   1668  N   GLY H 216      13.888  25.485  43.191  1.00 42.51           N  
ATOM   1669  CA  GLY H 216      14.755  26.566  42.819  1.00 44.75           C  
ATOM   1670  C   GLY H 216      15.231  26.312  41.429  1.00 43.76           C  
ATOM   1671  O   GLY H 216      16.216  26.892  40.979  1.00 42.29           O  
ATOM   1672  N   GLY H 217      14.548  25.405  40.716  1.00 38.65           N  
ATOM   1673  CA  GLY H 217      14.890  25.178  39.348  1.00 39.99           C  
ATOM   1674  C   GLY H 217      15.870  24.052  39.238  1.00 40.09           C  
ATOM   1675  O   GLY H 217      16.182  23.608  38.133  1.00 41.16           O  
ATOM   1676  N   TYR H 218      16.363  23.531  40.373  1.00 39.45           N  
ATOM   1677  CA  TYR H 218      17.357  22.504  40.281  1.00 38.58           C  
ATOM   1678  CB  TYR H 218      18.113  22.153  41.583  1.00 39.06           C  
ATOM   1679  CG  TYR H 218      17.264  21.509  42.638  1.00 38.96           C  
ATOM   1680  CD1 TYR H 218      16.711  20.258  42.476  1.00 39.69           C  
ATOM   1681  CD2 TYR H 218      17.083  22.126  43.848  1.00 38.02           C  
ATOM   1682  CE1 TYR H 218      15.963  19.661  43.459  1.00 41.96           C  
ATOM   1683  CE2 TYR H 218      16.336  21.541  44.843  1.00 39.40           C  
ATOM   1684  CZ  TYR H 218      15.769  20.305  44.650  1.00 41.21           C  
ATOM   1685  OH  TYR H 218      15.004  19.692  45.665  1.00 41.46           O  
ATOM   1686  C   TYR H 218      16.768  21.251  39.727  1.00 40.31           C  
ATOM   1687  O   TYR H 218      15.549  21.092  39.664  1.00 39.29           O  
ATOM   1688  N   PHE H 219      17.653  20.358  39.241  1.00 37.54           N  
ATOM   1689  CA  PHE H 219      17.231  19.081  38.739  1.00 34.34           C  
ATOM   1690  CB  PHE H 219      18.200  18.471  37.708  1.00 33.53           C  
ATOM   1691  CG  PHE H 219      18.345  19.419  36.569  1.00 32.66           C  
ATOM   1692  CD1 PHE H 219      17.340  19.574  35.646  1.00 35.90           C  
ATOM   1693  CD2 PHE H 219      19.507  20.139  36.414  1.00 35.17           C  
ATOM   1694  CE1 PHE H 219      17.487  20.447  34.594  1.00 36.22           C  
ATOM   1695  CE2 PHE H 219      19.661  21.014  35.364  1.00 35.02           C  
ATOM   1696  CZ  PHE H 219      18.648  21.169  34.449  1.00 35.65           C  
ATOM   1697  C   PHE H 219      17.232  18.143  39.910  1.00 33.95           C  
ATOM   1698  O   PHE H 219      18.287  17.724  40.383  1.00 33.51           O  
ATOM   1699  N   ASP H 220      16.031  17.793  40.411  1.00 38.13           N  
ATOM   1700  CA  ASP H 220      15.902  16.966  41.579  1.00 36.38           C  
ATOM   1701  CB  ASP H 220      14.429  16.700  41.970  1.00 38.64           C  
ATOM   1702  CG  ASP H 220      13.630  17.968  42.238  1.00 41.54           C  
ATOM   1703  OD1 ASP H 220      13.478  18.777  41.288  1.00 45.76           O  
ATOM   1704  OD2 ASP H 220      13.146  18.136  43.390  1.00 49.56           O1-
ATOM   1705  C   ASP H 220      16.416  15.563  41.368  1.00 37.12           C  
ATOM   1706  O   ASP H 220      17.272  15.073  42.100  1.00 37.25           O  
ATOM   1707  N   TYR H 221      15.902  14.923  40.305  1.00 18.96           N  
ATOM   1708  CA  TYR H 221      15.868  13.504  40.064  1.00 19.29           C  
ATOM   1709  CB  TYR H 221      14.470  12.876  40.234  1.00 19.84           C  
ATOM   1710  CG  TYR H 221      14.154  12.828  41.691  1.00 21.99           C  
ATOM   1711  CD1 TYR H 221      13.594  13.903  42.342  1.00 21.62           C  
ATOM   1712  CD2 TYR H 221      14.427  11.688  42.412  1.00 22.44           C  
ATOM   1713  CE1 TYR H 221      13.313  13.837  43.687  1.00 22.75           C  
ATOM   1714  CE2 TYR H 221      14.149  11.615  43.756  1.00 23.56           C  
ATOM   1715  CZ  TYR H 221      13.591  12.692  44.398  1.00 23.45           C  
ATOM   1716  OH  TYR H 221      13.304  12.622  45.777  1.00 25.23           O  
ATOM   1717  C   TYR H 221      16.316  13.231  38.665  1.00 19.70           C  
ATOM   1718  O   TYR H 221      15.913  13.914  37.725  1.00 20.02           O  
ATOM   1719  N   TRP H 222      17.159  12.192  38.497  1.00 18.37           N  
ATOM   1720  CA  TRP H 222      17.707  11.892  37.205  1.00 18.84           C  
ATOM   1721  CB  TRP H 222      19.247  11.973  37.186  1.00 17.92           C  
ATOM   1722  CG  TRP H 222      19.824  13.351  37.429  1.00 18.05           C  
ATOM   1723  CD2 TRP H 222      20.617  14.080  36.478  1.00 17.83           C  
ATOM   1724  CD1 TRP H 222      19.769  14.121  38.554  1.00 17.37           C  
ATOM   1725  NE1 TRP H 222      20.470  15.288  38.362  1.00 17.75           N  
ATOM   1726  CE2 TRP H 222      21.001  15.275  37.089  1.00 18.00           C  
ATOM   1727  CE3 TRP H 222      21.001  13.777  35.203  1.00 17.99           C  
ATOM   1728  CZ2 TRP H 222      21.776  16.187  36.431  1.00 18.01           C  
ATOM   1729  CZ3 TRP H 222      21.777  14.701  34.539  1.00 17.86           C  
ATOM   1730  CH2 TRP H 222      22.156  15.883  35.143  1.00 17.32           C  
ATOM   1731  C   TRP H 222      17.359  10.481  36.852  1.00 18.94           C  
ATOM   1732  O   TRP H 222      17.137   9.636  37.717  1.00 19.05           O  
ATOM   1733  N   GLY H 223      17.283  10.201  35.537  1.00 18.73           N  
ATOM   1734  CA  GLY H 223      17.043   8.864  35.088  1.00 18.07           C  
ATOM   1735  C   GLY H 223      18.377   8.182  35.098  1.00 18.73           C  
ATOM   1736  O   GLY H 223      19.403   8.796  35.371  1.00 18.06           O  
ATOM   1737  N   GLN H 224      18.374   6.873  34.802  1.00 18.49           N  
ATOM   1738  CA  GLN H 224      19.525   6.018  34.757  1.00 19.63           C  
ATOM   1739  CB  GLN H 224      19.096   4.577  34.503  1.00 20.33           C  
ATOM   1740  CG  GLN H 224      18.420   4.479  33.139  1.00 21.58           C  
ATOM   1741  CD  GLN H 224      17.640   3.189  33.086  1.00 23.27           C  
ATOM   1742  OE1 GLN H 224      16.633   3.094  32.391  1.00 24.80           O  
ATOM   1743  NE2 GLN H 224      18.105   2.170  33.853  1.00 22.35           N  
ATOM   1744  C   GLN H 224      20.401   6.416  33.608  1.00 19.88           C  
ATOM   1745  O   GLN H 224      21.618   6.245  33.652  1.00 20.22           O  
ATOM   1746  N   GLY H 225      19.789   6.905  32.514  1.00 20.12           N  
ATOM   1747  CA  GLY H 225      20.548   7.288  31.357  1.00 19.75           C  
ATOM   1748  C   GLY H 225      20.390   6.225  30.316  1.00 20.36           C  
ATOM   1749  O   GLY H 225      20.194   5.051  30.625  1.00 20.14           O  
ATOM   1750  N   THR H 226      20.459   6.633  29.032  1.00 19.83           N  
ATOM   1751  CA  THR H 226      20.353   5.701  27.945  1.00 19.67           C  
ATOM   1752  CB  THR H 226      19.162   5.943  27.064  1.00 19.24           C  
ATOM   1753  OG1 THR H 226      17.967   5.835  27.820  1.00 19.51           O  
ATOM   1754  CG2 THR H 226      19.167   4.915  25.919  1.00 18.87           C  
ATOM   1755  C   THR H 226      21.567   5.872  27.088  1.00 20.07           C  
ATOM   1756  O   THR H 226      21.865   6.971  26.623  1.00 20.02           O  
ATOM   1757  N   THR H 227      22.298   4.769  26.834  1.00 20.00           N  
ATOM   1758  CA  THR H 227      23.472   4.889  26.023  1.00 19.77           C  
ATOM   1759  CB  THR H 227      24.558   3.904  26.343  1.00 20.08           C  
ATOM   1760  OG1 THR H 227      24.057   2.579  26.272  1.00 22.75           O  
ATOM   1761  CG2 THR H 227      25.114   4.197  27.738  1.00 23.20           C  
ATOM   1762  C   THR H 227      23.092   4.678  24.597  1.00 20.16           C  
ATOM   1763  O   THR H 227      22.413   3.714  24.245  1.00 20.17           O  
ATOM   1764  N   LEU H 228      23.517   5.621  23.741  1.00 20.37           N  
ATOM   1765  CA  LEU H 228      23.253   5.536  22.339  1.00 20.34           C  
ATOM   1766  CB  LEU H 228      22.592   6.803  21.769  1.00 20.14           C  
ATOM   1767  CG  LEU H 228      22.375   6.778  20.243  1.00 19.81           C  
ATOM   1768  CD1 LEU H 228      21.401   5.670  19.813  1.00 19.16           C  
ATOM   1769  CD2 LEU H 228      21.963   8.165  19.727  1.00 19.45           C  
ATOM   1770  C   LEU H 228      24.563   5.374  21.646  1.00 20.97           C  
ATOM   1771  O   LEU H 228      25.493   6.150  21.857  1.00 20.30           O  
ATOM   1772  N   THR H 229      24.665   4.335  20.798  1.00 21.77           N  
ATOM   1773  CA  THR H 229      25.870   4.111  20.057  1.00 22.61           C  
ATOM   1774  CB  THR H 229      26.468   2.763  20.317  1.00 22.80           C  
ATOM   1775  OG1 THR H 229      25.510   1.752  20.041  1.00 23.24           O  
ATOM   1776  CG2 THR H 229      26.916   2.685  21.784  1.00 22.73           C  
ATOM   1777  C   THR H 229      25.521   4.184  18.606  1.00 23.32           C  
ATOM   1778  O   THR H 229      24.604   3.508  18.141  1.00 22.91           O  
ATOM   1779  N   VAL H 230      26.249   5.024  17.846  1.00 23.76           N  
ATOM   1780  CA  VAL H 230      25.962   5.145  16.447  1.00 24.43           C  
ATOM   1781  CB  VAL H 230      25.885   6.572  15.992  1.00 24.36           C  
ATOM   1782  CG1 VAL H 230      25.602   6.592  14.482  1.00 24.16           C  
ATOM   1783  CG2 VAL H 230      24.832   7.304  16.840  1.00 23.77           C  
ATOM   1784  C   VAL H 230      27.088   4.506  15.703  1.00 25.53           C  
ATOM   1785  O   VAL H 230      28.222   4.979  15.754  1.00 25.54           O  
ATOM   1786  N   SER H 231      26.800   3.402  14.982  1.00 27.31           N  
ATOM   1787  CA  SER H 231      27.852   2.761  14.249  1.00 29.50           C  
ATOM   1788  CB  SER H 231      28.698   1.785  15.086  1.00 29.84           C  
ATOM   1789  OG  SER H 231      27.929   0.651  15.455  1.00 30.76           O  
ATOM   1790  C   SER H 231      27.251   1.962  13.138  1.00 30.04           C  
ATOM   1791  O   SER H 231      26.063   1.633  13.154  1.00 29.71           O  
ATOM   1792  N   SER H 232      28.084   1.633  12.132  1.00 34.49           N  
ATOM   1793  CA  SER H 232      27.638   0.872  11.005  1.00 36.39           C  
ATOM   1794  CB  SER H 232      28.258   1.351   9.680  1.00 36.87           C  
ATOM   1795  OG  SER H 232      27.785   0.561   8.599  1.00 45.85           O  
ATOM   1796  C   SER H 232      28.087  -0.567  11.218  1.00 37.54           C  
ATOM   1797  O   SER H 232      28.838  -0.825  12.195  1.00 37.61           O  
ATOM   1798  OXT SER H 232      27.686  -1.431  10.391  1.00  0.00           O1-
TER    1799      SER H 232 
CONECT  158  716
CONECT  716  158
CONECT 1019 1604
CONECT 1604 1019
END
