# Supplementary material for: Fully automated antibody structure prediction using BIOVIA tools: Validation study
Source: PLoS One. 2017 May 18;12(5):e0177923. doi: 10.1371/journal.pone.0177923 (PMC5436848; doi:10.1371/journal.pone.0177923)
Supplement: S2 Dataset — Predicted structures using the Top5 framework method, Chothia CDR definition with canonical filtering and generating 50 models. These were used in the comparison against predictions using no filtering. (ZIP) [file pone.0177923.s004.zip › 4M62_LH_FV_FinalModel.pdb]

REMARK   Accelrys Discovery Studio PDB file
REMARK   Created:  2015-04-10T05:33:09Z
SSBOND   1 CYS L   23    CYS L   89                                     
SSBOND   2 CYS H  130    CYS H  204                                     
ATOM      1  N   GLU L   1      25.346  33.013  26.400  1.00 38.76           N1+
ATOM      2  CA  GLU L   1      25.283  32.025  27.494  1.00 38.43           C  
ATOM      3  CB  GLU L   1      25.451  30.596  26.952  1.00 40.27           C  
ATOM      4  CG  GLU L   1      24.293  30.132  26.070  1.00 41.90           C  
ATOM      5  CD  GLU L   1      24.604  28.716  25.604  0.88 84.68           C  
ATOM      6  OE1 GLU L   1      25.752  28.252  25.833  0.88 49.83           O  
ATOM      7  OE2 GLU L   1      23.692  28.079  25.011  0.88 70.64           O1-
ATOM      8  C   GLU L   1      26.345  32.267  28.513  1.00 36.74           C  
ATOM      9  O   GLU L   1      27.324  32.969  28.267  1.00 37.40           O  
ATOM     10  N   ILE L   2      26.159  31.673  29.705  1.00 34.48           N  
ATOM     11  CA  ILE L   2      27.095  31.851  30.769  1.00 31.75           C  
ATOM     12  CB  ILE L   2      26.434  31.944  32.113  1.00 31.58           C  
ATOM     13  CG1 ILE L   2      25.525  33.182  32.173  1.00 31.59           C  
ATOM     14  CG2 ILE L   2      27.526  31.917  33.196  1.00 28.45           C  
ATOM     15  CD1 ILE L   2      24.608  33.207  33.394  1.00 24.42           C  
ATOM     16  C   ILE L   2      27.994  30.660  30.788  1.00 30.99           C  
ATOM     17  O   ILE L   2      27.534  29.518  30.790  1.00 30.01           O  
ATOM     18  N   VAL L   3      29.319  30.905  30.782  1.00 29.97           N  
ATOM     19  CA  VAL L   3      30.244  29.812  30.813  1.00 28.82           C  
ATOM     20  CB  VAL L   3      31.473  30.015  29.977  1.00 29.92           C  
ATOM     21  CG1 VAL L   3      31.061  30.022  28.503  1.00 28.24           C  
ATOM     22  CG2 VAL L   3      32.169  31.309  30.425  1.00 29.57           C  
ATOM     23  C   VAL L   3      30.702  29.642  32.219  1.00 29.20           C  
ATOM     24  O   VAL L   3      31.042  30.607  32.901  1.00 29.93           O  
ATOM     25  N   LEU L   4      30.699  28.382  32.691  1.00 28.40           N  
ATOM     26  CA  LEU L   4      31.143  28.102  34.023  1.00 26.78           C  
ATOM     27  CB  LEU L   4      30.196  27.160  34.787  1.00 26.02           C  
ATOM     28  CG  LEU L   4      28.804  27.770  35.046  1.00 24.63           C  
ATOM     29  CD1 LEU L   4      27.898  26.797  35.816  1.00 29.73           C  
ATOM     30  CD2 LEU L   4      28.921  29.138  35.740  1.00 24.78           C  
ATOM     31  C   LEU L   4      32.461  27.415  33.901  1.00 26.80           C  
ATOM     32  O   LEU L   4      32.590  26.414  33.197  1.00 28.64           O  
ATOM     33  N   THR L   5      33.489  27.946  34.590  1.00 26.89           N  
ATOM     34  CA  THR L   5      34.784  27.338  34.510  1.00 27.20           C  
ATOM     35  CB  THR L   5      35.868  28.314  34.155  1.00 27.94           C  
ATOM     36  OG1 THR L   5      35.578  28.939  32.913  1.00 27.48           O  
ATOM     37  CG2 THR L   5      37.201  27.551  34.059  1.00 26.37           C  
ATOM     38  C   THR L   5      35.092  26.771  35.859  1.00 27.38           C  
ATOM     39  O   THR L   5      35.017  27.466  36.873  1.00 26.82           O  
ATOM     40  N   GLN L   6      35.454  25.473  35.907  1.00 26.90           N  
ATOM     41  CA  GLN L   6      35.717  24.853  37.173  1.00 26.61           C  
ATOM     42  CB  GLN L   6      35.001  23.502  37.358  1.00 25.77           C  
ATOM     43  CG  GLN L   6      33.475  23.621  37.367  1.00 25.65           C  
ATOM     44  CD  GLN L   6      32.882  22.233  37.577  1.00 29.05           C  
ATOM     45  OE1 GLN L   6      31.983  21.810  36.851  1.00 26.44           O  
ATOM     46  NE2 GLN L   6      33.388  21.508  38.608  1.00 25.96           N  
ATOM     47  C   GLN L   6      37.186  24.614  37.307  1.00 27.66           C  
ATOM     48  O   GLN L   6      37.867  24.280  36.338  1.00 27.27           O  
ATOM     49  N   SER L   7      37.709  24.820  38.533  1.00 29.10           N  
ATOM     50  CA  SER L   7      39.094  24.586  38.827  0.90 29.42           C  
ATOM     51  CB  SER L   7      39.942  25.868  38.924  0.90 27.94           C  
ATOM     52  OG  SER L   7      40.092  26.469  37.647  0.90 36.91           O  
ATOM     53  C   SER L   7      39.152  23.948  40.177  1.00 29.21           C  
ATOM     54  O   SER L   7      38.308  24.217  41.032  1.00 30.71           O  
ATOM     55  N   PRO L   8      40.110  23.085  40.406  1.00 28.37           N  
ATOM     56  CA  PRO L   8      41.052  22.663  39.399  1.00 28.29           C  
ATOM     57  CD  PRO L   8      40.660  22.963  41.745  1.00 28.76           C  
ATOM     58  CB  PRO L   8      42.314  22.231  40.149  1.00 28.05           C  
ATOM     59  CG  PRO L   8      41.841  21.993  41.591  1.00 28.71           C  
ATOM     60  C   PRO L   8      40.431  21.551  38.611  1.00 28.35           C  
ATOM     61  O   PRO L   8      39.382  21.055  39.017  1.00 28.92           O  
ATOM     62  N   GLY L   9      41.047  21.148  37.480  1.00 28.71           N  
ATOM     63  CA  GLY L   9      40.502  20.087  36.683  1.00 29.21           C  
ATOM     64  C   GLY L   9      40.499  18.826  37.491  1.00 29.10           C  
ATOM     65  O   GLY L   9      39.529  18.069  37.465  1.00 28.61           O  
ATOM     66  N   THR L  10      41.602  18.549  38.213  1.00 29.46           N  
ATOM     67  CA  THR L  10      41.634  17.360  39.012  1.00 29.24           C  
ATOM     68  CB  THR L  10      42.475  16.264  38.422  1.00 29.70           C  
ATOM     69  OG1 THR L  10      41.994  15.920  37.133  1.00 30.93           O  
ATOM     70  CG2 THR L  10      42.416  15.035  39.345  1.00 28.76           C  
ATOM     71  C   THR L  10      42.217  17.711  40.349  1.00 28.46           C  
ATOM     72  O   THR L  10      43.188  18.462  40.436  1.00 29.21           O  
ATOM     73  N   LEU L  11      41.603  17.186  41.427  1.00 28.03           N  
ATOM     74  CA  LEU L  11      42.108  17.372  42.762  1.00 28.80           C  
ATOM     75  CB  LEU L  11      41.077  17.879  43.787  1.00 28.33           C  
ATOM     76  CG  LEU L  11      40.875  19.396  43.810  1.00 31.76           C  
ATOM     77  CD1 LEU L  11      39.830  19.793  44.864  1.00 32.68           C  
ATOM     78  CD2 LEU L  11      42.219  20.107  44.050  1.00 45.19           C  
ATOM     79  C   LEU L  11      42.529  16.041  43.273  1.00 29.62           C  
ATOM     80  O   LEU L  11      41.761  15.080  43.241  1.00 29.60           O  
ATOM     81  N   SER L  12      43.777  15.944  43.768  1.00 29.97           N  
ATOM     82  CA  SER L  12      44.202  14.696  44.320  1.00 31.16           C  
ATOM     83  CB  SER L  12      45.510  14.164  43.705  1.00 31.23           C  
ATOM     84  OG  SER L  12      45.312  13.868  42.331  1.00 38.50           O  
ATOM     85  C   SER L  12      44.409  14.921  45.786  1.00 31.45           C  
ATOM     86  O   SER L  12      45.252  15.721  46.192  1.00 32.42           O  
ATOM     87  N   LEU L  13      43.621  14.210  46.620  1.00 30.47           N  
ATOM     88  CA  LEU L  13      43.693  14.397  48.041  1.00 30.58           C  
ATOM     89  CB  LEU L  13      42.551  15.285  48.568  1.00 30.85           C  
ATOM     90  CG  LEU L  13      42.612  16.729  48.030  1.00 31.01           C  
ATOM     91  CD1 LEU L  13      41.437  17.577  48.540  1.00 34.50           C  
ATOM     92  CD2 LEU L  13      43.970  17.377  48.347  1.00 27.01           C  
ATOM     93  C   LEU L  13      43.580  13.059  48.704  1.00 31.07           C  
ATOM     94  O   LEU L  13      43.193  12.071  48.083  1.00 30.96           O  
ATOM     95  N   SER L  14      43.970  12.987  49.993  1.00 32.02           N  
ATOM     96  CA  SER L  14      43.854  11.768  50.744  1.00 32.91           C  
ATOM     97  CB  SER L  14      45.058  11.507  51.667  1.00 34.14           C  
ATOM     98  OG  SER L  14      45.265  12.610  52.532  1.00 38.44           O  
ATOM     99  C   SER L  14      42.603  11.843  51.563  1.00 32.04           C  
ATOM    100  O   SER L  14      41.995  12.903  51.705  1.00 31.36           O  
ATOM    101  N   PRO L  15      42.193  10.730  52.106  1.00 32.78           N  
ATOM    102  CA  PRO L  15      40.983  10.705  52.877  1.00 34.11           C  
ATOM    103  CD  PRO L  15      42.492   9.439  51.511  1.00 33.60           C  
ATOM    104  CB  PRO L  15      40.667   9.229  53.109  1.00 34.23           C  
ATOM    105  CG  PRO L  15      41.314   8.528  51.899  1.00 33.68           C  
ATOM    106  C   PRO L  15      41.153  11.483  54.137  1.00 34.32           C  
ATOM    107  O   PRO L  15      42.239  11.450  54.715  1.00 34.44           O  
ATOM    108  N   GLY L  16      40.096  12.193  54.572  1.00 33.78           N  
ATOM    109  CA  GLY L  16      40.156  12.937  55.794  1.00 34.79           C  
ATOM    110  C   GLY L  16      40.556  14.349  55.496  1.00 34.93           C  
ATOM    111  O   GLY L  16      40.399  15.228  56.342  1.00 36.30           O  
ATOM    112  N   GLU L  17      41.080  14.614  54.282  1.00 32.65           N  
ATOM    113  CA  GLU L  17      41.504  15.947  53.949  1.00 31.58           C  
ATOM    114  CB  GLU L  17      42.628  16.017  52.899  1.00 32.18           C  
ATOM    115  CG  GLU L  17      43.986  15.575  53.457  1.00 32.06           C  
ATOM    116  CD  GLU L  17      45.026  15.680  52.351  1.00 40.11           C  
ATOM    117  OE1 GLU L  17      44.630  15.917  51.180  1.00 41.86           O  
ATOM    118  OE2 GLU L  17      46.236  15.515  52.665  1.00 51.42           O1-
ATOM    119  C   GLU L  17      40.328  16.736  53.462  1.00 31.38           C  
ATOM    120  O   GLU L  17      39.270  16.188  53.161  1.00 30.01           O  
ATOM    121  N   ARG L  18      40.493  18.075  53.404  1.00 31.08           N  
ATOM    122  CA  ARG L  18      39.433  18.963  53.018  1.00 30.27           C  
ATOM    123  CB  ARG L  18      39.484  20.284  53.806  1.00 30.31           C  
ATOM    124  CG  ARG L  18      38.342  21.261  53.523  1.00 32.10           C  
ATOM    125  CD  ARG L  18      38.423  22.525  54.385  1.00 42.32           C  
ATOM    126  NE  ARG L  18      37.250  23.381  54.054  1.00 45.87           N  
ATOM    127  CZ  ARG L  18      36.858  24.364  54.916  1.00 57.24           C  
ATOM    128  NH1 ARG L  18      37.542  24.567  56.080  0.90 31.67           N1+
ATOM    129  NH2 ARG L  18      35.780  25.146  54.616  1.00 34.39           N  
ATOM    130  C   ARG L  18      39.566  19.277  51.559  1.00 29.70           C  
ATOM    131  O   ARG L  18      40.668  19.466  51.049  1.00 29.93           O  
ATOM    132  N   ALA L  19      38.425  19.327  50.837  1.00 28.95           N  
ATOM    133  CA  ALA L  19      38.490  19.622  49.434  1.00 27.36           C  
ATOM    134  CB  ALA L  19      37.897  18.516  48.545  1.00 27.72           C  
ATOM    135  C   ALA L  19      37.704  20.865  49.166  1.00 26.38           C  
ATOM    136  O   ALA L  19      36.597  21.040  49.674  1.00 27.91           O  
ATOM    137  N   THR L  20      38.280  21.775  48.357  1.00 25.43           N  
ATOM    138  CA  THR L  20      37.595  22.982  47.999  1.00 25.26           C  
ATOM    139  CB  THR L  20      38.284  24.215  48.511  1.00 25.76           C  
ATOM    140  OG1 THR L  20      38.416  24.149  49.923  1.00 29.47           O  
ATOM    141  CG2 THR L  20      37.450  25.448  48.128  1.00 25.53           C  
ATOM    142  C   THR L  20      37.593  23.048  46.500  1.00 25.52           C  
ATOM    143  O   THR L  20      38.651  23.047  45.873  1.00 25.55           O  
ATOM    144  N   LEU L  21      36.394  23.109  45.884  1.00 25.98           N  
ATOM    145  CA  LEU L  21      36.302  23.144  44.449  1.00 25.78           C  
ATOM    146  CB  LEU L  21      35.360  22.071  43.874  1.00 25.17           C  
ATOM    147  CG  LEU L  21      35.815  20.632  44.175  1.00 27.92           C  
ATOM    148  CD1 LEU L  21      35.783  20.338  45.681  1.00 28.27           C  
ATOM    149  CD2 LEU L  21      35.014  19.605  43.365  1.00 30.68           C  
ATOM    150  C   LEU L  21      35.745  24.478  44.050  1.00 26.55           C  
ATOM    151  O   LEU L  21      34.869  25.017  44.723  1.00 28.03           O  
ATOM    152  N   SER L  22      36.231  25.041  42.922  1.00 27.34           N  
ATOM    153  CA  SER L  22      35.788  26.353  42.536  0.90 27.92           C  
ATOM    154  CB  SER L  22      36.939  27.354  42.326  0.90 28.85           C  
ATOM    155  OG  SER L  22      37.617  27.590  43.550  0.90 30.55           O  
ATOM    156  C   SER L  22      35.025  26.298  41.245  1.00 28.09           C  
ATOM    157  O   SER L  22      35.275  25.459  40.381  1.00 27.48           O  
ATOM    158  N   CYS L  23      34.028  27.201  41.109  1.00 28.84           N  
ATOM    159  CA  CYS L  23      33.262  27.333  39.900  1.00 29.91           C  
ATOM    160  CB  CYS L  23      31.843  26.713  40.004  1.00 28.80           C  
ATOM    161  SG  CYS L  23      30.855  26.819  38.475  1.00 33.13           S  
ATOM    162  C   CYS L  23      33.154  28.809  39.639  1.00 30.44           C  
ATOM    163  O   CYS L  23      32.619  29.557  40.457  1.00 31.41           O  
ATOM    164  N   ARG L  24      33.680  29.271  38.485  1.00 30.46           N  
ATOM    165  CA  ARG L  24      33.664  30.677  38.182  1.00 30.94           C  
ATOM    166  CB  ARG L  24      35.059  31.217  37.819  1.00 31.26           C  
ATOM    167  CG  ARG L  24      35.145  32.742  37.733  1.00 39.17           C  
ATOM    168  CD  ARG L  24      36.541  33.246  37.362  1.00 67.99           C  
ATOM    169  NE  ARG L  24      37.457  32.940  38.496  1.00 65.42           N  
ATOM    170  CZ  ARG L  24      37.762  33.906  39.411  1.00 86.51           C  
ATOM    171  NH1 ARG L  24      37.227  35.156  39.286  1.00 55.76           N1+
ATOM    172  NH2 ARG L  24      38.613  33.629  40.441  1.00 54.20           N  
ATOM    173  C   ARG L  24      32.760  30.885  37.005  1.00 30.35           C  
ATOM    174  O   ARG L  24      32.802  30.129  36.037  1.00 30.79           O  
ATOM    175  N   ALA L  25      31.914  31.935  37.059  1.00 29.53           N  
ATOM    176  CA  ALA L  25      30.960  32.178  36.011  1.00 29.34           C  
ATOM    177  CB  ALA L  25      29.539  32.449  36.536  1.00 28.76           C  
ATOM    178  C   ALA L  25      31.380  33.392  35.239  1.00 30.08           C  
ATOM    179  O   ALA L  25      31.929  34.340  35.798  1.00 32.00           O  
ATOM    180  N   SER L  26      31.143  33.368  33.911  1.00 40.71           N  
ATOM    181  CA  SER L  26      31.548  34.425  33.031  1.00 41.25           C  
ATOM    182  CB  SER L  26      31.204  34.149  31.564  1.00 40.11           C  
ATOM    183  OG  SER L  26      31.640  35.243  30.775  1.00 42.18           O  
ATOM    184  C   SER L  26      30.841  35.681  33.401  1.00 42.16           C  
ATOM    185  O   SER L  26      31.421  36.764  33.330  1.00 42.48           O  
ATOM    186  N   GLN L  27      29.555  35.564  33.778  1.00 40.96           N  
ATOM    187  CA  GLN L  27      28.775  36.700  34.171  1.00 43.60           C  
ATOM    188  CB  GLN L  27      27.644  37.057  33.189  1.00 45.89           C  
ATOM    189  CG  GLN L  27      28.147  37.630  31.860  1.00 47.73           C  
ATOM    190  CD  GLN L  27      28.664  39.044  32.105  1.00 50.91           C  
ATOM    191  OE1 GLN L  27      28.582  39.570  33.214  1.00 55.76           O  
ATOM    192  NE2 GLN L  27      29.213  39.680  31.036  1.00 52.49           N  
ATOM    193  C   GLN L  27      28.143  36.348  35.474  1.00 45.74           C  
ATOM    194  O   GLN L  27      28.142  35.185  35.873  1.00 41.22           O  
ATOM    195  N   SER L  28      27.579  37.350  36.177  1.00 43.73           N  
ATOM    196  CA  SER L  28      27.034  37.057  37.465  1.00 46.50           C  
ATOM    197  CB  SER L  28      26.633  38.293  38.290  1.00 52.19           C  
ATOM    198  OG  SER L  28      25.524  38.945  37.692  1.00 56.92           O  
ATOM    199  C   SER L  28      25.840  36.175  37.302  1.00 44.45           C  
ATOM    200  O   SER L  28      25.100  36.257  36.320  1.00 43.47           O  
ATOM    201  N   VAL L  29      25.654  35.281  38.290  1.00 42.47           N  
ATOM    202  CA  VAL L  29      24.577  34.340  38.321  1.00 39.36           C  
ATOM    203  CB  VAL L  29      25.060  32.928  38.489  1.00 38.68           C  
ATOM    204  CG1 VAL L  29      23.850  31.985  38.564  1.00 39.87           C  
ATOM    205  CG2 VAL L  29      26.051  32.602  37.364  1.00 38.87           C  
ATOM    206  C   VAL L  29      23.817  34.648  39.567  1.00 41.62           C  
ATOM    207  O   VAL L  29      24.413  35.009  40.579  1.00 42.23           O  
ATOM    208  N   SER L  30      22.474  34.549  39.531  1.00 41.19           N  
ATOM    209  CA  SER L  30      21.797  34.748  40.774  1.00 45.26           C  
ATOM    210  CB  SER L  30      20.268  34.826  40.653  1.00 49.00           C  
ATOM    211  OG  SER L  30      19.692  35.010  41.939  1.00 53.42           O  
ATOM    212  C   SER L  30      22.149  33.560  41.615  1.00 42.08           C  
ATOM    213  O   SER L  30      22.237  32.438  41.117  1.00 40.73           O  
ATOM    214  N   SER L  31      22.356  33.785  42.926  1.00 40.05           N  
ATOM    215  CA  SER L  31      22.797  32.729  43.793  1.00 40.71           C  
ATOM    216  CB  SER L  31      23.167  33.213  45.202  1.00 42.95           C  
ATOM    217  OG  SER L  31      24.328  34.028  45.137  1.00 49.22           O  
ATOM    218  C   SER L  31      21.727  31.700  43.903  1.00 38.73           C  
ATOM    219  O   SER L  31      22.014  30.514  44.055  1.00 37.98           O  
ATOM    220  N   SER L  32      20.456  32.111  43.757  1.00 39.85           N  
ATOM    221  CA  SER L  32      19.387  31.174  43.892  1.00 40.85           C  
ATOM    222  CB  SER L  32      18.000  31.795  43.635  1.00 44.21           C  
ATOM    223  OG  SER L  32      17.711  32.796  44.601  1.00 48.55           O  
ATOM    224  C   SER L  32      19.587  30.108  42.858  1.00 37.96           C  
ATOM    225  O   SER L  32      19.011  29.026  42.974  1.00 36.32           O  
ATOM    226  N   TYR L  33      20.402  30.376  41.809  1.00 36.21           N  
ATOM    227  CA  TYR L  33      20.491  29.381  40.786  1.00 34.45           C  
ATOM    228  CB  TYR L  33      20.026  29.957  39.435  1.00 35.70           C  
ATOM    229  CG  TYR L  33      18.712  30.640  39.644  1.00 39.77           C  
ATOM    230  CD1 TYR L  33      17.550  29.928  39.813  1.00 42.27           C  
ATOM    231  CD2 TYR L  33      18.639  32.015  39.657  1.00 43.79           C  
ATOM    232  CE1 TYR L  33      16.344  30.560  40.001  1.00 46.44           C  
ATOM    233  CE2 TYR L  33      17.438  32.659  39.845  1.00 46.21           C  
ATOM    234  CZ  TYR L  33      16.287  31.930  40.015  1.00 48.14           C  
ATOM    235  OH  TYR L  33      15.055  32.588  40.209  1.00 48.95           O  
ATOM    236  C   TYR L  33      21.886  28.785  40.521  1.00 34.32           C  
ATOM    237  O   TYR L  33      22.199  28.602  39.346  1.00 31.58           O  
ATOM    238  N   LEU L  34      22.772  28.449  41.509  1.00 25.01           N  
ATOM    239  CA  LEU L  34      23.888  27.625  41.159  1.00 24.99           C  
ATOM    240  CB  LEU L  34      25.250  28.235  41.530  1.00 24.12           C  
ATOM    241  CG  LEU L  34      26.436  27.333  41.149  1.00 27.66           C  
ATOM    242  CD1 LEU L  34      26.601  27.208  39.632  1.00 20.18           C  
ATOM    243  CD2 LEU L  34      27.723  27.771  41.847  1.00 24.70           C  
ATOM    244  C   LEU L  34      23.765  26.359  41.947  1.00 25.12           C  
ATOM    245  O   LEU L  34      23.469  26.395  43.140  1.00 25.22           O  
ATOM    246  N   ALA L  35      24.001  25.202  41.296  1.00 24.81           N  
ATOM    247  CA  ALA L  35      23.881  23.945  41.979  1.00 23.13           C  
ATOM    248  CB  ALA L  35      22.701  23.090  41.487  1.00 23.07           C  
ATOM    249  C   ALA L  35      25.128  23.137  41.763  1.00 22.50           C  
ATOM    250  O   ALA L  35      25.901  23.390  40.839  1.00 22.23           O  
ATOM    251  N   TRP L  36      25.368  22.156  42.660  1.00 23.00           N  
ATOM    252  CA  TRP L  36      26.509  21.284  42.550  1.00 21.82           C  
ATOM    253  CB  TRP L  36      27.479  21.392  43.735  1.00 21.83           C  
ATOM    254  CG  TRP L  36      28.230  22.698  43.789  1.00 20.83           C  
ATOM    255  CD2 TRP L  36      29.511  22.905  43.176  1.00 18.84           C  
ATOM    256  CD1 TRP L  36      27.891  23.875  44.388  1.00 18.36           C  
ATOM    257  NE1 TRP L  36      28.883  24.805  44.187  1.00 22.30           N  
ATOM    258  CE2 TRP L  36      29.888  24.219  43.443  1.00 23.30           C  
ATOM    259  CE3 TRP L  36      30.310  22.065  42.452  1.00 21.36           C  
ATOM    260  CZ2 TRP L  36      31.075  24.718  42.988  1.00 26.63           C  
ATOM    261  CZ3 TRP L  36      31.505  22.571  41.992  1.00 23.40           C  
ATOM    262  CH2 TRP L  36      31.880  23.873  42.257  1.00 22.05           C  
ATOM    263  C   TRP L  36      26.016  19.865  42.510  1.00 22.58           C  
ATOM    264  O   TRP L  36      25.076  19.501  43.215  1.00 23.43           O  
ATOM    265  N   TYR L  37      26.657  19.022  41.668  1.00 23.06           N  
ATOM    266  CA  TYR L  37      26.254  17.646  41.533  1.00 22.67           C  
ATOM    267  CB  TYR L  37      25.668  17.302  40.148  1.00 21.69           C  
ATOM    268  CG  TYR L  37      24.422  18.089  39.910  1.00 22.93           C  
ATOM    269  CD1 TYR L  37      24.486  19.354  39.372  1.00 23.56           C  
ATOM    270  CD2 TYR L  37      23.189  17.560  40.214  1.00 22.41           C  
ATOM    271  CE1 TYR L  37      23.340  20.082  39.147  1.00 21.05           C  
ATOM    272  CE2 TYR L  37      22.039  18.282  39.992  1.00 20.79           C  
ATOM    273  CZ  TYR L  37      22.112  19.546  39.457  1.00 20.73           C  
ATOM    274  OH  TYR L  37      20.936  20.290  39.227  1.00 25.10           O  
ATOM    275  C   TYR L  37      27.458  16.763  41.679  1.00 22.41           C  
ATOM    276  O   TYR L  37      28.583  17.156  41.373  1.00 23.58           O  
ATOM    277  N   GLN L  38      27.233  15.525  42.172  1.00 21.82           N  
ATOM    278  CA  GLN L  38      28.277  14.548  42.323  1.00 22.52           C  
ATOM    279  CB  GLN L  38      28.322  13.934  43.735  1.00 22.95           C  
ATOM    280  CG  GLN L  38      29.421  12.885  43.935  1.00 24.41           C  
ATOM    281  CD  GLN L  38      29.260  12.293  45.331  1.00 31.28           C  
ATOM    282  OE1 GLN L  38      28.217  11.738  45.669  1.00 26.80           O  
ATOM    283  NE2 GLN L  38      30.319  12.411  46.171  1.00 22.72           N  
ATOM    284  C   GLN L  38      27.960  13.425  41.377  1.00 22.79           C  
ATOM    285  O   GLN L  38      26.806  13.013  41.266  1.00 23.21           O  
ATOM    286  N   GLN L  39      28.969  12.912  40.643  1.00 22.55           N  
ATOM    287  CA  GLN L  39      28.686  11.809  39.765  1.00 23.04           C  
ATOM    288  CB  GLN L  39      28.607  12.191  38.274  1.00 21.59           C  
ATOM    289  CG  GLN L  39      28.222  11.012  37.375  1.00 26.11           C  
ATOM    290  CD  GLN L  39      28.166  11.475  35.924  1.00 21.89           C  
ATOM    291  OE1 GLN L  39      28.844  12.420  35.526  1.00 29.18           O  
ATOM    292  NE2 GLN L  39      27.327  10.788  35.103  1.00 31.42           N  
ATOM    293  C   GLN L  39      29.761  10.779  39.901  1.00 24.24           C  
ATOM    294  O   GLN L  39      30.945  11.068  39.733  1.00 24.13           O  
ATOM    295  N   LYS L  40      29.358   9.531  40.204  1.00 25.13           N  
ATOM    296  CA  LYS L  40      30.284   8.440  40.310  1.00 27.29           C  
ATOM    297  CB  LYS L  40      29.975   7.491  41.479  1.00 27.40           C  
ATOM    298  CG  LYS L  40      30.197   8.184  42.826  1.00 30.93           C  
ATOM    299  CD  LYS L  40      29.574   7.475  44.026  1.00 30.19           C  
ATOM    300  CE  LYS L  40      29.827   8.213  45.343  1.00 36.72           C  
ATOM    301  NZ  LYS L  40      29.132   7.528  46.453  1.00 44.95           N1+
ATOM    302  C   LYS L  40      30.207   7.694  39.017  1.00 29.69           C  
ATOM    303  O   LYS L  40      29.262   7.861  38.248  1.00 29.80           O  
ATOM    304  N   PRO L  41      31.180   6.876  38.740  1.00 31.77           N  
ATOM    305  CA  PRO L  41      31.185   6.216  37.468  1.00 32.33           C  
ATOM    306  CD  PRO L  41      32.525   7.074  39.260  1.00 31.98           C  
ATOM    307  CB  PRO L  41      32.553   5.547  37.361  1.00 32.67           C  
ATOM    308  CG  PRO L  41      33.466   6.459  38.207  1.00 31.99           C  
ATOM    309  C   PRO L  41      30.014   5.307  37.269  1.00 33.08           C  
ATOM    310  O   PRO L  41      29.696   4.529  38.166  1.00 32.70           O  
ATOM    311  N   GLY L  42      29.362   5.403  36.091  1.00 33.92           N  
ATOM    312  CA  GLY L  42      28.272   4.541  35.731  1.00 33.90           C  
ATOM    313  C   GLY L  42      27.021   4.942  36.452  1.00 34.38           C  
ATOM    314  O   GLY L  42      26.049   4.188  36.462  1.00 34.88           O  
ATOM    315  N   GLN L  43      26.990   6.138  37.069  1.00 32.37           N  
ATOM    316  CA  GLN L  43      25.798   6.488  37.788  1.00 30.32           C  
ATOM    317  CB  GLN L  43      25.998   6.562  39.313  1.00 30.16           C  
ATOM    318  CG  GLN L  43      26.331   5.212  39.950  1.00 35.92           C  
ATOM    319  CD  GLN L  43      26.501   5.420  41.449  1.00 54.28           C  
ATOM    320  OE1 GLN L  43      25.866   6.289  42.046  1.00 33.63           O  
ATOM    321  NE2 GLN L  43      27.390   4.606  42.077  1.00 63.71           N  
ATOM    322  C   GLN L  43      25.331   7.837  37.341  1.00 28.97           C  
ATOM    323  O   GLN L  43      26.070   8.601  36.723  1.00 27.14           O  
ATOM    324  N   ALA L  44      24.050   8.142  37.629  1.00 27.35           N  
ATOM    325  CA  ALA L  44      23.478   9.414  37.301  1.00 26.46           C  
ATOM    326  CB  ALA L  44      21.941   9.430  37.365  1.00 27.60           C  
ATOM    327  C   ALA L  44      23.991  10.407  38.303  1.00 25.66           C  
ATOM    328  O   ALA L  44      24.428  10.028  39.388  1.00 24.99           O  
ATOM    329  N   PRO L  45      23.961  11.670  37.968  1.00 25.09           N  
ATOM    330  CA  PRO L  45      24.442  12.682  38.872  1.00 23.87           C  
ATOM    331  CD  PRO L  45      24.062  12.085  36.578  1.00 25.41           C  
ATOM    332  CB  PRO L  45      24.519  13.966  38.048  1.00 23.54           C  
ATOM    333  CG  PRO L  45      24.740  13.465  36.610  1.00 22.95           C  
ATOM    334  C   PRO L  45      23.547  12.792  40.071  1.00 24.13           C  
ATOM    335  O   PRO L  45      22.379  12.418  39.980  1.00 25.03           O  
ATOM    336  N   ARG L  46      24.091  13.285  41.206  1.00 23.26           N  
ATOM    337  CA  ARG L  46      23.358  13.421  42.437  1.00 22.84           C  
ATOM    338  CB  ARG L  46      23.978  12.548  43.541  1.00 23.04           C  
ATOM    339  CG  ARG L  46      23.406  12.732  44.944  1.00 24.96           C  
ATOM    340  CD  ARG L  46      24.159  11.879  45.966  1.00 33.33           C  
ATOM    341  NE  ARG L  46      23.698  12.262  47.328  1.00 37.21           N  
ATOM    342  CZ  ARG L  46      24.411  11.849  48.416  1.00 44.09           C  
ATOM    343  NH1 ARG L  46      25.530  11.086  48.246  1.00 30.35           N1+
ATOM    344  NH2 ARG L  46      24.014  12.203  49.672  1.00 39.13           N  
ATOM    345  C   ARG L  46      23.454  14.857  42.876  1.00 22.52           C  
ATOM    346  O   ARG L  46      24.533  15.445  42.855  1.00 22.66           O  
ATOM    347  N   LEU L  47      22.320  15.454  43.312  1.00 22.12           N  
ATOM    348  CA  LEU L  47      22.283  16.848  43.687  1.00 21.27           C  
ATOM    349  CB  LEU L  47      20.858  17.428  43.653  1.00 21.23           C  
ATOM    350  CG  LEU L  47      20.763  18.910  44.066  1.00 25.57           C  
ATOM    351  CD1 LEU L  47      21.483  19.828  43.067  1.00 14.76           C  
ATOM    352  CD2 LEU L  47      19.302  19.322  44.311  1.00 17.77           C  
ATOM    353  C   LEU L  47      22.781  17.027  45.091  1.00 22.02           C  
ATOM    354  O   LEU L  47      22.212  16.475  46.033  1.00 23.58           O  
ATOM    355  N   LEU L  48      23.949  17.694  45.239  1.00 21.73           N  
ATOM    356  CA  LEU L  48      24.520  18.051  46.514  1.00 22.26           C  
ATOM    357  CB  LEU L  48      26.045  18.205  46.421  1.00 22.70           C  
ATOM    358  CG  LEU L  48      26.765  16.903  46.029  1.00 22.34           C  
ATOM    359  CD1 LEU L  48      28.285  17.115  45.953  1.00 31.50           C  
ATOM    360  CD2 LEU L  48      26.377  15.744  46.964  1.00 23.76           C  
ATOM    361  C   LEU L  48      23.992  19.341  47.094  1.00 22.84           C  
ATOM    362  O   LEU L  48      23.550  19.384  48.241  1.00 23.30           O  
ATOM    363  N   ILE L  49      24.036  20.437  46.294  1.00 21.25           N  
ATOM    364  CA  ILE L  49      23.728  21.754  46.788  1.00 21.04           C  
ATOM    365  CB  ILE L  49      24.962  22.565  47.079  1.00 22.08           C  
ATOM    366  CG1 ILE L  49      25.784  21.924  48.210  1.00 22.22           C  
ATOM    367  CG2 ILE L  49      24.530  24.010  47.370  1.00 21.61           C  
ATOM    368  CD1 ILE L  49      25.047  21.868  49.548  1.00 19.84           C  
ATOM    369  C   ILE L  49      22.961  22.512  45.748  1.00 22.83           C  
ATOM    370  O   ILE L  49      23.208  22.366  44.553  1.00 23.82           O  
ATOM    371  N   TYR L  50      21.991  23.344  46.188  1.00 23.41           N  
ATOM    372  CA  TYR L  50      21.270  24.175  45.268  1.00 24.17           C  
ATOM    373  CB  TYR L  50      19.871  23.649  44.880  1.00 23.32           C  
ATOM    374  CG  TYR L  50      18.957  23.653  46.058  1.00 24.43           C  
ATOM    375  CD1 TYR L  50      18.338  24.813  46.452  1.00 34.78           C  
ATOM    376  CD2 TYR L  50      18.691  22.501  46.755  1.00 30.01           C  
ATOM    377  CE1 TYR L  50      17.488  24.834  47.528  1.00 31.67           C  
ATOM    378  CE2 TYR L  50      17.840  22.511  47.834  1.00 28.04           C  
ATOM    379  CZ  TYR L  50      17.236  23.680  48.224  1.00 26.83           C  
ATOM    380  OH  TYR L  50      16.362  23.699  49.330  1.00 27.75           O  
ATOM    381  C   TYR L  50      21.138  25.532  45.894  1.00 24.68           C  
ATOM    382  O   TYR L  50      21.282  25.681  47.106  1.00 24.81           O  
ATOM    383  N   GLY L  51      20.882  26.579  45.104  1.00 39.31           N  
ATOM    384  CA  GLY L  51      20.705  27.838  45.763  1.00 39.76           C  
ATOM    385  C   GLY L  51      22.030  28.258  46.322  1.00 42.15           C  
ATOM    386  O   GLY L  51      22.101  29.077  47.238  1.00 42.31           O  
ATOM    387  N   ALA L  52      23.104  27.640  45.798  1.00 43.05           N  
ATOM    388  CA  ALA L  52      24.482  27.935  46.079  1.00 42.47           C  
ATOM    389  CB  ALA L  52      24.805  29.431  45.926  1.00 36.00           C  
ATOM    390  C   ALA L  52      24.882  27.505  47.457  1.00 45.34           C  
ATOM    391  O   ALA L  52      26.056  27.219  47.683  1.00 46.04           O  
ATOM    392  N   SER L  53      23.936  27.367  48.407  1.00 43.29           N  
ATOM    393  CA  SER L  53      24.411  27.014  49.714  1.00 46.21           C  
ATOM    394  CB  SER L  53      24.567  28.222  50.651  1.00 50.23           C  
ATOM    395  OG  SER L  53      25.537  29.122  50.141  1.00 57.03           O  
ATOM    396  C   SER L  53      23.417  26.125  50.366  1.00 47.92           C  
ATOM    397  O   SER L  53      23.627  25.698  51.500  1.00 50.28           O  
ATOM    398  N   SER L  54      22.319  25.783  49.669  1.00 25.02           N  
ATOM    399  CA  SER L  54      21.384  24.990  50.415  1.00 25.46           C  
ATOM    400  CB  SER L  54      19.915  25.246  50.040  1.00 25.82           C  
ATOM    401  OG  SER L  54      19.074  24.419  50.827  1.00 26.32           O  
ATOM    402  C   SER L  54      21.670  23.544  50.152  1.00 26.55           C  
ATOM    403  O   SER L  54      21.978  23.148  49.029  1.00 27.11           O  
ATOM    404  N   ARG L  55      21.587  22.698  51.199  1.00 27.55           N  
ATOM    405  CA  ARG L  55      21.854  21.310  50.959  1.00 28.78           C  
ATOM    406  CB  ARG L  55      22.812  20.634  51.956  1.00 29.12           C  
ATOM    407  CG  ARG L  55      22.289  20.530  53.386  1.00 29.94           C  
ATOM    408  CD  ARG L  55      23.276  19.832  54.322  1.00 27.32           C  
ATOM    409  NE  ARG L  55      22.548  19.467  55.569  1.00 37.47           N  
ATOM    410  CZ  ARG L  55      23.248  19.316  56.731  1.00 52.44           C  
ATOM    411  NH1 ARG L  55      24.584  19.590  56.746  1.00 38.20           N1+
ATOM    412  NH2 ARG L  55      22.620  18.898  57.867  1.00 42.21           N  
ATOM    413  C   ARG L  55      20.555  20.579  51.034  1.00 29.96           C  
ATOM    414  O   ARG L  55      19.753  20.799  51.939  1.00 30.34           O  
ATOM    415  N   ALA L  56      20.318  19.684  50.057  1.00 30.04           N  
ATOM    416  CA  ALA L  56      19.107  18.916  50.014  1.00 30.01           C  
ATOM    417  CB  ALA L  56      18.906  18.174  48.682  1.00 29.54           C  
ATOM    418  C   ALA L  56      19.171  17.893  51.099  1.00 31.82           C  
ATOM    419  O   ALA L  56      20.246  17.564  51.595  1.00 31.56           O  
ATOM    420  N   THR L  57      18.002  17.367  51.513  1.00 34.07           N  
ATOM    421  CA  THR L  57      17.990  16.406  52.575  1.00 35.22           C  
ATOM    422  CB  THR L  57      16.606  16.056  53.044  1.00 36.14           C  
ATOM    423  OG1 THR L  57      16.666  15.312  54.251  1.00 45.52           O  
ATOM    424  CG2 THR L  57      15.907  15.239  51.944  1.00 44.26           C  
ATOM    425  C   THR L  57      18.639  15.155  52.076  1.00 35.44           C  
ATOM    426  O   THR L  57      18.549  14.814  50.898  1.00 34.99           O  
ATOM    427  N   GLY L  58      19.343  14.452  52.983  1.00 35.71           N  
ATOM    428  CA  GLY L  58      19.985  13.213  52.656  1.00 34.97           C  
ATOM    429  C   GLY L  58      21.419  13.477  52.337  1.00 34.61           C  
ATOM    430  O   GLY L  58      22.229  12.552  52.304  1.00 35.57           O  
ATOM    431  N   ILE L  59      21.775  14.755  52.108  1.00 32.55           N  
ATOM    432  CA  ILE L  59      23.131  15.094  51.780  1.00 30.44           C  
ATOM    433  CB  ILE L  59      23.246  16.392  51.032  1.00 30.08           C  
ATOM    434  CG1 ILE L  59      22.463  16.315  49.710  1.00 28.06           C  
ATOM    435  CG2 ILE L  59      24.740  16.716  50.854  1.00 28.59           C  
ATOM    436  CD1 ILE L  59      22.944  15.207  48.776  1.00 20.12           C  
ATOM    437  C   ILE L  59      23.875  15.251  53.071  1.00 30.62           C  
ATOM    438  O   ILE L  59      23.377  15.863  54.014  1.00 29.93           O  
ATOM    439  N   PRO L  60      25.063  14.705  53.139  1.00 30.86           N  
ATOM    440  CA  PRO L  60      25.830  14.768  54.357  1.00 30.38           C  
ATOM    441  CD  PRO L  60      25.392  13.529  52.349  1.00 36.21           C  
ATOM    442  CB  PRO L  60      26.989  13.793  54.166  1.00 30.87           C  
ATOM    443  CG  PRO L  60      26.429  12.752  53.180  1.00 30.46           C  
ATOM    444  C   PRO L  60      26.264  16.163  54.695  1.00 30.45           C  
ATOM    445  O   PRO L  60      26.479  16.969  53.791  1.00 30.31           O  
ATOM    446  N   ASP L  61      26.436  16.443  56.002  1.00 30.32           N  
ATOM    447  CA  ASP L  61      26.769  17.741  56.525  0.90 29.80           C  
ATOM    448  CB  ASP L  61      26.742  17.811  58.068  0.90 30.06           C  
ATOM    449  CG  ASP L  61      27.793  16.885  58.663  0.83 26.32           C  
ATOM    450  OD1 ASP L  61      28.031  15.797  58.074  0.83 26.63           O  
ATOM    451  OD2 ASP L  61      28.374  17.256  59.717  0.83 27.22           O1-
ATOM    452  C   ASP L  61      28.123  18.164  56.046  1.00 29.92           C  
ATOM    453  O   ASP L  61      28.435  19.354  56.031  1.00 29.61           O  
ATOM    454  N   ARG L  62      28.968  17.198  55.645  1.00 29.01           N  
ATOM    455  CA  ARG L  62      30.320  17.467  55.237  1.00 28.46           C  
ATOM    456  CB  ARG L  62      31.051  16.234  54.680  1.00 29.08           C  
ATOM    457  CG  ARG L  62      31.113  15.030  55.613  1.00 26.81           C  
ATOM    458  CD  ARG L  62      32.101  13.959  55.144  1.00 29.88           C  
ATOM    459  NE  ARG L  62      31.681  13.487  53.791  1.00 22.12           N  
ATOM    460  CZ  ARG L  62      30.801  12.451  53.668  1.00 39.79           C  
ATOM    461  NH1 ARG L  62      30.255  11.882  54.781  1.00 24.65           N1+
ATOM    462  NH2 ARG L  62      30.469  11.981  52.430  1.00 27.50           N  
ATOM    463  C   ARG L  62      30.305  18.414  54.077  1.00 28.32           C  
ATOM    464  O   ARG L  62      31.229  19.215  53.920  1.00 29.32           O  
ATOM    465  N   PHE L  63      29.282  18.302  53.207  1.00 26.76           N  
ATOM    466  CA  PHE L  63      29.209  19.106  52.019  1.00 26.25           C  
ATOM    467  CB  PHE L  63      28.314  18.498  50.923  1.00 26.69           C  
ATOM    468  CG  PHE L  63      28.929  17.230  50.438  1.00 27.46           C  
ATOM    469  CD1 PHE L  63      29.815  17.242  49.391  1.00 29.52           C  
ATOM    470  CD2 PHE L  63      28.628  16.024  51.022  1.00 26.15           C  
ATOM    471  CE1 PHE L  63      30.387  16.078  48.936  1.00 34.32           C  
ATOM    472  CE2 PHE L  63      29.196  14.855  50.571  1.00 28.96           C  
ATOM    473  CZ  PHE L  63      30.080  14.876  49.523  1.00 29.69           C  
ATOM    474  C   PHE L  63      28.628  20.452  52.328  1.00 25.98           C  
ATOM    475  O   PHE L  63      27.645  20.572  53.054  1.00 25.68           O  
ATOM    476  N   SER L  64      29.234  21.514  51.753  1.00 24.76           N  
ATOM    477  CA  SER L  64      28.755  22.847  51.976  1.00 25.97           C  
ATOM    478  CB  SER L  64      29.476  23.524  53.154  1.00 26.84           C  
ATOM    479  OG  SER L  64      28.983  24.836  53.365  1.00 27.63           O  
ATOM    480  C   SER L  64      29.036  23.653  50.741  1.00 26.26           C  
ATOM    481  O   SER L  64      30.006  23.392  50.031  1.00 26.27           O  
ATOM    482  N   GLY L  65      28.192  24.668  50.456  1.00 26.33           N  
ATOM    483  CA  GLY L  65      28.410  25.478  49.289  1.00 27.35           C  
ATOM    484  C   GLY L  65      28.340  26.913  49.704  1.00 28.08           C  
ATOM    485  O   GLY L  65      27.673  27.258  50.678  1.00 27.90           O  
ATOM    486  N   SER L  66      29.039  27.794  48.959  1.00 28.37           N  
ATOM    487  CA  SER L  66      29.035  29.188  49.303  1.00 29.39           C  
ATOM    488  CB  SER L  66      30.060  29.542  50.395  1.00 29.75           C  
ATOM    489  OG  SER L  66      31.376  29.292  49.924  1.00 32.76           O  
ATOM    490  C   SER L  66      29.391  29.992  48.087  1.00 28.69           C  
ATOM    491  O   SER L  66      29.757  29.444  47.047  1.00 28.29           O  
ATOM    492  N   GLY L  67      29.293  31.336  48.198  1.00 27.57           N  
ATOM    493  CA  GLY L  67      29.651  32.197  47.104  1.00 27.73           C  
ATOM    494  C   GLY L  67      28.433  32.858  46.539  1.00 28.75           C  
ATOM    495  O   GLY L  67      27.296  32.478  46.822  1.00 28.94           O  
ATOM    496  N   SER L  68      28.666  33.914  45.732  1.00 29.49           N  
ATOM    497  CA  SER L  68      27.609  34.639  45.092  1.00 30.33           C  
ATOM    498  CB  SER L  68      27.013  35.746  45.977  1.00 29.52           C  
ATOM    499  OG  SER L  68      25.972  36.420  45.287  1.00 34.86           O  
ATOM    500  C   SER L  68      28.205  35.301  43.891  1.00 30.27           C  
ATOM    501  O   SER L  68      29.424  35.396  43.759  1.00 31.00           O  
ATOM    502  N   GLY L  69      27.349  35.778  42.969  1.00 30.23           N  
ATOM    503  CA  GLY L  69      27.855  36.450  41.809  1.00 29.63           C  
ATOM    504  C   GLY L  69      28.549  35.460  40.925  1.00 30.09           C  
ATOM    505  O   GLY L  69      27.938  34.523  40.413  1.00 30.11           O  
ATOM    506  N   THR L  70      29.819  35.766  40.607  1.00 29.55           N  
ATOM    507  CA  THR L  70      30.694  34.989  39.771  1.00 29.28           C  
ATOM    508  CB  THR L  70      31.728  35.842  39.110  1.00 30.49           C  
ATOM    509  OG1 THR L  70      32.525  35.054  38.239  1.00 29.77           O  
ATOM    510  CG2 THR L  70      32.596  36.491  40.196  1.00 27.62           C  
ATOM    511  C   THR L  70      31.416  33.853  40.453  1.00 29.64           C  
ATOM    512  O   THR L  70      31.743  32.869  39.791  1.00 30.33           O  
ATOM    513  N   ASP L  71      31.752  33.968  41.760  1.00 29.46           N  
ATOM    514  CA  ASP L  71      32.592  32.962  42.370  1.00 30.96           C  
ATOM    515  CB  ASP L  71      33.753  33.544  43.196  1.00 32.24           C  
ATOM    516  CG  ASP L  71      34.804  34.100  42.248  1.00 37.60           C  
ATOM    517  OD1 ASP L  71      34.697  33.829  41.023  1.00 41.73           O  
ATOM    518  OD2 ASP L  71      35.733  34.794  42.740  1.00 53.47           O1-
ATOM    519  C   ASP L  71      31.822  32.077  43.302  1.00 29.83           C  
ATOM    520  O   ASP L  71      31.141  32.550  44.210  1.00 30.05           O  
ATOM    521  N   PHE L  72      31.940  30.744  43.109  1.00 28.44           N  
ATOM    522  CA  PHE L  72      31.235  29.822  43.954  1.00 27.17           C  
ATOM    523  CB  PHE L  72      30.054  29.137  43.247  1.00 27.01           C  
ATOM    524  CG  PHE L  72      29.068  30.188  42.856  1.00 26.46           C  
ATOM    525  CD1 PHE L  72      29.200  30.858  41.661  1.00 23.61           C  
ATOM    526  CD2 PHE L  72      28.008  30.493  43.676  1.00 20.46           C  
ATOM    527  CE1 PHE L  72      28.291  31.822  41.294  1.00 23.19           C  
ATOM    528  CE2 PHE L  72      27.096  31.457  43.314  1.00 26.65           C  
ATOM    529  CZ  PHE L  72      27.236  32.123  42.120  1.00 22.95           C  
ATOM    530  C   PHE L  72      32.187  28.736  44.356  1.00 26.45           C  
ATOM    531  O   PHE L  72      33.122  28.418  43.621  1.00 25.84           O  
ATOM    532  N   THR L  73      31.979  28.142  45.553  1.00 25.75           N  
ATOM    533  CA  THR L  73      32.882  27.115  45.972  1.00 26.16           C  
ATOM    534  CB  THR L  73      33.906  27.634  46.937  1.00 26.64           C  
ATOM    535  OG1 THR L  73      35.027  26.771  46.986  1.00 28.91           O  
ATOM    536  CG2 THR L  73      33.261  27.732  48.327  1.00 24.81           C  
ATOM    537  C   THR L  73      32.104  26.017  46.637  1.00 26.20           C  
ATOM    538  O   THR L  73      31.106  26.259  47.317  1.00 27.18           O  
ATOM    539  N   LEU L  74      32.545  24.759  46.423  1.00 25.19           N  
ATOM    540  CA  LEU L  74      31.967  23.605  47.050  1.00 25.29           C  
ATOM    541  CB  LEU L  74      31.633  22.475  46.062  1.00 25.12           C  
ATOM    542  CG  LEU L  74      31.028  21.224  46.728  1.00 25.17           C  
ATOM    543  CD1 LEU L  74      29.670  21.527  47.381  1.00 19.82           C  
ATOM    544  CD2 LEU L  74      30.973  20.047  45.739  1.00 24.56           C  
ATOM    545  C   LEU L  74      33.012  23.083  47.981  1.00 26.03           C  
ATOM    546  O   LEU L  74      34.163  22.904  47.587  1.00 25.84           O  
ATOM    547  N   THR L  75      32.640  22.829  49.251  1.00 25.50           N  
ATOM    548  CA  THR L  75      33.624  22.392  50.199  1.00 25.78           C  
ATOM    549  CB  THR L  75      33.773  23.345  51.348  1.00 25.88           C  
ATOM    550  OG1 THR L  75      34.153  24.630  50.879  1.00 26.46           O  
ATOM    551  CG2 THR L  75      34.831  22.794  52.317  1.00 25.43           C  
ATOM    552  C   THR L  75      33.210  21.081  50.789  1.00 26.37           C  
ATOM    553  O   THR L  75      32.046  20.871  51.128  1.00 25.64           O  
ATOM    554  N   ILE L  76      34.181  20.153  50.907  1.00 26.78           N  
ATOM    555  CA  ILE L  76      33.946  18.904  51.569  1.00 27.40           C  
ATOM    556  CB  ILE L  76      34.303  17.710  50.734  1.00 27.06           C  
ATOM    557  CG1 ILE L  76      33.529  17.741  49.404  1.00 27.15           C  
ATOM    558  CG2 ILE L  76      34.006  16.450  51.563  1.00 26.94           C  
ATOM    559  CD1 ILE L  76      34.046  16.741  48.370  1.00 20.70           C  
ATOM    560  C   ILE L  76      34.867  18.942  52.753  1.00 28.34           C  
ATOM    561  O   ILE L  76      36.088  18.964  52.604  1.00 28.88           O  
ATOM    562  N   SER L  77      34.288  18.953  53.969  1.00 29.58           N  
ATOM    563  CA  SER L  77      35.039  19.125  55.183  1.00 31.55           C  
ATOM    564  CB  SER L  77      34.151  19.034  56.432  1.00 31.38           C  
ATOM    565  OG  SER L  77      33.128  20.013  56.374  1.00 32.55           O  
ATOM    566  C   SER L  77      36.056  18.043  55.327  1.00 33.29           C  
ATOM    567  O   SER L  77      37.255  18.315  55.380  1.00 35.41           O  
ATOM    568  N   ARG L  78      35.602  16.778  55.424  1.00 32.35           N  
ATOM    569  CA  ARG L  78      36.559  15.718  55.537  1.00 32.88           C  
ATOM    570  CB  ARG L  78      36.634  15.068  56.932  1.00 34.09           C  
ATOM    571  CG  ARG L  78      35.350  14.384  57.399  1.00 27.72           C  
ATOM    572  CD  ARG L  78      35.406  13.969  58.872  1.00 30.47           C  
ATOM    573  NE  ARG L  78      36.553  13.030  59.041  1.00 35.83           N  
ATOM    574  CZ  ARG L  78      36.339  11.682  59.098  1.00 39.26           C  
ATOM    575  NH1 ARG L  78      35.069  11.188  59.025  1.00 40.85           N1+
ATOM    576  NH2 ARG L  78      37.397  10.830  59.241  1.00 40.97           N  
ATOM    577  C   ARG L  78      36.160  14.676  54.547  1.00 31.31           C  
ATOM    578  O   ARG L  78      35.077  14.102  54.629  1.00 31.54           O  
ATOM    579  N   LEU L  79      37.060  14.393  53.587  1.00 29.61           N  
ATOM    580  CA  LEU L  79      36.773  13.490  52.514  1.00 30.13           C  
ATOM    581  CB  LEU L  79      37.880  13.427  51.447  1.00 29.54           C  
ATOM    582  CG  LEU L  79      38.044  14.695  50.590  1.00 30.96           C  
ATOM    583  CD1 LEU L  79      39.175  14.520  49.569  1.00 26.89           C  
ATOM    584  CD2 LEU L  79      36.725  15.089  49.914  1.00 26.55           C  
ATOM    585  C   LEU L  79      36.626  12.089  53.017  1.00 31.87           C  
ATOM    586  O   LEU L  79      37.439  11.601  53.801  1.00 31.74           O  
ATOM    587  N   GLU L  80      35.552  11.418  52.552  1.00 31.86           N  
ATOM    588  CA  GLU L  80      35.323  10.025  52.814  1.00 31.79           C  
ATOM    589  CB  GLU L  80      33.854   9.677  53.115  1.00 32.08           C  
ATOM    590  CG  GLU L  80      33.348  10.230  54.449  1.00 39.43           C  
ATOM    591  CD  GLU L  80      34.036   9.471  55.574  1.00 39.91           C  
ATOM    592  OE1 GLU L  80      35.266   9.224  55.462  1.00 58.57           O  
ATOM    593  OE2 GLU L  80      33.339   9.135  56.567  1.00 43.56           O1-
ATOM    594  C   GLU L  80      35.698   9.321  51.543  1.00 32.17           C  
ATOM    595  O   GLU L  80      35.781   9.954  50.491  1.00 31.13           O  
ATOM    596  N   PRO L  81      35.939   8.038  51.587  1.00 33.45           N  
ATOM    597  CA  PRO L  81      36.336   7.341  50.392  1.00 31.87           C  
ATOM    598  CD  PRO L  81      36.459   7.400  52.786  1.00 34.12           C  
ATOM    599  CB  PRO L  81      36.766   5.952  50.852  1.00 32.14           C  
ATOM    600  CG  PRO L  81      37.269   6.191  52.288  1.00 33.73           C  
ATOM    601  C   PRO L  81      35.274   7.345  49.336  1.00 30.40           C  
ATOM    602  O   PRO L  81      35.602   7.253  48.155  1.00 30.82           O  
ATOM    603  N   GLU L  82      34.000   7.447  49.746  1.00 29.86           N  
ATOM    604  CA  GLU L  82      32.875   7.434  48.856  1.00 30.20           C  
ATOM    605  CB  GLU L  82      31.535   7.326  49.605  1.00 30.93           C  
ATOM    606  CG  GLU L  82      31.322   8.417  50.654  1.00 36.61           C  
ATOM    607  CD  GLU L  82      30.009   8.128  51.367  1.00 65.45           C  
ATOM    608  OE1 GLU L  82      29.200   7.336  50.816  1.00 49.45           O  
ATOM    609  OE2 GLU L  82      29.801   8.691  52.475  1.00 43.87           O1-
ATOM    610  C   GLU L  82      32.876   8.676  48.015  1.00 30.30           C  
ATOM    611  O   GLU L  82      32.265   8.707  46.949  1.00 32.03           O  
ATOM    612  N   ASP L  83      33.530   9.745  48.508  1.00 29.27           N  
ATOM    613  CA  ASP L  83      33.581  11.057  47.917  1.00 28.71           C  
ATOM    614  CB  ASP L  83      34.167  12.097  48.886  1.00 28.10           C  
ATOM    615  CG  ASP L  83      33.164  12.244  50.026  1.00 31.55           C  
ATOM    616  OD1 ASP L  83      32.002  11.784  49.856  1.00 28.93           O  
ATOM    617  OD2 ASP L  83      33.542  12.812  51.085  1.00 27.03           O1-
ATOM    618  C   ASP L  83      34.346  11.105  46.619  1.00 28.26           C  
ATOM    619  O   ASP L  83      34.159  12.042  45.843  1.00 29.16           O  
ATOM    620  N   PHE L  84      35.279  10.168  46.365  1.00 26.81           N  
ATOM    621  CA  PHE L  84      35.970  10.178  45.100  1.00 26.44           C  
ATOM    622  CB  PHE L  84      36.843   8.918  44.919  1.00 27.88           C  
ATOM    623  CG  PHE L  84      37.130   8.685  43.469  1.00 28.45           C  
ATOM    624  CD1 PHE L  84      38.215   9.249  42.842  1.00 32.42           C  
ATOM    625  CD2 PHE L  84      36.293   7.875  42.730  1.00 37.22           C  
ATOM    626  CE1 PHE L  84      38.447   9.010  41.505  1.00 33.50           C  
ATOM    627  CE2 PHE L  84      36.519   7.632  41.394  1.00 46.02           C  
ATOM    628  CZ  PHE L  84      37.604   8.205  40.776  1.00 29.99           C  
ATOM    629  C   PHE L  84      34.932  10.149  44.017  1.00 27.08           C  
ATOM    630  O   PHE L  84      34.182   9.182  43.911  1.00 26.96           O  
ATOM    631  N   ALA L  85      34.878  11.202  43.166  1.00 26.17           N  
ATOM    632  CA  ALA L  85      33.905  11.262  42.107  1.00 25.53           C  
ATOM    633  CB  ALA L  85      32.453  11.343  42.610  1.00 26.21           C  
ATOM    634  C   ALA L  85      34.168  12.509  41.317  1.00 25.14           C  
ATOM    635  O   ALA L  85      35.137  13.223  41.571  1.00 26.00           O  
ATOM    636  N   VAL L  86      33.322  12.781  40.299  1.00 23.60           N  
ATOM    637  CA  VAL L  86      33.446  13.980  39.517  1.00 23.39           C  
ATOM    638  CB  VAL L  86      33.237  13.765  38.047  1.00 23.70           C  
ATOM    639  CG1 VAL L  86      33.306  15.127  37.338  1.00 21.41           C  
ATOM    640  CG2 VAL L  86      34.278  12.748  37.547  1.00 23.53           C  
ATOM    641  C   VAL L  86      32.367  14.908  39.994  1.00 23.13           C  
ATOM    642  O   VAL L  86      31.259  14.468  40.293  1.00 23.96           O  
ATOM    643  N   TYR L  87      32.667  16.222  40.094  1.00 22.86           N  
ATOM    644  CA  TYR L  87      31.687  17.154  40.592  1.00 22.36           C  
ATOM    645  CB  TYR L  87      32.138  17.882  41.873  1.00 21.42           C  
ATOM    646  CG  TYR L  87      32.245  16.884  42.977  1.00 22.80           C  
ATOM    647  CD1 TYR L  87      33.348  16.068  43.093  1.00 20.46           C  
ATOM    648  CD2 TYR L  87      31.244  16.771  43.914  1.00 22.71           C  
ATOM    649  CE1 TYR L  87      33.444  15.152  44.116  1.00 22.32           C  
ATOM    650  CE2 TYR L  87      31.335  15.857  44.939  1.00 18.00           C  
ATOM    651  CZ  TYR L  87      32.435  15.044  45.042  1.00 21.59           C  
ATOM    652  OH  TYR L  87      32.533  14.105  46.092  1.00 24.57           O  
ATOM    653  C   TYR L  87      31.435  18.209  39.550  1.00 22.72           C  
ATOM    654  O   TYR L  87      32.372  18.722  38.937  1.00 23.52           O  
ATOM    655  N   TYR L  88      30.146  18.571  39.335  1.00 22.41           N  
ATOM    656  CA  TYR L  88      29.816  19.546  38.328  1.00 22.03           C  
ATOM    657  CB  TYR L  88      28.857  19.056  37.225  1.00 21.89           C  
ATOM    658  CG  TYR L  88      29.334  17.795  36.598  1.00 23.86           C  
ATOM    659  CD1 TYR L  88      30.343  17.780  35.665  1.00 19.97           C  
ATOM    660  CD2 TYR L  88      28.754  16.606  36.965  1.00 20.76           C  
ATOM    661  CE1 TYR L  88      30.760  16.599  35.101  1.00 22.52           C  
ATOM    662  CE2 TYR L  88      29.165  15.422  36.404  1.00 27.53           C  
ATOM    663  CZ  TYR L  88      30.171  15.416  35.470  1.00 22.04           C  
ATOM    664  OH  TYR L  88      30.601  14.203  34.889  1.00 27.49           O  
ATOM    665  C   TYR L  88      29.033  20.657  38.965  1.00 21.85           C  
ATOM    666  O   TYR L  88      28.245  20.429  39.882  1.00 22.93           O  
ATOM    667  N   CYS L  89      29.244  21.904  38.487  1.00 22.41           N  
ATOM    668  CA  CYS L  89      28.452  23.019  38.923  1.00 23.28           C  
ATOM    669  CB  CYS L  89      29.264  24.298  39.276  1.00 23.23           C  
ATOM    670  SG  CYS L  89      30.386  24.891  37.968  1.00 26.61           S  
ATOM    671  C   CYS L  89      27.491  23.320  37.808  1.00 24.32           C  
ATOM    672  O   CYS L  89      27.754  22.990  36.652  1.00 24.76           O  
ATOM    673  N   GLN L  90      26.322  23.902  38.145  1.00 24.14           N  
ATOM    674  CA  GLN L  90      25.320  24.207  37.159  1.00 23.84           C  
ATOM    675  CB  GLN L  90      24.150  23.209  37.134  1.00 24.37           C  
ATOM    676  CG  GLN L  90      23.098  23.557  36.078  1.00 23.30           C  
ATOM    677  CD  GLN L  90      21.797  22.856  36.446  1.00 24.46           C  
ATOM    678  OE1 GLN L  90      21.674  22.280  37.526  1.00 26.57           O  
ATOM    679  NE2 GLN L  90      20.790  22.926  35.536  1.00 26.81           N  
ATOM    680  C   GLN L  90      24.688  25.510  37.527  1.00 24.62           C  
ATOM    681  O   GLN L  90      24.445  25.785  38.699  1.00 25.97           O  
ATOM    682  N   GLN L  91      24.384  26.337  36.511  1.00 23.85           N  
ATOM    683  CA  GLN L  91      23.768  27.617  36.710  1.00 23.40           C  
ATOM    684  CB  GLN L  91      24.645  28.712  36.067  1.00 23.86           C  
ATOM    685  CG  GLN L  91      23.974  30.053  35.807  1.00 21.68           C  
ATOM    686  CD  GLN L  91      23.364  29.972  34.413  1.00 25.92           C  
ATOM    687  OE1 GLN L  91      22.538  30.800  34.035  1.00 28.82           O  
ATOM    688  NE2 GLN L  91      23.780  28.943  33.627  1.00 24.71           N  
ATOM    689  C   GLN L  91      22.422  27.586  36.049  1.00 23.43           C  
ATOM    690  O   GLN L  91      22.296  27.126  34.915  1.00 23.60           O  
ATOM    691  N   TYR L  92      21.343  27.733  36.826  1.00 41.02           N  
ATOM    692  CA  TYR L  92      19.989  27.794  36.338  1.00 40.20           C  
ATOM    693  CB  TYR L  92      19.012  26.764  36.959  1.00 36.51           C  
ATOM    694  CG  TYR L  92      19.138  26.659  38.436  1.00 42.37           C  
ATOM    695  CD1 TYR L  92      20.262  26.106  39.002  1.00 47.57           C  
ATOM    696  CD2 TYR L  92      18.136  27.110  39.254  1.00 46.11           C  
ATOM    697  CE1 TYR L  92      20.382  26.008  40.367  1.00 52.78           C  
ATOM    698  CE2 TYR L  92      18.245  27.017  40.621  1.00 46.53           C  
ATOM    699  CZ  TYR L  92      19.372  26.463  41.179  1.00 50.86           C  
ATOM    700  OH  TYR L  92      19.490  26.366  42.582  1.00 53.90           O  
ATOM    701  C   TYR L  92      19.451  29.181  36.114  1.00 43.57           C  
ATOM    702  O   TYR L  92      18.348  29.342  35.602  1.00 43.84           O  
ATOM    703  N   GLY L  93      20.156  30.221  36.603  1.00 43.40           N  
ATOM    704  CA  GLY L  93      19.674  31.577  36.601  1.00 51.00           C  
ATOM    705  C   GLY L  93      19.323  32.080  35.234  1.00 51.77           C  
ATOM    706  O   GLY L  93      18.363  32.838  35.102  1.00 50.56           O  
ATOM    707  N   SER L  94      20.089  31.733  34.186  1.00 50.24           N  
ATOM    708  CA  SER L  94      19.760  32.260  32.890  1.00 55.51           C  
ATOM    709  CB  SER L  94      20.810  33.258  32.376  1.00 53.01           C  
ATOM    710  OG  SER L  94      20.436  33.743  31.096  1.00 47.95           O  
ATOM    711  C   SER L  94      19.678  31.121  31.925  1.00 55.00           C  
ATOM    712  O   SER L  94      20.176  30.030  32.198  1.00 55.98           O  
ATOM    713  N   SER L  95      19.023  31.335  30.763  1.00 54.26           N  
ATOM    714  CA  SER L  95      18.898  30.267  29.814  1.00 55.16           C  
ATOM    715  CB  SER L  95      17.488  30.110  29.220  1.00 55.48           C  
ATOM    716  OG  SER L  95      17.161  31.242  28.429  1.00 66.43           O  
ATOM    717  C   SER L  95      19.821  30.573  28.686  1.00 52.58           C  
ATOM    718  O   SER L  95      20.055  31.731  28.344  1.00 57.77           O  
ATOM    719  N   PRO L  96      20.371  29.543  28.109  1.00 54.04           N  
ATOM    720  CA  PRO L  96      20.107  28.201  28.556  1.00 53.35           C  
ATOM    721  CD  PRO L  96      20.727  29.587  26.704  1.00 58.33           C  
ATOM    722  CB  PRO L  96      20.427  27.288  27.373  1.00 53.09           C  
ATOM    723  CG  PRO L  96      21.223  28.169  26.397  1.00 56.61           C  
ATOM    724  C   PRO L  96      20.884  27.876  29.791  1.00 50.38           C  
ATOM    725  O   PRO L  96      21.832  28.591  30.114  1.00 53.28           O  
ATOM    726  N   SER L  97      20.489  26.808  30.510  1.00 45.16           N  
ATOM    727  CA  SER L  97      21.229  26.461  31.683  1.00 43.11           C  
ATOM    728  CB  SER L  97      20.518  25.450  32.597  1.00 43.02           C  
ATOM    729  OG  SER L  97      20.463  24.185  31.957  1.00  0.00           O  
ATOM    730  C   SER L  97      22.500  25.844  31.215  1.00 41.89           C  
ATOM    731  O   SER L  97      22.555  25.223  30.156  1.00 46.94           O  
ATOM    732  N   THR L  98      23.573  25.999  32.004  1.00 25.05           N  
ATOM    733  CA  THR L  98      24.844  25.509  31.555  1.00 24.53           C  
ATOM    734  CB  THR L  98      25.742  26.616  31.089  1.00 24.72           C  
ATOM    735  OG1 THR L  98      25.966  27.540  32.145  1.00 25.08           O  
ATOM    736  CG2 THR L  98      25.068  27.329  29.901  1.00 24.69           C  
ATOM    737  C   THR L  98      25.528  24.809  32.693  1.00 24.67           C  
ATOM    738  O   THR L  98      25.238  25.072  33.859  1.00 24.39           O  
ATOM    739  N   PHE L  99      26.464  23.886  32.370  1.00 24.61           N  
ATOM    740  CA  PHE L  99      27.192  23.144  33.368  1.00 24.25           C  
ATOM    741  CB  PHE L  99      27.111  21.609  33.224  1.00 22.49           C  
ATOM    742  CG  PHE L  99      25.748  21.097  33.538  1.00 25.18           C  
ATOM    743  CD1 PHE L  99      24.777  21.036  32.566  1.00 23.43           C  
ATOM    744  CD2 PHE L  99      25.445  20.654  34.805  1.00 20.19           C  
ATOM    745  CE1 PHE L  99      23.524  20.552  32.859  1.00 25.49           C  
ATOM    746  CE2 PHE L  99      24.193  20.170  35.103  1.00 23.85           C  
ATOM    747  CZ  PHE L  99      23.225  20.117  34.130  1.00 23.93           C  
ATOM    748  C   PHE L  99      28.652  23.441  33.206  1.00 24.19           C  
ATOM    749  O   PHE L  99      29.101  23.865  32.143  1.00 24.86           O  
ATOM    750  N   GLY L 100      29.434  23.238  34.289  1.00 24.29           N  
ATOM    751  CA  GLY L 100      30.858  23.402  34.222  1.00 24.02           C  
ATOM    752  C   GLY L 100      31.416  22.125  33.660  1.00 25.22           C  
ATOM    753  O   GLY L 100      30.699  21.136  33.522  1.00 24.81           O  
ATOM    754  N   GLN L 101      32.726  22.123  33.336  1.00 25.14           N  
ATOM    755  CA  GLN L 101      33.420  20.999  32.760  1.00 26.67           C  
ATOM    756  CB  GLN L 101      34.875  21.297  32.355  1.00 27.93           C  
ATOM    757  CG  GLN L 101      35.018  22.328  31.240  1.00 36.53           C  
ATOM    758  CD  GLN L 101      34.945  23.702  31.880  1.00 98.90           C  
ATOM    759  OE1 GLN L 101      35.079  23.842  33.094  1.00 48.91           O  
ATOM    760  NE2 GLN L 101      34.728  24.750  31.041  1.00 40.68           N  
ATOM    761  C   GLN L 101      33.496  19.880  33.751  1.00 27.56           C  
ATOM    762  O   GLN L 101      33.560  18.712  33.371  1.00 28.70           O  
ATOM    763  N   GLY L 102      33.566  20.204  35.052  1.00 27.14           N  
ATOM    764  CA  GLY L 102      33.621  19.172  36.049  1.00 26.28           C  
ATOM    765  C   GLY L 102      35.007  19.088  36.608  1.00 26.58           C  
ATOM    766  O   GLY L 102      35.992  19.371  35.927  1.00 27.70           O  
ATOM    767  N   THR L 103      35.100  18.697  37.898  1.00 26.11           N  
ATOM    768  CA  THR L 103      36.364  18.531  38.557  1.00 26.02           C  
ATOM    769  CB  THR L 103      36.543  19.434  39.744  1.00 26.36           C  
ATOM    770  OG1 THR L 103      36.455  20.793  39.346  1.00 28.66           O  
ATOM    771  CG2 THR L 103      37.914  19.151  40.383  1.00 23.25           C  
ATOM    772  C   THR L 103      36.421  17.126  39.067  1.00 25.82           C  
ATOM    773  O   THR L 103      35.492  16.650  39.719  1.00 25.15           O  
ATOM    774  N   LYS L 104      37.530  16.414  38.792  1.00 25.83           N  
ATOM    775  CA  LYS L 104      37.600  15.062  39.259  1.00 27.17           C  
ATOM    776  CB  LYS L 104      38.270  14.085  38.281  1.00 26.92           C  
ATOM    777  CG  LYS L 104      38.218  12.649  38.799  1.00 30.17           C  
ATOM    778  CD  LYS L 104      38.502  11.574  37.752  1.00 53.38           C  
ATOM    779  CE  LYS L 104      38.283  10.160  38.296  1.00 56.20           C  
ATOM    780  NZ  LYS L 104      38.400   9.163  37.212  1.00 54.10           N1+
ATOM    781  C   LYS L 104      38.376  15.034  40.534  1.00 27.19           C  
ATOM    782  O   LYS L 104      39.507  15.515  40.606  1.00 28.62           O  
ATOM    783  N   VAL L 105      37.761  14.463  41.587  1.00 26.56           N  
ATOM    784  CA  VAL L 105      38.419  14.348  42.856  1.00 26.27           C  
ATOM    785  CB  VAL L 105      37.496  14.590  44.016  1.00 26.35           C  
ATOM    786  CG1 VAL L 105      38.253  14.323  45.328  1.00 27.17           C  
ATOM    787  CG2 VAL L 105      36.940  16.021  43.899  1.00 27.65           C  
ATOM    788  C   VAL L 105      38.923  12.938  42.948  1.00 26.78           C  
ATOM    789  O   VAL L 105      38.141  11.989  43.010  1.00 27.08           O  
ATOM    790  N   GLU L 106      40.264  12.778  42.977  1.00 27.31           N  
ATOM    791  CA  GLU L 106      40.891  11.485  42.988  1.00 28.07           C  
ATOM    792  CB  GLU L 106      42.044  11.314  41.987  1.00 28.75           C  
ATOM    793  CG  GLU L 106      41.693  11.281  40.508  1.00 31.05           C  
ATOM    794  CD  GLU L 106      43.019  11.102  39.784  1.00 41.95           C  
ATOM    795  OE1 GLU L 106      44.037  11.660  40.270  1.00 35.28           O  
ATOM    796  OE2 GLU L 106      43.033  10.402  38.736  1.00 44.22           O1-
ATOM    797  C   GLU L 106      41.613  11.305  44.276  1.00 28.57           C  
ATOM    798  O   GLU L 106      41.837  12.248  45.033  1.00 28.50           O  
ATOM    799  N   ILE L 107      42.017  10.048  44.534  1.00 28.59           N  
ATOM    800  CA  ILE L 107      42.769   9.761  45.711  1.00 29.42           C  
ATOM    801  CB  ILE L 107      42.441   8.431  46.318  1.00 28.31           C  
ATOM    802  CG1 ILE L 107      40.971   8.434  46.772  1.00 31.60           C  
ATOM    803  CG2 ILE L 107      43.430   8.163  47.464  1.00 30.47           C  
ATOM    804  CD1 ILE L 107      40.448   7.063  47.186  1.00 46.30           C  
ATOM    805  C   ILE L 107      44.222   9.815  45.356  1.00 30.08           C  
ATOM    806  O   ILE L 107      44.683   9.200  44.393  1.00 31.22           O  
ATOM    807  N   LYS L 108      44.971  10.607  46.144  1.00 30.36           N  
ATOM    808  CA  LYS L 108      46.380  10.801  45.961  1.00 30.47           C  
ATOM    809  CB  LYS L 108      46.940  11.846  46.943  1.00 29.77           C  
ATOM    810  CG  LYS L 108      48.419  12.182  46.751  1.00 27.86           C  
ATOM    811  CD  LYS L 108      48.709  12.966  45.470  1.00 30.58           C  
ATOM    812  CE  LYS L 108      50.132  13.521  45.400  1.00 54.88           C  
ATOM    813  NZ  LYS L 108      51.110  12.411  45.408  1.00 70.03           N1+
ATOM    814  C   LYS L 108      47.061   9.474  46.258  1.00 31.17           C  
ATOM    815  O   LYS L 108      46.878   8.957  47.393  1.00 31.28           O  
ATOM    816  OXT LYS L 108      47.775   8.961  45.355  1.00  0.00           O1-
TER     817      LYS L 108 
ATOM    818  N   GLN H 109       7.994   8.486  47.064  1.00 44.19           N1+
ATOM    819  CA  GLN H 109       9.184   9.136  46.481  1.00 43.58           C  
ATOM    820  CB  GLN H 109      10.477   8.379  46.838  1.00 44.39           C  
ATOM    821  CG  GLN H 109      10.922   8.560  48.292  1.00 45.62           C  
ATOM    822  CD  GLN H 109       9.924   7.861  49.201  0.67 48.72           C  
ATOM    823  OE1 GLN H 109       9.529   6.723  48.955  0.67 50.31           O  
ATOM    824  NE2 GLN H 109       9.500   8.564  50.285  0.67 50.19           N  
ATOM    825  C   GLN H 109       9.091   9.252  44.998  1.00 42.39           C  
ATOM    826  O   GLN H 109       8.415   8.464  44.337  1.00 42.24           O  
ATOM    827  N   VAL H 110       9.781  10.264  44.439  1.00 41.86           N  
ATOM    828  CA  VAL H 110       9.698  10.496  43.032  1.00 40.62           C  
ATOM    829  CB  VAL H 110       9.967  11.928  42.685  1.00 40.87           C  
ATOM    830  CG1 VAL H 110       9.976  12.081  41.156  1.00 41.13           C  
ATOM    831  CG2 VAL H 110       8.921  12.797  43.405  1.00 42.26           C  
ATOM    832  C   VAL H 110      10.714   9.644  42.332  1.00 39.04           C  
ATOM    833  O   VAL H 110      11.904   9.702  42.636  1.00 39.09           O  
ATOM    834  N   GLN H 111      10.264   8.818  41.363  1.00 47.32           N  
ATOM    835  CA  GLN H 111      11.196   8.003  40.634  1.00 46.38           C  
ATOM    836  CB  GLN H 111      11.059   6.492  40.882  1.00 47.40           C  
ATOM    837  CG  GLN H 111       9.746   5.896  40.376  1.00 49.68           C  
ATOM    838  CD  GLN H 111       9.850   4.389  40.550  1.00 73.13           C  
ATOM    839  OE1 GLN H 111      10.903   3.799  40.312  1.00 64.69           O  
ATOM    840  NE2 GLN H 111       8.733   3.748  40.983  1.00 43.08           N  
ATOM    841  C   GLN H 111      10.972   8.224  39.169  1.00 43.79           C  
ATOM    842  O   GLN H 111       9.837   8.384  38.722  1.00 43.70           O  
ATOM    843  N   LEU H 112      12.067   8.253  38.382  1.00 40.49           N  
ATOM    844  CA  LEU H 112      11.968   8.455  36.959  1.00 37.58           C  
ATOM    845  CB  LEU H 112      12.797   9.657  36.474  1.00 37.75           C  
ATOM    846  CG  LEU H 112      12.343  11.006  37.066  1.00 34.12           C  
ATOM    847  CD1 LEU H 112      13.204  12.165  36.539  1.00 31.39           C  
ATOM    848  CD2 LEU H 112      10.841  11.243  36.833  1.00 30.86           C  
ATOM    849  C   LEU H 112      12.529   7.240  36.281  1.00 36.24           C  
ATOM    850  O   LEU H 112      13.668   6.848  36.535  1.00 36.35           O  
ATOM    851  N   VAL H 113      11.739   6.614  35.382  1.00 34.00           N  
ATOM    852  CA  VAL H 113      12.199   5.442  34.690  1.00 32.78           C  
ATOM    853  CB  VAL H 113      11.271   4.272  34.841  1.00 33.59           C  
ATOM    854  CG1 VAL H 113      11.802   3.107  33.990  1.00 31.16           C  
ATOM    855  CG2 VAL H 113      11.137   3.940  36.336  1.00 34.98           C  
ATOM    856  C   VAL H 113      12.266   5.768  33.229  1.00 30.47           C  
ATOM    857  O   VAL H 113      11.296   6.250  32.645  1.00 31.34           O  
ATOM    858  N   GLN H 114      13.427   5.497  32.598  1.00 28.79           N  
ATOM    859  CA  GLN H 114      13.631   5.821  31.213  1.00 28.33           C  
ATOM    860  CB  GLN H 114      15.003   6.465  30.954  1.00 27.31           C  
ATOM    861  CG  GLN H 114      15.168   7.795  31.692  1.00 25.02           C  
ATOM    862  CD  GLN H 114      16.547   8.353  31.385  1.00 26.91           C  
ATOM    863  OE1 GLN H 114      17.249   8.827  32.279  1.00 32.55           O  
ATOM    864  NE2 GLN H 114      16.944   8.318  30.086  1.00 27.56           N  
ATOM    865  C   GLN H 114      13.547   4.581  30.377  1.00 29.22           C  
ATOM    866  O   GLN H 114      13.662   3.461  30.874  1.00 29.67           O  
ATOM    867  N   SER H 115      13.336   4.772  29.058  1.00 29.64           N  
ATOM    868  CA  SER H 115      13.240   3.688  28.120  1.00 30.32           C  
ATOM    869  CB  SER H 115      12.715   4.121  26.740  1.00 30.16           C  
ATOM    870  OG  SER H 115      13.590   5.082  26.169  1.00 30.21           O  
ATOM    871  C   SER H 115      14.610   3.106  27.939  1.00 30.82           C  
ATOM    872  O   SER H 115      15.602   3.669  28.395  1.00 30.40           O  
ATOM    873  N   GLY H 116      14.691   1.943  27.260  1.00 30.10           N  
ATOM    874  CA  GLY H 116      15.928   1.222  27.123  1.00 29.38           C  
ATOM    875  C   GLY H 116      16.808   1.825  26.070  1.00 29.65           C  
ATOM    876  O   GLY H 116      16.406   2.706  25.312  1.00 29.80           O  
ATOM    877  N   ALA H 117      18.052   1.305  25.995  1.00 30.51           N  
ATOM    878  CA  ALA H 117      19.062   1.781  25.091  1.00 30.49           C  
ATOM    879  CB  ALA H 117      20.432   1.109  25.291  1.00 30.57           C  
ATOM    880  C   ALA H 117      18.629   1.524  23.686  1.00 31.34           C  
ATOM    881  O   ALA H 117      17.912   0.565  23.408  1.00 31.92           O  
ATOM    882  N   GLU H 118      19.052   2.409  22.759  1.00 30.21           N  
ATOM    883  CA  GLU H 118      18.652   2.249  21.394  1.00 30.38           C  
ATOM    884  CB  GLU H 118      17.519   3.203  20.986  1.00 31.56           C  
ATOM    885  CG  GLU H 118      16.218   2.919  21.738  1.00 35.17           C  
ATOM    886  CD  GLU H 118      15.169   3.908  21.263  1.00 47.99           C  
ATOM    887  OE1 GLU H 118      15.492   4.713  20.350  1.00 34.81           O  
ATOM    888  OE2 GLU H 118      14.031   3.872  21.801  1.00 46.71           O1-
ATOM    889  C   GLU H 118      19.815   2.511  20.487  1.00 30.36           C  
ATOM    890  O   GLU H 118      20.759   3.216  20.840  1.00 30.24           O  
ATOM    891  N   VAL H 119      19.770   1.905  19.284  1.00 30.49           N  
ATOM    892  CA  VAL H 119      20.783   2.108  18.287  1.00 29.75           C  
ATOM    893  CB  VAL H 119      21.394   0.826  17.801  1.00 29.83           C  
ATOM    894  CG1 VAL H 119      22.380   1.140  16.663  1.00 28.89           C  
ATOM    895  CG2 VAL H 119      22.038   0.110  19.000  1.00 32.89           C  
ATOM    896  C   VAL H 119      20.092   2.750  17.126  1.00 29.77           C  
ATOM    897  O   VAL H 119      19.019   2.306  16.717  1.00 29.81           O  
ATOM    898  N   LYS H 120      20.683   3.829  16.570  1.00 29.94           N  
ATOM    899  CA  LYS H 120      20.036   4.508  15.480  1.00 30.86           C  
ATOM    900  CB  LYS H 120      19.455   5.875  15.883  1.00 31.47           C  
ATOM    901  CG  LYS H 120      18.449   5.799  17.035  1.00 31.50           C  
ATOM    902  CD  LYS H 120      17.231   4.914  16.757  1.00 25.74           C  
ATOM    903  CE  LYS H 120      16.000   5.682  16.279  1.00 48.21           C  
ATOM    904  NZ  LYS H 120      14.854   4.758  16.125  1.00 35.45           N1+
ATOM    905  C   LYS H 120      21.047   4.768  14.404  1.00 31.27           C  
ATOM    906  O   LYS H 120      22.235   4.938  14.673  1.00 31.17           O  
ATOM    907  N   LYS H 121      20.585   4.798  13.138  1.00 32.18           N  
ATOM    908  CA  LYS H 121      21.449   5.069  12.022  1.00 32.50           C  
ATOM    909  CB  LYS H 121      20.880   4.614  10.670  1.00 33.22           C  
ATOM    910  CG  LYS H 121      20.530   3.130  10.597  1.00 40.26           C  
ATOM    911  CD  LYS H 121      19.703   2.788   9.358  1.00 45.94           C  
ATOM    912  CE  LYS H 121      19.104   1.381   9.372  1.00 93.63           C  
ATOM    913  NZ  LYS H 121      17.739   1.422   9.941  1.00 40.97           N1+
ATOM    914  C   LYS H 121      21.580   6.553  11.924  1.00 31.33           C  
ATOM    915  O   LYS H 121      20.718   7.293  12.396  1.00 32.07           O  
ATOM    916  N   PRO H 122      22.638   7.018  11.321  1.00 30.38           N  
ATOM    917  CA  PRO H 122      22.797   8.436  11.194  1.00 31.39           C  
ATOM    918  CD  PRO H 122      23.918   6.334  11.405  1.00 30.16           C  
ATOM    919  CB  PRO H 122      24.233   8.652  10.725  1.00 31.88           C  
ATOM    920  CG  PRO H 122      24.982   7.443  11.317  1.00 31.43           C  
ATOM    921  C   PRO H 122      21.749   9.013  10.299  1.00 32.47           C  
ATOM    922  O   PRO H 122      21.406   8.386   9.297  1.00 33.16           O  
ATOM    923  N   GLY H 123      21.229  10.208  10.646  1.00 32.35           N  
ATOM    924  CA  GLY H 123      20.242  10.865   9.838  1.00 30.99           C  
ATOM    925  C   GLY H 123      18.867  10.543  10.348  1.00 31.05           C  
ATOM    926  O   GLY H 123      17.890  11.160   9.925  1.00 32.11           O  
ATOM    927  N   SER H 124      18.747   9.573  11.274  1.00 29.12           N  
ATOM    928  CA  SER H 124      17.454   9.192  11.773  1.00 29.17           C  
ATOM    929  CB  SER H 124      17.349   7.707  12.162  1.00 28.41           C  
ATOM    930  OG  SER H 124      18.195   7.426  13.266  1.00 33.37           O  
ATOM    931  C   SER H 124      17.127  10.010  12.986  1.00 29.98           C  
ATOM    932  O   SER H 124      17.821  10.973  13.311  1.00 29.34           O  
ATOM    933  N   SER H 125      16.018   9.653  13.670  1.00 30.93           N  
ATOM    934  CA  SER H 125      15.603  10.369  14.844  1.00 31.81           C  
ATOM    935  CB  SER H 125      14.297  11.158  14.642  1.00 33.11           C  
ATOM    936  OG  SER H 125      13.229  10.270  14.352  1.00 36.42           O  
ATOM    937  C   SER H 125      15.365   9.382  15.948  1.00 31.75           C  
ATOM    938  O   SER H 125      15.062   8.215  15.701  1.00 32.26           O  
ATOM    939  N   VAL H 126      15.517   9.833  17.214  1.00 30.90           N  
ATOM    940  CA  VAL H 126      15.310   8.961  18.335  1.00 29.80           C  
ATOM    941  CB  VAL H 126      16.575   8.661  19.092  1.00 30.77           C  
ATOM    942  CG1 VAL H 126      17.125   9.976  19.672  1.00 25.48           C  
ATOM    943  CG2 VAL H 126      16.271   7.599  20.160  1.00 29.53           C  
ATOM    944  C   VAL H 126      14.368   9.633  19.286  1.00 28.87           C  
ATOM    945  O   VAL H 126      14.341  10.858  19.392  1.00 28.18           O  
ATOM    946  N   LYS H 127      13.542   8.826  19.985  1.00 28.07           N  
ATOM    947  CA  LYS H 127      12.622   9.360  20.946  1.00 29.09           C  
ATOM    948  CB  LYS H 127      11.153   9.171  20.524  1.00 29.18           C  
ATOM    949  CG  LYS H 127      10.142   9.977  21.343  1.00 34.54           C  
ATOM    950  CD  LYS H 127       8.768  10.056  20.675  1.00 60.27           C  
ATOM    951  CE  LYS H 127       7.731  10.855  21.468  1.00 49.50           C  
ATOM    952  NZ  LYS H 127       6.441  10.865  20.742  1.00 49.85           N1+
ATOM    953  C   LYS H 127      12.845   8.596  22.215  1.00 30.04           C  
ATOM    954  O   LYS H 127      12.742   7.371  22.236  1.00 30.64           O  
ATOM    955  N   VAL H 128      13.164   9.307  23.315  1.00 29.61           N  
ATOM    956  CA  VAL H 128      13.413   8.654  24.569  1.00 28.73           C  
ATOM    957  CB  VAL H 128      14.708   9.075  25.203  1.00 29.16           C  
ATOM    958  CG1 VAL H 128      14.849   8.374  26.564  1.00 28.77           C  
ATOM    959  CG2 VAL H 128      15.854   8.770  24.222  1.00 23.54           C  
ATOM    960  C   VAL H 128      12.310   9.048  25.499  1.00 28.64           C  
ATOM    961  O   VAL H 128      11.851  10.188  25.480  1.00 28.56           O  
ATOM    962  N   SER H 129      11.858   8.103  26.348  1.00 28.85           N  
ATOM    963  CA  SER H 129      10.758   8.390  27.224  1.00 28.61           C  
ATOM    964  CB  SER H 129       9.611   7.371  27.119  1.00 29.65           C  
ATOM    965  OG  SER H 129      10.054   6.094  27.557  1.00 32.35           O  
ATOM    966  C   SER H 129      11.236   8.367  28.641  1.00 28.50           C  
ATOM    967  O   SER H 129      12.218   7.707  28.975  1.00 27.34           O  
ATOM    968  N   CYS H 130      10.550   9.141  29.509  1.00 28.88           N  
ATOM    969  CA  CYS H 130      10.866   9.200  30.908  1.00 29.77           C  
ATOM    970  CB  CYS H 130      11.622  10.496  31.277  1.00 29.55           C  
ATOM    971  SG  CYS H 130      12.056  10.643  33.037  1.00 33.78           S  
ATOM    972  C   CYS H 130       9.555   9.180  31.635  1.00 30.26           C  
ATOM    973  O   CYS H 130       8.764  10.115  31.514  1.00 29.82           O  
ATOM    974  N   LYS H 131       9.287   8.112  32.417  1.00 31.55           N  
ATOM    975  CA  LYS H 131       8.025   8.036  33.102  1.00 33.47           C  
ATOM    976  CB  LYS H 131       7.346   6.658  33.028  1.00 34.35           C  
ATOM    977  CG  LYS H 131       5.993   6.641  33.740  1.00 30.60           C  
ATOM    978  CD  LYS H 131       5.089   5.467  33.363  1.00 48.02           C  
ATOM    979  CE  LYS H 131       3.748   5.493  34.099  1.00 34.32           C  
ATOM    980  NZ  LYS H 131       2.783   4.593  33.433  1.00 46.92           N1+
ATOM    981  C   LYS H 131       8.237   8.371  34.543  1.00 34.71           C  
ATOM    982  O   LYS H 131       9.162   7.875  35.182  1.00 34.24           O  
ATOM    983  N   ALA H 132       7.354   9.226  35.098  1.00 37.20           N  
ATOM    984  CA  ALA H 132       7.509   9.677  36.451  1.00 40.28           C  
ATOM    985  CB  ALA H 132       7.368  11.202  36.601  1.00 39.43           C  
ATOM    986  C   ALA H 132       6.464   9.052  37.321  1.00 43.26           C  
ATOM    987  O   ALA H 132       5.326   8.843  36.899  1.00 43.29           O  
ATOM    988  N   SER H 133       6.854   8.717  38.570  1.00 46.95           N  
ATOM    989  CA  SER H 133       5.928   8.147  39.506  1.00 50.35           C  
ATOM    990  CB  SER H 133       6.113   6.632  39.696  1.00 50.66           C  
ATOM    991  OG  SER H 133       5.175   6.129  40.635  1.00 54.13           O  
ATOM    992  C   SER H 133       6.173   8.796  40.833  1.00 52.11           C  
ATOM    993  O   SER H 133       7.319   8.988  41.236  1.00 51.94           O  
ATOM    994  N   GLY H 134       4.968   9.285  41.169  1.00 55.93           N  
ATOM    995  CA  GLY H 134       4.255  10.041  42.126  1.00 58.33           C  
ATOM    996  C   GLY H 134       2.940  10.096  41.399  1.00 59.21           C  
ATOM    997  O   GLY H 134       1.910  10.489  41.945  1.00 60.82           O  
ATOM    998  N   GLY H 135       2.993   9.684  40.100  1.00 58.69           N  
ATOM    999  CA  GLY H 135       1.857   9.540  39.219  1.00 60.34           C  
ATOM   1000  C   GLY H 135       1.569  10.812  38.495  1.00 60.66           C  
ATOM   1001  O   GLY H 135       0.555  10.920  37.804  1.00 64.38           O  
ATOM   1002  N   THR H 136       2.432  11.826  38.650  1.00 57.66           N  
ATOM   1003  CA  THR H 136       2.144  13.039  37.951  1.00 56.76           C  
ATOM   1004  CB  THR H 136       1.057  13.841  38.612  1.00 58.24           C  
ATOM   1005  OG1 THR H 136       0.728  14.972  37.822  1.00 58.99           O  
ATOM   1006  CG2 THR H 136       1.529  14.286  40.006  1.00 59.10           C  
ATOM   1007  C   THR H 136       3.374  13.876  37.940  1.00 53.45           C  
ATOM   1008  O   THR H 136       4.304  13.651  38.711  1.00 54.09           O  
ATOM   1009  N   PHE H 137       3.431  14.826  36.995  1.00 52.22           N  
ATOM   1010  CA  PHE H 137       4.491  15.781  36.949  1.00 51.37           C  
ATOM   1011  CB  PHE H 137       4.630  16.474  35.590  1.00 52.19           C  
ATOM   1012  CG  PHE H 137       5.061  15.410  34.649  1.00 49.68           C  
ATOM   1013  CD1 PHE H 137       6.379  15.035  34.598  1.00 55.33           C  
ATOM   1014  CD2 PHE H 137       4.151  14.765  33.848  1.00 53.72           C  
ATOM   1015  CE1 PHE H 137       6.784  14.045  33.738  1.00 48.29           C  
ATOM   1016  CE2 PHE H 137       4.555  13.776  32.986  1.00 45.81           C  
ATOM   1017  CZ  PHE H 137       5.874  13.414  32.928  1.00 47.49           C  
ATOM   1018  C   PHE H 137       4.224  16.808  37.979  1.00 50.14           C  
ATOM   1019  O   PHE H 137       5.144  17.472  38.446  1.00 48.01           O  
ATOM   1020  N   SER H 138       2.936  17.034  38.289  1.00 50.31           N  
ATOM   1021  CA  SER H 138       2.634  18.020  39.269  1.00 50.70           C  
ATOM   1022  CB  SER H 138       3.376  17.828  40.603  1.00 50.03           C  
ATOM   1023  OG  SER H 138       2.906  18.764  41.564  1.00 53.31           O  
ATOM   1024  C   SER H 138       3.034  19.308  38.638  1.00 50.53           C  
ATOM   1025  O   SER H 138       2.944  19.457  37.424  1.00 51.39           O  
ATOM   1026  N   SER H 139       3.425  20.293  39.455  1.00 49.56           N  
ATOM   1027  CA  SER H 139       3.825  21.595  39.000  1.00 50.12           C  
ATOM   1028  CB  SER H 139       3.648  22.663  40.099  1.00 53.21           C  
ATOM   1029  OG  SER H 139       4.038  23.942  39.622  1.00 57.86           O  
ATOM   1030  C   SER H 139       5.272  21.628  38.562  1.00 47.21           C  
ATOM   1031  O   SER H 139       5.756  22.690  38.173  1.00 46.80           O  
ATOM   1032  N   TYR H 140       6.011  20.494  38.608  1.00 43.17           N  
ATOM   1033  CA  TYR H 140       7.445  20.504  38.396  1.00 40.95           C  
ATOM   1034  CB  TYR H 140       8.172  19.386  39.164  1.00 42.17           C  
ATOM   1035  CG  TYR H 140       7.819  19.596  40.597  1.00 44.43           C  
ATOM   1036  CD1 TYR H 140       8.445  20.565  41.345  1.00 55.83           C  
ATOM   1037  CD2 TYR H 140       6.829  18.844  41.185  1.00 47.11           C  
ATOM   1038  CE1 TYR H 140       8.098  20.763  42.661  1.00 61.09           C  
ATOM   1039  CE2 TYR H 140       6.477  19.036  42.501  1.00 50.07           C  
ATOM   1040  CZ  TYR H 140       7.117  19.995  43.245  1.00 57.13           C  
ATOM   1041  OH  TYR H 140       6.759  20.197  44.596  1.00 57.42           O  
ATOM   1042  C   TYR H 140       7.879  20.431  36.951  1.00 38.95           C  
ATOM   1043  O   TYR H 140       7.141  19.936  36.097  1.00 40.45           O  
ATOM   1044  N   ALA H 141       9.080  21.024  36.667  1.00 29.66           N  
ATOM   1045  CA  ALA H 141       9.810  21.015  35.424  1.00 28.00           C  
ATOM   1046  CB  ALA H 141      10.802  22.184  35.303  1.00 19.45           C  
ATOM   1047  C   ALA H 141      10.595  19.741  35.259  1.00 27.81           C  
ATOM   1048  O   ALA H 141      11.104  19.185  36.231  1.00 27.98           O  
ATOM   1049  N   ILE H 142      10.714  19.260  33.997  1.00 25.70           N  
ATOM   1050  CA  ILE H 142      11.474  18.080  33.659  1.00 24.77           C  
ATOM   1051  CB  ILE H 142      10.656  16.993  33.010  1.00 25.61           C  
ATOM   1052  CG1 ILE H 142       9.568  16.455  33.955  1.00 22.25           C  
ATOM   1053  CG2 ILE H 142      11.628  15.904  32.522  1.00 29.38           C  
ATOM   1054  CD1 ILE H 142      10.126  15.729  35.176  1.00 25.55           C  
ATOM   1055  C   ILE H 142      12.479  18.482  32.615  1.00 24.67           C  
ATOM   1056  O   ILE H 142      12.112  19.045  31.585  1.00 25.68           O  
ATOM   1057  N   SER H 143      13.777  18.176  32.827  1.00 24.32           N  
ATOM   1058  CA  SER H 143      14.776  18.576  31.872  1.00 23.86           C  
ATOM   1059  CB  SER H 143      15.855  19.510  32.447  1.00 24.14           C  
ATOM   1060  OG  SER H 143      15.290  20.769  32.781  1.00 30.94           O  
ATOM   1061  C   SER H 143      15.481  17.369  31.342  1.00 23.76           C  
ATOM   1062  O   SER H 143      15.421  16.283  31.917  1.00 24.74           O  
ATOM   1063  N   TRP H 144      16.143  17.539  30.178  1.00 23.30           N  
ATOM   1064  CA  TRP H 144      16.892  16.466  29.597  1.00 23.60           C  
ATOM   1065  CB  TRP H 144      16.401  16.082  28.188  1.00 24.15           C  
ATOM   1066  CG  TRP H 144      15.028  15.446  28.202  1.00 25.60           C  
ATOM   1067  CD2 TRP H 144      14.800  14.036  28.345  1.00 26.22           C  
ATOM   1068  CD1 TRP H 144      13.797  16.029  28.106  1.00 23.31           C  
ATOM   1069  NE1 TRP H 144      12.816  15.068  28.183  1.00 25.30           N  
ATOM   1070  CE2 TRP H 144      13.420  13.837  28.329  1.00 21.03           C  
ATOM   1071  CE3 TRP H 144      15.670  12.991  28.479  1.00 24.96           C  
ATOM   1072  CZ2 TRP H 144      12.887  12.584  28.448  1.00 29.77           C  
ATOM   1073  CZ3 TRP H 144      15.129  11.730  28.599  1.00 23.05           C  
ATOM   1074  CH2 TRP H 144      13.764  11.531  28.584  1.00 30.82           C  
ATOM   1075  C   TRP H 144      18.320  16.909  29.521  1.00 24.16           C  
ATOM   1076  O   TRP H 144      18.624  17.997  29.033  1.00 25.68           O  
ATOM   1077  N   VAL H 145      19.238  16.067  30.039  1.00 23.65           N  
ATOM   1078  CA  VAL H 145      20.640  16.378  30.033  1.00 23.25           C  
ATOM   1079  CB  VAL H 145      21.190  16.601  31.412  1.00 23.28           C  
ATOM   1080  CG1 VAL H 145      22.707  16.837  31.316  1.00 22.27           C  
ATOM   1081  CG2 VAL H 145      20.415  17.761  32.059  1.00 21.28           C  
ATOM   1082  C   VAL H 145      21.348  15.192  29.452  1.00 23.59           C  
ATOM   1083  O   VAL H 145      20.999  14.052  29.756  1.00 25.56           O  
ATOM   1084  N   ARG H 146      22.370  15.419  28.598  1.00 22.29           N  
ATOM   1085  CA  ARG H 146      23.025  14.273  28.023  1.00 22.29           C  
ATOM   1086  CB  ARG H 146      22.883  14.129  26.496  1.00 22.54           C  
ATOM   1087  CG  ARG H 146      23.529  15.240  25.664  1.00 20.60           C  
ATOM   1088  CD  ARG H 146      23.447  14.961  24.160  1.00 23.20           C  
ATOM   1089  NE  ARG H 146      24.208  16.022  23.444  1.00 26.69           N  
ATOM   1090  CZ  ARG H 146      24.418  15.913  22.098  1.00 32.88           C  
ATOM   1091  NH1 ARG H 146      23.928  14.841  21.413  1.00 27.90           N1+
ATOM   1092  NH2 ARG H 146      25.118  16.876  21.431  1.00 26.76           N  
ATOM   1093  C   ARG H 146      24.489  14.335  28.319  1.00 23.05           C  
ATOM   1094  O   ARG H 146      25.023  15.382  28.683  1.00 22.49           O  
ATOM   1095  N   GLN H 147      25.167  13.172  28.211  1.00 23.14           N  
ATOM   1096  CA  GLN H 147      26.579  13.128  28.460  1.00 23.17           C  
ATOM   1097  CB  GLN H 147      26.913  12.649  29.886  1.00 21.96           C  
ATOM   1098  CG  GLN H 147      28.400  12.700  30.239  1.00 23.83           C  
ATOM   1099  CD  GLN H 147      28.561  12.201  31.671  1.00 24.14           C  
ATOM   1100  OE1 GLN H 147      27.746  11.427  32.171  1.00 30.70           O  
ATOM   1101  NE2 GLN H 147      29.642  12.662  32.356  1.00 26.85           N  
ATOM   1102  C   GLN H 147      27.208  12.174  27.493  1.00 24.30           C  
ATOM   1103  O   GLN H 147      26.897  10.983  27.487  1.00 24.51           O  
ATOM   1104  N   ALA H 148      28.124  12.687  26.645  1.00 25.97           N  
ATOM   1105  CA  ALA H 148      28.843  11.866  25.710  1.00 28.00           C  
ATOM   1106  CB  ALA H 148      29.594  12.670  24.631  1.00 28.02           C  
ATOM   1107  C   ALA H 148      29.856  11.116  26.511  1.00 30.13           C  
ATOM   1108  O   ALA H 148      30.189  11.512  27.627  1.00 30.80           O  
ATOM   1109  N   PRO H 149      30.365  10.036  25.993  1.00 31.57           N  
ATOM   1110  CA  PRO H 149      31.284   9.270  26.781  1.00 32.68           C  
ATOM   1111  CD  PRO H 149      29.615   9.203  25.067  1.00 33.25           C  
ATOM   1112  CB  PRO H 149      31.493   7.968  26.013  1.00 32.17           C  
ATOM   1113  CG  PRO H 149      30.151   7.774  25.278  1.00 32.91           C  
ATOM   1114  C   PRO H 149      32.532  10.015  27.138  1.00 33.50           C  
ATOM   1115  O   PRO H 149      33.168  10.590  26.256  1.00 33.08           O  
ATOM   1116  N   GLY H 150      32.887  10.010  28.440  1.00 34.24           N  
ATOM   1117  CA  GLY H 150      34.094  10.615  28.926  1.00 35.17           C  
ATOM   1118  C   GLY H 150      33.965  12.104  28.894  1.00 35.81           C  
ATOM   1119  O   GLY H 150      34.951  12.814  29.086  1.00 36.25           O  
ATOM   1120  N   GLN H 151      32.742  12.623  28.672  1.00 34.80           N  
ATOM   1121  CA  GLN H 151      32.578  14.048  28.580  1.00 33.56           C  
ATOM   1122  CB  GLN H 151      31.919  14.518  27.271  1.00 35.42           C  
ATOM   1123  CG  GLN H 151      32.813  14.354  26.040  1.00 39.04           C  
ATOM   1124  CD  GLN H 151      33.945  15.368  26.154  1.00 64.98           C  
ATOM   1125  OE1 GLN H 151      35.062  15.029  26.540  1.00 94.46           O  
ATOM   1126  NE2 GLN H 151      33.646  16.652  25.822  1.00 57.36           N  
ATOM   1127  C   GLN H 151      31.710  14.515  29.705  1.00 31.18           C  
ATOM   1128  O   GLN H 151      31.292  13.734  30.557  1.00 29.44           O  
ATOM   1129  N   GLY H 152      31.445  15.838  29.732  1.00 29.12           N  
ATOM   1130  CA  GLY H 152      30.689  16.460  30.786  1.00 27.96           C  
ATOM   1131  C   GLY H 152      29.226  16.447  30.474  1.00 26.74           C  
ATOM   1132  O   GLY H 152      28.784  15.873  29.480  1.00 28.19           O  
ATOM   1133  N   LEU H 153      28.431  17.101  31.351  1.00 25.26           N  
ATOM   1134  CA  LEU H 153      27.004  17.163  31.233  1.00 24.32           C  
ATOM   1135  CB  LEU H 153      26.298  17.399  32.579  1.00 23.49           C  
ATOM   1136  CG  LEU H 153      26.494  16.262  33.599  1.00 25.60           C  
ATOM   1137  CD1 LEU H 153      25.764  16.569  34.916  1.00 20.56           C  
ATOM   1138  CD2 LEU H 153      26.094  14.903  33.006  1.00 22.38           C  
ATOM   1139  C   LEU H 153      26.627  18.307  30.339  1.00 25.15           C  
ATOM   1140  O   LEU H 153      27.262  19.361  30.363  1.00 25.48           O  
ATOM   1141  N   GLU H 154      25.569  18.108  29.519  1.00 24.54           N  
ATOM   1142  CA  GLU H 154      25.090  19.142  28.639  1.00 25.56           C  
ATOM   1143  CB  GLU H 154      25.415  18.878  27.160  1.00 26.86           C  
ATOM   1144  CG  GLU H 154      25.128  20.069  26.242  1.00 31.89           C  
ATOM   1145  CD  GLU H 154      25.492  19.667  24.819  1.00 90.92           C  
ATOM   1146  OE1 GLU H 154      25.905  18.492  24.623  1.00 41.83           O  
ATOM   1147  OE2 GLU H 154      25.361  20.526  23.909  1.00 44.75           O1-
ATOM   1148  C   GLU H 154      23.593  19.203  28.769  1.00 25.47           C  
ATOM   1149  O   GLU H 154      22.910  18.190  28.634  1.00 26.45           O  
ATOM   1150  N   TRP H 155      23.043  20.411  29.020  1.00 25.19           N  
ATOM   1151  CA  TRP H 155      21.619  20.581  29.193  1.00 24.65           C  
ATOM   1152  CB  TRP H 155      21.281  21.753  30.128  1.00 24.60           C  
ATOM   1153  CG  TRP H 155      19.810  22.050  30.287  1.00 26.28           C  
ATOM   1154  CD2 TRP H 155      19.137  23.127  29.615  1.00 24.10           C  
ATOM   1155  CD1 TRP H 155      18.876  21.439  31.071  1.00 18.57           C  
ATOM   1156  NE1 TRP H 155      17.661  22.067  30.928  1.00 26.72           N  
ATOM   1157  CE2 TRP H 155      17.809  23.109  30.036  1.00 24.24           C  
ATOM   1158  CE3 TRP H 155      19.592  24.057  28.725  1.00 25.39           C  
ATOM   1159  CZ2 TRP H 155      16.910  24.026  29.570  1.00 30.53           C  
ATOM   1160  CZ3 TRP H 155      18.682  24.978  28.255  1.00 26.48           C  
ATOM   1161  CH2 TRP H 155      17.367  24.963  28.669  1.00 20.15           C  
ATOM   1162  C   TRP H 155      21.007  20.873  27.855  1.00 24.48           C  
ATOM   1163  O   TRP H 155      21.409  21.816  27.177  1.00 24.34           O  
ATOM   1164  N   MET H 156      20.115  19.970  27.393  1.00 23.54           N  
ATOM   1165  CA  MET H 156      19.376  20.057  26.158  1.00 25.15           C  
ATOM   1166  CB  MET H 156      18.923  18.667  25.691  1.00 25.94           C  
ATOM   1167  CG  MET H 156      20.119  17.747  25.437  1.00 27.93           C  
ATOM   1168  SD  MET H 156      19.700  16.061  24.912  1.00 33.77           S  
ATOM   1169  CE  MET H 156      19.150  16.548  23.254  1.00 28.85           C  
ATOM   1170  C   MET H 156      18.171  20.956  26.194  1.00 25.33           C  
ATOM   1171  O   MET H 156      17.919  21.699  25.246  1.00 26.13           O  
ATOM   1172  N   GLY H 157      17.376  20.899  27.284  1.00 24.23           N  
ATOM   1173  CA  GLY H 157      16.156  21.660  27.334  1.00 24.41           C  
ATOM   1174  C   GLY H 157      15.268  21.067  28.387  1.00 24.71           C  
ATOM   1175  O   GLY H 157      15.619  20.082  29.035  1.00 24.92           O  
ATOM   1176  N   GLY H 158      14.070  21.658  28.583  1.00 25.53           N  
ATOM   1177  CA  GLY H 158      13.189  21.143  29.591  1.00 25.27           C  
ATOM   1178  C   GLY H 158      11.785  21.516  29.248  1.00 25.75           C  
ATOM   1179  O   GLY H 158      11.546  22.300  28.332  1.00 26.24           O  
ATOM   1180  N   ILE H 159      10.811  20.925  29.972  1.00 25.38           N  
ATOM   1181  CA  ILE H 159       9.428  21.230  29.738  1.00 25.62           C  
ATOM   1182  CB  ILE H 159       8.734  20.209  28.878  1.00 25.90           C  
ATOM   1183  CG1 ILE H 159       7.345  20.713  28.451  1.00 27.72           C  
ATOM   1184  CG2 ILE H 159       8.712  18.872  29.637  1.00 23.31           C  
ATOM   1185  CD1 ILE H 159       6.716  19.885  27.330  1.00 33.86           C  
ATOM   1186  C   ILE H 159       8.690  21.294  31.043  1.00 27.00           C  
ATOM   1187  O   ILE H 159       9.035  20.611  32.008  1.00 27.13           O  
ATOM   1188  N   ILE H 160       7.659  22.165  31.096  1.00 27.38           N  
ATOM   1189  CA  ILE H 160       6.760  22.254  32.216  1.00 29.04           C  
ATOM   1190  CB  ILE H 160       6.536  23.668  32.666  1.00 28.37           C  
ATOM   1191  CG1 ILE H 160       7.859  24.284  33.151  1.00 30.29           C  
ATOM   1192  CG2 ILE H 160       5.424  23.669  33.728  1.00 26.91           C  
ATOM   1193  CD1 ILE H 160       7.805  25.802  33.312  1.00 42.06           C  
ATOM   1194  C   ILE H 160       5.464  21.735  31.668  1.00 30.43           C  
ATOM   1195  O   ILE H 160       4.832  22.380  30.834  1.00 31.09           O  
ATOM   1196  N   PRO H 161       5.257  20.525  32.140  1.00 35.44           N  
ATOM   1197  CA  PRO H 161       4.221  19.639  31.706  1.00 38.74           C  
ATOM   1198  CD  PRO H 161       6.271  19.844  32.929  1.00 37.25           C  
ATOM   1199  CB  PRO H 161       4.412  18.346  32.493  1.00 38.91           C  
ATOM   1200  CG  PRO H 161       5.908  18.352  32.853  1.00 37.37           C  
ATOM   1201  C   PRO H 161       2.875  20.219  31.863  1.00 40.83           C  
ATOM   1202  O   PRO H 161       2.061  20.053  30.955  1.00 41.93           O  
ATOM   1203  N   ILE H 162       2.619  20.895  32.995  1.00 42.25           N  
ATOM   1204  CA  ILE H 162       1.315  21.448  33.153  1.00 45.84           C  
ATOM   1205  CB  ILE H 162       1.061  22.052  34.512  1.00 46.80           C  
ATOM   1206  CG1 ILE H 162       1.999  23.233  34.811  1.00 46.84           C  
ATOM   1207  CG2 ILE H 162       1.137  20.916  35.547  1.00 54.50           C  
ATOM   1208  CD1 ILE H 162       1.590  24.017  36.059  1.00 73.53           C  
ATOM   1209  C   ILE H 162       1.142  22.500  32.096  1.00 46.03           C  
ATOM   1210  O   ILE H 162       0.075  22.645  31.502  1.00 48.01           O  
ATOM   1211  N   PHE H 163       2.186  23.306  31.852  1.00 45.36           N  
ATOM   1212  CA  PHE H 163       2.088  24.350  30.865  1.00 45.59           C  
ATOM   1213  CB  PHE H 163       3.170  25.438  31.004  1.00 45.86           C  
ATOM   1214  CG  PHE H 163       2.854  26.247  32.218  1.00 49.63           C  
ATOM   1215  CD1 PHE H 163       1.933  27.268  32.149  1.00 83.92           C  
ATOM   1216  CD2 PHE H 163       3.456  25.985  33.427  1.00 47.76           C  
ATOM   1217  CE1 PHE H 163       1.629  28.020  33.259  1.00 61.98           C  
ATOM   1218  CE2 PHE H 163       3.157  26.733  34.542  1.00 66.89           C  
ATOM   1219  CZ  PHE H 163       2.243  27.753  34.459  1.00 44.98           C  
ATOM   1220  C   PHE H 163       2.112  23.847  29.444  1.00 44.49           C  
ATOM   1221  O   PHE H 163       1.417  24.380  28.581  1.00 45.54           O  
ATOM   1222  N   GLY H 164       2.919  22.813  29.150  1.00 42.41           N  
ATOM   1223  CA  GLY H 164       3.112  22.343  27.811  1.00 42.05           C  
ATOM   1224  C   GLY H 164       4.059  23.288  27.131  1.00 41.11           C  
ATOM   1225  O   GLY H 164       3.941  23.529  25.932  1.00 41.41           O  
ATOM   1226  N   THR H 165       5.023  23.852  27.890  1.00 35.77           N  
ATOM   1227  CA  THR H 165       5.937  24.816  27.362  1.00 33.99           C  
ATOM   1228  CB  THR H 165       5.880  26.138  28.068  1.00 34.61           C  
ATOM   1229  OG1 THR H 165       4.564  26.667  28.005  1.00 60.81           O  
ATOM   1230  CG2 THR H 165       6.855  27.101  27.377  1.00 34.74           C  
ATOM   1231  C   THR H 165       7.325  24.295  27.504  1.00 31.62           C  
ATOM   1232  O   THR H 165       7.733  23.835  28.570  1.00 31.26           O  
ATOM   1233  N   ALA H 166       8.096  24.377  26.404  1.00 29.43           N  
ATOM   1234  CA  ALA H 166       9.419  23.837  26.426  1.00 28.73           C  
ATOM   1235  CB  ALA H 166       9.669  22.782  25.334  1.00 28.33           C  
ATOM   1236  C   ALA H 166      10.405  24.935  26.211  1.00 28.68           C  
ATOM   1237  O   ALA H 166      10.117  25.954  25.587  1.00 28.04           O  
ATOM   1238  N   ASN H 167      11.606  24.743  26.780  1.00 27.86           N  
ATOM   1239  CA  ASN H 167      12.700  25.657  26.657  1.00 27.77           C  
ATOM   1240  CB  ASN H 167      13.150  26.172  28.033  1.00 28.60           C  
ATOM   1241  CG  ASN H 167      13.934  27.460  27.871  1.00 32.74           C  
ATOM   1242  OD1 ASN H 167      14.371  28.050  28.857  1.00 28.07           O  
ATOM   1243  ND2 ASN H 167      14.107  27.921  26.605  1.00 26.99           N  
ATOM   1244  C   ASN H 167      13.807  24.823  26.083  1.00 26.99           C  
ATOM   1245  O   ASN H 167      14.025  23.703  26.542  1.00 27.03           O  
ATOM   1246  N   TYR H 168      14.528  25.321  25.054  1.00 26.97           N  
ATOM   1247  CA  TYR H 168      15.560  24.502  24.474  1.00 26.98           C  
ATOM   1248  CB  TYR H 168      15.315  24.089  23.009  1.00 26.84           C  
ATOM   1249  CG  TYR H 168      14.061  23.296  22.904  1.00 27.43           C  
ATOM   1250  CD1 TYR H 168      14.034  21.966  23.243  1.00 37.92           C  
ATOM   1251  CD2 TYR H 168      12.903  23.895  22.470  1.00 52.99           C  
ATOM   1252  CE1 TYR H 168      12.870  21.242  23.144  1.00 29.68           C  
ATOM   1253  CE2 TYR H 168      11.737  23.176  22.367  1.00 29.32           C  
ATOM   1254  CZ  TYR H 168      11.719  21.846  22.702  1.00 50.78           C  
ATOM   1255  OH  TYR H 168      10.521  21.108  22.596  1.00 33.72           O  
ATOM   1256  C   TYR H 168      16.842  25.268  24.430  1.00 27.14           C  
ATOM   1257  O   TYR H 168      16.851  26.491  24.308  1.00 27.21           O  
ATOM   1258  N   ALA H 169      17.974  24.544  24.545  1.00 28.41           N  
ATOM   1259  CA  ALA H 169      19.253  25.170  24.406  1.00 30.55           C  
ATOM   1260  CB  ALA H 169      20.437  24.255  24.765  1.00 30.23           C  
ATOM   1261  C   ALA H 169      19.366  25.531  22.959  1.00 31.80           C  
ATOM   1262  O   ALA H 169      18.818  24.848  22.097  1.00 31.68           O  
ATOM   1263  N   GLN H 170      20.092  26.620  22.653  1.00 33.16           N  
ATOM   1264  CA  GLN H 170      20.171  27.104  21.303  1.00 35.33           C  
ATOM   1265  CB  GLN H 170      20.949  28.427  21.174  1.00 36.03           C  
ATOM   1266  CG  GLN H 170      20.185  29.663  21.667  1.00 41.80           C  
ATOM   1267  CD  GLN H 170      20.174  29.692  23.190  0.90 84.98           C  
ATOM   1268  OE1 GLN H 170      19.123  29.829  23.814  0.83 64.82           O  
ATOM   1269  NE2 GLN H 170      21.379  29.576  23.810  0.83 44.95           N  
ATOM   1270  C   GLN H 170      20.818  26.098  20.398  1.00 35.62           C  
ATOM   1271  O   GLN H 170      20.423  25.968  19.240  1.00 36.95           O  
ATOM   1272  N   LYS H 171      21.823  25.352  20.886  1.00 35.67           N  
ATOM   1273  CA  LYS H 171      22.524  24.452  20.009  1.00 36.59           C  
ATOM   1274  CB  LYS H 171      23.643  23.660  20.705  1.00 37.57           C  
ATOM   1275  CG  LYS H 171      24.814  24.521  21.180  1.00 42.93           C  
ATOM   1276  CD  LYS H 171      25.844  23.740  21.995  1.00 47.86           C  
ATOM   1277  CE  LYS H 171      26.686  22.791  21.140  1.00 94.18           C  
ATOM   1278  NZ  LYS H 171      27.743  22.162  21.961  1.00 61.72           N1+
ATOM   1279  C   LYS H 171      21.579  23.439  19.439  1.00 36.63           C  
ATOM   1280  O   LYS H 171      21.688  23.060  18.274  1.00 36.92           O  
ATOM   1281  N   PHE H 172      20.667  22.929  20.279  1.00 35.66           N  
ATOM   1282  CA  PHE H 172      19.695  21.932  19.932  1.00 37.31           C  
ATOM   1283  CB  PHE H 172      19.173  21.166  21.155  1.00 36.91           C  
ATOM   1284  CG  PHE H 172      20.338  20.373  21.624  1.00 36.75           C  
ATOM   1285  CD1 PHE H 172      20.680  19.205  20.986  1.00 34.23           C  
ATOM   1286  CD2 PHE H 172      21.092  20.792  22.693  1.00 32.57           C  
ATOM   1287  CE1 PHE H 172      21.757  18.463  21.408  1.00 41.86           C  
ATOM   1288  CE2 PHE H 172      22.171  20.053  23.118  1.00 70.01           C  
ATOM   1289  CZ  PHE H 172      22.507  18.887  22.475  1.00 28.05           C  
ATOM   1290  C   PHE H 172      18.517  22.464  19.179  1.00 39.97           C  
ATOM   1291  O   PHE H 172      17.840  21.691  18.503  1.00 40.04           O  
ATOM   1292  N   GLN H 173      18.190  23.766  19.317  1.00 41.76           N  
ATOM   1293  CA  GLN H 173      16.945  24.214  18.759  1.00 43.18           C  
ATOM   1294  CB  GLN H 173      16.593  25.688  18.989  1.00 43.92           C  
ATOM   1295  CG  GLN H 173      17.475  26.686  18.253  1.00 48.75           C  
ATOM   1296  CD  GLN H 173      16.734  28.003  18.356  1.00 88.54           C  
ATOM   1297  OE1 GLN H 173      17.314  29.040  18.672  1.00 47.87           O  
ATOM   1298  NE2 GLN H 173      15.403  27.960  18.081  1.00 54.03           N  
ATOM   1299  C   GLN H 173      16.858  23.936  17.297  1.00 42.93           C  
ATOM   1300  O   GLN H 173      17.786  24.169  16.522  1.00 44.47           O  
ATOM   1301  N   GLY H 174      15.688  23.394  16.915  1.00 41.55           N  
ATOM   1302  CA  GLY H 174      15.362  23.033  15.573  1.00 40.74           C  
ATOM   1303  C   GLY H 174      15.423  21.540  15.464  1.00 39.88           C  
ATOM   1304  O   GLY H 174      14.606  20.935  14.771  1.00 40.83           O  
ATOM   1305  N   ARG H 175      16.449  20.920  16.087  1.00 37.85           N  
ATOM   1306  CA  ARG H 175      16.630  19.491  16.108  1.00 35.67           C  
ATOM   1307  CB  ARG H 175      18.090  19.044  16.298  1.00 35.97           C  
ATOM   1308  CG  ARG H 175      18.957  19.316  15.067  1.00 36.49           C  
ATOM   1309  CD  ARG H 175      20.114  18.329  14.900  1.00 37.17           C  
ATOM   1310  NE  ARG H 175      21.045  18.497  16.050  1.00 33.84           N  
ATOM   1311  CZ  ARG H 175      21.792  17.437  16.474  1.00 41.87           C  
ATOM   1312  NH1 ARG H 175      21.633  16.211  15.895  1.00 27.61           N1+
ATOM   1313  NH2 ARG H 175      22.701  17.598  17.479  1.00 27.28           N  
ATOM   1314  C   ARG H 175      15.806  18.775  17.143  1.00 33.56           C  
ATOM   1315  O   ARG H 175      15.415  17.626  16.930  1.00 33.42           O  
ATOM   1316  N   VAL H 176      15.543  19.415  18.303  1.00 32.50           N  
ATOM   1317  CA  VAL H 176      14.965  18.697  19.408  0.90 32.31           C  
ATOM   1318  CB  VAL H 176      15.740  18.901  20.678  0.90 33.02           C  
ATOM   1319  CG1 VAL H 176      15.017  18.203  21.838  0.90 31.80           C  
ATOM   1320  CG2 VAL H 176      17.172  18.393  20.461  0.90 33.40           C  
ATOM   1321  C   VAL H 176      13.558  19.128  19.681  1.00 31.48           C  
ATOM   1322  O   VAL H 176      13.177  20.269  19.431  1.00 32.28           O  
ATOM   1323  N   THR H 177      12.736  18.173  20.175  1.00 30.09           N  
ATOM   1324  CA  THR H 177      11.386  18.454  20.572  1.00 29.78           C  
ATOM   1325  CB  THR H 177      10.362  17.952  19.597  1.00 30.66           C  
ATOM   1326  OG1 THR H 177      10.583  18.527  18.318  1.00 33.25           O  
ATOM   1327  CG2 THR H 177       8.964  18.335  20.111  1.00 27.27           C  
ATOM   1328  C   THR H 177      11.150  17.746  21.874  1.00 29.13           C  
ATOM   1329  O   THR H 177      11.442  16.556  22.000  1.00 29.59           O  
ATOM   1330  N   ILE H 178      10.610  18.463  22.883  1.00 28.51           N  
ATOM   1331  CA  ILE H 178      10.340  17.864  24.163  1.00 27.73           C  
ATOM   1332  CB  ILE H 178      11.010  18.577  25.306  1.00 27.23           C  
ATOM   1333  CG1 ILE H 178      12.539  18.595  25.136  1.00 26.10           C  
ATOM   1334  CG2 ILE H 178      10.555  17.899  26.608  1.00 24.70           C  
ATOM   1335  CD1 ILE H 178      13.177  17.210  25.163  1.00 27.72           C  
ATOM   1336  C   ILE H 178       8.866  17.984  24.404  1.00 28.19           C  
ATOM   1337  O   ILE H 178       8.295  19.063  24.254  1.00 28.64           O  
ATOM   1338  N   THR H 179       8.207  16.868  24.784  1.00 27.88           N  
ATOM   1339  CA  THR H 179       6.785  16.906  25.002  1.00 29.85           C  
ATOM   1340  CB  THR H 179       6.006  16.237  23.907  1.00 29.85           C  
ATOM   1341  OG1 THR H 179       6.359  14.864  23.825  1.00 33.03           O  
ATOM   1342  CG2 THR H 179       6.316  16.946  22.578  1.00 26.72           C  
ATOM   1343  C   THR H 179       6.466  16.176  26.272  1.00 31.90           C  
ATOM   1344  O   THR H 179       7.286  15.419  26.791  1.00 32.27           O  
ATOM   1345  N   ALA H 180       5.250  16.408  26.818  1.00 33.37           N  
ATOM   1346  CA  ALA H 180       4.852  15.751  28.033  1.00 35.08           C  
ATOM   1347  CB  ALA H 180       4.877  16.674  29.263  1.00 35.49           C  
ATOM   1348  C   ALA H 180       3.444  15.262  27.880  1.00 37.02           C  
ATOM   1349  O   ALA H 180       2.602  15.932  27.284  1.00 37.86           O  
ATOM   1350  N   ASP H 181       3.162  14.060  28.427  1.00 38.12           N  
ATOM   1351  CA  ASP H 181       1.848  13.482  28.368  1.00 40.02           C  
ATOM   1352  CB  ASP H 181       1.852  12.061  27.779  1.00 40.82           C  
ATOM   1353  CG  ASP H 181       0.413  11.643  27.512  1.00 44.98           C  
ATOM   1354  OD1 ASP H 181      -0.483  12.524  27.582  1.00 61.85           O  
ATOM   1355  OD2 ASP H 181       0.193  10.436  27.227  1.00 53.90           O1-
ATOM   1356  C   ASP H 181       1.355  13.383  29.780  1.00 41.09           C  
ATOM   1357  O   ASP H 181       1.850  12.579  30.566  1.00 40.81           O  
ATOM   1358  N   LYS H 182       0.351  14.206  30.136  1.00 42.70           N  
ATOM   1359  CA  LYS H 182      -0.146  14.264  31.482  1.00 44.56           C  
ATOM   1360  CB  LYS H 182      -1.103  15.444  31.719  1.00 45.89           C  
ATOM   1361  CG  LYS H 182      -0.371  16.790  31.733  1.00 50.03           C  
ATOM   1362  CD  LYS H 182      -1.289  18.014  31.694  0.90115.15           C  
ATOM   1363  CE  LYS H 182      -0.526  19.342  31.762  1.00  0.00           C  
ATOM   1364  NZ  LYS H 182      -1.471  20.481  31.718  1.00  0.00           N1+
ATOM   1365  C   LYS H 182      -0.817  12.988  31.900  1.00 44.62           C  
ATOM   1366  O   LYS H 182      -0.729  12.598  33.063  1.00 45.05           O  
ATOM   1367  N   SER H 183      -1.522  12.302  30.981  1.00 44.38           N  
ATOM   1368  CA  SER H 183      -2.245  11.124  31.374  1.00 44.39           C  
ATOM   1369  CB  SER H 183      -3.040  10.495  30.215  1.00 44.72           C  
ATOM   1370  OG  SER H 183      -2.155  10.018  29.212  1.00 47.65           O  
ATOM   1371  C   SER H 183      -1.302  10.077  31.894  1.00 43.39           C  
ATOM   1372  O   SER H 183      -1.551   9.481  32.942  1.00 43.43           O  
ATOM   1373  N   THR H 184      -0.229   9.798  31.131  1.00 42.18           N  
ATOM   1374  CA  THR H 184       0.796   8.825  31.410  1.00 41.38           C  
ATOM   1375  CB  THR H 184       1.499   8.347  30.173  1.00 41.68           C  
ATOM   1376  OG1 THR H 184       2.136   9.430  29.513  1.00 43.41           O  
ATOM   1377  CG2 THR H 184       0.460   7.697  29.244  1.00 42.25           C  
ATOM   1378  C   THR H 184       1.827   9.317  32.395  1.00 40.46           C  
ATOM   1379  O   THR H 184       2.555   8.511  32.974  1.00 40.31           O  
ATOM   1380  N   SER H 185       1.957  10.645  32.586  1.00 38.57           N  
ATOM   1381  CA  SER H 185       2.993  11.187  33.426  0.90 36.73           C  
ATOM   1382  CB  SER H 185       2.985  10.644  34.865  0.90 37.13           C  
ATOM   1383  OG  SER H 185       1.814  11.067  35.547  0.90 37.98           O  
ATOM   1384  C   SER H 185       4.320  10.842  32.825  1.00 35.27           C  
ATOM   1385  O   SER H 185       5.277  10.535  33.536  1.00 35.35           O  
ATOM   1386  N   THR H 186       4.409  10.889  31.480  1.00 32.81           N  
ATOM   1387  CA  THR H 186       5.647  10.583  30.822  1.00 31.45           C  
ATOM   1388  CB  THR H 186       5.551   9.394  29.913  1.00 31.89           C  
ATOM   1389  OG1 THR H 186       5.137   8.251  30.645  1.00 34.48           O  
ATOM   1390  CG2 THR H 186       6.930   9.141  29.289  1.00 30.25           C  
ATOM   1391  C   THR H 186       6.052  11.760  29.983  1.00 30.23           C  
ATOM   1392  O   THR H 186       5.213  12.448  29.404  1.00 29.93           O  
ATOM   1393  N   ALA H 187       7.375  12.023  29.906  1.00 28.69           N  
ATOM   1394  CA  ALA H 187       7.896  13.110  29.122  1.00 27.24           C  
ATOM   1395  CB  ALA H 187       8.789  14.075  29.919  1.00 28.49           C  
ATOM   1396  C   ALA H 187       8.751  12.493  28.058  1.00 27.21           C  
ATOM   1397  O   ALA H 187       9.311  11.416  28.262  1.00 28.48           O  
ATOM   1398  N   TYR H 188       8.859  13.150  26.881  1.00 26.45           N  
ATOM   1399  CA  TYR H 188       9.621  12.552  25.820  1.00 26.81           C  
ATOM   1400  CB  TYR H 188       8.793  12.100  24.602  1.00 27.20           C  
ATOM   1401  CG  TYR H 188       7.737  11.133  25.016  1.00 29.56           C  
ATOM   1402  CD1 TYR H 188       8.054   9.850  25.391  1.00 21.73           C  
ATOM   1403  CD2 TYR H 188       6.418  11.516  25.049  1.00 24.50           C  
ATOM   1404  CE1 TYR H 188       7.072   8.966  25.771  1.00 34.08           C  
ATOM   1405  CE2 TYR H 188       5.431  10.638  25.427  1.00 35.01           C  
ATOM   1406  CZ  TYR H 188       5.757   9.354  25.788  1.00 33.53           C  
ATOM   1407  OH  TYR H 188       4.751   8.444  26.178  1.00 35.36           O  
ATOM   1408  C   TYR H 188      10.598  13.543  25.268  1.00 27.54           C  
ATOM   1409  O   TYR H 188      10.369  14.752  25.282  1.00 28.29           O  
ATOM   1410  N   MET H 189      11.739  13.026  24.767  1.00 27.44           N  
ATOM   1411  CA  MET H 189      12.741  13.838  24.141  1.00 27.59           C  
ATOM   1412  CB  MET H 189      14.078  13.813  24.909  1.00 27.65           C  
ATOM   1413  CG  MET H 189      15.195  14.675  24.314  1.00 28.55           C  
ATOM   1414  SD  MET H 189      15.934  14.029  22.784  1.00 44.70           S  
ATOM   1415  CE  MET H 189      16.752  12.617  23.581  1.00 31.37           C  
ATOM   1416  C   MET H 189      12.963  13.248  22.783  1.00 28.37           C  
ATOM   1417  O   MET H 189      13.268  12.063  22.658  1.00 28.70           O  
ATOM   1418  N   GLU H 190      12.796  14.059  21.720  1.00 28.08           N  
ATOM   1419  CA  GLU H 190      13.002  13.548  20.394  1.00 27.66           C  
ATOM   1420  CB  GLU H 190      11.751  13.646  19.504  1.00 29.53           C  
ATOM   1421  CG  GLU H 190      11.888  12.916  18.167  1.00 33.55           C  
ATOM   1422  CD  GLU H 190      10.578  13.094  17.414  1.00 50.47           C  
ATOM   1423  OE1 GLU H 190       9.647  13.721  17.984  1.00 57.63           O  
ATOM   1424  OE2 GLU H 190      10.489  12.597  16.260  1.00 47.95           O1-
ATOM   1425  C   GLU H 190      14.086  14.363  19.765  1.00 27.58           C  
ATOM   1426  O   GLU H 190      14.007  15.590  19.715  1.00 28.51           O  
ATOM   1427  N   LEU H 191      15.142  13.683  19.277  1.00 27.23           N  
ATOM   1428  CA  LEU H 191      16.255  14.345  18.661  1.00 27.54           C  
ATOM   1429  CB  LEU H 191      17.576  14.039  19.389  1.00 26.90           C  
ATOM   1430  CG  LEU H 191      18.820  14.716  18.791  1.00 26.89           C  
ATOM   1431  CD1 LEU H 191      18.727  16.243  18.901  1.00 25.32           C  
ATOM   1432  CD2 LEU H 191      20.104  14.160  19.426  1.00 29.96           C  
ATOM   1433  C   LEU H 191      16.351  13.805  17.265  1.00 29.36           C  
ATOM   1434  O   LEU H 191      16.308  12.592  17.060  1.00 30.33           O  
ATOM   1435  N   SER H 192      16.496  14.696  16.262  1.00 29.22           N  
ATOM   1436  CA  SER H 192      16.506  14.250  14.894  1.00 30.39           C  
ATOM   1437  CB  SER H 192      15.408  14.909  14.043  1.00 31.31           C  
ATOM   1438  OG  SER H 192      15.614  16.313  13.992  1.00 38.24           O  
ATOM   1439  C   SER H 192      17.826  14.578  14.260  1.00 30.26           C  
ATOM   1440  O   SER H 192      18.690  15.200  14.875  1.00 30.74           O  
ATOM   1441  N   SER H 193      18.009  14.137  12.996  1.00 30.15           N  
ATOM   1442  CA  SER H 193      19.218  14.376  12.252  1.00 31.10           C  
ATOM   1443  CB  SER H 193      19.416  15.850  11.861  1.00 31.48           C  
ATOM   1444  OG  SER H 193      18.398  16.258  10.960  1.00 36.83           O  
ATOM   1445  C   SER H 193      20.388  13.941  13.075  1.00 30.61           C  
ATOM   1446  O   SER H 193      21.350  14.687  13.256  1.00 30.89           O  
ATOM   1447  N   LEU H 194      20.338  12.692  13.570  1.00 30.34           N  
ATOM   1448  CA  LEU H 194      21.345  12.165  14.444  1.00 30.10           C  
ATOM   1449  CB  LEU H 194      20.978  10.782  15.015  1.00 29.58           C  
ATOM   1450  CG  LEU H 194      19.757  10.795  15.954  1.00 27.88           C  
ATOM   1451  CD1 LEU H 194      19.448   9.388  16.485  1.00 21.65           C  
ATOM   1452  CD2 LEU H 194      19.934  11.815  17.090  1.00 27.12           C  
ATOM   1453  C   LEU H 194      22.659  12.016  13.739  1.00 31.69           C  
ATOM   1454  O   LEU H 194      22.731  11.641  12.570  1.00 32.41           O  
ATOM   1455  N   ARG H 195      23.741  12.328  14.485  1.00 32.17           N  
ATOM   1456  CA  ARG H 195      25.096  12.206  14.025  1.00 34.30           C  
ATOM   1457  CB  ARG H 195      25.827  13.550  13.857  1.00 35.24           C  
ATOM   1458  CG  ARG H 195      25.367  14.351  12.641  1.00 40.65           C  
ATOM   1459  CD  ARG H 195      26.129  15.663  12.445  1.00 63.79           C  
ATOM   1460  NE  ARG H 195      25.618  16.645  13.441  1.00 75.85           N  
ATOM   1461  CZ  ARG H 195      24.596  17.478  13.095  1.00 85.17           C  
ATOM   1462  NH1 ARG H 195      24.027  17.379  11.859  1.00 83.40           N1+
ATOM   1463  NH2 ARG H 195      24.150  18.417  13.980  1.00 53.73           N  
ATOM   1464  C   ARG H 195      25.839  11.439  15.077  1.00 34.95           C  
ATOM   1465  O   ARG H 195      25.332  11.213  16.171  1.00 34.07           O  
ATOM   1466  N   SER H 196      27.083  11.029  14.767  1.00 35.90           N  
ATOM   1467  CA  SER H 196      27.868  10.219  15.657  0.90 36.09           C  
ATOM   1468  CB  SER H 196      29.244   9.869  15.070  0.90 35.88           C  
ATOM   1469  OG  SER H 196      29.977   9.069  15.985  0.83 47.52           O  
ATOM   1470  C   SER H 196      28.102  10.964  16.939  1.00 36.23           C  
ATOM   1471  O   SER H 196      28.217  10.359  18.003  1.00 36.64           O  
ATOM   1472  N   GLU H 197      28.146  12.302  16.869  1.00 35.25           N  
ATOM   1473  CA  GLU H 197      28.420  13.145  18.000  1.00 34.49           C  
ATOM   1474  CB  GLU H 197      28.459  14.626  17.606  1.00 35.83           C  
ATOM   1475  CG  GLU H 197      29.614  14.936  16.657  1.00 42.91           C  
ATOM   1476  CD  GLU H 197      29.355  16.293  16.031  1.00 85.56           C  
ATOM   1477  OE1 GLU H 197      28.162  16.609  15.777  1.00 62.08           O  
ATOM   1478  OE2 GLU H 197      30.346  17.033  15.797  1.00 59.48           O1-
ATOM   1479  C   GLU H 197      27.337  12.964  19.018  1.00 32.65           C  
ATOM   1480  O   GLU H 197      27.554  13.172  20.209  1.00 33.12           O  
ATOM   1481  N   ASP H 198      26.129  12.607  18.550  1.00 29.55           N  
ATOM   1482  CA  ASP H 198      24.944  12.430  19.343  1.00 27.55           C  
ATOM   1483  CB  ASP H 198      23.683  12.283  18.475  1.00 27.67           C  
ATOM   1484  CG  ASP H 198      23.445  13.630  17.799  1.00 30.08           C  
ATOM   1485  OD1 ASP H 198      23.739  14.672  18.444  1.00 30.17           O  
ATOM   1486  OD2 ASP H 198      22.981  13.635  16.629  1.00 37.41           O1-
ATOM   1487  C   ASP H 198      25.048  11.238  20.253  1.00 26.64           C  
ATOM   1488  O   ASP H 198      24.245  11.103  21.174  1.00 25.91           O  
ATOM   1489  N   THR H 199      25.976  10.296  19.990  1.00 26.72           N  
ATOM   1490  CA  THR H 199      26.083   9.149  20.853  1.00 26.17           C  
ATOM   1491  CB  THR H 199      27.213   8.235  20.472  1.00 27.04           C  
ATOM   1492  OG1 THR H 199      27.039   7.764  19.142  1.00 30.32           O  
ATOM   1493  CG2 THR H 199      27.249   7.051  21.452  1.00 23.64           C  
ATOM   1494  C   THR H 199      26.334   9.631  22.250  1.00 25.12           C  
ATOM   1495  O   THR H 199      27.304  10.342  22.512  1.00 25.62           O  
ATOM   1496  N   ALA H 200      25.446   9.252  23.197  1.00 23.79           N  
ATOM   1497  CA  ALA H 200      25.617   9.696  24.552  1.00 23.42           C  
ATOM   1498  CB  ALA H 200      25.473  11.219  24.710  1.00 23.56           C  
ATOM   1499  C   ALA H 200      24.553   9.072  25.400  1.00 23.47           C  
ATOM   1500  O   ALA H 200      23.647   8.406  24.900  1.00 24.05           O  
ATOM   1501  N   VAL H 201      24.668   9.251  26.733  1.00 23.02           N  
ATOM   1502  CA  VAL H 201      23.655   8.771  27.626  1.00 22.68           C  
ATOM   1503  CB  VAL H 201      24.191   8.335  28.958  1.00 22.74           C  
ATOM   1504  CG1 VAL H 201      23.012   7.938  29.863  1.00 20.79           C  
ATOM   1505  CG2 VAL H 201      25.204   7.201  28.726  1.00 22.46           C  
ATOM   1506  C   VAL H 201      22.743   9.936  27.850  1.00 23.74           C  
ATOM   1507  O   VAL H 201      23.204  11.044  28.125  1.00 24.76           O  
ATOM   1508  N   TYR H 202      21.417   9.722  27.737  1.00 23.99           N  
ATOM   1509  CA  TYR H 202      20.499  10.815  27.886  1.00 24.40           C  
ATOM   1510  CB  TYR H 202      19.453  10.911  26.758  1.00 23.90           C  
ATOM   1511  CG  TYR H 202      20.136  11.321  25.495  1.00 24.30           C  
ATOM   1512  CD1 TYR H 202      20.739  10.399  24.673  1.00 22.49           C  
ATOM   1513  CD2 TYR H 202      20.168  12.646  25.128  1.00 22.97           C  
ATOM   1514  CE1 TYR H 202      21.364  10.792  23.511  1.00 22.98           C  
ATOM   1515  CE2 TYR H 202      20.790  13.045  23.969  1.00 21.17           C  
ATOM   1516  CZ  TYR H 202      21.391  12.118  23.154  1.00 26.82           C  
ATOM   1517  OH  TYR H 202      22.031  12.524  21.964  1.00 25.80           O  
ATOM   1518  C   TYR H 202      19.755  10.624  29.170  1.00 24.39           C  
ATOM   1519  O   TYR H 202      19.212   9.551  29.431  1.00 24.93           O  
ATOM   1520  N   TYR H 203      19.710  11.684  30.007  1.00 23.86           N  
ATOM   1521  CA  TYR H 203      19.072  11.577  31.289  1.00 23.96           C  
ATOM   1522  CB  TYR H 203      19.926  12.034  32.489  1.00 23.10           C  
ATOM   1523  CG  TYR H 203      21.208  11.286  32.614  1.00 23.55           C  
ATOM   1524  CD1 TYR H 203      21.275  10.096  33.301  1.00 20.38           C  
ATOM   1525  CD2 TYR H 203      22.354  11.792  32.049  1.00 21.69           C  
ATOM   1526  CE1 TYR H 203      22.468   9.422  33.417  1.00 23.29           C  
ATOM   1527  CE2 TYR H 203      23.548  11.121  32.164  1.00 19.56           C  
ATOM   1528  CZ  TYR H 203      23.606   9.933  32.848  1.00 24.09           C  
ATOM   1529  OH  TYR H 203      24.830   9.240  32.967  1.00 30.66           O  
ATOM   1530  C   TYR H 203      17.932  12.544  31.342  1.00 23.80           C  
ATOM   1531  O   TYR H 203      17.995  13.639  30.784  1.00 24.07           O  
ATOM   1532  N   CYS H 204      16.839  12.136  32.016  1.00 24.26           N  
ATOM   1533  CA  CYS H 204      15.758  13.036  32.287  0.90 24.81           C  
ATOM   1534  CB  CYS H 204      14.353  12.422  32.086  0.90 25.58           C  
ATOM   1535  SG  CYS H 204      14.076  10.906  33.051  0.92 30.18           S  
ATOM   1536  C   CYS H 204      15.927  13.399  33.728  1.00 24.91           C  
ATOM   1537  O   CYS H 204      16.408  12.589  34.521  1.00 24.74           O  
ATOM   1538  N   ALA H 205      15.592  14.651  34.100  1.00 24.32           N  
ATOM   1539  CA  ALA H 205      15.754  15.046  35.470  1.00 24.65           C  
ATOM   1540  CB  ALA H 205      17.071  15.794  35.737  1.00 23.83           C  
ATOM   1541  C   ALA H 205      14.635  15.973  35.821  1.00 25.38           C  
ATOM   1542  O   ALA H 205      14.200  16.780  35.001  1.00 26.00           O  
ATOM   1543  N   ARG H 206      14.151  15.887  37.075  1.00 25.01           N  
ATOM   1544  CA  ARG H 206      13.050  16.703  37.502  1.00 25.22           C  
ATOM   1545  CB  ARG H 206      11.874  15.890  38.070  1.00 25.82           C  
ATOM   1546  CG  ARG H 206      10.627  16.729  38.349  1.00 28.56           C  
ATOM   1547  CD  ARG H 206       9.639  16.066  39.310  1.00 34.17           C  
ATOM   1548  NE  ARG H 206      10.019  16.505  40.683  1.00 53.27           N  
ATOM   1549  CZ  ARG H 206       9.240  16.173  41.753  1.00 57.97           C  
ATOM   1550  NH1 ARG H 206       8.120  15.414  41.575  1.00 82.06           N1+
ATOM   1551  NH2 ARG H 206       9.582  16.607  43.001  1.00 39.89           N  
ATOM   1552  C   ARG H 206      13.534  17.576  38.612  1.00 25.08           C  
ATOM   1553  O   ARG H 206      14.436  17.205  39.359  1.00 26.06           O  
ATOM   1554  N   GLU H 207      12.932  18.772  38.748  1.00 24.66           N  
ATOM   1555  CA  GLU H 207      13.327  19.686  39.780  1.00 24.28           C  
ATOM   1556  CB  GLU H 207      12.680  21.074  39.634  1.00 24.51           C  
ATOM   1557  CG  GLU H 207      11.151  21.031  39.621  1.00 27.48           C  
ATOM   1558  CD  GLU H 207      10.638  22.445  39.385  1.00 26.05           C  
ATOM   1559  OE1 GLU H 207      11.478  23.384  39.351  1.00 26.88           O  
ATOM   1560  OE2 GLU H 207       9.397  22.602  39.235  1.00 28.24           O1-
ATOM   1561  C   GLU H 207      12.968  19.107  41.129  1.00 23.93           C  
ATOM   1562  O   GLU H 207      12.057  18.290  41.248  1.00 23.74           O  
ATOM   1563  N   GLY H 208      13.705  19.512  42.184  1.00 41.92           N  
ATOM   1564  CA  GLY H 208      13.428  19.031  43.512  1.00 43.28           C  
ATOM   1565  C   GLY H 208      12.431  19.939  44.160  1.00 44.56           C  
ATOM   1566  O   GLY H 208      11.954  20.898  43.554  1.00 44.04           O  
ATOM   1567  N   THR H 209      12.090  19.635  45.431  1.00 45.80           N  
ATOM   1568  CA  THR H 209      11.139  20.406  46.184  1.00 47.67           C  
ATOM   1569  CB  THR H 209       9.855  19.668  46.401  1.00 47.69           C  
ATOM   1570  OG1 THR H 209      10.080  18.522  47.213  1.00 48.92           O  
ATOM   1571  CG2 THR H 209       9.327  19.223  45.031  1.00 47.86           C  
ATOM   1572  C   THR H 209      11.731  20.622  47.542  1.00 48.99           C  
ATOM   1573  O   THR H 209      12.396  19.741  48.081  1.00 48.46           O  
ATOM   1574  N   THR H 210      11.496  21.806  48.142  1.00 50.75           N  
ATOM   1575  CA  THR H 210      12.060  22.058  49.436  1.00 53.08           C  
ATOM   1576  CB  THR H 210      12.226  23.518  49.735  1.00 53.07           C  
ATOM   1577  OG1 THR H 210      10.959  24.156  49.749  1.00 53.98           O  
ATOM   1578  CG2 THR H 210      13.123  24.142  48.651  1.00 53.39           C  
ATOM   1579  C   THR H 210      11.170  21.470  50.487  1.00 54.53           C  
ATOM   1580  O   THR H 210       9.957  21.358  50.311  1.00 54.95           O  
ATOM   1581  N   GLY H 211      11.778  21.052  51.615  1.00 56.17           N  
ATOM   1582  CA  GLY H 211      11.019  20.527  52.712  1.00 57.86           C  
ATOM   1583  C   GLY H 211      10.674  19.108  52.407  1.00 59.14           C  
ATOM   1584  O   GLY H 211      10.922  18.616  51.307  1.00 59.67           O  
ATOM   1585  N   SER H 212      10.075  18.413  53.393  1.00 60.36           N  
ATOM   1586  CA  SER H 212       9.681  17.050  53.197  1.00 61.15           C  
ATOM   1587  CB  SER H 212       9.449  16.285  54.511  1.00 61.67           C  
ATOM   1588  OG  SER H 212      10.670  16.175  55.229  1.00  0.00           O  
ATOM   1589  C   SER H 212       8.390  17.073  52.444  1.00 61.44           C  
ATOM   1590  O   SER H 212       7.722  18.103  52.372  1.00 61.17           O  
ATOM   1591  N   GLY H 213       8.020  15.931  51.834  1.00 61.69           N  
ATOM   1592  CA  GLY H 213       6.787  15.871  51.105  1.00 61.71           C  
ATOM   1593  C   GLY H 213       7.076  16.286  49.698  1.00 61.82           C  
ATOM   1594  O   GLY H 213       8.079  16.937  49.422  1.00 61.83           O  
ATOM   1595  N   TRP H 214       6.197  15.865  48.773  1.00 61.97           N  
ATOM   1596  CA  TRP H 214       6.244  16.125  47.358  1.00 61.74           C  
ATOM   1597  CB  TRP H 214       5.317  15.176  46.593  1.00 62.75           C  
ATOM   1598  CG  TRP H 214       5.753  13.743  46.742  1.00 64.30           C  
ATOM   1599  CD2 TRP H 214       4.883  12.614  46.594  1.00 65.64           C  
ATOM   1600  CD1 TRP H 214       6.978  13.250  47.069  1.00 65.17           C  
ATOM   1601  NE1 TRP H 214       6.928  11.879  47.140  1.00 65.92           N  
ATOM   1602  CE2 TRP H 214       5.643  11.476  46.851  1.00 66.16           C  
ATOM   1603  CE3 TRP H 214       3.560  12.531  46.280  1.00 65.01           C  
ATOM   1604  CZ2 TRP H 214       5.089  10.230  46.793  1.00 65.47           C  
ATOM   1605  CZ3 TRP H 214       3.001  11.275  46.218  1.00 65.21           C  
ATOM   1606  CH2 TRP H 214       3.751  10.145  46.469  1.00 65.40           C  
ATOM   1607  C   TRP H 214       5.832  17.534  47.025  1.00 60.77           C  
ATOM   1608  O   TRP H 214       6.229  18.073  45.995  1.00 61.22           O  
ATOM   1609  N   LEU H 215       4.969  18.127  47.869  1.00 59.16           N  
ATOM   1610  CA  LEU H 215       4.284  19.382  47.690  1.00 57.46           C  
ATOM   1611  CB  LEU H 215       3.136  19.577  48.696  1.00 57.72           C  
ATOM   1612  CG  LEU H 215       2.004  18.546  48.527  1.00 58.00           C  
ATOM   1613  CD1 LEU H 215       2.466  17.127  48.889  1.00 58.02           C  
ATOM   1614  CD2 LEU H 215       0.743  18.971  49.288  1.00 57.06           C  
ATOM   1615  C   LEU H 215       5.130  20.626  47.713  1.00 55.94           C  
ATOM   1616  O   LEU H 215       4.695  21.636  47.162  1.00 56.33           O  
ATOM   1617  N   GLY H 216       6.319  20.621  48.349  1.00 53.81           N  
ATOM   1618  CA  GLY H 216       7.089  21.823  48.575  1.00 51.43           C  
ATOM   1619  C   GLY H 216       7.320  22.617  47.319  1.00 49.65           C  
ATOM   1620  O   GLY H 216       6.977  22.208  46.211  1.00 49.00           O  
ATOM   1621  N   LYS H 217       7.897  23.830  47.497  1.00 47.88           N  
ATOM   1622  CA  LYS H 217       8.142  24.737  46.409  1.00 47.32           C  
ATOM   1623  CB  LYS H 217       8.492  26.174  46.836  1.00 47.71           C  
ATOM   1624  CG  LYS H 217       9.916  26.352  47.365  1.00 49.91           C  
ATOM   1625  CD  LYS H 217      10.353  27.819  47.432  1.00 51.25           C  
ATOM   1626  CE  LYS H 217      11.805  28.013  47.875  1.00 52.68           C  
ATOM   1627  NZ  LYS H 217      11.951  27.651  49.302  1.00 53.85           N1+
ATOM   1628  C   LYS H 217       9.286  24.225  45.596  1.00 45.82           C  
ATOM   1629  O   LYS H 217      10.169  23.527  46.093  1.00 45.80           O  
ATOM   1630  N   PRO H 218       9.251  24.543  44.329  1.00 44.60           N  
ATOM   1631  CA  PRO H 218      10.269  24.090  43.420  1.00 43.59           C  
ATOM   1632  CD  PRO H 218       7.989  24.788  43.654  1.00 44.56           C  
ATOM   1633  CB  PRO H 218       9.665  24.184  42.019  1.00 43.10           C  
ATOM   1634  CG  PRO H 218       8.398  25.038  42.197  1.00 44.42           C  
ATOM   1635  C   PRO H 218      11.584  24.792  43.565  1.00 42.57           C  
ATOM   1636  O   PRO H 218      11.605  26.018  43.663  1.00 42.55           O  
ATOM   1637  N   ILE H 219      12.679  24.007  43.635  1.00 41.48           N  
ATOM   1638  CA  ILE H 219      14.041  24.448  43.717  1.00 41.08           C  
ATOM   1639  CB  ILE H 219      14.911  23.407  44.353  1.00 42.03           C  
ATOM   1640  CG1 ILE H 219      14.911  22.102  43.541  1.00 41.63           C  
ATOM   1641  CG2 ILE H 219      14.410  23.222  45.795  1.00 41.78           C  
ATOM   1642  CD1 ILE H 219      15.877  21.049  44.088  1.00 42.83           C  
ATOM   1643  C   ILE H 219      14.591  24.858  42.383  1.00 40.09           C  
ATOM   1644  O   ILE H 219      15.329  25.833  42.280  1.00 40.56           O  
ATOM   1645  N   GLY H 220      14.281  24.106  41.314  1.00 39.05           N  
ATOM   1646  CA  GLY H 220      14.799  24.423  40.011  1.00 38.40           C  
ATOM   1647  C   GLY H 220      15.933  23.481  39.731  1.00 38.11           C  
ATOM   1648  O   GLY H 220      16.062  22.964  38.622  1.00 37.53           O  
ATOM   1649  N   ALA H 221      16.762  23.199  40.757  1.00 37.79           N  
ATOM   1650  CA  ALA H 221      17.887  22.315  40.602  1.00 37.76           C  
ATOM   1651  CB  ALA H 221      18.823  22.288  41.824  1.00 37.33           C  
ATOM   1652  C   ALA H 221      17.336  20.939  40.413  1.00 37.63           C  
ATOM   1653  O   ALA H 221      16.209  20.659  40.815  1.00 37.66           O  
ATOM   1654  N   PHE H 222      18.125  20.042  39.786  1.00 36.83           N  
ATOM   1655  CA  PHE H 222      17.632  18.733  39.455  1.00 36.86           C  
ATOM   1656  CB  PHE H 222      18.274  18.173  38.174  1.00 35.99           C  
ATOM   1657  CG  PHE H 222      17.956  19.130  37.075  1.00 36.77           C  
ATOM   1658  CD1 PHE H 222      18.767  20.216  36.829  1.00 36.56           C  
ATOM   1659  CD2 PHE H 222      16.840  18.953  36.294  1.00 35.95           C  
ATOM   1660  CE1 PHE H 222      18.483  21.107  35.820  1.00 36.83           C  
ATOM   1661  CE2 PHE H 222      16.553  19.841  35.285  1.00 36.92           C  
ATOM   1662  CZ  PHE H 222      17.368  20.922  35.042  1.00 35.50           C  
ATOM   1663  C   PHE H 222      17.915  17.759  40.566  1.00 37.55           C  
ATOM   1664  O   PHE H 222      19.021  17.234  40.694  1.00 38.04           O  
ATOM   1665  N   ALA H 223      16.905  17.541  41.431  1.00 37.86           N  
ATOM   1666  CA  ALA H 223      16.944  16.591  42.513  1.00 38.16           C  
ATOM   1667  CB  ALA H 223      15.798  16.794  43.520  1.00 38.34           C  
ATOM   1668  C   ALA H 223      16.841  15.171  42.039  1.00 38.90           C  
ATOM   1669  O   ALA H 223      17.551  14.298  42.544  1.00 39.06           O  
ATOM   1670  N   TYR H 224      15.950  14.895  41.057  1.00 25.06           N  
ATOM   1671  CA  TYR H 224      15.700  13.514  40.735  1.00 25.26           C  
ATOM   1672  CB  TYR H 224      14.212  13.126  40.795  1.00 25.59           C  
ATOM   1673  CG  TYR H 224      13.756  13.237  42.205  1.00 29.61           C  
ATOM   1674  CD1 TYR H 224      13.285  14.433  42.694  1.00 72.84           C  
ATOM   1675  CD2 TYR H 224      13.807  12.139  43.032  1.00 46.60           C  
ATOM   1676  CE1 TYR H 224      12.863  14.531  43.998  1.00 29.92           C  
ATOM   1677  CE2 TYR H 224      13.389  12.231  44.336  1.00 72.62           C  
ATOM   1678  CZ  TYR H 224      12.919  13.430  44.815  1.00 67.02           C  
ATOM   1679  OH  TYR H 224      12.489  13.527  46.152  1.00 29.27           O  
ATOM   1680  C   TYR H 224      16.139  13.222  39.338  1.00 26.02           C  
ATOM   1681  O   TYR H 224      15.845  13.970  38.407  1.00 26.58           O  
ATOM   1682  N   TRP H 225      16.842  12.085  39.157  1.00 24.89           N  
ATOM   1683  CA  TRP H 225      17.349  11.755  37.857  1.00 24.34           C  
ATOM   1684  CB  TRP H 225      18.887  11.753  37.809  1.00 23.56           C  
ATOM   1685  CG  TRP H 225      19.506  13.114  38.012  1.00 22.48           C  
ATOM   1686  CD2 TRP H 225      20.199  13.854  36.994  1.00 22.11           C  
ATOM   1687  CD1 TRP H 225      19.558  13.873  39.145  1.00 17.74           C  
ATOM   1688  NE1 TRP H 225      20.228  15.046  38.894  1.00 22.08           N  
ATOM   1689  CE2 TRP H 225      20.631  15.046  37.575  1.00 20.08           C  
ATOM   1690  CE3 TRP H 225      20.458  13.563  35.686  1.00 23.11           C  
ATOM   1691  CZ2 TRP H 225      21.331  15.969  36.852  1.00 22.70           C  
ATOM   1692  CZ3 TRP H 225      21.160  14.498  34.959  1.00 20.82           C  
ATOM   1693  CH2 TRP H 225      21.587  15.678  35.530  1.00 24.02           C  
ATOM   1694  C   TRP H 225      16.902  10.380  37.472  1.00 24.99           C  
ATOM   1695  O   TRP H 225      16.678   9.511  38.314  1.00 25.35           O  
ATOM   1696  N   GLY H 226      16.746  10.165  36.150  1.00 25.36           N  
ATOM   1697  CA  GLY H 226      16.400   8.875  35.638  1.00 25.41           C  
ATOM   1698  C   GLY H 226      17.679   8.097  35.571  1.00 25.86           C  
ATOM   1699  O   GLY H 226      18.753   8.615  35.863  1.00 25.86           O  
ATOM   1700  N   GLN H 227      17.568   6.820  35.178  1.00 26.06           N  
ATOM   1701  CA  GLN H 227      18.631   5.859  35.069  1.00 25.88           C  
ATOM   1702  CB  GLN H 227      18.060   4.493  34.680  1.00 26.98           C  
ATOM   1703  CG  GLN H 227      17.490   4.542  33.261  1.00 29.27           C  
ATOM   1704  CD  GLN H 227      16.395   3.513  33.129  1.00 65.61           C  
ATOM   1705  OE1 GLN H 227      15.442   3.529  33.904  1.00 30.30           O  
ATOM   1706  NE2 GLN H 227      16.512   2.615  32.114  1.00 31.45           N  
ATOM   1707  C   GLN H 227      19.573   6.254  33.970  1.00 25.56           C  
ATOM   1708  O   GLN H 227      20.772   5.990  34.045  1.00 26.95           O  
ATOM   1709  N   GLY H 228      19.042   6.866  32.894  1.00 24.38           N  
ATOM   1710  CA  GLY H 228      19.843   7.223  31.759  1.00 24.18           C  
ATOM   1711  C   GLY H 228      19.519   6.275  30.642  1.00 25.53           C  
ATOM   1712  O   GLY H 228      19.161   5.120  30.870  1.00 26.02           O  
ATOM   1713  N   THR H 229      19.611   6.773  29.389  1.00 24.64           N  
ATOM   1714  CA  THR H 229      19.383   5.970  28.217  1.00 24.75           C  
ATOM   1715  CB  THR H 229      18.187   6.386  27.420  1.00 24.72           C  
ATOM   1716  OG1 THR H 229      18.265   7.772  27.135  1.00 25.75           O  
ATOM   1717  CG2 THR H 229      16.909   6.069  28.191  1.00 24.81           C  
ATOM   1718  C   THR H 229      20.543   6.153  27.299  1.00 25.13           C  
ATOM   1719  O   THR H 229      20.859   7.268  26.890  1.00 24.87           O  
ATOM   1720  N   LEU H 230      21.187   5.041  26.908  1.00 24.61           N  
ATOM   1721  CA  LEU H 230      22.317   5.133  26.040  1.00 25.12           C  
ATOM   1722  CB  LEU H 230      23.318   3.982  26.299  1.00 24.84           C  
ATOM   1723  CG  LEU H 230      24.589   3.960  25.432  1.00 29.18           C  
ATOM   1724  CD1 LEU H 230      24.270   3.595  23.979  1.00 23.13           C  
ATOM   1725  CD2 LEU H 230      25.398   5.259  25.569  1.00 23.41           C  
ATOM   1726  C   LEU H 230      21.804   5.071  24.634  1.00 25.39           C  
ATOM   1727  O   LEU H 230      21.083   4.147  24.265  1.00 25.99           O  
ATOM   1728  N   VAL H 231      22.129   6.100  23.826  1.00 24.60           N  
ATOM   1729  CA  VAL H 231      21.735   6.106  22.446  1.00 24.10           C  
ATOM   1730  CB  VAL H 231      20.979   7.340  22.040  1.00 24.66           C  
ATOM   1731  CG1 VAL H 231      20.724   7.282  20.524  1.00 26.21           C  
ATOM   1732  CG2 VAL H 231      19.693   7.433  22.881  1.00 24.53           C  
ATOM   1733  C   VAL H 231      22.996   6.065  21.645  1.00 24.57           C  
ATOM   1734  O   VAL H 231      23.864   6.928  21.784  1.00 24.89           O  
ATOM   1735  N   THR H 232      23.134   5.046  20.775  1.00 25.87           N  
ATOM   1736  CA  THR H 232      24.333   4.944  19.996  1.00 26.41           C  
ATOM   1737  CB  THR H 232      24.977   3.591  20.066  1.00 26.53           C  
ATOM   1738  OG1 THR H 232      25.296   3.268  21.412  1.00 28.79           O  
ATOM   1739  CG2 THR H 232      26.255   3.609  19.213  1.00 25.04           C  
ATOM   1740  C   THR H 232      23.968   5.185  18.571  1.00 27.28           C  
ATOM   1741  O   THR H 232      23.074   4.539  18.027  1.00 27.02           O  
ATOM   1742  N   VAL H 233      24.661   6.142  17.926  1.00 28.28           N  
ATOM   1743  CA  VAL H 233      24.369   6.428  16.554  1.00 29.35           C  
ATOM   1744  CB  VAL H 233      24.352   7.898  16.258  1.00 29.83           C  
ATOM   1745  CG1 VAL H 233      24.123   8.101  14.753  1.00 29.13           C  
ATOM   1746  CG2 VAL H 233      23.287   8.558  17.151  1.00 24.27           C  
ATOM   1747  C   VAL H 233      25.451   5.812  15.736  1.00 31.28           C  
ATOM   1748  O   VAL H 233      26.610   6.219  15.807  1.00 31.13           O  
ATOM   1749  N   SER H 234      25.094   4.792  14.928  1.00 31.81           N  
ATOM   1750  CA  SER H 234      26.075   4.144  14.111  1.00 33.10           C  
ATOM   1751  CB  SER H 234      26.920   3.114  14.877  1.00 33.62           C  
ATOM   1752  OG  SER H 234      27.869   2.514  14.009  1.00 31.55           O  
ATOM   1753  C   SER H 234      25.356   3.403  13.028  1.00 33.53           C  
ATOM   1754  O   SER H 234      24.164   3.124  13.133  1.00 32.44           O  
ATOM   1755  N   SER H 235      26.077   3.069  11.942  1.00 35.69           N  
ATOM   1756  CA  SER H 235      25.456   2.329  10.884  1.00 37.55           C  
ATOM   1757  CB  SER H 235      25.976   2.696   9.483  1.00 38.75           C  
ATOM   1758  OG  SER H 235      25.642   4.040   9.169  1.00 43.54           O  
ATOM   1759  C   SER H 235      25.790   0.863  11.124  1.00 37.23           C  
ATOM   1760  O   SER H 235      27.000   0.516  11.075  1.00 38.02           O  
ATOM   1761  OXT SER H 235      24.840   0.069  11.361  1.00  0.00           O1-
TER    1762      SER H 235 
CONECT  161  670
CONECT  670  161
CONECT  971 1535
CONECT 1535  971
END
