# Supplementary material for: Fully automated antibody structure prediction using BIOVIA tools: Validation study
Source: PLoS One. 2017 May 18;12(5):e0177923. doi: 10.1371/journal.pone.0177923 (PMC5436848; doi:10.1371/journal.pone.0177923)
Supplement: S2 Dataset — Predicted structures using the Top5 framework method, Chothia CDR definition with canonical filtering and generating 50 models. These were used in the comparison against predictions using no filtering. (ZIP) [file pone.0177923.s004.zip › 4M6M_LH_FV_FinalModel.pdb]

REMARK   Accelrys Discovery Studio PDB file
REMARK   Created:  2015-04-10T05:40:11Z
SSBOND   1 CYS L   22    CYS L   90                                     
SSBOND   2 CYS H  134    CYS H  208                                     
ATOM      1  N   GLN L   1      28.570  35.405  28.859  1.00 66.96           N1+
ATOM      2  CA  GLN L   1      29.335  34.409  29.643  1.00 66.44           C  
ATOM      3  CB  GLN L   1      29.665  34.989  31.021  1.00 68.33           C  
ATOM      4  CG  GLN L   1      30.473  36.283  30.941  1.00 70.10           C  
ATOM      5  CD  GLN L   1      31.811  35.945  30.307  1.00 61.17           C  
ATOM      6  OE1 GLN L   1      32.439  34.948  30.657  1.00 61.73           O  
ATOM      7  NE2 GLN L   1      32.258  36.791  29.341  1.00 62.16           N  
ATOM      8  C   GLN L   1      28.548  33.161  29.854  1.00 64.64           C  
ATOM      9  O   GLN L   1      28.054  32.906  30.952  1.00 64.71           O  
ATOM     10  N   SER L   2      28.447  32.357  28.779  1.00 56.81           N  
ATOM     11  CA  SER L   2      27.677  31.148  28.697  1.00 55.02           C  
ATOM     12  CB  SER L   2      27.455  30.704  27.244  1.00 55.53           C  
ATOM     13  OG  SER L   2      26.720  31.692  26.536  1.00 50.50           O  
ATOM     14  C   SER L   2      28.292  29.975  29.416  1.00 52.37           C  
ATOM     15  O   SER L   2      27.677  28.910  29.450  1.00 51.76           O  
ATOM     16  N   VAL L   3      29.512  30.070  29.979  1.00 50.37           N  
ATOM     17  CA  VAL L   3      30.014  28.843  30.549  1.00 48.09           C  
ATOM     18  CB  VAL L   3      31.117  28.241  29.732  1.00 49.00           C  
ATOM     19  CG1 VAL L   3      32.330  29.183  29.781  1.00 44.08           C  
ATOM     20  CG2 VAL L   3      31.396  26.819  30.244  1.00 43.81           C  
ATOM     21  C   VAL L   3      30.540  29.068  31.934  1.00 46.49           C  
ATOM     22  O   VAL L   3      31.076  30.130  32.245  1.00 47.17           O  
ATOM     23  N   LEU L   4      30.396  28.054  32.817  1.00 43.42           N  
ATOM     24  CA  LEU L   4      30.902  28.171  34.156  1.00 41.47           C  
ATOM     25  CB  LEU L   4      29.996  27.532  35.221  1.00 39.87           C  
ATOM     26  CG  LEU L   4      28.604  28.188  35.306  1.00 39.29           C  
ATOM     27  CD1 LEU L   4      27.783  27.588  36.457  1.00 36.60           C  
ATOM     28  CD2 LEU L   4      28.697  29.722  35.362  1.00 37.90           C  
ATOM     29  C   LEU L   4      32.220  27.468  34.181  1.00 40.99           C  
ATOM     30  O   LEU L   4      32.348  26.360  33.662  1.00 41.25           O  
ATOM     31  N   THR L   5      33.246  28.089  34.799  1.00 39.70           N  
ATOM     32  CA  THR L   5      34.537  27.476  34.714  1.00 39.94           C  
ATOM     33  CB  THR L   5      35.619  28.427  34.286  1.00 41.23           C  
ATOM     34  OG1 THR L   5      36.770  27.704  33.883  1.00 41.40           O  
ATOM     35  CG2 THR L   5      35.968  29.355  35.458  1.00 41.52           C  
ATOM     36  C   THR L   5      34.918  26.874  36.033  1.00 39.32           C  
ATOM     37  O   THR L   5      34.784  27.494  37.088  1.00 39.32           O  
ATOM     38  N   GLN L   6      35.396  25.612  35.984  1.00 38.46           N  
ATOM     39  CA  GLN L   6      35.830  24.890  37.147  1.00 37.96           C  
ATOM     40  CB  GLN L   6      34.939  23.686  37.491  1.00 37.39           C  
ATOM     41  CG  GLN L   6      33.501  24.036  37.862  1.00 36.14           C  
ATOM     42  CD  GLN L   6      32.760  22.721  38.061  1.00 36.00           C  
ATOM     43  OE1 GLN L   6      31.872  22.374  37.285  1.00 35.28           O  
ATOM     44  NE2 GLN L   6      33.140  21.961  39.122  1.00 35.49           N  
ATOM     45  C   GLN L   6      37.167  24.300  36.817  1.00 38.04           C  
ATOM     46  O   GLN L   6      37.500  24.124  35.647  1.00 38.02           O  
ATOM     47  N   PRO L   7      37.951  23.985  37.814  1.00 38.03           N  
ATOM     48  CA  PRO L   7      39.234  23.380  37.570  1.00 38.33           C  
ATOM     49  CD  PRO L   7      37.914  24.708  39.075  1.00 37.44           C  
ATOM     50  CB  PRO L   7      39.977  23.425  38.902  1.00 37.98           C  
ATOM     51  CG  PRO L   7      39.345  24.621  39.633  1.00 38.12           C  
ATOM     52  C   PRO L   7      39.020  21.987  37.074  1.00 38.30           C  
ATOM     53  O   PRO L   7      38.088  21.337  37.545  1.00 38.02           O  
ATOM     54  N   PRO L   8      39.827  21.506  36.171  1.00 38.90           N  
ATOM     55  CA  PRO L   8      39.620  20.180  35.668  1.00 38.88           C  
ATOM     56  CD  PRO L   8      40.463  22.368  35.189  1.00 31.07           C  
ATOM     57  CB  PRO L   8      40.538  20.047  34.456  1.00 39.70           C  
ATOM     58  CG  PRO L   8      40.650  21.492  33.936  1.00 41.53           C  
ATOM     59  C   PRO L   8      39.806  19.116  36.698  1.00 38.20           C  
ATOM     60  O   PRO L   8      39.122  18.096  36.616  1.00 36.47           O  
ATOM     61  N   SER L   9      40.718  19.315  37.670  1.00 38.53           N  
ATOM     62  CA  SER L   9      40.921  18.271  38.631  1.00 38.76           C  
ATOM     63  CB  SER L   9      42.022  17.270  38.234  1.00 38.96           C  
ATOM     64  OG  SER L   9      41.630  16.532  37.087  1.00 41.37           O  
ATOM     65  C   SER L   9      41.352  18.867  39.929  1.00 39.21           C  
ATOM     66  O   SER L   9      41.889  19.973  39.985  1.00 39.90           O  
ATOM     67  N   VAL L  10      41.097  18.118  41.017  1.00 39.10           N  
ATOM     68  CA  VAL L  10      41.495  18.496  42.340  1.00 39.41           C  
ATOM     69  CB  VAL L  10      40.405  19.235  43.062  1.00 39.43           C  
ATOM     70  CG1 VAL L  10      39.152  18.348  43.088  1.00 37.98           C  
ATOM     71  CG2 VAL L  10      40.902  19.645  44.454  1.00 36.61           C  
ATOM     72  C   VAL L  10      41.793  17.217  43.068  1.00 40.16           C  
ATOM     73  O   VAL L  10      41.253  16.166  42.726  1.00 38.71           O  
ATOM     74  N   SER L  11      42.689  17.257  44.080  1.00 41.60           N  
ATOM     75  CA  SER L  11      42.998  16.042  44.790  1.00 42.28           C  
ATOM     76  CB  SER L  11      44.208  15.289  44.213  1.00 42.91           C  
ATOM     77  OG  SER L  11      45.375  16.091  44.312  1.00 44.88           O  
ATOM     78  C   SER L  11      43.310  16.368  46.220  1.00 42.57           C  
ATOM     79  O   SER L  11      43.686  17.494  46.544  1.00 42.87           O  
ATOM     80  N   GLY L  12      43.151  15.371  47.120  1.00 42.15           N  
ATOM     81  CA  GLY L  12      43.448  15.580  48.510  1.00 42.92           C  
ATOM     82  C   GLY L  12      43.606  14.246  49.175  1.00 43.21           C  
ATOM     83  O   GLY L  12      43.196  13.216  48.641  1.00 42.56           O  
ATOM     84  N   ALA L  13      44.231  14.244  50.372  1.00 43.83           N  
ATOM     85  CA  ALA L  13      44.433  13.046  51.142  1.00 44.50           C  
ATOM     86  CB  ALA L  13      45.591  13.145  52.150  1.00 45.43           C  
ATOM     87  C   ALA L  13      43.180  12.780  51.912  1.00 43.68           C  
ATOM     88  O   ALA L  13      42.350  13.669  52.095  1.00 43.10           O  
ATOM     89  N   PRO L  14      43.013  11.569  52.372  1.00 43.24           N  
ATOM     90  CA  PRO L  14      41.822  11.258  53.105  1.00 42.66           C  
ATOM     91  CD  PRO L  14      43.539  10.410  51.671  1.00 43.62           C  
ATOM     92  CB  PRO L  14      41.796   9.738  53.235  1.00 42.62           C  
ATOM     93  CG  PRO L  14      42.560   9.263  51.984  1.00 43.33           C  
ATOM     94  C   PRO L  14      41.778  11.986  54.408  1.00 43.23           C  
ATOM     95  O   PRO L  14      42.822  12.157  55.035  1.00 44.17           O  
ATOM     96  N   GLY L  15      40.577  12.441  54.815  1.00 42.45           N  
ATOM     97  CA  GLY L  15      40.404  13.100  56.077  1.00 43.63           C  
ATOM     98  C   GLY L  15      40.622  14.575  55.917  1.00 43.38           C  
ATOM     99  O   GLY L  15      40.304  15.348  56.820  1.00 43.27           O  
ATOM    100  N   GLN L  16      41.162  15.012  54.763  1.00 43.04           N  
ATOM    101  CA  GLN L  16      41.431  16.411  54.558  1.00 44.13           C  
ATOM    102  CB  GLN L  16      42.605  16.712  53.611  1.00 45.25           C  
ATOM    103  CG  GLN L  16      43.980  16.361  54.176  1.00 48.37           C  
ATOM    104  CD  GLN L  16      45.014  16.813  53.155  1.00 49.68           C  
ATOM    105  OE1 GLN L  16      44.972  16.415  51.992  1.00 39.53           O  
ATOM    106  NE2 GLN L  16      45.959  17.687  53.594  1.00 40.12           N  
ATOM    107  C   GLN L  16      40.229  17.063  53.958  1.00 43.66           C  
ATOM    108  O   GLN L  16      39.203  16.425  53.733  1.00 41.84           O  
ATOM    109  N   ARG L  17      40.327  18.390  53.724  1.00 44.00           N  
ATOM    110  CA  ARG L  17      39.247  19.110  53.114  1.00 43.52           C  
ATOM    111  CB  ARG L  17      38.785  20.361  53.875  1.00 44.12           C  
ATOM    112  CG  ARG L  17      39.899  21.390  54.051  1.00 39.20           C  
ATOM    113  CD  ARG L  17      39.402  22.803  54.360  1.00 41.58           C  
ATOM    114  NE  ARG L  17      39.176  23.489  53.057  1.00 48.90           N  
ATOM    115  CZ  ARG L  17      38.227  24.464  52.948  1.00 51.20           C  
ATOM    116  NH1 ARG L  17      37.390  24.717  53.994  1.00 51.81           N1+
ATOM    117  NH2 ARG L  17      38.114  25.186  51.796  1.00 51.03           N  
ATOM    118  C   ARG L  17      39.701  19.607  51.777  1.00 42.70           C  
ATOM    119  O   ARG L  17      40.854  19.998  51.595  1.00 42.95           O  
ATOM    120  N   VAL L  18      38.781  19.590  50.793  1.00 41.47           N  
ATOM    121  CA  VAL L  18      39.093  20.087  49.483  1.00 40.94           C  
ATOM    122  CB  VAL L  18      39.095  19.040  48.404  1.00 41.43           C  
ATOM    123  CG1 VAL L  18      40.175  17.993  48.717  1.00 41.71           C  
ATOM    124  CG2 VAL L  18      37.677  18.462  48.269  1.00 42.35           C  
ATOM    125  C   VAL L  18      38.010  21.047  49.116  1.00 40.38           C  
ATOM    126  O   VAL L  18      36.896  20.977  49.636  1.00 39.61           O  
ATOM    127  N   THR L  19      38.328  21.999  48.218  1.00 40.05           N  
ATOM    128  CA  THR L  19      37.347  22.943  47.783  1.00 40.18           C  
ATOM    129  CB  THR L  19      37.543  24.286  48.432  1.00 40.90           C  
ATOM    130  OG1 THR L  19      36.568  25.214  47.990  1.00 42.47           O  
ATOM    131  CG2 THR L  19      38.970  24.787  48.164  1.00 39.36           C  
ATOM    132  C   THR L  19      37.412  23.039  46.284  1.00 39.47           C  
ATOM    133  O   THR L  19      38.487  22.973  45.690  1.00 39.28           O  
ATOM    134  N   ILE L  20      36.234  23.158  45.631  1.00 38.76           N  
ATOM    135  CA  ILE L  20      36.174  23.253  44.197  1.00 38.01           C  
ATOM    136  CB  ILE L  20      35.394  22.131  43.577  1.00 37.17           C  
ATOM    137  CG1 ILE L  20      36.033  20.784  43.953  1.00 37.47           C  
ATOM    138  CG2 ILE L  20      35.320  22.374  42.059  1.00 36.46           C  
ATOM    139  CD1 ILE L  20      35.152  19.576  43.631  1.00 37.43           C  
ATOM    140  C   ILE L  20      35.480  24.537  43.855  1.00 38.53           C  
ATOM    141  O   ILE L  20      34.379  24.803  44.334  1.00 38.48           O  
ATOM    142  N   SER L  21      36.122  25.381  43.019  1.00 38.82           N  
ATOM    143  CA  SER L  21      35.553  26.655  42.676  1.00 39.58           C  
ATOM    144  CB  SER L  21      36.602  27.764  42.474  1.00 40.83           C  
ATOM    145  OG  SER L  21      37.426  27.461  41.358  1.00 43.06           O  
ATOM    146  C   SER L  21      34.765  26.550  41.409  1.00 39.01           C  
ATOM    147  O   SER L  21      34.932  25.619  40.621  1.00 38.61           O  
ATOM    148  N   CYS L  22      33.854  27.523  41.204  1.00 38.72           N  
ATOM    149  CA  CYS L  22      33.050  27.621  40.020  1.00 38.36           C  
ATOM    150  CB  CYS L  22      31.632  27.035  40.229  1.00 38.04           C  
ATOM    151  SG  CYS L  22      30.543  27.118  38.772  1.00 43.39           S  
ATOM    152  C   CYS L  22      32.925  29.092  39.745  1.00 39.19           C  
ATOM    153  O   CYS L  22      32.382  29.831  40.564  1.00 39.66           O  
ATOM    154  N   THR L  23      33.413  29.562  38.580  1.00 39.12           N  
ATOM    155  CA  THR L  23      33.394  30.977  38.324  1.00 40.12           C  
ATOM    156  CB  THR L  23      34.755  31.521  38.004  1.00 39.83           C  
ATOM    157  OG1 THR L  23      35.655  31.226  39.062  1.00 70.68           O  
ATOM    158  CG2 THR L  23      34.647  33.044  37.820  1.00 71.85           C  
ATOM    159  C   THR L  23      32.521  31.233  37.136  1.00 39.84           C  
ATOM    160  O   THR L  23      32.574  30.502  36.148  1.00 39.74           O  
ATOM    161  N   GLY L  24      31.614  32.218  37.302  1.00 23.28           N  
ATOM    162  CA  GLY L  24      30.690  32.606  36.281  1.00 26.45           C  
ATOM    163  C   GLY L  24      30.900  34.048  35.957  1.00 32.08           C  
ATOM    164  O   GLY L  24      32.010  34.575  36.027  1.00 32.65           O  
ATOM    165  N   SER L  25      29.788  34.737  35.616  1.00 29.57           N  
ATOM    166  CA  SER L  25      29.851  36.130  35.273  1.00 28.51           C  
ATOM    167  CB  SER L  25      29.802  36.386  33.782  1.00 30.00           C  
ATOM    168  OG  SER L  25      28.508  36.048  33.309  1.00 36.69           O  
ATOM    169  C   SER L  25      28.627  36.820  35.791  1.00 32.10           C  
ATOM    170  O   SER L  25      27.802  36.237  36.488  1.00 32.27           O  
ATOM    171  N   SER L  26      28.486  38.108  35.427  1.00 32.74           N  
ATOM    172  CA  SER L  26      27.396  38.950  35.830  1.00 32.90           C  
ATOM    173  CB  SER L  26      27.532  40.378  35.266  1.00 34.34           C  
ATOM    174  OG  SER L  26      28.713  40.997  35.755  1.00 44.86           O  
ATOM    175  C   SER L  26      26.127  38.403  35.257  1.00 37.02           C  
ATOM    176  O   SER L  26      25.037  38.696  35.746  1.00 37.58           O  
ATOM    177  N   SER L  27      26.249  37.638  34.162  1.00 34.81           N  
ATOM    178  CA  SER L  27      25.138  37.112  33.424  1.00 34.86           C  
ATOM    179  CB  SER L  27      25.580  36.689  32.015  1.00 37.62           C  
ATOM    180  OG  SER L  27      26.053  37.838  31.326  1.00 49.60           O  
ATOM    181  C   SER L  27      24.477  35.958  34.112  1.00 34.69           C  
ATOM    182  O   SER L  27      23.317  35.657  33.827  1.00 34.93           O  
ATOM    183  N   ASN L  28      25.189  35.267  35.024  1.00 33.18           N  
ATOM    184  CA  ASN L  28      24.610  34.099  35.624  1.00 30.99           C  
ATOM    185  CB  ASN L  28      25.127  32.784  34.993  1.00 25.66           C  
ATOM    186  CG  ASN L  28      26.643  32.789  34.810  1.00 33.11           C  
ATOM    187  OD1 ASN L  28      27.416  32.941  35.753  1.00 28.08           O  
ATOM    188  ND2 ASN L  28      27.089  32.602  33.539  1.00 25.34           N  
ATOM    189  C   ASN L  28      24.731  34.134  37.124  1.00 30.74           C  
ATOM    190  O   ASN L  28      23.800  34.568  37.800  1.00 28.76           O  
ATOM    191  N   ILE L  29      25.858  33.689  37.704  1.00 28.35           N  
ATOM    192  CA  ILE L  29      25.963  33.651  39.131  1.00 27.16           C  
ATOM    193  CB  ILE L  29      27.291  33.131  39.631  1.00 27.74           C  
ATOM    194  CG1 ILE L  29      27.475  31.663  39.218  1.00 26.55           C  
ATOM    195  CG2 ILE L  29      27.354  33.372  41.145  1.00 24.94           C  
ATOM    196  CD1 ILE L  29      28.869  31.113  39.521  1.00 24.59           C  
ATOM    197  C   ILE L  29      25.820  35.031  39.679  1.00 33.72           C  
ATOM    198  O   ILE L  29      25.175  35.226  40.708  1.00 37.90           O  
ATOM    199  N   GLY L  30      26.421  36.016  38.993  1.00 30.87           N  
ATOM    200  CA  GLY L  30      26.389  37.400  39.363  1.00 31.65           C  
ATOM    201  C   GLY L  30      24.993  37.931  39.317  1.00 35.59           C  
ATOM    202  O   GLY L  30      24.657  38.879  40.029  1.00 35.29           O  
ATOM    203  N   SER L  31      24.147  37.380  38.424  1.00 33.54           N  
ATOM    204  CA  SER L  31      22.794  37.847  38.236  1.00 30.15           C  
ATOM    205  CB  SER L  31      22.093  37.180  37.039  1.00 28.93           C  
ATOM    206  OG  SER L  31      22.690  37.601  35.822  1.00  0.00           O  
ATOM    207  C   SER L  31      21.974  37.547  39.455  1.00 30.31           C  
ATOM    208  O   SER L  31      20.855  38.040  39.585  1.00 31.69           O  
ATOM    209  N   GLY L  32      22.484  36.725  40.387  1.00 30.72           N  
ATOM    210  CA  GLY L  32      21.665  36.449  41.529  1.00 32.97           C  
ATOM    211  C   GLY L  32      20.996  35.115  41.359  1.00 33.49           C  
ATOM    212  O   GLY L  32      20.078  34.782  42.107  1.00 34.78           O  
ATOM    213  N   TYR L  33      21.413  34.321  40.353  1.00 28.35           N  
ATOM    214  CA  TYR L  33      20.854  33.007  40.211  1.00 25.79           C  
ATOM    215  CB  TYR L  33      20.931  32.434  38.788  1.00 25.73           C  
ATOM    216  CG  TYR L  33      19.949  33.287  38.081  1.00 27.05           C  
ATOM    217  CD1 TYR L  33      18.626  32.917  38.020  1.00 25.03           C  
ATOM    218  CD2 TYR L  33      20.354  34.472  37.523  1.00 27.28           C  
ATOM    219  CE1 TYR L  33      17.713  33.725  37.390  1.00 26.78           C  
ATOM    220  CE2 TYR L  33      19.443  35.281  36.894  1.00 27.09           C  
ATOM    221  CZ  TYR L  33      18.123  34.907  36.828  1.00 27.90           C  
ATOM    222  OH  TYR L  33      17.175  35.736  36.192  1.00 36.28           O  
ATOM    223  C   TYR L  33      21.581  32.097  41.140  1.00 25.73           C  
ATOM    224  O   TYR L  33      22.792  32.218  41.325  1.00 24.66           O  
ATOM    225  N   ASP L  34      20.828  31.169  41.763  1.00 22.88           N  
ATOM    226  CA  ASP L  34      21.370  30.268  42.739  1.00 21.70           C  
ATOM    227  CB  ASP L  34      20.316  29.399  43.456  1.00 27.92           C  
ATOM    228  CG  ASP L  34      19.559  30.225  44.483  1.00 37.34           C  
ATOM    229  OD1 ASP L  34      19.902  31.426  44.654  1.00 40.40           O  
ATOM    230  OD2 ASP L  34      18.633  29.656  45.123  1.00 38.85           O1-
ATOM    231  C   ASP L  34      22.279  29.292  42.090  1.00 23.22           C  
ATOM    232  O   ASP L  34      22.266  29.108  40.872  1.00 20.57           O  
ATOM    233  N   VAL L  35      23.126  28.644  42.919  1.00 34.14           N  
ATOM    234  CA  VAL L  35      23.981  27.686  42.292  1.00 32.96           C  
ATOM    235  CB  VAL L  35      25.445  27.981  42.443  1.00 32.13           C  
ATOM    236  CG1 VAL L  35      26.247  26.793  41.884  1.00 30.05           C  
ATOM    237  CG2 VAL L  35      25.746  29.309  41.731  1.00 31.53           C  
ATOM    238  C   VAL L  35      23.716  26.356  42.924  1.00 33.60           C  
ATOM    239  O   VAL L  35      23.402  26.267  44.110  1.00 34.80           O  
ATOM    240  N   HIS L  36      23.819  25.282  42.114  1.00 32.61           N  
ATOM    241  CA  HIS L  36      23.584  23.938  42.566  1.00 31.74           C  
ATOM    242  ND1 HIS L  36      20.161  23.425  40.841  1.00  0.00           N  
ATOM    243  CG  HIS L  36      21.185  23.891  41.638  1.00 36.87           C  
ATOM    244  CB  HIS L  36      22.505  23.193  41.759  1.00 31.45           C  
ATOM    245  NE2 HIS L  36      19.432  25.304  41.775  1.00 44.62           N  
ATOM    246  CD2 HIS L  36      20.722  25.039  42.201  1.00 39.61           C  
ATOM    247  CE1 HIS L  36      19.139  24.307  40.960  1.00 39.21           C  
ATOM    248  C   HIS L  36      24.833  23.151  42.290  1.00 31.49           C  
ATOM    249  O   HIS L  36      25.627  23.520  41.427  1.00 30.81           O  
ATOM    250  N   TRP L  37      25.040  22.038  43.030  1.00 31.23           N  
ATOM    251  CA  TRP L  37      26.185  21.195  42.800  1.00 30.18           C  
ATOM    252  CB  TRP L  37      27.206  21.233  43.948  1.00 30.99           C  
ATOM    253  CG  TRP L  37      27.921  22.557  44.055  1.00 30.56           C  
ATOM    254  CD2 TRP L  37      29.162  22.853  43.395  1.00 30.22           C  
ATOM    255  CD1 TRP L  37      27.568  23.684  44.736  1.00 30.52           C  
ATOM    256  NE1 TRP L  37      28.508  24.667  44.535  1.00 30.09           N  
ATOM    257  CE2 TRP L  37      29.495  24.168  43.712  1.00 30.11           C  
ATOM    258  CE3 TRP L  37      29.957  22.090  42.586  1.00 30.03           C  
ATOM    259  CZ2 TRP L  37      30.631  24.745  43.223  1.00 30.65           C  
ATOM    260  CZ3 TRP L  37      31.104  22.674  42.098  1.00 30.88           C  
ATOM    261  CH2 TRP L  37      31.434  23.977  42.410  1.00 30.97           C  
ATOM    262  C   TRP L  37      25.725  19.773  42.638  1.00 30.45           C  
ATOM    263  O   TRP L  37      24.777  19.336  43.292  1.00 30.42           O  
ATOM    264  N   TYR L  38      26.400  19.013  41.741  1.00 29.38           N  
ATOM    265  CA  TYR L  38      26.042  17.644  41.476  1.00 30.37           C  
ATOM    266  CB  TYR L  38      25.512  17.407  40.049  1.00 30.40           C  
ATOM    267  CG  TYR L  38      24.253  18.184  39.868  1.00 31.18           C  
ATOM    268  CD1 TYR L  38      24.293  19.493  39.453  1.00 30.94           C  
ATOM    269  CD2 TYR L  38      23.029  17.605  40.108  1.00 30.64           C  
ATOM    270  CE1 TYR L  38      23.135  20.214  39.284  1.00 31.50           C  
ATOM    271  CE2 TYR L  38      21.868  18.321  39.942  1.00 31.24           C  
ATOM    272  CZ  TYR L  38      21.917  19.628  39.529  1.00 31.71           C  
ATOM    273  OH  TYR L  38      20.726  20.363  39.358  1.00 30.97           O  
ATOM    274  C   TYR L  38      27.260  16.774  41.592  1.00 31.36           C  
ATOM    275  O   TYR L  38      28.365  17.172  41.217  1.00 31.92           O  
ATOM    276  N   GLN L  39      27.072  15.547  42.125  1.00 30.58           N  
ATOM    277  CA  GLN L  39      28.134  14.584  42.222  1.00 30.13           C  
ATOM    278  CB  GLN L  39      28.268  13.923  43.607  1.00 30.98           C  
ATOM    279  CG  GLN L  39      29.406  12.899  43.682  1.00 32.18           C  
ATOM    280  CD  GLN L  39      29.375  12.231  45.051  1.00 33.92           C  
ATOM    281  OE1 GLN L  39      28.341  11.729  45.488  1.00 35.42           O  
ATOM    282  NE2 GLN L  39      30.540  12.220  45.753  1.00 33.79           N  
ATOM    283  C   GLN L  39      27.802  13.481  41.268  1.00 31.26           C  
ATOM    284  O   GLN L  39      26.657  13.034  41.195  1.00 31.34           O  
ATOM    285  N   GLN L  40      28.792  13.024  40.479  1.00 31.84           N  
ATOM    286  CA  GLN L  40      28.521  11.944  39.577  1.00 31.00           C  
ATOM    287  CB  GLN L  40      28.487  12.372  38.099  1.00 29.64           C  
ATOM    288  CG  GLN L  40      28.195  11.217  37.137  1.00 28.90           C  
ATOM    289  CD  GLN L  40      28.174  11.767  35.718  1.00 26.75           C  
ATOM    290  OE1 GLN L  40      29.048  12.536  35.319  1.00 26.29           O  
ATOM    291  NE2 GLN L  40      27.138  11.367  34.932  1.00 27.94           N  
ATOM    292  C   GLN L  40      29.593  10.910  39.730  1.00 32.40           C  
ATOM    293  O   GLN L  40      30.761  11.158  39.434  1.00 32.86           O  
ATOM    294  N   LEU L  41      29.204   9.713  40.214  1.00 34.38           N  
ATOM    295  CA  LEU L  41      30.119   8.620  40.365  1.00 36.15           C  
ATOM    296  CB  LEU L  41      29.693   7.627  41.462  1.00 36.92           C  
ATOM    297  CG  LEU L  41      29.681   8.251  42.871  1.00 37.98           C  
ATOM    298  CD1 LEU L  41      29.251   7.235  43.938  1.00 34.35           C  
ATOM    299  CD2 LEU L  41      31.030   8.905  43.199  1.00 33.83           C  
ATOM    300  C   LEU L  41      30.160   7.897  39.055  1.00 37.37           C  
ATOM    301  O   LEU L  41      29.190   7.902  38.300  1.00 36.45           O  
ATOM    302  N   PRO L  42      31.271   7.281  38.761  1.00 39.85           N  
ATOM    303  CA  PRO L  42      31.438   6.600  37.507  1.00 40.66           C  
ATOM    304  CD  PRO L  42      32.154   6.758  39.790  1.00 40.84           C  
ATOM    305  CB  PRO L  42      32.776   5.872  37.618  1.00 41.33           C  
ATOM    306  CG  PRO L  42      32.879   5.576  39.125  1.00 41.53           C  
ATOM    307  C   PRO L  42      30.326   5.629  37.266  1.00 40.47           C  
ATOM    308  O   PRO L  42      30.056   4.796  38.130  1.00 41.48           O  
ATOM    309  N   GLY L  43      29.682   5.713  36.085  1.00 40.14           N  
ATOM    310  CA  GLY L  43      28.678   4.764  35.705  1.00 39.43           C  
ATOM    311  C   GLY L  43      27.354   5.076  36.339  1.00 39.40           C  
ATOM    312  O   GLY L  43      26.430   4.269  36.238  1.00 40.17           O  
ATOM    313  N   THR L  44      27.197   6.244  36.995  1.00 38.26           N  
ATOM    314  CA  THR L  44      25.931   6.474  37.638  1.00 37.33           C  
ATOM    315  CB  THR L  44      25.994   6.410  39.137  1.00 37.83           C  
ATOM    316  OG1 THR L  44      26.813   7.451  39.647  1.00 34.10           O  
ATOM    317  CG2 THR L  44      26.561   5.040  39.543  1.00 34.08           C  
ATOM    318  C   THR L  44      25.401   7.829  37.273  1.00 35.25           C  
ATOM    319  O   THR L  44      26.102   8.652  36.687  1.00 34.22           O  
ATOM    320  N   ALA L  45      24.110   8.066  37.601  1.00 33.68           N  
ATOM    321  CA  ALA L  45      23.432   9.305  37.325  1.00 32.85           C  
ATOM    322  CB  ALA L  45      21.899   9.204  37.412  1.00 32.04           C  
ATOM    323  C   ALA L  45      23.868  10.322  38.333  1.00 32.97           C  
ATOM    324  O   ALA L  45      24.243   9.990  39.455  1.00 33.16           O  
ATOM    325  N   PRO L  46      23.812  11.570  37.952  1.00 31.99           N  
ATOM    326  CA  PRO L  46      24.243  12.621  38.830  1.00 31.74           C  
ATOM    327  CD  PRO L  46      23.944  11.932  36.550  1.00 31.69           C  
ATOM    328  CB  PRO L  46      24.321  13.876  37.963  1.00 31.28           C  
ATOM    329  CG  PRO L  46      24.594  13.325  36.550  1.00 30.59           C  
ATOM    330  C   PRO L  46      23.322  12.760  39.998  1.00 32.03           C  
ATOM    331  O   PRO L  46      22.127  12.502  39.849  1.00 31.49           O  
ATOM    332  N   LYS L  47      23.862  13.139  41.176  1.00 32.04           N  
ATOM    333  CA  LYS L  47      23.005  13.347  42.301  1.00 32.53           C  
ATOM    334  CB  LYS L  47      23.176  12.353  43.468  1.00 33.72           C  
ATOM    335  CG  LYS L  47      24.426  12.527  44.328  1.00 34.20           C  
ATOM    336  CD  LYS L  47      24.317  11.764  45.652  1.00 36.29           C  
ATOM    337  CE  LYS L  47      25.537  11.890  46.565  1.00 39.99           C  
ATOM    338  NZ  LYS L  47      25.314  11.114  47.807  1.00 40.94           N1+
ATOM    339  C   LYS L  47      23.255  14.733  42.797  1.00 32.17           C  
ATOM    340  O   LYS L  47      24.357  15.263  42.683  1.00 32.39           O  
ATOM    341  N   LEU L  48      22.218  15.372  43.359  1.00 31.24           N  
ATOM    342  CA  LEU L  48      22.349  16.740  43.769  1.00 31.02           C  
ATOM    343  CB  LEU L  48      20.994  17.469  43.690  1.00 31.02           C  
ATOM    344  CG  LEU L  48      21.006  18.946  44.109  1.00 28.35           C  
ATOM    345  CD1 LEU L  48      21.902  19.793  43.196  1.00 27.66           C  
ATOM    346  CD2 LEU L  48      19.576  19.494  44.198  1.00 28.44           C  
ATOM    347  C   LEU L  48      22.835  16.798  45.186  1.00 32.28           C  
ATOM    348  O   LEU L  48      22.176  16.270  46.082  1.00 32.23           O  
ATOM    349  N   LEU L  49      24.070  17.333  45.378  1.00 32.35           N  
ATOM    350  CA  LEU L  49      24.708  17.573  46.648  1.00 33.09           C  
ATOM    351  CB  LEU L  49      26.228  17.761  46.519  1.00 33.55           C  
ATOM    352  CG  LEU L  49      26.981  16.511  46.042  1.00 32.14           C  
ATOM    353  CD1 LEU L  49      28.487  16.778  45.942  1.00 31.82           C  
ATOM    354  CD2 LEU L  49      26.658  15.293  46.915  1.00 31.13           C  
ATOM    355  C   LEU L  49      24.201  18.812  47.343  1.00 33.57           C  
ATOM    356  O   LEU L  49      23.838  18.759  48.516  1.00 34.69           O  
ATOM    357  N   ILE L  50      24.177  19.968  46.631  1.00 32.04           N  
ATOM    358  CA  ILE L  50      23.807  21.229  47.232  1.00 32.65           C  
ATOM    359  CB  ILE L  50      24.981  22.132  47.503  1.00 31.83           C  
ATOM    360  CG1 ILE L  50      25.983  21.483  48.472  1.00 31.32           C  
ATOM    361  CG2 ILE L  50      24.431  23.471  48.018  1.00 31.38           C  
ATOM    362  CD1 ILE L  50      26.793  20.347  47.852  1.00 29.13           C  
ATOM    363  C   ILE L  50      22.918  21.999  46.291  1.00 32.60           C  
ATOM    364  O   ILE L  50      23.085  21.922  45.075  1.00 32.86           O  
ATOM    365  N   TYR L  51      21.932  22.756  46.835  1.00 32.29           N  
ATOM    366  CA  TYR L  51      21.084  23.586  46.016  1.00 32.57           C  
ATOM    367  CB  TYR L  51      19.687  22.984  45.784  1.00 32.50           C  
ATOM    368  CG  TYR L  51      18.891  23.144  47.031  1.00 32.33           C  
ATOM    369  CD1 TYR L  51      19.171  22.406  48.154  1.00 32.63           C  
ATOM    370  CD2 TYR L  51      17.878  24.068  47.083  1.00 32.37           C  
ATOM    371  CE1 TYR L  51      18.431  22.573  49.299  1.00 32.73           C  
ATOM    372  CE2 TYR L  51      17.131  24.236  48.226  1.00 32.70           C  
ATOM    373  CZ  TYR L  51      17.408  23.486  49.340  1.00 33.31           C  
ATOM    374  OH  TYR L  51      16.649  23.652  50.519  1.00 32.35           O  
ATOM    375  C   TYR L  51      20.908  24.895  46.744  1.00 33.73           C  
ATOM    376  O   TYR L  51      21.045  24.952  47.964  1.00 34.26           O  
ATOM    377  N   GLY L  52      20.591  25.997  46.039  1.00 23.31           N  
ATOM    378  CA  GLY L  52      20.338  27.221  46.754  1.00 24.92           C  
ATOM    379  C   GLY L  52      21.625  27.719  47.343  1.00 24.78           C  
ATOM    380  O   GLY L  52      21.633  28.403  48.366  1.00 25.22           O  
ATOM    381  N   ASN L  53      22.748  27.351  46.705  1.00 22.80           N  
ATOM    382  CA  ASN L  53      24.079  27.779  47.040  1.00 24.02           C  
ATOM    383  CB  ASN L  53      24.164  29.292  47.291  1.00 24.52           C  
ATOM    384  CG  ASN L  53      23.795  29.993  45.998  1.00 28.61           C  
ATOM    385  OD1 ASN L  53      24.433  29.790  44.969  1.00 30.17           O  
ATOM    386  ND2 ASN L  53      22.728  30.833  46.047  1.00 29.14           N  
ATOM    387  C   ASN L  53      24.624  27.120  48.274  1.00 23.68           C  
ATOM    388  O   ASN L  53      25.825  26.855  48.333  1.00 22.42           O  
ATOM    389  N   SER L  54      23.784  26.757  49.265  1.00 24.76           N  
ATOM    390  CA  SER L  54      24.414  26.216  50.441  1.00 25.37           C  
ATOM    391  CB  SER L  54      24.812  27.294  51.462  1.00 26.63           C  
ATOM    392  OG  SER L  54      23.644  27.907  51.992  1.00 37.68           O  
ATOM    393  C   SER L  54      23.462  25.326  51.148  1.00 24.42           C  
ATOM    394  O   SER L  54      23.711  24.909  52.279  1.00 27.92           O  
ATOM    395  N   LYS L  55      22.350  24.971  50.493  1.00 35.82           N  
ATOM    396  CA  LYS L  55      21.438  24.149  51.226  1.00 36.22           C  
ATOM    397  CB  LYS L  55      19.960  24.464  50.963  1.00 36.47           C  
ATOM    398  CG  LYS L  55      19.510  25.803  51.546  1.00 38.66           C  
ATOM    399  CD  LYS L  55      18.131  26.243  51.056  1.00 40.12           C  
ATOM    400  CE  LYS L  55      17.622  27.522  51.719  1.00 19.30           C  
ATOM    401  NZ  LYS L  55      18.456  28.674  51.312  1.00 23.68           N1+
ATOM    402  C   LYS L  55      21.706  22.732  50.850  1.00 36.48           C  
ATOM    403  O   LYS L  55      22.064  22.425  49.714  1.00 35.63           O  
ATOM    404  N   ARG L  56      21.544  21.828  51.830  1.00 37.02           N  
ATOM    405  CA  ARG L  56      21.825  20.440  51.635  1.00 37.60           C  
ATOM    406  CB  ARG L  56      22.640  19.896  52.824  1.00 37.98           C  
ATOM    407  CG  ARG L  56      23.024  18.423  52.766  1.00 38.97           C  
ATOM    408  CD  ARG L  56      24.059  18.041  53.831  1.00 45.50           C  
ATOM    409  NE  ARG L  56      23.751  18.813  55.068  1.00 48.27           N  
ATOM    410  CZ  ARG L  56      24.534  19.874  55.420  1.00 50.63           C  
ATOM    411  NH1 ARG L  56      25.640  20.180  54.678  1.00 51.81           N1+
ATOM    412  NH2 ARG L  56      24.226  20.622  56.521  1.00 52.07           N  
ATOM    413  C   ARG L  56      20.504  19.741  51.547  1.00 37.71           C  
ATOM    414  O   ARG L  56      19.598  19.969  52.347  1.00 37.30           O  
ATOM    415  N   PRO L  57      20.355  18.904  50.561  1.00 37.95           N  
ATOM    416  CA  PRO L  57      19.098  18.226  50.429  1.00 38.68           C  
ATOM    417  CD  PRO L  57      20.975  19.150  49.268  1.00 35.54           C  
ATOM    418  CB  PRO L  57      19.061  17.676  49.006  1.00 37.63           C  
ATOM    419  CG  PRO L  57      19.967  18.641  48.223  1.00 35.98           C  
ATOM    420  C   PRO L  57      19.033  17.193  51.485  1.00 40.33           C  
ATOM    421  O   PRO L  57      20.086  16.772  51.960  1.00 39.72           O  
ATOM    422  N   SER L  58      17.817  16.783  51.880  1.00 42.21           N  
ATOM    423  CA  SER L  58      17.747  15.781  52.884  1.00 43.69           C  
ATOM    424  CB  SER L  58      16.309  15.352  53.221  1.00 45.17           C  
ATOM    425  OG  SER L  58      15.584  16.453  53.751  1.00 47.68           O  
ATOM    426  C   SER L  58      18.456  14.599  52.319  1.00 43.55           C  
ATOM    427  O   SER L  58      18.340  14.295  51.131  1.00 43.47           O  
ATOM    428  N   GLY L  59      19.247  13.927  53.171  1.00 43.43           N  
ATOM    429  CA  GLY L  59      19.933  12.737  52.763  1.00 42.47           C  
ATOM    430  C   GLY L  59      21.410  12.971  52.575  1.00 42.03           C  
ATOM    431  O   GLY L  59      22.188  12.022  52.649  1.00 43.19           O  
ATOM    432  N   VAL L  60      21.848  14.227  52.348  1.00 39.83           N  
ATOM    433  CA  VAL L  60      23.247  14.480  52.088  1.00 39.16           C  
ATOM    434  CB  VAL L  60      23.467  15.639  51.154  1.00 37.64           C  
ATOM    435  CG1 VAL L  60      24.978  15.881  51.001  1.00 36.60           C  
ATOM    436  CG2 VAL L  60      22.751  15.340  49.825  1.00 36.19           C  
ATOM    437  C   VAL L  60      23.965  14.772  53.377  1.00 40.41           C  
ATOM    438  O   VAL L  60      23.425  15.410  54.278  1.00 40.54           O  
ATOM    439  N   PRO L  61      25.189  14.308  53.469  1.00 41.03           N  
ATOM    440  CA  PRO L  61      25.983  14.506  54.658  1.00 41.86           C  
ATOM    441  CD  PRO L  61      25.559  13.084  52.774  1.00 44.38           C  
ATOM    442  CB  PRO L  61      27.158  13.537  54.546  1.00 42.71           C  
ATOM    443  CG  PRO L  61      26.614  12.402  53.661  1.00 45.17           C  
ATOM    444  C   PRO L  61      26.421  15.930  54.824  1.00 41.99           C  
ATOM    445  O   PRO L  61      26.556  16.646  53.833  1.00 40.88           O  
ATOM    446  N   ASP L  62      26.681  16.331  56.081  1.00 42.12           N  
ATOM    447  CA  ASP L  62      27.075  17.644  56.513  1.00 42.53           C  
ATOM    448  CB  ASP L  62      27.185  17.742  58.041  1.00 43.99           C  
ATOM    449  CG  ASP L  62      25.797  17.572  58.628  1.00 46.57           C  
ATOM    450  OD1 ASP L  62      24.822  17.990  57.946  1.00 47.16           O  
ATOM    451  OD2 ASP L  62      25.688  17.021  59.756  1.00 49.73           O1-
ATOM    452  C   ASP L  62      28.433  17.959  55.974  1.00 41.46           C  
ATOM    453  O   ASP L  62      28.844  19.118  55.944  1.00 42.29           O  
ATOM    454  N   ARG L  63      29.180  16.922  55.572  1.00 41.64           N  
ATOM    455  CA  ARG L  63      30.533  17.068  55.117  1.00 41.29           C  
ATOM    456  CB  ARG L  63      31.141  15.730  54.658  1.00 41.23           C  
ATOM    457  CG  ARG L  63      31.185  14.682  55.771  1.00 42.28           C  
ATOM    458  CD  ARG L  63      31.978  13.416  55.433  1.00 41.91           C  
ATOM    459  NE  ARG L  63      31.227  12.639  54.406  1.00 40.70           N  
ATOM    460  CZ  ARG L  63      31.720  12.527  53.139  1.00 39.22           C  
ATOM    461  NH1 ARG L  63      32.863  13.188  52.796  1.00 38.90           N1+
ATOM    462  NH2 ARG L  63      31.080  11.747  52.220  1.00 37.47           N  
ATOM    463  C   ARG L  63      30.553  17.992  53.938  1.00 40.12           C  
ATOM    464  O   ARG L  63      31.534  18.709  53.727  1.00 39.99           O  
ATOM    465  N   PHE L  64      29.486  17.969  53.114  1.00 38.64           N  
ATOM    466  CA  PHE L  64      29.436  18.813  51.955  1.00 37.97           C  
ATOM    467  CB  PHE L  64      28.568  18.233  50.825  1.00 37.35           C  
ATOM    468  CG  PHE L  64      29.177  16.944  50.389  1.00 37.37           C  
ATOM    469  CD1 PHE L  64      28.849  15.765  51.017  1.00 38.51           C  
ATOM    470  CD2 PHE L  64      30.078  16.910  49.351  1.00 36.15           C  
ATOM    471  CE1 PHE L  64      29.409  14.575  50.615  1.00 38.88           C  
ATOM    472  CE2 PHE L  64      30.641  15.722  48.947  1.00 37.06           C  
ATOM    473  CZ  PHE L  64      30.308  14.550  49.578  1.00 37.64           C  
ATOM    474  C   PHE L  64      28.825  20.134  52.334  1.00 38.19           C  
ATOM    475  O   PHE L  64      27.840  20.186  53.070  1.00 39.08           O  
ATOM    476  N   SER L  65      29.414  21.247  51.839  1.00 37.43           N  
ATOM    477  CA  SER L  65      28.890  22.558  52.115  1.00 37.05           C  
ATOM    478  CB  SER L  65      29.555  23.254  53.316  1.00 37.39           C  
ATOM    479  OG  SER L  65      30.908  23.560  53.015  1.00 38.10           O  
ATOM    480  C   SER L  65      29.155  23.415  50.914  1.00 36.53           C  
ATOM    481  O   SER L  65      30.039  23.116  50.111  1.00 36.57           O  
ATOM    482  N   GLY L  66      28.392  24.520  50.759  1.00 36.17           N  
ATOM    483  CA  GLY L  66      28.589  25.350  49.603  1.00 35.41           C  
ATOM    484  C   GLY L  66      28.522  26.792  50.000  1.00 36.72           C  
ATOM    485  O   GLY L  66      27.968  27.144  51.041  1.00 36.95           O  
ATOM    486  N   SER L  67      29.103  27.669  49.153  1.00 37.20           N  
ATOM    487  CA  SER L  67      29.110  29.080  49.411  1.00 38.18           C  
ATOM    488  CB  SER L  67      30.381  29.534  50.153  1.00 38.71           C  
ATOM    489  OG  SER L  67      30.354  30.932  50.390  1.00 39.39           O  
ATOM    490  C   SER L  67      29.087  29.777  48.085  1.00 38.50           C  
ATOM    491  O   SER L  67      29.466  29.201  47.068  1.00 37.31           O  
ATOM    492  N   LYS L  68      28.605  31.039  48.056  1.00 39.50           N  
ATOM    493  CA  LYS L  68      28.590  31.781  46.829  1.00 40.94           C  
ATOM    494  CB  LYS L  68      27.267  31.673  46.061  1.00 41.77           C  
ATOM    495  CG  LYS L  68      27.301  32.353  44.692  1.00 34.98           C  
ATOM    496  CD  LYS L  68      25.982  32.225  43.931  1.00 35.98           C  
ATOM    497  CE  LYS L  68      24.919  33.198  44.441  1.00 38.94           C  
ATOM    498  NZ  LYS L  68      23.621  32.928  43.789  1.00 37.10           N1+
ATOM    499  C   LYS L  68      28.756  33.224  47.163  1.00 42.10           C  
ATOM    500  O   LYS L  68      28.080  33.748  48.049  1.00 42.55           O  
ATOM    501  N   SER L  69      29.681  33.904  46.466  1.00 46.81           N  
ATOM    502  CA  SER L  69      29.822  35.310  46.676  1.00 47.81           C  
ATOM    503  CB  SER L  69      30.963  35.673  47.644  1.00 49.12           C  
ATOM    504  OG  SER L  69      31.040  37.082  47.805  1.00 49.64           O  
ATOM    505  C   SER L  69      30.151  35.888  45.342  1.00 47.22           C  
ATOM    506  O   SER L  69      31.018  35.376  44.633  1.00 47.92           O  
ATOM    507  N   GLY L  70      29.455  36.968  44.950  1.00 45.63           N  
ATOM    508  CA  GLY L  70      29.748  37.580  43.690  1.00 44.63           C  
ATOM    509  C   GLY L  70      29.465  36.593  42.607  1.00 43.72           C  
ATOM    510  O   GLY L  70      28.439  35.913  42.610  1.00 42.62           O  
ATOM    511  N   THR L  71      30.382  36.494  41.627  1.00 43.60           N  
ATOM    512  CA  THR L  71      30.098  35.594  40.555  1.00 43.55           C  
ATOM    513  CB  THR L  71      30.390  36.198  39.217  1.00 44.14           C  
ATOM    514  OG1 THR L  71      29.893  35.363  38.186  1.00 35.56           O  
ATOM    515  CG2 THR L  71      31.908  36.383  39.069  1.00 34.11           C  
ATOM    516  C   THR L  71      30.934  34.361  40.706  1.00 42.92           C  
ATOM    517  O   THR L  71      31.346  33.762  39.715  1.00 42.33           O  
ATOM    518  N   SER L  72      31.165  33.919  41.960  1.00 42.41           N  
ATOM    519  CA  SER L  72      31.934  32.725  42.179  1.00 41.26           C  
ATOM    520  CB  SER L  72      33.350  32.972  42.729  1.00 41.62           C  
ATOM    521  OG  SER L  72      34.163  33.592  41.745  1.00 44.99           O  
ATOM    522  C   SER L  72      31.225  31.903  43.206  1.00 40.42           C  
ATOM    523  O   SER L  72      30.521  32.432  44.064  1.00 41.36           O  
ATOM    524  N   ALA L  73      31.394  30.567  43.123  1.00 38.50           N  
ATOM    525  CA  ALA L  73      30.782  29.667  44.061  1.00 37.92           C  
ATOM    526  CB  ALA L  73      29.549  28.942  43.492  1.00 36.46           C  
ATOM    527  C   ALA L  73      31.795  28.613  44.402  1.00 37.47           C  
ATOM    528  O   ALA L  73      32.695  28.330  43.611  1.00 38.53           O  
ATOM    529  N   SER L  74      31.683  28.007  45.606  1.00 36.48           N  
ATOM    530  CA  SER L  74      32.644  27.007  45.989  1.00 36.12           C  
ATOM    531  CB  SER L  74      33.702  27.528  46.978  1.00 37.48           C  
ATOM    532  OG  SER L  74      34.482  28.548  46.374  1.00 45.91           O  
ATOM    533  C   SER L  74      31.948  25.867  46.675  1.00 34.78           C  
ATOM    534  O   SER L  74      30.963  26.053  47.386  1.00 34.49           O  
ATOM    535  N   LEU L  75      32.466  24.640  46.455  1.00 33.93           N  
ATOM    536  CA  LEU L  75      31.970  23.450  47.091  1.00 33.53           C  
ATOM    537  CB  LEU L  75      31.701  22.307  46.094  1.00 32.48           C  
ATOM    538  CG  LEU L  75      31.191  21.003  46.733  1.00 31.84           C  
ATOM    539  CD1 LEU L  75      29.820  21.192  47.401  1.00 30.71           C  
ATOM    540  CD2 LEU L  75      31.203  19.855  45.710  1.00 30.45           C  
ATOM    541  C   LEU L  75      33.046  22.975  48.018  1.00 35.04           C  
ATOM    542  O   LEU L  75      34.189  22.799  47.600  1.00 35.89           O  
ATOM    543  N   ALA L  76      32.712  22.753  49.308  1.00 35.27           N  
ATOM    544  CA  ALA L  76      33.724  22.310  50.228  1.00 36.49           C  
ATOM    545  CB  ALA L  76      33.892  23.221  51.457  1.00 40.74           C  
ATOM    546  C   ALA L  76      33.374  20.941  50.724  1.00 37.03           C  
ATOM    547  O   ALA L  76      32.231  20.667  51.087  1.00 37.34           O  
ATOM    548  N   ILE L  77      34.375  20.035  50.736  1.00 36.97           N  
ATOM    549  CA  ILE L  77      34.162  18.696  51.212  1.00 37.05           C  
ATOM    550  CB  ILE L  77      34.447  17.657  50.167  1.00 36.67           C  
ATOM    551  CG1 ILE L  77      33.585  17.898  48.916  1.00 35.72           C  
ATOM    552  CG2 ILE L  77      34.230  16.271  50.796  1.00 36.90           C  
ATOM    553  CD1 ILE L  77      34.037  17.078  47.707  1.00 36.36           C  
ATOM    554  C   ILE L  77      35.132  18.450  52.326  1.00 37.88           C  
ATOM    555  O   ILE L  77      36.344  18.469  52.117  1.00 37.93           O  
ATOM    556  N   THR L  78      34.625  18.206  53.550  1.00 38.62           N  
ATOM    557  CA  THR L  78      35.524  17.936  54.637  1.00 40.87           C  
ATOM    558  CB  THR L  78      35.173  18.655  55.908  1.00 41.73           C  
ATOM    559  OG1 THR L  78      33.884  18.263  56.355  1.00 18.86           O  
ATOM    560  CG2 THR L  78      35.211  20.170  55.647  1.00 18.32           C  
ATOM    561  C   THR L  78      35.502  16.463  54.916  1.00 41.15           C  
ATOM    562  O   THR L  78      34.597  15.752  54.484  1.00 40.45           O  
ATOM    563  N   GLY L  79      36.533  15.962  55.633  1.00 41.26           N  
ATOM    564  CA  GLY L  79      36.573  14.575  56.011  1.00 40.86           C  
ATOM    565  C   GLY L  79      36.543  13.745  54.770  1.00 40.37           C  
ATOM    566  O   GLY L  79      35.735  12.827  54.648  1.00 40.74           O  
ATOM    567  N   LEU L  80      37.457  14.033  53.828  1.00 39.37           N  
ATOM    568  CA  LEU L  80      37.463  13.405  52.539  1.00 38.76           C  
ATOM    569  CB  LEU L  80      38.635  13.911  51.675  1.00 38.11           C  
ATOM    570  CG  LEU L  80      38.604  13.474  50.202  1.00 38.23           C  
ATOM    571  CD1 LEU L  80      37.377  14.051  49.477  1.00 37.49           C  
ATOM    572  CD2 LEU L  80      39.918  13.842  49.493  1.00 37.49           C  
ATOM    573  C   LEU L  80      37.562  11.916  52.682  1.00 40.64           C  
ATOM    574  O   LEU L  80      38.342  11.397  53.481  1.00 41.61           O  
ATOM    575  N   GLN L  81      36.734  11.192  51.895  1.00 40.32           N  
ATOM    576  CA  GLN L  81      36.705   9.757  51.925  1.00 41.41           C  
ATOM    577  CB  GLN L  81      35.393   9.199  52.503  1.00 41.31           C  
ATOM    578  CG  GLN L  81      35.190   9.663  53.947  1.00 42.55           C  
ATOM    579  CD  GLN L  81      33.992   8.955  54.555  1.00 43.01           C  
ATOM    580  OE1 GLN L  81      33.127   8.441  53.849  1.00 15.83           O  
ATOM    581  NE2 GLN L  81      33.945   8.922  55.914  1.00 16.45           N  
ATOM    582  C   GLN L  81      36.883   9.265  50.519  1.00 41.49           C  
ATOM    583  O   GLN L  81      36.658   9.997  49.558  1.00 41.01           O  
ATOM    584  N   SER L  82      37.307   7.996  50.367  1.00 41.81           N  
ATOM    585  CA  SER L  82      37.596   7.425  49.078  1.00 41.94           C  
ATOM    586  CB  SER L  82      38.130   5.986  49.180  1.00 42.60           C  
ATOM    587  OG  SER L  82      38.394   5.471  47.883  1.00 41.16           O  
ATOM    588  C   SER L  82      36.345   7.380  48.255  1.00 40.73           C  
ATOM    589  O   SER L  82      36.395   7.424  47.027  1.00 39.66           O  
ATOM    590  N   GLU L  83      35.184   7.304  48.927  1.00 40.77           N  
ATOM    591  CA  GLU L  83      33.885   7.198  48.321  1.00 40.72           C  
ATOM    592  CB  GLU L  83      32.784   7.162  49.389  1.00 49.42           C  
ATOM    593  CG  GLU L  83      32.969   6.040  50.410  1.00 54.43           C  
ATOM    594  CD  GLU L  83      32.061   6.337  51.595  1.00 58.06           C  
ATOM    595  OE1 GLU L  83      31.276   7.319  51.507  1.00 61.65           O  
ATOM    596  OE2 GLU L  83      32.142   5.587  52.604  1.00 61.85           O1-
ATOM    597  C   GLU L  83      33.633   8.434  47.517  1.00 39.28           C  
ATOM    598  O   GLU L  83      32.921   8.407  46.516  1.00 38.80           O  
ATOM    599  N   ASP L  84      34.209   9.559  47.973  1.00 38.08           N  
ATOM    600  CA  ASP L  84      34.026  10.877  47.431  1.00 37.69           C  
ATOM    601  CB  ASP L  84      34.661  11.963  48.314  1.00 38.01           C  
ATOM    602  CG  ASP L  84      33.870  12.002  49.618  1.00 39.61           C  
ATOM    603  OD1 ASP L  84      32.745  11.437  49.645  1.00 39.20           O  
ATOM    604  OD2 ASP L  84      34.382  12.597  50.604  1.00 39.37           O1-
ATOM    605  C   ASP L  84      34.594  10.993  46.045  1.00 37.28           C  
ATOM    606  O   ASP L  84      34.294  11.954  45.340  1.00 37.42           O  
ATOM    607  N   GLU L  85      35.485  10.076  45.629  1.00 37.17           N  
ATOM    608  CA  GLU L  85      36.055  10.205  44.317  1.00 37.16           C  
ATOM    609  CB  GLU L  85      37.035   9.066  43.985  1.00 37.66           C  
ATOM    610  CG  GLU L  85      37.910   9.317  42.759  1.00 39.41           C  
ATOM    611  CD  GLU L  85      38.904   8.168  42.685  1.00 41.55           C  
ATOM    612  OE1 GLU L  85      38.847   7.289  43.585  1.00 43.54           O  
ATOM    613  OE2 GLU L  85      39.732   8.149  41.736  1.00 42.05           O1-
ATOM    614  C   GLU L  85      34.941  10.206  43.316  1.00 35.70           C  
ATOM    615  O   GLU L  85      34.119   9.291  43.283  1.00 36.99           O  
ATOM    616  N   ALA L  86      34.891  11.254  42.463  1.00 34.12           N  
ATOM    617  CA  ALA L  86      33.843  11.372  41.487  1.00 33.22           C  
ATOM    618  CB  ALA L  86      32.434  11.404  42.099  1.00 30.89           C  
ATOM    619  C   ALA L  86      34.032  12.673  40.770  1.00 33.15           C  
ATOM    620  O   ALA L  86      35.001  13.394  41.008  1.00 33.36           O  
ATOM    621  N   ASP L  87      33.115  12.979  39.827  1.00 32.10           N  
ATOM    622  CA  ASP L  87      33.142  14.229  39.119  1.00 31.83           C  
ATOM    623  CB  ASP L  87      32.762  14.113  37.632  1.00 32.18           C  
ATOM    624  CG  ASP L  87      33.924  13.461  36.898  1.00 34.57           C  
ATOM    625  OD1 ASP L  87      35.091  13.799  37.231  1.00 35.00           O  
ATOM    626  OD2 ASP L  87      33.663  12.614  36.003  1.00 36.26           O1-
ATOM    627  C   ASP L  87      32.136  15.133  39.770  1.00 32.00           C  
ATOM    628  O   ASP L  87      31.049  14.692  40.140  1.00 32.14           O  
ATOM    629  N   TYR L  88      32.486  16.429  39.942  1.00 31.03           N  
ATOM    630  CA  TYR L  88      31.587  17.363  40.567  1.00 30.01           C  
ATOM    631  CB  TYR L  88      32.158  17.999  41.848  1.00 30.34           C  
ATOM    632  CG  TYR L  88      32.296  16.924  42.870  1.00 30.48           C  
ATOM    633  CD1 TYR L  88      33.407  16.114  42.893  1.00 30.30           C  
ATOM    634  CD2 TYR L  88      31.309  16.726  43.805  1.00 30.16           C  
ATOM    635  CE1 TYR L  88      33.532  15.122  43.839  1.00 29.89           C  
ATOM    636  CE2 TYR L  88      31.428  15.737  44.752  1.00 30.20           C  
ATOM    637  CZ  TYR L  88      32.541  14.932  44.771  1.00 31.28           C  
ATOM    638  OH  TYR L  88      32.661  13.918  45.745  1.00 32.18           O  
ATOM    639  C   TYR L  88      31.303  18.481  39.604  1.00 30.51           C  
ATOM    640  O   TYR L  88      32.221  19.039  39.003  1.00 30.84           O  
ATOM    641  N   TYR L  89      30.006  18.839  39.441  1.00 29.85           N  
ATOM    642  CA  TYR L  89      29.619  19.874  38.516  1.00 29.60           C  
ATOM    643  CB  TYR L  89      28.674  19.403  37.392  1.00 28.65           C  
ATOM    644  CG  TYR L  89      29.323  18.375  36.533  1.00 28.04           C  
ATOM    645  CD1 TYR L  89      29.222  17.038  36.844  1.00 28.03           C  
ATOM    646  CD2 TYR L  89      30.017  18.746  35.407  1.00 27.29           C  
ATOM    647  CE1 TYR L  89      29.814  16.087  36.047  1.00 28.18           C  
ATOM    648  CE2 TYR L  89      30.611  17.800  34.607  1.00 28.25           C  
ATOM    649  CZ  TYR L  89      30.511  16.467  34.926  1.00 29.34           C  
ATOM    650  OH  TYR L  89      31.122  15.497  34.102  1.00 30.37           O  
ATOM    651  C   TYR L  89      28.813  20.918  39.232  1.00 30.34           C  
ATOM    652  O   TYR L  89      27.933  20.603  40.033  1.00 30.73           O  
ATOM    653  N   CYS L  90      29.111  22.205  38.960  1.00 30.80           N  
ATOM    654  CA  CYS L  90      28.312  23.290  39.456  1.00 31.30           C  
ATOM    655  CB  CYS L  90      29.116  24.578  39.757  1.00 31.81           C  
ATOM    656  SG  CYS L  90      30.083  25.177  38.334  1.00 35.46           S  
ATOM    657  C   CYS L  90      27.310  23.598  38.385  1.00 31.40           C  
ATOM    658  O   CYS L  90      27.488  23.198  37.233  1.00 32.22           O  
ATOM    659  N   ALA L  91      26.203  24.280  38.745  1.00 30.99           N  
ATOM    660  CA  ALA L  91      25.226  24.647  37.756  1.00 30.98           C  
ATOM    661  CB  ALA L  91      24.218  23.531  37.437  1.00 34.52           C  
ATOM    662  C   ALA L  91      24.447  25.820  38.273  1.00 32.13           C  
ATOM    663  O   ALA L  91      24.365  26.049  39.478  1.00 32.78           O  
ATOM    664  N   SER L  92      23.864  26.614  37.351  1.00 31.74           N  
ATOM    665  CA  SER L  92      23.066  27.744  37.740  1.00 32.21           C  
ATOM    666  CB  SER L  92      23.887  29.006  38.059  1.00 32.27           C  
ATOM    667  OG  SER L  92      24.527  29.489  36.888  1.00 36.87           O  
ATOM    668  C   SER L  92      22.169  28.067  36.587  1.00 32.93           C  
ATOM    669  O   SER L  92      22.108  27.324  35.609  1.00 33.98           O  
ATOM    670  N   TRP L  93      21.350  29.139  36.709  1.00 35.64           N  
ATOM    671  CA  TRP L  93      20.483  29.540  35.627  1.00 33.97           C  
ATOM    672  CB  TRP L  93      19.027  29.822  36.048  1.00 33.31           C  
ATOM    673  CG  TRP L  93      18.113  30.249  34.916  1.00 33.51           C  
ATOM    674  CD2 TRP L  93      17.329  29.354  34.103  1.00 33.02           C  
ATOM    675  CD1 TRP L  93      17.853  31.509  34.460  1.00 32.85           C  
ATOM    676  NE1 TRP L  93      16.970  31.453  33.407  1.00 32.53           N  
ATOM    677  CE2 TRP L  93      16.637  30.135  33.180  1.00 33.39           C  
ATOM    678  CE3 TRP L  93      17.199  27.996  34.120  1.00 31.78           C  
ATOM    679  CZ2 TRP L  93      15.803  29.567  32.256  1.00 32.92           C  
ATOM    680  CZ3 TRP L  93      16.352  27.429  33.192  1.00 31.48           C  
ATOM    681  CH2 TRP L  93      15.665  28.195  32.276  1.00 32.22           C  
ATOM    682  C   TRP L  93      21.058  30.809  35.080  1.00 34.13           C  
ATOM    683  O   TRP L  93      21.511  31.670  35.834  1.00 36.53           O  
ATOM    684  N   THR L  94      21.077  30.945  33.739  1.00 33.54           N  
ATOM    685  CA  THR L  94      21.643  32.127  33.165  1.00 35.20           C  
ATOM    686  CB  THR L  94      22.635  31.850  32.078  1.00 35.60           C  
ATOM    687  OG1 THR L  94      23.690  31.050  32.594  1.00  0.00           O  
ATOM    688  CG2 THR L  94      23.187  33.189  31.556  1.00  0.00           C  
ATOM    689  C   THR L  94      20.533  32.934  32.594  1.00 37.58           C  
ATOM    690  O   THR L  94      19.852  32.526  31.652  1.00 38.15           O  
ATOM    691  N   ASP L  95      20.331  34.117  33.194  1.00 40.13           N  
ATOM    692  CA  ASP L  95      19.265  34.988  32.815  1.00 40.34           C  
ATOM    693  CB  ASP L  95      19.089  36.174  33.771  1.00 39.50           C  
ATOM    694  CG  ASP L  95      17.648  36.591  33.592  1.00 44.09           C  
ATOM    695  OD1 ASP L  95      16.844  35.694  33.215  1.00 46.45           O  
ATOM    696  OD2 ASP L  95      17.324  37.788  33.817  1.00 46.86           O1-
ATOM    697  C   ASP L  95      19.509  35.558  31.453  1.00 41.74           C  
ATOM    698  O   ASP L  95      18.573  35.730  30.674  1.00 41.16           O  
ATOM    699  N   GLY L  96      20.779  35.879  31.127  1.00 41.53           N  
ATOM    700  CA  GLY L  96      21.026  36.541  29.878  1.00 43.94           C  
ATOM    701  C   GLY L  96      20.577  35.648  28.779  1.00 42.70           C  
ATOM    702  O   GLY L  96      19.855  36.066  27.877  1.00 42.57           O  
ATOM    703  N   LEU L  97      21.004  34.379  28.828  1.00 41.36           N  
ATOM    704  CA  LEU L  97      20.549  33.437  27.863  1.00 43.60           C  
ATOM    705  CB  LEU L  97      21.694  32.660  27.210  1.00 45.20           C  
ATOM    706  CG  LEU L  97      21.215  31.597  26.211  1.00 45.10           C  
ATOM    707  CD1 LEU L  97      20.408  32.222  25.062  1.00 45.18           C  
ATOM    708  CD2 LEU L  97      22.389  30.743  25.715  1.00 47.26           C  
ATOM    709  C   LEU L  97      19.779  32.476  28.672  1.00 43.43           C  
ATOM    710  O   LEU L  97      20.366  31.617  29.317  1.00 42.54           O  
ATOM    711  N   SER L  98      18.445  32.591  28.653  1.00 43.75           N  
ATOM    712  CA  SER L  98      17.654  31.768  29.508  1.00 41.89           C  
ATOM    713  CB  SER L  98      16.152  32.029  29.333  1.00 42.66           C  
ATOM    714  OG  SER L  98      15.797  31.818  27.975  1.00 38.03           O  
ATOM    715  C   SER L  98      17.937  30.326  29.228  1.00 39.17           C  
ATOM    716  O   SER L  98      17.624  29.807  28.157  1.00 37.58           O  
ATOM    717  N   LEU L  99      18.575  29.649  30.204  1.00 38.62           N  
ATOM    718  CA  LEU L  99      18.803  28.238  30.121  1.00 38.61           C  
ATOM    719  CB  LEU L  99      19.504  27.754  28.839  1.00 35.94           C  
ATOM    720  CG  LEU L  99      21.042  27.782  28.908  1.00  0.00           C  
ATOM    721  CD1 LEU L  99      21.669  27.289  27.595  1.00  0.00           C  
ATOM    722  CD2 LEU L  99      21.566  29.158  29.343  1.00  0.00           C  
ATOM    723  C   LEU L  99      19.682  27.891  31.280  1.00 37.26           C  
ATOM    724  O   LEU L  99      20.381  28.752  31.811  1.00 37.26           O  
ATOM    725  N   VAL L 100      19.654  26.622  31.725  1.00 35.56           N  
ATOM    726  CA  VAL L 100      20.507  26.226  32.802  1.00 34.62           C  
ATOM    727  CB  VAL L 100      20.057  24.964  33.487  1.00 34.31           C  
ATOM    728  CG1 VAL L 100      21.051  24.632  34.606  1.00 45.85           C  
ATOM    729  CG2 VAL L 100      18.615  25.161  33.989  1.00 41.12           C  
ATOM    730  C   VAL L 100      21.864  25.983  32.207  1.00 33.94           C  
ATOM    731  O   VAL L 100      21.966  25.529  31.069  1.00 34.75           O  
ATOM    732  N   VAL L 101      22.938  26.306  32.960  1.00 31.56           N  
ATOM    733  CA  VAL L 101      24.279  26.134  32.478  1.00 31.81           C  
ATOM    734  CB  VAL L 101      25.026  27.425  32.304  1.00 32.71           C  
ATOM    735  CG1 VAL L 101      24.350  28.232  31.182  1.00 34.87           C  
ATOM    736  CG2 VAL L 101      25.060  28.156  33.657  1.00 35.90           C  
ATOM    737  C   VAL L 101      25.036  25.308  33.472  1.00 31.54           C  
ATOM    738  O   VAL L 101      24.829  25.427  34.678  1.00 32.42           O  
ATOM    739  N   PHE L 102      25.947  24.447  32.973  1.00 31.64           N  
ATOM    740  CA  PHE L 102      26.719  23.589  33.827  1.00 30.94           C  
ATOM    741  CB  PHE L 102      26.739  22.101  33.425  1.00 30.16           C  
ATOM    742  CG  PHE L 102      25.411  21.462  33.609  1.00 29.99           C  
ATOM    743  CD1 PHE L 102      25.028  21.007  34.846  1.00 29.76           C  
ATOM    744  CD2 PHE L 102      24.546  21.309  32.555  1.00 29.87           C  
ATOM    745  CE1 PHE L 102      23.807  20.410  35.031  1.00 30.28           C  
ATOM    746  CE2 PHE L 102      23.321  20.709  32.738  1.00 30.69           C  
ATOM    747  CZ  PHE L 102      22.945  20.256  33.976  1.00 30.21           C  
ATOM    748  C   PHE L 102      28.154  23.980  33.704  1.00 31.84           C  
ATOM    749  O   PHE L 102      28.583  24.529  32.691  1.00 32.45           O  
ATOM    750  N   GLY L 103      28.933  23.706  34.768  1.00 31.49           N  
ATOM    751  CA  GLY L 103      30.346  23.926  34.724  1.00 31.76           C  
ATOM    752  C   GLY L 103      30.932  22.755  33.998  1.00 32.10           C  
ATOM    753  O   GLY L 103      30.240  21.779  33.708  1.00 32.28           O  
ATOM    754  N   GLY L 104      32.242  22.838  33.698  1.00 31.60           N  
ATOM    755  CA  GLY L 104      32.991  21.850  32.968  1.00 31.53           C  
ATOM    756  C   GLY L 104      33.081  20.564  33.735  1.00 32.03           C  
ATOM    757  O   GLY L 104      33.172  19.490  33.142  1.00 32.88           O  
ATOM    758  N   GLY L 105      33.130  20.640  35.076  1.00 32.46           N  
ATOM    759  CA  GLY L 105      33.231  19.449  35.874  1.00 31.91           C  
ATOM    760  C   GLY L 105      34.617  19.358  36.430  1.00 33.11           C  
ATOM    761  O   GLY L 105      35.593  19.739  35.784  1.00 33.39           O  
ATOM    762  N   THR L 106      34.726  18.846  37.674  1.00 32.64           N  
ATOM    763  CA  THR L 106      36.005  18.691  38.304  1.00 32.61           C  
ATOM    764  CB  THR L 106      36.186  19.580  39.503  1.00 33.02           C  
ATOM    765  OG1 THR L 106      36.042  20.942  39.127  1.00 32.53           O  
ATOM    766  CG2 THR L 106      37.588  19.344  40.089  1.00 32.11           C  
ATOM    767  C   THR L 106      36.129  17.270  38.763  1.00 33.15           C  
ATOM    768  O   THR L 106      35.241  16.735  39.427  1.00 32.66           O  
ATOM    769  N   LYS L 107      37.262  16.629  38.417  1.00 34.27           N  
ATOM    770  CA  LYS L 107      37.550  15.264  38.764  1.00 34.83           C  
ATOM    771  CB  LYS L 107      38.544  14.642  37.762  1.00 36.12           C  
ATOM    772  CG  LYS L 107      38.990  13.201  38.022  1.00 38.18           C  
ATOM    773  CD  LYS L 107      38.025  12.106  37.566  1.00 42.12           C  
ATOM    774  CE  LYS L 107      38.684  10.724  37.561  1.00 54.05           C  
ATOM    775  NZ  LYS L 107      37.718   9.699  37.114  1.00 55.20           N1+
ATOM    776  C   LYS L 107      38.236  15.285  40.096  1.00 35.33           C  
ATOM    777  O   LYS L 107      39.291  15.897  40.249  1.00 34.91           O  
ATOM    778  N   LEU L 108      37.653  14.601  41.101  1.00 35.33           N  
ATOM    779  CA  LEU L 108      38.239  14.582  42.412  1.00 35.31           C  
ATOM    780  CB  LEU L 108      37.203  14.762  43.536  1.00 34.93           C  
ATOM    781  CG  LEU L 108      37.783  14.655  44.959  1.00 36.07           C  
ATOM    782  CD1 LEU L 108      38.849  15.729  45.226  1.00 37.92           C  
ATOM    783  CD2 LEU L 108      36.663  14.661  46.011  1.00 37.44           C  
ATOM    784  C   LEU L 108      38.902  13.262  42.624  1.00 35.81           C  
ATOM    785  O   LEU L 108      38.287  12.207  42.472  1.00 35.46           O  
ATOM    786  N   THR L 109      40.198  13.297  42.991  1.00 36.41           N  
ATOM    787  CA  THR L 109      40.922  12.085  43.238  1.00 36.51           C  
ATOM    788  CB  THR L 109      42.199  11.988  42.453  1.00 37.58           C  
ATOM    789  OG1 THR L 109      41.927  12.066  41.063  1.00 37.19           O  
ATOM    790  CG2 THR L 109      42.886  10.651  42.780  1.00 37.42           C  
ATOM    791  C   THR L 109      41.306  12.075  44.683  1.00 36.57           C  
ATOM    792  O   THR L 109      41.778  13.075  45.221  1.00 36.43           O  
ATOM    793  N   VAL L 110      41.100  10.924  45.353  1.00 37.22           N  
ATOM    794  CA  VAL L 110      41.471  10.783  46.731  1.00 38.17           C  
ATOM    795  CB  VAL L 110      40.513   9.916  47.497  1.00 38.29           C  
ATOM    796  CG1 VAL L 110      41.040   9.737  48.928  1.00 38.35           C  
ATOM    797  CG2 VAL L 110      39.113  10.547  47.417  1.00 37.20           C  
ATOM    798  C   VAL L 110      42.803  10.094  46.724  1.00 40.01           C  
ATOM    799  O   VAL L 110      42.928   8.965  46.254  1.00 40.34           O  
ATOM    800  N   LEU L 111      43.832  10.765  47.275  1.00 41.24           N  
ATOM    801  CA  LEU L 111      45.184  10.278  47.233  1.00 43.18           C  
ATOM    802  CB  LEU L 111      46.223  11.334  47.651  1.00 43.87           C  
ATOM    803  CG  LEU L 111      46.287  12.551  46.705  1.00 43.67           C  
ATOM    804  CD1 LEU L 111      47.338  13.564  47.176  1.00 43.83           C  
ATOM    805  CD2 LEU L 111      46.508  12.120  45.247  1.00 42.84           C  
ATOM    806  C   LEU L 111      45.343   9.106  48.148  1.00 44.13           C  
ATOM    807  O   LEU L 111      44.630   8.957  49.139  1.00 43.84           O  
ATOM    808  N   GLY L 112      46.300   8.220  47.809  1.00 45.75           N  
ATOM    809  CA  GLY L 112      46.560   7.073  48.624  1.00 47.66           C  
ATOM    810  C   GLY L 112      46.854   5.909  47.689  1.00 48.30           C  
ATOM    811  O   GLY L 112      48.028   5.450  47.678  1.00 50.37           O  
ATOM    812  OXT GLY L 112      45.914   5.463  46.979  1.00  0.00           O1-
TER     813      GLY L 112 
ATOM    814  N   GLU H 113       6.972   6.551  46.236  1.00 47.42           N1+
ATOM    815  CA  GLU H 113       8.159   7.405  46.006  1.00 47.16           C  
ATOM    816  CB  GLU H 113       9.445   6.612  46.299  1.00 49.55           C  
ATOM    817  CG  GLU H 113      10.728   7.421  46.097  1.00 53.75           C  
ATOM    818  CD  GLU H 113      11.895   6.522  46.469  1.00 59.27           C  
ATOM    819  OE1 GLU H 113      11.707   5.664  47.372  1.00 62.18           O  
ATOM    820  OE2 GLU H 113      12.987   6.678  45.862  1.00 63.07           O1-
ATOM    821  C   GLU H 113       8.181   7.873  44.588  1.00 44.86           C  
ATOM    822  O   GLU H 113       7.564   7.270  43.712  1.00 44.24           O  
ATOM    823  N   VAL H 114       8.896   8.984  44.338  1.00 42.06           N  
ATOM    824  CA  VAL H 114       8.974   9.557  43.029  1.00 39.37           C  
ATOM    825  CB  VAL H 114       9.519  10.959  43.041  1.00 38.74           C  
ATOM    826  CG1 VAL H 114       9.586  11.485  41.599  1.00 37.36           C  
ATOM    827  CG2 VAL H 114       8.648  11.815  43.973  1.00 37.72           C  
ATOM    828  C   VAL H 114       9.906   8.716  42.227  1.00 39.29           C  
ATOM    829  O   VAL H 114      10.875   8.170  42.755  1.00 39.67           O  
ATOM    830  N   GLN H 115       9.623   8.561  40.919  1.00 39.05           N  
ATOM    831  CA  GLN H 115      10.497   7.725  40.157  1.00 38.87           C  
ATOM    832  CB  GLN H 115      10.062   6.256  40.278  1.00 40.55           C  
ATOM    833  CG  GLN H 115      11.078   5.205  39.842  1.00 44.43           C  
ATOM    834  CD  GLN H 115      10.582   3.890  40.430  1.00 48.14           C  
ATOM    835  OE1 GLN H 115      10.492   3.738  41.648  1.00 51.68           O  
ATOM    836  NE2 GLN H 115      10.235   2.915  39.548  1.00 50.61           N  
ATOM    837  C   GLN H 115      10.436   8.149  38.718  1.00 37.39           C  
ATOM    838  O   GLN H 115       9.362   8.428  38.184  1.00 36.19           O  
ATOM    839  N   LEU H 116      11.613   8.235  38.065  1.00 35.43           N  
ATOM    840  CA  LEU H 116      11.686   8.556  36.664  1.00 34.43           C  
ATOM    841  CB  LEU H 116      12.573   9.776  36.353  1.00 35.03           C  
ATOM    842  CG  LEU H 116      12.029  11.114  36.878  1.00 35.91           C  
ATOM    843  CD1 LEU H 116      12.977  12.269  36.519  1.00 33.85           C  
ATOM    844  CD2 LEU H 116      10.592  11.362  36.391  1.00 36.08           C  
ATOM    845  C   LEU H 116      12.351   7.386  36.009  1.00 34.61           C  
ATOM    846  O   LEU H 116      13.514   7.095  36.287  1.00 34.96           O  
ATOM    847  N   VAL H 117      11.632   6.680  35.110  1.00 33.12           N  
ATOM    848  CA  VAL H 117      12.215   5.525  34.482  1.00 31.39           C  
ATOM    849  CB  VAL H 117      11.371   4.288  34.615  1.00 32.11           C  
ATOM    850  CG1 VAL H 117      12.042   3.140  33.844  1.00 28.59           C  
ATOM    851  CG2 VAL H 117      11.171   3.982  36.108  1.00 28.55           C  
ATOM    852  C   VAL H 117      12.363   5.813  33.020  1.00 31.69           C  
ATOM    853  O   VAL H 117      11.407   6.213  32.356  1.00 32.12           O  
ATOM    854  N   GLN H 118      13.577   5.592  32.476  1.00 31.10           N  
ATOM    855  CA  GLN H 118      13.841   5.895  31.098  1.00 31.46           C  
ATOM    856  CB  GLN H 118      15.163   6.655  30.890  1.00 31.14           C  
ATOM    857  CG  GLN H 118      15.155   8.033  31.560  1.00 31.79           C  
ATOM    858  CD  GLN H 118      16.491   8.714  31.305  1.00 32.75           C  
ATOM    859  OE1 GLN H 118      17.211   9.060  32.239  1.00 33.55           O  
ATOM    860  NE2 GLN H 118      16.832   8.915  30.003  1.00 32.32           N  
ATOM    861  C   GLN H 118      13.888   4.627  30.299  1.00 32.56           C  
ATOM    862  O   GLN H 118      14.002   3.531  30.844  1.00 34.31           O  
ATOM    863  N   SER H 119      13.784   4.763  28.959  1.00 32.19           N  
ATOM    864  CA  SER H 119      13.766   3.639  28.061  1.00 32.87           C  
ATOM    865  CB  SER H 119      13.271   3.998  26.648  1.00 32.76           C  
ATOM    866  OG  SER H 119      14.129   4.963  26.058  1.00 31.61           O  
ATOM    867  C   SER H 119      15.149   3.063  27.959  1.00 33.33           C  
ATOM    868  O   SER H 119      16.132   3.679  28.361  1.00 32.08           O  
ATOM    869  N   GLY H 120      15.249   1.843  27.391  1.00 33.27           N  
ATOM    870  CA  GLY H 120      16.484   1.103  27.351  1.00 32.31           C  
ATOM    871  C   GLY H 120      17.424   1.641  26.315  1.00 31.73           C  
ATOM    872  O   GLY H 120      17.071   2.484  25.493  1.00 30.81           O  
ATOM    873  N   ALA H 121      18.667   1.105  26.335  1.00 31.84           N  
ATOM    874  CA  ALA H 121      19.745   1.526  25.483  1.00 32.41           C  
ATOM    875  CB  ALA H 121      21.068   0.791  25.761  1.00 31.90           C  
ATOM    876  C   ALA H 121      19.390   1.289  24.053  1.00 32.39           C  
ATOM    877  O   ALA H 121      18.671   0.348  23.720  1.00 31.91           O  
ATOM    878  N   GLU H 122      19.897   2.170  23.162  1.00 32.15           N  
ATOM    879  CA  GLU H 122      19.577   2.050  21.771  1.00 33.20           C  
ATOM    880  CB  GLU H 122      18.711   3.216  21.257  1.00 33.90           C  
ATOM    881  CG  GLU H 122      17.345   3.339  21.939  1.00 36.63           C  
ATOM    882  CD  GLU H 122      16.395   2.319  21.330  1.00 40.75           C  
ATOM    883  OE1 GLU H 122      16.859   1.503  20.491  1.00 41.80           O  
ATOM    884  OE2 GLU H 122      15.188   2.344  21.694  1.00 43.05           O1-
ATOM    885  C   GLU H 122      20.846   2.078  20.971  1.00 33.06           C  
ATOM    886  O   GLU H 122      21.766   2.844  21.256  1.00 33.02           O  
ATOM    887  N   VAL H 123      20.929   1.207  19.945  1.00 32.79           N  
ATOM    888  CA  VAL H 123      22.039   1.219  19.032  1.00 32.73           C  
ATOM    889  CB  VAL H 123      22.762  -0.094  18.936  1.00 33.37           C  
ATOM    890  CG1 VAL H 123      23.510  -0.342  20.254  1.00 33.02           C  
ATOM    891  CG2 VAL H 123      21.737  -1.196  18.628  1.00 34.14           C  
ATOM    892  C   VAL H 123      21.454   1.527  17.689  1.00 32.47           C  
ATOM    893  O   VAL H 123      20.545   0.837  17.228  1.00 32.26           O  
ATOM    894  N   LYS H 124      21.963   2.581  17.017  1.00 31.92           N  
ATOM    895  CA  LYS H 124      21.356   2.959  15.771  1.00 32.09           C  
ATOM    896  CB  LYS H 124      20.429   4.179  15.901  1.00 31.97           C  
ATOM    897  CG  LYS H 124      19.324   3.977  16.939  1.00 33.42           C  
ATOM    898  CD  LYS H 124      18.463   2.737  16.689  1.00 35.94           C  
ATOM    899  CE  LYS H 124      17.254   2.974  15.786  1.00 37.39           C  
ATOM    900  NZ  LYS H 124      16.593   1.680  15.500  1.00 37.51           N1+
ATOM    901  C   LYS H 124      22.420   3.329  14.788  1.00 31.64           C  
ATOM    902  O   LYS H 124      23.595   3.452  15.128  1.00 30.75           O  
ATOM    903  N   LYS H 125      22.008   3.491  13.513  1.00 31.46           N  
ATOM    904  CA  LYS H 125      22.898   3.890  12.460  1.00 32.15           C  
ATOM    905  CB  LYS H 125      22.721   3.090  11.158  1.00 32.89           C  
ATOM    906  CG  LYS H 125      23.172   1.632  11.263  1.00 35.77           C  
ATOM    907  CD  LYS H 125      22.724   0.769  10.082  1.00 38.80           C  
ATOM    908  CE  LYS H 125      23.294  -0.650  10.107  1.00 41.29           C  
ATOM    909  NZ  LYS H 125      22.628  -1.450  11.158  1.00 42.87           N1+
ATOM    910  C   LYS H 125      22.579   5.316  12.151  1.00 31.31           C  
ATOM    911  O   LYS H 125      21.490   5.802  12.451  1.00 30.55           O  
ATOM    912  N   PRO H 126      23.509   6.011  11.558  1.00 31.49           N  
ATOM    913  CA  PRO H 126      23.273   7.394  11.268  1.00 30.66           C  
ATOM    914  CD  PRO H 126      24.921   5.730  11.772  1.00 25.61           C  
ATOM    915  CB  PRO H 126      24.626   7.965  10.851  1.00 30.44           C  
ATOM    916  CG  PRO H 126      25.636   7.084  11.612  1.00 25.86           C  
ATOM    917  C   PRO H 126      22.186   7.566  10.258  1.00 31.01           C  
ATOM    918  O   PRO H 126      22.119   6.787   9.310  1.00 30.27           O  
ATOM    919  N   GLY H 127      21.330   8.591  10.448  1.00 30.82           N  
ATOM    920  CA  GLY H 127      20.273   8.879   9.522  1.00 30.15           C  
ATOM    921  C   GLY H 127      18.971   8.331  10.027  1.00 30.51           C  
ATOM    922  O   GLY H 127      17.911   8.717   9.539  1.00 31.84           O  
ATOM    923  N   GLU H 128      19.000   7.415  11.015  1.00 30.20           N  
ATOM    924  CA  GLU H 128      17.766   6.856  11.496  1.00 31.22           C  
ATOM    925  CB  GLU H 128      17.929   5.452  12.110  1.00 31.51           C  
ATOM    926  CG  GLU H 128      18.243   4.379  11.062  1.00 32.60           C  
ATOM    927  CD  GLU H 128      18.384   3.038  11.766  1.00 35.90           C  
ATOM    928  OE1 GLU H 128      19.413   2.844  12.468  1.00 36.31           O  
ATOM    929  OE2 GLU H 128      17.466   2.189  11.611  1.00 43.51           O1-
ATOM    930  C   GLU H 128      17.167   7.767  12.527  1.00 31.54           C  
ATOM    931  O   GLU H 128      17.871   8.528  13.190  1.00 31.82           O  
ATOM    932  N   SER H 129      15.823   7.730  12.662  1.00 31.75           N  
ATOM    933  CA  SER H 129      15.146   8.536  13.641  1.00 32.30           C  
ATOM    934  CB  SER H 129      13.700   8.894  13.254  1.00 32.61           C  
ATOM    935  OG  SER H 129      12.909   7.719  13.150  1.00 34.55           O  
ATOM    936  C   SER H 129      15.101   7.770  14.928  1.00 32.35           C  
ATOM    937  O   SER H 129      15.234   6.549  14.933  1.00 33.31           O  
ATOM    938  N   LEU H 130      14.931   8.478  16.069  1.00 32.29           N  
ATOM    939  CA  LEU H 130      14.886   7.799  17.334  1.00 31.17           C  
ATOM    940  CB  LEU H 130      16.285   7.578  17.934  1.00 30.32           C  
ATOM    941  CG  LEU H 130      16.291   6.853  19.291  1.00 30.77           C  
ATOM    942  CD1 LEU H 130      15.704   5.437  19.180  1.00 29.76           C  
ATOM    943  CD2 LEU H 130      17.701   6.860  19.905  1.00 30.94           C  
ATOM    944  C   LEU H 130      14.087   8.614  18.307  1.00 30.99           C  
ATOM    945  O   LEU H 130      14.129   9.843  18.289  1.00 29.85           O  
ATOM    946  N   LYS H 131      13.317   7.921  19.177  1.00 30.96           N  
ATOM    947  CA  LYS H 131      12.535   8.564  20.194  1.00 30.97           C  
ATOM    948  CB  LYS H 131      11.020   8.471  19.925  1.00 31.92           C  
ATOM    949  CG  LYS H 131      10.136   9.328  20.839  1.00 33.58           C  
ATOM    950  CD  LYS H 131       8.700   9.458  20.318  1.00 35.66           C  
ATOM    951  CE  LYS H 131       7.792  10.348  21.169  1.00 38.28           C  
ATOM    952  NZ  LYS H 131       6.449  10.430  20.551  1.00 39.84           N1+
ATOM    953  C   LYS H 131      12.803   7.826  21.474  1.00 30.22           C  
ATOM    954  O   LYS H 131      12.658   6.606  21.534  1.00 29.99           O  
ATOM    955  N   ILE H 132      13.200   8.554  22.540  1.00 29.41           N  
ATOM    956  CA  ILE H 132      13.471   7.937  23.812  1.00 29.28           C  
ATOM    957  CB  ILE H 132      14.883   8.135  24.291  1.00 29.03           C  
ATOM    958  CG1 ILE H 132      15.192   9.627  24.480  1.00 29.09           C  
ATOM    959  CG2 ILE H 132      15.820   7.421  23.304  1.00 28.08           C  
ATOM    960  CD1 ILE H 132      16.520   9.889  25.190  1.00 27.62           C  
ATOM    961  C   ILE H 132      12.522   8.537  24.809  1.00 29.92           C  
ATOM    962  O   ILE H 132      12.046   9.655  24.616  1.00 29.94           O  
ATOM    963  N   SER H 133      12.202   7.800  25.900  1.00 29.70           N  
ATOM    964  CA  SER H 133      11.174   8.264  26.795  1.00 30.13           C  
ATOM    965  CB  SER H 133       9.917   7.380  26.756  1.00 30.08           C  
ATOM    966  OG  SER H 133      10.238   6.065  27.184  1.00 33.09           O  
ATOM    967  C   SER H 133      11.630   8.307  28.227  1.00 30.71           C  
ATOM    968  O   SER H 133      12.648   7.727  28.602  1.00 30.44           O  
ATOM    969  N   CYS H 134      10.862   9.057  29.055  1.00 31.20           N  
ATOM    970  CA  CYS H 134      11.090   9.196  30.470  1.00 31.06           C  
ATOM    971  CB  CYS H 134      11.808  10.522  30.824  1.00 31.17           C  
ATOM    972  SG  CYS H 134      12.120  10.759  32.601  1.00 37.79           S  
ATOM    973  C   CYS H 134       9.730   9.183  31.116  1.00 31.66           C  
ATOM    974  O   CYS H 134       8.941  10.110  30.939  1.00 31.91           O  
ATOM    975  N   LYS H 135       9.420   8.125  31.899  1.00 31.48           N  
ATOM    976  CA  LYS H 135       8.106   7.991  32.471  1.00 32.17           C  
ATOM    977  CB  LYS H 135       7.504   6.595  32.190  1.00 32.84           C  
ATOM    978  CG  LYS H 135       6.097   6.336  32.738  1.00 35.84           C  
ATOM    979  CD  LYS H 135       6.049   6.036  34.234  1.00 38.31           C  
ATOM    980  CE  LYS H 135       6.092   4.536  34.533  1.00 38.79           C  
ATOM    981  NZ  LYS H 135       7.239   3.919  33.832  1.00 40.53           N1+
ATOM    982  C   LYS H 135       8.178   8.255  33.943  1.00 31.60           C  
ATOM    983  O   LYS H 135       8.980   7.663  34.664  1.00 31.33           O  
ATOM    984  N   GLY H 136       7.307   9.165  34.429  1.00 31.49           N  
ATOM    985  CA  GLY H 136       7.343   9.551  35.808  1.00 30.94           C  
ATOM    986  C   GLY H 136       6.197   8.930  36.525  1.00 32.58           C  
ATOM    987  O   GLY H 136       5.153   8.636  35.943  1.00 34.12           O  
ATOM    988  N   SER H 137       6.390   8.699  37.836  1.00 32.03           N  
ATOM    989  CA  SER H 137       5.338   8.147  38.630  1.00 33.04           C  
ATOM    990  CB  SER H 137       5.324   6.610  38.651  1.00 34.55           C  
ATOM    991  OG  SER H 137       6.511   6.117  39.254  1.00 37.47           O  
ATOM    992  C   SER H 137       5.559   8.602  40.034  1.00 32.78           C  
ATOM    993  O   SER H 137       6.670   8.977  40.410  1.00 32.90           O  
ATOM    994  N   GLY H 138       4.517   8.476  40.879  1.00 30.95           N  
ATOM    995  CA  GLY H 138       4.672   8.716  42.282  1.00 32.06           C  
ATOM    996  C   GLY H 138       4.244  10.102  42.598  1.00 33.87           C  
ATOM    997  O   GLY H 138       3.809  10.384  43.713  1.00 37.35           O  
ATOM    998  N   TYR H 139       4.335  11.008  41.612  1.00 31.51           N  
ATOM    999  CA  TYR H 139       3.954  12.364  41.858  1.00 30.44           C  
ATOM   1000  CB  TYR H 139       5.153  13.324  42.054  1.00 29.57           C  
ATOM   1001  CG  TYR H 139       5.967  13.404  40.805  1.00 28.21           C  
ATOM   1002  CD1 TYR H 139       5.679  14.340  39.847  1.00 26.90           C  
ATOM   1003  CD2 TYR H 139       7.019  12.546  40.597  1.00 27.61           C  
ATOM   1004  CE1 TYR H 139       6.419  14.426  38.694  1.00 25.61           C  
ATOM   1005  CE2 TYR H 139       7.766  12.625  39.445  1.00 25.53           C  
ATOM   1006  CZ  TYR H 139       7.469  13.567  38.489  1.00 27.49           C  
ATOM   1007  OH  TYR H 139       8.234  13.647  37.310  1.00 25.85           O  
ATOM   1008  C   TYR H 139       3.118  12.800  40.702  1.00 32.66           C  
ATOM   1009  O   TYR H 139       2.917  12.040  39.755  1.00 33.13           O  
ATOM   1010  N   SER H 140       2.554  14.026  40.769  1.00 31.97           N  
ATOM   1011  CA  SER H 140       1.712  14.446  39.691  1.00 33.94           C  
ATOM   1012  CB  SER H 140       0.700  15.537  40.091  1.00 38.22           C  
ATOM   1013  OG  SER H 140      -0.290  15.697  39.084  1.00 48.06           O  
ATOM   1014  C   SER H 140       2.631  14.969  38.633  1.00 32.18           C  
ATOM   1015  O   SER H 140       3.324  15.971  38.807  1.00 31.58           O  
ATOM   1016  N   PHE H 141       2.614  14.277  37.481  1.00 29.84           N  
ATOM   1017  CA  PHE H 141       3.503  14.478  36.374  1.00 28.36           C  
ATOM   1018  CB  PHE H 141       3.244  13.453  35.258  1.00 28.36           C  
ATOM   1019  CG  PHE H 141       4.205  13.663  34.139  1.00 27.53           C  
ATOM   1020  CD1 PHE H 141       5.543  13.394  34.314  1.00 28.00           C  
ATOM   1021  CD2 PHE H 141       3.765  14.084  32.903  1.00 28.32           C  
ATOM   1022  CE1 PHE H 141       6.433  13.574  33.285  1.00 27.42           C  
ATOM   1023  CE2 PHE H 141       4.651  14.261  31.868  1.00 27.40           C  
ATOM   1024  CZ  PHE H 141       5.989  14.013  32.059  1.00 27.43           C  
ATOM   1025  C   PHE H 141       3.361  15.851  35.801  1.00 29.81           C  
ATOM   1026  O   PHE H 141       4.362  16.481  35.466  1.00 29.22           O  
ATOM   1027  N   SER H 142       2.122  16.357  35.667  1.00 30.97           N  
ATOM   1028  CA  SER H 142       1.908  17.633  35.045  1.00 29.71           C  
ATOM   1029  CB  SER H 142       0.435  17.898  34.675  1.00 34.63           C  
ATOM   1030  OG  SER H 142      -0.371  17.960  35.840  1.00 25.91           O  
ATOM   1031  C   SER H 142       2.417  18.765  35.897  1.00 30.84           C  
ATOM   1032  O   SER H 142       2.614  19.869  35.396  1.00 35.15           O  
ATOM   1033  N   ASN H 143       2.637  18.535  37.204  1.00 26.64           N  
ATOM   1034  CA  ASN H 143       3.059  19.551  38.138  1.00 27.89           C  
ATOM   1035  CB  ASN H 143       2.985  19.116  39.614  1.00 31.76           C  
ATOM   1036  CG  ASN H 143       1.524  18.986  40.007  1.00 41.85           C  
ATOM   1037  OD1 ASN H 143       0.679  18.623  39.190  1.00 41.33           O  
ATOM   1038  ND2 ASN H 143       1.215  19.297  41.295  1.00 42.87           N  
ATOM   1039  C   ASN H 143       4.479  20.026  37.940  1.00 28.07           C  
ATOM   1040  O   ASN H 143       4.783  21.158  38.314  1.00 29.26           O  
ATOM   1041  N   TYR H 144       5.396  19.187  37.399  1.00 24.72           N  
ATOM   1042  CA  TYR H 144       6.798  19.561  37.396  1.00 22.68           C  
ATOM   1043  CB  TYR H 144       7.674  18.545  38.156  1.00 22.87           C  
ATOM   1044  CG  TYR H 144       7.193  18.394  39.558  1.00 25.43           C  
ATOM   1045  CD1 TYR H 144       6.074  17.641  39.827  1.00 25.57           C  
ATOM   1046  CD2 TYR H 144       7.868  18.982  40.600  1.00 25.12           C  
ATOM   1047  CE1 TYR H 144       5.625  17.487  41.118  1.00 26.08           C  
ATOM   1048  CE2 TYR H 144       7.424  18.831  41.892  1.00 27.04           C  
ATOM   1049  CZ  TYR H 144       6.301  18.084  42.150  1.00 30.40           C  
ATOM   1050  OH  TYR H 144       5.835  17.925  43.472  1.00 35.86           O  
ATOM   1051  C   TYR H 144       7.374  19.571  35.993  1.00 24.33           C  
ATOM   1052  O   TYR H 144       6.940  18.799  35.138  1.00 26.58           O  
ATOM   1053  N   TRP H 145       8.390  20.452  35.738  1.00 29.90           N  
ATOM   1054  CA  TRP H 145       9.088  20.536  34.486  1.00 30.09           C  
ATOM   1055  CB  TRP H 145      10.011  21.765  34.391  1.00 30.20           C  
ATOM   1056  CG  TRP H 145       9.309  23.100  34.433  1.00 30.88           C  
ATOM   1057  CD2 TRP H 145       9.058  23.926  33.286  1.00 30.17           C  
ATOM   1058  CD1 TRP H 145       8.822  23.780  35.510  1.00 31.07           C  
ATOM   1059  NE1 TRP H 145       8.275  24.974  35.106  1.00 31.38           N  
ATOM   1060  CE2 TRP H 145       8.416  25.077  33.740  1.00 31.28           C  
ATOM   1061  CE3 TRP H 145       9.341  23.740  31.964  1.00 30.26           C  
ATOM   1062  CZ2 TRP H 145       8.044  26.065  32.873  1.00 31.18           C  
ATOM   1063  CZ3 TRP H 145       8.964  24.738  31.093  1.00 30.64           C  
ATOM   1064  CH2 TRP H 145       8.328  25.877  31.539  1.00 31.05           C  
ATOM   1065  C   TRP H 145       9.995  19.343  34.398  1.00 30.48           C  
ATOM   1066  O   TRP H 145      10.443  18.815  35.414  1.00 30.99           O  
ATOM   1067  N   ILE H 146      10.267  18.874  33.162  1.00 30.10           N  
ATOM   1068  CA  ILE H 146      11.185  17.789  32.943  1.00 29.88           C  
ATOM   1069  CB  ILE H 146      10.599  16.632  32.183  1.00 30.46           C  
ATOM   1070  CG1 ILE H 146       9.464  15.965  32.980  1.00 31.31           C  
ATOM   1071  CG2 ILE H 146      11.745  15.671  31.825  1.00 31.27           C  
ATOM   1072  CD1 ILE H 146       9.921  15.343  34.300  1.00 30.13           C  
ATOM   1073  C   ILE H 146      12.303  18.332  32.106  1.00 30.43           C  
ATOM   1074  O   ILE H 146      12.066  19.012  31.109  1.00 30.65           O  
ATOM   1075  N   GLY H 147      13.561  18.051  32.499  1.00 30.08           N  
ATOM   1076  CA  GLY H 147      14.685  18.550  31.755  1.00 29.48           C  
ATOM   1077  C   GLY H 147      15.443  17.395  31.179  1.00 30.60           C  
ATOM   1078  O   GLY H 147      15.378  16.275  31.687  1.00 30.98           O  
ATOM   1079  N   TRP H 148      16.184  17.666  30.082  1.00 29.71           N  
ATOM   1080  CA  TRP H 148      16.988  16.662  29.442  1.00 29.27           C  
ATOM   1081  CB  TRP H 148      16.575  16.371  27.988  1.00 29.09           C  
ATOM   1082  CG  TRP H 148      15.235  15.679  27.879  1.00 28.81           C  
ATOM   1083  CD2 TRP H 148      15.057  14.255  27.934  1.00 27.99           C  
ATOM   1084  CD1 TRP H 148      13.993  16.219  27.731  1.00 29.52           C  
ATOM   1085  NE1 TRP H 148      13.048  15.220  27.691  1.00 29.46           N  
ATOM   1086  CE2 TRP H 148      13.689  14.006  27.815  1.00 28.02           C  
ATOM   1087  CE3 TRP H 148      15.957  13.237  28.077  1.00 27.28           C  
ATOM   1088  CZ2 TRP H 148      13.199  12.731  27.838  1.00 28.75           C  
ATOM   1089  CZ3 TRP H 148      15.462  11.953  28.094  1.00 28.33           C  
ATOM   1090  CH2 TRP H 148      14.108  11.705  27.977  1.00 28.74           C  
ATOM   1091  C   TRP H 148      18.409  17.135  29.443  1.00 29.17           C  
ATOM   1092  O   TRP H 148      18.694  18.300  29.161  1.00 29.97           O  
ATOM   1093  N   VAL H 149      19.337  16.214  29.781  1.00 28.85           N  
ATOM   1094  CA  VAL H 149      20.738  16.515  29.848  1.00 28.48           C  
ATOM   1095  CB  VAL H 149      21.283  16.455  31.247  1.00 28.51           C  
ATOM   1096  CG1 VAL H 149      22.807  16.646  31.197  1.00 28.28           C  
ATOM   1097  CG2 VAL H 149      20.558  17.516  32.093  1.00 27.75           C  
ATOM   1098  C   VAL H 149      21.473  15.498  29.025  1.00 29.46           C  
ATOM   1099  O   VAL H 149      21.119  14.319  29.004  1.00 29.20           O  
ATOM   1100  N   ARG H 150      22.533  15.943  28.316  1.00 29.12           N  
ATOM   1101  CA  ARG H 150      23.283  15.060  27.466  1.00 28.94           C  
ATOM   1102  CB  ARG H 150      23.384  15.574  26.020  1.00 28.96           C  
ATOM   1103  CG  ARG H 150      24.180  14.664  25.084  1.00 30.23           C  
ATOM   1104  CD  ARG H 150      24.374  15.257  23.688  1.00 30.67           C  
ATOM   1105  NE  ARG H 150      25.348  16.379  23.815  1.00 32.60           N  
ATOM   1106  CZ  ARG H 150      25.714  17.092  22.711  1.00 34.94           C  
ATOM   1107  NH1 ARG H 150      25.172  16.796  21.497  1.00 34.71           N1+
ATOM   1108  NH2 ARG H 150      26.627  18.100  22.812  1.00 34.46           N  
ATOM   1109  C   ARG H 150      24.678  14.961  27.992  1.00 29.61           C  
ATOM   1110  O   ARG H 150      25.236  15.941  28.483  1.00 29.67           O  
ATOM   1111  N   GLN H 151      25.266  13.748  27.934  1.00 29.70           N  
ATOM   1112  CA  GLN H 151      26.630  13.605  28.349  1.00 30.33           C  
ATOM   1113  CB  GLN H 151      26.776  13.026  29.767  1.00 29.82           C  
ATOM   1114  CG  GLN H 151      28.219  12.979  30.270  1.00 30.13           C  
ATOM   1115  CD  GLN H 151      28.191  12.521  31.720  1.00 31.88           C  
ATOM   1116  OE1 GLN H 151      27.585  11.504  32.054  1.00 32.10           O  
ATOM   1117  NE2 GLN H 151      28.859  13.299  32.613  1.00 29.38           N  
ATOM   1118  C   GLN H 151      27.314  12.680  27.392  1.00 30.91           C  
ATOM   1119  O   GLN H 151      27.006  11.491  27.323  1.00 29.81           O  
ATOM   1120  N   MET H 152      28.282  13.218  26.625  1.00 31.70           N  
ATOM   1121  CA  MET H 152      29.012  12.418  25.684  1.00 34.15           C  
ATOM   1122  CB  MET H 152      29.717  13.251  24.602  1.00 34.87           C  
ATOM   1123  CG  MET H 152      28.718  13.968  23.691  1.00 35.13           C  
ATOM   1124  SD  MET H 152      29.455  14.991  22.382  1.00 68.86           S  
ATOM   1125  CE  MET H 152      29.865  16.371  23.490  1.00 46.12           C  
ATOM   1126  C   MET H 152      30.025  11.648  26.468  1.00 35.29           C  
ATOM   1127  O   MET H 152      30.382  12.033  27.580  1.00 35.89           O  
ATOM   1128  N   PRO H 153      30.509  10.562  25.934  1.00 35.82           N  
ATOM   1129  CA  PRO H 153      31.424   9.771  26.696  1.00 36.05           C  
ATOM   1130  CD  PRO H 153      29.755   9.760  24.986  1.00 35.74           C  
ATOM   1131  CB  PRO H 153      31.632   8.491  25.895  1.00 36.27           C  
ATOM   1132  CG  PRO H 153      30.290   8.323  25.156  1.00 35.94           C  
ATOM   1133  C   PRO H 153      32.662  10.531  27.045  1.00 36.17           C  
ATOM   1134  O   PRO H 153      33.309  11.075  26.153  1.00 36.42           O  
ATOM   1135  N   GLY H 154      33.003  10.569  28.349  1.00 36.03           N  
ATOM   1136  CA  GLY H 154      34.199  11.218  28.799  1.00 36.83           C  
ATOM   1137  C   GLY H 154      34.019  12.706  28.773  1.00 37.32           C  
ATOM   1138  O   GLY H 154      34.990  13.452  28.890  1.00 37.52           O  
ATOM   1139  N   LYS H 155      32.765  13.183  28.639  1.00 36.21           N  
ATOM   1140  CA  LYS H 155      32.530  14.600  28.556  1.00 36.11           C  
ATOM   1141  CB  LYS H 155      31.718  15.013  27.317  1.00 37.06           C  
ATOM   1142  CG  LYS H 155      32.415  14.744  25.984  1.00 40.38           C  
ATOM   1143  CD  LYS H 155      33.696  15.551  25.774  1.00 43.65           C  
ATOM   1144  CE  LYS H 155      34.367  15.258  24.431  1.00 52.31           C  
ATOM   1145  NZ  LYS H 155      35.397  16.280  24.142  1.00 53.33           N1+
ATOM   1146  C   LYS H 155      31.694  15.003  29.728  1.00 35.08           C  
ATOM   1147  O   LYS H 155      31.285  14.169  30.534  1.00 34.95           O  
ATOM   1148  N   GLY H 156      31.432  16.321  29.848  1.00 34.30           N  
ATOM   1149  CA  GLY H 156      30.660  16.846  30.940  1.00 32.95           C  
ATOM   1150  C   GLY H 156      29.199  16.871  30.589  1.00 32.22           C  
ATOM   1151  O   GLY H 156      28.790  16.455  29.507  1.00 32.33           O  
ATOM   1152  N   LEU H 157      28.380  17.384  31.533  1.00 32.05           N  
ATOM   1153  CA  LEU H 157      26.948  17.463  31.408  1.00 32.46           C  
ATOM   1154  CB  LEU H 157      26.250  17.622  32.768  1.00 31.67           C  
ATOM   1155  CG  LEU H 157      26.450  16.437  33.728  1.00 30.79           C  
ATOM   1156  CD1 LEU H 157      25.725  16.686  35.058  1.00 28.60           C  
ATOM   1157  CD2 LEU H 157      26.033  15.109  33.073  1.00 30.38           C  
ATOM   1158  C   LEU H 157      26.581  18.674  30.607  1.00 32.82           C  
ATOM   1159  O   LEU H 157      27.186  19.734  30.762  1.00 33.65           O  
ATOM   1160  N   GLU H 158      25.561  18.538  29.728  1.00 31.68           N  
ATOM   1161  CA  GLU H 158      25.093  19.646  28.939  1.00 32.03           C  
ATOM   1162  CB  GLU H 158      25.351  19.505  27.429  1.00 33.05           C  
ATOM   1163  CG  GLU H 158      26.821  19.544  27.020  1.00 35.76           C  
ATOM   1164  CD  GLU H 158      26.858  19.425  25.506  1.00 37.99           C  
ATOM   1165  OE1 GLU H 158      25.768  19.536  24.886  1.00 40.74           O  
ATOM   1166  OE2 GLU H 158      27.968  19.225  24.949  1.00 38.60           O1-
ATOM   1167  C   GLU H 158      23.599  19.731  29.070  1.00 30.51           C  
ATOM   1168  O   GLU H 158      22.906  18.716  29.072  1.00 29.50           O  
ATOM   1169  N   TRP H 159      23.068  20.968  29.158  1.00 29.78           N  
ATOM   1170  CA  TRP H 159      21.657  21.227  29.280  1.00 29.74           C  
ATOM   1171  CB  TRP H 159      21.419  22.592  29.945  1.00 29.95           C  
ATOM   1172  CG  TRP H 159      20.023  23.145  29.836  1.00 30.02           C  
ATOM   1173  CD2 TRP H 159      18.986  22.952  30.804  1.00 29.92           C  
ATOM   1174  CD1 TRP H 159      19.499  23.948  28.866  1.00 29.89           C  
ATOM   1175  NE1 TRP H 159      18.200  24.271  29.172  1.00 31.08           N  
ATOM   1176  CE2 TRP H 159      17.873  23.666  30.363  1.00 30.13           C  
ATOM   1177  CE3 TRP H 159      18.968  22.245  31.970  1.00 30.02           C  
ATOM   1178  CZ2 TRP H 159      16.719  23.687  31.087  1.00 29.69           C  
ATOM   1179  CZ3 TRP H 159      17.802  22.259  32.698  1.00 30.16           C  
ATOM   1180  CH2 TRP H 159      16.705  22.969  32.261  1.00 29.40           C  
ATOM   1181  C   TRP H 159      21.060  21.307  27.907  1.00 30.13           C  
ATOM   1182  O   TRP H 159      21.468  22.142  27.106  1.00 29.64           O  
ATOM   1183  N   MET H 160      20.176  20.344  27.564  1.00 29.01           N  
ATOM   1184  CA  MET H 160      19.439  20.309  26.330  1.00 29.18           C  
ATOM   1185  CB  MET H 160      18.988  18.880  25.990  1.00 29.03           C  
ATOM   1186  CG  MET H 160      20.178  17.939  25.784  1.00 30.53           C  
ATOM   1187  SD  MET H 160      19.738  16.208  25.448  1.00 31.86           S  
ATOM   1188  CE  MET H 160      19.127  16.533  23.771  1.00 29.16           C  
ATOM   1189  C   MET H 160      18.230  21.209  26.311  1.00 28.71           C  
ATOM   1190  O   MET H 160      17.996  21.920  25.335  1.00 29.57           O  
ATOM   1191  N   GLY H 161      17.422  21.208  27.396  1.00 28.34           N  
ATOM   1192  CA  GLY H 161      16.207  21.986  27.418  1.00 28.38           C  
ATOM   1193  C   GLY H 161      15.243  21.367  28.398  1.00 28.94           C  
ATOM   1194  O   GLY H 161      15.553  20.358  29.029  1.00 28.86           O  
ATOM   1195  N   ILE H 162      14.045  21.983  28.570  1.00 29.22           N  
ATOM   1196  CA  ILE H 162      13.037  21.448  29.450  1.00 28.21           C  
ATOM   1197  CB  ILE H 162      12.994  22.018  30.840  1.00 29.31           C  
ATOM   1198  CG1 ILE H 162      12.770  23.536  30.840  1.00 29.23           C  
ATOM   1199  CG2 ILE H 162      14.229  21.534  31.594  1.00 28.75           C  
ATOM   1200  CD1 ILE H 162      12.544  24.093  32.245  1.00 29.49           C  
ATOM   1201  C   ILE H 162      11.669  21.614  28.871  1.00 28.64           C  
ATOM   1202  O   ILE H 162      11.455  22.386  27.939  1.00 30.25           O  
ATOM   1203  N   ILE H 163      10.703  20.832  29.408  1.00 28.14           N  
ATOM   1204  CA  ILE H 163       9.337  20.897  28.968  1.00 28.44           C  
ATOM   1205  CB  ILE H 163       8.949  19.761  28.062  1.00 29.07           C  
ATOM   1206  CG1 ILE H 163       7.554  20.010  27.463  1.00 26.08           C  
ATOM   1207  CG2 ILE H 163       9.072  18.444  28.849  1.00 24.57           C  
ATOM   1208  CD1 ILE H 163       7.186  19.044  26.337  1.00 28.00           C  
ATOM   1209  C   ILE H 163       8.421  20.846  30.161  1.00 28.25           C  
ATOM   1210  O   ILE H 163       8.718  20.204  31.169  1.00 28.05           O  
ATOM   1211  N   ASP H 164       7.274  21.557  30.063  1.00 28.69           N  
ATOM   1212  CA  ASP H 164       6.252  21.561  31.081  1.00 29.25           C  
ATOM   1213  CB  ASP H 164       5.738  22.980  31.401  1.00 29.81           C  
ATOM   1214  CG  ASP H 164       4.726  22.934  32.542  1.00 29.93           C  
ATOM   1215  OD1 ASP H 164       4.292  21.813  32.923  1.00 23.30           O  
ATOM   1216  OD2 ASP H 164       4.371  24.032  33.047  1.00 26.72           O1-
ATOM   1217  C   ASP H 164       5.105  20.776  30.515  1.00 29.35           C  
ATOM   1218  O   ASP H 164       4.433  21.221  29.586  1.00 31.22           O  
ATOM   1219  N   PRO H 165       4.851  19.677  31.116  1.00 36.71           N  
ATOM   1220  CA  PRO H 165       3.797  18.868  30.606  1.00 40.51           C  
ATOM   1221  CD  PRO H 165       5.910  18.872  31.702  1.00 39.03           C  
ATOM   1222  CB  PRO H 165       3.929  17.518  31.301  1.00 40.11           C  
ATOM   1223  CG  PRO H 165       5.439  17.414  31.579  1.00 43.03           C  
ATOM   1224  C   PRO H 165       2.436  19.474  30.735  1.00 42.62           C  
ATOM   1225  O   PRO H 165       1.531  19.011  30.042  1.00 48.52           O  
ATOM   1226  N   SER H 166       2.258  20.476  31.621  1.00 39.82           N  
ATOM   1227  CA  SER H 166       0.966  21.063  31.844  1.00 41.66           C  
ATOM   1228  CB  SER H 166       0.948  22.051  33.025  1.00 42.38           C  
ATOM   1229  OG  SER H 166       1.831  23.135  32.780  1.00 44.61           O  
ATOM   1230  C   SER H 166       0.480  21.764  30.607  1.00 49.34           C  
ATOM   1231  O   SER H 166      -0.705  21.668  30.286  1.00 51.07           O  
ATOM   1232  N   ASN H 167       1.352  22.509  29.886  1.00 44.70           N  
ATOM   1233  CA  ASN H 167       0.864  23.146  28.689  1.00 46.26           C  
ATOM   1234  CB  ASN H 167       0.600  24.655  28.860  1.00 47.71           C  
ATOM   1235  CG  ASN H 167       1.910  25.347  29.190  1.00 44.38           C  
ATOM   1236  OD1 ASN H 167       2.610  24.970  30.128  1.00 42.85           O  
ATOM   1237  ND2 ASN H 167       2.257  26.392  28.394  1.00  0.00           N  
ATOM   1238  C   ASN H 167       1.852  22.979  27.569  1.00 47.48           C  
ATOM   1239  O   ASN H 167       1.835  23.752  26.613  1.00 47.38           O  
ATOM   1240  N   SER H 168       2.709  21.942  27.643  1.00 41.47           N  
ATOM   1241  CA  SER H 168       3.677  21.596  26.635  1.00 42.63           C  
ATOM   1242  CB  SER H 168       3.068  21.072  25.319  1.00 47.44           C  
ATOM   1243  OG  SER H 168       2.326  22.096  24.675  1.00 51.35           O  
ATOM   1244  C   SER H 168       4.575  22.753  26.338  1.00 40.95           C  
ATOM   1245  O   SER H 168       5.120  22.851  25.240  1.00 42.32           O  
ATOM   1246  N   TYR H 169       4.805  23.633  27.334  1.00 33.08           N  
ATOM   1247  CA  TYR H 169       5.648  24.776  27.110  1.00 33.56           C  
ATOM   1248  CB  TYR H 169       5.481  25.858  28.193  1.00 33.39           C  
ATOM   1249  CG  TYR H 169       6.093  27.120  27.693  1.00 35.08           C  
ATOM   1250  CD1 TYR H 169       7.439  27.370  27.824  1.00 26.44           C  
ATOM   1251  CD2 TYR H 169       5.293  28.061  27.089  1.00 27.46           C  
ATOM   1252  CE1 TYR H 169       7.976  28.545  27.352  1.00 27.52           C  
ATOM   1253  CE2 TYR H 169       5.823  29.236  26.616  1.00 28.84           C  
ATOM   1254  CZ  TYR H 169       7.168  29.478  26.746  1.00 29.65           C  
ATOM   1255  OH  TYR H 169       7.715  30.684  26.261  1.00 29.50           O  
ATOM   1256  C   TYR H 169       7.055  24.258  27.167  1.00 32.99           C  
ATOM   1257  O   TYR H 169       7.428  23.555  28.104  1.00 32.42           O  
ATOM   1258  N   THR H 170       7.884  24.582  26.154  1.00 32.93           N  
ATOM   1259  CA  THR H 170       9.193  23.996  26.137  1.00 33.66           C  
ATOM   1260  CB  THR H 170       9.362  23.007  25.019  1.00 34.34           C  
ATOM   1261  OG1 THR H 170       8.345  22.020  25.079  1.00 34.62           O  
ATOM   1262  CG2 THR H 170      10.721  22.318  25.185  1.00 31.58           C  
ATOM   1263  C   THR H 170      10.228  25.066  25.949  1.00 34.19           C  
ATOM   1264  O   THR H 170       9.950  26.128  25.397  1.00 34.18           O  
ATOM   1265  N   ARG H 171      11.457  24.817  26.450  1.00 33.81           N  
ATOM   1266  CA  ARG H 171      12.539  25.744  26.257  1.00 34.55           C  
ATOM   1267  CB  ARG H 171      12.899  26.525  27.527  1.00 35.17           C  
ATOM   1268  CG  ARG H 171      11.734  27.391  28.002  1.00 37.19           C  
ATOM   1269  CD  ARG H 171      11.992  28.142  29.305  1.00 43.00           C  
ATOM   1270  NE  ARG H 171      10.758  28.922  29.596  1.00 37.38           N  
ATOM   1271  CZ  ARG H 171      10.335  29.069  30.885  1.00 36.62           C  
ATOM   1272  NH1 ARG H 171      11.035  28.496  31.907  1.00 35.52           N1+
ATOM   1273  NH2 ARG H 171       9.206  29.785  31.154  1.00 37.47           N  
ATOM   1274  C   ARG H 171      13.739  24.938  25.865  1.00 34.43           C  
ATOM   1275  O   ARG H 171      14.042  23.921  26.485  1.00 34.62           O  
ATOM   1276  N   TYR H 172      14.471  25.390  24.827  1.00 33.77           N  
ATOM   1277  CA  TYR H 172      15.611  24.642  24.373  1.00 34.04           C  
ATOM   1278  CB  TYR H 172      15.606  24.263  22.879  1.00 32.85           C  
ATOM   1279  CG  TYR H 172      14.514  23.304  22.547  1.00 31.97           C  
ATOM   1280  CD1 TYR H 172      14.644  21.965  22.831  1.00 31.27           C  
ATOM   1281  CD2 TYR H 172      13.357  23.741  21.951  1.00 31.49           C  
ATOM   1282  CE1 TYR H 172      13.638  21.082  22.519  1.00 31.49           C  
ATOM   1283  CE2 TYR H 172      12.348  22.863  21.635  1.00 31.23           C  
ATOM   1284  CZ  TYR H 172      12.488  21.529  21.919  1.00 31.89           C  
ATOM   1285  OH  TYR H 172      11.454  20.624  21.597  1.00 31.06           O  
ATOM   1286  C   TYR H 172      16.837  25.482  24.508  1.00 35.54           C  
ATOM   1287  O   TYR H 172      16.782  26.709  24.432  1.00 35.88           O  
ATOM   1288  N   SER H 173      17.984  24.809  24.735  1.00 36.14           N  
ATOM   1289  CA  SER H 173      19.266  25.454  24.766  1.00 37.74           C  
ATOM   1290  CB  SER H 173      20.402  24.506  25.189  1.00 37.59           C  
ATOM   1291  OG  SER H 173      21.660  25.153  25.076  1.00 39.92           O  
ATOM   1292  C   SER H 173      19.528  25.874  23.355  1.00 38.86           C  
ATOM   1293  O   SER H 173      19.032  25.251  22.419  1.00 38.52           O  
ATOM   1294  N   PRO H 174      20.282  26.921  23.165  1.00 40.45           N  
ATOM   1295  CA  PRO H 174      20.523  27.405  21.835  1.00 41.51           C  
ATOM   1296  CD  PRO H 174      20.382  27.980  24.156  1.00 40.18           C  
ATOM   1297  CB  PRO H 174      21.243  28.739  22.007  1.00 41.74           C  
ATOM   1298  CG  PRO H 174      20.717  29.255  23.359  1.00 41.65           C  
ATOM   1299  C   PRO H 174      21.231  26.426  20.953  1.00 42.34           C  
ATOM   1300  O   PRO H 174      20.964  26.413  19.753  1.00 43.23           O  
ATOM   1301  N   SER H 175      22.142  25.608  21.508  1.00 43.08           N  
ATOM   1302  CA  SER H 175      22.867  24.687  20.685  1.00 43.83           C  
ATOM   1303  CB  SER H 175      24.053  24.037  21.423  1.00 44.94           C  
ATOM   1304  OG  SER H 175      23.600  23.320  22.563  1.00 47.70           O  
ATOM   1305  C   SER H 175      21.948  23.604  20.200  1.00 43.34           C  
ATOM   1306  O   SER H 175      22.099  23.104  19.089  1.00 44.15           O  
ATOM   1307  N   PHE H 176      21.006  23.180  21.059  1.00 42.39           N  
ATOM   1308  CA  PHE H 176      20.057  22.136  20.789  1.00 41.44           C  
ATOM   1309  CB  PHE H 176      19.518  21.462  22.062  1.00 40.52           C  
ATOM   1310  CG  PHE H 176      20.672  20.688  22.601  1.00 40.13           C  
ATOM   1311  CD1 PHE H 176      21.046  19.515  21.993  1.00 39.91           C  
ATOM   1312  CD2 PHE H 176      21.406  21.135  23.675  1.00 40.28           C  
ATOM   1313  CE1 PHE H 176      22.111  18.787  22.462  1.00 37.13           C  
ATOM   1314  CE2 PHE H 176      22.473  20.407  24.148  1.00 38.24           C  
ATOM   1315  CZ  PHE H 176      22.829  19.227  23.545  1.00 37.86           C  
ATOM   1316  C   PHE H 176      18.908  22.557  19.929  1.00 41.46           C  
ATOM   1317  O   PHE H 176      18.306  21.719  19.260  1.00 40.27           O  
ATOM   1318  N   GLN H 177      18.533  23.849  19.970  1.00 42.50           N  
ATOM   1319  CA  GLN H 177      17.370  24.325  19.272  1.00 43.99           C  
ATOM   1320  CB  GLN H 177      17.289  25.863  19.276  1.00 45.96           C  
ATOM   1321  CG  GLN H 177      15.985  26.441  18.731  1.00 49.03           C  
ATOM   1322  CD  GLN H 177      15.059  26.690  19.911  1.00 51.46           C  
ATOM   1323  OE1 GLN H 177      13.856  26.885  19.747  1.00 55.21           O  
ATOM   1324  NE2 GLN H 177      15.640  26.688  21.141  1.00 51.44           N  
ATOM   1325  C   GLN H 177      17.421  23.888  17.835  1.00 43.74           C  
ATOM   1326  O   GLN H 177      18.371  24.182  17.112  1.00 44.27           O  
ATOM   1327  N   GLY H 178      16.377  23.144  17.403  1.00 42.56           N  
ATOM   1328  CA  GLY H 178      16.210  22.728  16.038  1.00 42.26           C  
ATOM   1329  C   GLY H 178      16.836  21.387  15.826  1.00 42.59           C  
ATOM   1330  O   GLY H 178      16.516  20.695  14.860  1.00 43.12           O  
ATOM   1331  N   GLN H 179      17.785  21.010  16.700  1.00 42.08           N  
ATOM   1332  CA  GLN H 179      18.479  19.757  16.603  1.00 42.05           C  
ATOM   1333  CB  GLN H 179      19.738  19.722  17.481  1.00 43.80           C  
ATOM   1334  CG  GLN H 179      20.695  20.877  17.187  1.00 47.24           C  
ATOM   1335  CD  GLN H 179      21.014  20.864  15.700  1.00 47.65           C  
ATOM   1336  OE1 GLN H 179      21.552  19.891  15.173  1.00 47.75           O  
ATOM   1337  NE2 GLN H 179      20.667  21.976  14.999  1.00 50.13           N  
ATOM   1338  C   GLN H 179      17.612  18.610  17.033  1.00 40.05           C  
ATOM   1339  O   GLN H 179      17.631  17.550  16.409  1.00 40.49           O  
ATOM   1340  N   VAL H 180      16.836  18.781  18.125  1.00 37.70           N  
ATOM   1341  CA  VAL H 180      16.060  17.683  18.630  1.00 35.47           C  
ATOM   1342  CB  VAL H 180      16.673  17.022  19.831  1.00 34.88           C  
ATOM   1343  CG1 VAL H 180      18.111  16.629  19.480  1.00 34.45           C  
ATOM   1344  CG2 VAL H 180      16.564  17.946  21.050  1.00 35.19           C  
ATOM   1345  C   VAL H 180      14.742  18.227  19.078  1.00 34.31           C  
ATOM   1346  O   VAL H 180      14.560  19.440  19.169  1.00 34.93           O  
ATOM   1347  N   THR H 181      13.775  17.331  19.360  1.00 32.02           N  
ATOM   1348  CA  THR H 181      12.480  17.785  19.771  1.00 30.94           C  
ATOM   1349  CB  THR H 181      11.383  17.368  18.834  1.00 31.19           C  
ATOM   1350  OG1 THR H 181      11.639  17.858  17.526  1.00 32.02           O  
ATOM   1351  CG2 THR H 181      10.048  17.926  19.354  1.00 29.79           C  
ATOM   1352  C   THR H 181      12.153  17.178  21.099  1.00 31.17           C  
ATOM   1353  O   THR H 181      12.390  15.995  21.335  1.00 30.58           O  
ATOM   1354  N   ILE H 182      11.587  17.996  22.005  1.00 30.54           N  
ATOM   1355  CA  ILE H 182      11.171  17.527  23.296  1.00 30.95           C  
ATOM   1356  CB  ILE H 182      11.669  18.376  24.434  1.00 31.27           C  
ATOM   1357  CG1 ILE H 182      13.207  18.329  24.500  1.00 25.49           C  
ATOM   1358  CG2 ILE H 182      10.981  17.914  25.729  1.00 25.76           C  
ATOM   1359  CD1 ILE H 182      13.814  19.373  25.435  1.00 26.34           C  
ATOM   1360  C   ILE H 182       9.676  17.593  23.294  1.00 30.37           C  
ATOM   1361  O   ILE H 182       9.096  18.560  22.802  1.00 30.57           O  
ATOM   1362  N   SER H 183       9.015  16.533  23.808  1.00 28.98           N  
ATOM   1363  CA  SER H 183       7.581  16.491  23.813  1.00 28.80           C  
ATOM   1364  CB  SER H 183       6.993  15.764  22.590  1.00 29.26           C  
ATOM   1365  OG  SER H 183       7.389  14.400  22.595  1.00 29.38           O  
ATOM   1366  C   SER H 183       7.140  15.737  25.030  1.00 29.23           C  
ATOM   1367  O   SER H 183       7.961  15.181  25.759  1.00 28.57           O  
ATOM   1368  N   ALA H 184       5.817  15.731  25.301  1.00 29.46           N  
ATOM   1369  CA  ALA H 184       5.331  15.023  26.450  1.00 30.59           C  
ATOM   1370  CB  ALA H 184       5.329  15.876  27.727  1.00 30.20           C  
ATOM   1371  C   ALA H 184       3.915  14.591  26.204  1.00 31.42           C  
ATOM   1372  O   ALA H 184       3.165  15.246  25.480  1.00 31.39           O  
ATOM   1373  N   ASP H 185       3.527  13.451  26.816  1.00 31.93           N  
ATOM   1374  CA  ASP H 185       2.199  12.912  26.719  1.00 33.32           C  
ATOM   1375  CB  ASP H 185       2.189  11.463  26.194  1.00 33.93           C  
ATOM   1376  CG  ASP H 185       0.753  11.005  25.981  1.00 37.41           C  
ATOM   1377  OD1 ASP H 185      -0.180  11.742  26.396  1.00 40.19           O  
ATOM   1378  OD2 ASP H 185       0.571   9.902  25.401  1.00 40.51           O1-
ATOM   1379  C   ASP H 185       1.648  12.903  28.114  1.00 33.48           C  
ATOM   1380  O   ASP H 185       2.113  12.169  28.982  1.00 33.65           O  
ATOM   1381  N   LYS H 186       0.630  13.740  28.360  1.00 34.57           N  
ATOM   1382  CA  LYS H 186       0.053  13.906  29.663  1.00 34.15           C  
ATOM   1383  CB  LYS H 186      -0.973  15.048  29.672  1.00 35.14           C  
ATOM   1384  CG  LYS H 186      -0.336  16.386  29.294  1.00 36.82           C  
ATOM   1385  CD  LYS H 186      -1.335  17.469  28.886  1.00 38.88           C  
ATOM   1386  CE  LYS H 186      -0.658  18.728  28.344  1.00 36.63           C  
ATOM   1387  NZ  LYS H 186       0.108  18.399  27.119  1.00 38.90           N1+
ATOM   1388  C   LYS H 186      -0.632  12.658  30.137  1.00 33.60           C  
ATOM   1389  O   LYS H 186      -0.547  12.307  31.312  1.00 34.43           O  
ATOM   1390  N   SER H 187      -1.340  11.949  29.242  1.00 32.40           N  
ATOM   1391  CA  SER H 187      -2.097  10.806  29.675  1.00 34.13           C  
ATOM   1392  CB  SER H 187      -2.909  10.171  28.532  1.00 34.45           C  
ATOM   1393  OG  SER H 187      -2.041   9.677  27.524  1.00 35.34           O  
ATOM   1394  C   SER H 187      -1.182   9.755  30.227  1.00 33.13           C  
ATOM   1395  O   SER H 187      -1.483   9.127  31.241  1.00 32.96           O  
ATOM   1396  N   ILE H 188      -0.068   9.523  29.515  1.00 33.07           N  
ATOM   1397  CA  ILE H 188       0.981   8.571  29.754  1.00 32.27           C  
ATOM   1398  CB  ILE H 188       1.829   8.363  28.538  1.00 32.19           C  
ATOM   1399  CG1 ILE H 188       2.597   7.046  28.635  1.00 26.37           C  
ATOM   1400  CG2 ILE H 188       2.756   9.575  28.386  1.00 30.23           C  
ATOM   1401  CD1 ILE H 188       3.199   6.615  27.299  1.00 28.17           C  
ATOM   1402  C   ILE H 188       1.884   8.964  30.896  1.00 32.64           C  
ATOM   1403  O   ILE H 188       2.535   8.110  31.496  1.00 32.60           O  
ATOM   1404  N   SER H 189       2.016  10.275  31.180  1.00 31.93           N  
ATOM   1405  CA  SER H 189       2.943  10.735  32.178  1.00 31.81           C  
ATOM   1406  CB  SER H 189       2.756  10.072  33.554  1.00 32.52           C  
ATOM   1407  OG  SER H 189       1.499  10.438  34.103  1.00 40.72           O  
ATOM   1408  C   SER H 189       4.328  10.434  31.706  1.00 31.52           C  
ATOM   1409  O   SER H 189       5.203  10.073  32.493  1.00 30.52           O  
ATOM   1410  N   THR H 190       4.560  10.586  30.387  1.00 30.75           N  
ATOM   1411  CA  THR H 190       5.867  10.328  29.859  1.00 29.87           C  
ATOM   1412  CB  THR H 190       5.904   9.114  28.979  1.00 30.16           C  
ATOM   1413  OG1 THR H 190       5.463   7.980  29.711  1.00 31.22           O  
ATOM   1414  CG2 THR H 190       7.344   8.895  28.491  1.00 29.97           C  
ATOM   1415  C   THR H 190       6.317  11.508  29.051  1.00 29.71           C  
ATOM   1416  O   THR H 190       5.517  12.194  28.414  1.00 29.72           O  
ATOM   1417  N   ALA H 191       7.641  11.774  29.077  1.00 28.59           N  
ATOM   1418  CA  ALA H 191       8.241  12.848  28.334  1.00 29.34           C  
ATOM   1419  CB  ALA H 191       9.091  13.795  29.199  1.00 28.24           C  
ATOM   1420  C   ALA H 191       9.155  12.208  27.336  1.00 29.41           C  
ATOM   1421  O   ALA H 191       9.682  11.124  27.582  1.00 28.57           O  
ATOM   1422  N   TYR H 192       9.357  12.857  26.168  1.00 29.79           N  
ATOM   1423  CA  TYR H 192      10.153  12.225  25.150  1.00 30.02           C  
ATOM   1424  CB  TYR H 192       9.350  11.756  23.926  1.00 30.64           C  
ATOM   1425  CG  TYR H 192       8.353  10.727  24.331  1.00 31.07           C  
ATOM   1426  CD1 TYR H 192       8.741   9.429  24.555  1.00 33.03           C  
ATOM   1427  CD2 TYR H 192       7.029  11.060  24.499  1.00 29.57           C  
ATOM   1428  CE1 TYR H 192       7.822   8.477  24.927  1.00 30.99           C  
ATOM   1429  CE2 TYR H 192       6.105  10.111  24.870  1.00 33.31           C  
ATOM   1430  CZ  TYR H 192       6.501   8.816  25.084  1.00 30.94           C  
ATOM   1431  OH  TYR H 192       5.561   7.838  25.466  1.00 30.47           O  
ATOM   1432  C   TYR H 192      11.181  13.165  24.597  1.00 30.66           C  
ATOM   1433  O   TYR H 192      11.056  14.386  24.674  1.00 30.23           O  
ATOM   1434  N   LEU H 193      12.255  12.569  24.034  1.00 31.17           N  
ATOM   1435  CA  LEU H 193      13.297  13.284  23.355  1.00 31.77           C  
ATOM   1436  CB  LEU H 193      14.643  13.151  24.088  1.00 32.06           C  
ATOM   1437  CG  LEU H 193      15.774  14.050  23.566  1.00 33.07           C  
ATOM   1438  CD1 LEU H 193      15.419  15.536  23.729  1.00 32.44           C  
ATOM   1439  CD2 LEU H 193      17.105  13.697  24.247  1.00 31.03           C  
ATOM   1440  C   LEU H 193      13.388  12.624  22.004  1.00 31.87           C  
ATOM   1441  O   LEU H 193      13.496  11.400  21.925  1.00 33.05           O  
ATOM   1442  N   GLN H 194      13.325  13.405  20.900  1.00 30.99           N  
ATOM   1443  CA  GLN H 194      13.317  12.800  19.587  1.00 32.62           C  
ATOM   1444  CB  GLN H 194      12.023  13.006  18.772  1.00 34.20           C  
ATOM   1445  CG  GLN H 194      10.799  12.211  19.211  1.00 39.19           C  
ATOM   1446  CD  GLN H 194       9.664  12.547  18.248  1.00 42.77           C  
ATOM   1447  OE1 GLN H 194       9.390  13.712  17.971  1.00 46.39           O  
ATOM   1448  NE2 GLN H 194       8.985  11.499  17.711  1.00 44.12           N  
ATOM   1449  C   GLN H 194      14.359  13.404  18.701  1.00 32.34           C  
ATOM   1450  O   GLN H 194      14.757  14.559  18.858  1.00 32.55           O  
ATOM   1451  N   TRP H 195      14.815  12.593  17.721  1.00 32.73           N  
ATOM   1452  CA  TRP H 195      15.740  13.013  16.708  1.00 32.39           C  
ATOM   1453  CB  TRP H 195      17.127  12.357  16.832  1.00 31.15           C  
ATOM   1454  CG  TRP H 195      17.947  12.781  18.026  1.00 31.02           C  
ATOM   1455  CD2 TRP H 195      17.900  12.151  19.316  1.00 30.05           C  
ATOM   1456  CD1 TRP H 195      18.870  13.780  18.119  1.00 31.47           C  
ATOM   1457  NE1 TRP H 195      19.403  13.812  19.385  1.00 31.27           N  
ATOM   1458  CE2 TRP H 195      18.816  12.815  20.132  1.00 29.83           C  
ATOM   1459  CE3 TRP H 195      17.159  11.102  19.783  1.00 29.51           C  
ATOM   1460  CZ2 TRP H 195      19.005  12.441  21.430  1.00 30.14           C  
ATOM   1461  CZ3 TRP H 195      17.351  10.731  21.096  1.00 30.10           C  
ATOM   1462  CH2 TRP H 195      18.256  11.387  21.903  1.00 30.48           C  
ATOM   1463  C   TRP H 195      15.192  12.545  15.395  1.00 33.30           C  
ATOM   1464  O   TRP H 195      14.744  11.405  15.275  1.00 32.56           O  
ATOM   1465  N   SER H 196      15.165  13.439  14.387  1.00 33.74           N  
ATOM   1466  CA  SER H 196      14.725  13.083  13.066  1.00 35.10           C  
ATOM   1467  CB  SER H 196      14.469  14.313  12.176  1.00 36.11           C  
ATOM   1468  OG  SER H 196      15.675  15.038  11.979  1.00 39.86           O  
ATOM   1469  C   SER H 196      15.771  12.241  12.399  1.00 34.89           C  
ATOM   1470  O   SER H 196      15.471  11.166  11.879  1.00 35.45           O  
ATOM   1471  N   SER H 197      17.035  12.721  12.392  1.00 34.63           N  
ATOM   1472  CA  SER H 197      18.097  11.986  11.760  1.00 34.14           C  
ATOM   1473  CB  SER H 197      18.562  12.589  10.426  1.00 33.84           C  
ATOM   1474  OG  SER H 197      17.536  12.479   9.453  1.00 33.31           O  
ATOM   1475  C   SER H 197      19.282  12.007  12.671  1.00 33.52           C  
ATOM   1476  O   SER H 197      19.887  13.051  12.911  1.00 33.34           O  
ATOM   1477  N   LEU H 198      19.674  10.818  13.159  1.00 32.79           N  
ATOM   1478  CA  LEU H 198      20.750  10.692  14.098  1.00 32.51           C  
ATOM   1479  CB  LEU H 198      20.795   9.311  14.785  1.00 31.28           C  
ATOM   1480  CG  LEU H 198      19.593   9.021  15.705  1.00 31.39           C  
ATOM   1481  CD1 LEU H 198      19.707   7.628  16.346  1.00 30.11           C  
ATOM   1482  CD2 LEU H 198      19.415  10.130  16.756  1.00 30.08           C  
ATOM   1483  C   LEU H 198      22.066  10.873  13.408  1.00 33.51           C  
ATOM   1484  O   LEU H 198      22.222  10.564  12.228  1.00 33.87           O  
ATOM   1485  N   LYS H 199      23.044  11.411  14.167  1.00 33.42           N  
ATOM   1486  CA  LYS H 199      24.390  11.601  13.714  1.00 34.46           C  
ATOM   1487  CB  LYS H 199      24.883  13.052  13.817  1.00 35.15           C  
ATOM   1488  CG  LYS H 199      24.110  14.057  12.966  1.00 39.11           C  
ATOM   1489  CD  LYS H 199      24.408  15.505  13.361  1.00 43.40           C  
ATOM   1490  CE  LYS H 199      23.652  16.542  12.532  1.00 46.22           C  
ATOM   1491  NZ  LYS H 199      23.970  17.899  13.024  1.00 47.52           N1+
ATOM   1492  C   LYS H 199      25.248  10.828  14.665  1.00 34.23           C  
ATOM   1493  O   LYS H 199      24.830  10.503  15.774  1.00 33.77           O  
ATOM   1494  N   ALA H 200      26.490  10.522  14.251  1.00 34.21           N  
ATOM   1495  CA  ALA H 200      27.397   9.777  15.075  1.00 33.98           C  
ATOM   1496  CB  ALA H 200      28.754   9.529  14.395  1.00 32.92           C  
ATOM   1497  C   ALA H 200      27.648  10.566  16.325  1.00 33.16           C  
ATOM   1498  O   ALA H 200      27.797  10.001  17.406  1.00 32.92           O  
ATOM   1499  N   SER H 201      27.691  11.905  16.197  1.00 32.92           N  
ATOM   1500  CA  SER H 201      28.009  12.814  17.266  1.00 32.91           C  
ATOM   1501  CB  SER H 201      28.008  14.278  16.802  1.00 33.03           C  
ATOM   1502  OG  SER H 201      28.874  14.438  15.689  1.00 33.93           O  
ATOM   1503  C   SER H 201      26.977  12.731  18.352  1.00 32.39           C  
ATOM   1504  O   SER H 201      27.218  13.180  19.470  1.00 32.48           O  
ATOM   1505  N   ASP H 202      25.788  12.191  18.036  1.00 30.77           N  
ATOM   1506  CA  ASP H 202      24.690  12.057  18.955  1.00 29.84           C  
ATOM   1507  CB  ASP H 202      23.363  11.692  18.266  1.00 30.17           C  
ATOM   1508  CG  ASP H 202      22.877  12.933  17.528  1.00 31.85           C  
ATOM   1509  OD1 ASP H 202      23.224  14.058  17.975  1.00 31.02           O  
ATOM   1510  OD2 ASP H 202      22.154  12.773  16.509  1.00 30.93           O1-
ATOM   1511  C   ASP H 202      24.988  11.017  19.995  1.00 30.50           C  
ATOM   1512  O   ASP H 202      24.274  10.918  20.992  1.00 30.44           O  
ATOM   1513  N   THR H 203      26.000  10.160  19.768  1.00 30.67           N  
ATOM   1514  CA  THR H 203      26.297   9.123  20.717  1.00 30.13           C  
ATOM   1515  CB  THR H 203      27.506   8.312  20.348  1.00 30.58           C  
ATOM   1516  OG1 THR H 203      27.325   7.726  19.067  1.00 29.89           O  
ATOM   1517  CG2 THR H 203      27.709   7.214  21.406  1.00 29.46           C  
ATOM   1518  C   THR H 203      26.547   9.745  22.057  1.00 30.86           C  
ATOM   1519  O   THR H 203      27.433  10.584  22.215  1.00 30.51           O  
ATOM   1520  N   ALA H 204      25.747   9.346  23.071  1.00 30.17           N  
ATOM   1521  CA  ALA H 204      25.927   9.903  24.381  1.00 30.60           C  
ATOM   1522  CB  ALA H 204      25.707  11.425  24.431  1.00 29.53           C  
ATOM   1523  C   ALA H 204      24.926   9.288  25.306  1.00 30.75           C  
ATOM   1524  O   ALA H 204      24.101   8.465  24.911  1.00 30.43           O  
ATOM   1525  N   MET H 205      25.021   9.666  26.596  1.00 30.54           N  
ATOM   1526  CA  MET H 205      24.090   9.230  27.591  1.00 31.44           C  
ATOM   1527  CB  MET H 205      24.752   8.976  28.956  1.00 31.65           C  
ATOM   1528  CG  MET H 205      23.817   8.356  29.994  1.00 38.31           C  
ATOM   1529  SD  MET H 205      23.408   6.613  29.684  1.00 42.77           S  
ATOM   1530  CE  MET H 205      25.087   5.993  29.991  1.00 37.33           C  
ATOM   1531  C   MET H 205      23.122  10.362  27.765  1.00 31.34           C  
ATOM   1532  O   MET H 205      23.526  11.523  27.816  1.00 31.54           O  
ATOM   1533  N   TYR H 206      21.809  10.052  27.841  1.00 30.29           N  
ATOM   1534  CA  TYR H 206      20.823  11.086  27.984  1.00 29.30           C  
ATOM   1535  CB  TYR H 206      19.796  11.119  26.836  1.00 28.62           C  
ATOM   1536  CG  TYR H 206      20.514  11.502  25.586  1.00 28.73           C  
ATOM   1537  CD1 TYR H 206      21.128  10.553  24.801  1.00 27.44           C  
ATOM   1538  CD2 TYR H 206      20.575  12.819  25.198  1.00 27.59           C  
ATOM   1539  CE1 TYR H 206      21.790  10.914  23.649  1.00 27.01           C  
ATOM   1540  CE2 TYR H 206      21.234  13.186  24.049  1.00 27.88           C  
ATOM   1541  CZ  TYR H 206      21.845  12.233  23.272  1.00 27.68           C  
ATOM   1542  OH  TYR H 206      22.522  12.613  22.094  1.00 27.33           O  
ATOM   1543  C   TYR H 206      20.061  10.855  29.256  1.00 30.09           C  
ATOM   1544  O   TYR H 206      19.535   9.767  29.490  1.00 31.40           O  
ATOM   1545  N   TYR H 207      19.966  11.902  30.105  1.00 29.11           N  
ATOM   1546  CA  TYR H 207      19.287  11.786  31.366  1.00 29.29           C  
ATOM   1547  CB  TYR H 207      20.128  12.215  32.586  1.00 29.82           C  
ATOM   1548  CG  TYR H 207      21.295  11.310  32.803  1.00 30.39           C  
ATOM   1549  CD1 TYR H 207      21.135  10.094  33.429  1.00 30.25           C  
ATOM   1550  CD2 TYR H 207      22.557  11.694  32.408  1.00 30.45           C  
ATOM   1551  CE1 TYR H 207      22.217   9.268  33.639  1.00 30.56           C  
ATOM   1552  CE2 TYR H 207      23.640  10.873  32.617  1.00 31.52           C  
ATOM   1553  CZ  TYR H 207      23.472   9.657  33.233  1.00 32.64           C  
ATOM   1554  OH  TYR H 207      24.583   8.813  33.449  1.00 33.90           O  
ATOM   1555  C   TYR H 207      18.116  12.727  31.374  1.00 29.55           C  
ATOM   1556  O   TYR H 207      18.158  13.798  30.774  1.00 28.82           O  
ATOM   1557  N   CYS H 208      17.011  12.310  32.033  1.00 29.17           N  
ATOM   1558  CA  CYS H 208      15.876  13.169  32.235  1.00 29.69           C  
ATOM   1559  CB  CYS H 208      14.517  12.533  31.851  1.00 29.50           C  
ATOM   1560  SG  CYS H 208      14.140  11.004  32.766  1.00 36.11           S  
ATOM   1561  C   CYS H 208      15.851  13.479  33.707  1.00 29.66           C  
ATOM   1562  O   CYS H 208      16.320  12.680  34.518  1.00 30.31           O  
ATOM   1563  N   ALA H 209      15.344  14.670  34.100  1.00 29.03           N  
ATOM   1564  CA  ALA H 209      15.322  14.995  35.501  1.00 29.48           C  
ATOM   1565  CB  ALA H 209      16.577  15.749  35.972  1.00 28.80           C  
ATOM   1566  C   ALA H 209      14.145  15.883  35.783  1.00 30.10           C  
ATOM   1567  O   ALA H 209      13.765  16.707  34.955  1.00 29.80           O  
ATOM   1568  N   ARG H 210      13.535  15.750  36.981  1.00 29.86           N  
ATOM   1569  CA  ARG H 210      12.411  16.590  37.289  1.00 29.75           C  
ATOM   1570  CB  ARG H 210      11.307  15.948  38.155  1.00 33.89           C  
ATOM   1571  CG  ARG H 210      11.755  15.514  39.549  1.00 34.48           C  
ATOM   1572  CD  ARG H 210      10.616  14.946  40.399  1.00 38.01           C  
ATOM   1573  NE  ARG H 210      10.022  16.052  41.198  1.00 40.52           N  
ATOM   1574  CZ  ARG H 210      10.339  16.137  42.521  1.00 40.94           C  
ATOM   1575  NH1 ARG H 210      11.166  15.204  43.066  1.00 43.58           N1+
ATOM   1576  NH2 ARG H 210       9.837  17.123  43.316  1.00 41.21           N  
ATOM   1577  C   ARG H 210      12.904  17.768  38.066  1.00 30.64           C  
ATOM   1578  O   ARG H 210      13.824  17.641  38.872  1.00 31.94           O  
ATOM   1579  N   TRP H 211      12.301  18.956  37.832  1.00 30.38           N  
ATOM   1580  CA  TRP H 211      12.716  20.140  38.538  1.00 30.66           C  
ATOM   1581  CB  TRP H 211      13.197  21.246  37.579  1.00 30.77           C  
ATOM   1582  CG  TRP H 211      14.443  20.841  36.822  1.00 30.76           C  
ATOM   1583  CD2 TRP H 211      15.776  21.291  37.117  1.00 30.70           C  
ATOM   1584  CD1 TRP H 211      14.554  19.996  35.756  1.00 29.08           C  
ATOM   1585  NE1 TRP H 211      15.871  19.875  35.383  1.00  0.00           N  
ATOM   1586  CE2 TRP H 211      16.634  20.672  36.211  1.00  0.00           C  
ATOM   1587  CE3 TRP H 211      16.245  22.153  38.066  1.00  0.00           C  
ATOM   1588  CZ2 TRP H 211      17.981  20.903  36.241  1.00  0.00           C  
ATOM   1589  CZ3 TRP H 211      17.603  22.384  38.098  1.00  0.00           C  
ATOM   1590  CH2 TRP H 211      18.454  21.769  37.203  1.00  0.00           C  
ATOM   1591  C   TRP H 211      11.572  20.672  39.376  1.00 31.65           C  
ATOM   1592  O   TRP H 211      10.462  20.846  38.880  1.00 32.59           O  
ATOM   1593  N   TYR H 212      11.770  20.343  40.672  1.00 27.89           N  
ATOM   1594  CA  TYR H 212      10.893  20.606  41.767  1.00 27.56           C  
ATOM   1595  CB  TYR H 212      11.177  19.619  42.914  1.00 27.72           C  
ATOM   1596  CG  TYR H 212      10.411  19.965  44.138  1.00 27.44           C  
ATOM   1597  CD1 TYR H 212       9.055  20.202  44.102  1.00 28.68           C  
ATOM   1598  CD2 TYR H 212      11.054  19.984  45.351  1.00 26.71           C  
ATOM   1599  CE1 TYR H 212       8.363  20.505  45.253  1.00 50.53           C  
ATOM   1600  CE2 TYR H 212      10.364  20.285  46.502  1.00 28.96           C  
ATOM   1601  CZ  TYR H 212       9.017  20.553  46.460  1.00 50.90           C  
ATOM   1602  OH  TYR H 212       8.316  20.865  47.646  1.00  0.00           O  
ATOM   1603  C   TYR H 212      11.047  22.009  42.205  1.00 29.22           C  
ATOM   1604  O   TYR H 212      10.092  22.745  42.431  1.00 29.05           O  
ATOM   1605  N   TYR H 213      12.299  22.435  42.313  1.00 29.25           N  
ATOM   1606  CA  TYR H 213      12.491  23.766  42.744  1.00 30.36           C  
ATOM   1607  CB  TYR H 213      13.061  23.858  44.175  1.00 34.20           C  
ATOM   1608  CG  TYR H 213      12.745  25.203  44.739  1.00 39.06           C  
ATOM   1609  CD1 TYR H 213      11.558  25.373  45.411  1.00 40.38           C  
ATOM   1610  CD2 TYR H 213      13.589  26.289  44.622  1.00 41.35           C  
ATOM   1611  CE1 TYR H 213      11.219  26.591  45.948  1.00 42.32           C  
ATOM   1612  CE2 TYR H 213      13.257  27.513  45.156  1.00 55.32           C  
ATOM   1613  CZ  TYR H 213      12.066  27.664  45.823  1.00 55.07           C  
ATOM   1614  OH  TYR H 213      11.702  28.907  46.381  1.00 57.16           O  
ATOM   1615  C   TYR H 213      13.515  24.193  41.776  1.00 28.92           C  
ATOM   1616  O   TYR H 213      13.507  23.789  40.613  1.00 27.65           O  
ATOM   1617  N   LYS H 214      14.415  25.040  42.244  1.00 27.57           N  
ATOM   1618  CA  LYS H 214      15.459  25.441  41.389  1.00 27.42           C  
ATOM   1619  CB  LYS H 214      16.512  26.309  42.089  1.00 27.05           C  
ATOM   1620  CG  LYS H 214      15.946  27.503  42.865  1.00 14.94           C  
ATOM   1621  CD  LYS H 214      15.204  28.553  42.038  1.00 15.67           C  
ATOM   1622  CE  LYS H 214      13.713  28.662  42.360  1.00  0.00           C  
ATOM   1623  NZ  LYS H 214      13.204  29.990  41.961  1.00  0.00           N1+
ATOM   1624  C   LYS H 214      16.182  24.206  40.932  1.00 26.68           C  
ATOM   1625  O   LYS H 214      16.586  24.251  39.775  1.00 26.28           O  
ATOM   1626  N   PRO H 215      16.424  23.158  41.746  1.00 24.68           N  
ATOM   1627  CA  PRO H 215      17.243  21.999  41.369  1.00 25.67           C  
ATOM   1628  CD  PRO H 215      16.587  23.418  43.174  1.00  0.00           C  
ATOM   1629  CB  PRO H 215      17.935  21.517  42.643  1.00 24.26           C  
ATOM   1630  CG  PRO H 215      17.126  22.126  43.788  1.00 45.46           C  
ATOM   1631  C   PRO H 215      16.751  20.801  40.617  1.00 26.25           C  
ATOM   1632  O   PRO H 215      15.566  20.709  40.316  1.00 26.36           O  
ATOM   1633  N   PHE H 216      17.707  19.888  40.305  1.00 25.35           N  
ATOM   1634  CA  PHE H 216      17.541  18.594  39.677  1.00 25.25           C  
ATOM   1635  CB  PHE H 216      18.839  18.103  38.956  1.00 23.00           C  
ATOM   1636  CG  PHE H 216      19.099  18.453  37.509  1.00 24.73           C  
ATOM   1637  CD1 PHE H 216      18.242  18.003  36.564  1.00 24.29           C  
ATOM   1638  CD2 PHE H 216      20.209  19.103  37.008  1.00 24.23           C  
ATOM   1639  CE1 PHE H 216      18.386  18.202  35.209  1.00 24.45           C  
ATOM   1640  CE2 PHE H 216      20.397  19.336  35.660  1.00 25.07           C  
ATOM   1641  CZ  PHE H 216      19.478  18.892  34.742  1.00 24.07           C  
ATOM   1642  C   PHE H 216      17.408  17.558  40.788  1.00 27.95           C  
ATOM   1643  O   PHE H 216      18.386  16.861  41.055  1.00 27.22           O  
ATOM   1644  N   ASP H 217      16.235  17.408  41.464  1.00 27.51           N  
ATOM   1645  CA  ASP H 217      16.101  16.463  42.566  1.00 29.64           C  
ATOM   1646  CB  ASP H 217      14.984  16.844  43.565  1.00 30.64           C  
ATOM   1647  CG  ASP H 217      13.659  16.983  42.839  1.00 32.82           C  
ATOM   1648  OD1 ASP H 217      13.625  16.723  41.607  1.00 32.34           O  
ATOM   1649  OD2 ASP H 217      12.667  17.372  43.506  1.00 32.79           O1-
ATOM   1650  C   ASP H 217      16.021  14.972  42.218  1.00 30.61           C  
ATOM   1651  O   ASP H 217      16.760  14.184  42.804  1.00 31.61           O  
ATOM   1652  N   VAL H 218      15.140  14.537  41.281  1.00 29.65           N  
ATOM   1653  CA  VAL H 218      15.009  13.184  40.834  1.00 28.94           C  
ATOM   1654  CB  VAL H 218      13.589  12.697  40.807  1.00 28.82           C  
ATOM   1655  CG1 VAL H 218      13.566  11.278  40.217  1.00  0.00           C  
ATOM   1656  CG2 VAL H 218      13.010  12.793  42.229  1.00  0.00           C  
ATOM   1657  C   VAL H 218      15.543  13.083  39.449  1.00 29.25           C  
ATOM   1658  O   VAL H 218      15.289  13.940  38.604  1.00 29.22           O  
ATOM   1659  N   TRP H 219      16.318  12.011  39.197  1.00 29.46           N  
ATOM   1660  CA  TRP H 219      16.907  11.812  37.909  1.00 29.15           C  
ATOM   1661  CB  TRP H 219      18.446  11.880  37.923  1.00 29.39           C  
ATOM   1662  CG  TRP H 219      19.021  13.260  38.148  1.00 29.37           C  
ATOM   1663  CD2 TRP H 219      19.802  13.969  37.173  1.00 28.67           C  
ATOM   1664  CD1 TRP H 219      18.963  14.057  39.254  1.00 29.92           C  
ATOM   1665  NE1 TRP H 219      19.652  15.226  39.024  1.00 30.52           N  
ATOM   1666  CE2 TRP H 219      20.175  15.183  37.749  1.00 30.24           C  
ATOM   1667  CE3 TRP H 219      20.178  13.635  35.904  1.00 27.63           C  
ATOM   1668  CZ2 TRP H 219      20.931  16.087  37.057  1.00 30.03           C  
ATOM   1669  CZ3 TRP H 219      20.942  14.548  35.210  1.00 28.24           C  
ATOM   1670  CH2 TRP H 219      21.311  15.750  35.775  1.00 28.90           C  
ATOM   1671  C   TRP H 219      16.555  10.439  37.444  1.00 29.57           C  
ATOM   1672  O   TRP H 219      16.310   9.535  38.242  1.00 29.88           O  
ATOM   1673  N   GLY H 220      16.495  10.268  36.111  1.00 29.61           N  
ATOM   1674  CA  GLY H 220      16.265   8.976  35.543  1.00 30.14           C  
ATOM   1675  C   GLY H 220      17.596   8.287  35.528  1.00 31.28           C  
ATOM   1676  O   GLY H 220      18.627   8.900  35.801  1.00 31.49           O  
ATOM   1677  N   GLN H 221      17.597   6.979  35.203  1.00 31.31           N  
ATOM   1678  CA  GLN H 221      18.779   6.159  35.167  1.00 32.56           C  
ATOM   1679  CB  GLN H 221      18.504   4.648  35.023  1.00 33.34           C  
ATOM   1680  CG  GLN H 221      17.921   4.221  33.676  1.00 35.21           C  
ATOM   1681  CD  GLN H 221      16.405   4.327  33.724  1.00 35.36           C  
ATOM   1682  OE1 GLN H 221      15.843   5.324  34.175  1.00 39.57           O  
ATOM   1683  NE2 GLN H 221      15.721   3.258  33.240  1.00 39.25           N  
ATOM   1684  C   GLN H 221      19.663   6.561  34.026  1.00 32.27           C  
ATOM   1685  O   GLN H 221      20.871   6.337  34.065  1.00 32.69           O  
ATOM   1686  N   GLY H 222      19.075   7.104  32.945  1.00 30.74           N  
ATOM   1687  CA  GLY H 222      19.841   7.500  31.798  1.00 31.23           C  
ATOM   1688  C   GLY H 222      19.602   6.501  30.711  1.00 31.74           C  
ATOM   1689  O   GLY H 222      19.371   5.320  30.968  1.00 32.36           O  
ATOM   1690  N   THR H 223      19.630   6.977  29.449  1.00 31.34           N  
ATOM   1691  CA  THR H 223      19.476   6.117  28.310  1.00 30.55           C  
ATOM   1692  CB  THR H 223      18.301   6.481  27.450  1.00 30.26           C  
ATOM   1693  OG1 THR H 223      17.100   6.405  28.203  1.00 30.54           O  
ATOM   1694  CG2 THR H 223      18.239   5.518  26.253  1.00 28.14           C  
ATOM   1695  C   THR H 223      20.707   6.286  27.473  1.00 30.96           C  
ATOM   1696  O   THR H 223      21.057   7.397  27.080  1.00 30.91           O  
ATOM   1697  N   LEU H 224      21.397   5.170  27.167  1.00 31.28           N  
ATOM   1698  CA  LEU H 224      22.601   5.246  26.391  1.00 31.06           C  
ATOM   1699  CB  LEU H 224      23.601   4.120  26.709  1.00 31.69           C  
ATOM   1700  CG  LEU H 224      24.900   4.183  25.884  1.00 32.86           C  
ATOM   1701  CD1 LEU H 224      25.721   5.438  26.223  1.00 33.73           C  
ATOM   1702  CD2 LEU H 224      25.710   2.885  26.029  1.00 32.14           C  
ATOM   1703  C   LEU H 224      22.229   5.105  24.952  1.00 31.30           C  
ATOM   1704  O   LEU H 224      21.492   4.196  24.577  1.00 31.57           O  
ATOM   1705  N   VAL H 225      22.722   6.031  24.104  1.00 30.81           N  
ATOM   1706  CA  VAL H 225      22.435   5.951  22.701  1.00 30.41           C  
ATOM   1707  CB  VAL H 225      21.705   7.154  22.178  1.00 30.11           C  
ATOM   1708  CG1 VAL H 225      21.525   6.996  20.659  1.00 28.48           C  
ATOM   1709  CG2 VAL H 225      20.380   7.303  22.947  1.00 28.50           C  
ATOM   1710  C   VAL H 225      23.742   5.874  21.974  1.00 30.97           C  
ATOM   1711  O   VAL H 225      24.605   6.738  22.129  1.00 31.61           O  
ATOM   1712  N   THR H 226      23.921   4.822  21.152  1.00 30.84           N  
ATOM   1713  CA  THR H 226      25.133   4.692  20.397  1.00 30.52           C  
ATOM   1714  CB  THR H 226      25.865   3.411  20.658  1.00 31.36           C  
ATOM   1715  OG1 THR H 226      25.010   2.308  20.413  1.00 34.46           O  
ATOM   1716  CG2 THR H 226      26.353   3.400  22.114  1.00 30.55           C  
ATOM   1717  C   THR H 226      24.776   4.731  18.950  1.00 30.01           C  
ATOM   1718  O   THR H 226      23.909   3.987  18.491  1.00 30.30           O  
ATOM   1719  N   VAL H 227      25.438   5.623  18.192  1.00 29.66           N  
ATOM   1720  CA  VAL H 227      25.156   5.725  16.792  1.00 29.58           C  
ATOM   1721  CB  VAL H 227      24.665   7.083  16.397  1.00 30.22           C  
ATOM   1722  CG1 VAL H 227      24.399   7.089  14.884  1.00 28.64           C  
ATOM   1723  CG2 VAL H 227      23.431   7.422  17.250  1.00 29.13           C  
ATOM   1724  C   VAL H 227      26.432   5.484  16.060  1.00 30.37           C  
ATOM   1725  O   VAL H 227      27.422   6.186  16.266  1.00 31.52           O  
ATOM   1726  N   SER H 228      26.446   4.474  15.169  1.00 31.40           N  
ATOM   1727  CA  SER H 228      27.643   4.203  14.429  1.00 31.31           C  
ATOM   1728  CB  SER H 228      28.589   3.205  15.123  1.00 32.13           C  
ATOM   1729  OG  SER H 228      27.975   1.929  15.222  1.00 31.46           O  
ATOM   1730  C   SER H 228      27.246   3.608  13.122  1.00 31.88           C  
ATOM   1731  O   SER H 228      26.141   3.092  12.968  1.00 32.30           O  
ATOM   1732  N   SER H 229      28.152   3.688  12.130  1.00 32.96           N  
ATOM   1733  CA  SER H 229      27.860   3.136  10.845  1.00 34.43           C  
ATOM   1734  CB  SER H 229      28.287   4.052   9.687  1.00 35.61           C  
ATOM   1735  OG  SER H 229      27.966   3.448   8.444  1.00 40.73           O  
ATOM   1736  C   SER H 229      28.662   1.845  10.733  1.00 34.85           C  
ATOM   1737  O   SER H 229      28.033   0.771  10.539  1.00 34.39           O  
ATOM   1738  OXT SER H 229      29.916   1.916  10.842  1.00  0.00           O1-
TER    1739      SER H 229 
CONECT  151  656
CONECT  656  151
CONECT  972 1560
CONECT 1560  972
END
