# Supplementary material for: Fully automated antibody structure prediction using BIOVIA tools: Validation study
Source: PLoS One. 2017 May 18;12(5):e0177923. doi: 10.1371/journal.pone.0177923 (PMC5436848; doi:10.1371/journal.pone.0177923)
Supplement: S2 Dataset — Predicted structures using the Top5 framework method, Chothia CDR definition with canonical filtering and generating 50 models. These were used in the comparison against predictions using no filtering. (ZIP) [file pone.0177923.s004.zip › 4M6O_LH_FV_FinalModel.pdb]

REMARK   Accelrys Discovery Studio PDB file
REMARK   Created:  2015-04-10T05:48:51Z
SSBOND   1 CYS L   23    CYS L   88                                     
SSBOND   2 CYS H  129    CYS H  203                                     
ATOM      1  N   ALA L   1      25.335  33.040  26.378  1.00 59.68           N1+
ATOM      2  CA  ALA L   1      25.306  31.926  27.348  1.00 58.06           C  
ATOM      3  CB  ALA L   1      25.670  30.597  26.664  1.00 61.98           C  
ATOM      4  C   ALA L   1      26.297  32.197  28.422  1.00 54.52           C  
ATOM      5  O   ALA L   1      27.293  32.883  28.197  1.00 55.97           O  
ATOM      6  N   ILE L   2      26.049  31.660  29.629  1.00 49.36           N  
ATOM      7  CA  ILE L   2      26.952  31.923  30.704  1.00 46.82           C  
ATOM      8  CB  ILE L   2      26.275  32.035  32.038  1.00 44.06           C  
ATOM      9  CG1 ILE L   2      25.286  33.212  32.025  1.00 41.23           C  
ATOM     10  CG2 ILE L   2      27.354  32.155  33.126  1.00 39.58           C  
ATOM     11  CD1 ILE L   2      24.354  33.242  33.235  1.00 42.41           C  
ATOM     12  C   ILE L   2      27.921  30.793  30.762  1.00 46.94           C  
ATOM     13  O   ILE L   2      27.541  29.628  30.873  1.00 45.48           O  
ATOM     14  N   GLN L   3      29.223  31.123  30.669  1.00 47.16           N  
ATOM     15  CA  GLN L   3      30.219  30.097  30.671  1.00 45.08           C  
ATOM     16  CB  GLN L   3      31.501  30.487  29.920  1.00 50.13           C  
ATOM     17  CG  GLN L   3      31.258  30.757  28.433  1.00 58.94           C  
ATOM     18  CD  GLN L   3      32.589  31.130  27.804  1.00 68.32           C  
ATOM     19  OE1 GLN L   3      33.425  30.268  27.538  1.00 74.56           O  
ATOM     20  NE2 GLN L   3      32.797  32.452  27.560  1.00 71.60           N  
ATOM     21  C   GLN L   3      30.585  29.797  32.086  1.00 42.15           C  
ATOM     22  O   GLN L   3      30.790  30.698  32.898  1.00 41.49           O  
ATOM     23  N   LEU L   4      30.663  28.493  32.412  1.00 40.83           N  
ATOM     24  CA  LEU L   4      31.012  28.087  33.741  1.00 37.28           C  
ATOM     25  CB  LEU L   4      30.082  27.005  34.317  1.00 36.96           C  
ATOM     26  CG  LEU L   4      28.631  27.477  34.507  1.00 35.88           C  
ATOM     27  CD1 LEU L   4      27.748  26.362  35.085  1.00  0.00           C  
ATOM     28  CD2 LEU L   4      28.571  28.775  35.328  1.00  0.00           C  
ATOM     29  C   LEU L   4      32.383  27.502  33.684  1.00 37.95           C  
ATOM     30  O   LEU L   4      32.659  26.614  32.880  1.00 38.29           O  
ATOM     31  N   THR L   5      33.287  27.998  34.548  1.00 39.16           N  
ATOM     32  CA  THR L   5      34.620  27.482  34.553  1.00 35.51           C  
ATOM     33  CB  THR L   5      35.650  28.536  34.241  1.00 38.67           C  
ATOM     34  OG1 THR L   5      36.909  27.934  33.988  1.00 42.39           O  
ATOM     35  CG2 THR L   5      35.754  29.527  35.411  1.00 39.36           C  
ATOM     36  C   THR L   5      34.867  26.910  35.912  1.00 33.19           C  
ATOM     37  O   THR L   5      34.619  27.552  36.932  1.00 39.01           O  
ATOM     38  N   GLN L   6      35.357  25.659  35.956  1.00 30.67           N  
ATOM     39  CA  GLN L   6      35.546  25.014  37.219  1.00 30.29           C  
ATOM     40  CB  GLN L   6      34.718  23.721  37.301  1.00 28.92           C  
ATOM     41  CG  GLN L   6      34.474  23.192  38.709  1.00 29.30           C  
ATOM     42  CD  GLN L   6      33.467  22.055  38.584  1.00 28.69           C  
ATOM     43  OE1 GLN L   6      32.800  21.910  37.560  1.00 26.92           O  
ATOM     44  NE2 GLN L   6      33.345  21.229  39.655  1.00 24.70           N  
ATOM     45  C   GLN L   6      37.005  24.695  37.354  1.00 32.24           C  
ATOM     46  O   GLN L   6      37.677  24.386  36.371  1.00 35.10           O  
ATOM     47  N   SER L   7      37.549  24.810  38.584  1.00 35.17           N  
ATOM     48  CA  SER L   7      38.939  24.513  38.797  1.00 34.99           C  
ATOM     49  CB  SER L   7      39.826  25.768  38.871  1.00 35.50           C  
ATOM     50  OG  SER L   7      39.788  26.476  37.640  1.00 43.00           O  
ATOM     51  C   SER L   7      39.042  23.844  40.130  1.00 35.22           C  
ATOM     52  O   SER L   7      38.279  24.177  41.036  1.00 32.88           O  
ATOM     53  N   PRO L   8      39.947  22.914  40.315  1.00 32.43           N  
ATOM     54  CA  PRO L   8      40.822  22.452  39.266  1.00 34.04           C  
ATOM     55  CD  PRO L   8      40.604  22.857  41.613  1.00 33.47           C  
ATOM     56  CB  PRO L   8      42.053  21.866  39.952  1.00 32.51           C  
ATOM     57  CG  PRO L   8      42.082  22.553  41.322  1.00 33.15           C  
ATOM     58  C   PRO L   8      40.125  21.411  38.454  1.00 33.45           C  
ATOM     59  O   PRO L   8      39.041  20.976  38.838  1.00 32.60           O  
ATOM     60  N   SER L   9      40.735  21.005  37.324  1.00 34.63           N  
ATOM     61  CA  SER L   9      40.172  19.976  36.504  1.00 30.33           C  
ATOM     62  CB  SER L   9      40.972  19.735  35.215  1.00 31.57           C  
ATOM     63  OG  SER L   9      40.366  18.703  34.451  1.00 41.27           O  
ATOM     64  C   SER L   9      40.185  18.704  37.292  1.00 31.52           C  
ATOM     65  O   SER L   9      39.233  17.927  37.243  1.00 34.56           O  
ATOM     66  N   SER L  10      41.278  18.454  38.043  1.00 33.55           N  
ATOM     67  CA  SER L  10      41.355  17.242  38.807  1.00 32.09           C  
ATOM     68  CB  SER L  10      42.099  16.122  38.055  1.00 32.36           C  
ATOM     69  OG  SER L  10      42.150  14.943  38.840  1.00 36.57           O  
ATOM     70  C   SER L  10      42.111  17.537  40.068  1.00 31.98           C  
ATOM     71  O   SER L  10      42.951  18.435  40.102  1.00 33.77           O  
ATOM     72  N   LEU L  11      41.806  16.788  41.147  1.00 31.02           N  
ATOM     73  CA  LEU L  11      42.455  16.959  42.425  1.00 30.96           C  
ATOM     74  CB  LEU L  11      41.550  17.416  43.577  1.00 31.97           C  
ATOM     75  CG  LEU L  11      41.121  18.876  43.674  1.00 31.30           C  
ATOM     76  CD1 LEU L  11      40.227  19.048  44.912  1.00 32.45           C  
ATOM     77  CD2 LEU L  11      42.329  19.821  43.728  1.00 29.24           C  
ATOM     78  C   LEU L  11      42.831  15.621  42.953  1.00 33.82           C  
ATOM     79  O   LEU L  11      42.080  14.655  42.830  1.00 34.08           O  
ATOM     80  N   SER L  12      43.998  15.554  43.615  1.00 37.53           N  
ATOM     81  CA  SER L  12      44.372  14.337  44.267  1.00 34.47           C  
ATOM     82  CB  SER L  12      45.832  13.928  44.016  1.00 35.99           C  
ATOM     83  OG  SER L  12      46.028  13.656  42.637  1.00 43.19           O  
ATOM     84  C   SER L  12      44.234  14.621  45.726  1.00 34.63           C  
ATOM     85  O   SER L  12      44.775  15.607  46.226  1.00 39.72           O  
ATOM     86  N   ALA L  13      43.501  13.754  46.452  1.00 33.14           N  
ATOM     87  CA  ALA L  13      43.267  14.010  47.840  1.00 32.37           C  
ATOM     88  CB  ALA L  13      41.890  14.651  48.088  1.00 30.53           C  
ATOM     89  C   ALA L  13      43.297  12.711  48.576  1.00 31.80           C  
ATOM     90  O   ALA L  13      43.192  11.638  47.985  1.00 34.47           O  
ATOM     91  N   SER L  14      43.464  12.787  49.910  1.00 32.85           N  
ATOM     92  CA  SER L  14      43.503  11.611  50.727  1.00 32.55           C  
ATOM     93  CB  SER L  14      44.761  11.525  51.602  1.00 33.04           C  
ATOM     94  OG  SER L  14      45.917  11.482  50.781  1.00 35.95           O  
ATOM     95  C   SER L  14      42.330  11.687  51.648  1.00 31.93           C  
ATOM     96  O   SER L  14      41.823  12.769  51.936  1.00 33.68           O  
ATOM     97  N   VAL L  15      41.860  10.527  52.144  1.00 30.74           N  
ATOM     98  CA  VAL L  15      40.717  10.563  53.005  1.00 31.45           C  
ATOM     99  CB  VAL L  15      40.235   9.211  53.451  1.00 30.72           C  
ATOM    100  CG1 VAL L  15      39.696   8.459  52.226  1.00 32.96           C  
ATOM    101  CG2 VAL L  15      41.388   8.481  54.157  1.00 31.02           C  
ATOM    102  C   VAL L  15      41.061  11.364  54.217  1.00 36.41           C  
ATOM    103  O   VAL L  15      42.148  11.242  54.779  1.00 38.73           O  
ATOM    104  N   GLY L  16      40.113  12.230  54.631  1.00 38.77           N  
ATOM    105  CA  GLY L  16      40.281  13.038  55.801  1.00 36.29           C  
ATOM    106  C   GLY L  16      40.690  14.428  55.417  1.00 37.94           C  
ATOM    107  O   GLY L  16      40.618  15.339  56.241  1.00 38.91           O  
ATOM    108  N   ASP L  17      41.123  14.651  54.162  1.00 35.10           N  
ATOM    109  CA  ASP L  17      41.550  15.985  53.847  1.00 37.05           C  
ATOM    110  CB  ASP L  17      42.630  16.067  52.750  1.00 36.76           C  
ATOM    111  CG  ASP L  17      42.122  15.454  51.459  1.00 39.06           C  
ATOM    112  OD1 ASP L  17      40.913  15.106  51.390  1.00 41.51           O  
ATOM    113  OD2 ASP L  17      42.954  15.315  50.525  1.00 42.59           O1-
ATOM    114  C   ASP L  17      40.383  16.857  53.507  1.00 40.01           C  
ATOM    115  O   ASP L  17      39.270  16.385  53.273  1.00 43.99           O  
ATOM    116  N   ARG L  18      40.624  18.184  53.508  1.00 42.29           N  
ATOM    117  CA  ARG L  18      39.605  19.144  53.211  1.00 38.98           C  
ATOM    118  CB  ARG L  18      39.762  20.433  54.032  1.00 38.41           C  
ATOM    119  CG  ARG L  18      38.585  21.402  53.936  1.00 43.16           C  
ATOM    120  CD  ARG L  18      38.744  22.597  54.877  1.00 42.91           C  
ATOM    121  NE  ARG L  18      37.494  23.403  54.814  1.00 46.87           N  
ATOM    122  CZ  ARG L  18      37.004  23.977  55.950  1.00 50.79           C  
ATOM    123  NH1 ARG L  18      37.654  23.804  57.138  1.00 54.20           N1+
ATOM    124  NH2 ARG L  18      35.862  24.723  55.903  1.00 50.73           N  
ATOM    125  C   ARG L  18      39.770  19.483  51.768  1.00 37.74           C  
ATOM    126  O   ARG L  18      40.880  19.753  51.311  1.00 38.49           O  
ATOM    127  N   VAL L  19      38.663  19.458  51.002  1.00 37.02           N  
ATOM    128  CA  VAL L  19      38.770  19.715  49.598  1.00 34.53           C  
ATOM    129  CB  VAL L  19      38.276  18.566  48.763  1.00 35.53           C  
ATOM    130  CG1 VAL L  19      38.302  18.973  47.283  1.00 35.77           C  
ATOM    131  CG2 VAL L  19      39.133  17.328  49.073  1.00 32.65           C  
ATOM    132  C   VAL L  19      37.937  20.907  49.268  1.00 33.06           C  
ATOM    133  O   VAL L  19      36.860  21.101  49.832  1.00 35.06           O  
ATOM    134  N   THR L  20      38.455  21.757  48.357  1.00 33.98           N  
ATOM    135  CA  THR L  20      37.732  22.920  47.932  1.00 35.58           C  
ATOM    136  CB  THR L  20      38.332  24.201  48.434  1.00 40.21           C  
ATOM    137  OG1 THR L  20      38.363  24.199  49.854  1.00 43.14           O  
ATOM    138  CG2 THR L  20      37.491  25.383  47.923  1.00 43.63           C  
ATOM    139  C   THR L  20      37.763  22.961  46.434  1.00 35.37           C  
ATOM    140  O   THR L  20      38.828  22.912  45.822  1.00 37.73           O  
ATOM    141  N   ILE L  21      36.573  23.064  45.807  1.00 33.32           N  
ATOM    142  CA  ILE L  21      36.464  23.126  44.378  1.00 31.54           C  
ATOM    143  CB  ILE L  21      35.565  22.065  43.810  1.00 30.85           C  
ATOM    144  CG1 ILE L  21      36.133  20.671  44.121  1.00 30.68           C  
ATOM    145  CG2 ILE L  21      35.387  22.335  42.307  1.00 31.41           C  
ATOM    146  CD1 ILE L  21      35.139  19.539  43.872  1.00 28.00           C  
ATOM    147  C   ILE L  21      35.855  24.454  44.062  1.00 32.11           C  
ATOM    148  O   ILE L  21      34.993  24.937  44.794  1.00 33.79           O  
ATOM    149  N   THR L  22      36.303  25.101  42.965  1.00 30.34           N  
ATOM    150  CA  THR L  22      35.776  26.407  42.709  1.00 30.92           C  
ATOM    151  CB  THR L  22      36.833  27.469  42.663  1.00 33.45           C  
ATOM    152  OG1 THR L  22      36.255  28.742  42.896  1.00 36.71           O  
ATOM    153  CG2 THR L  22      37.483  27.455  41.271  1.00 37.14           C  
ATOM    154  C   THR L  22      35.071  26.418  41.382  1.00 31.00           C  
ATOM    155  O   THR L  22      35.444  25.703  40.454  1.00 34.10           O  
ATOM    156  N   CYS L  23      33.993  27.227  41.282  1.00 33.47           N  
ATOM    157  CA  CYS L  23      33.249  27.373  40.059  1.00 32.50           C  
ATOM    158  CB  CYS L  23      31.835  26.744  40.140  1.00 32.64           C  
ATOM    159  SG  CYS L  23      30.896  26.794  38.580  1.00 42.83           S  
ATOM    160  C   CYS L  23      33.126  28.849  39.815  1.00 34.64           C  
ATOM    161  O   CYS L  23      32.901  29.623  40.745  1.00 35.70           O  
ATOM    162  N   ARG L  24      33.291  29.287  38.549  1.00 34.04           N  
ATOM    163  CA  ARG L  24      33.259  30.695  38.265  1.00 36.58           C  
ATOM    164  CB  ARG L  24      34.653  31.204  37.863  1.00 40.84           C  
ATOM    165  CG  ARG L  24      34.893  32.698  38.052  1.00 49.46           C  
ATOM    166  CD  ARG L  24      36.361  33.065  37.828  1.00 58.42           C  
ATOM    167  NE  ARG L  24      36.600  34.413  38.412  1.00 67.70           N  
ATOM    168  CZ  ARG L  24      37.744  34.640  39.121  1.00 73.27           C  
ATOM    169  NH1 ARG L  24      38.624  33.616  39.335  1.00 76.33           N1+
ATOM    170  NH2 ARG L  24      38.012  35.883  39.619  1.00 74.69           N  
ATOM    171  C   ARG L  24      32.329  30.904  37.106  1.00 37.02           C  
ATOM    172  O   ARG L  24      32.333  30.124  36.155  1.00 38.93           O  
ATOM    173  N   ALA L  25      31.507  31.976  37.154  1.00 38.41           N  
ATOM    174  CA  ALA L  25      30.563  32.239  36.104  1.00 38.10           C  
ATOM    175  CB  ALA L  25      29.134  32.485  36.619  1.00 34.58           C  
ATOM    176  C   ALA L  25      30.994  33.473  35.374  1.00 39.92           C  
ATOM    177  O   ALA L  25      31.625  34.365  35.939  1.00 40.97           O  
ATOM    178  N   SER L  26      30.724  33.501  34.054  1.00 72.68           N  
ATOM    179  CA  SER L  26      31.143  34.584  33.214  1.00 76.33           C  
ATOM    180  CB  SER L  26      30.842  34.350  31.726  1.00 78.94           C  
ATOM    181  OG  SER L  26      31.297  35.460  30.968  1.00 80.63           O  
ATOM    182  C   SER L  26      30.437  35.837  33.622  1.00 78.92           C  
ATOM    183  O   SER L  26      31.001  36.924  33.512  1.00 81.70           O  
ATOM    184  N   GLN L  27      29.177  35.718  34.085  1.00 75.62           N  
ATOM    185  CA  GLN L  27      28.452  36.890  34.485  1.00 75.92           C  
ATOM    186  CB  GLN L  27      27.439  37.374  33.431  1.00 77.15           C  
ATOM    187  CG  GLN L  27      26.334  36.377  33.087  1.00 82.05           C  
ATOM    188  CD  GLN L  27      25.511  36.993  31.964  1.00 88.37           C  
ATOM    189  OE1 GLN L  27      25.860  38.042  31.420  1.00 88.35           O  
ATOM    190  NE2 GLN L  27      24.391  36.319  31.595  1.00 84.08           N  
ATOM    191  C   GLN L  27      27.752  36.603  35.782  1.00 74.30           C  
ATOM    192  O   GLN L  27      27.709  35.459  36.229  1.00 70.83           O  
ATOM    193  N   GLY L  28      27.221  37.662  36.434  1.00 73.85           N  
ATOM    194  CA  GLY L  28      26.586  37.559  37.722  1.00 71.57           C  
ATOM    195  C   GLY L  28      25.304  36.785  37.635  1.00 70.19           C  
ATOM    196  O   GLY L  28      24.288  37.263  37.133  1.00 70.63           O  
ATOM    197  N   ILE L  29      25.371  35.535  38.118  1.00 66.10           N  
ATOM    198  CA  ILE L  29      24.347  34.537  38.244  1.00 63.95           C  
ATOM    199  CB  ILE L  29      24.864  33.129  38.146  1.00 63.13           C  
ATOM    200  CG1 ILE L  29      25.817  32.760  39.289  1.00 62.38           C  
ATOM    201  CG2 ILE L  29      25.506  32.998  36.758  1.00 65.03           C  
ATOM    202  CD1 ILE L  29      26.120  31.263  39.334  1.00 62.36           C  
ATOM    203  C   ILE L  29      23.455  34.677  39.447  1.00 64.37           C  
ATOM    204  O   ILE L  29      22.465  33.954  39.542  1.00 62.47           O  
ATOM    205  N   SER L  30      23.874  35.429  40.489  1.00 65.01           N  
ATOM    206  CA  SER L  30      23.067  35.524  41.679  1.00 64.92           C  
ATOM    207  CB  SER L  30      21.536  35.623  41.478  1.00 65.62           C  
ATOM    208  OG  SER L  30      21.192  36.849  40.849  1.00 70.15           O  
ATOM    209  C   SER L  30      23.386  34.290  42.462  1.00 64.57           C  
ATOM    210  O   SER L  30      24.534  33.852  42.482  1.00 65.53           O  
ATOM    211  N   SER L  31      22.397  33.761  43.209  1.00 61.09           N  
ATOM    212  CA  SER L  31      22.527  32.554  43.986  1.00 59.53           C  
ATOM    213  CB  SER L  31      21.612  32.555  45.225  1.00 60.84           C  
ATOM    214  OG  SER L  31      20.249  32.613  44.832  1.00 63.20           O  
ATOM    215  C   SER L  31      22.202  31.320  43.186  1.00 58.76           C  
ATOM    216  O   SER L  31      22.220  30.218  43.734  1.00 57.08           O  
ATOM    217  N   ALA L  32      21.867  31.427  41.886  1.00 57.18           N  
ATOM    218  CA  ALA L  32      21.425  30.208  41.262  1.00 55.14           C  
ATOM    219  CB  ALA L  32      20.616  30.475  39.981  1.00 55.94           C  
ATOM    220  C   ALA L  32      22.590  29.321  40.863  1.00 55.35           C  
ATOM    221  O   ALA L  32      22.935  29.320  39.681  1.00 55.89           O  
ATOM    222  N   LEU L  33      23.178  28.495  41.795  1.00 26.20           N  
ATOM    223  CA  LEU L  33      24.224  27.601  41.383  1.00 26.90           C  
ATOM    224  CB  LEU L  33      25.621  28.093  41.801  1.00 26.98           C  
ATOM    225  CG  LEU L  33      26.766  27.178  41.336  1.00 26.55           C  
ATOM    226  CD1 LEU L  33      26.983  27.289  39.820  1.00 26.72           C  
ATOM    227  CD2 LEU L  33      28.046  27.406  42.150  1.00 28.57           C  
ATOM    228  C   LEU L  33      24.013  26.297  42.096  1.00 27.32           C  
ATOM    229  O   LEU L  33      23.775  26.281  43.302  1.00 24.72           O  
ATOM    230  N   ALA L  34      24.101  25.157  41.376  1.00 25.85           N  
ATOM    231  CA  ALA L  34      23.936  23.890  42.045  1.00 24.94           C  
ATOM    232  CB  ALA L  34      22.744  23.033  41.589  1.00 23.52           C  
ATOM    233  C   ALA L  34      25.163  23.049  41.851  1.00 21.98           C  
ATOM    234  O   ALA L  34      25.946  23.252  40.923  1.00 22.58           O  
ATOM    235  N   TRP L  35      25.370  22.084  42.772  1.00 22.29           N  
ATOM    236  CA  TRP L  35      26.511  21.215  42.693  1.00 20.28           C  
ATOM    237  CB  TRP L  35      27.435  21.322  43.919  1.00 20.70           C  
ATOM    238  CG  TRP L  35      28.121  22.662  44.055  1.00 20.92           C  
ATOM    239  CD2 TRP L  35      29.372  22.997  43.432  1.00 23.18           C  
ATOM    240  CD1 TRP L  35      27.727  23.769  44.751  1.00 22.22           C  
ATOM    241  NE1 TRP L  35      28.656  24.772  44.602  1.00 22.41           N  
ATOM    242  CE2 TRP L  35      29.672  24.311  43.791  1.00 22.20           C  
ATOM    243  CE3 TRP L  35      30.200  22.269  42.625  1.00 21.53           C  
ATOM    244  CZ2 TRP L  35      30.812  24.920  43.346  1.00 24.43           C  
ATOM    245  CZ3 TRP L  35      31.348  22.886  42.181  1.00 21.94           C  
ATOM    246  CH2 TRP L  35      31.649  24.185  42.534  1.00 22.45           C  
ATOM    247  C   TRP L  35      26.038  19.795  42.620  1.00 19.82           C  
ATOM    248  O   TRP L  35      25.172  19.371  43.383  1.00 22.86           O  
ATOM    249  N   TYR L  36      26.630  19.007  41.697  1.00 19.93           N  
ATOM    250  CA  TYR L  36      26.218  17.641  41.514  1.00 18.79           C  
ATOM    251  CB  TYR L  36      25.652  17.345  40.110  1.00 18.93           C  
ATOM    252  CG  TYR L  36      24.459  18.204  39.839  1.00 19.84           C  
ATOM    253  CD1 TYR L  36      23.197  17.813  40.210  1.00 20.41           C  
ATOM    254  CD2 TYR L  36      24.595  19.413  39.205  1.00 20.10           C  
ATOM    255  CE1 TYR L  36      22.100  18.605  39.958  1.00 19.57           C  
ATOM    256  CE2 TYR L  36      23.501  20.210  38.949  1.00 21.27           C  
ATOM    257  CZ  TYR L  36      22.245  19.810  39.324  1.00 21.51           C  
ATOM    258  OH  TYR L  36      21.121  20.623  39.064  1.00 23.28           O  
ATOM    259  C   TYR L  36      27.423  16.755  41.663  1.00 21.84           C  
ATOM    260  O   TYR L  36      28.556  17.169  41.415  1.00 22.90           O  
ATOM    261  N   GLN L  37      27.197  15.497  42.104  1.00 22.79           N  
ATOM    262  CA  GLN L  37      28.255  14.535  42.262  1.00 22.75           C  
ATOM    263  CB  GLN L  37      28.324  13.944  43.681  1.00 23.23           C  
ATOM    264  CG  GLN L  37      29.439  12.915  43.870  1.00 20.97           C  
ATOM    265  CD  GLN L  37      29.257  12.270  45.238  1.00 24.37           C  
ATOM    266  OE1 GLN L  37      28.204  11.709  45.536  1.00 27.98           O  
ATOM    267  NE2 GLN L  37      30.308  12.355  46.097  1.00 26.93           N  
ATOM    268  C   GLN L  37      27.952  13.390  41.346  1.00 24.17           C  
ATOM    269  O   GLN L  37      26.812  12.933  41.274  1.00 26.35           O  
ATOM    270  N   GLN L  38      28.966  12.893  40.609  1.00 23.56           N  
ATOM    271  CA  GLN L  38      28.706  11.786  39.734  1.00 21.47           C  
ATOM    272  CB  GLN L  38      28.678  12.172  38.245  1.00 20.47           C  
ATOM    273  CG  GLN L  38      28.379  10.992  37.318  1.00 21.16           C  
ATOM    274  CD  GLN L  38      28.377  11.495  35.882  1.00 23.41           C  
ATOM    275  OE1 GLN L  38      29.059  12.463  35.548  1.00 26.95           O  
ATOM    276  NE2 GLN L  38      27.590  10.818  35.005  1.00 20.39           N  
ATOM    277  C   GLN L  38      29.777  10.756  39.909  1.00 23.19           C  
ATOM    278  O   GLN L  38      30.967  11.067  39.944  1.00 26.46           O  
ATOM    279  N   LYS L  39      29.360   9.480  40.019  1.00 25.31           N  
ATOM    280  CA  LYS L  39      30.275   8.388  40.167  1.00 25.40           C  
ATOM    281  CB  LYS L  39      29.875   7.418  41.291  1.00 28.37           C  
ATOM    282  CG  LYS L  39      29.897   8.081  42.671  1.00 30.60           C  
ATOM    283  CD  LYS L  39      29.174   7.287  43.761  1.00 32.68           C  
ATOM    284  CE  LYS L  39      29.186   7.981  45.125  1.00 38.25           C  
ATOM    285  NZ  LYS L  39      28.429   7.181  46.115  1.00 44.42           N1+
ATOM    286  C   LYS L  39      30.243   7.655  38.867  1.00 28.53           C  
ATOM    287  O   LYS L  39      29.321   7.830  38.070  1.00 29.89           O  
ATOM    288  N   PRO L  40      31.224   6.842  38.610  1.00 31.51           N  
ATOM    289  CA  PRO L  40      31.254   6.191  37.334  1.00 34.56           C  
ATOM    290  CD  PRO L  40      32.560   7.079  39.128  1.00 32.91           C  
ATOM    291  CB  PRO L  40      32.634   5.548  37.234  1.00 36.82           C  
ATOM    292  CG  PRO L  40      33.518   6.484  38.081  1.00 34.13           C  
ATOM    293  C   PRO L  40      30.108   5.264  37.102  1.00 34.67           C  
ATOM    294  O   PRO L  40      29.766   4.487  37.992  1.00 34.59           O  
ATOM    295  N   GLY L  41      29.502   5.349  35.902  1.00 34.86           N  
ATOM    296  CA  GLY L  41      28.441   4.470  35.512  1.00 40.18           C  
ATOM    297  C   GLY L  41      27.177   4.839  36.221  1.00 40.12           C  
ATOM    298  O   GLY L  41      26.207   4.085  36.178  1.00 43.54           O  
ATOM    299  N   LYS L  42      27.134   6.006  36.892  1.00 33.52           N  
ATOM    300  CA  LYS L  42      25.918   6.312  37.589  1.00 28.79           C  
ATOM    301  CB  LYS L  42      26.043   6.258  39.120  1.00 32.38           C  
ATOM    302  CG  LYS L  42      26.316   4.848  39.649  1.00 38.72           C  
ATOM    303  CD  LYS L  42      26.595   4.807  41.151  1.00 47.51           C  
ATOM    304  CE  LYS L  42      25.334   4.979  42.000  1.00 57.61           C  
ATOM    305  NZ  LYS L  42      25.680   4.936  43.437  1.00 59.45           N1+
ATOM    306  C   LYS L  42      25.463   7.689  37.222  1.00 29.89           C  
ATOM    307  O   LYS L  42      26.216   8.484  36.663  1.00 28.60           O  
ATOM    308  N   ALA L  43      24.181   7.984  37.515  1.00 27.66           N  
ATOM    309  CA  ALA L  43      23.600   9.265  37.228  1.00 24.76           C  
ATOM    310  CB  ALA L  43      22.062   9.263  37.252  1.00 24.59           C  
ATOM    311  C   ALA L  43      24.077  10.235  38.262  1.00 23.93           C  
ATOM    312  O   ALA L  43      24.525   9.847  39.340  1.00 26.15           O  
ATOM    313  N   PRO L  44      24.006  11.501  37.948  1.00 21.90           N  
ATOM    314  CA  PRO L  44      24.451  12.506  38.872  1.00 20.65           C  
ATOM    315  CD  PRO L  44      24.128  11.935  36.564  1.00 22.06           C  
ATOM    316  CB  PRO L  44      24.550  13.798  38.064  1.00 20.64           C  
ATOM    317  CG  PRO L  44      24.801  13.316  36.625  1.00 22.02           C  
ATOM    318  C   PRO L  44      23.511  12.627  40.033  1.00 22.98           C  
ATOM    319  O   PRO L  44      22.345  12.260  39.895  1.00 29.01           O  
ATOM    320  N   LYS L  45      24.015  13.109  41.189  1.00 22.91           N  
ATOM    321  CA  LYS L  45      23.205  13.352  42.354  1.00 22.43           C  
ATOM    322  CB  LYS L  45      23.698  12.715  43.662  1.00 25.06           C  
ATOM    323  CG  LYS L  45      23.346  11.255  43.916  1.00 33.76           C  
ATOM    324  CD  LYS L  45      23.979  10.758  45.217  1.00 41.48           C  
ATOM    325  CE  LYS L  45      23.438   9.419  45.711  1.00 46.71           C  
ATOM    326  NZ  LYS L  45      23.988   9.124  47.054  1.00 52.15           N1+
ATOM    327  C   LYS L  45      23.312  14.812  42.666  1.00 24.08           C  
ATOM    328  O   LYS L  45      24.374  15.408  42.496  1.00 25.71           O  
ATOM    329  N   LEU L  46      22.211  15.410  43.170  1.00 23.37           N  
ATOM    330  CA  LEU L  46      22.168  16.805  43.530  1.00 24.13           C  
ATOM    331  CB  LEU L  46      20.728  17.365  43.497  1.00 24.67           C  
ATOM    332  CG  LEU L  46      20.569  18.853  43.874  1.00 23.63           C  
ATOM    333  CD1 LEU L  46      21.277  19.780  42.877  1.00 21.23           C  
ATOM    334  CD2 LEU L  46      19.086  19.220  44.053  1.00 22.57           C  
ATOM    335  C   LEU L  46      22.669  16.938  44.940  1.00 23.67           C  
ATOM    336  O   LEU L  46      22.098  16.357  45.863  1.00 25.07           O  
ATOM    337  N   LEU L  47      23.851  17.576  45.118  1.00 22.07           N  
ATOM    338  CA  LEU L  47      24.392  17.859  46.421  1.00 23.80           C  
ATOM    339  CB  LEU L  47      25.916  18.050  46.374  1.00 25.25           C  
ATOM    340  CG  LEU L  47      26.689  16.790  45.947  1.00 24.04           C  
ATOM    341  CD1 LEU L  47      28.204  17.054  45.925  1.00 24.28           C  
ATOM    342  CD2 LEU L  47      26.316  15.579  46.822  1.00 25.94           C  
ATOM    343  C   LEU L  47      23.830  19.100  47.059  1.00 26.34           C  
ATOM    344  O   LEU L  47      23.292  19.058  48.164  1.00 26.14           O  
ATOM    345  N   ILE L  48      23.941  20.247  46.349  1.00 26.00           N  
ATOM    346  CA  ILE L  48      23.571  21.521  46.906  1.00 24.50           C  
ATOM    347  CB  ILE L  48      24.761  22.303  47.385  1.00 27.17           C  
ATOM    348  CG1 ILE L  48      25.477  21.545  48.513  1.00 26.15           C  
ATOM    349  CG2 ILE L  48      24.290  23.711  47.786  1.00 24.13           C  
ATOM    350  CD1 ILE L  48      26.847  22.125  48.860  1.00 31.66           C  
ATOM    351  C   ILE L  48      22.919  22.343  45.840  1.00 25.05           C  
ATOM    352  O   ILE L  48      23.294  22.262  44.671  1.00 26.28           O  
ATOM    353  N   TYR L  49      21.912  23.160  46.220  1.00 26.62           N  
ATOM    354  CA  TYR L  49      21.321  24.026  45.243  1.00 28.15           C  
ATOM    355  CB  TYR L  49      19.937  23.593  44.672  1.00 29.46           C  
ATOM    356  CG  TYR L  49      18.768  23.781  45.586  1.00 31.95           C  
ATOM    357  CD1 TYR L  49      18.532  22.931  46.640  1.00 32.75           C  
ATOM    358  CD2 TYR L  49      17.865  24.796  45.351  1.00 32.75           C  
ATOM    359  CE1 TYR L  49      17.441  23.115  47.456  1.00 35.65           C  
ATOM    360  CE2 TYR L  49      16.770  24.986  46.163  1.00 31.04           C  
ATOM    361  CZ  TYR L  49      16.560  24.142  47.223  1.00 34.64           C  
ATOM    362  OH  TYR L  49      15.444  24.319  48.068  1.00 39.34           O  
ATOM    363  C   TYR L  49      21.233  25.389  45.853  1.00 29.80           C  
ATOM    364  O   TYR L  49      21.444  25.555  47.052  1.00 31.02           O  
ATOM    365  N   ASP L  50      20.920  26.399  45.033  1.00 53.13           N  
ATOM    366  CA  ASP L  50      20.791  27.727  45.547  1.00 53.66           C  
ATOM    367  CB  ASP L  50      19.653  27.882  46.578  1.00 52.54           C  
ATOM    368  CG  ASP L  50      19.422  29.368  46.830  1.00 59.48           C  
ATOM    369  OD1 ASP L  50      19.884  30.189  45.993  1.00 59.08           O  
ATOM    370  OD2 ASP L  50      18.785  29.700  47.864  1.00 62.10           O1-
ATOM    371  C   ASP L  50      22.081  28.115  46.199  1.00 57.06           C  
ATOM    372  O   ASP L  50      22.099  28.863  47.174  1.00 57.36           O  
ATOM    373  N   ALA L  51      23.197  27.576  45.674  1.00 56.04           N  
ATOM    374  CA  ALA L  51      24.541  27.925  46.041  1.00 57.07           C  
ATOM    375  CB  ALA L  51      24.774  29.444  46.014  1.00 57.27           C  
ATOM    376  C   ALA L  51      24.932  27.442  47.407  1.00 60.25           C  
ATOM    377  O   ALA L  51      26.113  27.174  47.630  1.00 58.49           O  
ATOM    378  N   SER L  52      23.975  27.242  48.339  1.00 57.10           N  
ATOM    379  CA  SER L  52      24.436  26.867  49.648  1.00 56.78           C  
ATOM    380  CB  SER L  52      24.594  28.081  50.579  1.00 57.29           C  
ATOM    381  OG  SER L  52      23.329  28.675  50.826  1.00 65.84           O  
ATOM    382  C   SER L  52      23.490  25.912  50.349  1.00 60.32           C  
ATOM    383  O   SER L  52      23.828  25.435  51.430  1.00 60.59           O  
ATOM    384  N   SER L  53      22.316  25.567  49.768  1.00 30.09           N  
ATOM    385  CA  SER L  53      21.339  24.762  50.445  1.00 32.12           C  
ATOM    386  CB  SER L  53      19.902  25.008  49.948  1.00 33.49           C  
ATOM    387  OG  SER L  53      19.514  26.350  50.201  1.00 34.59           O  
ATOM    388  C   SER L  53      21.647  23.324  50.171  1.00 30.60           C  
ATOM    389  O   SER L  53      21.792  22.918  49.018  1.00 31.83           O  
ATOM    390  N   LEU L  54      21.763  22.516  51.246  1.00 29.61           N  
ATOM    391  CA  LEU L  54      22.038  21.111  51.093  1.00 31.89           C  
ATOM    392  CB  LEU L  54      22.662  20.443  52.335  1.00 34.93           C  
ATOM    393  CG  LEU L  54      24.136  20.795  52.587  1.00 38.40           C  
ATOM    394  CD1 LEU L  54      24.662  20.094  53.847  1.00 39.38           C  
ATOM    395  CD2 LEU L  54      25.003  20.474  51.358  1.00 37.75           C  
ATOM    396  C   LEU L  54      20.758  20.399  50.826  1.00 34.45           C  
ATOM    397  O   LEU L  54      19.732  20.686  51.440  1.00 40.44           O  
ATOM    398  N   GLU L  55      20.790  19.431  49.889  1.00 35.96           N  
ATOM    399  CA  GLU L  55      19.598  18.688  49.617  1.00 37.32           C  
ATOM    400  CB  GLU L  55      19.557  18.000  48.237  1.00 39.29           C  
ATOM    401  CG  GLU L  55      18.190  17.398  47.871  1.00 40.82           C  
ATOM    402  CD  GLU L  55      17.204  18.506  47.482  1.00 39.01           C  
ATOM    403  OE1 GLU L  55      16.850  19.333  48.365  1.00 41.29           O  
ATOM    404  OE2 GLU L  55      16.779  18.534  46.296  1.00  0.00           O1-
ATOM    405  C   GLU L  55      19.483  17.664  50.697  1.00 37.11           C  
ATOM    406  O   GLU L  55      20.472  17.296  51.330  1.00 37.11           O  
ATOM    407  N   SER L  56      18.255  17.184  50.959  1.00 38.97           N  
ATOM    408  CA  SER L  56      18.083  16.266  52.044  1.00 40.06           C  
ATOM    409  CB  SER L  56      16.615  15.872  52.287  1.00 42.22           C  
ATOM    410  OG  SER L  56      15.855  17.016  52.648  1.00 45.28           O  
ATOM    411  C   SER L  56      18.835  15.010  51.745  1.00 38.11           C  
ATOM    412  O   SER L  56      18.911  14.570  50.600  1.00 37.53           O  
ATOM    413  N   GLY L  57      19.430  14.414  52.799  1.00 40.55           N  
ATOM    414  CA  GLY L  57      20.115  13.159  52.687  1.00 41.66           C  
ATOM    415  C   GLY L  57      21.572  13.372  52.409  1.00 41.52           C  
ATOM    416  O   GLY L  57      22.349  12.420  52.442  1.00 39.58           O  
ATOM    417  N   VAL L  58      21.991  14.621  52.128  1.00 40.75           N  
ATOM    418  CA  VAL L  58      23.381  14.858  51.842  1.00 35.45           C  
ATOM    419  CB  VAL L  58      23.611  16.063  50.972  1.00 36.05           C  
ATOM    420  CG1 VAL L  58      25.125  16.250  50.776  1.00 35.01           C  
ATOM    421  CG2 VAL L  58      22.831  15.880  49.658  1.00 35.51           C  
ATOM    422  C   VAL L  58      24.094  15.090  53.141  1.00 35.58           C  
ATOM    423  O   VAL L  58      23.576  15.765  54.029  1.00 36.76           O  
ATOM    424  N   PRO L  59      25.287  14.555  53.263  1.00 34.02           N  
ATOM    425  CA  PRO L  59      26.045  14.682  54.482  1.00 33.56           C  
ATOM    426  CD  PRO L  59      25.647  13.356  52.522  1.00 33.36           C  
ATOM    427  CB  PRO L  59      27.209  13.701  54.355  1.00 34.25           C  
ATOM    428  CG  PRO L  59      26.673  12.620  53.402  1.00 36.22           C  
ATOM    429  C   PRO L  59      26.489  16.093  54.727  1.00 37.16           C  
ATOM    430  O   PRO L  59      26.743  16.819  53.768  1.00 38.50           O  
ATOM    431  N   SER L  60      26.625  16.475  56.013  1.00 41.48           N  
ATOM    432  CA  SER L  60      26.956  17.806  56.447  1.00 41.49           C  
ATOM    433  CB  SER L  60      26.867  17.966  57.972  1.00 44.10           C  
ATOM    434  OG  SER L  60      25.537  17.735  58.408  1.00 56.38           O  
ATOM    435  C   SER L  60      28.358  18.154  56.054  1.00 39.23           C  
ATOM    436  O   SER L  60      28.764  19.310  56.168  1.00 40.44           O  
ATOM    437  N   ARG L  61      29.136  17.164  55.588  1.00 34.04           N  
ATOM    438  CA  ARG L  61      30.505  17.374  55.211  1.00 33.46           C  
ATOM    439  CB  ARG L  61      31.190  16.104  54.678  1.00 32.87           C  
ATOM    440  CG  ARG L  61      31.172  14.923  55.644  1.00 33.79           C  
ATOM    441  CD  ARG L  61      32.125  13.793  55.245  1.00 31.54           C  
ATOM    442  NE  ARG L  61      31.693  13.245  53.928  1.00 29.48           N  
ATOM    443  CZ  ARG L  61      30.745  12.265  53.878  1.00 32.30           C  
ATOM    444  NH1 ARG L  61      30.127  11.857  55.026  1.00 33.64           N1+
ATOM    445  NH2 ARG L  61      30.419  11.694  52.683  1.00 34.81           N  
ATOM    446  C   ARG L  61      30.536  18.332  54.063  1.00 33.62           C  
ATOM    447  O   ARG L  61      31.511  19.065  53.887  1.00 36.92           O  
ATOM    448  N   PHE L  62      29.483  18.299  53.221  1.00 31.46           N  
ATOM    449  CA  PHE L  62      29.432  19.123  52.047  1.00 32.04           C  
ATOM    450  CB  PHE L  62      28.590  18.528  50.905  1.00 32.12           C  
ATOM    451  CG  PHE L  62      29.260  17.300  50.393  1.00 27.84           C  
ATOM    452  CD1 PHE L  62      30.188  17.389  49.383  1.00 26.55           C  
ATOM    453  CD2 PHE L  62      28.967  16.062  50.916  1.00 27.31           C  
ATOM    454  CE1 PHE L  62      30.813  16.265  48.899  1.00 26.43           C  
ATOM    455  CE2 PHE L  62      29.590  14.934  50.434  1.00 26.90           C  
ATOM    456  CZ  PHE L  62      30.514  15.032  49.423  1.00 28.13           C  
ATOM    457  C   PHE L  62      28.812  20.449  52.367  1.00 31.30           C  
ATOM    458  O   PHE L  62      27.805  20.535  53.069  1.00 34.64           O  
ATOM    459  N   SER L  63      29.422  21.535  51.846  1.00 29.39           N  
ATOM    460  CA  SER L  63      28.891  22.849  52.053  1.00 32.42           C  
ATOM    461  CB  SER L  63      29.506  23.573  53.263  1.00 35.11           C  
ATOM    462  OG  SER L  63      30.894  23.783  53.050  1.00 40.38           O  
ATOM    463  C   SER L  63      29.214  23.664  50.843  1.00 30.05           C  
ATOM    464  O   SER L  63      30.171  23.378  50.126  1.00 31.22           O  
ATOM    465  N   GLY L  64      28.404  24.712  50.587  1.00 30.88           N  
ATOM    466  CA  GLY L  64      28.650  25.552  49.454  1.00 30.44           C  
ATOM    467  C   GLY L  64      28.503  26.967  49.905  1.00 35.90           C  
ATOM    468  O   GLY L  64      27.874  27.249  50.925  1.00 35.57           O  
ATOM    469  N   SER L  65      29.105  27.901  49.144  1.00 35.14           N  
ATOM    470  CA  SER L  65      29.016  29.290  49.480  1.00 37.75           C  
ATOM    471  CB  SER L  65      30.050  29.737  50.527  1.00 38.97           C  
ATOM    472  OG  SER L  65      31.368  29.575  50.021  1.00 46.95           O  
ATOM    473  C   SER L  65      29.279  30.063  48.226  1.00 38.02           C  
ATOM    474  O   SER L  65      29.637  29.487  47.199  1.00 37.78           O  
ATOM    475  N   GLY L  66      29.101  31.399  48.281  1.00 41.30           N  
ATOM    476  CA  GLY L  66      29.395  32.217  47.137  1.00 44.22           C  
ATOM    477  C   GLY L  66      28.142  32.810  46.578  1.00 46.93           C  
ATOM    478  O   GLY L  66      27.032  32.376  46.880  1.00 46.33           O  
ATOM    479  N   SER L  67      28.317  33.871  45.759  1.00 49.46           N  
ATOM    480  CA  SER L  67      27.232  34.548  45.113  1.00 51.03           C  
ATOM    481  CB  SER L  67      26.574  35.635  45.978  1.00 54.17           C  
ATOM    482  OG  SER L  67      25.975  35.059  47.129  1.00 60.50           O  
ATOM    483  C   SER L  67      27.810  35.258  43.931  1.00 47.87           C  
ATOM    484  O   SER L  67      29.019  35.475  43.850  1.00 48.37           O  
ATOM    485  N   GLY L  68      26.943  35.654  42.981  1.00 44.13           N  
ATOM    486  CA  GLY L  68      27.419  36.377  41.842  1.00 44.89           C  
ATOM    487  C   GLY L  68      28.198  35.465  40.943  1.00 43.92           C  
ATOM    488  O   GLY L  68      27.646  34.560  40.322  1.00 44.48           O  
ATOM    489  N   THR L  69      29.477  35.818  40.731  1.00 40.31           N  
ATOM    490  CA  THR L  69      30.428  35.130  39.899  1.00 40.61           C  
ATOM    491  CB  THR L  69      31.483  36.061  39.388  1.00 43.29           C  
ATOM    492  OG1 THR L  69      30.884  37.132  38.676  1.00 49.31           O  
ATOM    493  CG2 THR L  69      32.415  35.274  38.458  1.00 46.72           C  
ATOM    494  C   THR L  69      31.164  33.978  40.538  1.00 39.59           C  
ATOM    495  O   THR L  69      31.564  33.053  39.832  1.00 41.79           O  
ATOM    496  N   ASP L  70      31.431  34.018  41.863  1.00 40.12           N  
ATOM    497  CA  ASP L  70      32.336  33.030  42.409  1.00 40.52           C  
ATOM    498  CB  ASP L  70      33.558  33.646  43.115  1.00 46.41           C  
ATOM    499  CG  ASP L  70      34.490  34.249  42.076  1.00 52.50           C  
ATOM    500  OD1 ASP L  70      34.321  33.945  40.865  1.00 48.98           O  
ATOM    501  OD2 ASP L  70      35.396  35.023  42.487  1.00 51.59           O1-
ATOM    502  C   ASP L  70      31.675  32.143  43.421  1.00 40.01           C  
ATOM    503  O   ASP L  70      31.044  32.618  44.365  1.00 41.23           O  
ATOM    504  N   PHE L  71      31.845  30.810  43.265  1.00 35.06           N  
ATOM    505  CA  PHE L  71      31.250  29.877  44.181  1.00 34.86           C  
ATOM    506  CB  PHE L  71      30.020  29.166  43.592  1.00 31.27           C  
ATOM    507  CG  PHE L  71      28.992  30.203  43.293  1.00 30.73           C  
ATOM    508  CD1 PHE L  71      29.064  30.934  42.129  1.00 31.44           C  
ATOM    509  CD2 PHE L  71      27.956  30.443  44.165  1.00 29.44           C  
ATOM    510  CE1 PHE L  71      28.121  31.891  41.843  1.00 33.82           C  
ATOM    511  CE2 PHE L  71      27.008  31.399  43.885  1.00 32.08           C  
ATOM    512  CZ  PHE L  71      27.090  32.126  42.721  1.00 34.02           C  
ATOM    513  C   PHE L  71      32.250  28.805  44.507  1.00 34.06           C  
ATOM    514  O   PHE L  71      33.140  28.512  43.711  1.00 35.38           O  
ATOM    515  N   THR L  72      32.131  28.197  45.712  1.00 30.75           N  
ATOM    516  CA  THR L  72      33.036  27.141  46.076  1.00 31.91           C  
ATOM    517  CB  THR L  72      34.098  27.555  47.054  1.00 34.13           C  
ATOM    518  OG1 THR L  72      33.509  27.950  48.283  1.00 36.78           O  
ATOM    519  CG2 THR L  72      34.907  28.718  46.457  1.00 34.80           C  
ATOM    520  C   THR L  72      32.265  26.035  46.731  1.00 31.16           C  
ATOM    521  O   THR L  72      31.262  26.263  47.407  1.00 33.81           O  
ATOM    522  N   LEU L  73      32.731  24.789  46.519  1.00 29.57           N  
ATOM    523  CA  LEU L  73      32.171  23.623  47.136  1.00 30.04           C  
ATOM    524  CB  LEU L  73      31.878  22.498  46.129  1.00 27.95           C  
ATOM    525  CG  LEU L  73      31.297  21.218  46.756  1.00 27.16           C  
ATOM    526  CD1 LEU L  73      29.939  21.483  47.422  1.00 27.89           C  
ATOM    527  CD2 LEU L  73      31.243  20.078  45.726  1.00 27.21           C  
ATOM    528  C   LEU L  73      33.226  23.125  48.073  1.00 31.39           C  
ATOM    529  O   LEU L  73      34.385  22.988  47.684  1.00 33.52           O  
ATOM    530  N   THR L  74      32.865  22.855  49.343  1.00 32.05           N  
ATOM    531  CA  THR L  74      33.882  22.411  50.253  1.00 32.22           C  
ATOM    532  CB  THR L  74      34.125  23.367  51.386  1.00 34.31           C  
ATOM    533  OG1 THR L  74      34.500  24.641  50.884  1.00 34.15           O  
ATOM    534  CG2 THR L  74      35.250  22.803  52.269  1.00 34.19           C  
ATOM    535  C   THR L  74      33.478  21.105  50.862  1.00 31.95           C  
ATOM    536  O   THR L  74      32.326  20.909  51.246  1.00 31.85           O  
ATOM    537  N   ILE L  75      34.443  20.165  50.941  1.00 33.51           N  
ATOM    538  CA  ILE L  75      34.230  18.904  51.590  1.00 32.09           C  
ATOM    539  CB  ILE L  75      34.653  17.727  50.758  1.00 30.99           C  
ATOM    540  CG1 ILE L  75      33.884  17.709  49.426  1.00 31.68           C  
ATOM    541  CG2 ILE L  75      34.445  16.450  51.590  1.00 29.97           C  
ATOM    542  CD1 ILE L  75      34.431  16.700  48.415  1.00 29.60           C  
ATOM    543  C   ILE L  75      35.122  18.955  52.793  1.00 35.19           C  
ATOM    544  O   ILE L  75      36.346  18.930  52.672  1.00 38.25           O  
ATOM    545  N   SER L  76      34.516  19.006  53.993  1.00 35.58           N  
ATOM    546  CA  SER L  76      35.253  19.195  55.212  1.00 36.23           C  
ATOM    547  CB  SER L  76      34.344  19.224  56.454  1.00 36.24           C  
ATOM    548  OG  SER L  76      33.695  17.972  56.617  1.00 46.22           O  
ATOM    549  C   SER L  76      36.250  18.098  55.400  1.00 41.96           C  
ATOM    550  O   SER L  76      37.426  18.369  55.633  1.00 46.57           O  
ATOM    551  N   SER L  77      35.808  16.828  55.329  1.00 41.50           N  
ATOM    552  CA  SER L  77      36.745  15.752  55.471  1.00 40.52           C  
ATOM    553  CB  SER L  77      36.732  15.098  56.865  1.00 41.47           C  
ATOM    554  OG  SER L  77      35.475  14.487  57.113  1.00 48.83           O  
ATOM    555  C   SER L  77      36.359  14.709  54.474  1.00 37.22           C  
ATOM    556  O   SER L  77      35.283  14.121  54.549  1.00 36.54           O  
ATOM    557  N   LEU L  78      37.272  14.423  53.535  1.00 31.81           N  
ATOM    558  CA  LEU L  78      37.016  13.527  52.449  1.00 28.96           C  
ATOM    559  CB  LEU L  78      38.178  13.571  51.438  1.00 28.92           C  
ATOM    560  CG  LEU L  78      38.029  12.714  50.172  1.00 30.00           C  
ATOM    561  CD1 LEU L  78      36.853  13.176  49.302  1.00 34.89           C  
ATOM    562  CD2 LEU L  78      39.340  12.711  49.381  1.00 31.03           C  
ATOM    563  C   LEU L  78      36.849  12.129  52.974  1.00 32.31           C  
ATOM    564  O   LEU L  78      37.588  11.686  53.852  1.00 34.23           O  
ATOM    565  N   GLN L  79      35.835  11.408  52.442  1.00 36.37           N  
ATOM    566  CA  GLN L  79      35.556  10.044  52.804  1.00 34.40           C  
ATOM    567  CB  GLN L  79      34.114   9.816  53.293  1.00 36.15           C  
ATOM    568  CG  GLN L  79      33.799  10.500  54.625  1.00 40.59           C  
ATOM    569  CD  GLN L  79      34.552   9.761  55.721  1.00 50.27           C  
ATOM    570  OE1 GLN L  79      35.780   9.683  55.703  1.00 52.44           O  
ATOM    571  NE2 GLN L  79      33.800   9.196  56.701  1.00 53.01           N  
ATOM    572  C   GLN L  79      35.730   9.236  51.553  1.00 34.73           C  
ATOM    573  O   GLN L  79      35.767   9.788  50.455  1.00 34.46           O  
ATOM    574  N   PRO L  80      35.841   7.942  51.679  1.00 34.34           N  
ATOM    575  CA  PRO L  80      36.077   7.109  50.530  1.00 35.24           C  
ATOM    576  CD  PRO L  80      36.320   7.330  52.907  1.00 27.77           C  
ATOM    577  CB  PRO L  80      36.319   5.709  51.086  1.00 36.33           C  
ATOM    578  CG  PRO L  80      36.918   5.977  52.481  1.00 27.72           C  
ATOM    579  C   PRO L  80      34.999   7.194  49.494  1.00 32.96           C  
ATOM    580  O   PRO L  80      35.303   7.062  48.309  1.00 34.73           O  
ATOM    581  N   GLU L  81      33.737   7.398  49.908  1.00 29.81           N  
ATOM    582  CA  GLU L  81      32.645   7.476  48.981  1.00 31.36           C  
ATOM    583  CB  GLU L  81      31.249   7.371  49.628  1.00 33.82           C  
ATOM    584  CG  GLU L  81      30.982   8.335  50.782  1.00 38.60           C  
ATOM    585  CD  GLU L  81      31.363   7.622  52.072  1.00 42.92           C  
ATOM    586  OE1 GLU L  81      32.144   6.636  51.994  1.00 39.17           O  
ATOM    587  OE2 GLU L  81      30.873   8.048  53.151  1.00 42.95           O1-
ATOM    588  C   GLU L  81      32.722   8.740  48.178  1.00 30.10           C  
ATOM    589  O   GLU L  81      32.169   8.813  47.083  1.00 32.85           O  
ATOM    590  N   ASP L  82      33.385   9.774  48.725  1.00 28.78           N  
ATOM    591  CA  ASP L  82      33.475  11.095  48.161  1.00 28.47           C  
ATOM    592  CB  ASP L  82      34.111  12.100  49.139  1.00 28.24           C  
ATOM    593  CG  ASP L  82      33.143  12.286  50.305  1.00 31.12           C  
ATOM    594  OD1 ASP L  82      31.967  11.856  50.175  1.00 30.72           O  
ATOM    595  OD2 ASP L  82      33.566  12.862  51.343  1.00 34.51           O1-
ATOM    596  C   ASP L  82      34.241  11.128  46.866  1.00 28.40           C  
ATOM    597  O   ASP L  82      34.082  12.073  46.095  1.00 27.28           O  
ATOM    598  N   PHE L  83      35.143  10.163  46.595  1.00 27.80           N  
ATOM    599  CA  PHE L  83      35.857  10.254  45.348  1.00 27.39           C  
ATOM    600  CB  PHE L  83      36.915   9.153  45.141  1.00 25.99           C  
ATOM    601  CG  PHE L  83      37.943   9.340  46.203  1.00 26.53           C  
ATOM    602  CD1 PHE L  83      39.027  10.163  46.004  1.00 27.47           C  
ATOM    603  CD2 PHE L  83      37.814   8.700  47.411  1.00 29.41           C  
ATOM    604  CE1 PHE L  83      39.969  10.338  46.991  1.00 28.79           C  
ATOM    605  CE2 PHE L  83      38.752   8.871  48.401  1.00 29.99           C  
ATOM    606  CZ  PHE L  83      39.834   9.691  48.196  1.00 29.61           C  
ATOM    607  C   PHE L  83      34.854  10.150  44.241  1.00 26.42           C  
ATOM    608  O   PHE L  83      34.094   9.185  44.166  1.00 28.32           O  
ATOM    609  N   ALA L  84      34.839  11.156  43.339  1.00 25.88           N  
ATOM    610  CA  ALA L  84      33.886  11.201  42.264  1.00 23.85           C  
ATOM    611  CB  ALA L  84      32.428  11.285  42.745  1.00 22.03           C  
ATOM    612  C   ALA L  84      34.167  12.447  41.481  1.00 24.35           C  
ATOM    613  O   ALA L  84      35.156  13.134  41.726  1.00 24.92           O  
ATOM    614  N   THR L  85      33.311  12.745  40.481  1.00 23.34           N  
ATOM    615  CA  THR L  85      33.463  13.945  39.706  1.00 22.52           C  
ATOM    616  CB  THR L  85      33.292  13.730  38.231  1.00 22.56           C  
ATOM    617  OG1 THR L  85      34.224  12.764  37.769  1.00 27.30           O  
ATOM    618  CG2 THR L  85      33.529  15.066  37.509  1.00 23.22           C  
ATOM    619  C   THR L  85      32.379  14.876  40.159  1.00 23.95           C  
ATOM    620  O   THR L  85      31.256  14.447  40.417  1.00 23.86           O  
ATOM    621  N   TYR L  86      32.696  16.184  40.283  1.00 22.19           N  
ATOM    622  CA  TYR L  86      31.728  17.131  40.765  1.00 21.60           C  
ATOM    623  CB  TYR L  86      32.180  17.877  42.034  1.00 22.24           C  
ATOM    624  CG  TYR L  86      32.284  16.892  43.149  1.00 24.73           C  
ATOM    625  CD1 TYR L  86      33.425  16.140  43.322  1.00 23.22           C  
ATOM    626  CD2 TYR L  86      31.237  16.722  44.026  1.00 23.78           C  
ATOM    627  CE1 TYR L  86      33.517  15.235  44.353  1.00 22.86           C  
ATOM    628  CE2 TYR L  86      31.323  15.818  45.059  1.00 23.91           C  
ATOM    629  CZ  TYR L  86      32.465  15.073  45.223  1.00 23.89           C  
ATOM    630  OH  TYR L  86      32.555  14.145  46.283  1.00 27.37           O  
ATOM    631  C   TYR L  86      31.500  18.172  39.708  1.00 22.78           C  
ATOM    632  O   TYR L  86      32.442  18.635  39.065  1.00 24.88           O  
ATOM    633  N   TYR L  87      30.222  18.563  39.502  1.00 21.56           N  
ATOM    634  CA  TYR L  87      29.909  19.545  38.500  1.00 20.31           C  
ATOM    635  CB  TYR L  87      28.991  19.045  37.368  1.00 18.81           C  
ATOM    636  CG  TYR L  87      29.621  17.933  36.601  1.00 20.33           C  
ATOM    637  CD1 TYR L  87      30.435  18.191  35.524  1.00 18.65           C  
ATOM    638  CD2 TYR L  87      29.385  16.626  36.955  1.00 19.06           C  
ATOM    639  CE1 TYR L  87      31.009  17.162  34.814  1.00 19.21           C  
ATOM    640  CE2 TYR L  87      29.953  15.592  36.248  1.00 18.44           C  
ATOM    641  CZ  TYR L  87      30.768  15.860  35.175  1.00 19.70           C  
ATOM    642  OH  TYR L  87      31.354  14.804  34.447  1.00 20.75           O  
ATOM    643  C   TYR L  87      29.113  20.646  39.131  1.00 23.08           C  
ATOM    644  O   TYR L  87      28.301  20.413  40.025  1.00 24.21           O  
ATOM    645  N   CYS L  88      29.341  21.892  38.670  1.00 21.84           N  
ATOM    646  CA  CYS L  88      28.554  23.009  39.104  1.00 22.76           C  
ATOM    647  CB  CYS L  88      29.382  24.271  39.461  1.00 21.06           C  
ATOM    648  SG  CYS L  88      30.493  24.841  38.136  1.00 29.41           S  
ATOM    649  C   CYS L  88      27.640  23.328  37.960  1.00 24.99           C  
ATOM    650  O   CYS L  88      27.952  23.012  36.811  1.00 23.91           O  
ATOM    651  N   GLN L  89      26.456  23.910  38.253  1.00 24.86           N  
ATOM    652  CA  GLN L  89      25.536  24.239  37.202  1.00 23.34           C  
ATOM    653  CB  GLN L  89      24.422  23.216  37.007  1.00 23.22           C  
ATOM    654  CG  GLN L  89      23.640  23.518  35.738  1.00 21.28           C  
ATOM    655  CD  GLN L  89      22.230  23.027  35.946  1.00 27.07           C  
ATOM    656  OE1 GLN L  89      21.987  21.976  36.533  1.00 26.13           O  
ATOM    657  NE2 GLN L  89      21.264  23.862  35.492  1.00 30.16           N  
ATOM    658  C   GLN L  89      24.828  25.505  37.566  1.00 22.77           C  
ATOM    659  O   GLN L  89      24.511  25.742  38.730  1.00 25.09           O  
ATOM    660  N   GLN L  90      24.532  26.338  36.553  1.00 23.17           N  
ATOM    661  CA  GLN L  90      23.867  27.594  36.730  1.00 23.51           C  
ATOM    662  CB  GLN L  90      24.588  28.678  35.905  1.00 23.02           C  
ATOM    663  CG  GLN L  90      23.828  29.976  35.681  1.00 27.56           C  
ATOM    664  CD  GLN L  90      23.147  29.819  34.334  1.00 25.93           C  
ATOM    665  OE1 GLN L  90      22.124  30.443  34.067  1.00 27.60           O  
ATOM    666  NE2 GLN L  90      23.730  28.965  33.450  1.00 29.64           N  
ATOM    667  C   GLN L  90      22.440  27.433  36.292  1.00 25.12           C  
ATOM    668  O   GLN L  90      22.167  26.862  35.238  1.00 25.27           O  
ATOM    669  N   PHE L  91      21.465  28.046  37.014  1.00 22.12           N  
ATOM    670  CA  PHE L  91      20.085  28.004  36.575  1.00 21.56           C  
ATOM    671  CB  PHE L  91      19.174  27.343  37.615  1.00 21.21           C  
ATOM    672  CG  PHE L  91      19.680  25.972  37.889  1.00 22.25           C  
ATOM    673  CD1 PHE L  91      20.835  25.789  38.614  1.00 24.17           C  
ATOM    674  CD2 PHE L  91      18.998  24.869  37.437  1.00 21.05           C  
ATOM    675  CE1 PHE L  91      21.302  24.523  38.882  1.00 27.24           C  
ATOM    676  CE2 PHE L  91      19.459  23.602  37.700  1.00 24.36           C  
ATOM    677  CZ  PHE L  91      20.613  23.427  38.425  1.00 26.18           C  
ATOM    678  C   PHE L  91      19.571  29.413  36.495  1.00 22.68           C  
ATOM    679  O   PHE L  91      18.375  29.646  36.678  1.00 20.05           O  
ATOM    680  N   ASN L  92      20.455  30.391  36.224  1.00 25.02           N  
ATOM    681  CA  ASN L  92      20.024  31.758  36.142  1.00 27.54           C  
ATOM    682  CB  ASN L  92      21.197  32.743  36.013  1.00 26.74           C  
ATOM    683  CG  ASN L  92      20.633  34.156  36.039  1.00 34.79           C  
ATOM    684  OD1 ASN L  92      19.646  34.433  36.719  1.00 29.92           O  
ATOM    685  ND2 ASN L  92      21.265  35.074  35.262  1.00 34.66           N  
ATOM    686  C   ASN L  92      19.166  31.908  34.934  1.00 30.68           C  
ATOM    687  O   ASN L  92      18.082  32.487  34.995  1.00 32.90           O  
ATOM    688  N   SER L  93      19.632  31.366  33.793  1.00 28.83           N  
ATOM    689  CA  SER L  93      18.862  31.503  32.598  1.00 29.34           C  
ATOM    690  CB  SER L  93      19.123  32.820  31.852  1.00 32.64           C  
ATOM    691  OG  SER L  93      20.484  32.898  31.457  1.00 38.93           O  
ATOM    692  C   SER L  93      19.211  30.384  31.671  1.00 30.02           C  
ATOM    693  O   SER L  93      20.158  29.636  31.905  1.00 30.45           O  
ATOM    694  N   TYR L  94      18.408  30.240  30.597  1.00 28.55           N  
ATOM    695  CA  TYR L  94      18.618  29.242  29.587  1.00 28.87           C  
ATOM    696  CB  TYR L  94      17.340  28.821  28.833  1.00 27.02           C  
ATOM    697  CG  TYR L  94      16.453  28.056  29.760  1.00 28.98           C  
ATOM    698  CD1 TYR L  94      15.681  28.702  30.695  1.00 28.63           C  
ATOM    699  CD2 TYR L  94      16.380  26.684  29.683  1.00 27.89           C  
ATOM    700  CE1 TYR L  94      14.861  27.995  31.546  1.00 28.71           C  
ATOM    701  CE2 TYR L  94      15.563  25.970  30.530  1.00 27.89           C  
ATOM    702  CZ  TYR L  94      14.801  26.625  31.465  1.00 29.54           C  
ATOM    703  OH  TYR L  94      13.962  25.897  32.335  1.00 31.90           O  
ATOM    704  C   TYR L  94      19.547  29.834  28.578  1.00 30.66           C  
ATOM    705  O   TYR L  94      19.506  31.034  28.313  1.00 34.08           O  
ATOM    706  N   PRO L  95      20.404  29.028  28.021  1.00 28.21           N  
ATOM    707  CA  PRO L  95      20.447  27.633  28.356  1.00 27.75           C  
ATOM    708  CD  PRO L  95      20.878  29.276  26.672  1.00 28.95           C  
ATOM    709  CB  PRO L  95      21.105  26.926  27.171  1.00 27.33           C  
ATOM    710  CG  PRO L  95      21.754  28.057  26.354  1.00 29.17           C  
ATOM    711  C   PRO L  95      21.149  27.395  29.649  1.00 29.43           C  
ATOM    712  O   PRO L  95      22.002  28.194  30.036  1.00 30.93           O  
ATOM    713  N   LEU L  96      20.797  26.289  30.329  1.00 26.06           N  
ATOM    714  CA  LEU L  96      21.424  25.939  31.567  1.00 23.85           C  
ATOM    715  CB  LEU L  96      20.704  24.778  32.279  1.00 21.01           C  
ATOM    716  CG  LEU L  96      19.218  25.058  32.584  1.00 22.87           C  
ATOM    717  CD1 LEU L  96      18.558  23.857  33.274  1.00 22.39           C  
ATOM    718  CD2 LEU L  96      19.033  26.367  33.368  1.00 22.68           C  
ATOM    719  C   LEU L  96      22.801  25.467  31.203  1.00 24.92           C  
ATOM    720  O   LEU L  96      22.966  24.773  30.203  1.00 24.77           O  
ATOM    721  N   THR L  97      23.838  25.837  31.991  1.00 26.03           N  
ATOM    722  CA  THR L  97      25.152  25.402  31.620  1.00 25.64           C  
ATOM    723  CB  THR L  97      26.027  26.535  31.171  1.00 26.21           C  
ATOM    724  OG1 THR L  97      26.116  27.517  32.194  1.00 28.30           O  
ATOM    725  CG2 THR L  97      25.431  27.147  29.892  1.00 27.53           C  
ATOM    726  C   THR L  97      25.806  24.745  32.799  1.00 23.37           C  
ATOM    727  O   THR L  97      25.571  25.118  33.947  1.00 24.76           O  
ATOM    728  N   PHE L  98      26.655  23.732  32.526  1.00 24.40           N  
ATOM    729  CA  PHE L  98      27.341  22.996  33.553  1.00 23.83           C  
ATOM    730  CB  PHE L  98      27.287  21.463  33.384  1.00 21.28           C  
ATOM    731  CG  PHE L  98      25.929  20.917  33.676  1.00 21.86           C  
ATOM    732  CD1 PHE L  98      24.940  20.911  32.721  1.00 20.11           C  
ATOM    733  CD2 PHE L  98      25.656  20.381  34.913  1.00 21.42           C  
ATOM    734  CE1 PHE L  98      23.697  20.392  33.002  1.00 20.77           C  
ATOM    735  CE2 PHE L  98      24.417  19.860  35.198  1.00 21.20           C  
ATOM    736  CZ  PHE L  98      23.432  19.867  34.243  1.00 20.52           C  
ATOM    737  C   PHE L  98      28.795  23.321  33.460  1.00 25.72           C  
ATOM    738  O   PHE L  98      29.287  23.765  32.425  1.00 26.88           O  
ATOM    739  N   GLY L  99      29.524  23.126  34.575  1.00 26.05           N  
ATOM    740  CA  GLY L  99      30.944  23.317  34.550  1.00 23.60           C  
ATOM    741  C   GLY L  99      31.522  22.081  33.927  1.00 27.19           C  
ATOM    742  O   GLY L  99      30.820  21.095  33.711  1.00 28.15           O  
ATOM    743  N   GLY L 100      32.833  22.120  33.618  1.00 26.69           N  
ATOM    744  CA  GLY L 100      33.563  21.047  32.996  1.00 28.21           C  
ATOM    745  C   GLY L 100      33.645  19.866  33.913  1.00 25.47           C  
ATOM    746  O   GLY L 100      33.738  18.726  33.461  1.00 28.32           O  
ATOM    747  N   GLY L 101      33.690  20.110  35.235  1.00 25.26           N  
ATOM    748  CA  GLY L 101      33.756  19.022  36.170  1.00 24.72           C  
ATOM    749  C   GLY L 101      35.117  18.979  36.793  1.00 29.32           C  
ATOM    750  O   GLY L 101      36.118  19.349  36.179  1.00 30.74           O  
ATOM    751  N   THR L 102      35.164  18.535  38.067  1.00 26.33           N  
ATOM    752  CA  THR L 102      36.401  18.387  38.779  1.00 24.46           C  
ATOM    753  CB  THR L 102      36.521  19.293  39.971  1.00 24.58           C  
ATOM    754  OG1 THR L 102      36.409  20.651  39.569  1.00 29.88           O  
ATOM    755  CG2 THR L 102      37.884  19.055  40.642  1.00 23.11           C  
ATOM    756  C   THR L 102      36.427  16.981  39.288  1.00 24.89           C  
ATOM    757  O   THR L 102      35.525  16.555  40.009  1.00 24.48           O  
ATOM    758  N   LYS L 103      37.480  16.225  38.935  1.00 25.11           N  
ATOM    759  CA  LYS L 103      37.553  14.855  39.349  1.00 25.75           C  
ATOM    760  CB  LYS L 103      38.247  13.965  38.308  1.00 27.11           C  
ATOM    761  CG  LYS L 103      38.064  12.465  38.533  1.00 38.45           C  
ATOM    762  CD  LYS L 103      38.543  11.637  37.341  1.00 45.67           C  
ATOM    763  CE  LYS L 103      38.069  12.188  35.997  1.00 49.54           C  
ATOM    764  NZ  LYS L 103      38.701  11.437  34.890  1.00 49.94           N1+
ATOM    765  C   LYS L 103      38.372  14.802  40.596  1.00 29.02           C  
ATOM    766  O   LYS L 103      39.505  15.281  40.628  1.00 32.24           O  
ATOM    767  N   VAL L 104      37.805  14.223  41.672  1.00 26.20           N  
ATOM    768  CA  VAL L 104      38.540  14.115  42.897  1.00 25.58           C  
ATOM    769  CB  VAL L 104      37.712  14.451  44.106  1.00 26.33           C  
ATOM    770  CG1 VAL L 104      38.574  14.271  45.367  1.00 25.92           C  
ATOM    771  CG2 VAL L 104      37.149  15.872  43.933  1.00 23.66           C  
ATOM    772  C   VAL L 104      38.975  12.685  42.999  1.00 27.77           C  
ATOM    773  O   VAL L 104      38.157  11.782  43.176  1.00 26.28           O  
ATOM    774  N   GLU L 105      40.299  12.443  42.906  1.00 30.55           N  
ATOM    775  CA  GLU L 105      40.789  11.095  42.918  1.00 29.86           C  
ATOM    776  CB  GLU L 105      41.633  10.732  41.686  1.00 34.97           C  
ATOM    777  CG  GLU L 105      42.877  11.602  41.522  1.00 45.97           C  
ATOM    778  CD  GLU L 105      43.685  11.046  40.358  1.00 60.89           C  
ATOM    779  OE1 GLU L 105      43.073  10.419  39.452  1.00 66.26           O  
ATOM    780  OE2 GLU L 105      44.928  11.245  40.362  1.00 64.09           O1-
ATOM    781  C   GLU L 105      41.637  10.888  44.133  1.00 31.17           C  
ATOM    782  O   GLU L 105      42.017  11.838  44.817  1.00 32.64           O  
ATOM    783  N   ILE L 106      41.937   9.607  44.438  1.00 27.98           N  
ATOM    784  CA  ILE L 106      42.703   9.256  45.601  1.00 26.64           C  
ATOM    785  CB  ILE L 106      42.543   7.826  46.042  1.00 27.49           C  
ATOM    786  CG1 ILE L 106      42.939   6.854  44.926  1.00 29.89           C  
ATOM    787  CG2 ILE L 106      41.107   7.619  46.530  1.00 30.20           C  
ATOM    788  CD1 ILE L 106      41.994   6.873  43.726  1.00 34.45           C  
ATOM    789  C   ILE L 106      44.156   9.473  45.343  1.00 27.31           C  
ATOM    790  O   ILE L 106      44.710   9.014  44.345  1.00 31.03           O  
ATOM    791  N   LYS L 107      44.812  10.193  46.272  1.00 31.76           N  
ATOM    792  CA  LYS L 107      46.212  10.455  46.152  1.00 32.43           C  
ATOM    793  CB  LYS L 107      46.722  11.509  47.153  1.00 36.20           C  
ATOM    794  CG  LYS L 107      48.201  11.864  46.971  1.00 42.41           C  
ATOM    795  CD  LYS L 107      48.620  13.129  47.723  1.00 49.83           C  
ATOM    796  CE  LYS L 107      48.026  14.411  47.136  1.00 58.83           C  
ATOM    797  NZ  LYS L 107      48.476  15.584  47.919  1.00 63.96           N1+
ATOM    798  C   LYS L 107      46.926   9.144  46.450  1.00 29.20           C  
ATOM    799  O   LYS L 107      46.734   8.605  47.573  1.00 31.06           O  
ATOM    800  OXT LYS L 107      47.674   8.664  45.557  1.00  0.00           O1-
TER     801      LYS L 107 
ATOM    802  N   GLU H 108      10.313   4.965  46.068  0.80 47.31           N1+
ATOM    803  CA  GLU H 108      10.377   6.442  46.040  0.80 48.16           C  
ATOM    804  CB  GLU H 108      11.716   6.945  46.613  0.80 56.15           C  
ATOM    805  CG  GLU H 108      11.865   6.737  48.123  0.80 65.63           C  
ATOM    806  CD  GLU H 108      13.223   7.283  48.546  0.80 69.63           C  
ATOM    807  OE1 GLU H 108      14.258   6.676  48.160  0.80 68.57           O  
ATOM    808  OE2 GLU H 108      13.241   8.321  49.260  0.50 37.76           O1-
ATOM    809  C   GLU H 108      10.232   6.956  44.651  0.80 42.57           C  
ATOM    810  O   GLU H 108       9.569   6.349  43.811  0.80 42.73           O  
ATOM    811  N   VAL H 109      10.854   8.116  44.377  1.00 38.21           N  
ATOM    812  CA  VAL H 109      10.748   8.708  43.080  1.00 36.01           C  
ATOM    813  CB  VAL H 109      11.244  10.122  43.048  1.00 33.80           C  
ATOM    814  CG1 VAL H 109      11.231  10.618  41.594  1.00 32.61           C  
ATOM    815  CG2 VAL H 109      10.382  10.962  44.003  1.00 31.47           C  
ATOM    816  C   VAL H 109      11.590   7.917  42.136  1.00 37.57           C  
ATOM    817  O   VAL H 109      12.732   7.574  42.440  1.00 38.37           O  
ATOM    818  N   GLN H 110      11.036   7.584  40.954  1.00 34.29           N  
ATOM    819  CA  GLN H 110      11.843   6.870  40.009  1.00 32.56           C  
ATOM    820  CB  GLN H 110      11.644   5.347  40.028  1.00 38.10           C  
ATOM    821  CG  GLN H 110      10.247   4.884  39.621  1.00 49.02           C  
ATOM    822  CD  GLN H 110      10.259   3.368  39.699  1.00 55.80           C  
ATOM    823  OE1 GLN H 110       9.250   2.711  39.448  1.00 60.91           O  
ATOM    824  NE2 GLN H 110      11.437   2.789  40.054  1.00 57.52           N  
ATOM    825  C   GLN H 110      11.553   7.370  38.634  1.00 28.80           C  
ATOM    826  O   GLN H 110      10.417   7.690  38.288  1.00 32.79           O  
ATOM    827  N   LEU H 111      12.620   7.476  37.813  1.00 27.70           N  
ATOM    828  CA  LEU H 111      12.501   7.895  36.449  1.00 26.26           C  
ATOM    829  CB  LEU H 111      13.226   9.223  36.172  1.00 23.24           C  
ATOM    830  CG  LEU H 111      12.647  10.421  36.951  1.00 23.23           C  
ATOM    831  CD1 LEU H 111      13.412  11.714  36.630  1.00 21.17           C  
ATOM    832  CD2 LEU H 111      11.137  10.563  36.710  1.00 21.34           C  
ATOM    833  C   LEU H 111      13.189   6.848  35.632  1.00 26.49           C  
ATOM    834  O   LEU H 111      14.371   6.579  35.835  1.00 28.37           O  
ATOM    835  N   VAL H 112      12.469   6.213  34.686  1.00 27.34           N  
ATOM    836  CA  VAL H 112      13.121   5.209  33.894  1.00 25.44           C  
ATOM    837  CB  VAL H 112      12.485   3.856  33.995  1.00 26.80           C  
ATOM    838  CG1 VAL H 112      12.810   3.263  35.372  1.00 30.04           C  
ATOM    839  CG2 VAL H 112      10.974   4.025  33.771  1.00 26.54           C  
ATOM    840  C   VAL H 112      13.102   5.612  32.455  1.00 25.80           C  
ATOM    841  O   VAL H 112      12.040   5.778  31.855  1.00 30.78           O  
ATOM    842  N   GLU H 113      14.307   5.774  31.867  1.00 26.09           N  
ATOM    843  CA  GLU H 113      14.414   6.137  30.480  1.00 24.87           C  
ATOM    844  CB  GLU H 113      15.681   6.934  30.111  1.00 24.88           C  
ATOM    845  CG  GLU H 113      15.769   8.338  30.716  1.00 23.55           C  
ATOM    846  CD  GLU H 113      16.581   8.257  31.998  1.00 25.18           C  
ATOM    847  OE1 GLU H 113      16.816   7.119  32.480  1.00 23.90           O  
ATOM    848  OE2 GLU H 113      16.988   9.333  32.510  1.00 25.39           O1-
ATOM    849  C   GLU H 113      14.452   4.891  29.650  1.00 26.33           C  
ATOM    850  O   GLU H 113      14.902   3.842  30.107  1.00 29.93           O  
ATOM    851  N   SER H 114      13.970   4.989  28.392  1.00 27.24           N  
ATOM    852  CA  SER H 114      13.995   3.886  27.467  1.00 26.62           C  
ATOM    853  CB  SER H 114      12.739   3.000  27.518  1.00 31.29           C  
ATOM    854  OG  SER H 114      12.615   2.368  28.781  1.00 40.31           O  
ATOM    855  C   SER H 114      14.004   4.465  26.083  1.00 27.03           C  
ATOM    856  O   SER H 114      13.767   5.658  25.901  1.00 26.52           O  
ATOM    857  N   GLY H 115      14.277   3.618  25.065  1.00 28.36           N  
ATOM    858  CA  GLY H 115      14.185   4.062  23.698  1.00 31.49           C  
ATOM    859  C   GLY H 115      15.520   4.299  23.044  1.00 33.96           C  
ATOM    860  O   GLY H 115      15.571   4.614  21.856  1.00 38.25           O  
ATOM    861  N   GLY H 116      16.645   4.152  23.762  1.00 33.60           N  
ATOM    862  CA  GLY H 116      17.899   4.412  23.109  1.00 32.70           C  
ATOM    863  C   GLY H 116      18.272   3.233  22.274  1.00 34.02           C  
ATOM    864  O   GLY H 116      17.620   2.190  22.313  1.00 35.32           O  
ATOM    865  N   GLY H 117      19.354   3.379  21.485  1.00 34.69           N  
ATOM    866  CA  GLY H 117      19.770   2.291  20.654  1.00 36.16           C  
ATOM    867  C   GLY H 117      20.686   2.819  19.596  1.00 36.59           C  
ATOM    868  O   GLY H 117      21.138   3.962  19.653  1.00 36.22           O  
ATOM    869  N   LEU H 118      20.977   1.973  18.590  1.00 35.08           N  
ATOM    870  CA  LEU H 118      21.869   2.320  17.521  1.00 34.25           C  
ATOM    871  CB  LEU H 118      22.640   1.098  16.989  1.00 35.10           C  
ATOM    872  CG  LEU H 118      23.617   1.409  15.843  1.00 42.06           C  
ATOM    873  CD1 LEU H 118      24.792   2.273  16.323  1.00 40.52           C  
ATOM    874  CD2 LEU H 118      24.069   0.122  15.133  1.00 45.57           C  
ATOM    875  C   LEU H 118      21.066   2.859  16.378  1.00 36.16           C  
ATOM    876  O   LEU H 118      20.076   2.255  15.967  1.00 39.90           O  
ATOM    877  N   VAL H 119      21.465   4.037  15.843  1.00 34.99           N  
ATOM    878  CA  VAL H 119      20.785   4.584  14.702  1.00 34.58           C  
ATOM    879  CB  VAL H 119      19.753   5.617  15.018  1.00 33.15           C  
ATOM    880  CG1 VAL H 119      18.583   4.910  15.704  1.00 35.87           C  
ATOM    881  CG2 VAL H 119      20.401   6.716  15.872  1.00 32.27           C  
ATOM    882  C   VAL H 119      21.777   5.210  13.778  1.00 37.95           C  
ATOM    883  O   VAL H 119      22.868   5.614  14.179  1.00 40.71           O  
ATOM    884  N   GLN H 120      21.398   5.291  12.487  1.00 36.32           N  
ATOM    885  CA  GLN H 120      22.233   5.841  11.460  1.00 36.60           C  
ATOM    886  CB  GLN H 120      21.809   5.430  10.041  1.00 38.25           C  
ATOM    887  CG  GLN H 120      21.884   3.928   9.774  1.00 43.49           C  
ATOM    888  CD  GLN H 120      21.429   3.712   8.340  1.00 46.50           C  
ATOM    889  OE1 GLN H 120      22.014   4.254   7.403  1.00 40.76           O  
ATOM    890  NE2 GLN H 120      20.345   2.915   8.162  1.00 45.01           N  
ATOM    891  C   GLN H 120      22.106   7.326  11.513  1.00 35.47           C  
ATOM    892  O   GLN H 120      21.134   7.869  12.033  1.00 37.22           O  
ATOM    893  N   PRO H 121      23.082   7.996  10.972  1.00 36.24           N  
ATOM    894  CA  PRO H 121      23.035   9.427  10.961  1.00 34.58           C  
ATOM    895  CD  PRO H 121      24.447   7.492  10.972  1.00 38.45           C  
ATOM    896  CB  PRO H 121      24.419   9.883  10.505  1.00 32.54           C  
ATOM    897  CG  PRO H 121      25.344   8.743  10.978  1.00 33.22           C  
ATOM    898  C   PRO H 121      21.910   9.881  10.093  1.00 36.17           C  
ATOM    899  O   PRO H 121      21.651   9.246   9.071  1.00 39.51           O  
ATOM    900  N   GLY H 122      21.219  10.964  10.494  1.00 38.23           N  
ATOM    901  CA  GLY H 122      20.135  11.491   9.720  1.00 36.29           C  
ATOM    902  C   GLY H 122      18.867  10.812  10.141  1.00 35.90           C  
ATOM    903  O   GLY H 122      17.779  11.231   9.752  1.00 38.60           O  
ATOM    904  N   GLY H 123      18.969   9.758  10.975  1.00 33.91           N  
ATOM    905  CA  GLY H 123      17.801   9.016  11.367  1.00 35.68           C  
ATOM    906  C   GLY H 123      17.144   9.705  12.523  1.00 36.60           C  
ATOM    907  O   GLY H 123      17.553  10.794  12.921  1.00 36.87           O  
ATOM    908  N   SER H 124      16.085   9.074  13.086  1.00 37.94           N  
ATOM    909  CA  SER H 124      15.378   9.666  14.190  1.00 38.78           C  
ATOM    910  CB  SER H 124      13.995  10.228  13.813  1.00 42.19           C  
ATOM    911  OG  SER H 124      14.129  11.314  12.910  1.00 49.96           O  
ATOM    912  C   SER H 124      15.125   8.626  15.243  1.00 39.09           C  
ATOM    913  O   SER H 124      15.041   7.434  14.950  1.00 39.56           O  
ATOM    914  N   LEU H 125      15.026   9.075  16.517  1.00 36.70           N  
ATOM    915  CA  LEU H 125      14.726   8.224  17.642  1.00 32.46           C  
ATOM    916  CB  LEU H 125      15.918   7.878  18.550  1.00 31.16           C  
ATOM    917  CG  LEU H 125      16.922   6.902  17.938  1.00 34.93           C  
ATOM    918  CD1 LEU H 125      16.329   5.492  17.799  1.00 37.34           C  
ATOM    919  CD2 LEU H 125      17.456   7.466  16.621  1.00 36.97           C  
ATOM    920  C   LEU H 125      13.803   8.967  18.552  1.00 30.81           C  
ATOM    921  O   LEU H 125      13.758  10.195  18.544  1.00 32.11           O  
ATOM    922  N   ARG H 126      13.034   8.219  19.368  1.00 27.60           N  
ATOM    923  CA  ARG H 126      12.152   8.818  20.328  1.00 29.76           C  
ATOM    924  CB  ARG H 126      10.680   8.437  20.082  1.00 33.81           C  
ATOM    925  CG  ARG H 126       9.655   9.136  20.981  1.00 36.57           C  
ATOM    926  CD  ARG H 126       9.278  10.540  20.511  1.00 39.47           C  
ATOM    927  NE  ARG H 126       8.140  11.014  21.349  1.00 40.89           N  
ATOM    928  CZ  ARG H 126       6.873  10.571  21.096  1.00 43.45           C  
ATOM    929  NH1 ARG H 126       6.665   9.584  20.176  1.00 45.02           N1+
ATOM    930  NH2 ARG H 126       5.812  11.112  21.762  1.00 41.67           N  
ATOM    931  C   ARG H 126      12.529   8.238  21.661  1.00 31.58           C  
ATOM    932  O   ARG H 126      12.552   7.020  21.820  1.00 31.44           O  
ATOM    933  N   LEU H 127      12.824   9.098  22.659  1.00 29.38           N  
ATOM    934  CA  LEU H 127      13.210   8.629  23.967  1.00 28.45           C  
ATOM    935  CB  LEU H 127      14.366   9.435  24.580  1.00 27.95           C  
ATOM    936  CG  LEU H 127      15.701   9.295  23.825  1.00 26.57           C  
ATOM    937  CD1 LEU H 127      16.806  10.123  24.492  1.00 28.13           C  
ATOM    938  CD2 LEU H 127      16.109   7.821  23.678  1.00 26.75           C  
ATOM    939  C   LEU H 127      12.038   8.789  24.884  1.00 29.42           C  
ATOM    940  O   LEU H 127      11.222   9.693  24.711  1.00 29.51           O  
ATOM    941  N   SER H 128      11.927   7.891  25.890  1.00 29.42           N  
ATOM    942  CA  SER H 128      10.833   7.943  26.820  1.00 29.55           C  
ATOM    943  CB  SER H 128       9.892   6.731  26.722  1.00 28.66           C  
ATOM    944  OG  SER H 128       9.292   6.674  25.435  1.00 37.92           O  
ATOM    945  C   SER H 128      11.391   7.927  28.211  1.00 30.67           C  
ATOM    946  O   SER H 128      12.442   7.344  28.469  1.00 31.33           O  
ATOM    947  N   CYS H 129      10.693   8.604  29.146  1.00 27.83           N  
ATOM    948  CA  CYS H 129      11.076   8.629  30.530  1.00 27.80           C  
ATOM    949  CB  CYS H 129      11.745   9.966  30.936  1.00 29.71           C  
ATOM    950  SG  CYS H 129      12.172  10.096  32.701  1.00 30.19           S  
ATOM    951  C   CYS H 129       9.809   8.457  31.315  1.00 28.95           C  
ATOM    952  O   CYS H 129       8.930   9.318  31.281  1.00 30.28           O  
ATOM    953  N   ALA H 130       9.677   7.328  32.044  1.00 27.09           N  
ATOM    954  CA  ALA H 130       8.478   7.087  32.798  1.00 26.09           C  
ATOM    955  CB  ALA H 130       8.049   5.609  32.822  1.00 27.61           C  
ATOM    956  C   ALA H 130       8.744   7.502  34.206  1.00 29.56           C  
ATOM    957  O   ALA H 130       9.760   7.136  34.794  1.00 29.45           O  
ATOM    958  N   ALA H 131       7.813   8.277  34.791  1.00 27.65           N  
ATOM    959  CA  ALA H 131       8.025   8.791  36.112  1.00 28.54           C  
ATOM    960  CB  ALA H 131       7.843  10.314  36.206  1.00 28.05           C  
ATOM    961  C   ALA H 131       7.041   8.173  37.043  1.00 28.21           C  
ATOM    962  O   ALA H 131       5.914   7.864  36.665  1.00 31.69           O  
ATOM    963  N   SER H 132       7.474   7.953  38.300  1.00 29.48           N  
ATOM    964  CA  SER H 132       6.595   7.389  39.273  1.00 29.83           C  
ATOM    965  CB  SER H 132       6.616   5.853  39.255  1.00 30.15           C  
ATOM    966  OG  SER H 132       5.724   5.336  40.229  1.00 34.60           O  
ATOM    967  C   SER H 132       7.063   7.837  40.624  1.00 31.41           C  
ATOM    968  O   SER H 132       8.223   8.204  40.800  1.00 32.90           O  
ATOM    969  N   GLY H 133       6.169   7.755  41.627  1.00 61.95           N  
ATOM    970  CA  GLY H 133       6.559   8.040  42.976  1.00 61.67           C  
ATOM    971  C   GLY H 133       6.308   9.476  43.308  1.00 61.48           C  
ATOM    972  O   GLY H 133       6.526   9.890  44.445  1.00 62.63           O  
ATOM    973  N   PHE H 134       5.856  10.284  42.334  1.00 59.99           N  
ATOM    974  CA  PHE H 134       5.621  11.657  42.661  1.00 59.78           C  
ATOM    975  CB  PHE H 134       6.893  12.525  42.574  1.00 56.99           C  
ATOM    976  CG  PHE H 134       7.445  12.520  41.183  1.00 54.19           C  
ATOM    977  CD1 PHE H 134       7.023  13.445  40.254  1.00 52.03           C  
ATOM    978  CD2 PHE H 134       8.399  11.603  40.808  1.00 52.88           C  
ATOM    979  CE1 PHE H 134       7.537  13.447  38.976  1.00 49.78           C  
ATOM    980  CE2 PHE H 134       8.914  11.601  39.533  1.00 50.18           C  
ATOM    981  CZ  PHE H 134       8.483  12.522  38.612  1.00 48.88           C  
ATOM    982  C   PHE H 134       4.592  12.206  41.722  1.00 59.73           C  
ATOM    983  O   PHE H 134       4.215  11.551  40.750  1.00 59.25           O  
ATOM    984  N   THR H 135       4.090  13.430  42.007  1.00 60.61           N  
ATOM    985  CA  THR H 135       3.125  14.039  41.135  1.00 61.37           C  
ATOM    986  CB  THR H 135       2.336  15.155  41.753  1.00 63.62           C  
ATOM    987  OG1 THR H 135       3.201  16.162  42.259  1.00 67.52           O  
ATOM    988  CG2 THR H 135       1.457  14.584  42.865  1.00 64.97           C  
ATOM    989  C   THR H 135       3.868  14.629  39.984  1.00 58.82           C  
ATOM    990  O   THR H 135       4.514  15.670  40.094  1.00 57.42           O  
ATOM    991  N   LEU H 136       3.765  13.956  38.827  1.00 58.07           N  
ATOM    992  CA  LEU H 136       4.475  14.330  37.639  1.00 55.87           C  
ATOM    993  CB  LEU H 136       4.343  13.303  36.499  1.00 55.56           C  
ATOM    994  CG  LEU H 136       5.164  13.703  35.259  1.00 53.48           C  
ATOM    995  CD1 LEU H 136       6.669  13.684  35.570  1.00 50.82           C  
ATOM    996  CD2 LEU H 136       4.798  12.855  34.035  1.00 54.77           C  
ATOM    997  C   LEU H 136       3.982  15.642  37.103  1.00 56.56           C  
ATOM    998  O   LEU H 136       4.765  16.453  36.612  1.00 55.01           O  
ATOM    999  N   ARG H 137       2.668  15.894  37.209  1.00 59.10           N  
ATOM   1000  CA  ARG H 137       2.025  17.026  36.602  1.00 60.46           C  
ATOM   1001  CB  ARG H 137       0.522  17.068  36.925  1.00 63.68           C  
ATOM   1002  CG  ARG H 137      -0.231  18.258  36.325  1.00  0.00           C  
ATOM   1003  CD  ARG H 137      -1.655  18.377  36.872  1.00  0.00           C  
ATOM   1004  NE  ARG H 137      -2.301  19.555  36.232  1.00  0.00           N  
ATOM   1005  CZ  ARG H 137      -3.606  19.840  36.515  1.00  0.00           C  
ATOM   1006  NH1 ARG H 137      -4.294  19.063  37.403  1.00  0.00           N1+
ATOM   1007  NH2 ARG H 137      -4.220  20.899  35.915  1.00  0.00           N  
ATOM   1008  C   ARG H 137       2.610  18.311  37.101  1.00 59.84           C  
ATOM   1009  O   ARG H 137       2.612  19.311  36.387  1.00 60.06           O  
ATOM   1010  N   SER H 138       3.051  18.328  38.366  1.00 58.38           N  
ATOM   1011  CA  SER H 138       3.527  19.505  39.042  1.00 58.37           C  
ATOM   1012  CB  SER H 138       3.607  19.292  40.562  1.00 59.18           C  
ATOM   1013  OG  SER H 138       2.319  19.005  41.083  1.00 60.53           O  
ATOM   1014  C   SER H 138       4.892  19.980  38.624  1.00 55.90           C  
ATOM   1015  O   SER H 138       5.166  21.174  38.730  1.00 56.49           O  
ATOM   1016  N   TYR H 139       5.785  19.097  38.131  1.00 53.15           N  
ATOM   1017  CA  TYR H 139       7.156  19.520  37.972  1.00 50.96           C  
ATOM   1018  CB  TYR H 139       8.181  18.497  38.493  1.00 49.56           C  
ATOM   1019  CG  TYR H 139       7.923  18.187  39.925  1.00 51.14           C  
ATOM   1020  CD1 TYR H 139       6.942  17.284  40.264  1.00 52.19           C  
ATOM   1021  CD2 TYR H 139       8.666  18.776  40.922  1.00 51.10           C  
ATOM   1022  CE1 TYR H 139       6.695  16.976  41.580  1.00 53.84           C  
ATOM   1023  CE2 TYR H 139       8.423  18.471  42.241  1.00 52.57           C  
ATOM   1024  CZ  TYR H 139       7.438  17.570  42.570  1.00 54.57           C  
ATOM   1025  OH  TYR H 139       7.190  17.257  43.924  1.00 57.03           O  
ATOM   1026  C   TYR H 139       7.514  19.650  36.525  1.00 50.25           C  
ATOM   1027  O   TYR H 139       6.943  18.990  35.662  1.00 50.64           O  
ATOM   1028  N   SER H 140       8.474  20.552  36.224  1.00 22.36           N  
ATOM   1029  CA  SER H 140       8.950  20.674  34.887  1.00 23.74           C  
ATOM   1030  CB  SER H 140       9.627  22.023  34.605  1.00 19.65           C  
ATOM   1031  OG  SER H 140       8.705  23.080  34.819  1.00 20.28           O  
ATOM   1032  C   SER H 140      10.004  19.617  34.777  1.00 23.98           C  
ATOM   1033  O   SER H 140      10.529  19.150  35.789  1.00 23.44           O  
ATOM   1034  N   MET H 141      10.352  19.210  33.542  1.00 24.69           N  
ATOM   1035  CA  MET H 141      11.294  18.142  33.395  1.00 23.98           C  
ATOM   1036  CB  MET H 141      10.664  16.849  32.849  1.00 24.72           C  
ATOM   1037  CG  MET H 141       9.647  16.216  33.802  1.00 20.30           C  
ATOM   1038  SD  MET H 141      10.360  15.530  35.328  1.00 26.87           S  
ATOM   1039  CE  MET H 141      11.067  14.057  34.537  1.00 17.23           C  
ATOM   1040  C   MET H 141      12.351  18.573  32.435  1.00 25.26           C  
ATOM   1041  O   MET H 141      12.153  19.494  31.643  1.00 23.74           O  
ATOM   1042  N   ASN H 142      13.528  17.917  32.511  1.00 22.67           N  
ATOM   1043  CA  ASN H 142      14.601  18.284  31.639  1.00 21.66           C  
ATOM   1044  CB  ASN H 142      15.710  19.057  32.359  1.00 21.69           C  
ATOM   1045  CG  ASN H 142      15.099  20.302  32.992  1.00 21.26           C  
ATOM   1046  OD1 ASN H 142      15.089  21.377  32.396  1.00 24.27           O  
ATOM   1047  ND2 ASN H 142      14.564  20.149  34.233  1.00 21.76           N  
ATOM   1048  C   ASN H 142      15.239  17.042  31.090  1.00 22.25           C  
ATOM   1049  O   ASN H 142      15.042  15.934  31.589  1.00 19.99           O  
ATOM   1050  N   TRP H 143      15.996  17.215  29.988  1.00 19.09           N  
ATOM   1051  CA  TRP H 143      16.780  16.158  29.417  1.00 19.31           C  
ATOM   1052  CB  TRP H 143      16.426  15.809  27.961  1.00 20.53           C  
ATOM   1053  CG  TRP H 143      15.105  15.095  27.797  1.00 22.53           C  
ATOM   1054  CD2 TRP H 143      14.944  13.675  27.936  1.00 21.76           C  
ATOM   1055  CD1 TRP H 143      13.872  15.598  27.506  1.00 22.02           C  
ATOM   1056  NE1 TRP H 143      12.950  14.578  27.454  1.00 22.40           N  
ATOM   1057  CE2 TRP H 143      13.598  13.388  27.718  1.00 19.55           C  
ATOM   1058  CE3 TRP H 143      15.846  12.689  28.224  1.00 20.98           C  
ATOM   1059  CZ2 TRP H 143      13.130  12.106  27.783  1.00 20.63           C  
ATOM   1060  CZ3 TRP H 143      15.372  11.398  28.290  1.00 20.68           C  
ATOM   1061  CH2 TRP H 143      14.040  11.112  28.073  1.00 21.20           C  
ATOM   1062  C   TRP H 143      18.183  16.670  29.422  1.00 21.14           C  
ATOM   1063  O   TRP H 143      18.429  17.816  29.051  1.00 18.49           O  
ATOM   1064  N   VAL H 144      19.133  15.835  29.885  1.00 20.48           N  
ATOM   1065  CA  VAL H 144      20.521  16.201  29.923  1.00 21.70           C  
ATOM   1066  CB  VAL H 144      21.037  16.416  31.317  1.00 22.55           C  
ATOM   1067  CG1 VAL H 144      22.545  16.712  31.252  1.00 17.92           C  
ATOM   1068  CG2 VAL H 144      20.212  17.530  31.978  1.00 19.62           C  
ATOM   1069  C   VAL H 144      21.276  15.046  29.341  1.00 20.83           C  
ATOM   1070  O   VAL H 144      20.883  13.894  29.519  1.00 22.21           O  
ATOM   1071  N   ARG H 145      22.382  15.311  28.614  1.00 22.82           N  
ATOM   1072  CA  ARG H 145      23.084  14.193  28.042  1.00 22.06           C  
ATOM   1073  CB  ARG H 145      22.951  14.066  26.516  1.00 21.35           C  
ATOM   1074  CG  ARG H 145      23.531  15.235  25.725  1.00 20.46           C  
ATOM   1075  CD  ARG H 145      23.369  15.052  24.216  1.00 22.50           C  
ATOM   1076  NE  ARG H 145      24.053  16.190  23.548  1.00 24.17           N  
ATOM   1077  CZ  ARG H 145      23.788  16.474  22.241  1.00 26.51           C  
ATOM   1078  NH1 ARG H 145      22.871  15.732  21.554  1.00 25.97           N1+
ATOM   1079  NH2 ARG H 145      24.439  17.502  21.624  1.00 25.73           N  
ATOM   1080  C   ARG H 145      24.540  14.290  28.362  1.00 23.74           C  
ATOM   1081  O   ARG H 145      25.040  15.343  28.758  1.00 24.04           O  
ATOM   1082  N   GLN H 146      25.255  13.152  28.236  1.00 25.46           N  
ATOM   1083  CA  GLN H 146      26.661  13.139  28.510  1.00 25.13           C  
ATOM   1084  CB  GLN H 146      26.977  12.568  29.904  1.00 21.37           C  
ATOM   1085  CG  GLN H 146      28.445  12.661  30.318  1.00 22.44           C  
ATOM   1086  CD  GLN H 146      28.563  12.071  31.719  1.00 23.25           C  
ATOM   1087  OE1 GLN H 146      27.667  11.374  32.190  1.00 30.41           O  
ATOM   1088  NE2 GLN H 146      29.700  12.364  32.407  1.00 24.56           N  
ATOM   1089  C   GLN H 146      27.331  12.271  27.489  1.00 23.03           C  
ATOM   1090  O   GLN H 146      27.053  11.076  27.388  1.00 22.75           O  
ATOM   1091  N   ALA H 147      28.255  12.860  26.704  1.00 25.76           N  
ATOM   1092  CA  ALA H 147      28.963  12.119  25.699  1.00 29.75           C  
ATOM   1093  CB  ALA H 147      29.743  13.003  24.710  1.00 32.61           C  
ATOM   1094  C   ALA H 147      29.943  11.247  26.409  1.00 35.92           C  
ATOM   1095  O   ALA H 147      30.303  11.509  27.556  1.00 37.30           O  
ATOM   1096  N   PRO H 148      30.388  10.202  25.770  1.00 39.48           N  
ATOM   1097  CA  PRO H 148      31.296   9.329  26.444  1.00 39.85           C  
ATOM   1098  CD  PRO H 148      29.588   9.499  24.781  1.00 38.32           C  
ATOM   1099  CB  PRO H 148      31.449   8.110  25.538  1.00 39.32           C  
ATOM   1100  CG  PRO H 148      30.085   8.040  24.819  1.00 39.07           C  
ATOM   1101  C   PRO H 148      32.559  10.027  26.816  1.00 41.56           C  
ATOM   1102  O   PRO H 148      33.201  10.618  25.948  1.00 43.84           O  
ATOM   1103  N   GLY H 149      32.930   9.958  28.108  1.00 41.79           N  
ATOM   1104  CA  GLY H 149      34.142  10.542  28.594  1.00 41.47           C  
ATOM   1105  C   GLY H 149      34.020  12.035  28.651  1.00 39.48           C  
ATOM   1106  O   GLY H 149      35.034  12.731  28.709  1.00 39.30           O  
ATOM   1107  N   LYS H 150      32.790  12.585  28.653  1.00 36.31           N  
ATOM   1108  CA  LYS H 150      32.712  14.018  28.659  1.00 34.48           C  
ATOM   1109  CB  LYS H 150      32.252  14.618  27.320  1.00 35.35           C  
ATOM   1110  CG  LYS H 150      33.349  14.551  26.254  1.00 38.18           C  
ATOM   1111  CD  LYS H 150      32.873  14.853  24.832  1.00 46.36           C  
ATOM   1112  CE  LYS H 150      34.018  15.033  23.831  1.00 52.05           C  
ATOM   1113  NZ  LYS H 150      34.669  13.733  23.551  1.00 57.22           N1+
ATOM   1114  C   LYS H 150      31.801  14.494  29.747  1.00 32.59           C  
ATOM   1115  O   LYS H 150      31.316  13.717  30.568  1.00 32.72           O  
ATOM   1116  N   GLY H 151      31.571  15.824  29.780  1.00 29.60           N  
ATOM   1117  CA  GLY H 151      30.795  16.451  30.810  1.00 29.83           C  
ATOM   1118  C   GLY H 151      29.336  16.361  30.492  1.00 29.85           C  
ATOM   1119  O   GLY H 151      28.920  15.703  29.541  1.00 29.51           O  
ATOM   1120  N   LEU H 152      28.526  17.043  31.326  1.00 28.39           N  
ATOM   1121  CA  LEU H 152      27.097  17.043  31.216  1.00 26.15           C  
ATOM   1122  CB  LEU H 152      26.416  17.228  32.583  1.00 22.24           C  
ATOM   1123  CG  LEU H 152      26.705  16.092  33.581  1.00 22.14           C  
ATOM   1124  CD1 LEU H 152      25.999  16.338  34.923  1.00 20.84           C  
ATOM   1125  CD2 LEU H 152      26.356  14.717  32.986  1.00 23.57           C  
ATOM   1126  C   LEU H 152      26.692  18.199  30.357  1.00 24.39           C  
ATOM   1127  O   LEU H 152      27.268  19.285  30.445  1.00 24.96           O  
ATOM   1128  N   GLU H 153      25.692  17.979  29.479  1.00 22.99           N  
ATOM   1129  CA  GLU H 153      25.211  19.029  28.627  1.00 24.02           C  
ATOM   1130  CB  GLU H 153      25.561  18.820  27.144  1.00 26.65           C  
ATOM   1131  CG  GLU H 153      25.058  19.938  26.232  1.00 32.03           C  
ATOM   1132  CD  GLU H 153      25.475  19.607  24.805  1.00 37.47           C  
ATOM   1133  OE1 GLU H 153      25.120  18.498  24.330  1.00 40.29           O  
ATOM   1134  OE2 GLU H 153      26.158  20.457  24.173  1.00 44.06           O1-
ATOM   1135  C   GLU H 153      23.714  19.053  28.726  1.00 24.43           C  
ATOM   1136  O   GLU H 153      23.055  18.025  28.576  1.00 25.82           O  
ATOM   1137  N   TRP H 154      23.133  20.243  28.978  1.00 25.80           N  
ATOM   1138  CA  TRP H 154      21.706  20.384  29.109  1.00 24.69           C  
ATOM   1139  CB  TRP H 154      21.320  21.685  29.833  1.00 22.11           C  
ATOM   1140  CG  TRP H 154      19.841  21.976  29.876  1.00 24.16           C  
ATOM   1141  CD2 TRP H 154      19.200  22.912  28.998  1.00 23.89           C  
ATOM   1142  CD1 TRP H 154      18.869  21.479  30.692  1.00 22.67           C  
ATOM   1143  NE1 TRP H 154      17.657  22.045  30.373  1.00 23.41           N  
ATOM   1144  CE2 TRP H 154      17.847  22.930  29.332  1.00 25.19           C  
ATOM   1145  CE3 TRP H 154      19.700  23.694  27.998  1.00 26.42           C  
ATOM   1146  CZ2 TRP H 154      16.968  23.736  28.666  1.00 26.03           C  
ATOM   1147  CZ3 TRP H 154      18.812  24.503  27.326  1.00 25.95           C  
ATOM   1148  CH2 TRP H 154      17.472  24.524  27.653  1.00 26.88           C  
ATOM   1149  C   TRP H 154      21.092  20.397  27.740  1.00 24.17           C  
ATOM   1150  O   TRP H 154      21.522  21.154  26.873  1.00 25.43           O  
ATOM   1151  N   VAL H 155      20.155  19.456  27.484  1.00 24.23           N  
ATOM   1152  CA  VAL H 155      19.445  19.340  26.237  1.00 22.29           C  
ATOM   1153  CB  VAL H 155      19.021  17.927  25.970  1.00 21.46           C  
ATOM   1154  CG1 VAL H 155      18.247  17.883  24.642  1.00 24.02           C  
ATOM   1155  CG2 VAL H 155      20.274  17.034  25.995  1.00 26.04           C  
ATOM   1156  C   VAL H 155      18.218  20.204  26.112  1.00 23.37           C  
ATOM   1157  O   VAL H 155      18.078  20.958  25.150  1.00 21.34           O  
ATOM   1158  N   SER H 156      17.291  20.117  27.096  1.00 22.03           N  
ATOM   1159  CA  SER H 156      16.019  20.777  26.935  1.00 22.80           C  
ATOM   1160  CB  SER H 156      15.150  20.094  25.861  1.00 23.24           C  
ATOM   1161  OG  SER H 156      13.896  20.745  25.736  1.00 24.42           O  
ATOM   1162  C   SER H 156      15.237  20.728  28.216  1.00 24.05           C  
ATOM   1163  O   SER H 156      15.520  19.940  29.116  1.00 24.70           O  
ATOM   1164  N   TYR H 157      14.209  21.597  28.295  1.00 26.24           N  
ATOM   1165  CA  TYR H 157      13.360  21.770  29.441  1.00 24.68           C  
ATOM   1166  CB  TYR H 157      13.760  23.069  30.173  1.00 24.50           C  
ATOM   1167  CG  TYR H 157      12.700  23.624  31.064  1.00 21.49           C  
ATOM   1168  CD1 TYR H 157      12.601  23.274  32.391  1.00 21.75           C  
ATOM   1169  CD2 TYR H 157      11.805  24.534  30.548  1.00 22.83           C  
ATOM   1170  CE1 TYR H 157      11.617  23.824  33.182  1.00 12.29           C  
ATOM   1171  CE2 TYR H 157      10.821  25.087  31.332  1.00 15.08           C  
ATOM   1172  CZ  TYR H 157      10.726  24.730  32.653  1.00 16.08           C  
ATOM   1173  OH  TYR H 157       9.715  25.297  33.459  1.00 16.21           O  
ATOM   1174  C   TYR H 157      11.942  21.916  28.980  1.00 25.69           C  
ATOM   1175  O   TYR H 157      11.678  22.477  27.919  1.00 25.40           O  
ATOM   1176  N   ILE H 158      10.993  21.368  29.767  1.00 25.03           N  
ATOM   1177  CA  ILE H 158       9.591  21.521  29.492  1.00 24.56           C  
ATOM   1178  CB  ILE H 158       8.960  20.293  28.898  1.00 25.48           C  
ATOM   1179  CG1 ILE H 158       7.535  20.609  28.414  1.00 25.95           C  
ATOM   1180  CG2 ILE H 158       9.054  19.146  29.918  1.00 22.64           C  
ATOM   1181  CD1 ILE H 158       6.948  19.532  27.506  1.00 24.97           C  
ATOM   1182  C   ILE H 158       8.916  21.827  30.799  1.00 25.97           C  
ATOM   1183  O   ILE H 158       9.186  21.189  31.818  1.00 27.70           O  
ATOM   1184  N   SER H 159       8.011  22.827  30.792  1.00 25.42           N  
ATOM   1185  CA  SER H 159       7.317  23.235  31.979  1.00 25.54           C  
ATOM   1186  CB  SER H 159       6.600  24.588  31.834  1.00 26.53           C  
ATOM   1187  OG  SER H 159       5.625  24.518  30.805  1.00 30.42           O  
ATOM   1188  C   SER H 159       6.314  22.196  32.335  1.00 23.49           C  
ATOM   1189  O   SER H 159       5.993  21.319  31.537  1.00 27.83           O  
ATOM   1190  N   ARG H 160       5.698  22.311  33.532  1.00 18.32           N  
ATOM   1191  CA  ARG H 160       4.708  21.355  33.954  1.00 18.74           C  
ATOM   1192  CB  ARG H 160       4.162  21.658  35.361  1.00 18.43           C  
ATOM   1193  CG  ARG H 160       3.516  23.042  35.474  1.00 25.56           C  
ATOM   1194  CD  ARG H 160       3.172  23.463  36.904  1.00 23.80           C  
ATOM   1195  NE  ARG H 160       2.561  24.822  36.839  1.00 23.90           N  
ATOM   1196  CZ  ARG H 160       1.222  24.952  36.605  1.00 21.65           C  
ATOM   1197  NH1 ARG H 160       0.452  23.840  36.423  1.00 20.05           N1+
ATOM   1198  NH2 ARG H 160       0.649  26.191  36.567  1.00 21.39           N  
ATOM   1199  C   ARG H 160       3.554  21.360  32.990  1.00 20.10           C  
ATOM   1200  O   ARG H 160       3.042  20.302  32.617  1.00 21.93           O  
ATOM   1201  N   SER H 161       3.112  22.566  32.583  1.00 21.18           N  
ATOM   1202  CA  SER H 161       2.002  22.786  31.690  1.00 20.58           C  
ATOM   1203  CB  SER H 161       1.502  24.236  31.722  1.00 25.84           C  
ATOM   1204  OG  SER H 161       1.190  24.618  33.051  1.00  0.00           O  
ATOM   1205  C   SER H 161       2.400  22.551  30.266  1.00 20.97           C  
ATOM   1206  O   SER H 161       1.541  22.438  29.391  1.00 21.24           O  
ATOM   1207  N   SER H 162       3.716  22.473  30.003  1.00 22.02           N  
ATOM   1208  CA  SER H 162       4.238  22.366  28.669  1.00 22.05           C  
ATOM   1209  CB  SER H 162       3.498  21.327  27.812  1.00 22.15           C  
ATOM   1210  OG  SER H 162       3.636  20.038  28.389  1.00 23.92           O  
ATOM   1211  C   SER H 162       4.087  23.696  28.002  1.00 22.88           C  
ATOM   1212  O   SER H 162       4.301  23.827  26.796  1.00 24.63           O  
ATOM   1213  N   HIS H 163       3.746  24.731  28.792  1.00 22.00           N  
ATOM   1214  CA  HIS H 163       3.594  26.048  28.255  1.00 21.83           C  
ATOM   1215  ND1 HIS H 163       1.584  28.547  27.858  1.00  0.00           N  
ATOM   1216  CG  HIS H 163       2.675  28.372  28.677  1.00 29.15           C  
ATOM   1217  CB  HIS H 163       3.060  27.056  29.288  1.00 20.89           C  
ATOM   1218  NE2 HIS H 163       2.557  30.537  28.049  1.00  0.00           N  
ATOM   1219  CD2 HIS H 163       3.259  29.598  28.785  1.00  0.00           C  
ATOM   1220  CE1 HIS H 163       1.559  29.860  27.511  1.00  0.00           C  
ATOM   1221  C   HIS H 163       4.930  26.517  27.771  1.00 21.90           C  
ATOM   1222  O   HIS H 163       5.022  27.083  26.683  1.00 23.90           O  
ATOM   1223  N   THR H 164       6.011  26.279  28.552  1.00 35.08           N  
ATOM   1224  CA  THR H 164       7.292  26.744  28.104  1.00 35.13           C  
ATOM   1225  CB  THR H 164       8.076  27.511  29.129  1.00 39.22           C  
ATOM   1226  OG1 THR H 164       8.289  26.708  30.280  1.00 13.66           O  
ATOM   1227  CG2 THR H 164       7.342  28.801  29.499  1.00 12.45           C  
ATOM   1228  C   THR H 164       8.163  25.584  27.767  1.00 32.46           C  
ATOM   1229  O   THR H 164       8.185  24.573  28.468  1.00 29.49           O  
ATOM   1230  N   ILE H 165       8.905  25.717  26.651  1.00 29.56           N  
ATOM   1231  CA  ILE H 165       9.844  24.713  26.251  1.00 29.11           C  
ATOM   1232  CB  ILE H 165       9.360  23.898  25.087  1.00 28.57           C  
ATOM   1233  CG1 ILE H 165       8.070  23.148  25.469  1.00 22.52           C  
ATOM   1234  CG2 ILE H 165      10.501  22.972  24.640  1.00 20.22           C  
ATOM   1235  CD1 ILE H 165       7.322  22.557  24.277  1.00 23.05           C  
ATOM   1236  C   ILE H 165      11.095  25.426  25.831  1.00 30.42           C  
ATOM   1237  O   ILE H 165      11.034  26.472  25.187  1.00 32.63           O  
ATOM   1238  N   PHE H 166      12.273  24.882  26.205  1.00 30.20           N  
ATOM   1239  CA  PHE H 166      13.511  25.508  25.826  1.00 29.09           C  
ATOM   1240  CB  PHE H 166      14.237  26.202  26.993  1.00 31.37           C  
ATOM   1241  CG  PHE H 166      13.384  27.314  27.507  1.00 35.28           C  
ATOM   1242  CD1 PHE H 166      13.487  28.577  26.975  1.00 37.77           C  
ATOM   1243  CD2 PHE H 166      12.483  27.100  28.524  1.00 36.52           C  
ATOM   1244  CE1 PHE H 166      12.707  29.607  27.447  1.00 39.62           C  
ATOM   1245  CE2 PHE H 166      11.701  28.125  29.001  1.00 38.47           C  
ATOM   1246  CZ  PHE H 166      11.810  29.383  28.462  1.00 41.21           C  
ATOM   1247  C   PHE H 166      14.437  24.439  25.326  1.00 28.62           C  
ATOM   1248  O   PHE H 166      14.341  23.284  25.738  1.00 28.18           O  
ATOM   1249  N   TYR H 167      15.357  24.796  24.403  1.00 29.19           N  
ATOM   1250  CA  TYR H 167      16.279  23.821  23.884  1.00 28.99           C  
ATOM   1251  CB  TYR H 167      15.981  23.380  22.438  1.00 28.89           C  
ATOM   1252  CG  TYR H 167      14.639  22.732  22.357  1.00 27.81           C  
ATOM   1253  CD1 TYR H 167      13.513  23.491  22.135  1.00 25.72           C  
ATOM   1254  CD2 TYR H 167      14.502  21.369  22.494  1.00 26.94           C  
ATOM   1255  CE1 TYR H 167      12.272  22.905  22.051  1.00 27.60           C  
ATOM   1256  CE2 TYR H 167      13.264  20.776  22.412  1.00 28.02           C  
ATOM   1257  CZ  TYR H 167      12.146  21.545  22.190  1.00 26.99           C  
ATOM   1258  OH  TYR H 167      10.875  20.938  22.105  1.00 27.38           O  
ATOM   1259  C   TYR H 167      17.652  24.422  23.845  1.00 30.66           C  
ATOM   1260  O   TYR H 167      17.812  25.641  23.798  1.00 29.45           O  
ATOM   1261  N   ALA H 168      18.690  23.559  23.887  1.00 29.11           N  
ATOM   1262  CA  ALA H 168      20.048  24.006  23.758  1.00 27.59           C  
ATOM   1263  CB  ALA H 168      21.092  22.952  24.166  1.00 24.68           C  
ATOM   1264  C   ALA H 168      20.245  24.316  22.307  1.00 30.01           C  
ATOM   1265  O   ALA H 168      19.536  23.796  21.449  1.00 31.04           O  
ATOM   1266  N   ASP H 169      21.232  25.174  21.995  1.00 34.93           N  
ATOM   1267  CA  ASP H 169      21.452  25.625  20.650  1.00 38.86           C  
ATOM   1268  CB  ASP H 169      22.625  26.615  20.551  1.00 42.85           C  
ATOM   1269  CG  ASP H 169      22.225  27.911  21.242  1.00 45.29           C  
ATOM   1270  OD1 ASP H 169      21.039  28.314  21.110  1.00 46.35           O  
ATOM   1271  OD2 ASP H 169      23.101  28.515  21.917  1.00 48.34           O1-
ATOM   1272  C   ASP H 169      21.776  24.468  19.755  1.00 37.99           C  
ATOM   1273  O   ASP H 169      21.326  24.423  18.612  1.00 38.91           O  
ATOM   1274  N   SER H 170      22.564  23.495  20.245  1.00 37.96           N  
ATOM   1275  CA  SER H 170      22.998  22.418  19.401  1.00 37.83           C  
ATOM   1276  CB  SER H 170      23.966  21.460  20.120  1.00 39.50           C  
ATOM   1277  OG  SER H 170      23.318  20.837  21.218  1.00 40.51           O  
ATOM   1278  C   SER H 170      21.833  21.609  18.901  1.00 37.55           C  
ATOM   1279  O   SER H 170      21.825  21.188  17.745  1.00 39.10           O  
ATOM   1280  N   VAL H 171      20.866  21.306  19.788  1.00 36.17           N  
ATOM   1281  CA  VAL H 171      19.693  20.516  19.503  1.00 32.56           C  
ATOM   1282  CB  VAL H 171      19.140  19.825  20.719  1.00 29.01           C  
ATOM   1283  CG1 VAL H 171      20.215  18.862  21.253  1.00 26.94           C  
ATOM   1284  CG2 VAL H 171      18.677  20.871  21.741  1.00 29.46           C  
ATOM   1285  C   VAL H 171      18.575  21.267  18.833  1.00 35.30           C  
ATOM   1286  O   VAL H 171      17.716  20.642  18.213  1.00 35.57           O  
ATOM   1287  N   LYS H 172      18.517  22.608  18.987  1.00 37.37           N  
ATOM   1288  CA  LYS H 172      17.428  23.424  18.504  1.00 41.15           C  
ATOM   1289  CB  LYS H 172      17.790  24.920  18.428  1.00 45.39           C  
ATOM   1290  CG  LYS H 172      17.961  25.647  19.764  1.00 51.77           C  
ATOM   1291  CD  LYS H 172      16.652  25.938  20.498  1.00 57.16           C  
ATOM   1292  CE  LYS H 172      15.956  27.206  20.000  1.00 60.76           C  
ATOM   1293  NZ  LYS H 172      16.819  28.385  20.233  1.00 62.54           N1+
ATOM   1294  C   LYS H 172      17.053  23.048  17.100  1.00 41.75           C  
ATOM   1295  O   LYS H 172      17.898  22.981  16.209  1.00 42.34           O  
ATOM   1296  N   GLY H 173      15.748  22.764  16.895  1.00 42.17           N  
ATOM   1297  CA  GLY H 173      15.179  22.506  15.602  1.00 40.12           C  
ATOM   1298  C   GLY H 173      15.126  21.033  15.341  1.00 40.86           C  
ATOM   1299  O   GLY H 173      14.171  20.534  14.746  1.00 45.43           O  
ATOM   1300  N   ARG H 174      16.196  20.312  15.725  1.00 36.76           N  
ATOM   1301  CA  ARG H 174      16.296  18.893  15.533  1.00 32.48           C  
ATOM   1302  CB  ARG H 174      17.749  18.401  15.613  1.00 34.21           C  
ATOM   1303  CG  ARG H 174      18.629  19.023  14.527  1.00 35.57           C  
ATOM   1304  CD  ARG H 174      20.034  18.426  14.462  1.00 33.27           C  
ATOM   1305  NE  ARG H 174      20.702  18.703  15.763  1.00 30.55           N  
ATOM   1306  CZ  ARG H 174      21.204  17.660  16.485  1.00 31.14           C  
ATOM   1307  NH1 ARG H 174      21.047  16.386  16.022  1.00 32.56           N1+
ATOM   1308  NH2 ARG H 174      21.848  17.884  17.665  1.00 30.55           N  
ATOM   1309  C   ARG H 174      15.483  18.111  16.529  1.00 31.66           C  
ATOM   1310  O   ARG H 174      14.867  17.104  16.181  1.00 35.89           O  
ATOM   1311  N   PHE H 175      15.464  18.564  17.800  1.00 29.28           N  
ATOM   1312  CA  PHE H 175      14.863  17.828  18.883  1.00 26.85           C  
ATOM   1313  CB  PHE H 175      15.745  17.841  20.146  1.00 29.15           C  
ATOM   1314  CG  PHE H 175      16.942  16.974  19.948  1.00 32.57           C  
ATOM   1315  CD1 PHE H 175      17.791  17.156  18.881  1.00 33.49           C  
ATOM   1316  CD2 PHE H 175      17.247  16.005  20.874  1.00 31.86           C  
ATOM   1317  CE1 PHE H 175      18.901  16.359  18.720  1.00 32.31           C  
ATOM   1318  CE2 PHE H 175      18.356  15.206  20.720  1.00 30.20           C  
ATOM   1319  CZ  PHE H 175      19.183  15.376  19.637  1.00 29.99           C  
ATOM   1320  C   PHE H 175      13.575  18.477  19.283  1.00 27.82           C  
ATOM   1321  O   PHE H 175      13.397  19.683  19.121  1.00 31.61           O  
ATOM   1322  N   THR H 176      12.627  17.661  19.795  1.00 27.27           N  
ATOM   1323  CA  THR H 176      11.378  18.176  20.282  1.00 28.90           C  
ATOM   1324  CB  THR H 176      10.222  17.886  19.368  1.00 34.15           C  
ATOM   1325  OG1 THR H 176      10.461  18.445  18.085  1.00 37.47           O  
ATOM   1326  CG2 THR H 176       8.943  18.489  19.973  1.00 30.84           C  
ATOM   1327  C   THR H 176      11.097  17.501  21.592  1.00 28.00           C  
ATOM   1328  O   THR H 176      11.167  16.277  21.703  1.00 30.72           O  
ATOM   1329  N   ILE H 177      10.748  18.294  22.625  1.00 27.44           N  
ATOM   1330  CA  ILE H 177      10.467  17.755  23.927  1.00 26.78           C  
ATOM   1331  CB  ILE H 177      11.128  18.509  25.046  1.00 25.20           C  
ATOM   1332  CG1 ILE H 177      11.022  17.733  26.367  1.00 23.09           C  
ATOM   1333  CG2 ILE H 177      10.518  19.919  25.099  1.00 25.34           C  
ATOM   1334  CD1 ILE H 177      11.914  18.296  27.474  1.00 21.31           C  
ATOM   1335  C   ILE H 177       8.989  17.841  24.142  1.00 30.15           C  
ATOM   1336  O   ILE H 177       8.350  18.808  23.731  1.00 30.93           O  
ATOM   1337  N   SER H 178       8.398  16.793  24.752  1.00 26.55           N  
ATOM   1338  CA  SER H 178       6.986  16.799  25.006  1.00 27.11           C  
ATOM   1339  CB  SER H 178       6.158  16.234  23.840  1.00 28.24           C  
ATOM   1340  OG  SER H 178       6.507  14.876  23.611  1.00 32.17           O  
ATOM   1341  C   SER H 178       6.726  15.940  26.206  1.00 29.47           C  
ATOM   1342  O   SER H 178       7.627  15.267  26.705  1.00 29.61           O  
ATOM   1343  N   ARG H 179       5.480  15.970  26.722  1.00 29.60           N  
ATOM   1344  CA  ARG H 179       5.171  15.181  27.880  1.00 29.17           C  
ATOM   1345  CB  ARG H 179       5.465  15.905  29.203  1.00 29.17           C  
ATOM   1346  CG  ARG H 179       4.654  17.189  29.384  1.00 28.82           C  
ATOM   1347  CD  ARG H 179       5.115  18.038  30.570  1.00 27.97           C  
ATOM   1348  NE  ARG H 179       4.943  17.221  31.805  1.00 24.95           N  
ATOM   1349  CZ  ARG H 179       5.673  17.519  32.919  1.00 25.00           C  
ATOM   1350  NH1 ARG H 179       6.548  18.566  32.902  1.00 22.58           N1+
ATOM   1351  NH2 ARG H 179       5.534  16.767  34.049  1.00 26.75           N  
ATOM   1352  C   ARG H 179       3.709  14.859  27.873  1.00 31.33           C  
ATOM   1353  O   ARG H 179       2.897  15.593  27.310  1.00 33.36           O  
ATOM   1354  N   ASP H 180       3.351  13.717  28.496  1.00 32.10           N  
ATOM   1355  CA  ASP H 180       1.980  13.317  28.622  1.00 32.93           C  
ATOM   1356  CB  ASP H 180       1.681  11.984  27.913  1.00 37.00           C  
ATOM   1357  CG  ASP H 180       0.173  11.796  27.855  1.00 39.59           C  
ATOM   1358  OD1 ASP H 180      -0.506  12.107  28.869  1.00 39.20           O  
ATOM   1359  OD2 ASP H 180      -0.324  11.347  26.788  1.00 46.00           O1-
ATOM   1360  C   ASP H 180       1.743  13.136  30.089  1.00 34.26           C  
ATOM   1361  O   ASP H 180       2.141  12.131  30.675  1.00 33.03           O  
ATOM   1362  N   ASN H 181       1.075  14.115  30.721  1.00 34.06           N  
ATOM   1363  CA  ASN H 181       0.870  14.111  32.141  1.00 35.32           C  
ATOM   1364  CB  ASN H 181       0.190  15.394  32.648  1.00 33.34           C  
ATOM   1365  CG  ASN H 181       1.196  16.531  32.505  1.00 33.53           C  
ATOM   1366  OD1 ASN H 181       2.403  16.329  32.632  1.00 33.52           O  
ATOM   1367  ND2 ASN H 181       0.689  17.763  32.233  1.00 35.56           N  
ATOM   1368  C   ASN H 181       0.030  12.940  32.544  1.00 35.47           C  
ATOM   1369  O   ASN H 181       0.244  12.363  33.608  1.00 39.41           O  
ATOM   1370  N   ALA H 182      -0.964  12.564  31.720  1.00 35.03           N  
ATOM   1371  CA  ALA H 182      -1.826  11.470  32.072  1.00 38.52           C  
ATOM   1372  CB  ALA H 182      -2.937  11.231  31.036  1.00 36.59           C  
ATOM   1373  C   ALA H 182      -1.020  10.207  32.162  1.00 39.13           C  
ATOM   1374  O   ALA H 182      -1.235   9.385  33.052  1.00 40.68           O  
ATOM   1375  N   LYS H 183      -0.103  10.013  31.198  1.00 39.74           N  
ATOM   1376  CA  LYS H 183       0.786   8.886  31.100  1.00 41.08           C  
ATOM   1377  CB  LYS H 183       1.426   8.741  29.710  1.00 42.94           C  
ATOM   1378  CG  LYS H 183       0.439   8.259  28.647  1.00 50.21           C  
ATOM   1379  CD  LYS H 183       0.961   8.396  27.218  1.00 54.97           C  
ATOM   1380  CE  LYS H 183       0.078   7.707  26.178  1.00 61.35           C  
ATOM   1381  NZ  LYS H 183       0.193   6.239  26.317  1.00 66.14           N1+
ATOM   1382  C   LYS H 183       1.890   8.973  32.114  1.00 41.21           C  
ATOM   1383  O   LYS H 183       2.512   7.964  32.440  1.00 43.43           O  
ATOM   1384  N   ASN H 184       2.193  10.187  32.611  1.00 38.79           N  
ATOM   1385  CA  ASN H 184       3.298  10.371  33.512  1.00 36.96           C  
ATOM   1386  CB  ASN H 184       3.217   9.526  34.799  1.00 37.63           C  
ATOM   1387  CG  ASN H 184       2.178  10.148  35.722  1.00 42.34           C  
ATOM   1388  OD1 ASN H 184       1.591   9.471  36.565  1.00 48.61           O  
ATOM   1389  ND2 ASN H 184       1.945  11.478  35.564  1.00 44.56           N  
ATOM   1390  C   ASN H 184       4.559  10.003  32.794  1.00 35.25           C  
ATOM   1391  O   ASN H 184       5.447   9.367  33.361  1.00 34.80           O  
ATOM   1392  N   SER H 185       4.671  10.410  31.512  1.00 31.35           N  
ATOM   1393  CA  SER H 185       5.850  10.094  30.758  1.00 29.97           C  
ATOM   1394  CB  SER H 185       5.595   9.059  29.649  1.00 31.69           C  
ATOM   1395  OG  SER H 185       5.146   7.837  30.217  1.00 33.36           O  
ATOM   1396  C   SER H 185       6.361  11.336  30.088  1.00 29.30           C  
ATOM   1397  O   SER H 185       5.597  12.233  29.731  1.00 30.33           O  
ATOM   1398  N   LEU H 186       7.700  11.405  29.913  1.00 27.90           N  
ATOM   1399  CA  LEU H 186       8.376  12.507  29.281  1.00 25.70           C  
ATOM   1400  CB  LEU H 186       9.548  13.025  30.135  1.00 23.69           C  
ATOM   1401  CG  LEU H 186      10.327  14.205  29.531  1.00 24.71           C  
ATOM   1402  CD1 LEU H 186       9.446  15.456  29.395  1.00 24.99           C  
ATOM   1403  CD2 LEU H 186      11.615  14.477  30.327  1.00 23.56           C  
ATOM   1404  C   LEU H 186       8.951  11.975  27.999  1.00 26.85           C  
ATOM   1405  O   LEU H 186       9.391  10.827  27.957  1.00 30.32           O  
ATOM   1406  N   TYR H 187       8.955  12.788  26.917  1.00 24.81           N  
ATOM   1407  CA  TYR H 187       9.446  12.294  25.657  1.00 23.08           C  
ATOM   1408  CB  TYR H 187       8.365  12.133  24.577  1.00 25.08           C  
ATOM   1409  CG  TYR H 187       7.351  11.132  25.013  1.00 26.75           C  
ATOM   1410  CD1 TYR H 187       7.588   9.786  24.869  1.00 25.72           C  
ATOM   1411  CD2 TYR H 187       6.165  11.542  25.575  1.00 26.59           C  
ATOM   1412  CE1 TYR H 187       6.653   8.862  25.269  1.00 27.76           C  
ATOM   1413  CE2 TYR H 187       5.225  10.623  25.977  1.00 28.55           C  
ATOM   1414  CZ  TYR H 187       5.469   9.280  25.824  1.00 28.59           C  
ATOM   1415  OH  TYR H 187       4.508   8.333  26.234  1.00 31.96           O  
ATOM   1416  C   TYR H 187      10.433  13.251  25.062  1.00 24.78           C  
ATOM   1417  O   TYR H 187      10.427  14.447  25.350  1.00 25.76           O  
ATOM   1418  N   LEU H 188      11.345  12.711  24.225  1.00 24.89           N  
ATOM   1419  CA  LEU H 188      12.278  13.523  23.504  1.00 24.16           C  
ATOM   1420  CB  LEU H 188      13.687  13.515  24.125  1.00 21.86           C  
ATOM   1421  CG  LEU H 188      14.707  14.394  23.379  1.00 22.41           C  
ATOM   1422  CD1 LEU H 188      14.306  15.877  23.435  1.00 20.43           C  
ATOM   1423  CD2 LEU H 188      16.134  14.149  23.894  1.00 22.92           C  
ATOM   1424  C   LEU H 188      12.374  12.945  22.124  1.00 27.69           C  
ATOM   1425  O   LEU H 188      12.802  11.806  21.946  1.00 29.26           O  
ATOM   1426  N   GLN H 189      11.970  13.728  21.102  1.00 27.75           N  
ATOM   1427  CA  GLN H 189      12.040  13.265  19.744  1.00 28.82           C  
ATOM   1428  CB  GLN H 189      10.890  13.786  18.863  1.00 31.05           C  
ATOM   1429  CG  GLN H 189      10.987  13.366  17.394  1.00 30.54           C  
ATOM   1430  CD  GLN H 189      10.704  11.874  17.287  1.00 35.81           C  
ATOM   1431  OE1 GLN H 189       9.694  11.382  17.787  1.00 38.05           O  
ATOM   1432  NE2 GLN H 189      11.621  11.128  16.615  1.00 33.19           N  
ATOM   1433  C   GLN H 189      13.314  13.802  19.179  1.00 30.64           C  
ATOM   1434  O   GLN H 189      13.559  15.006  19.221  1.00 32.90           O  
ATOM   1435  N   MET H 190      14.168  12.909  18.640  1.00 30.13           N  
ATOM   1436  CA  MET H 190      15.432  13.340  18.116  1.00 30.41           C  
ATOM   1437  CB  MET H 190      16.615  12.568  18.722  1.00 29.93           C  
ATOM   1438  CG  MET H 190      16.740  12.744  20.236  1.00 29.49           C  
ATOM   1439  SD  MET H 190      18.091  11.791  20.994  1.00 32.05           S  
ATOM   1440  CE  MET H 190      17.291  10.174  20.788  1.00 44.80           C  
ATOM   1441  C   MET H 190      15.450  13.077  16.641  1.00 33.26           C  
ATOM   1442  O   MET H 190      15.298  11.938  16.203  1.00 37.08           O  
ATOM   1443  N   ASP H 191      15.653  14.142  15.838  1.00 34.01           N  
ATOM   1444  CA  ASP H 191      15.660  14.019  14.407  1.00 35.17           C  
ATOM   1445  CB  ASP H 191      14.639  14.942  13.718  1.00 36.69           C  
ATOM   1446  CG  ASP H 191      13.231  14.504  14.097  1.00 35.76           C  
ATOM   1447  OD1 ASP H 191      12.996  13.269  14.191  1.00 36.85           O  
ATOM   1448  OD2 ASP H 191      12.371  15.402  14.305  1.00  0.00           O1-
ATOM   1449  C   ASP H 191      17.003  14.462  13.911  1.00 35.44           C  
ATOM   1450  O   ASP H 191      17.741  15.146  14.616  1.00 35.11           O  
ATOM   1451  N   SER H 192      17.345  14.062  12.667  1.00 35.50           N  
ATOM   1452  CA  SER H 192      18.569  14.470  12.035  1.00 34.03           C  
ATOM   1453  CB  SER H 192      18.587  15.965  11.669  1.00 35.12           C  
ATOM   1454  OG  SER H 192      17.578  16.246  10.710  1.00 45.83           O  
ATOM   1455  C   SER H 192      19.714  14.204  12.957  1.00 33.12           C  
ATOM   1456  O   SER H 192      20.551  15.073  13.190  1.00 35.06           O  
ATOM   1457  N   LEU H 193      19.799  12.968  13.479  1.00 29.04           N  
ATOM   1458  CA  LEU H 193      20.824  12.640  14.423  1.00 29.76           C  
ATOM   1459  CB  LEU H 193      20.675  11.243  15.043  1.00 30.56           C  
ATOM   1460  CG  LEU H 193      19.460  11.119  15.977  1.00 29.59           C  
ATOM   1461  CD1 LEU H 193      19.365   9.707  16.567  1.00 29.28           C  
ATOM   1462  CD2 LEU H 193      19.477  12.205  17.063  1.00 28.57           C  
ATOM   1463  C   LEU H 193      22.171  12.712  13.784  1.00 34.77           C  
ATOM   1464  O   LEU H 193      22.362  12.351  12.622  1.00 38.99           O  
ATOM   1465  N   ARG H 194      23.150  13.195  14.574  1.00 32.41           N  
ATOM   1466  CA  ARG H 194      24.502  13.365  14.134  1.00 33.93           C  
ATOM   1467  CB  ARG H 194      24.958  14.836  14.189  1.00 32.24           C  
ATOM   1468  CG  ARG H 194      24.136  15.735  13.259  1.00 36.71           C  
ATOM   1469  CD  ARG H 194      24.539  17.213  13.255  1.00 42.14           C  
ATOM   1470  NE  ARG H 194      24.087  17.833  14.532  1.00 51.02           N  
ATOM   1471  CZ  ARG H 194      23.815  19.172  14.574  1.00 55.08           C  
ATOM   1472  NH1 ARG H 194      23.913  19.923  13.439  1.00 58.29           N1+
ATOM   1473  NH2 ARG H 194      23.445  19.766  15.745  1.00 55.44           N  
ATOM   1474  C   ARG H 194      25.362  12.564  15.062  1.00 35.64           C  
ATOM   1475  O   ARG H 194      24.898  12.069  16.087  1.00 36.59           O  
ATOM   1476  N   ASP H 195      26.649  12.400  14.703  1.00 37.06           N  
ATOM   1477  CA  ASP H 195      27.560  11.602  15.475  1.00 36.29           C  
ATOM   1478  CB  ASP H 195      28.956  11.501  14.837  1.00 35.57           C  
ATOM   1479  CG  ASP H 195      28.832  10.661  13.573  1.00  0.00           C  
ATOM   1480  OD1 ASP H 195      27.693  10.220  13.264  1.00  0.00           O  
ATOM   1481  OD2 ASP H 195      29.875  10.454  12.898  1.00  0.00           O1-
ATOM   1482  C   ASP H 195      27.725  12.213  16.831  1.00 36.79           C  
ATOM   1483  O   ASP H 195      27.840  11.505  17.830  1.00 36.13           O  
ATOM   1484  N   GLU H 196      27.706  13.553  16.897  1.00 37.03           N  
ATOM   1485  CA  GLU H 196      27.936  14.277  18.114  1.00 34.87           C  
ATOM   1486  CB  GLU H 196      27.969  15.796  17.911  1.00 37.90           C  
ATOM   1487  CG  GLU H 196      26.659  16.358  17.374  1.00 50.37           C  
ATOM   1488  CD  GLU H 196      26.849  17.851  17.196  1.00 56.51           C  
ATOM   1489  OE1 GLU H 196      27.902  18.372  17.646  1.00 61.85           O  
ATOM   1490  OE2 GLU H 196      25.943  18.489  16.600  1.00 59.10           O1-
ATOM   1491  C   GLU H 196      26.869  13.952  19.116  1.00 33.21           C  
ATOM   1492  O   GLU H 196      27.065  14.148  20.313  1.00 34.60           O  
ATOM   1493  N   ASP H 197      25.694  13.507  18.643  1.00 33.44           N  
ATOM   1494  CA  ASP H 197      24.559  13.164  19.460  1.00 28.75           C  
ATOM   1495  CB  ASP H 197      23.291  12.918  18.630  1.00 27.60           C  
ATOM   1496  CG  ASP H 197      22.870  14.261  18.052  1.00 29.90           C  
ATOM   1497  OD1 ASP H 197      22.973  15.279  18.786  1.00 30.20           O  
ATOM   1498  OD2 ASP H 197      22.452  14.289  16.864  1.00 32.35           O1-
ATOM   1499  C   ASP H 197      24.822  11.932  20.284  1.00 29.86           C  
ATOM   1500  O   ASP H 197      24.108  11.673  21.251  1.00 29.82           O  
ATOM   1501  N   THR H 198      25.803  11.093  19.901  1.00 28.96           N  
ATOM   1502  CA  THR H 198      26.028   9.889  20.657  1.00 28.05           C  
ATOM   1503  CB  THR H 198      27.191   9.082  20.152  1.00 28.14           C  
ATOM   1504  OG1 THR H 198      26.981   8.722  18.794  1.00 30.41           O  
ATOM   1505  CG2 THR H 198      27.338   7.821  21.018  1.00 27.18           C  
ATOM   1506  C   THR H 198      26.303  10.249  22.084  1.00 29.58           C  
ATOM   1507  O   THR H 198      27.233  10.999  22.382  1.00 32.98           O  
ATOM   1508  N   ALA H 199      25.477   9.720  23.014  1.00 29.05           N  
ATOM   1509  CA  ALA H 199      25.671  10.020  24.403  1.00 26.09           C  
ATOM   1510  CB  ALA H 199      25.535  11.517  24.727  1.00 25.88           C  
ATOM   1511  C   ALA H 199      24.625   9.308  25.198  1.00 27.25           C  
ATOM   1512  O   ALA H 199      23.723   8.676  24.649  1.00 28.78           O  
ATOM   1513  N   MET H 200      24.759   9.364  26.539  1.00 26.29           N  
ATOM   1514  CA  MET H 200      23.765   8.802  27.402  1.00 24.06           C  
ATOM   1515  CB  MET H 200      24.329   8.285  28.735  1.00 23.07           C  
ATOM   1516  CG  MET H 200      23.309   7.519  29.580  1.00  0.00           C  
ATOM   1517  SD  MET H 200      23.979   6.826  31.122  1.00  0.00           S  
ATOM   1518  CE  MET H 200      25.015   5.582  30.298  1.00  0.00           C  
ATOM   1519  C   MET H 200      22.822   9.924  27.702  1.00 24.51           C  
ATOM   1520  O   MET H 200      23.249  11.035  28.012  1.00 26.38           O  
ATOM   1521  N   TYR H 201      21.504   9.659  27.620  1.00 25.27           N  
ATOM   1522  CA  TYR H 201      20.543  10.705  27.833  1.00 22.60           C  
ATOM   1523  CB  TYR H 201      19.463  10.780  26.736  1.00 23.27           C  
ATOM   1524  CG  TYR H 201      20.076  11.327  25.489  1.00 23.36           C  
ATOM   1525  CD1 TYR H 201      20.901  10.558  24.697  1.00 23.37           C  
ATOM   1526  CD2 TYR H 201      19.804  12.619  25.102  1.00 22.33           C  
ATOM   1527  CE1 TYR H 201      21.451  11.080  23.547  1.00 23.54           C  
ATOM   1528  CE2 TYR H 201      20.350  13.145  23.955  1.00 22.87           C  
ATOM   1529  CZ  TYR H 201      21.177  12.375  23.175  1.00 23.94           C  
ATOM   1530  OH  TYR H 201      21.739  12.912  21.997  1.00 24.66           O  
ATOM   1531  C   TYR H 201      19.842  10.444  29.125  1.00 22.51           C  
ATOM   1532  O   TYR H 201      19.361   9.338  29.374  1.00 23.04           O  
ATOM   1533  N   TYR H 202      19.775  11.483  29.983  1.00 22.58           N  
ATOM   1534  CA  TYR H 202      19.140  11.345  31.262  1.00 22.73           C  
ATOM   1535  CB  TYR H 202      19.985  11.796  32.472  1.00 20.80           C  
ATOM   1536  CG  TYR H 202      21.294  11.085  32.576  1.00 22.22           C  
ATOM   1537  CD1 TYR H 202      21.409   9.870  33.208  1.00 23.97           C  
ATOM   1538  CD2 TYR H 202      22.425  11.654  32.042  1.00 22.07           C  
ATOM   1539  CE1 TYR H 202      22.628   9.238  33.303  1.00 24.50           C  
ATOM   1540  CE2 TYR H 202      23.648  11.028  32.133  1.00 22.74           C  
ATOM   1541  CZ  TYR H 202      23.751   9.816  32.767  1.00 25.16           C  
ATOM   1542  OH  TYR H 202      25.000   9.165  32.870  1.00 29.65           O  
ATOM   1543  C   TYR H 202      17.986  12.298  31.291  1.00 24.13           C  
ATOM   1544  O   TYR H 202      18.034  13.376  30.701  1.00 26.55           O  
ATOM   1545  N   CYS H 203      16.892  11.892  31.964  1.00 22.57           N  
ATOM   1546  CA  CYS H 203      15.777  12.760  32.190  1.00 24.83           C  
ATOM   1547  CB  CYS H 203      14.394  12.098  31.946  1.00 25.18           C  
ATOM   1548  SG  CYS H 203      14.176  10.490  32.772  1.00 33.71           S  
ATOM   1549  C   CYS H 203      15.899  13.166  33.624  1.00 24.56           C  
ATOM   1550  O   CYS H 203      16.328  12.370  34.460  1.00 23.16           O  
ATOM   1551  N   ALA H 204      15.577  14.436  33.945  1.00 23.26           N  
ATOM   1552  CA  ALA H 204      15.733  14.866  35.303  1.00 25.02           C  
ATOM   1553  CB  ALA H 204      17.015  15.673  35.540  1.00 26.62           C  
ATOM   1554  C   ALA H 204      14.556  15.702  35.692  1.00 23.85           C  
ATOM   1555  O   ALA H 204      13.955  16.396  34.874  1.00 23.09           O  
ATOM   1556  N   ARG H 205      14.206  15.629  36.989  1.00 23.83           N  
ATOM   1557  CA  ARG H 205      13.075  16.312  37.545  1.00 24.57           C  
ATOM   1558  CB  ARG H 205      12.331  15.434  38.571  1.00 24.42           C  
ATOM   1559  CG  ARG H 205      11.110  16.088  39.217  1.00 22.31           C  
ATOM   1560  CD  ARG H 205      10.456  15.233  40.310  1.00 21.72           C  
ATOM   1561  NE  ARG H 205      11.120  15.556  41.606  1.00 22.93           N  
ATOM   1562  CZ  ARG H 205      10.431  15.438  42.778  1.00 26.61           C  
ATOM   1563  NH1 ARG H 205       9.128  15.030  42.766  1.00 24.42           N1+
ATOM   1564  NH2 ARG H 205      11.040  15.733  43.963  1.00 26.85           N  
ATOM   1565  C   ARG H 205      13.560  17.520  38.271  1.00 23.80           C  
ATOM   1566  O   ARG H 205      14.705  17.572  38.714  1.00 28.75           O  
ATOM   1567  N   VAL H 206      12.691  18.544  38.379  1.00 25.89           N  
ATOM   1568  CA  VAL H 206      13.007  19.740  39.101  1.00 24.63           C  
ATOM   1569  CB  VAL H 206      12.344  20.957  38.526  1.00 24.77           C  
ATOM   1570  CG1 VAL H 206      12.817  21.122  37.075  1.00 27.07           C  
ATOM   1571  CG2 VAL H 206      10.822  20.810  38.670  1.00 33.87           C  
ATOM   1572  C   VAL H 206      12.570  19.582  40.527  1.00 25.98           C  
ATOM   1573  O   VAL H 206      11.565  18.943  40.803  1.00 26.57           O  
ATOM   1574  N   TYR H 207      13.179  20.269  41.482  1.00 24.36           N  
ATOM   1575  CA  TYR H 207      12.248  20.218  42.570  1.00 24.68           C  
ATOM   1576  CB  TYR H 207      12.691  19.490  43.854  1.00 31.90           C  
ATOM   1577  CG  TYR H 207      11.536  19.418  44.805  1.00 36.87           C  
ATOM   1578  CD1 TYR H 207      10.531  18.492  44.635  1.00 37.44           C  
ATOM   1579  CD2 TYR H 207      11.454  20.269  45.881  1.00 39.06           C  
ATOM   1580  CE1 TYR H 207       9.474  18.424  45.512  1.00 17.98           C  
ATOM   1581  CE2 TYR H 207      10.406  20.212  46.763  1.00 18.60           C  
ATOM   1582  CZ  TYR H 207       9.411  19.288  46.577  1.00 19.32           C  
ATOM   1583  OH  TYR H 207       8.332  19.226  47.481  1.00  0.00           O  
ATOM   1584  C   TYR H 207      11.826  21.628  42.855  1.00 25.53           C  
ATOM   1585  O   TYR H 207      12.600  22.556  42.666  1.00 25.97           O  
ATOM   1586  N   SER H 208      10.560  21.846  43.256  1.00 23.87           N  
ATOM   1587  CA  SER H 208      10.063  23.184  43.453  1.00 23.53           C  
ATOM   1588  CB  SER H 208       8.527  23.243  43.530  1.00 24.65           C  
ATOM   1589  OG  SER H 208       8.088  24.582  43.703  1.00  0.00           O  
ATOM   1590  C   SER H 208      10.603  23.778  44.721  1.00 24.82           C  
ATOM   1591  O   SER H 208      10.960  23.067  45.663  1.00 25.61           O  
ATOM   1592  N   SER H 209      10.689  25.125  44.761  1.00 22.87           N  
ATOM   1593  CA  SER H 209      11.152  25.770  45.961  1.00 23.39           C  
ATOM   1594  CB  SER H 209      12.649  26.112  45.944  1.00 22.86           C  
ATOM   1595  OG  SER H 209      13.012  26.760  47.153  1.00  0.00           O  
ATOM   1596  C   SER H 209      10.409  27.060  46.129  1.00 25.49           C  
ATOM   1597  O   SER H 209      10.151  27.784  45.168  1.00 26.73           O  
ATOM   1598  N   GLY H 210      10.027  27.369  47.382  1.00 24.21           N  
ATOM   1599  CA  GLY H 210       9.332  28.587  47.666  1.00 23.77           C  
ATOM   1600  C   GLY H 210       8.134  28.711  46.780  1.00 23.69           C  
ATOM   1601  O   GLY H 210       7.292  27.819  46.695  1.00 23.39           O  
ATOM   1602  N   TRP H 211       8.034  29.883  46.129  1.00 23.78           N  
ATOM   1603  CA  TRP H 211       6.956  30.248  45.257  1.00 23.88           C  
ATOM   1604  CB  TRP H 211       7.086  31.678  44.706  1.00 30.02           C  
ATOM   1605  CG  TRP H 211       7.030  32.806  45.707  1.00 35.13           C  
ATOM   1606  CD2 TRP H 211       5.826  33.475  46.119  1.00  0.00           C  
ATOM   1607  CD1 TRP H 211       8.058  33.418  46.362  1.00  0.00           C  
ATOM   1608  NE1 TRP H 211       7.575  34.436  47.147  1.00  0.00           N  
ATOM   1609  CE2 TRP H 211       6.203  34.481  47.011  1.00  0.00           C  
ATOM   1610  CE3 TRP H 211       4.518  33.276  45.775  1.00  0.00           C  
ATOM   1611  CZ2 TRP H 211       5.271  35.305  47.576  1.00  0.00           C  
ATOM   1612  CZ3 TRP H 211       3.581  34.103  46.356  1.00  0.00           C  
ATOM   1613  CH2 TRP H 211       3.951  35.097  47.239  1.00  0.00           C  
ATOM   1614  C   TRP H 211       6.952  29.402  44.024  1.00 25.28           C  
ATOM   1615  O   TRP H 211       5.912  28.899  43.602  1.00 25.23           O  
ATOM   1616  N   HIS H 212       8.124  29.203  43.399  1.00 23.52           N  
ATOM   1617  CA  HIS H 212       8.027  28.601  42.104  1.00 23.42           C  
ATOM   1618  ND1 HIS H 212       6.428  30.048  39.396  1.00  0.00           N  
ATOM   1619  CG  HIS H 212       7.626  29.434  39.701  1.00 18.52           C  
ATOM   1620  CB  HIS H 212       8.336  29.640  41.008  1.00 25.45           C  
ATOM   1621  NE2 HIS H 212       6.993  28.849  37.613  1.00  0.00           N  
ATOM   1622  CD2 HIS H 212       7.954  28.705  38.599  1.00 19.54           C  
ATOM   1623  CE1 HIS H 212       6.095  29.665  38.139  1.00 27.54           C  
ATOM   1624  C   HIS H 212       8.997  27.453  42.017  1.00 23.96           C  
ATOM   1625  O   HIS H 212       9.269  26.781  43.011  1.00 24.47           O  
ATOM   1626  N   VAL H 213       9.513  27.166  40.803  1.00 22.45           N  
ATOM   1627  CA  VAL H 213      10.425  26.079  40.578  1.00 22.46           C  
ATOM   1628  CB  VAL H 213      10.668  25.779  39.133  1.00 22.18           C  
ATOM   1629  CG1 VAL H 213      11.313  27.010  38.471  1.00  0.00           C  
ATOM   1630  CG2 VAL H 213      11.543  24.518  39.060  1.00  0.00           C  
ATOM   1631  C   VAL H 213      11.752  26.426  41.141  1.00 25.32           C  
ATOM   1632  O   VAL H 213      12.145  27.590  41.167  1.00 25.20           O  
ATOM   1633  N   SER H 214      12.475  25.403  41.630  1.00 24.33           N  
ATOM   1634  CA  SER H 214      13.783  25.670  42.141  1.00 24.26           C  
ATOM   1635  CB  SER H 214      14.430  24.549  42.939  1.00 32.53           C  
ATOM   1636  OG  SER H 214      14.886  23.545  42.032  1.00 59.42           O  
ATOM   1637  C   SER H 214      14.687  25.712  40.973  1.00 25.67           C  
ATOM   1638  O   SER H 214      14.263  25.641  39.821  1.00 25.99           O  
ATOM   1639  N   ASP H 215      15.989  25.843  41.270  1.00 25.06           N  
ATOM   1640  CA  ASP H 215      16.938  25.822  40.217  1.00 25.00           C  
ATOM   1641  CB  ASP H 215      17.805  27.089  40.219  1.00 26.17           C  
ATOM   1642  CG  ASP H 215      16.870  28.259  39.958  1.00 42.47           C  
ATOM   1643  OD1 ASP H 215      16.001  28.131  39.054  1.00 69.94           O  
ATOM   1644  OD2 ASP H 215      16.998  29.284  40.680  1.00 78.25           O1-
ATOM   1645  C   ASP H 215      17.844  24.640  40.431  1.00 25.15           C  
ATOM   1646  O   ASP H 215      19.060  24.803  40.448  1.00 25.74           O  
ATOM   1647  N   TYR H 216      17.286  23.420  40.623  1.00 22.98           N  
ATOM   1648  CA  TYR H 216      18.128  22.256  40.747  1.00 22.96           C  
ATOM   1649  CB  TYR H 216      18.529  21.865  42.165  1.00 23.36           C  
ATOM   1650  CG  TYR H 216      17.310  21.590  42.985  1.00 24.80           C  
ATOM   1651  CD1 TYR H 216      16.611  20.406  43.030  1.00 15.28           C  
ATOM   1652  CD2 TYR H 216      16.849  22.607  43.745  1.00 16.30           C  
ATOM   1653  CE1 TYR H 216      15.515  20.294  43.861  1.00 14.59           C  
ATOM   1654  CE2 TYR H 216      15.774  22.524  44.574  1.00 15.64           C  
ATOM   1655  CZ  TYR H 216      15.104  21.349  44.641  1.00 16.29           C  
ATOM   1656  OH  TYR H 216      14.002  21.279  45.510  1.00 19.71           O  
ATOM   1657  C   TYR H 216      17.397  21.056  40.263  1.00 24.49           C  
ATOM   1658  O   TYR H 216      16.169  21.013  40.286  1.00 24.60           O  
ATOM   1659  N   PHE H 217      18.150  20.020  39.837  1.00 23.13           N  
ATOM   1660  CA  PHE H 217      17.460  18.830  39.455  1.00 22.76           C  
ATOM   1661  CB  PHE H 217      17.880  18.228  38.099  1.00 22.51           C  
ATOM   1662  CG  PHE H 217      17.750  19.294  37.068  1.00 23.71           C  
ATOM   1663  CD1 PHE H 217      16.623  20.074  36.999  1.00 24.57           C  
ATOM   1664  CD2 PHE H 217      18.792  19.573  36.216  1.00 24.13           C  
ATOM   1665  CE1 PHE H 217      16.527  21.070  36.057  1.00 24.60           C  
ATOM   1666  CE2 PHE H 217      18.694  20.563  35.267  1.00 23.87           C  
ATOM   1667  CZ  PHE H 217      17.551  21.317  35.179  1.00 27.17           C  
ATOM   1668  C   PHE H 217      17.783  17.814  40.494  1.00 25.36           C  
ATOM   1669  O   PHE H 217      18.915  17.346  40.614  1.00 25.44           O  
ATOM   1670  N   ASP H 218      16.772  17.505  41.319  1.00 24.87           N  
ATOM   1671  CA  ASP H 218      16.904  16.566  42.378  1.00 25.34           C  
ATOM   1672  CB  ASP H 218      15.844  16.776  43.475  1.00 26.45           C  
ATOM   1673  CG  ASP H 218      14.453  16.742  42.867  1.00 32.53           C  
ATOM   1674  OD1 ASP H 218      14.337  16.590  41.622  1.00 36.11           O  
ATOM   1675  OD2 ASP H 218      13.475  16.833  43.654  1.00 34.44           O1-
ATOM   1676  C   ASP H 218      16.936  15.142  41.897  1.00 26.48           C  
ATOM   1677  O   ASP H 218      17.758  14.365  42.382  1.00 27.34           O  
ATOM   1678  N   TYR H 219      16.095  14.740  40.913  1.00 26.25           N  
ATOM   1679  CA  TYR H 219      16.125  13.322  40.658  1.00 23.06           C  
ATOM   1680  CB  TYR H 219      14.783  12.622  40.946  1.00 26.27           C  
ATOM   1681  CG  TYR H 219      14.528  12.781  42.407  1.00 36.50           C  
ATOM   1682  CD1 TYR H 219      13.855  13.882  42.886  1.00 35.80           C  
ATOM   1683  CD2 TYR H 219      14.972  11.835  43.302  1.00 39.86           C  
ATOM   1684  CE1 TYR H 219      13.624  14.033  44.233  1.00 39.56           C  
ATOM   1685  CE2 TYR H 219      14.745  11.980  44.650  1.00 39.35           C  
ATOM   1686  CZ  TYR H 219      14.070  13.081  45.118  1.00 38.22           C  
ATOM   1687  OH  TYR H 219      13.836  13.234  46.502  1.00 43.27           O  
ATOM   1688  C   TYR H 219      16.464  13.080  39.218  1.00 23.86           C  
ATOM   1689  O   TYR H 219      15.966  13.767  38.328  1.00 26.43           O  
ATOM   1690  N   TRP H 220      17.319  12.064  38.963  1.00 23.50           N  
ATOM   1691  CA  TRP H 220      17.772  11.765  37.633  1.00 23.58           C  
ATOM   1692  CB  TRP H 220      19.298  11.919  37.492  1.00 21.14           C  
ATOM   1693  CG  TRP H 220      19.817  13.326  37.696  1.00 18.16           C  
ATOM   1694  CD2 TRP H 220      20.507  14.097  36.698  1.00 18.61           C  
ATOM   1695  CD1 TRP H 220      19.792  14.094  38.825  1.00 18.95           C  
ATOM   1696  NE1 TRP H 220      20.413  15.298  38.590  1.00 19.65           N  
ATOM   1697  CE2 TRP H 220      20.862  15.312  37.286  1.00 19.07           C  
ATOM   1698  CE3 TRP H 220      20.826  13.814  35.401  1.00 19.50           C  
ATOM   1699  CZ2 TRP H 220      21.540  16.266  36.582  1.00 19.68           C  
ATOM   1700  CZ3 TRP H 220      21.508  14.781  34.693  1.00 17.34           C  
ATOM   1701  CH2 TRP H 220      21.858  15.983  35.272  1.00 21.92           C  
ATOM   1702  C   TRP H 220      17.466  10.325  37.337  1.00 23.91           C  
ATOM   1703  O   TRP H 220      17.373   9.495  38.240  1.00 25.53           O  
ATOM   1704  N   GLY H 221      17.279   9.999  36.042  1.00 22.85           N  
ATOM   1705  CA  GLY H 221      17.025   8.645  35.642  1.00 23.93           C  
ATOM   1706  C   GLY H 221      18.350   7.971  35.441  1.00 31.43           C  
ATOM   1707  O   GLY H 221      19.402   8.587  35.600  1.00 31.93           O  
ATOM   1708  N   GLN H 222      18.311   6.669  35.096  1.00 33.90           N  
ATOM   1709  CA  GLN H 222      19.457   5.830  34.860  1.00 32.67           C  
ATOM   1710  CB  GLN H 222      19.050   4.367  34.660  1.00 35.79           C  
ATOM   1711  CG  GLN H 222      18.364   3.756  35.877  1.00 40.80           C  
ATOM   1712  CD  GLN H 222      17.729   2.464  35.405  1.00 47.92           C  
ATOM   1713  OE1 GLN H 222      17.626   2.222  34.204  1.00 50.56           O  
ATOM   1714  NE2 GLN H 222      17.276   1.615  36.364  1.00 48.95           N  
ATOM   1715  C   GLN H 222      20.161   6.251  33.609  1.00 30.86           C  
ATOM   1716  O   GLN H 222      21.385   6.169  33.521  1.00 34.62           O  
ATOM   1717  N   GLY H 223      19.394   6.669  32.585  1.00 29.64           N  
ATOM   1718  CA  GLY H 223      19.982   7.100  31.348  1.00 27.69           C  
ATOM   1719  C   GLY H 223      19.835   6.028  30.315  1.00 30.00           C  
ATOM   1720  O   GLY H 223      19.764   4.839  30.624  1.00 30.38           O  
ATOM   1721  N   ILE H 224      19.778   6.455  29.037  1.00 28.71           N  
ATOM   1722  CA  ILE H 224      19.666   5.549  27.930  1.00 28.58           C  
ATOM   1723  CB  ILE H 224      18.358   5.649  27.207  1.00 30.50           C  
ATOM   1724  CG1 ILE H 224      17.194   5.302  28.152  1.00  0.00           C  
ATOM   1725  CG2 ILE H 224      18.437   4.723  25.985  1.00 29.36           C  
ATOM   1726  CD1 ILE H 224      17.262   3.876  28.700  1.00  0.00           C  
ATOM   1727  C   ILE H 224      20.753   5.902  26.963  1.00 30.13           C  
ATOM   1728  O   ILE H 224      21.021   7.075  26.715  1.00 30.64           O  
ATOM   1729  N   LEU H 225      21.405   4.879  26.377  1.00 30.62           N  
ATOM   1730  CA  LEU H 225      22.513   5.116  25.495  0.90 28.26           C  
ATOM   1731  CB  LEU H 225      23.519   3.953  25.501  0.90 28.61           C  
ATOM   1732  CG  LEU H 225      24.732   4.153  24.576  0.90 32.25           C  
ATOM   1733  CD1 LEU H 225      25.674   5.243  25.106  1.00 29.21           C  
ATOM   1734  CD2 LEU H 225      25.447   2.827  24.293  1.00 24.70           C  
ATOM   1735  C   LEU H 225      22.015   5.255  24.092  1.00 28.52           C  
ATOM   1736  O   LEU H 225      21.287   4.404  23.585  1.00 32.21           O  
ATOM   1737  N   VAL H 226      22.393   6.366  23.428  1.00 26.54           N  
ATOM   1738  CA  VAL H 226      22.039   6.561  22.051  1.00 26.57           C  
ATOM   1739  CB  VAL H 226      21.345   7.867  21.793  1.00 26.51           C  
ATOM   1740  CG1 VAL H 226      21.188   8.049  20.275  1.00 24.43           C  
ATOM   1741  CG2 VAL H 226      20.009   7.870  22.554  1.00 27.62           C  
ATOM   1742  C   VAL H 226      23.322   6.571  21.282  1.00 29.92           C  
ATOM   1743  O   VAL H 226      24.190   7.415  21.508  1.00 31.92           O  
ATOM   1744  N   THR H 227      23.473   5.620  20.341  1.00 30.65           N  
ATOM   1745  CA  THR H 227      24.687   5.554  19.582  1.00 29.69           C  
ATOM   1746  CB  THR H 227      25.331   4.198  19.623  1.00 29.21           C  
ATOM   1747  OG1 THR H 227      25.622   3.834  20.963  1.00 31.24           O  
ATOM   1748  CG2 THR H 227      26.623   4.236  18.790  1.00 28.27           C  
ATOM   1749  C   THR H 227      24.344   5.832  18.155  1.00 30.13           C  
ATOM   1750  O   THR H 227      23.530   5.133  17.554  1.00 30.93           O  
ATOM   1751  N   VAL H 228      24.965   6.874  17.572  1.00 30.12           N  
ATOM   1752  CA  VAL H 228      24.693   7.184  16.199  1.00 30.46           C  
ATOM   1753  CB  VAL H 228      24.471   8.647  15.962  1.00 30.64           C  
ATOM   1754  CG1 VAL H 228      24.260   8.875  14.458  1.00 31.31           C  
ATOM   1755  CG2 VAL H 228      23.287   9.105  16.833  1.00 31.48           C  
ATOM   1756  C   VAL H 228      25.891   6.769  15.407  1.00 35.70           C  
ATOM   1757  O   VAL H 228      26.979   7.318  15.577  1.00 37.46           O  
ATOM   1758  N   SER H 229      25.719   5.773  14.513  1.00 37.61           N  
ATOM   1759  CA  SER H 229      26.839   5.325  13.736  1.00 37.56           C  
ATOM   1760  CB  SER H 229      27.606   4.163  14.392  1.00 36.34           C  
ATOM   1761  OG  SER H 229      28.694   3.773  13.566  1.00 40.27           O  
ATOM   1762  C   SER H 229      26.340   4.828  12.418  1.00 40.47           C  
ATOM   1763  O   SER H 229      25.199   4.389  12.286  1.00 44.00           O  
ATOM   1764  N   SER H 230      27.212   4.895  11.395  1.00 44.93           N  
ATOM   1765  CA  SER H 230      26.871   4.435  10.082  1.00 50.05           C  
ATOM   1766  CB  SER H 230      27.595   5.214   8.970  1.00 46.75           C  
ATOM   1767  OG  SER H 230      27.212   4.714   7.697  1.00 47.93           O  
ATOM   1768  C   SER H 230      27.326   2.985   9.986  1.00 50.35           C  
ATOM   1769  O   SER H 230      26.506   2.133   9.548  1.00 56.55           O  
ATOM   1770  OXT SER H 230      28.504   2.712  10.344  1.00  0.00           O1-
TER    1771      SER H 230 
CONECT  159  648
CONECT  648  159
CONECT  950 1548
CONECT 1548  950
END
