# Supplementary material for: Fully automated antibody structure prediction using BIOVIA tools: Validation study
Source: PLoS One. 2017 May 18;12(5):e0177923. doi: 10.1371/journal.pone.0177923 (PMC5436848; doi:10.1371/journal.pone.0177923)
Supplement: S2 Dataset — Predicted structures using the Top5 framework method, Chothia CDR definition with canonical filtering and generating 50 models. These were used in the comparison against predictions using no filtering. (ZIP) [file pone.0177923.s004.zip › 4M7J_LH_FV_FinalModel.pdb]

REMARK   Accelrys Discovery Studio PDB file
REMARK   Created:  2015-04-10T05:36:20Z
SSBOND   1 CYS L   23    CYS L   93                                     
SSBOND   2 CYS H  134    CYS H  207                                     
ATOM      1  N   ASP L   1      25.976  34.253  26.485  1.00 62.20           N1+
ATOM      2  CA  ASP L   1      25.950  32.935  27.155  1.00 59.88           C  
ATOM      3  CB  ASP L   1      26.451  31.846  26.190  1.00 62.30           C  
ATOM      4  CG  ASP L   1      26.103  30.471  26.741  1.00 65.69           C  
ATOM      5  OD1 ASP L   1      25.576  30.394  27.882  1.00  0.00           O  
ATOM      6  OD2 ASP L   1      26.357  29.472  26.015  1.00  0.00           O1-
ATOM      7  C   ASP L   1      26.851  32.996  28.340  1.00 55.86           C  
ATOM      8  O   ASP L   1      27.894  33.644  28.302  1.00 59.27           O  
ATOM      9  N   ILE L   2      26.465  32.312  29.431  1.00 50.90           N  
ATOM     10  CA  ILE L   2      27.237  32.377  30.633  1.00 49.56           C  
ATOM     11  CB  ILE L   2      26.395  32.387  31.875  1.00 47.89           C  
ATOM     12  CG1 ILE L   2      25.491  33.631  31.891  1.00  0.00           C  
ATOM     13  CG2 ILE L   2      27.327  32.279  33.094  1.00  0.00           C  
ATOM     14  CD1 ILE L   2      24.399  33.573  32.959  1.00 46.75           C  
ATOM     15  C   ILE L   2      28.096  31.161  30.707  1.00 49.60           C  
ATOM     16  O   ILE L   2      27.633  30.045  30.477  1.00 52.15           O  
ATOM     17  N   LEU L   3      29.396  31.353  31.008  1.00 47.26           N  
ATOM     18  CA  LEU L   3      30.249  30.209  31.119  1.00 45.86           C  
ATOM     19  CB  LEU L   3      31.527  30.284  30.267  1.00 45.04           C  
ATOM     20  CG  LEU L   3      31.239  30.218  28.756  1.00  0.00           C  
ATOM     21  CD1 LEU L   3      32.541  30.193  27.939  1.00  0.00           C  
ATOM     22  CD2 LEU L   3      30.298  29.049  28.421  1.00  0.00           C  
ATOM     23  C   LEU L   3      30.638  30.034  32.550  1.00 45.21           C  
ATOM     24  O   LEU L   3      30.855  31.000  33.282  1.00 42.56           O  
ATOM     25  N   MET L   4      30.705  28.762  32.988  1.00 43.29           N  
ATOM     26  CA  MET L   4      31.062  28.454  34.341  1.00 42.49           C  
ATOM     27  CB  MET L   4      30.069  27.489  35.011  1.00 41.20           C  
ATOM     28  CG  MET L   4      28.631  28.019  35.058  1.00 40.66           C  
ATOM     29  SD  MET L   4      28.364  29.449  36.148  1.00 43.73           S  
ATOM     30  CE  MET L   4      28.303  28.474  37.678  1.00 53.93           C  
ATOM     31  C   MET L   4      32.385  27.758  34.278  1.00 41.24           C  
ATOM     32  O   MET L   4      32.530  26.749  33.588  1.00 42.53           O  
ATOM     33  N   ASN L   5      33.394  28.278  35.004  1.00 40.42           N  
ATOM     34  CA  ASN L   5      34.693  27.674  34.947  1.00 40.56           C  
ATOM     35  CB  ASN L   5      35.833  28.679  34.713  1.00 42.47           C  
ATOM     36  CG  ASN L   5      35.702  29.218  33.297  1.00  0.00           C  
ATOM     37  OD1 ASN L   5      35.003  28.644  32.463  1.00  0.00           O  
ATOM     38  ND2 ASN L   5      36.399  30.351  33.012  1.00  0.00           N  
ATOM     39  C   ASN L   5      34.960  26.998  36.253  1.00 42.37           C  
ATOM     40  O   ASN L   5      34.825  27.601  37.317  1.00 48.29           O  
ATOM     41  N   GLN L   6      35.350  25.706  36.195  1.00 41.70           N  
ATOM     42  CA  GLN L   6      35.639  24.967  37.392  1.00 42.58           C  
ATOM     43  CB  GLN L   6      34.839  23.661  37.545  1.00 40.23           C  
ATOM     44  CG  GLN L   6      33.346  23.849  37.803  1.00 40.12           C  
ATOM     45  CD  GLN L   6      32.735  22.461  37.938  1.00 39.35           C  
ATOM     46  OE1 GLN L   6      31.714  22.153  37.325  1.00 44.10           O  
ATOM     47  NE2 GLN L   6      33.377  21.596  38.768  1.00 36.32           N  
ATOM     48  C   GLN L   6      37.077  24.560  37.371  1.00 45.49           C  
ATOM     49  O   GLN L   6      37.584  24.068  36.364  1.00 50.58           O  
ATOM     50  N   THR L   7      37.774  24.779  38.502  1.00 47.05           N  
ATOM     51  CA  THR L   7      39.143  24.366  38.630  1.00 46.54           C  
ATOM     52  CB  THR L   7      40.122  25.503  38.563  1.00 45.55           C  
ATOM     53  OG1 THR L   7      39.883  26.417  39.624  1.00 50.19           O  
ATOM     54  CG2 THR L   7      39.972  26.211  37.206  1.00 44.54           C  
ATOM     55  C   THR L   7      39.276  23.751  39.989  1.00 44.52           C  
ATOM     56  O   THR L   7      38.560  24.140  40.911  1.00 39.57           O  
ATOM     57  N   PRO L   8      40.149  22.790  40.161  1.00 43.59           N  
ATOM     58  CA  PRO L   8      40.956  22.256  39.098  1.00 42.84           C  
ATOM     59  CD  PRO L   8      40.758  22.572  41.463  1.00 43.00           C  
ATOM     60  CB  PRO L   8      42.207  21.671  39.758  1.00 43.55           C  
ATOM     61  CG  PRO L   8      41.800  21.468  41.226  1.00 44.62           C  
ATOM     62  C   PRO L   8      40.170  21.231  38.348  1.00 42.99           C  
ATOM     63  O   PRO L   8      39.099  20.842  38.806  1.00 50.81           O  
ATOM     64  N   LEU L   9      40.674  20.802  37.178  1.00 42.21           N  
ATOM     65  CA  LEU L   9      40.003  19.801  36.406  1.00 43.32           C  
ATOM     66  CB  LEU L   9      40.642  19.587  35.028  1.00 45.85           C  
ATOM     67  CG  LEU L   9      40.574  20.855  34.157  1.00 49.27           C  
ATOM     68  CD1 LEU L   9      41.468  21.976  34.713  1.00 53.67           C  
ATOM     69  CD2 LEU L   9      40.859  20.538  32.686  1.00 54.42           C  
ATOM     70  C   LEU L   9      40.034  18.511  37.165  1.00 43.12           C  
ATOM     71  O   LEU L   9      39.052  17.770  37.178  1.00 33.40           O  
ATOM     72  N   SER L  10      41.175  18.198  37.811  1.00 43.70           N  
ATOM     73  CA  SER L  10      41.261  16.976  38.561  1.00 44.35           C  
ATOM     74  CB  SER L  10      42.143  15.918  37.873  1.00 45.81           C  
ATOM     75  OG  SER L  10      42.196  14.737  38.657  1.00 47.33           O  
ATOM     76  C   SER L  10      41.891  17.308  39.880  1.00 42.88           C  
ATOM     77  O   SER L  10      42.820  18.107  39.944  1.00 39.94           O  
ATOM     78  N   LEU L  11      41.389  16.708  40.983  1.00 42.90           N  
ATOM     79  CA  LEU L  11      41.954  17.044  42.261  1.00 45.20           C  
ATOM     80  CB  LEU L  11      41.006  17.915  43.110  1.00 46.04           C  
ATOM     81  CG  LEU L  11      41.556  18.313  44.496  1.00 48.13           C  
ATOM     82  CD1 LEU L  11      42.825  19.168  44.385  1.00 44.82           C  
ATOM     83  CD2 LEU L  11      40.464  18.980  45.350  1.00 50.60           C  
ATOM     84  C   LEU L  11      42.254  15.794  43.034  1.00 47.69           C  
ATOM     85  O   LEU L  11      41.365  15.173  43.616  1.00 51.63           O  
ATOM     86  N   PRO L  12      43.500  15.401  43.064  1.00 47.02           N  
ATOM     87  CA  PRO L  12      43.855  14.255  43.855  1.00 46.18           C  
ATOM     88  CD  PRO L  12      44.367  15.544  41.908  1.00 47.34           C  
ATOM     89  CB  PRO L  12      45.183  13.733  43.296  1.00 45.79           C  
ATOM     90  CG  PRO L  12      45.662  14.839  42.337  1.00 46.87           C  
ATOM     91  C   PRO L  12      43.880  14.660  45.294  1.00 46.68           C  
ATOM     92  O   PRO L  12      44.328  15.767  45.590  1.00 51.93           O  
ATOM     93  N   VAL L  13      43.404  13.796  46.209  1.00 44.72           N  
ATOM     94  CA  VAL L  13      43.411  14.166  47.595  1.00 43.46           C  
ATOM     95  CB  VAL L  13      42.174  14.908  48.008  1.00 44.07           C  
ATOM     96  CG1 VAL L  13      40.956  14.000  47.769  1.00 46.52           C  
ATOM     97  CG2 VAL L  13      42.333  15.356  49.469  1.00 37.30           C  
ATOM     98  C   VAL L  13      43.484  12.910  48.401  1.00 41.35           C  
ATOM     99  O   VAL L  13      43.030  11.859  47.960  1.00 40.67           O  
ATOM    100  N   SER L  14      44.073  12.984  49.610  1.00 41.55           N  
ATOM    101  CA  SER L  14      44.188  11.810  50.428  1.00 43.51           C  
ATOM    102  CB  SER L  14      45.413  11.831  51.358  1.00 44.67           C  
ATOM    103  OG  SER L  14      46.607  11.851  50.590  1.00 45.90           O  
ATOM    104  C   SER L  14      42.969  11.710  51.289  1.00 45.13           C  
ATOM    105  O   SER L  14      42.315  12.711  51.578  1.00 36.64           O  
ATOM    106  N   LEU L  15      42.641  10.481  51.734  1.00 46.39           N  
ATOM    107  CA  LEU L  15      41.490  10.299  52.571  1.00 46.77           C  
ATOM    108  CB  LEU L  15      41.225   8.831  52.961  1.00 46.30           C  
ATOM    109  CG  LEU L  15      40.647   7.954  51.836  1.00 45.02           C  
ATOM    110  CD1 LEU L  15      40.448   6.506  52.312  1.00 42.16           C  
ATOM    111  CD2 LEU L  15      39.334   8.548  51.302  1.00 41.98           C  
ATOM    112  C   LEU L  15      41.716  11.042  53.844  1.00 47.79           C  
ATOM    113  O   LEU L  15      42.786  10.963  54.444  1.00 47.69           O  
ATOM    114  N   GLY L  16      40.689  11.796  54.282  1.00 49.40           N  
ATOM    115  CA  GLY L  16      40.770  12.506  55.525  1.00 49.97           C  
ATOM    116  C   GLY L  16      41.199  13.921  55.282  1.00 51.24           C  
ATOM    117  O   GLY L  16      41.095  14.760  56.176  1.00 45.32           O  
ATOM    118  N   ASP L  17      41.701  14.231  54.072  1.00 52.07           N  
ATOM    119  CA  ASP L  17      42.112  15.579  53.792  1.00 52.34           C  
ATOM    120  CB  ASP L  17      43.166  15.703  52.674  1.00 51.52           C  
ATOM    121  CG  ASP L  17      44.524  15.261  53.204  1.00 51.81           C  
ATOM    122  OD1 ASP L  17      44.633  15.024  54.437  1.00 50.20           O  
ATOM    123  OD2 ASP L  17      45.474  15.165  52.382  1.00 52.08           O1-
ATOM    124  C   ASP L  17      40.913  16.355  53.353  1.00 52.16           C  
ATOM    125  O   ASP L  17      39.831  15.804  53.159  1.00 56.06           O  
ATOM    126  N   GLN L  18      41.082  17.682  53.201  1.00 49.68           N  
ATOM    127  CA  GLN L  18      39.998  18.523  52.791  1.00 47.23           C  
ATOM    128  CB  GLN L  18      39.980  19.861  53.548  1.00 47.60           C  
ATOM    129  CG  GLN L  18      38.747  20.723  53.288  1.00 50.95           C  
ATOM    130  CD  GLN L  18      38.888  21.972  54.145  1.00 52.65           C  
ATOM    131  OE1 GLN L  18      39.876  22.697  54.049  1.00 52.55           O  
ATOM    132  NE2 GLN L  18      37.877  22.225  55.019  1.00 54.69           N  
ATOM    133  C   GLN L  18      40.165  18.804  51.328  1.00 46.48           C  
ATOM    134  O   GLN L  18      41.275  18.751  50.800  1.00 46.72           O  
ATOM    135  N   ALA L  19      39.046  19.078  50.625  1.00 43.76           N  
ATOM    136  CA  ALA L  19      39.115  19.372  49.220  1.00 41.69           C  
ATOM    137  CB  ALA L  19      38.515  18.267  48.333  1.00 35.55           C  
ATOM    138  C   ALA L  19      38.323  20.618  48.967  1.00 43.41           C  
ATOM    139  O   ALA L  19      37.321  20.873  49.632  1.00 43.80           O  
ATOM    140  N   SER L  20      38.768  21.444  47.996  1.00 43.58           N  
ATOM    141  CA  SER L  20      38.059  22.658  47.708  1.00 45.04           C  
ATOM    142  CB  SER L  20      38.786  23.912  48.225  1.00 45.55           C  
ATOM    143  OG  SER L  20      38.036  25.080  47.925  1.00 50.96           O  
ATOM    144  C   SER L  20      37.935  22.782  46.219  1.00 45.46           C  
ATOM    145  O   SER L  20      38.910  22.624  45.487  1.00 36.41           O  
ATOM    146  N   ILE L  21      36.712  23.081  45.732  1.00 46.98           N  
ATOM    147  CA  ILE L  21      36.499  23.205  44.317  1.00 47.93           C  
ATOM    148  CB  ILE L  21      35.504  22.212  43.787  1.00 47.91           C  
ATOM    149  CG1 ILE L  21      35.992  20.778  44.056  1.00 49.83           C  
ATOM    150  CG2 ILE L  21      35.273  22.510  42.297  1.00 48.08           C  
ATOM    151  CD1 ILE L  21      34.923  19.713  43.813  1.00 45.48           C  
ATOM    152  C   ILE L  21      35.948  24.572  44.050  1.00 47.74           C  
ATOM    153  O   ILE L  21      34.991  25.005  44.691  1.00 43.81           O  
ATOM    154  N   SER L  22      36.536  25.287  43.074  1.00 48.75           N  
ATOM    155  CA  SER L  22      36.100  26.622  42.790  1.00 51.47           C  
ATOM    156  CB  SER L  22      37.260  27.622  42.623  1.00 53.39           C  
ATOM    157  OG  SER L  22      36.761  28.922  42.343  1.00 54.91           O  
ATOM    158  C   SER L  22      35.323  26.621  41.511  1.00 51.36           C  
ATOM    159  O   SER L  22      35.675  25.940  40.549  1.00 48.13           O  
ATOM    160  N   CYS L  23      34.210  27.381  41.492  1.00 49.68           N  
ATOM    161  CA  CYS L  23      33.405  27.520  40.311  1.00 47.55           C  
ATOM    162  CB  CYS L  23      32.003  26.871  40.454  1.00 47.54           C  
ATOM    163  SG  CYS L  23      30.952  27.021  38.972  1.00 51.39           S  
ATOM    164  C   CYS L  23      33.244  28.994  40.083  1.00 46.44           C  
ATOM    165  O   CYS L  23      32.840  29.730  40.984  1.00 39.62           O  
ATOM    166  N   ARG L  24      33.589  29.476  38.870  1.00 47.39           N  
ATOM    167  CA  ARG L  24      33.459  30.884  38.623  1.00 46.96           C  
ATOM    168  CB  ARG L  24      34.794  31.614  38.382  1.00 48.82           C  
ATOM    169  CG  ARG L  24      35.632  31.736  39.657  1.00 54.72           C  
ATOM    170  CD  ARG L  24      36.899  32.579  39.508  1.00 60.18           C  
ATOM    171  NE  ARG L  24      37.574  32.590  40.838  1.00 64.14           N  
ATOM    172  CZ  ARG L  24      38.868  33.010  40.948  1.00 64.16           C  
ATOM    173  NH1 ARG L  24      39.543  33.432  39.840  1.00 59.24           N1+
ATOM    174  NH2 ARG L  24      39.487  33.011  42.165  1.00 58.24           N  
ATOM    175  C   ARG L  24      32.575  31.089  37.436  1.00 45.34           C  
ATOM    176  O   ARG L  24      32.599  30.320  36.477  1.00 43.69           O  
ATOM    177  N   SER L  25      31.755  32.155  37.491  1.00 43.92           N  
ATOM    178  CA  SER L  25      30.827  32.447  36.441  1.00 43.28           C  
ATOM    179  CB  SER L  25      29.407  32.709  36.967  1.00 42.26           C  
ATOM    180  OG  SER L  25      29.441  33.731  37.954  1.00 44.67           O  
ATOM    181  C   SER L  25      31.297  33.675  35.727  1.00 43.07           C  
ATOM    182  O   SER L  25      31.933  34.551  36.311  1.00 41.85           O  
ATOM    183  N   SER L  26      30.966  33.741  34.428  1.00 24.75           N  
ATOM    184  CA  SER L  26      31.348  34.852  33.621  1.00 26.31           C  
ATOM    185  CB  SER L  26      30.921  34.696  32.151  1.00 27.62           C  
ATOM    186  OG  SER L  26      31.576  33.577  31.568  1.00 31.91           O  
ATOM    187  C   SER L  26      30.676  36.073  34.165  1.00 26.69           C  
ATOM    188  O   SER L  26      31.272  37.148  34.210  1.00 26.70           O  
ATOM    189  N   GLN L  27      29.410  35.943  34.609  1.00 27.89           N  
ATOM    190  CA  GLN L  27      28.719  37.104  35.090  1.00 29.01           C  
ATOM    191  CB  GLN L  27      27.511  37.530  34.232  1.00 32.97           C  
ATOM    192  CG  GLN L  27      27.878  38.082  32.855  1.00 38.94           C  
ATOM    193  CD  GLN L  27      28.275  36.920  31.956  1.00 41.86           C  
ATOM    194  OE1 GLN L  27      28.144  35.753  32.323  1.00 43.32           O  
ATOM    195  NE2 GLN L  27      28.773  37.245  30.733  1.00 41.90           N  
ATOM    196  C   GLN L  27      28.173  36.811  36.446  1.00 27.74           C  
ATOM    197  O   GLN L  27      28.085  35.663  36.879  1.00 27.95           O  
ATOM    198  N   TYR L  28      27.796  37.888  37.155  1.00 27.73           N  
ATOM    199  CA  TYR L  28      27.220  37.762  38.456  1.00 27.94           C  
ATOM    200  CB  TYR L  28      26.840  39.143  39.027  1.00 26.90           C  
ATOM    201  CG  TYR L  28      26.612  39.080  40.497  1.00  0.00           C  
ATOM    202  CD1 TYR L  28      25.435  38.612  41.033  1.00 29.47           C  
ATOM    203  CD2 TYR L  28      27.596  39.530  41.348  1.00  0.00           C  
ATOM    204  CE1 TYR L  28      25.263  38.579  42.397  1.00  0.00           C  
ATOM    205  CE2 TYR L  28      27.427  39.501  42.711  1.00  0.00           C  
ATOM    206  CZ  TYR L  28      26.255  39.020  43.237  1.00  0.00           C  
ATOM    207  OH  TYR L  28      26.068  38.982  44.635  1.00  0.00           O  
ATOM    208  C   TYR L  28      25.969  36.992  38.202  1.00 28.46           C  
ATOM    209  O   TYR L  28      25.186  37.348  37.323  1.00 29.50           O  
ATOM    210  N   ILE L  29      25.752  35.897  38.955  1.00 28.60           N  
ATOM    211  CA  ILE L  29      24.601  35.085  38.684  1.00 28.78           C  
ATOM    212  CB  ILE L  29      24.917  33.613  38.622  1.00 28.64           C  
ATOM    213  CG1 ILE L  29      25.536  33.141  39.946  1.00 26.85           C  
ATOM    214  CG2 ILE L  29      25.792  33.351  37.385  1.00 26.81           C  
ATOM    215  CD1 ILE L  29      25.689  31.625  40.046  1.00 27.29           C  
ATOM    216  C   ILE L  29      23.571  35.296  39.743  1.00 30.27           C  
ATOM    217  O   ILE L  29      23.775  35.007  40.918  1.00 32.59           O  
ATOM    218  N   VAL L  30      22.416  35.838  39.321  1.00 30.92           N  
ATOM    219  CA  VAL L  30      21.309  36.085  40.194  1.00 32.72           C  
ATOM    220  CB  VAL L  30      21.274  37.491  40.731  1.00 29.77           C  
ATOM    221  CG1 VAL L  30      20.037  37.660  41.626  1.00 32.08           C  
ATOM    222  CG2 VAL L  30      22.586  37.765  41.482  1.00 28.11           C  
ATOM    223  C   VAL L  30      20.076  35.882  39.365  1.00 36.10           C  
ATOM    224  O   VAL L  30      20.102  35.984  38.138  1.00 36.66           O  
ATOM    225  N   HIS L  31      18.943  35.607  40.033  1.00 39.93           N  
ATOM    226  CA  HIS L  31      17.744  35.302  39.317  1.00 44.35           C  
ATOM    227  ND1 HIS L  31      16.741  32.447  37.878  1.00 42.26           N  
ATOM    228  CG  HIS L  31      16.250  33.336  38.805  1.00 41.60           C  
ATOM    229  CB  HIS L  31      17.112  34.002  39.829  1.00 43.25           C  
ATOM    230  NE2 HIS L  31      14.560  32.622  37.493  1.00 41.73           N  
ATOM    231  CD2 HIS L  31      14.916  33.433  38.558  1.00 39.93           C  
ATOM    232  CE1 HIS L  31      15.689  32.049  37.119  1.00 42.00           C  
ATOM    233  C   HIS L  31      16.793  36.429  39.559  1.00 47.30           C  
ATOM    234  O   HIS L  31      17.060  37.568  39.177  1.00 46.75           O  
ATOM    235  N   ARG L  32      15.625  36.146  40.167  1.00 51.46           N  
ATOM    236  CA  ARG L  32      14.741  37.241  40.430  1.00 52.56           C  
ATOM    237  CB  ARG L  32      13.262  36.815  40.489  1.00 50.75           C  
ATOM    238  CG  ARG L  32      12.296  37.971  40.764  1.00 49.44           C  
ATOM    239  CD  ARG L  32      10.823  37.565  40.781  1.00  0.00           C  
ATOM    240  NE  ARG L  32      10.060  38.745  41.274  1.00  0.00           N  
ATOM    241  CZ  ARG L  32       9.766  39.768  40.424  1.00  0.00           C  
ATOM    242  NH1 ARG L  32      10.173  39.712  39.120  1.00  0.00           N1+
ATOM    243  NH2 ARG L  32       9.079  40.854  40.886  1.00  0.00           N  
ATOM    244  C   ARG L  32      15.142  37.760  41.772  1.00 55.15           C  
ATOM    245  O   ARG L  32      14.311  38.098  42.614  1.00 54.20           O  
ATOM    246  N   ASN L  33      16.468  37.815  41.996  1.00 57.29           N  
ATOM    247  CA  ASN L  33      17.054  38.331  43.197  1.00 59.72           C  
ATOM    248  CB  ASN L  33      16.641  39.791  43.452  1.00 62.04           C  
ATOM    249  CG  ASN L  33      17.491  40.356  44.578  1.00 63.44           C  
ATOM    250  OD1 ASN L  33      18.704  40.162  44.616  1.00 63.14           O  
ATOM    251  ND2 ASN L  33      16.834  41.079  45.524  1.00 62.57           N  
ATOM    252  C   ASN L  33      16.622  37.496  44.364  1.00 59.70           C  
ATOM    253  O   ASN L  33      17.009  37.769  45.497  1.00 59.82           O  
ATOM    254  N   GLY L  34      15.866  36.408  44.125  1.00 60.30           N  
ATOM    255  CA  GLY L  34      15.404  35.638  45.238  1.00 59.99           C  
ATOM    256  C   GLY L  34      16.600  35.090  45.921  1.00 57.37           C  
ATOM    257  O   GLY L  34      16.728  35.146  47.142  1.00 56.56           O  
ATOM    258  N   ASN L  35      17.513  34.541  45.115  1.00 56.10           N  
ATOM    259  CA  ASN L  35      18.725  33.982  45.611  1.00 54.33           C  
ATOM    260  CB  ASN L  35      18.509  32.720  46.465  1.00 58.29           C  
ATOM    261  CG  ASN L  35      19.790  32.404  47.225  1.00 61.40           C  
ATOM    262  OD1 ASN L  35      20.404  33.281  47.829  1.00 63.99           O  
ATOM    263  ND2 ASN L  35      20.201  31.107  47.203  1.00 62.62           N  
ATOM    264  C   ASN L  35      19.438  33.587  44.372  1.00 49.40           C  
ATOM    265  O   ASN L  35      18.896  33.716  43.275  1.00 47.29           O  
ATOM    266  N   THR L  36      20.686  33.118  44.486  1.00 42.74           N  
ATOM    267  CA  THR L  36      21.286  32.713  43.256  1.00 37.89           C  
ATOM    268  CB  THR L  36      22.731  33.084  43.113  1.00 37.52           C  
ATOM    269  OG1 THR L  36      23.213  32.675  41.844  1.00 37.87           O  
ATOM    270  CG2 THR L  36      23.543  32.433  44.230  1.00 39.81           C  
ATOM    271  C   THR L  36      21.107  31.240  43.147  1.00 33.95           C  
ATOM    272  O   THR L  36      21.114  30.516  44.143  1.00 33.17           O  
ATOM    273  N   TYR L  37      20.889  30.757  41.913  1.00 29.80           N  
ATOM    274  CA  TYR L  37      20.684  29.353  41.771  1.00 24.04           C  
ATOM    275  CB  TYR L  37      19.570  28.991  40.775  1.00 24.55           C  
ATOM    276  CG  TYR L  37      18.268  29.470  41.326  1.00 23.19           C  
ATOM    277  CD1 TYR L  37      17.734  28.885  42.450  1.00 23.62           C  
ATOM    278  CD2 TYR L  37      17.570  30.484  40.713  1.00 24.48           C  
ATOM    279  CE1 TYR L  37      16.530  29.302  42.963  1.00 23.78           C  
ATOM    280  CE2 TYR L  37      16.364  30.909  41.218  1.00 22.75           C  
ATOM    281  CZ  TYR L  37      15.844  30.320  42.346  1.00 24.56           C  
ATOM    282  OH  TYR L  37      14.606  30.759  42.861  1.00 26.87           O  
ATOM    283  C   TYR L  37      21.951  28.752  41.260  1.00 21.60           C  
ATOM    284  O   TYR L  37      22.154  28.582  40.058  1.00 20.71           O  
ATOM    285  N   LEU L  38      22.844  28.416  42.202  1.00 40.69           N  
ATOM    286  CA  LEU L  38      24.072  27.721  41.939  1.00 39.02           C  
ATOM    287  CB  LEU L  38      25.315  28.403  42.530  1.00 38.24           C  
ATOM    288  CG  LEU L  38      26.592  27.560  42.351  1.00 39.53           C  
ATOM    289  CD1 LEU L  38      27.047  27.520  40.887  1.00 31.73           C  
ATOM    290  CD2 LEU L  38      27.695  27.988  43.328  1.00 44.18           C  
ATOM    291  C   LEU L  38      23.995  26.411  42.643  1.00 39.48           C  
ATOM    292  O   LEU L  38      23.829  26.357  43.862  1.00 33.60           O  
ATOM    293  N   GLU L  39      24.113  25.297  41.904  1.00 38.49           N  
ATOM    294  CA  GLU L  39      24.079  24.081  42.652  1.00 34.65           C  
ATOM    295  CB  GLU L  39      22.782  23.304  42.560  1.00 31.66           C  
ATOM    296  CG  GLU L  39      21.535  23.997  43.109  1.00 32.80           C  
ATOM    297  CD  GLU L  39      20.743  24.663  41.999  1.00 38.02           C  
ATOM    298  OE1 GLU L  39      21.361  25.055  40.975  1.00 35.26           O  
ATOM    299  OE2 GLU L  39      19.496  24.749  42.142  1.00 38.81           O1-
ATOM    300  C   GLU L  39      25.229  23.207  42.265  1.00 33.18           C  
ATOM    301  O   GLU L  39      25.926  23.460  41.281  1.00 36.35           O  
ATOM    302  N   TRP L  40      25.489  22.177  43.097  1.00 35.09           N  
ATOM    303  CA  TRP L  40      26.576  21.275  42.854  1.00 35.20           C  
ATOM    304  CB  TRP L  40      27.609  21.265  43.994  1.00 34.55           C  
ATOM    305  CG  TRP L  40      28.329  22.583  44.162  1.00 35.27           C  
ATOM    306  CD2 TRP L  40      29.587  22.904  43.549  1.00 33.46           C  
ATOM    307  CD1 TRP L  40      27.960  23.679  44.886  1.00 35.46           C  
ATOM    308  NE1 TRP L  40      28.905  24.668  44.756  1.00 34.85           N  
ATOM    309  CE2 TRP L  40      29.913  24.204  43.937  1.00 33.81           C  
ATOM    310  CE3 TRP L  40      30.404  22.177  42.731  1.00 33.63           C  
ATOM    311  CZ2 TRP L  40      31.067  24.799  43.510  1.00 33.91           C  
ATOM    312  CZ3 TRP L  40      31.566  22.780  42.302  1.00 35.87           C  
ATOM    313  CH2 TRP L  40      31.891  24.065  42.685  1.00 37.08           C  
ATOM    314  C   TRP L  40      26.024  19.886  42.747  1.00 36.09           C  
ATOM    315  O   TRP L  40      25.127  19.503  43.498  1.00 36.29           O  
ATOM    316  N   TYR L  41      26.560  19.096  41.791  1.00 36.50           N  
ATOM    317  CA  TYR L  41      26.156  17.725  41.623  1.00 36.08           C  
ATOM    318  CB  TYR L  41      25.583  17.302  40.256  1.00 37.77           C  
ATOM    319  CG  TYR L  41      24.236  17.857  39.970  1.00 37.63           C  
ATOM    320  CD1 TYR L  41      23.150  17.489  40.723  1.00 37.31           C  
ATOM    321  CD2 TYR L  41      24.063  18.752  38.945  1.00 39.42           C  
ATOM    322  CE1 TYR L  41      21.908  18.002  40.449  1.00 39.13           C  
ATOM    323  CE2 TYR L  41      22.822  19.265  38.664  1.00 41.00           C  
ATOM    324  CZ  TYR L  41      21.745  18.887  39.414  1.00 40.64           C  
ATOM    325  OH  TYR L  41      20.478  19.426  39.146  1.00 43.99           O  
ATOM    326  C   TYR L  41      27.374  16.865  41.685  1.00 36.18           C  
ATOM    327  O   TYR L  41      28.478  17.290  41.344  1.00 36.55           O  
ATOM    328  N   LEU L  42      27.174  15.611  42.136  1.00 37.63           N  
ATOM    329  CA  LEU L  42      28.210  14.625  42.176  1.00 35.94           C  
ATOM    330  CB  LEU L  42      28.444  14.067  43.590  1.00 35.35           C  
ATOM    331  CG  LEU L  42      29.410  12.869  43.640  1.00 34.52           C  
ATOM    332  CD1 LEU L  42      30.789  13.225  43.066  1.00 33.47           C  
ATOM    333  CD2 LEU L  42      29.496  12.291  45.062  1.00 29.63           C  
ATOM    334  C   LEU L  42      27.768  13.476  41.326  1.00 38.22           C  
ATOM    335  O   LEU L  42      26.632  13.018  41.435  1.00 38.78           O  
ATOM    336  N   GLN L  43      28.656  12.994  40.433  1.00 41.65           N  
ATOM    337  CA  GLN L  43      28.321  11.853  39.631  1.00 42.28           C  
ATOM    338  CB  GLN L  43      28.332  12.140  38.120  1.00 39.52           C  
ATOM    339  CG  GLN L  43      27.972  10.923  37.267  1.00 39.15           C  
ATOM    340  CD  GLN L  43      27.985  11.352  35.807  1.00 42.74           C  
ATOM    341  OE1 GLN L  43      28.438  12.444  35.473  1.00 47.43           O  
ATOM    342  NE2 GLN L  43      27.471  10.471  34.908  1.00 37.81           N  
ATOM    343  C   GLN L  43      29.355  10.808  39.908  1.00 44.81           C  
ATOM    344  O   GLN L  43      30.523  10.962  39.551  1.00 55.15           O  
ATOM    345  N   LYS L  44      28.925   9.711  40.560  1.00 44.25           N  
ATOM    346  CA  LYS L  44      29.776   8.616  40.922  1.00 43.11           C  
ATOM    347  CB  LYS L  44      29.203   7.790  42.087  1.00 41.61           C  
ATOM    348  CG  LYS L  44      29.012   8.614  43.365  1.00 40.39           C  
ATOM    349  CD  LYS L  44      28.129   7.935  44.418  1.00 40.58           C  
ATOM    350  CE  LYS L  44      27.947   8.767  45.690  1.00 40.60           C  
ATOM    351  NZ  LYS L  44      27.127   8.023  46.674  1.00 44.62           N1+
ATOM    352  C   LYS L  44      29.874   7.730  39.724  1.00 45.29           C  
ATOM    353  O   LYS L  44      29.117   7.885  38.767  1.00 43.41           O  
ATOM    354  N   PRO L  45      30.800   6.813  39.729  1.00 46.68           N  
ATOM    355  CA  PRO L  45      30.927   5.964  38.584  1.00 46.88           C  
ATOM    356  CD  PRO L  45      32.076   7.015  40.402  1.00 46.05           C  
ATOM    357  CB  PRO L  45      32.252   5.225  38.758  1.00 47.44           C  
ATOM    358  CG  PRO L  45      33.103   6.212  39.583  1.00 46.38           C  
ATOM    359  C   PRO L  45      29.733   5.084  38.407  1.00 44.76           C  
ATOM    360  O   PRO L  45      29.264   4.500  39.383  1.00 43.48           O  
ATOM    361  N   GLY L  46      29.218   4.997  37.166  1.00 42.03           N  
ATOM    362  CA  GLY L  46      28.131   4.120  36.848  1.00 42.21           C  
ATOM    363  C   GLY L  46      26.841   4.684  37.357  1.00 43.64           C  
ATOM    364  O   GLY L  46      25.783   4.088  37.159  1.00 44.53           O  
ATOM    365  N   GLN L  47      26.867   5.861  38.007  1.00 43.98           N  
ATOM    366  CA  GLN L  47      25.621   6.325  38.547  1.00 46.34           C  
ATOM    367  CB  GLN L  47      25.623   6.442  40.078  1.00 45.45           C  
ATOM    368  CG  GLN L  47      25.795   5.079  40.752  1.00 48.13           C  
ATOM    369  CD  GLN L  47      25.788   5.274  42.258  1.00 51.60           C  
ATOM    370  OE1 GLN L  47      24.997   6.052  42.789  1.00 54.87           O  
ATOM    371  NE2 GLN L  47      26.694   4.550  42.968  1.00 47.41           N  
ATOM    372  C   GLN L  47      25.273   7.648  37.950  1.00 47.05           C  
ATOM    373  O   GLN L  47      26.087   8.276  37.276  1.00 45.25           O  
ATOM    374  N   SER L  48      24.008   8.073  38.151  1.00 46.76           N  
ATOM    375  CA  SER L  48      23.530   9.324  37.638  1.00 46.85           C  
ATOM    376  CB  SER L  48      21.998   9.395  37.526  1.00 49.31           C  
ATOM    377  OG  SER L  48      21.531   8.413  36.611  1.00 51.30           O  
ATOM    378  C   SER L  48      23.967  10.403  38.580  1.00 45.23           C  
ATOM    379  O   SER L  48      24.356  10.137  39.715  1.00 45.67           O  
ATOM    380  N   PRO L  49      23.897  11.628  38.127  1.00 42.77           N  
ATOM    381  CA  PRO L  49      24.316  12.744  38.929  1.00 41.69           C  
ATOM    382  CD  PRO L  49      23.982  11.909  36.704  1.00 40.98           C  
ATOM    383  CB  PRO L  49      24.337  13.944  37.985  1.00 41.53           C  
ATOM    384  CG  PRO L  49      24.588  13.317  36.601  1.00 41.08           C  
ATOM    385  C   PRO L  49      23.397  12.911  40.094  1.00 41.91           C  
ATOM    386  O   PRO L  49      22.233  12.520  40.005  1.00 44.14           O  
ATOM    387  N   LYS L  50      23.909  13.477  41.202  1.00 39.98           N  
ATOM    388  CA  LYS L  50      23.137  13.615  42.400  1.00 38.69           C  
ATOM    389  CB  LYS L  50      23.652  12.624  43.456  1.00 42.61           C  
ATOM    390  CG  LYS L  50      22.938  12.636  44.801  1.00 47.20           C  
ATOM    391  CD  LYS L  50      23.397  11.492  45.707  1.00 51.09           C  
ATOM    392  CE  LYS L  50      22.919  11.626  47.152  1.00 52.68           C  
ATOM    393  NZ  LYS L  50      23.398  10.479  47.955  1.00 55.92           N1+
ATOM    394  C   LYS L  50      23.339  15.004  42.945  1.00 35.74           C  
ATOM    395  O   LYS L  50      24.455  15.518  42.941  1.00 41.13           O  
ATOM    396  N   LEU L  51      22.248  15.645  43.425  1.00 36.32           N  
ATOM    397  CA  LEU L  51      22.281  16.969  44.007  1.00 36.04           C  
ATOM    398  CB  LEU L  51      20.881  17.589  44.157  1.00 38.31           C  
ATOM    399  CG  LEU L  51      20.763  18.634  45.295  1.00 39.42           C  
ATOM    400  CD1 LEU L  51      21.826  19.743  45.263  1.00 32.86           C  
ATOM    401  CD2 LEU L  51      19.328  19.179  45.375  1.00 38.31           C  
ATOM    402  C   LEU L  51      22.872  16.963  45.379  1.00 36.18           C  
ATOM    403  O   LEU L  51      22.360  16.283  46.266  1.00 38.36           O  
ATOM    404  N   LEU L  52      24.046  17.617  45.545  1.00 36.74           N  
ATOM    405  CA  LEU L  52      24.654  17.839  46.833  1.00 38.19           C  
ATOM    406  CB  LEU L  52      26.184  17.913  46.744  1.00 39.37           C  
ATOM    407  CG  LEU L  52      26.819  16.590  46.280  1.00 39.59           C  
ATOM    408  CD1 LEU L  52      28.351  16.707  46.207  1.00 41.16           C  
ATOM    409  CD2 LEU L  52      26.350  15.411  47.153  1.00 42.91           C  
ATOM    410  C   LEU L  52      24.197  19.099  47.515  1.00 36.75           C  
ATOM    411  O   LEU L  52      23.744  19.082  48.660  1.00 33.86           O  
ATOM    412  N   ILE L  53      24.309  20.236  46.784  1.00 38.73           N  
ATOM    413  CA  ILE L  53      24.069  21.548  47.319  1.00 39.60           C  
ATOM    414  CB  ILE L  53      25.333  22.347  47.478  1.00 40.86           C  
ATOM    415  CG1 ILE L  53      26.311  21.635  48.428  1.00 41.59           C  
ATOM    416  CG2 ILE L  53      24.950  23.760  47.947  1.00 43.27           C  
ATOM    417  CD1 ILE L  53      25.780  21.483  49.853  1.00 37.82           C  
ATOM    418  C   ILE L  53      23.221  22.304  46.348  1.00 40.25           C  
ATOM    419  O   ILE L  53      23.420  22.229  45.135  1.00 39.44           O  
ATOM    420  N   TYR L  54      22.241  23.063  46.874  1.00 39.27           N  
ATOM    421  CA  TYR L  54      21.395  23.848  46.035  1.00 42.38           C  
ATOM    422  CB  TYR L  54      19.945  23.327  45.959  1.00 39.58           C  
ATOM    423  CG  TYR L  54      19.327  23.331  47.316  1.00 37.48           C  
ATOM    424  CD1 TYR L  54      18.652  24.433  47.786  1.00 35.61           C  
ATOM    425  CD2 TYR L  54      19.422  22.221  48.124  1.00 36.17           C  
ATOM    426  CE1 TYR L  54      18.080  24.429  49.037  1.00 36.34           C  
ATOM    427  CE2 TYR L  54      18.855  22.208  49.376  1.00 36.40           C  
ATOM    428  CZ  TYR L  54      18.182  23.314  49.833  1.00 36.36           C  
ATOM    429  OH  TYR L  54      17.597  23.306  51.117  1.00 44.87           O  
ATOM    430  C   TYR L  54      21.383  25.230  46.601  1.00 46.85           C  
ATOM    431  O   TYR L  54      21.486  25.420  47.810  1.00 51.64           O  
ATOM    432  N   LYS L  55      21.166  26.261  45.753  1.00 34.61           N  
ATOM    433  CA  LYS L  55      21.064  27.623  46.220  1.00 34.87           C  
ATOM    434  CB  LYS L  55      19.837  27.894  47.110  1.00 34.63           C  
ATOM    435  CG  LYS L  55      18.514  27.856  46.343  1.00 37.21           C  
ATOM    436  CD  LYS L  55      17.274  27.885  47.240  1.00 38.48           C  
ATOM    437  CE  LYS L  55      16.942  29.276  47.785  1.00 40.20           C  
ATOM    438  NZ  LYS L  55      18.036  29.755  48.658  1.00 42.06           N1+
ATOM    439  C   LYS L  55      22.296  28.027  46.971  1.00 36.16           C  
ATOM    440  O   LYS L  55      22.221  28.660  48.023  1.00 35.87           O  
ATOM    441  N   VAL L  56      23.462  27.620  46.441  1.00 36.78           N  
ATOM    442  CA  VAL L  56      24.785  28.014  46.850  1.00 37.63           C  
ATOM    443  CB  VAL L  56      24.936  29.499  46.945  1.00 37.01           C  
ATOM    444  CG1 VAL L  56      26.329  29.826  47.510  1.00 37.38           C  
ATOM    445  CG2 VAL L  56      24.681  30.076  45.550  1.00 35.87           C  
ATOM    446  C   VAL L  56      25.240  27.449  48.159  1.00 37.92           C  
ATOM    447  O   VAL L  56      26.427  27.171  48.319  1.00 41.22           O  
ATOM    448  N   SER L  57      24.349  27.173  49.120  1.00 38.72           N  
ATOM    449  CA  SER L  57      24.958  26.739  50.343  1.00 36.92           C  
ATOM    450  CB  SER L  57      25.263  27.912  51.288  1.00 36.78           C  
ATOM    451  OG  SER L  57      24.057  28.567  51.656  1.00 39.06           O  
ATOM    452  C   SER L  57      24.029  25.844  51.063  1.00 36.57           C  
ATOM    453  O   SER L  57      24.265  25.504  52.221  1.00 36.27           O  
ATOM    454  N   ASN L  58      22.977  25.386  50.381  1.00 41.14           N  
ATOM    455  CA  ASN L  58      22.008  24.602  51.088  1.00 41.59           C  
ATOM    456  CB  ASN L  58      20.556  24.942  50.712  1.00 42.64           C  
ATOM    457  CG  ASN L  58      20.236  26.326  51.262  1.00 42.77           C  
ATOM    458  OD1 ASN L  58      20.234  26.544  52.474  1.00 39.21           O  
ATOM    459  ND2 ASN L  58      19.960  27.294  50.348  1.00 35.79           N  
ATOM    460  C   ASN L  58      22.247  23.165  50.761  1.00 40.83           C  
ATOM    461  O   ASN L  58      22.272  22.775  49.595  1.00 38.79           O  
ATOM    462  N   ARG L  59      22.447  22.339  51.810  1.00 41.89           N  
ATOM    463  CA  ARG L  59      22.709  20.942  51.617  1.00 44.84           C  
ATOM    464  CB  ARG L  59      23.301  20.239  52.851  1.00 45.76           C  
ATOM    465  CG  ARG L  59      24.647  20.796  53.314  1.00 48.21           C  
ATOM    466  CD  ARG L  59      25.211  20.061  54.532  1.00 51.34           C  
ATOM    467  NE  ARG L  59      26.334  20.877  55.074  1.00 54.56           N  
ATOM    468  CZ  ARG L  59      26.076  21.844  56.003  1.00 56.05           C  
ATOM    469  NH1 ARG L  59      24.797  22.055  56.426  1.00 52.21           N1+
ATOM    470  NH2 ARG L  59      27.095  22.598  56.512  1.00 55.97           N  
ATOM    471  C   ARG L  59      21.417  20.251  51.330  1.00 44.70           C  
ATOM    472  O   ARG L  59      20.395  20.524  51.960  1.00 40.61           O  
ATOM    473  N   PHE L  60      21.450  19.313  50.365  1.00 43.87           N  
ATOM    474  CA  PHE L  60      20.289  18.558  49.999  1.00 45.42           C  
ATOM    475  CB  PHE L  60      20.402  17.933  48.597  1.00 45.62           C  
ATOM    476  CG  PHE L  60      19.066  17.416  48.184  1.00 44.38           C  
ATOM    477  CD1 PHE L  60      18.033  18.290  47.932  1.00 42.97           C  
ATOM    478  CD2 PHE L  60      18.848  16.070  48.010  1.00 43.56           C  
ATOM    479  CE1 PHE L  60      16.798  17.832  47.539  1.00 41.07           C  
ATOM    480  CE2 PHE L  60      17.614  15.605  47.616  1.00 42.70           C  
ATOM    481  CZ  PHE L  60      16.584  16.485  47.382  1.00 39.89           C  
ATOM    482  C   PHE L  60      20.143  17.477  51.020  1.00 48.20           C  
ATOM    483  O   PHE L  60      21.107  17.108  51.688  1.00 51.92           O  
ATOM    484  N   SER L  61      18.917  16.950  51.182  1.00 48.85           N  
ATOM    485  CA  SER L  61      18.704  15.977  52.212  1.00 49.32           C  
ATOM    486  CB  SER L  61      17.239  15.526  52.339  1.00 47.65           C  
ATOM    487  OG  SER L  61      16.422  16.627  52.707  1.00 48.84           O  
ATOM    488  C   SER L  61      19.540  14.765  51.942  1.00 50.13           C  
ATOM    489  O   SER L  61      19.699  14.334  50.801  1.00 51.57           O  
ATOM    490  N   GLY L  62      20.114  14.191  53.021  1.00 50.82           N  
ATOM    491  CA  GLY L  62      20.897  12.992  52.932  1.00 48.92           C  
ATOM    492  C   GLY L  62      22.346  13.342  52.785  1.00 48.71           C  
ATOM    493  O   GLY L  62      23.213  12.499  53.007  1.00 46.78           O  
ATOM    494  N   VAL L  63      22.651  14.601  52.417  1.00 48.30           N  
ATOM    495  CA  VAL L  63      24.021  14.999  52.232  1.00 47.15           C  
ATOM    496  CB  VAL L  63      24.158  16.255  51.416  1.00 42.91           C  
ATOM    497  CG1 VAL L  63      25.636  16.677  51.382  1.00 33.73           C  
ATOM    498  CG2 VAL L  63      23.553  16.000  50.025  1.00 37.18           C  
ATOM    499  C   VAL L  63      24.612  15.273  53.582  1.00 46.95           C  
ATOM    500  O   VAL L  63      24.011  15.960  54.406  1.00 45.70           O  
ATOM    501  N   PRO L  64      25.793  14.758  53.809  1.00 46.09           N  
ATOM    502  CA  PRO L  64      26.470  14.915  55.074  1.00 47.62           C  
ATOM    503  CD  PRO L  64      26.242  13.574  53.098  1.00 45.18           C  
ATOM    504  CB  PRO L  64      27.524  13.807  55.135  1.00 47.28           C  
ATOM    505  CG  PRO L  64      27.629  13.286  53.690  1.00 45.85           C  
ATOM    506  C   PRO L  64      27.037  16.289  55.270  1.00 48.67           C  
ATOM    507  O   PRO L  64      27.218  17.014  54.294  1.00 47.47           O  
ATOM    508  N   ASP L  65      27.344  16.639  56.535  1.00 49.90           N  
ATOM    509  CA  ASP L  65      27.826  17.926  56.957  1.00 50.12           C  
ATOM    510  CB  ASP L  65      27.941  18.065  58.486  1.00 54.03           C  
ATOM    511  CG  ASP L  65      26.536  18.203  59.057  1.00 58.30           C  
ATOM    512  OD1 ASP L  65      25.582  18.381  58.253  1.00 61.17           O  
ATOM    513  OD2 ASP L  65      26.401  18.142  60.306  1.00 60.30           O1-
ATOM    514  C   ASP L  65      29.176  18.210  56.376  1.00 45.83           C  
ATOM    515  O   ASP L  65      29.580  19.366  56.277  1.00 46.81           O  
ATOM    516  N   ARG L  66      29.914  17.164  55.977  1.00 45.17           N  
ATOM    517  CA  ARG L  66      31.254  17.326  55.486  1.00 47.80           C  
ATOM    518  CB  ARG L  66      31.877  16.008  55.003  1.00 48.72           C  
ATOM    519  CG  ARG L  66      31.825  14.886  56.039  1.00 48.09           C  
ATOM    520  CD  ARG L  66      32.451  13.586  55.536  1.00 48.87           C  
ATOM    521  NE  ARG L  66      31.924  13.355  54.162  1.00 46.29           N  
ATOM    522  CZ  ARG L  66      31.646  12.096  53.721  1.00 42.83           C  
ATOM    523  NH1 ARG L  66      31.748  11.033  54.567  1.00 37.64           N1+
ATOM    524  NH2 ARG L  66      31.252  11.901  52.431  1.00 41.98           N  
ATOM    525  C   ARG L  66      31.231  18.245  54.299  1.00 49.40           C  
ATOM    526  O   ARG L  66      32.217  18.936  54.039  1.00 44.39           O  
ATOM    527  N   PHE L  67      30.124  18.248  53.524  1.00 49.08           N  
ATOM    528  CA  PHE L  67      30.046  19.067  52.342  1.00 47.20           C  
ATOM    529  CB  PHE L  67      29.094  18.503  51.271  1.00 46.82           C  
ATOM    530  CG  PHE L  67      29.655  17.234  50.728  1.00 46.96           C  
ATOM    531  CD1 PHE L  67      30.571  17.264  49.702  1.00 45.87           C  
ATOM    532  CD2 PHE L  67      29.262  16.016  51.230  1.00 45.98           C  
ATOM    533  CE1 PHE L  67      31.090  16.098  49.191  1.00 46.85           C  
ATOM    534  CE2 PHE L  67      29.779  14.847  50.723  1.00 47.57           C  
ATOM    535  CZ  PHE L  67      30.696  14.886  49.702  1.00 47.51           C  
ATOM    536  C   PHE L  67      29.506  20.427  52.682  1.00 45.15           C  
ATOM    537  O   PHE L  67      28.511  20.558  53.394  1.00 44.66           O  
ATOM    538  N   SER L  68      30.162  21.493  52.170  1.00 43.80           N  
ATOM    539  CA  SER L  68      29.660  22.819  52.398  1.00 44.30           C  
ATOM    540  CB  SER L  68      30.353  23.564  53.553  1.00 44.69           C  
ATOM    541  OG  SER L  68      31.710  23.823  53.228  1.00 45.84           O  
ATOM    542  C   SER L  68      29.873  23.625  51.151  1.00 42.03           C  
ATOM    543  O   SER L  68      30.872  23.461  50.451  1.00 43.96           O  
ATOM    544  N   GLY L  69      28.926  24.535  50.844  1.00 41.64           N  
ATOM    545  CA  GLY L  69      29.058  25.350  49.672  1.00 43.69           C  
ATOM    546  C   GLY L  69      29.051  26.770  50.125  1.00 44.07           C  
ATOM    547  O   GLY L  69      28.363  27.127  51.081  1.00 45.41           O  
ATOM    548  N   SER L  70      29.826  27.622  49.431  1.00 43.44           N  
ATOM    549  CA  SER L  70      29.894  29.004  49.799  1.00 45.73           C  
ATOM    550  CB  SER L  70      31.039  29.305  50.781  1.00 46.10           C  
ATOM    551  OG  SER L  70      32.286  28.944  50.208  1.00 39.31           O  
ATOM    552  C   SER L  70      30.139  29.803  48.559  1.00 46.27           C  
ATOM    553  O   SER L  70      30.335  29.247  47.478  1.00 43.47           O  
ATOM    554  N   GLY L  71      30.081  31.145  48.680  1.00 46.18           N  
ATOM    555  CA  GLY L  71      30.382  31.978  47.552  1.00 47.87           C  
ATOM    556  C   GLY L  71      29.268  32.949  47.337  1.00 48.62           C  
ATOM    557  O   GLY L  71      28.214  32.869  47.966  1.00 45.94           O  
ATOM    558  N   SER L  72      29.496  33.915  46.427  1.00 50.41           N  
ATOM    559  CA  SER L  72      28.483  34.872  46.109  1.00 50.98           C  
ATOM    560  CB  SER L  72      28.380  36.013  47.138  1.00 49.65           C  
ATOM    561  OG  SER L  72      27.365  36.930  46.759  1.00 39.67           O  
ATOM    562  C   SER L  72      28.865  35.484  44.806  1.00 50.31           C  
ATOM    563  O   SER L  72      30.036  35.493  44.431  1.00 54.38           O  
ATOM    564  N   GLY L  73      27.874  36.006  44.064  1.00 47.98           N  
ATOM    565  CA  GLY L  73      28.186  36.667  42.837  1.00 47.62           C  
ATOM    566  C   GLY L  73      28.790  35.695  41.876  1.00 46.18           C  
ATOM    567  O   GLY L  73      28.147  34.739  41.452  1.00 41.52           O  
ATOM    568  N   THR L  74      30.014  36.027  41.418  1.00 44.07           N  
ATOM    569  CA  THR L  74      30.792  35.277  40.471  1.00 45.21           C  
ATOM    570  CB  THR L  74      31.805  36.132  39.766  1.00 46.74           C  
ATOM    571  OG1 THR L  74      32.744  36.660  40.692  1.00 53.91           O  
ATOM    572  CG2 THR L  74      31.059  37.276  39.055  1.00 44.40           C  
ATOM    573  C   THR L  74      31.516  34.080  41.032  1.00 45.39           C  
ATOM    574  O   THR L  74      31.638  33.073  40.337  1.00 52.41           O  
ATOM    575  N   ASP L  75      32.059  34.130  42.271  1.00 42.93           N  
ATOM    576  CA  ASP L  75      32.850  32.980  42.625  1.00 43.43           C  
ATOM    577  CB  ASP L  75      34.345  33.257  42.874  1.00 44.77           C  
ATOM    578  CG  ASP L  75      34.549  34.149  44.080  1.00 46.95           C  
ATOM    579  OD1 ASP L  75      33.541  34.592  44.690  1.00 49.21           O  
ATOM    580  OD2 ASP L  75      35.738  34.397  44.407  1.00 47.90           O1-
ATOM    581  C   ASP L  75      32.263  32.197  43.757  1.00 42.95           C  
ATOM    582  O   ASP L  75      31.801  32.745  44.757  1.00 45.02           O  
ATOM    583  N   PHE L  76      32.267  30.852  43.598  1.00 41.07           N  
ATOM    584  CA  PHE L  76      31.689  29.975  44.575  1.00 40.00           C  
ATOM    585  CB  PHE L  76      30.359  29.365  44.104  1.00 42.29           C  
ATOM    586  CG  PHE L  76      29.430  30.496  43.805  1.00 44.14           C  
ATOM    587  CD1 PHE L  76      29.427  31.076  42.558  1.00 44.86           C  
ATOM    588  CD2 PHE L  76      28.568  30.983  44.762  1.00 44.01           C  
ATOM    589  CE1 PHE L  76      28.579  32.119  42.264  1.00 43.57           C  
ATOM    590  CE2 PHE L  76      27.718  32.026  44.475  1.00 43.20           C  
ATOM    591  CZ  PHE L  76      27.720  32.596  43.224  1.00 43.63           C  
ATOM    592  C   PHE L  76      32.642  28.843  44.827  1.00 37.84           C  
ATOM    593  O   PHE L  76      33.504  28.548  43.998  1.00 34.66           O  
ATOM    594  N   THR L  77      32.522  28.184  46.003  1.00 39.21           N  
ATOM    595  CA  THR L  77      33.427  27.111  46.302  1.00 43.46           C  
ATOM    596  CB  THR L  77      34.525  27.527  47.235  1.00 47.74           C  
ATOM    597  OG1 THR L  77      35.224  28.641  46.699  1.00 54.40           O  
ATOM    598  CG2 THR L  77      35.494  26.346  47.400  1.00 46.90           C  
ATOM    599  C   THR L  77      32.680  25.992  46.965  1.00 41.61           C  
ATOM    600  O   THR L  77      31.727  26.211  47.713  1.00 37.33           O  
ATOM    601  N   LEU L  78      33.100  24.743  46.676  1.00 42.14           N  
ATOM    602  CA  LEU L  78      32.556  23.580  47.315  1.00 44.92           C  
ATOM    603  CB  LEU L  78      32.134  22.471  46.333  1.00 45.57           C  
ATOM    604  CG  LEU L  78      31.547  21.224  47.021  1.00 46.27           C  
ATOM    605  CD1 LEU L  78      30.207  21.532  47.703  1.00 43.54           C  
ATOM    606  CD2 LEU L  78      31.466  20.037  46.047  1.00 39.93           C  
ATOM    607  C   LEU L  78      33.665  23.021  48.147  1.00 44.62           C  
ATOM    608  O   LEU L  78      34.765  22.796  47.646  1.00 46.15           O  
ATOM    609  N   LYS L  79      33.409  22.792  49.451  1.00 41.95           N  
ATOM    610  CA  LYS L  79      34.457  22.297  50.300  1.00 44.12           C  
ATOM    611  CB  LYS L  79      34.772  23.243  51.468  1.00 45.63           C  
ATOM    612  CG  LYS L  79      35.326  24.597  51.021  1.00 50.79           C  
ATOM    613  CD  LYS L  79      35.312  25.650  52.129  1.00 51.50           C  
ATOM    614  CE  LYS L  79      35.991  26.964  51.741  1.00 54.15           C  
ATOM    615  NZ  LYS L  79      37.460  26.787  51.737  1.00 53.12           N1+
ATOM    616  C   LYS L  79      34.015  20.996  50.885  1.00 43.53           C  
ATOM    617  O   LYS L  79      32.870  20.850  51.312  1.00 43.00           O  
ATOM    618  N   ILE L  80      34.926  20.003  50.898  1.00 43.60           N  
ATOM    619  CA  ILE L  80      34.616  18.720  51.455  1.00 43.06           C  
ATOM    620  CB  ILE L  80      34.739  17.612  50.451  1.00 42.19           C  
ATOM    621  CG1 ILE L  80      33.833  17.887  49.242  1.00 41.52           C  
ATOM    622  CG2 ILE L  80      34.413  16.286  51.156  1.00 47.11           C  
ATOM    623  CD1 ILE L  80      34.149  17.000  48.040  1.00 33.03           C  
ATOM    624  C   ILE L  80      35.630  18.458  52.519  1.00 45.73           C  
ATOM    625  O   ILE L  80      36.827  18.397  52.242  1.00 39.90           O  
ATOM    626  N   SER L  81      35.172  18.316  53.777  1.00 49.28           N  
ATOM    627  CA  SER L  81      36.075  18.015  54.847  1.00 52.29           C  
ATOM    628  CB  SER L  81      35.581  18.489  56.222  1.00 51.39           C  
ATOM    629  OG  SER L  81      35.386  19.891  56.217  1.00 35.81           O  
ATOM    630  C   SER L  81      36.124  16.530  54.940  1.00 53.21           C  
ATOM    631  O   SER L  81      35.152  15.858  54.601  1.00 61.08           O  
ATOM    632  N   ARG L  82      37.262  15.993  55.421  1.00 51.89           N  
ATOM    633  CA  ARG L  82      37.419  14.582  55.641  1.00 49.04           C  
ATOM    634  CB  ARG L  82      36.630  14.057  56.852  1.00 47.67           C  
ATOM    635  CG  ARG L  82      37.102  14.572  58.213  1.00 48.97           C  
ATOM    636  CD  ARG L  82      36.296  13.966  59.364  1.00 49.61           C  
ATOM    637  NE  ARG L  82      36.818  14.511  60.648  1.00 51.08           N  
ATOM    638  CZ  ARG L  82      36.417  13.948  61.826  1.00 52.89           C  
ATOM    639  NH1 ARG L  82      35.546  12.897  61.813  1.00 53.52           N1+
ATOM    640  NH2 ARG L  82      36.883  14.431  63.014  1.00 55.59           N  
ATOM    641  C   ARG L  82      36.935  13.810  54.457  1.00 47.69           C  
ATOM    642  O   ARG L  82      35.878  13.186  54.523  1.00 47.58           O  
ATOM    643  N   VAL L  83      37.679  13.846  53.338  1.00 46.56           N  
ATOM    644  CA  VAL L  83      37.260  13.152  52.154  1.00 45.01           C  
ATOM    645  CB  VAL L  83      38.159  13.404  50.976  1.00 41.13           C  
ATOM    646  CG1 VAL L  83      37.713  12.511  49.808  1.00 39.16           C  
ATOM    647  CG2 VAL L  83      38.133  14.906  50.650  1.00 35.16           C  
ATOM    648  C   VAL L  83      37.246  11.676  52.406  1.00 47.55           C  
ATOM    649  O   VAL L  83      38.149  11.126  53.036  1.00 48.35           O  
ATOM    650  N   GLU L  84      36.191  10.995  51.909  1.00 47.50           N  
ATOM    651  CA  GLU L  84      36.054   9.573  52.052  1.00 47.44           C  
ATOM    652  CB  GLU L  84      34.753   9.126  52.741  1.00 48.23           C  
ATOM    653  CG  GLU L  84      34.712   9.480  54.229  1.00 51.95           C  
ATOM    654  CD  GLU L  84      33.505   8.790  54.847  1.00 54.06           C  
ATOM    655  OE1 GLU L  84      32.686   8.230  54.072  1.00 57.10           O  
ATOM    656  OE2 GLU L  84      33.384   8.815  56.101  1.00 51.91           O1-
ATOM    657  C   GLU L  84      36.056   8.981  50.677  1.00 47.23           C  
ATOM    658  O   GLU L  84      35.981   9.692  49.678  1.00 48.45           O  
ATOM    659  N   ALA L  85      36.157   7.641  50.605  1.00 45.28           N  
ATOM    660  CA  ALA L  85      36.218   6.919  49.366  1.00 44.14           C  
ATOM    661  CB  ALA L  85      36.351   5.400  49.569  1.00 51.33           C  
ATOM    662  C   ALA L  85      34.954   7.161  48.598  1.00 41.90           C  
ATOM    663  O   ALA L  85      34.966   7.245  47.372  1.00 41.98           O  
ATOM    664  N   GLU L  86      33.824   7.288  49.312  1.00 40.33           N  
ATOM    665  CA  GLU L  86      32.513   7.443  48.740  1.00 41.20           C  
ATOM    666  CB  GLU L  86      31.435   7.655  49.808  1.00 43.64           C  
ATOM    667  CG  GLU L  86      31.344   6.530  50.831  1.00 49.73           C  
ATOM    668  CD  GLU L  86      30.470   7.048  51.960  1.00 55.08           C  
ATOM    669  OE1 GLU L  86      29.456   7.730  51.652  1.00 56.05           O  
ATOM    670  OE2 GLU L  86      30.811   6.785  53.142  1.00 57.45           O1-
ATOM    671  C   GLU L  86      32.472   8.694  47.920  1.00 40.61           C  
ATOM    672  O   GLU L  86      31.730   8.779  46.944  1.00 41.35           O  
ATOM    673  N   ASP L  87      33.256   9.703  48.327  1.00 41.42           N  
ATOM    674  CA  ASP L  87      33.287  11.020  47.751  1.00 40.18           C  
ATOM    675  CB  ASP L  87      34.194  11.967  48.551  1.00 38.61           C  
ATOM    676  CG  ASP L  87      33.533  12.134  49.911  1.00 40.33           C  
ATOM    677  OD1 ASP L  87      32.312  11.835  49.995  1.00 42.58           O  
ATOM    678  OD2 ASP L  87      34.225  12.554  50.876  1.00 41.34           O1-
ATOM    679  C   ASP L  87      33.773  10.997  46.329  1.00 41.80           C  
ATOM    680  O   ASP L  87      33.534  11.950  45.587  1.00 44.09           O  
ATOM    681  N   LEU L  88      34.496   9.938  45.911  1.00 42.85           N  
ATOM    682  CA  LEU L  88      35.043   9.908  44.579  1.00 44.04           C  
ATOM    683  CB  LEU L  88      35.785   8.613  44.205  1.00 45.81           C  
ATOM    684  CG  LEU L  88      37.201   8.480  44.784  1.00 48.15           C  
ATOM    685  CD1 LEU L  88      37.186   8.456  46.316  1.00 53.54           C  
ATOM    686  CD2 LEU L  88      37.932   7.280  44.162  1.00 41.20           C  
ATOM    687  C   LEU L  88      33.978  10.086  43.549  1.00 42.89           C  
ATOM    688  O   LEU L  88      32.843   9.631  43.699  1.00 42.28           O  
ATOM    689  N   GLY L  89      34.345  10.801  42.464  1.00 43.09           N  
ATOM    690  CA  GLY L  89      33.435  11.022  41.380  1.00 43.36           C  
ATOM    691  C   GLY L  89      33.731  12.357  40.769  1.00 43.90           C  
ATOM    692  O   GLY L  89      34.751  12.981  41.061  1.00 39.35           O  
ATOM    693  N   VAL L  90      32.827  12.823  39.881  1.00 42.80           N  
ATOM    694  CA  VAL L  90      33.020  14.092  39.241  1.00 42.62           C  
ATOM    695  CB  VAL L  90      32.850  14.037  37.750  1.00 41.06           C  
ATOM    696  CG1 VAL L  90      33.067  15.449  37.181  1.00 37.25           C  
ATOM    697  CG2 VAL L  90      33.816  12.982  37.185  1.00 36.99           C  
ATOM    698  C   VAL L  90      31.993  15.045  39.773  1.00 42.22           C  
ATOM    699  O   VAL L  90      30.800  14.746  39.790  1.00 33.76           O  
ATOM    700  N   TYR L  91      32.449  16.236  40.217  1.00 43.12           N  
ATOM    701  CA  TYR L  91      31.577  17.237  40.766  1.00 42.93           C  
ATOM    702  CB  TYR L  91      32.142  17.952  42.008  1.00 40.78           C  
ATOM    703  CG  TYR L  91      32.241  16.980  43.136  1.00 39.72           C  
ATOM    704  CD1 TYR L  91      33.329  16.148  43.258  1.00 41.57           C  
ATOM    705  CD2 TYR L  91      31.243  16.903  44.080  1.00 37.03           C  
ATOM    706  CE1 TYR L  91      33.419  15.258  44.302  1.00 40.40           C  
ATOM    707  CE2 TYR L  91      31.327  16.015  45.127  1.00 37.22           C  
ATOM    708  CZ  TYR L  91      32.418  15.189  45.240  1.00 39.74           C  
ATOM    709  OH  TYR L  91      32.511  14.276  46.313  1.00 41.62           O  
ATOM    710  C   TYR L  91      31.380  18.292  39.724  1.00 42.27           C  
ATOM    711  O   TYR L  91      32.333  18.714  39.070  1.00 38.56           O  
ATOM    712  N   TYR L  92      30.113  18.721  39.525  1.00 42.05           N  
ATOM    713  CA  TYR L  92      29.828  19.739  38.553  1.00 43.18           C  
ATOM    714  CB  TYR L  92      28.913  19.287  37.396  1.00 43.27           C  
ATOM    715  CG  TYR L  92      29.535  18.197  36.591  1.00 39.74           C  
ATOM    716  CD1 TYR L  92      30.363  18.485  35.532  1.00 37.67           C  
ATOM    717  CD2 TYR L  92      29.285  16.878  36.885  1.00 37.30           C  
ATOM    718  CE1 TYR L  92      30.931  17.484  34.780  1.00 38.76           C  
ATOM    719  CE2 TYR L  92      29.850  15.869  36.136  1.00 39.36           C  
ATOM    720  CZ  TYR L  92      30.676  16.170  35.080  1.00 40.84           C  
ATOM    721  OH  TYR L  92      31.257  15.142  34.308  1.00 44.14           O  
ATOM    722  C   TYR L  92      29.051  20.835  39.221  1.00 42.68           C  
ATOM    723  O   TYR L  92      28.164  20.575  40.031  1.00 44.04           O  
ATOM    724  N   CYS L  93      29.376  22.107  38.901  1.00 40.84           N  
ATOM    725  CA  CYS L  93      28.589  23.202  39.395  1.00 40.83           C  
ATOM    726  CB  CYS L  93      29.399  24.479  39.755  1.00 41.30           C  
ATOM    727  SG  CYS L  93      30.477  25.107  38.427  1.00 48.86           S  
ATOM    728  C   CYS L  93      27.594  23.507  38.315  1.00 40.44           C  
ATOM    729  O   CYS L  93      27.830  23.200  37.147  1.00 40.62           O  
ATOM    730  N   PHE L  94      26.425  24.072  38.681  1.00 39.35           N  
ATOM    731  CA  PHE L  94      25.410  24.341  37.700  1.00 38.00           C  
ATOM    732  CB  PHE L  94      24.383  23.200  37.652  1.00 34.95           C  
ATOM    733  CG  PHE L  94      23.235  23.484  36.745  1.00 30.54           C  
ATOM    734  CD1 PHE L  94      23.345  23.290  35.388  1.00 28.16           C  
ATOM    735  CD2 PHE L  94      22.032  23.914  37.261  1.00 31.65           C  
ATOM    736  CE1 PHE L  94      22.278  23.537  34.555  1.00 29.37           C  
ATOM    737  CE2 PHE L  94      20.962  24.163  36.435  1.00 31.14           C  
ATOM    738  CZ  PHE L  94      21.085  23.976  35.080  1.00 29.10           C  
ATOM    739  C   PHE L  94      24.729  25.632  38.052  1.00 38.64           C  
ATOM    740  O   PHE L  94      24.462  25.905  39.221  1.00 39.01           O  
ATOM    741  N   GLN L  95      24.428  26.457  37.027  1.00 37.52           N  
ATOM    742  CA  GLN L  95      23.844  27.759  37.222  1.00 35.56           C  
ATOM    743  CB  GLN L  95      24.779  28.850  36.665  1.00 38.39           C  
ATOM    744  CG  GLN L  95      24.170  30.240  36.542  1.00 42.97           C  
ATOM    745  CD  GLN L  95      23.466  30.269  35.197  1.00 43.68           C  
ATOM    746  OE1 GLN L  95      22.246  30.385  35.125  1.00 43.34           O  
ATOM    747  NE2 GLN L  95      24.252  30.148  34.095  1.00 41.62           N  
ATOM    748  C   GLN L  95      22.498  27.829  36.543  1.00 34.78           C  
ATOM    749  O   GLN L  95      22.382  27.623  35.336  1.00 38.90           O  
ATOM    750  N   GLY L  96      21.448  27.936  37.389  1.00 15.57           N  
ATOM    751  CA  GLY L  96      20.025  28.031  37.157  1.00 16.21           C  
ATOM    752  C   GLY L  96      19.523  29.395  36.771  1.00 18.01           C  
ATOM    753  O   GLY L  96      18.383  29.521  36.334  1.00 18.26           O  
ATOM    754  N   SER L  97      20.286  30.462  37.073  1.00 18.88           N  
ATOM    755  CA  SER L  97      19.824  31.822  36.941  1.00 19.97           C  
ATOM    756  CB  SER L  97      20.863  32.834  37.455  1.00 18.48           C  
ATOM    757  OG  SER L  97      21.114  32.613  38.834  1.00 20.21           O  
ATOM    758  C   SER L  97      19.457  32.247  35.544  1.00 20.80           C  
ATOM    759  O   SER L  97      18.336  32.704  35.321  1.00 21.16           O  
ATOM    760  N   HIS L  98      20.368  32.120  34.556  1.00 19.91           N  
ATOM    761  CA  HIS L  98      20.064  32.679  33.265  1.00 20.51           C  
ATOM    762  ND1 HIS L  98      20.270  35.976  33.738  1.00 24.25           N  
ATOM    763  CG  HIS L  98      21.153  34.921  33.750  1.00 24.17           C  
ATOM    764  CB  HIS L  98      21.075  33.748  32.821  1.00 21.53           C  
ATOM    765  NE2 HIS L  98      21.756  36.409  35.334  1.00 23.84           N  
ATOM    766  CD2 HIS L  98      22.053  35.200  34.732  1.00 22.36           C  
ATOM    767  CE1 HIS L  98      20.677  36.838  34.705  1.00 23.67           C  
ATOM    768  C   HIS L  98      20.105  31.617  32.211  1.00 19.44           C  
ATOM    769  O   HIS L  98      20.766  30.592  32.363  1.00 21.08           O  
ATOM    770  N   VAL L  99      19.370  31.847  31.101  1.00 19.11           N  
ATOM    771  CA  VAL L  99      19.349  30.923  30.004  1.00 19.72           C  
ATOM    772  CB  VAL L  99      18.097  31.017  29.179  1.00 22.03           C  
ATOM    773  CG1 VAL L  99      18.184  30.000  28.030  1.00 22.78           C  
ATOM    774  CG2 VAL L  99      16.879  30.833  30.095  1.00 20.22           C  
ATOM    775  C   VAL L  99      20.490  31.293  29.104  1.00 20.52           C  
ATOM    776  O   VAL L  99      20.784  32.475  28.924  1.00 23.73           O  
ATOM    777  N   PRO L 100      21.163  30.321  28.541  1.00 20.33           N  
ATOM    778  CA  PRO L 100      20.874  28.938  28.800  1.00 18.99           C  
ATOM    779  CD  PRO L 100      21.836  30.509  27.270  1.00 19.00           C  
ATOM    780  CB  PRO L 100      21.442  28.153  27.616  1.00 19.53           C  
ATOM    781  CG  PRO L 100      22.423  29.128  26.945  1.00 19.80           C  
ATOM    782  C   PRO L 100      21.483  28.556  30.112  1.00 19.17           C  
ATOM    783  O   PRO L 100      22.425  29.217  30.544  1.00 19.92           O  
ATOM    784  N   TYR L 101      20.971  27.485  30.747  1.00 18.26           N  
ATOM    785  CA  TYR L 101      21.437  27.041  32.033  1.00 16.78           C  
ATOM    786  CB  TYR L 101      20.428  26.108  32.721  1.00 17.89           C  
ATOM    787  CG  TYR L 101      19.154  26.878  32.838  1.00 18.08           C  
ATOM    788  CD1 TYR L 101      18.359  27.067  31.730  1.00 17.53           C  
ATOM    789  CD2 TYR L 101      18.743  27.406  34.040  1.00 20.29           C  
ATOM    790  CE1 TYR L 101      17.182  27.772  31.813  1.00 18.09           C  
ATOM    791  CE2 TYR L 101      17.565  28.111  34.131  1.00 19.72           C  
ATOM    792  CZ  TYR L 101      16.784  28.296  33.017  1.00 19.09           C  
ATOM    793  OH  TYR L 101      15.576  29.020  33.110  1.00 22.24           O  
ATOM    794  C   TYR L 101      22.702  26.279  31.781  1.00 17.99           C  
ATOM    795  O   TYR L 101      22.763  25.509  30.822  1.00 18.57           O  
ATOM    796  N   THR L 102      23.760  26.466  32.611  1.00 38.30           N  
ATOM    797  CA  THR L 102      24.969  25.814  32.186  1.00 40.10           C  
ATOM    798  CB  THR L 102      25.988  26.792  31.680  1.00 40.37           C  
ATOM    799  OG1 THR L 102      26.302  27.732  32.699  1.00 40.87           O  
ATOM    800  CG2 THR L 102      25.415  27.518  30.452  1.00 32.23           C  
ATOM    801  C   THR L 102      25.611  25.056  33.312  1.00 40.81           C  
ATOM    802  O   THR L 102      25.400  25.341  34.490  1.00 34.60           O  
ATOM    803  N   PHE L 103      26.436  24.053  32.936  1.00 39.60           N  
ATOM    804  CA  PHE L 103      27.173  23.229  33.854  1.00 38.28           C  
ATOM    805  CB  PHE L 103      27.143  21.722  33.528  1.00 37.10           C  
ATOM    806  CG  PHE L 103      25.834  21.093  33.868  1.00 37.48           C  
ATOM    807  CD1 PHE L 103      25.616  20.600  35.135  1.00 36.20           C  
ATOM    808  CD2 PHE L 103      24.838  20.973  32.928  1.00 35.99           C  
ATOM    809  CE1 PHE L 103      24.419  20.009  35.463  1.00 35.21           C  
ATOM    810  CE2 PHE L 103      23.639  20.381  33.253  1.00 34.87           C  
ATOM    811  CZ  PHE L 103      23.426  19.898  34.523  1.00 35.58           C  
ATOM    812  C   PHE L 103      28.615  23.592  33.713  1.00 39.13           C  
ATOM    813  O   PHE L 103      29.051  24.100  32.681  1.00 35.03           O  
ATOM    814  N   GLY L 104      29.396  23.352  34.782  1.00 40.25           N  
ATOM    815  CA  GLY L 104      30.809  23.570  34.703  1.00 40.25           C  
ATOM    816  C   GLY L 104      31.377  22.356  34.033  1.00 39.42           C  
ATOM    817  O   GLY L 104      30.660  21.401  33.742  1.00 35.14           O  
ATOM    818  N   GLY L 105      32.696  22.379  33.773  1.00 37.59           N  
ATOM    819  CA  GLY L 105      33.418  21.329  33.108  1.00 37.68           C  
ATOM    820  C   GLY L 105      33.422  20.087  33.943  1.00 39.21           C  
ATOM    821  O   GLY L 105      33.535  18.982  33.418  1.00 42.75           O  
ATOM    822  N   GLY L 106      33.382  20.234  35.276  1.00 40.26           N  
ATOM    823  CA  GLY L 106      33.416  19.084  36.133  1.00 41.23           C  
ATOM    824  C   GLY L 106      34.798  18.977  36.697  1.00 42.88           C  
ATOM    825  O   GLY L 106      35.785  19.286  36.029  1.00 42.51           O  
ATOM    826  N   THR L 107      34.891  18.543  37.971  1.00 43.77           N  
ATOM    827  CA  THR L 107      36.158  18.352  38.618  1.00 44.91           C  
ATOM    828  CB  THR L 107      36.331  19.193  39.851  1.00 46.17           C  
ATOM    829  OG1 THR L 107      36.230  20.570  39.521  1.00 43.88           O  
ATOM    830  CG2 THR L 107      37.707  18.895  40.472  1.00 47.56           C  
ATOM    831  C   THR L 107      36.209  16.922  39.050  1.00 44.00           C  
ATOM    832  O   THR L 107      35.309  16.435  39.734  1.00 42.67           O  
ATOM    833  N   LYS L 108      37.286  16.208  38.675  1.00 44.50           N  
ATOM    834  CA  LYS L 108      37.378  14.816  39.000  1.00 45.20           C  
ATOM    835  CB  LYS L 108      38.151  14.022  37.933  1.00 45.12           C  
ATOM    836  CG  LYS L 108      37.968  12.505  37.994  1.00 49.12           C  
ATOM    837  CD  LYS L 108      38.426  11.813  36.707  1.00 52.75           C  
ATOM    838  CE  LYS L 108      38.146  10.310  36.660  1.00 54.63           C  
ATOM    839  NZ  LYS L 108      38.609   9.755  35.367  1.00 57.84           N1+
ATOM    840  C   LYS L 108      38.111  14.691  40.297  1.00 44.66           C  
ATOM    841  O   LYS L 108      39.264  15.100  40.425  1.00 47.73           O  
ATOM    842  N   LEU L 109      37.447  14.102  41.306  1.00 42.27           N  
ATOM    843  CA  LEU L 109      38.079  13.957  42.582  1.00 40.89           C  
ATOM    844  CB  LEU L 109      37.074  14.073  43.743  1.00 39.48           C  
ATOM    845  CG  LEU L 109      37.695  14.003  45.150  1.00 38.69           C  
ATOM    846  CD1 LEU L 109      38.570  15.233  45.440  1.00 42.75           C  
ATOM    847  CD2 LEU L 109      36.617  13.782  46.222  1.00 41.90           C  
ATOM    848  C   LEU L 109      38.671  12.581  42.613  1.00 42.12           C  
ATOM    849  O   LEU L 109      37.954  11.589  42.496  1.00 39.20           O  
ATOM    850  N   GLU L 110      40.010  12.489  42.746  1.00 41.38           N  
ATOM    851  CA  GLU L 110      40.653  11.205  42.815  1.00 42.95           C  
ATOM    852  CB  GLU L 110      41.835  11.019  41.854  1.00 45.71           C  
ATOM    853  CG  GLU L 110      41.429  10.823  40.396  1.00 52.03           C  
ATOM    854  CD  GLU L 110      42.702  10.653  39.580  1.00 55.29           C  
ATOM    855  OE1 GLU L 110      43.772  11.124  40.049  1.00 47.97           O  
ATOM    856  OE2 GLU L 110      42.623  10.044  38.480  1.00 61.00           O1-
ATOM    857  C   GLU L 110      41.211  11.056  44.193  1.00 44.29           C  
ATOM    858  O   GLU L 110      41.771  11.997  44.752  1.00 43.83           O  
ATOM    859  N   LEU L 111      41.063   9.852  44.780  1.00 46.01           N  
ATOM    860  CA  LEU L 111      41.528   9.633  46.119  1.00 45.04           C  
ATOM    861  CB  LEU L 111      40.680   8.619  46.902  1.00 44.26           C  
ATOM    862  CG  LEU L 111      41.186   8.392  48.335  1.00 32.49           C  
ATOM    863  CD1 LEU L 111      41.051   9.676  49.170  1.00 36.39           C  
ATOM    864  CD2 LEU L 111      40.511   7.170  48.977  1.00 32.64           C  
ATOM    865  C   LEU L 111      42.923   9.097  46.085  1.00 44.98           C  
ATOM    866  O   LEU L 111      43.296   8.329  45.200  1.00 45.56           O  
ATOM    867  N   LYS L 112      43.730   9.495  47.086  1.00 42.42           N  
ATOM    868  CA  LYS L 112      45.084   9.045  47.186  1.00 41.54           C  
ATOM    869  CB  LYS L 112      46.082  10.199  47.373  1.00 43.45           C  
ATOM    870  CG  LYS L 112      46.180  11.128  46.162  1.00 46.29           C  
ATOM    871  CD  LYS L 112      46.848  12.470  46.473  1.00 50.33           C  
ATOM    872  CE  LYS L 112      48.362  12.374  46.667  1.00 52.39           C  
ATOM    873  NZ  LYS L 112      48.920  13.714  46.960  1.00 48.63           N1+
ATOM    874  C   LYS L 112      45.168   8.168  48.431  1.00 43.08           C  
ATOM    875  O   LYS L 112      44.878   8.685  49.544  1.00 41.44           O  
ATOM    876  OXT LYS L 112      45.525   6.968  48.285  1.00  0.00           O1-
TER     877      LYS L 112 
ATOM    878  N   GLU H 113       7.071   5.549  45.270  1.00 61.45           N1+
ATOM    879  CA  GLU H 113       8.181   6.522  45.225  1.00 59.86           C  
ATOM    880  CB  GLU H 113       9.531   5.837  45.496  1.00 59.17           C  
ATOM    881  CG  GLU H 113       9.694   5.338  46.933  1.00 56.99           C  
ATOM    882  CD  GLU H 113       9.722   6.554  47.848  1.00 54.09           C  
ATOM    883  OE1 GLU H 113      10.492   7.506  47.552  1.00 46.25           O  
ATOM    884  OE2 GLU H 113       8.962   6.549  48.854  1.00  0.00           O1-
ATOM    885  C   GLU H 113       8.237   7.138  43.875  1.00 58.33           C  
ATOM    886  O   GLU H 113       7.753   6.578  42.893  1.00 62.60           O  
ATOM    887  N   VAL H 114       8.823   8.340  43.793  1.00 55.37           N  
ATOM    888  CA  VAL H 114       8.857   8.961  42.512  1.00 55.09           C  
ATOM    889  CB  VAL H 114       8.999  10.441  42.551  1.00 55.92           C  
ATOM    890  CG1 VAL H 114       9.263  10.867  41.106  1.00 56.16           C  
ATOM    891  CG2 VAL H 114       7.742  11.071  43.175  1.00 58.45           C  
ATOM    892  C   VAL H 114      10.041   8.486  41.772  1.00 54.01           C  
ATOM    893  O   VAL H 114      11.106   8.357  42.366  1.00 51.62           O  
ATOM    894  N   GLN H 115       9.876   8.200  40.462  1.00 51.89           N  
ATOM    895  CA  GLN H 115      11.006   7.855  39.661  1.00 50.85           C  
ATOM    896  CB  GLN H 115      11.457   6.400  39.774  1.00 52.03           C  
ATOM    897  CG  GLN H 115      12.139   6.144  41.122  1.00 54.31           C  
ATOM    898  CD  GLN H 115      13.278   7.156  41.270  1.00 57.92           C  
ATOM    899  OE1 GLN H 115      13.668   7.826  40.315  1.00 57.08           O  
ATOM    900  NE2 GLN H 115      13.794   7.310  42.519  1.00 59.53           N  
ATOM    901  C   GLN H 115      10.776   8.225  38.229  1.00 50.44           C  
ATOM    902  O   GLN H 115       9.658   8.528  37.814  1.00 50.74           O  
ATOM    903  N   LEU H 116      11.878   8.262  37.448  1.00 45.93           N  
ATOM    904  CA  LEU H 116      11.834   8.628  36.058  1.00 43.90           C  
ATOM    905  CB  LEU H 116      12.498   9.984  35.752  1.00 40.33           C  
ATOM    906  CG  LEU H 116      11.829  11.194  36.437  1.00 38.19           C  
ATOM    907  CD1 LEU H 116      12.011  11.151  37.962  1.00 38.75           C  
ATOM    908  CD2 LEU H 116      12.306  12.518  35.819  1.00 32.85           C  
ATOM    909  C   LEU H 116      12.592   7.595  35.278  1.00 43.35           C  
ATOM    910  O   LEU H 116      13.643   7.122  35.711  1.00 40.66           O  
ATOM    911  N   LYS H 117      12.069   7.210  34.093  1.00 45.07           N  
ATOM    912  CA  LYS H 117      12.750   6.224  33.302  1.00 48.74           C  
ATOM    913  CB  LYS H 117      12.105   4.831  33.415  1.00 52.93           C  
ATOM    914  CG  LYS H 117      12.241   4.237  34.820  1.00 58.11           C  
ATOM    915  CD  LYS H 117      11.290   3.074  35.109  1.00 63.54           C  
ATOM    916  CE  LYS H 117      11.440   2.516  36.527  1.00 73.22           C  
ATOM    917  NZ  LYS H 117      10.456   1.435  36.758  1.00 70.60           N1+
ATOM    918  C   LYS H 117      12.702   6.647  31.865  1.00 48.09           C  
ATOM    919  O   LYS H 117      11.653   7.039  31.354  1.00 52.14           O  
ATOM    920  N   GLU H 118      13.853   6.568  31.166  1.00 47.74           N  
ATOM    921  CA  GLU H 118      13.893   6.976  29.792  1.00 48.46           C  
ATOM    922  CB  GLU H 118      15.018   7.981  29.470  1.00 47.42           C  
ATOM    923  CG  GLU H 118      16.394   7.593  30.001  1.00 45.82           C  
ATOM    924  CD  GLU H 118      16.533   8.097  31.430  1.00 46.62           C  
ATOM    925  OE1 GLU H 118      16.694   9.334  31.610  1.00 40.83           O  
ATOM    926  OE2 GLU H 118      16.484   7.252  32.363  1.00 46.39           O1-
ATOM    927  C   GLU H 118      13.993   5.772  28.906  1.00 50.39           C  
ATOM    928  O   GLU H 118      14.550   4.741  29.284  1.00 45.37           O  
ATOM    929  N   SER H 119      13.390   5.873  27.702  1.00 50.46           N  
ATOM    930  CA  SER H 119      13.417   4.798  26.751  1.00 48.81           C  
ATOM    931  CB  SER H 119      12.045   4.135  26.545  1.00 48.72           C  
ATOM    932  OG  SER H 119      11.108   5.091  26.073  1.00 46.91           O  
ATOM    933  C   SER H 119      13.851   5.372  25.438  1.00 48.58           C  
ATOM    934  O   SER H 119      13.453   6.477  25.075  1.00 40.98           O  
ATOM    935  N   GLY H 120      14.683   4.624  24.684  1.00 50.18           N  
ATOM    936  CA  GLY H 120      15.171   5.120  23.426  1.00 51.88           C  
ATOM    937  C   GLY H 120      15.530   3.953  22.553  1.00 53.98           C  
ATOM    938  O   GLY H 120      15.496   2.799  22.977  1.00 52.79           O  
ATOM    939  N   PRO H 121      15.835   4.256  21.314  1.00 56.10           N  
ATOM    940  CA  PRO H 121      16.196   3.283  20.310  1.00 56.90           C  
ATOM    941  CD  PRO H 121      15.497   5.545  20.739  1.00 55.96           C  
ATOM    942  CB  PRO H 121      16.102   4.012  18.967  1.00 57.18           C  
ATOM    943  CG  PRO H 121      16.123   5.506  19.337  1.00 56.98           C  
ATOM    944  C   PRO H 121      17.521   2.620  20.522  1.00 55.69           C  
ATOM    945  O   PRO H 121      17.719   1.515  20.020  1.00 54.32           O  
ATOM    946  N   GLY H 122      18.473   3.294  21.186  1.00 53.49           N  
ATOM    947  CA  GLY H 122      19.738   2.681  21.476  1.00 50.44           C  
ATOM    948  C   GLY H 122      20.717   3.009  20.391  1.00 48.38           C  
ATOM    949  O   GLY H 122      21.820   3.480  20.668  1.00 49.95           O  
ATOM    950  N   LEU H 123      20.326   2.797  19.119  1.00 46.46           N  
ATOM    951  CA  LEU H 123      21.222   3.009  18.017  1.00 45.94           C  
ATOM    952  CB  LEU H 123      21.654   1.666  17.380  1.00 44.99           C  
ATOM    953  CG  LEU H 123      22.628   1.717  16.180  1.00 45.78           C  
ATOM    954  CD1 LEU H 123      21.988   2.335  14.930  1.00 44.59           C  
ATOM    955  CD2 LEU H 123      23.960   2.371  16.555  1.00 45.11           C  
ATOM    956  C   LEU H 123      20.484   3.809  16.988  1.00 46.65           C  
ATOM    957  O   LEU H 123      19.311   3.551  16.728  1.00 49.67           O  
ATOM    958  N   VAL H 124      21.150   4.820  16.390  1.00 44.04           N  
ATOM    959  CA  VAL H 124      20.501   5.601  15.368  1.00 45.83           C  
ATOM    960  CB  VAL H 124      19.947   6.903  15.867  1.00 48.58           C  
ATOM    961  CG1 VAL H 124      19.295   7.631  14.682  1.00 53.16           C  
ATOM    962  CG2 VAL H 124      18.976   6.620  17.022  1.00 48.79           C  
ATOM    963  C   VAL H 124      21.506   5.935  14.301  1.00 44.71           C  
ATOM    964  O   VAL H 124      22.698   6.078  14.571  1.00 45.98           O  
ATOM    965  N   GLN H 125      21.027   6.069  13.044  1.00 43.57           N  
ATOM    966  CA  GLN H 125      21.859   6.393  11.916  1.00 44.90           C  
ATOM    967  CB  GLN H 125      21.218   6.066  10.557  1.00 46.73           C  
ATOM    968  CG  GLN H 125      21.081   4.568  10.277  1.00 26.50           C  
ATOM    969  CD  GLN H 125      22.450   4.050   9.859  1.00 32.50           C  
ATOM    970  OE1 GLN H 125      23.391   4.822   9.684  1.00 29.69           O  
ATOM    971  NE2 GLN H 125      22.564   2.707   9.685  1.00 29.46           N  
ATOM    972  C   GLN H 125      22.111   7.866  11.938  1.00 47.21           C  
ATOM    973  O   GLN H 125      21.307   8.646  12.441  1.00 45.75           O  
ATOM    974  N   PRO H 126      23.206   8.269  11.358  1.00 47.41           N  
ATOM    975  CA  PRO H 126      23.646   9.631  11.429  1.00 48.19           C  
ATOM    976  CD  PRO H 126      24.268   7.358  10.966  1.00 47.25           C  
ATOM    977  CB  PRO H 126      24.958   9.676  10.648  1.00 47.11           C  
ATOM    978  CG  PRO H 126      25.515   8.245  10.801  1.00 47.70           C  
ATOM    979  C   PRO H 126      22.679  10.728  11.113  1.00 50.89           C  
ATOM    980  O   PRO H 126      22.413  11.514  12.010  1.00 57.03           O  
ATOM    981  N   SER H 127      22.113  10.806   9.901  1.00 49.12           N  
ATOM    982  CA  SER H 127      21.261  11.901   9.505  1.00 48.10           C  
ATOM    983  CB  SER H 127      21.152  12.022   7.978  1.00 45.05           C  
ATOM    984  OG  SER H 127      20.559  10.846   7.444  1.00 44.88           O  
ATOM    985  C   SER H 127      19.865  11.758  10.029  1.00 50.57           C  
ATOM    986  O   SER H 127      19.037  12.644   9.822  1.00 57.14           O  
ATOM    987  N   GLN H 128      19.555  10.637  10.700  1.00 49.30           N  
ATOM    988  CA  GLN H 128      18.209  10.359  11.116  1.00 47.53           C  
ATOM    989  CB  GLN H 128      17.959   8.870  11.384  1.00 46.14           C  
ATOM    990  CG  GLN H 128      18.104   8.015  10.126  1.00 45.98           C  
ATOM    991  CD  GLN H 128      17.840   6.570  10.516  1.00 47.15           C  
ATOM    992  OE1 GLN H 128      17.290   5.798   9.735  1.00 45.50           O  
ATOM    993  NE2 GLN H 128      18.246   6.193  11.757  1.00 47.25           N  
ATOM    994  C   GLN H 128      17.850  11.117  12.358  1.00 47.83           C  
ATOM    995  O   GLN H 128      18.613  11.944  12.851  1.00 49.64           O  
ATOM    996  N   SER H 129      16.625  10.859  12.871  1.00 46.11           N  
ATOM    997  CA  SER H 129      16.133  11.555  14.024  1.00 46.72           C  
ATOM    998  CB  SER H 129      14.737  12.170  13.806  1.00 46.74           C  
ATOM    999  OG  SER H 129      13.815  11.171  13.398  1.00 49.90           O  
ATOM   1000  C   SER H 129      16.075  10.627  15.202  1.00 46.81           C  
ATOM   1001  O   SER H 129      16.062   9.405  15.058  1.00 47.32           O  
ATOM   1002  N   LEU H 130      16.080  11.216  16.418  1.00 46.44           N  
ATOM   1003  CA  LEU H 130      16.083  10.470  17.645  1.00 46.13           C  
ATOM   1004  CB  LEU H 130      17.354  10.734  18.470  1.00 47.19           C  
ATOM   1005  CG  LEU H 130      17.384  10.050  19.848  1.00 48.47           C  
ATOM   1006  CD1 LEU H 130      17.398   8.518  19.725  1.00 51.42           C  
ATOM   1007  CD2 LEU H 130      18.539  10.596  20.702  1.00 49.14           C  
ATOM   1008  C   LEU H 130      14.921  10.891  18.489  1.00 46.75           C  
ATOM   1009  O   LEU H 130      14.633  12.080  18.618  1.00 46.33           O  
ATOM   1010  N   SER H 131      14.217   9.906  19.087  1.00 48.54           N  
ATOM   1011  CA  SER H 131      13.121  10.213  19.962  1.00 48.28           C  
ATOM   1012  CB  SER H 131      11.748   9.819  19.388  1.00 49.36           C  
ATOM   1013  OG  SER H 131      11.475  10.564  18.210  1.00 49.38           O  
ATOM   1014  C   SER H 131      13.312   9.416  21.214  1.00 46.72           C  
ATOM   1015  O   SER H 131      13.524   8.205  21.166  1.00 45.73           O  
ATOM   1016  N   ILE H 132      13.244  10.089  22.378  1.00 45.01           N  
ATOM   1017  CA  ILE H 132      13.393   9.414  23.635  1.00 43.74           C  
ATOM   1018  CB  ILE H 132      14.633   9.821  24.378  1.00 41.53           C  
ATOM   1019  CG1 ILE H 132      15.885   9.499  23.544  1.00 40.06           C  
ATOM   1020  CG2 ILE H 132      14.620   9.128  25.749  1.00 44.14           C  
ATOM   1021  CD1 ILE H 132      17.160  10.138  24.089  1.00 40.60           C  
ATOM   1022  C   ILE H 132      12.219   9.796  24.480  1.00 44.09           C  
ATOM   1023  O   ILE H 132      11.785  10.947  24.469  1.00 46.62           O  
ATOM   1024  N   THR H 133      11.658   8.832  25.235  1.00 43.65           N  
ATOM   1025  CA  THR H 133      10.524   9.142  26.056  1.00 41.30           C  
ATOM   1026  CB  THR H 133       9.365   8.214  25.843  1.00 40.58           C  
ATOM   1027  OG1 THR H 133       8.941   8.257  24.490  1.00 48.51           O  
ATOM   1028  CG2 THR H 133       8.214   8.628  26.772  1.00 36.61           C  
ATOM   1029  C   THR H 133      10.929   8.985  27.487  1.00 40.73           C  
ATOM   1030  O   THR H 133      11.613   8.029  27.850  1.00 39.82           O  
ATOM   1031  N   CYS H 134      10.528   9.951  28.339  1.00 39.19           N  
ATOM   1032  CA  CYS H 134      10.812   9.855  29.740  1.00 38.50           C  
ATOM   1033  CB  CYS H 134      11.426  11.140  30.343  1.00 38.61           C  
ATOM   1034  SG  CYS H 134      11.770  11.009  32.127  1.00 48.45           S  
ATOM   1035  C   CYS H 134       9.512   9.578  30.429  1.00 39.26           C  
ATOM   1036  O   CYS H 134       8.594  10.397  30.404  1.00 46.65           O  
ATOM   1037  N   THR H 135       9.409   8.391  31.061  1.00 40.44           N  
ATOM   1038  CA  THR H 135       8.214   8.010  31.757  1.00 40.91           C  
ATOM   1039  CB  THR H 135       7.933   6.535  31.684  1.00 41.13           C  
ATOM   1040  OG1 THR H 135       7.830   6.126  30.328  1.00 43.37           O  
ATOM   1041  CG2 THR H 135       6.615   6.241  32.422  1.00 37.51           C  
ATOM   1042  C   THR H 135       8.433   8.368  33.191  1.00 38.73           C  
ATOM   1043  O   THR H 135       9.467   8.047  33.774  1.00 42.13           O  
ATOM   1044  N   VAL H 136       7.436   9.045  33.790  1.00 35.25           N  
ATOM   1045  CA  VAL H 136       7.521   9.588  35.116  1.00 32.81           C  
ATOM   1046  CB  VAL H 136       7.197  11.053  35.103  1.00 32.62           C  
ATOM   1047  CG1 VAL H 136       6.898  11.517  36.529  1.00 28.98           C  
ATOM   1048  CG2 VAL H 136       8.370  11.801  34.455  1.00 33.94           C  
ATOM   1049  C   VAL H 136       6.523   8.930  36.012  1.00 32.24           C  
ATOM   1050  O   VAL H 136       5.448   8.521  35.575  1.00 32.51           O  
ATOM   1051  N   SER H 137       6.877   8.805  37.313  1.00 29.94           N  
ATOM   1052  CA  SER H 137       5.979   8.211  38.258  1.00 32.64           C  
ATOM   1053  CB  SER H 137       6.179   6.691  38.377  1.00 39.04           C  
ATOM   1054  OG  SER H 137       5.265   6.150  39.318  1.00 45.99           O  
ATOM   1055  C   SER H 137       6.258   8.799  39.613  1.00 35.47           C  
ATOM   1056  O   SER H 137       7.383   9.191  39.914  1.00 39.35           O  
ATOM   1057  N   GLY H 138       5.218   8.958  40.460  1.00 31.42           N  
ATOM   1058  CA  GLY H 138       5.427   9.486  41.781  1.00 29.39           C  
ATOM   1059  C   GLY H 138       5.105  10.955  41.837  1.00 29.99           C  
ATOM   1060  O   GLY H 138       4.947  11.502  42.927  1.00 30.47           O  
ATOM   1061  N   PHE H 139       5.008  11.647  40.684  1.00 29.62           N  
ATOM   1062  CA  PHE H 139       4.675  13.049  40.726  1.00 29.05           C  
ATOM   1063  CB  PHE H 139       5.874  14.003  40.898  1.00 31.00           C  
ATOM   1064  CG  PHE H 139       6.812  13.892  39.744  1.00 28.75           C  
ATOM   1065  CD1 PHE H 139       7.674  12.840  39.667  1.00 28.03           C  
ATOM   1066  CD2 PHE H 139       6.866  14.837  38.749  1.00 29.36           C  
ATOM   1067  CE1 PHE H 139       8.569  12.699  38.637  1.00 27.69           C  
ATOM   1068  CE2 PHE H 139       7.756  14.712  37.705  1.00 28.68           C  
ATOM   1069  CZ  PHE H 139       8.612  13.642  37.644  1.00 26.16           C  
ATOM   1070  C   PHE H 139       3.976  13.405  39.454  1.00 29.59           C  
ATOM   1071  O   PHE H 139       3.815  12.560  38.575  1.00 30.52           O  
ATOM   1072  N   SER H 140       3.522  14.673  39.337  1.00 29.59           N  
ATOM   1073  CA  SER H 140       2.791  15.080  38.170  1.00 29.82           C  
ATOM   1074  CB  SER H 140       1.427  15.711  38.498  1.00 31.40           C  
ATOM   1075  OG  SER H 140       0.765  16.087  37.301  1.00 35.44           O  
ATOM   1076  C   SER H 140       3.570  16.112  37.416  1.00 28.99           C  
ATOM   1077  O   SER H 140       4.212  16.989  37.988  1.00 30.37           O  
ATOM   1078  N   LEU H 141       3.500  16.027  36.077  1.00 29.07           N  
ATOM   1079  CA  LEU H 141       4.179  16.907  35.169  1.00 28.20           C  
ATOM   1080  CB  LEU H 141       4.018  16.488  33.697  1.00 28.76           C  
ATOM   1081  CG  LEU H 141       4.722  15.155  33.380  1.00 28.78           C  
ATOM   1082  CD1 LEU H 141       4.548  14.759  31.904  1.00 27.88           C  
ATOM   1083  CD2 LEU H 141       6.196  15.192  33.817  1.00 28.73           C  
ATOM   1084  C   LEU H 141       3.629  18.286  35.334  1.00 28.96           C  
ATOM   1085  O   LEU H 141       4.293  19.277  35.030  1.00 27.59           O  
ATOM   1086  N   THR H 142       2.361  18.382  35.761  1.00 29.11           N  
ATOM   1087  CA  THR H 142       1.755  19.665  35.953  1.00 29.38           C  
ATOM   1088  CB  THR H 142       0.313  19.575  36.353  1.00 30.32           C  
ATOM   1089  OG1 THR H 142       0.191  18.930  37.613  1.00 28.52           O  
ATOM   1090  CG2 THR H 142      -0.446  18.783  35.276  1.00 29.72           C  
ATOM   1091  C   THR H 142       2.479  20.377  37.058  1.00 30.98           C  
ATOM   1092  O   THR H 142       2.595  21.601  37.044  1.00 29.95           O  
ATOM   1093  N   THR H 143       2.884  19.629  38.102  1.00 31.62           N  
ATOM   1094  CA  THR H 143       3.593  20.181  39.223  1.00 32.27           C  
ATOM   1095  CB  THR H 143       3.450  19.363  40.475  1.00 33.67           C  
ATOM   1096  OG1 THR H 143       4.038  18.083  40.311  1.00 36.42           O  
ATOM   1097  CG2 THR H 143       1.950  19.218  40.781  1.00 38.39           C  
ATOM   1098  C   THR H 143       5.059  20.406  38.971  1.00 32.59           C  
ATOM   1099  O   THR H 143       5.621  21.373  39.480  1.00 31.56           O  
ATOM   1100  N   TYR H 144       5.734  19.523  38.202  1.00 29.98           N  
ATOM   1101  CA  TYR H 144       7.161  19.668  38.083  1.00 28.96           C  
ATOM   1102  CB  TYR H 144       7.971  18.426  38.515  1.00 29.80           C  
ATOM   1103  CG  TYR H 144       7.820  18.075  39.955  1.00 31.45           C  
ATOM   1104  CD1 TYR H 144       6.731  17.358  40.388  1.00 32.01           C  
ATOM   1105  CD2 TYR H 144       8.788  18.430  40.864  1.00 32.70           C  
ATOM   1106  CE1 TYR H 144       6.600  17.016  41.713  1.00 32.77           C  
ATOM   1107  CE2 TYR H 144       8.662  18.089  42.190  1.00 35.78           C  
ATOM   1108  CZ  TYR H 144       7.566  17.381  42.616  1.00 34.25           C  
ATOM   1109  OH  TYR H 144       7.433  17.029  43.975  1.00 38.68           O  
ATOM   1110  C   TYR H 144       7.566  19.803  36.652  1.00 28.40           C  
ATOM   1111  O   TYR H 144       7.018  19.153  35.763  1.00 27.52           O  
ATOM   1112  N   GLY H 145       8.563  20.675  36.405  1.00 36.60           N  
ATOM   1113  CA  GLY H 145       9.176  20.747  35.107  1.00 35.04           C  
ATOM   1114  C   GLY H 145      10.193  19.638  35.046  1.00 34.64           C  
ATOM   1115  O   GLY H 145      10.627  19.143  36.083  1.00 32.36           O  
ATOM   1116  N   VAL H 146      10.611  19.221  33.828  1.00 34.07           N  
ATOM   1117  CA  VAL H 146      11.595  18.176  33.708  1.00 33.53           C  
ATOM   1118  CB  VAL H 146      11.049  16.888  33.160  1.00 33.65           C  
ATOM   1119  CG1 VAL H 146      12.226  15.933  32.903  1.00 31.38           C  
ATOM   1120  CG2 VAL H 146      10.009  16.329  34.146  1.00 36.49           C  
ATOM   1121  C   VAL H 146      12.649  18.645  32.752  1.00 35.48           C  
ATOM   1122  O   VAL H 146      12.349  19.240  31.718  1.00 38.63           O  
ATOM   1123  N   HIS H 147      13.926  18.369  33.081  1.00 37.15           N  
ATOM   1124  CA  HIS H 147      15.014  18.804  32.256  1.00 37.45           C  
ATOM   1125  ND1 HIS H 147      15.900  21.915  33.384  1.00 17.51           N  
ATOM   1126  CG  HIS H 147      15.816  20.623  33.854  1.00 43.30           C  
ATOM   1127  CB  HIS H 147      16.180  19.408  33.050  1.00 40.42           C  
ATOM   1128  NE2 HIS H 147      15.162  22.049  35.478  1.00 19.60           N  
ATOM   1129  CD2 HIS H 147      15.363  20.724  35.134  1.00 18.31           C  
ATOM   1130  CE1 HIS H 147      15.499  22.727  34.395  1.00 19.57           C  
ATOM   1131  C   HIS H 147      15.558  17.618  31.531  1.00 37.94           C  
ATOM   1132  O   HIS H 147      15.323  16.473  31.913  1.00 40.31           O  
ATOM   1133  N   TRP H 148      16.265  17.885  30.416  1.00 37.85           N  
ATOM   1134  CA  TRP H 148      16.931  16.854  29.684  1.00 37.20           C  
ATOM   1135  CB  TRP H 148      16.493  16.744  28.212  1.00 35.80           C  
ATOM   1136  CG  TRP H 148      15.140  16.103  28.028  1.00 37.78           C  
ATOM   1137  CD2 TRP H 148      14.961  14.686  27.904  1.00 37.54           C  
ATOM   1138  CD1 TRP H 148      13.895  16.660  27.957  1.00 40.34           C  
ATOM   1139  NE1 TRP H 148      12.950  15.673  27.801  1.00 40.92           N  
ATOM   1140  CE2 TRP H 148      13.594  14.452  27.766  1.00 39.58           C  
ATOM   1141  CE3 TRP H 148      15.866  13.663  27.903  1.00 36.87           C  
ATOM   1142  CZ2 TRP H 148      13.110  13.182  27.626  1.00 39.36           C  
ATOM   1143  CZ3 TRP H 148      15.375  12.384  27.764  1.00 37.31           C  
ATOM   1144  CH2 TRP H 148      14.023  12.149  27.630  1.00 37.05           C  
ATOM   1145  C   TRP H 148      18.379  17.215  29.705  1.00 40.06           C  
ATOM   1146  O   TRP H 148      18.753  18.335  29.359  1.00 43.06           O  
ATOM   1147  N   VAL H 149      19.230  16.265  30.139  1.00 38.64           N  
ATOM   1148  CA  VAL H 149      20.643  16.494  30.208  1.00 37.16           C  
ATOM   1149  CB  VAL H 149      21.174  16.542  31.612  1.00 34.60           C  
ATOM   1150  CG1 VAL H 149      22.698  16.734  31.561  1.00 30.36           C  
ATOM   1151  CG2 VAL H 149      20.434  17.653  32.378  1.00 32.89           C  
ATOM   1152  C   VAL H 149      21.296  15.342  29.516  1.00 39.89           C  
ATOM   1153  O   VAL H 149      20.751  14.239  29.478  1.00 41.68           O  
ATOM   1154  N   ARG H 150      22.491  15.580  28.944  1.00 38.30           N  
ATOM   1155  CA  ARG H 150      23.158  14.573  28.169  1.00 34.18           C  
ATOM   1156  CB  ARG H 150      23.070  14.901  26.669  1.00 32.59           C  
ATOM   1157  CG  ARG H 150      23.938  14.048  25.754  1.00 29.54           C  
ATOM   1158  CD  ARG H 150      23.737  14.370  24.271  1.00 30.44           C  
ATOM   1159  NE  ARG H 150      24.627  15.508  23.906  1.00 32.38           N  
ATOM   1160  CZ  ARG H 150      24.690  15.912  22.603  1.00 31.59           C  
ATOM   1161  NH1 ARG H 150      23.894  15.314  21.671  1.00 29.52           N1+
ATOM   1162  NH2 ARG H 150      25.545  16.908  22.229  1.00 30.07           N  
ATOM   1163  C   ARG H 150      24.606  14.541  28.549  1.00 36.77           C  
ATOM   1164  O   ARG H 150      25.155  15.525  29.041  1.00 42.81           O  
ATOM   1165  N   GLN H 151      25.261  13.375  28.350  1.00 37.78           N  
ATOM   1166  CA  GLN H 151      26.657  13.281  28.664  1.00 38.85           C  
ATOM   1167  CB  GLN H 151      26.907  12.606  30.022  1.00 38.66           C  
ATOM   1168  CG  GLN H 151      28.374  12.578  30.450  1.00 39.81           C  
ATOM   1169  CD  GLN H 151      28.437  11.889  31.804  1.00 42.87           C  
ATOM   1170  OE1 GLN H 151      27.504  11.200  32.210  1.00 48.22           O  
ATOM   1171  NE2 GLN H 151      29.570  12.090  32.531  1.00 43.23           N  
ATOM   1172  C   GLN H 151      27.338  12.463  27.606  1.00 43.30           C  
ATOM   1173  O   GLN H 151      27.115  11.259  27.497  1.00 44.36           O  
ATOM   1174  N   SER H 152      28.214  13.102  26.804  1.00 45.51           N  
ATOM   1175  CA  SER H 152      28.915  12.391  25.770  1.00 47.56           C  
ATOM   1176  CB  SER H 152      29.516  13.309  24.697  1.00 47.32           C  
ATOM   1177  OG  SER H 152      30.479  14.166  25.290  1.00 34.07           O  
ATOM   1178  C   SER H 152      30.024  11.627  26.414  1.00 47.47           C  
ATOM   1179  O   SER H 152      30.537  12.015  27.461  1.00 40.91           O  
ATOM   1180  N   PRO H 153      30.400  10.536  25.804  1.00 50.59           N  
ATOM   1181  CA  PRO H 153      31.428   9.691  26.345  1.00 51.29           C  
ATOM   1182  CD  PRO H 153      30.251  10.366  24.368  1.00 51.91           C  
ATOM   1183  CB  PRO H 153      31.695   8.639  25.273  1.00 51.50           C  
ATOM   1184  CG  PRO H 153      31.369   9.389  23.967  1.00 52.01           C  
ATOM   1185  C   PRO H 153      32.666  10.477  26.653  1.00 50.68           C  
ATOM   1186  O   PRO H 153      33.209  11.119  25.755  1.00 49.23           O  
ATOM   1187  N   GLY H 154      33.130  10.429  27.917  1.00 49.80           N  
ATOM   1188  CA  GLY H 154      34.366  11.047  28.302  1.00 50.58           C  
ATOM   1189  C   GLY H 154      34.184  12.516  28.533  1.00 52.52           C  
ATOM   1190  O   GLY H 154      35.120  13.194  28.955  1.00 49.92           O  
ATOM   1191  N   LYS H 155      32.975  13.051  28.285  1.00 53.26           N  
ATOM   1192  CA  LYS H 155      32.776  14.463  28.466  1.00 51.09           C  
ATOM   1193  CB  LYS H 155      32.154  15.198  27.261  1.00 50.91           C  
ATOM   1194  CG  LYS H 155      33.146  15.632  26.175  1.00 51.90           C  
ATOM   1195  CD  LYS H 155      33.753  14.500  25.344  1.00 51.97           C  
ATOM   1196  CE  LYS H 155      34.679  15.000  24.231  1.00 53.34           C  
ATOM   1197  NZ  LYS H 155      33.907  15.786  23.241  1.00 52.32           N1+
ATOM   1198  C   LYS H 155      31.874  14.695  29.634  1.00 48.27           C  
ATOM   1199  O   LYS H 155      31.442  13.759  30.305  1.00 52.98           O  
ATOM   1200  N   GLY H 156      31.602  15.987  29.913  1.00 44.85           N  
ATOM   1201  CA  GLY H 156      30.817  16.392  31.044  1.00 42.60           C  
ATOM   1202  C   GLY H 156      29.368  16.525  30.686  1.00 41.90           C  
ATOM   1203  O   GLY H 156      28.943  16.263  29.561  1.00 42.10           O  
ATOM   1204  N   LEU H 157      28.571  16.970  31.681  1.00 42.15           N  
ATOM   1205  CA  LEU H 157      27.153  17.125  31.547  1.00 40.69           C  
ATOM   1206  CB  LEU H 157      26.442  17.360  32.889  1.00 38.44           C  
ATOM   1207  CG  LEU H 157      26.568  16.184  33.873  1.00 37.60           C  
ATOM   1208  CD1 LEU H 157      25.834  16.487  35.187  1.00 35.47           C  
ATOM   1209  CD2 LEU H 157      26.119  14.863  33.231  1.00 26.51           C  
ATOM   1210  C   LEU H 157      26.850  18.311  30.685  1.00 41.67           C  
ATOM   1211  O   LEU H 157      27.541  19.327  30.738  1.00 38.43           O  
ATOM   1212  N   GLU H 158      25.794  18.186  29.854  1.00 41.40           N  
ATOM   1213  CA  GLU H 158      25.365  19.250  28.991  1.00 38.59           C  
ATOM   1214  CB  GLU H 158      25.588  18.932  27.501  1.00 34.26           C  
ATOM   1215  CG  GLU H 158      27.067  18.805  27.124  1.00 38.00           C  
ATOM   1216  CD  GLU H 158      27.147  18.437  25.650  1.00 42.00           C  
ATOM   1217  OE1 GLU H 158      26.198  17.773  25.158  1.00 43.69           O  
ATOM   1218  OE2 GLU H 158      28.157  18.815  24.999  1.00 44.95           O1-
ATOM   1219  C   GLU H 158      23.886  19.406  29.191  1.00 39.85           C  
ATOM   1220  O   GLU H 158      23.149  18.422  29.180  1.00 39.94           O  
ATOM   1221  N   TRP H 159      23.405  20.656  29.371  1.00 39.61           N  
ATOM   1222  CA  TRP H 159      21.997  20.875  29.579  1.00 37.05           C  
ATOM   1223  CB  TRP H 159      21.696  22.152  30.385  1.00 36.58           C  
ATOM   1224  CG  TRP H 159      20.230  22.421  30.627  1.00 37.78           C  
ATOM   1225  CD2 TRP H 159      19.444  23.349  29.863  1.00 39.76           C  
ATOM   1226  CD1 TRP H 159      19.400  21.901  31.576  1.00 37.63           C  
ATOM   1227  NE1 TRP H 159      18.144  22.444  31.450  1.00 36.03           N  
ATOM   1228  CE2 TRP H 159      18.157  23.339  30.400  1.00 38.53           C  
ATOM   1229  CE3 TRP H 159      19.769  24.148  28.805  1.00 42.03           C  
ATOM   1230  CZ2 TRP H 159      17.171  24.131  29.884  1.00 40.66           C  
ATOM   1231  CZ3 TRP H 159      18.771  24.942  28.285  1.00 42.26           C  
ATOM   1232  CH2 TRP H 159      17.497  24.935  28.814  1.00 42.00           C  
ATOM   1233  C   TRP H 159      21.368  21.020  28.226  1.00 35.56           C  
ATOM   1234  O   TRP H 159      21.733  21.907  27.459  1.00 37.20           O  
ATOM   1235  N   LEU H 160      20.495  20.057  27.864  1.00 37.68           N  
ATOM   1236  CA  LEU H 160      19.804  20.013  26.603  1.00 37.77           C  
ATOM   1237  CB  LEU H 160      19.377  18.585  26.241  1.00 37.53           C  
ATOM   1238  CG  LEU H 160      20.576  17.631  26.093  1.00 25.00           C  
ATOM   1239  CD1 LEU H 160      20.121  16.230  25.654  1.00 24.53           C  
ATOM   1240  CD2 LEU H 160      21.663  18.227  25.183  1.00 24.79           C  
ATOM   1241  C   LEU H 160      18.591  20.898  26.504  1.00 38.78           C  
ATOM   1242  O   LEU H 160      18.431  21.623  25.522  1.00 37.49           O  
ATOM   1243  N   GLY H 161      17.693  20.868  27.515  1.00 38.51           N  
ATOM   1244  CA  GLY H 161      16.472  21.624  27.393  1.00 36.42           C  
ATOM   1245  C   GLY H 161      15.582  21.330  28.558  1.00 35.23           C  
ATOM   1246  O   GLY H 161      15.868  20.454  29.372  1.00 34.44           O  
ATOM   1247  N   VAL H 162      14.462  22.080  28.666  1.00 35.34           N  
ATOM   1248  CA  VAL H 162      13.564  21.873  29.763  1.00 36.35           C  
ATOM   1249  CB  VAL H 162      13.829  22.794  30.920  1.00 34.97           C  
ATOM   1250  CG1 VAL H 162      13.655  24.246  30.441  1.00 28.91           C  
ATOM   1251  CG2 VAL H 162      12.885  22.417  32.074  1.00 31.09           C  
ATOM   1252  C   VAL H 162      12.161  22.134  29.314  1.00 38.48           C  
ATOM   1253  O   VAL H 162      11.920  22.933  28.410  1.00 36.10           O  
ATOM   1254  N   ILE H 163      11.198  21.414  29.925  1.00 37.93           N  
ATOM   1255  CA  ILE H 163       9.806  21.665  29.698  1.00 36.93           C  
ATOM   1256  CB  ILE H 163       9.071  20.507  29.079  1.00 32.68           C  
ATOM   1257  CG1 ILE H 163       7.617  20.902  28.780  1.00 26.14           C  
ATOM   1258  CG2 ILE H 163       9.242  19.262  29.965  1.00 35.42           C  
ATOM   1259  CD1 ILE H 163       6.907  19.933  27.838  1.00 24.03           C  
ATOM   1260  C   ILE H 163       9.228  21.978  31.047  1.00 39.74           C  
ATOM   1261  O   ILE H 163       9.219  21.144  31.954  1.00 38.87           O  
ATOM   1262  N   TRP H 164       8.721  23.212  31.208  1.00 41.14           N  
ATOM   1263  CA  TRP H 164       8.233  23.652  32.483  1.00 40.77           C  
ATOM   1264  CB  TRP H 164       8.113  25.181  32.579  1.00 42.31           C  
ATOM   1265  CG  TRP H 164       9.442  25.867  32.349  1.00 43.52           C  
ATOM   1266  CD2 TRP H 164      10.552  25.833  33.263  1.00 42.36           C  
ATOM   1267  CD1 TRP H 164       9.862  26.575  31.262  1.00 44.61           C  
ATOM   1268  NE1 TRP H 164      11.158  26.993  31.442  1.00 43.97           N  
ATOM   1269  CE2 TRP H 164      11.598  26.540  32.668  1.00 43.63           C  
ATOM   1270  CE3 TRP H 164      10.693  25.252  34.491  1.00 42.10           C  
ATOM   1271  CZ2 TRP H 164      12.802  26.679  33.296  1.00 43.59           C  
ATOM   1272  CZ3 TRP H 164      11.907  25.401  35.124  1.00 42.79           C  
ATOM   1273  CH2 TRP H 164      12.941  26.101  34.538  1.00 43.92           C  
ATOM   1274  C   TRP H 164       6.905  23.018  32.725  1.00 40.90           C  
ATOM   1275  O   TRP H 164       6.310  22.425  31.829  1.00 43.04           O  
ATOM   1276  N   SER H 165       6.483  23.028  34.014  1.00 28.88           N  
ATOM   1277  CA  SER H 165       5.258  22.406  34.438  1.00 30.09           C  
ATOM   1278  CB  SER H 165       4.956  22.638  35.928  1.00 31.19           C  
ATOM   1279  OG  SER H 165       4.744  24.019  36.174  1.00 33.32           O  
ATOM   1280  C   SER H 165       4.164  23.041  33.649  1.00 30.39           C  
ATOM   1281  O   SER H 165       3.167  22.403  33.314  1.00 28.93           O  
ATOM   1282  N   GLY H 166       4.358  24.329  33.319  1.00 31.26           N  
ATOM   1283  CA  GLY H 166       3.422  25.111  32.566  1.00 31.08           C  
ATOM   1284  C   GLY H 166       3.264  24.526  31.193  1.00 33.85           C  
ATOM   1285  O   GLY H 166       2.185  24.607  30.607  1.00 33.94           O  
ATOM   1286  N   GLY H 167       4.341  23.943  30.624  1.00 31.83           N  
ATOM   1287  CA  GLY H 167       4.224  23.353  29.316  1.00 29.71           C  
ATOM   1288  C   GLY H 167       5.102  24.046  28.300  1.00 30.52           C  
ATOM   1289  O   GLY H 167       5.301  23.532  27.202  1.00 31.01           O  
ATOM   1290  N   SER H 168       5.642  25.234  28.625  1.00 42.93           N  
ATOM   1291  CA  SER H 168       6.546  25.978  27.792  1.00 44.86           C  
ATOM   1292  CB  SER H 168       6.746  27.439  28.234  1.00 47.48           C  
ATOM   1293  OG  SER H 168       7.403  27.486  29.492  1.00 53.18           O  
ATOM   1294  C   SER H 168       7.879  25.297  27.843  1.00 43.45           C  
ATOM   1295  O   SER H 168       8.159  24.542  28.774  1.00 37.76           O  
ATOM   1296  N   THR H 169       8.735  25.536  26.827  1.00 43.59           N  
ATOM   1297  CA  THR H 169      10.008  24.872  26.799  1.00 44.37           C  
ATOM   1298  CB  THR H 169      10.092  23.802  25.750  1.00 44.69           C  
ATOM   1299  OG1 THR H 169       9.940  24.372  24.459  1.00 48.44           O  
ATOM   1300  CG2 THR H 169       8.985  22.765  26.007  1.00 39.38           C  
ATOM   1301  C   THR H 169      11.098  25.859  26.500  1.00 46.20           C  
ATOM   1302  O   THR H 169      10.864  26.918  25.918  1.00 50.93           O  
ATOM   1303  N   ASP H 170      12.328  25.522  26.944  1.00 46.40           N  
ATOM   1304  CA  ASP H 170      13.513  26.294  26.692  1.00 45.65           C  
ATOM   1305  CB  ASP H 170      14.098  26.963  27.949  1.00 45.55           C  
ATOM   1306  CG  ASP H 170      13.176  28.098  28.372  1.00 46.11           C  
ATOM   1307  OD1 ASP H 170      12.734  28.874  27.483  1.00 31.82           O  
ATOM   1308  OD2 ASP H 170      12.907  28.210  29.598  1.00 46.08           O1-
ATOM   1309  C   ASP H 170      14.540  25.321  26.192  1.00 44.28           C  
ATOM   1310  O   ASP H 170      14.589  24.182  26.654  1.00 31.93           O  
ATOM   1311  N   TYR H 171      15.400  25.738  25.236  1.00 45.82           N  
ATOM   1312  CA  TYR H 171      16.322  24.777  24.693  1.00 47.31           C  
ATOM   1313  CB  TYR H 171      16.072  24.414  23.218  1.00 46.97           C  
ATOM   1314  CG  TYR H 171      14.705  23.840  23.060  1.00 47.14           C  
ATOM   1315  CD1 TYR H 171      14.439  22.535  23.391  1.00 46.13           C  
ATOM   1316  CD2 TYR H 171      13.675  24.617  22.587  1.00 45.76           C  
ATOM   1317  CE1 TYR H 171      13.174  22.013  23.244  1.00 45.41           C  
ATOM   1318  CE2 TYR H 171      12.410  24.100  22.436  1.00 45.07           C  
ATOM   1319  CZ  TYR H 171      12.154  22.794  22.764  1.00 43.95           C  
ATOM   1320  OH  TYR H 171      10.856  22.260  22.610  1.00 46.17           O  
ATOM   1321  C   TYR H 171      17.730  25.290  24.733  1.00 48.48           C  
ATOM   1322  O   TYR H 171      17.984  26.478  24.932  1.00 49.20           O  
ATOM   1323  N   ASN H 172      18.691  24.354  24.561  1.00 49.74           N  
ATOM   1324  CA  ASN H 172      20.091  24.657  24.507  1.00 48.90           C  
ATOM   1325  CB  ASN H 172      20.984  23.402  24.539  1.00 48.70           C  
ATOM   1326  CG  ASN H 172      22.446  23.830  24.529  1.00 49.60           C  
ATOM   1327  OD1 ASN H 172      22.924  24.441  23.574  1.00 48.60           O  
ATOM   1328  ND2 ASN H 172      23.182  23.497  25.621  1.00 48.09           N  
ATOM   1329  C   ASN H 172      20.326  25.385  23.221  1.00 48.38           C  
ATOM   1330  O   ASN H 172      19.769  25.036  22.182  1.00 48.71           O  
ATOM   1331  N   ALA H 173      21.180  26.423  23.264  1.00 46.41           N  
ATOM   1332  CA  ALA H 173      21.386  27.262  22.119  1.00 46.19           C  
ATOM   1333  CB  ALA H 173      22.367  28.412  22.403  1.00 46.52           C  
ATOM   1334  C   ALA H 173      21.946  26.482  20.967  1.00 46.79           C  
ATOM   1335  O   ALA H 173      21.506  26.644  19.830  1.00 52.21           O  
ATOM   1336  N   ALA H 174      22.931  25.605  21.224  1.00 47.09           N  
ATOM   1337  CA  ALA H 174      23.579  24.910  20.145  1.00 43.72           C  
ATOM   1338  CB  ALA H 174      24.753  24.043  20.629  1.00 45.05           C  
ATOM   1339  C   ALA H 174      22.622  24.005  19.416  1.00 40.32           C  
ATOM   1340  O   ALA H 174      22.659  23.909  18.192  1.00 39.49           O  
ATOM   1341  N   PHE H 175      21.794  23.272  20.179  1.00 41.92           N  
ATOM   1342  CA  PHE H 175      20.851  22.267  19.753  1.00 44.19           C  
ATOM   1343  CB  PHE H 175      20.566  21.261  20.876  1.00 41.80           C  
ATOM   1344  CG  PHE H 175      21.870  20.645  21.248  1.00 42.41           C  
ATOM   1345  CD1 PHE H 175      22.359  19.557  20.566  1.00 41.68           C  
ATOM   1346  CD2 PHE H 175      22.608  21.169  22.286  1.00 42.24           C  
ATOM   1347  CE1 PHE H 175      23.565  18.999  20.922  1.00 23.97           C  
ATOM   1348  CE2 PHE H 175      23.815  20.616  22.645  1.00 24.94           C  
ATOM   1349  CZ  PHE H 175      24.295  19.526  21.961  1.00 23.67           C  
ATOM   1350  C   PHE H 175      19.510  22.774  19.282  1.00 47.98           C  
ATOM   1351  O   PHE H 175      18.801  22.058  18.577  1.00 55.20           O  
ATOM   1352  N   ILE H 176      19.108  24.000  19.659  1.00 47.15           N  
ATOM   1353  CA  ILE H 176      17.732  24.420  19.563  1.00 47.64           C  
ATOM   1354  CB  ILE H 176      17.531  25.858  19.943  1.00 48.75           C  
ATOM   1355  CG1 ILE H 176      16.031  26.151  20.130  1.00 34.69           C  
ATOM   1356  CG2 ILE H 176      18.221  26.738  18.886  1.00 34.46           C  
ATOM   1357  CD1 ILE H 176      15.746  27.487  20.813  1.00 35.35           C  
ATOM   1358  C   ILE H 176      17.110  24.214  18.211  1.00 48.47           C  
ATOM   1359  O   ILE H 176      15.944  23.832  18.139  1.00 46.34           O  
ATOM   1360  N   SER H 177      17.815  24.462  17.098  1.00 49.06           N  
ATOM   1361  CA  SER H 177      17.140  24.303  15.838  1.00 48.87           C  
ATOM   1362  CB  SER H 177      18.037  24.652  14.637  1.00 48.28           C  
ATOM   1363  OG  SER H 177      19.134  23.754  14.564  1.00 48.92           O  
ATOM   1364  C   SER H 177      16.681  22.880  15.666  1.00 48.94           C  
ATOM   1365  O   SER H 177      15.628  22.626  15.084  1.00 48.73           O  
ATOM   1366  N   ARG H 178      17.517  21.928  16.115  1.00 46.77           N  
ATOM   1367  CA  ARG H 178      17.374  20.497  16.033  1.00 46.67           C  
ATOM   1368  CB  ARG H 178      18.756  19.856  16.168  1.00 46.74           C  
ATOM   1369  CG  ARG H 178      19.735  20.541  15.207  1.00 44.68           C  
ATOM   1370  CD  ARG H 178      21.194  20.135  15.391  1.00 45.55           C  
ATOM   1371  NE  ARG H 178      21.225  18.674  15.153  1.00 45.47           N  
ATOM   1372  CZ  ARG H 178      21.783  17.833  16.067  1.00 46.07           C  
ATOM   1373  NH1 ARG H 178      22.527  18.319  17.103  1.00 40.79           N1+
ATOM   1374  NH2 ARG H 178      21.564  16.497  15.932  1.00 51.34           N  
ATOM   1375  C   ARG H 178      16.419  19.886  17.040  1.00 44.89           C  
ATOM   1376  O   ARG H 178      15.847  18.829  16.768  1.00 47.58           O  
ATOM   1377  N   LEU H 179      16.252  20.495  18.238  1.00 41.69           N  
ATOM   1378  CA  LEU H 179      15.514  19.887  19.328  1.00 39.70           C  
ATOM   1379  CB  LEU H 179      16.059  20.209  20.731  1.00 38.37           C  
ATOM   1380  CG  LEU H 179      17.392  19.555  21.104  1.00 40.92           C  
ATOM   1381  CD1 LEU H 179      17.729  19.812  22.581  1.00 37.73           C  
ATOM   1382  CD2 LEU H 179      17.384  18.061  20.759  1.00 48.53           C  
ATOM   1383  C   LEU H 179      14.084  20.321  19.429  1.00 41.53           C  
ATOM   1384  O   LEU H 179      13.700  21.404  18.990  1.00 38.75           O  
ATOM   1385  N   SER H 180      13.257  19.430  20.031  1.00 42.86           N  
ATOM   1386  CA  SER H 180      11.886  19.708  20.358  1.00 44.52           C  
ATOM   1387  CB  SER H 180      10.874  19.273  19.284  1.00 46.84           C  
ATOM   1388  OG  SER H 180      10.999  20.076  18.122  1.00 54.71           O  
ATOM   1389  C   SER H 180      11.542  18.892  21.568  1.00 44.82           C  
ATOM   1390  O   SER H 180      11.737  17.677  21.584  1.00 49.79           O  
ATOM   1391  N   ILE H 181      10.996  19.541  22.614  1.00 43.64           N  
ATOM   1392  CA  ILE H 181      10.615  18.825  23.794  1.00 42.83           C  
ATOM   1393  CB  ILE H 181      11.295  19.324  25.037  1.00 42.20           C  
ATOM   1394  CG1 ILE H 181      12.818  19.153  24.916  1.00 42.55           C  
ATOM   1395  CG2 ILE H 181      10.691  18.589  26.246  1.00 40.65           C  
ATOM   1396  CD1 ILE H 181      13.604  19.911  25.984  1.00 44.57           C  
ATOM   1397  C   ILE H 181       9.146  19.039  23.963  1.00 44.29           C  
ATOM   1398  O   ILE H 181       8.657  20.162  23.865  1.00 46.64           O  
ATOM   1399  N   SER H 182       8.400  17.944  24.202  1.00 43.09           N  
ATOM   1400  CA  SER H 182       6.978  18.032  24.369  1.00 39.29           C  
ATOM   1401  CB  SER H 182       6.201  17.613  23.111  1.00 39.09           C  
ATOM   1402  OG  SER H 182       6.552  16.287  22.746  1.00 40.77           O  
ATOM   1403  C   SER H 182       6.613  17.097  25.480  1.00 37.04           C  
ATOM   1404  O   SER H 182       7.477  16.408  26.019  1.00 33.67           O  
ATOM   1405  N   LYS H 183       5.329  17.084  25.899  1.00 35.42           N  
ATOM   1406  CA  LYS H 183       4.981  16.183  26.960  1.00 33.40           C  
ATOM   1407  CB  LYS H 183       5.335  16.717  28.358  1.00 35.15           C  
ATOM   1408  CG  LYS H 183       4.537  17.953  28.774  1.00 35.38           C  
ATOM   1409  CD  LYS H 183       4.737  18.332  30.243  1.00 33.20           C  
ATOM   1410  CE  LYS H 183       3.953  19.570  30.678  1.00 32.65           C  
ATOM   1411  NZ  LYS H 183       4.212  19.858  32.107  1.00 32.86           N1+
ATOM   1412  C   LYS H 183       3.511  15.911  26.940  1.00 35.89           C  
ATOM   1413  O   LYS H 183       2.738  16.587  26.262  1.00 40.08           O  
ATOM   1414  N   ASP H 184       3.105  14.855  27.676  1.00 39.09           N  
ATOM   1415  CA  ASP H 184       1.726  14.490  27.815  1.00 38.61           C  
ATOM   1416  CB  ASP H 184       1.407  13.139  27.151  1.00 38.81           C  
ATOM   1417  CG  ASP H 184      -0.102  12.979  27.046  1.00 44.41           C  
ATOM   1418  OD1 ASP H 184      -0.818  13.413  27.989  1.00 46.85           O  
ATOM   1419  OD2 ASP H 184      -0.563  12.424  26.014  1.00 54.65           O1-
ATOM   1420  C   ASP H 184       1.487  14.366  29.291  1.00 39.89           C  
ATOM   1421  O   ASP H 184       1.891  13.388  29.915  1.00 42.55           O  
ATOM   1422  N   ASN H 185       0.814  15.365  29.893  1.00 41.71           N  
ATOM   1423  CA  ASN H 185       0.625  15.398  31.318  1.00 44.22           C  
ATOM   1424  CB  ASN H 185      -0.130  16.649  31.801  1.00 45.11           C  
ATOM   1425  CG  ASN H 185       0.792  17.856  31.693  1.00 45.78           C  
ATOM   1426  OD1 ASN H 185       2.014  17.727  31.761  1.00 47.47           O  
ATOM   1427  ND2 ASN H 185       0.194  19.065  31.535  1.00 43.98           N  
ATOM   1428  C   ASN H 185      -0.165  14.211  31.774  1.00 45.31           C  
ATOM   1429  O   ASN H 185       0.184  13.581  32.771  1.00 47.71           O  
ATOM   1430  N   SER H 186      -1.250  13.866  31.057  1.00 44.62           N  
ATOM   1431  CA  SER H 186      -2.092  12.781  31.480  1.00 44.61           C  
ATOM   1432  CB  SER H 186      -3.344  12.617  30.598  1.00 42.89           C  
ATOM   1433  OG  SER H 186      -2.976  12.272  29.271  1.00 41.62           O  
ATOM   1434  C   SER H 186      -1.317  11.500  31.437  1.00 45.22           C  
ATOM   1435  O   SER H 186      -1.481  10.638  32.300  1.00 47.70           O  
ATOM   1436  N   LYS H 187      -0.483  11.336  30.395  1.00 43.53           N  
ATOM   1437  CA  LYS H 187       0.341  10.180  30.178  1.00 42.95           C  
ATOM   1438  CB  LYS H 187       0.832  10.037  28.729  1.00 42.63           C  
ATOM   1439  CG  LYS H 187      -0.333   9.769  27.771  1.00 43.47           C  
ATOM   1440  CD  LYS H 187       0.061   9.692  26.297  1.00 48.28           C  
ATOM   1441  CE  LYS H 187       0.247   8.254  25.811  1.00 52.00           C  
ATOM   1442  NZ  LYS H 187      -1.017   7.502  25.985  1.00 57.79           N1+
ATOM   1443  C   LYS H 187       1.518  10.154  31.113  1.00 44.67           C  
ATOM   1444  O   LYS H 187       2.106   9.097  31.338  1.00 50.34           O  
ATOM   1445  N   SER H 188       1.914  11.319  31.664  1.00 42.52           N  
ATOM   1446  CA  SER H 188       3.075  11.382  32.509  1.00 42.18           C  
ATOM   1447  CB  SER H 188       3.002  10.432  33.717  1.00 44.61           C  
ATOM   1448  OG  SER H 188       1.951  10.829  34.586  1.00 44.46           O  
ATOM   1449  C   SER H 188       4.282  11.021  31.699  1.00 39.22           C  
ATOM   1450  O   SER H 188       5.190  10.339  32.174  1.00 36.55           O  
ATOM   1451  N   HIS H 189       4.319  11.488  30.435  1.00 40.24           N  
ATOM   1452  CA  HIS H 189       5.448  11.209  29.596  1.00 42.51           C  
ATOM   1453  ND1 HIS H 189       4.355   8.078  27.624  1.00  0.00           N  
ATOM   1454  CG  HIS H 189       4.753   8.960  28.605  1.00 41.27           C  
ATOM   1455  CB  HIS H 189       5.112  10.390  28.337  1.00 41.65           C  
ATOM   1456  NE2 HIS H 189       4.358   6.943  29.536  1.00 41.09           N  
ATOM   1457  CD2 HIS H 189       4.748   8.250  29.766  1.00  0.00           C  
ATOM   1458  CE1 HIS H 189       4.132   6.888  28.235  1.00  0.00           C  
ATOM   1459  C   HIS H 189       6.026  12.500  29.105  1.00 44.16           C  
ATOM   1460  O   HIS H 189       5.312  13.476  28.876  1.00 43.43           O  
ATOM   1461  N   VAL H 190       7.367  12.531  28.956  1.00 43.63           N  
ATOM   1462  CA  VAL H 190       8.061  13.669  28.418  1.00 42.24           C  
ATOM   1463  CB  VAL H 190       9.082  14.243  29.359  1.00 42.28           C  
ATOM   1464  CG1 VAL H 190       9.808  15.404  28.658  1.00 39.78           C  
ATOM   1465  CG2 VAL H 190       8.370  14.650  30.661  1.00 36.80           C  
ATOM   1466  C   VAL H 190       8.785  13.162  27.208  1.00 39.83           C  
ATOM   1467  O   VAL H 190       9.466  12.139  27.274  1.00 43.09           O  
ATOM   1468  N   PHE H 191       8.663  13.872  26.066  1.00 38.97           N  
ATOM   1469  CA  PHE H 191       9.242  13.382  24.847  1.00 39.97           C  
ATOM   1470  CB  PHE H 191       8.257  13.378  23.662  1.00 42.22           C  
ATOM   1471  CG  PHE H 191       7.010  12.650  24.042  1.00 44.14           C  
ATOM   1472  CD1 PHE H 191       6.978  11.278  24.133  1.00 45.88           C  
ATOM   1473  CD2 PHE H 191       5.854  13.357  24.285  1.00 45.62           C  
ATOM   1474  CE1 PHE H 191       5.815  10.630  24.478  1.00 47.05           C  
ATOM   1475  CE2 PHE H 191       4.688  12.713  24.630  1.00 45.78           C  
ATOM   1476  CZ  PHE H 191       4.668  11.344  24.729  1.00 45.79           C  
ATOM   1477  C   PHE H 191      10.340  14.314  24.427  1.00 39.86           C  
ATOM   1478  O   PHE H 191      10.215  15.534  24.517  1.00 49.38           O  
ATOM   1479  N   PHE H 192      11.452  13.728  23.943  1.00 38.03           N  
ATOM   1480  CA  PHE H 192      12.596  14.443  23.458  1.00 38.40           C  
ATOM   1481  CB  PHE H 192      13.849  14.044  24.260  1.00 38.49           C  
ATOM   1482  CG  PHE H 192      15.083  14.715  23.768  1.00 43.14           C  
ATOM   1483  CD1 PHE H 192      15.452  15.954  24.239  1.00 48.46           C  
ATOM   1484  CD2 PHE H 192      15.885  14.081  22.845  1.00 50.48           C  
ATOM   1485  CE1 PHE H 192      16.603  16.553  23.782  1.00 21.30           C  
ATOM   1486  CE2 PHE H 192      17.033  14.676  22.386  1.00 20.77           C  
ATOM   1487  CZ  PHE H 192      17.394  15.914  22.856  1.00 19.48           C  
ATOM   1488  C   PHE H 192      12.789  13.989  22.044  1.00 41.52           C  
ATOM   1489  O   PHE H 192      12.933  12.797  21.788  1.00 38.30           O  
ATOM   1490  N   LYS H 193      12.789  14.927  21.077  1.00 44.04           N  
ATOM   1491  CA  LYS H 193      12.973  14.552  19.701  1.00 44.25           C  
ATOM   1492  CB  LYS H 193      11.739  14.823  18.828  1.00 47.77           C  
ATOM   1493  CG  LYS H 193      10.535  13.971  19.230  1.00 51.51           C  
ATOM   1494  CD  LYS H 193       9.210  14.433  18.623  1.00 56.16           C  
ATOM   1495  CE  LYS H 193       8.021  13.568  19.050  1.00 58.51           C  
ATOM   1496  NZ  LYS H 193       6.775  14.081  18.441  1.00 59.87           N1+
ATOM   1497  C   LYS H 193      14.084  15.394  19.162  1.00 43.24           C  
ATOM   1498  O   LYS H 193      14.156  16.589  19.442  1.00 48.27           O  
ATOM   1499  N   MET H 194      14.993  14.784  18.376  1.00 41.99           N  
ATOM   1500  CA  MET H 194      16.090  15.546  17.851  1.00 44.46           C  
ATOM   1501  CB  MET H 194      17.369  15.357  18.688  1.00 42.63           C  
ATOM   1502  CG  MET H 194      18.452  16.400  18.417  1.00 43.91           C  
ATOM   1503  SD  MET H 194      19.787  16.450  19.655  1.00 77.10           S  
ATOM   1504  CE  MET H 194      20.637  14.955  19.077  1.00 39.06           C  
ATOM   1505  C   MET H 194      16.368  15.095  16.446  1.00 48.59           C  
ATOM   1506  O   MET H 194      16.556  13.909  16.187  1.00 43.37           O  
ATOM   1507  N   ASN H 195      16.408  16.052  15.496  1.00 50.37           N  
ATOM   1508  CA  ASN H 195      16.634  15.737  14.111  1.00 50.09           C  
ATOM   1509  CB  ASN H 195      15.861  16.642  13.136  1.00 52.46           C  
ATOM   1510  CG  ASN H 195      14.378  16.324  13.251  1.00 56.14           C  
ATOM   1511  OD1 ASN H 195      13.862  16.053  14.334  1.00 61.23           O  
ATOM   1512  ND2 ASN H 195      13.666  16.345  12.094  1.00 58.24           N  
ATOM   1513  C   ASN H 195      18.088  15.889  13.774  1.00 47.13           C  
ATOM   1514  O   ASN H 195      18.900  16.319  14.591  1.00 44.61           O  
ATOM   1515  N   SER H 196      18.443  15.489  12.534  1.00 46.27           N  
ATOM   1516  CA  SER H 196      19.758  15.652  11.975  1.00 45.74           C  
ATOM   1517  CB  SER H 196      20.060  17.101  11.551  1.00 44.33           C  
ATOM   1518  OG  SER H 196      19.167  17.505  10.522  1.00 43.37           O  
ATOM   1519  C   SER H 196      20.813  15.224  12.943  1.00 46.29           C  
ATOM   1520  O   SER H 196      21.681  16.009  13.316  1.00 49.44           O  
ATOM   1521  N   LEU H 197      20.797  13.943  13.338  1.00 46.05           N  
ATOM   1522  CA  LEU H 197      21.746  13.452  14.293  1.00 43.56           C  
ATOM   1523  CB  LEU H 197      21.510  11.980  14.675  1.00 43.59           C  
ATOM   1524  CG  LEU H 197      20.187  11.754  15.431  1.00 44.89           C  
ATOM   1525  CD1 LEU H 197      19.995  10.274  15.790  1.00 50.07           C  
ATOM   1526  CD2 LEU H 197      20.081  12.665  16.663  1.00 38.90           C  
ATOM   1527  C   LEU H 197      23.133  13.583  13.744  1.00 44.00           C  
ATOM   1528  O   LEU H 197      23.351  13.774  12.549  1.00 44.80           O  
ATOM   1529  N   GLN H 198      24.120  13.569  14.658  1.00 42.50           N  
ATOM   1530  CA  GLN H 198      25.505  13.657  14.307  1.00 43.72           C  
ATOM   1531  CB  GLN H 198      26.102  15.046  14.599  1.00 45.65           C  
ATOM   1532  CG  GLN H 198      25.482  16.141  13.727  1.00 49.55           C  
ATOM   1533  CD  GLN H 198      25.867  17.505  14.281  1.00 52.30           C  
ATOM   1534  OE1 GLN H 198      26.190  17.644  15.458  1.00 56.16           O  
ATOM   1535  NE2 GLN H 198      25.812  18.548  13.410  1.00 50.96           N  
ATOM   1536  C   GLN H 198      26.214  12.664  15.175  1.00 44.50           C  
ATOM   1537  O   GLN H 198      25.647  12.157  16.140  1.00 41.60           O  
ATOM   1538  N   ALA H 199      27.478  12.350  14.840  1.00 44.70           N  
ATOM   1539  CA  ALA H 199      28.254  11.404  15.590  1.00 47.55           C  
ATOM   1540  CB  ALA H 199      29.661  11.187  15.007  1.00 46.91           C  
ATOM   1541  C   ALA H 199      28.421  11.931  16.984  1.00 50.16           C  
ATOM   1542  O   ALA H 199      28.398  11.172  17.949  1.00 55.39           O  
ATOM   1543  N   ASN H 200      28.574  13.263  17.108  1.00 48.82           N  
ATOM   1544  CA  ASN H 200      28.830  13.961  18.338  1.00 47.49           C  
ATOM   1545  CB  ASN H 200      28.996  15.473  18.130  1.00 49.05           C  
ATOM   1546  CG  ASN H 200      30.175  15.669  17.194  1.00 53.34           C  
ATOM   1547  OD1 ASN H 200      30.090  16.417  16.222  1.00 57.35           O  
ATOM   1548  ND2 ASN H 200      31.305  14.968  17.482  1.00  0.00           N  
ATOM   1549  C   ASN H 200      27.686  13.772  19.285  1.00 46.48           C  
ATOM   1550  O   ASN H 200      27.854  13.881  20.497  1.00 41.54           O  
ATOM   1551  N   ASP H 201      26.484  13.525  18.741  1.00 46.22           N  
ATOM   1552  CA  ASP H 201      25.266  13.372  19.483  1.00 45.02           C  
ATOM   1553  CB  ASP H 201      24.030  13.282  18.585  1.00 43.89           C  
ATOM   1554  CG  ASP H 201      23.849  14.660  17.981  1.00 44.93           C  
ATOM   1555  OD1 ASP H 201      24.262  15.662  18.622  1.00 46.03           O  
ATOM   1556  OD2 ASP H 201      23.299  14.723  16.853  1.00 43.79           O1-
ATOM   1557  C   ASP H 201      25.303  12.136  20.333  1.00 46.13           C  
ATOM   1558  O   ASP H 201      24.435  11.954  21.183  1.00 44.52           O  
ATOM   1559  N   THR H 202      26.240  11.205  20.082  1.00 45.18           N  
ATOM   1560  CA  THR H 202      26.283  10.013  20.884  1.00 42.34           C  
ATOM   1561  CB  THR H 202      27.392   9.080  20.490  1.00 44.97           C  
ATOM   1562  OG1 THR H 202      27.251   8.704  19.127  1.00 48.00           O  
ATOM   1563  CG2 THR H 202      27.336   7.834  21.389  1.00 47.83           C  
ATOM   1564  C   THR H 202      26.481  10.393  22.320  1.00 39.40           C  
ATOM   1565  O   THR H 202      27.411  11.122  22.666  1.00 39.15           O  
ATOM   1566  N   ALA H 203      25.585   9.906  23.207  1.00 38.71           N  
ATOM   1567  CA  ALA H 203      25.711  10.231  24.599  1.00 38.32           C  
ATOM   1568  CB  ALA H 203      25.572  11.735  24.894  1.00 37.27           C  
ATOM   1569  C   ALA H 203      24.630   9.535  25.362  1.00 39.07           C  
ATOM   1570  O   ALA H 203      23.802   8.822  24.796  1.00 40.99           O  
ATOM   1571  N   ILE H 204      24.642   9.714  26.699  1.00 38.54           N  
ATOM   1572  CA  ILE H 204      23.632   9.159  27.548  1.00 38.65           C  
ATOM   1573  CB  ILE H 204      24.167   8.682  28.868  1.00 39.47           C  
ATOM   1574  CG1 ILE H 204      25.209   7.572  28.645  1.00 37.17           C  
ATOM   1575  CG2 ILE H 204      22.981   8.238  29.739  1.00 29.77           C  
ATOM   1576  CD1 ILE H 204      26.031   7.239  29.889  1.00 32.00           C  
ATOM   1577  C   ILE H 204      22.683  10.283  27.809  1.00 37.90           C  
ATOM   1578  O   ILE H 204      23.105  11.395  28.122  1.00 40.28           O  
ATOM   1579  N   TYR H 205      21.368  10.034  27.653  1.00 38.82           N  
ATOM   1580  CA  TYR H 205      20.409  11.089  27.832  1.00 38.16           C  
ATOM   1581  CB  TYR H 205      19.390  11.175  26.683  1.00 36.58           C  
ATOM   1582  CG  TYR H 205      20.115  11.595  25.451  1.00 37.48           C  
ATOM   1583  CD1 TYR H 205      20.936  10.711  24.788  1.00 36.73           C  
ATOM   1584  CD2 TYR H 205      19.960  12.866  24.948  1.00 37.22           C  
ATOM   1585  CE1 TYR H 205      21.601  11.092  23.647  1.00 36.39           C  
ATOM   1586  CE2 TYR H 205      20.623  13.254  23.807  1.00 37.96           C  
ATOM   1587  CZ  TYR H 205      21.445  12.366  23.156  1.00 38.59           C  
ATOM   1588  OH  TYR H 205      22.123  12.765  21.986  1.00 43.30           O  
ATOM   1589  C   TYR H 205      19.642  10.828  29.090  1.00 39.48           C  
ATOM   1590  O   TYR H 205      19.071   9.754  29.274  1.00 46.90           O  
ATOM   1591  N   TYR H 206      19.604  11.831  29.990  1.00 40.48           N  
ATOM   1592  CA  TYR H 206      18.923  11.685  31.246  1.00 40.46           C  
ATOM   1593  CB  TYR H 206      19.753  12.085  32.485  1.00 40.09           C  
ATOM   1594  CG  TYR H 206      21.019  11.311  32.625  1.00 40.64           C  
ATOM   1595  CD1 TYR H 206      22.175  11.765  32.033  1.00 41.11           C  
ATOM   1596  CD2 TYR H 206      21.069  10.151  33.362  1.00 41.83           C  
ATOM   1597  CE1 TYR H 206      23.356  11.073  32.162  1.00 42.19           C  
ATOM   1598  CE2 TYR H 206      22.247   9.453  33.496  1.00 43.04           C  
ATOM   1599  CZ  TYR H 206      23.394   9.913  32.895  1.00 43.38           C  
ATOM   1600  OH  TYR H 206      24.603   9.199  33.032  1.00 43.27           O  
ATOM   1601  C   TYR H 206      17.805  12.679  31.275  1.00 41.58           C  
ATOM   1602  O   TYR H 206      17.891  13.751  30.680  1.00 40.88           O  
ATOM   1603  N   CYS H 207      16.693  12.312  31.941  1.00 41.83           N  
ATOM   1604  CA  CYS H 207      15.640  13.251  32.190  1.00 41.54           C  
ATOM   1605  CB  CYS H 207      14.240  12.766  31.734  1.00 41.70           C  
ATOM   1606  SG  CYS H 207      13.798  11.099  32.312  1.00 57.90           S  
ATOM   1607  C   CYS H 207      15.666  13.455  33.675  1.00 40.70           C  
ATOM   1608  O   CYS H 207      15.805  12.498  34.433  1.00 47.59           O  
ATOM   1609  N   ALA H 208      15.586  14.716  34.144  1.00 37.62           N  
ATOM   1610  CA  ALA H 208      15.663  14.920  35.562  1.00 33.49           C  
ATOM   1611  CB  ALA H 208      16.991  15.518  36.033  1.00 27.61           C  
ATOM   1612  C   ALA H 208      14.554  15.829  35.981  1.00 34.85           C  
ATOM   1613  O   ALA H 208      14.111  16.698  35.232  1.00 38.26           O  
ATOM   1614  N   ARG H 209      14.073  15.614  37.218  1.00 33.12           N  
ATOM   1615  CA  ARG H 209      12.967  16.327  37.788  1.00 34.05           C  
ATOM   1616  CB  ARG H 209      12.223  15.481  38.830  1.00 33.82           C  
ATOM   1617  CG  ARG H 209      11.152  16.234  39.611  1.00 34.28           C  
ATOM   1618  CD  ARG H 209      10.391  15.318  40.568  1.00 31.90           C  
ATOM   1619  NE  ARG H 209      11.293  14.175  40.881  1.00 27.13           N  
ATOM   1620  CZ  ARG H 209      10.901  13.220  41.772  1.00 31.44           C  
ATOM   1621  NH1 ARG H 209       9.722  13.355  42.441  1.00 32.68           N1+
ATOM   1622  NH2 ARG H 209      11.679  12.121  41.992  1.00 30.86           N  
ATOM   1623  C   ARG H 209      13.438  17.576  38.448  1.00 35.31           C  
ATOM   1624  O   ARG H 209      14.553  17.662  38.960  1.00 32.49           O  
ATOM   1625  N   MET H 210      12.564  18.598  38.464  1.00 38.46           N  
ATOM   1626  CA  MET H 210      12.987  19.831  39.034  1.00 38.84           C  
ATOM   1627  CB  MET H 210      12.566  21.062  38.211  1.00 40.30           C  
ATOM   1628  CG  MET H 210      13.197  22.366  38.708  1.00 42.39           C  
ATOM   1629  SD  MET H 210      12.945  23.796  37.613  1.00  0.00           S  
ATOM   1630  CE  MET H 210      11.157  23.911  37.900  1.00  0.00           C  
ATOM   1631  C   MET H 210      12.486  19.980  40.433  1.00 37.92           C  
ATOM   1632  O   MET H 210      11.430  19.481  40.820  1.00 34.25           O  
ATOM   1633  N   ARG H 211      13.182  20.658  41.367  1.00 21.04           N  
ATOM   1634  CA  ARG H 211      12.620  20.586  42.704  1.00 21.83           C  
ATOM   1635  CB  ARG H 211      13.623  20.804  43.834  1.00 24.63           C  
ATOM   1636  CG  ARG H 211      13.002  20.507  45.198  1.00 25.52           C  
ATOM   1637  CD  ARG H 211      12.733  19.021  45.449  1.00 38.03           C  
ATOM   1638  NE  ARG H 211      12.346  18.900  46.882  1.00  0.00           N  
ATOM   1639  CZ  ARG H 211      12.930  17.946  47.663  1.00 19.45           C  
ATOM   1640  NH1 ARG H 211      13.788  17.046  47.103  1.00  0.00           N1+
ATOM   1641  NH2 ARG H 211      12.660  17.891  49.000  1.00  0.00           N  
ATOM   1642  C   ARG H 211      11.505  21.564  42.918  1.00 24.42           C  
ATOM   1643  O   ARG H 211      11.413  22.591  42.251  1.00 24.54           O  
ATOM   1644  N   ILE H 212      10.609  21.257  43.884  1.00 24.64           N  
ATOM   1645  CA  ILE H 212       9.525  22.156  44.157  0.90 25.59           C  
ATOM   1646  CB  ILE H 212       8.410  21.557  44.956  0.90 24.81           C  
ATOM   1647  CG1 ILE H 212       7.787  20.372  44.202  1.00  0.00           C  
ATOM   1648  CG2 ILE H 212       7.406  22.681  45.264  0.70 23.27           C  
ATOM   1649  CD1 ILE H 212       6.860  19.529  45.073  1.00 19.43           C  
ATOM   1650  C   ILE H 212      10.084  23.283  44.953  1.00 25.90           C  
ATOM   1651  O   ILE H 212      10.747  23.074  45.966  1.00 25.94           O  
ATOM   1652  N   THR H 213       9.814  24.513  44.474  1.00 24.62           N  
ATOM   1653  CA  THR H 213      10.240  25.769  45.020  1.00 26.47           C  
ATOM   1654  CB  THR H 213       9.774  26.070  46.422  1.00 35.34           C  
ATOM   1655  OG1 THR H 213      10.369  25.193  47.364  1.00 34.58           O  
ATOM   1656  CG2 THR H 213       8.241  25.949  46.466  1.00 41.48           C  
ATOM   1657  C   THR H 213      11.728  25.874  44.978  1.00 26.23           C  
ATOM   1658  O   THR H 213      12.307  26.728  45.644  1.00 24.72           O  
ATOM   1659  N   THR H 214      12.416  25.024  44.198  1.00 23.24           N  
ATOM   1660  CA  THR H 214      13.817  25.287  44.081  1.00 23.10           C  
ATOM   1661  CB  THR H 214      14.691  24.643  45.105  1.00 17.95           C  
ATOM   1662  OG1 THR H 214      14.199  24.911  46.411  1.00  0.00           O  
ATOM   1663  CG2 THR H 214      16.069  25.322  44.972  1.00  0.00           C  
ATOM   1664  C   THR H 214      14.201  24.800  42.729  1.00 22.65           C  
ATOM   1665  O   THR H 214      13.419  24.121  42.067  1.00 23.08           O  
ATOM   1666  N   ASP H 215      15.398  25.157  42.236  1.00 21.45           N  
ATOM   1667  CA  ASP H 215      15.684  24.659  40.930  1.00 21.00           C  
ATOM   1668  CB  ASP H 215      15.958  25.766  39.893  1.00 21.57           C  
ATOM   1669  CG  ASP H 215      17.154  26.578  40.351  1.00 17.57           C  
ATOM   1670  OD1 ASP H 215      17.625  26.325  41.489  1.00 16.05           O  
ATOM   1671  OD2 ASP H 215      17.610  27.459  39.574  1.00 17.11           O1-
ATOM   1672  C   ASP H 215      16.837  23.713  40.990  1.00 20.85           C  
ATOM   1673  O   ASP H 215      17.876  23.937  40.370  1.00 21.39           O  
ATOM   1674  N   TRP H 216      16.664  22.598  41.721  1.00 19.12           N  
ATOM   1675  CA  TRP H 216      17.722  21.636  41.777  1.00 17.98           C  
ATOM   1676  CB  TRP H 216      18.212  21.328  43.197  1.00 19.88           C  
ATOM   1677  CG  TRP H 216      17.185  20.728  44.126  1.00 19.79           C  
ATOM   1678  CD2 TRP H 216      16.673  21.382  45.295  1.00 21.38           C  
ATOM   1679  CD1 TRP H 216      16.643  19.476  44.120  1.00 20.72           C  
ATOM   1680  NE1 TRP H 216      15.835  19.306  45.218  1.00 25.14           N  
ATOM   1681  CE2 TRP H 216      15.844  20.472  45.950  1.00 22.40           C  
ATOM   1682  CE3 TRP H 216      16.894  22.629  45.796  1.00 23.19           C  
ATOM   1683  CZ2 TRP H 216      15.219  20.800  47.118  1.00 25.16           C  
ATOM   1684  CZ3 TRP H 216      16.239  22.964  46.959  1.00 23.34           C  
ATOM   1685  CH2 TRP H 216      15.419  22.069  47.610  1.00 24.85           C  
ATOM   1686  C   TRP H 216      17.185  20.369  41.200  1.00 19.53           C  
ATOM   1687  O   TRP H 216      16.000  20.074  41.339  1.00 19.24           O  
ATOM   1688  N   PHE H 217      18.039  19.574  40.523  1.00 17.23           N  
ATOM   1689  CA  PHE H 217      17.480  18.391  39.935  1.00 17.69           C  
ATOM   1690  CB  PHE H 217      18.249  17.869  38.705  1.00 18.34           C  
ATOM   1691  CG  PHE H 217      18.241  18.862  37.574  1.00 17.92           C  
ATOM   1692  CD1 PHE H 217      18.220  20.226  37.783  1.00 17.81           C  
ATOM   1693  CD2 PHE H 217      18.341  18.418  36.274  1.00 18.06           C  
ATOM   1694  CE1 PHE H 217      18.252  21.123  36.742  1.00 18.40           C  
ATOM   1695  CE2 PHE H 217      18.375  19.306  35.222  1.00 19.19           C  
ATOM   1696  CZ  PHE H 217      18.331  20.659  35.454  1.00 18.81           C  
ATOM   1697  C   PHE H 217      17.515  17.325  40.978  1.00 18.44           C  
ATOM   1698  O   PHE H 217      18.520  16.639  41.168  1.00 18.97           O  
ATOM   1699  N   ALA H 218      16.385  17.190  41.694  1.00 18.26           N  
ATOM   1700  CA  ALA H 218      16.243  16.240  42.746  1.00 18.66           C  
ATOM   1701  CB  ALA H 218      14.904  16.386  43.492  1.00 19.29           C  
ATOM   1702  C   ALA H 218      16.295  14.858  42.188  1.00 19.29           C  
ATOM   1703  O   ALA H 218      17.027  14.032  42.734  1.00 20.36           O  
ATOM   1704  N   TYR H 219      15.570  14.537  41.080  1.00 44.08           N  
ATOM   1705  CA  TYR H 219      15.689  13.128  40.822  1.00 44.29           C  
ATOM   1706  CB  TYR H 219      14.455  12.313  41.230  1.00 45.28           C  
ATOM   1707  CG  TYR H 219      14.432  12.359  42.721  1.00 51.68           C  
ATOM   1708  CD1 TYR H 219      13.884  13.438  43.378  1.00  0.00           C  
ATOM   1709  CD2 TYR H 219      14.955  11.323  43.461  1.00 53.96           C  
ATOM   1710  CE1 TYR H 219      13.860  13.485  44.752  1.00 50.38           C  
ATOM   1711  CE2 TYR H 219      14.934  11.364  44.835  1.00  0.00           C  
ATOM   1712  CZ  TYR H 219      14.387  12.446  45.483  1.00  0.00           C  
ATOM   1713  OH  TYR H 219      14.365  12.488  46.893  1.00  0.00           O  
ATOM   1714  C   TYR H 219      15.988  12.913  39.378  1.00 44.69           C  
ATOM   1715  O   TYR H 219      15.430  13.575  38.506  1.00 47.71           O  
ATOM   1716  N   TRP H 220      16.889  11.952  39.102  1.00 44.38           N  
ATOM   1717  CA  TRP H 220      17.344  11.715  37.764  1.00 44.21           C  
ATOM   1718  CB  TRP H 220      18.875  11.789  37.654  1.00 38.92           C  
ATOM   1719  CG  TRP H 220      19.457  13.147  37.949  1.00 38.72           C  
ATOM   1720  CD2 TRP H 220      20.197  13.934  37.004  1.00 36.19           C  
ATOM   1721  CD1 TRP H 220      19.451  13.847  39.118  1.00 36.25           C  
ATOM   1722  NE1 TRP H 220      20.135  15.028  38.960  1.00 33.73           N  
ATOM   1723  CE2 TRP H 220      20.603  15.091  37.664  1.00 35.26           C  
ATOM   1724  CE3 TRP H 220      20.517  13.708  35.696  1.00 36.87           C  
ATOM   1725  CZ2 TRP H 220      21.337  16.045  37.022  1.00 36.74           C  
ATOM   1726  CZ3 TRP H 220      21.256  14.675  35.051  1.00 38.07           C  
ATOM   1727  CH2 TRP H 220      21.659  15.821  35.702  1.00 37.42           C  
ATOM   1728  C   TRP H 220      16.994  10.315  37.374  1.00 46.75           C  
ATOM   1729  O   TRP H 220      16.927   9.411  38.206  1.00 53.22           O  
ATOM   1730  N   GLY H 221      16.765  10.105  36.065  1.00 45.36           N  
ATOM   1731  CA  GLY H 221      16.495   8.788  35.576  1.00 43.58           C  
ATOM   1732  C   GLY H 221      17.820   8.096  35.488  1.00 41.46           C  
ATOM   1733  O   GLY H 221      18.862   8.697  35.744  1.00 37.50           O  
ATOM   1734  N   GLN H 222      17.805   6.792  35.153  1.00 42.40           N  
ATOM   1735  CA  GLN H 222      19.013   6.026  35.019  1.00 43.66           C  
ATOM   1736  CB  GLN H 222      18.769   4.523  34.808  1.00 43.91           C  
ATOM   1737  CG  GLN H 222      18.129   3.832  36.011  1.00 47.01           C  
ATOM   1738  CD  GLN H 222      18.019   2.348  35.692  1.00 50.26           C  
ATOM   1739  OE1 GLN H 222      18.655   1.851  34.765  1.00 47.82           O  
ATOM   1740  NE2 GLN H 222      17.192   1.615  36.486  1.00 51.82           N  
ATOM   1741  C   GLN H 222      19.781   6.521  33.832  1.00 45.16           C  
ATOM   1742  O   GLN H 222      21.011   6.534  33.841  1.00 46.80           O  
ATOM   1743  N   GLY H 223      19.065   6.918  32.762  1.00 44.18           N  
ATOM   1744  CA  GLY H 223      19.696   7.413  31.570  1.00 44.52           C  
ATOM   1745  C   GLY H 223      19.584   6.379  30.494  1.00 44.76           C  
ATOM   1746  O   GLY H 223      19.607   5.177  30.752  1.00 48.30           O  
ATOM   1747  N   THR H 224      19.454   6.845  29.235  1.00 45.16           N  
ATOM   1748  CA  THR H 224      19.371   5.965  28.104  1.00 45.95           C  
ATOM   1749  CB  THR H 224      18.126   6.161  27.283  1.00 48.08           C  
ATOM   1750  OG1 THR H 224      18.061   5.193  26.246  1.00 48.11           O  
ATOM   1751  CG2 THR H 224      18.129   7.583  26.695  1.00 52.33           C  
ATOM   1752  C   THR H 224      20.550   6.279  27.236  1.00 46.16           C  
ATOM   1753  O   THR H 224      20.869   7.446  27.013  1.00 45.42           O  
ATOM   1754  N   LEU H 225      21.233   5.236  26.723  1.00 44.62           N  
ATOM   1755  CA  LEU H 225      22.419   5.456  25.948  1.00 42.47           C  
ATOM   1756  CB  LEU H 225      23.532   4.418  26.199  1.00 42.28           C  
ATOM   1757  CG  LEU H 225      23.175   2.965  25.828  1.00  0.00           C  
ATOM   1758  CD1 LEU H 225      24.353   2.023  26.125  1.00  0.00           C  
ATOM   1759  CD2 LEU H 225      21.873   2.496  26.499  1.00  0.00           C  
ATOM   1760  C   LEU H 225      22.082   5.441  24.494  1.00 41.74           C  
ATOM   1761  O   LEU H 225      21.395   4.545  24.005  1.00 43.61           O  
ATOM   1762  N   VAL H 226      22.562   6.468  23.762  1.00 39.95           N  
ATOM   1763  CA  VAL H 226      22.274   6.555  22.365  1.00 38.81           C  
ATOM   1764  CB  VAL H 226      21.496   7.788  22.010  1.00 37.35           C  
ATOM   1765  CG1 VAL H 226      21.293   7.830  20.487  1.00 31.14           C  
ATOM   1766  CG2 VAL H 226      20.186   7.784  22.816  1.00 30.25           C  
ATOM   1767  C   VAL H 226      23.568   6.606  21.626  1.00 38.27           C  
ATOM   1768  O   VAL H 226      24.454   7.403  21.933  1.00 39.53           O  
ATOM   1769  N   THR H 227      23.705   5.729  20.616  1.00 37.36           N  
ATOM   1770  CA  THR H 227      24.905   5.735  19.840  1.00 38.28           C  
ATOM   1771  CB  THR H 227      25.635   4.426  19.887  1.00 39.08           C  
ATOM   1772  OG1 THR H 227      26.893   4.539  19.244  1.00 40.82           O  
ATOM   1773  CG2 THR H 227      24.776   3.350  19.212  1.00 39.36           C  
ATOM   1774  C   THR H 227      24.515   6.031  18.430  1.00 39.87           C  
ATOM   1775  O   THR H 227      23.584   5.438  17.887  1.00 38.96           O  
ATOM   1776  N   VAL H 228      25.209   6.995  17.800  1.00 40.00           N  
ATOM   1777  CA  VAL H 228      24.876   7.311  16.443  1.00 39.07           C  
ATOM   1778  CB  VAL H 228      24.868   8.784  16.154  1.00 36.76           C  
ATOM   1779  CG1 VAL H 228      24.573   8.985  14.659  1.00 33.34           C  
ATOM   1780  CG2 VAL H 228      23.848   9.458  17.086  1.00 31.44           C  
ATOM   1781  C   VAL H 228      25.921   6.685  15.586  1.00 42.53           C  
ATOM   1782  O   VAL H 228      27.079   7.099  15.600  1.00 45.20           O  
ATOM   1783  N   SER H 229      25.530   5.656  14.807  1.00 42.31           N  
ATOM   1784  CA  SER H 229      26.491   4.997  13.975  1.00 40.67           C  
ATOM   1785  CB  SER H 229      27.161   3.788  14.653  1.00 40.49           C  
ATOM   1786  OG  SER H 229      27.890   4.202  15.797  1.00 41.00           O  
ATOM   1787  C   SER H 229      25.781   4.456  12.780  1.00 41.34           C  
ATOM   1788  O   SER H 229      24.570   4.240  12.800  1.00 42.95           O  
ATOM   1789  N   ALA H 230      26.541   4.226  11.692  1.00 41.51           N  
ATOM   1790  CA  ALA H 230      25.977   3.684  10.494  1.00 44.59           C  
ATOM   1791  CB  ALA H 230      26.443   4.416   9.223  1.00 45.53           C  
ATOM   1792  C   ALA H 230      26.475   2.249  10.388  1.00 45.59           C  
ATOM   1793  O   ALA H 230      26.103   1.419  11.260  1.00 46.95           O  
ATOM   1794  OXT ALA H 230      27.237   1.965   9.426  1.00  0.00           O1-
TER    1795      ALA H 230 
CONECT  163  727
CONECT  727  163
CONECT 1034 1606
CONECT 1606 1034
END
