# Supplementary material for: Fully automated antibody structure prediction using BIOVIA tools: Validation study
Source: PLoS One. 2017 May 18;12(5):e0177923. doi: 10.1371/journal.pone.0177923 (PMC5436848; doi:10.1371/journal.pone.0177923)
Supplement: S2 Dataset — Predicted structures using the Top5 framework method, Chothia CDR definition with canonical filtering and generating 50 models. These were used in the comparison against predictions using no filtering. (ZIP) [file pone.0177923.s004.zip › 4M7K_LH_FV_FinalModel.pdb]

REMARK   Accelrys Discovery Studio PDB file
REMARK   Created:  2015-04-10T05:49:29Z
SSBOND   1 CYS L   23    CYS L   94                                     
SSBOND   2 CYS H  135    CYS H  209                                     
ATOM      1  N   ASP L   1      25.452  33.221  26.451  1.00 36.07           N1+
ATOM      2  CA  ASP L   1      25.426  32.043  27.343  1.00 35.90           C  
ATOM      3  CB  ASP L   1      25.851  30.785  26.567  1.00 38.36           C  
ATOM      4  CG  ASP L   1      24.777  30.515  25.523  1.00 41.66           C  
ATOM      5  OD1 ASP L   1      23.718  31.197  25.584  1.00 42.68           O  
ATOM      6  OD2 ASP L   1      24.996  29.629  24.654  1.00 44.08           O1-
ATOM      7  C   ASP L   1      26.379  32.262  28.466  1.00 35.95           C  
ATOM      8  O   ASP L   1      27.346  33.011  28.342  1.00 39.10           O  
ATOM      9  N   ILE L   2      26.124  31.611  29.612  1.00 34.72           N  
ATOM     10  CA  ILE L   2      26.990  31.799  30.734  1.00 33.33           C  
ATOM     11  CB  ILE L   2      26.277  31.873  32.055  1.00 31.33           C  
ATOM     12  CG1 ILE L   2      25.370  33.115  32.100  1.00 26.31           C  
ATOM     13  CG2 ILE L   2      27.331  31.853  33.175  1.00 24.98           C  
ATOM     14  CD1 ILE L   2      24.461  33.172  33.327  1.00 26.26           C  
ATOM     15  C   ILE L   2      27.925  30.639  30.764  1.00 33.96           C  
ATOM     16  O   ILE L   2      27.509  29.484  30.697  1.00 31.58           O  
ATOM     17  N   VAL L   3      29.234  30.939  30.850  1.00 32.01           N  
ATOM     18  CA  VAL L   3      30.213  29.896  30.833  1.00 31.13           C  
ATOM     19  CB  VAL L   3      31.452  30.268  30.074  1.00 29.31           C  
ATOM     20  CG1 VAL L   3      32.460  29.111  30.172  1.00 23.28           C  
ATOM     21  CG2 VAL L   3      31.051  30.627  28.632  1.00 22.26           C  
ATOM     22  C   VAL L   3      30.614  29.615  32.243  1.00 31.06           C  
ATOM     23  O   VAL L   3      30.848  30.526  33.036  1.00 29.47           O  
ATOM     24  N   MET L   4      30.691  28.317  32.591  1.00 33.45           N  
ATOM     25  CA  MET L   4      31.041  27.958  33.933  1.00 33.03           C  
ATOM     26  CB  MET L   4      30.103  26.896  34.529  1.00 27.05           C  
ATOM     27  CG  MET L   4      28.634  27.321  34.508  1.00 26.44           C  
ATOM     28  SD  MET L   4      28.263  28.838  35.437  1.00 25.76           S  
ATOM     29  CE  MET L   4      28.232  28.039  37.065  1.00 23.97           C  
ATOM     30  C   MET L   4      32.413  27.371  33.890  1.00 34.08           C  
ATOM     31  O   MET L   4      32.654  26.390  33.186  1.00 28.66           O  
ATOM     32  N   THR L   5      33.351  27.957  34.661  1.00 30.17           N  
ATOM     33  CA  THR L   5      34.704  27.481  34.643  1.00 30.04           C  
ATOM     34  CB  THR L   5      35.696  28.575  34.374  1.00 29.76           C  
ATOM     35  OG1 THR L   5      35.405  29.206  33.136  1.00 29.46           O  
ATOM     36  CG2 THR L   5      37.103  27.962  34.321  1.00 28.41           C  
ATOM     37  C   THR L   5      35.016  26.907  35.990  1.00 29.80           C  
ATOM     38  O   THR L   5      34.915  27.590  37.008  1.00 27.84           O  
ATOM     39  N   GLN L   6      35.426  25.622  36.019  1.00 25.99           N  
ATOM     40  CA  GLN L   6      35.710  24.959  37.257  1.00 25.66           C  
ATOM     41  CB  GLN L   6      34.976  23.615  37.406  1.00 24.47           C  
ATOM     42  CG  GLN L   6      33.452  23.745  37.440  1.00 26.27           C  
ATOM     43  CD  GLN L   6      32.847  22.354  37.587  1.00 28.65           C  
ATOM     44  OE1 GLN L   6      32.184  21.857  36.678  1.00 27.02           O  
ATOM     45  NE2 GLN L   6      33.073  21.707  38.760  1.00 25.32           N  
ATOM     46  C   GLN L   6      37.176  24.659  37.320  1.00 26.85           C  
ATOM     47  O   GLN L   6      37.834  24.452  36.300  1.00 25.00           O  
ATOM     48  N   SER L   7      37.737  24.665  38.546  1.00 31.13           N  
ATOM     49  CA  SER L   7      39.120  24.320  38.701  1.00 32.60           C  
ATOM     50  CB  SER L   7      40.085  25.507  38.542  1.00 33.43           C  
ATOM     51  OG  SER L   7      39.909  26.426  39.607  1.00 36.58           O  
ATOM     52  C   SER L   7      39.303  23.788  40.087  1.00 34.10           C  
ATOM     53  O   SER L   7      38.596  24.192  41.011  1.00 35.10           O  
ATOM     54  N   PRO L   8      40.227  22.883  40.278  1.00 31.18           N  
ATOM     55  CA  PRO L   8      41.040  22.349  39.213  1.00 31.88           C  
ATOM     56  CD  PRO L   8      40.896  22.789  41.564  1.00 28.24           C  
ATOM     57  CB  PRO L   8      42.325  21.837  39.869  1.00 32.61           C  
ATOM     58  CG  PRO L   8      41.977  21.718  41.361  1.00 34.22           C  
ATOM     59  C   PRO L   8      40.288  21.278  38.487  1.00 32.65           C  
ATOM     60  O   PRO L   8      39.241  20.855  38.969  1.00 31.86           O  
ATOM     61  N   SER L   9      40.800  20.838  37.320  1.00 28.96           N  
ATOM     62  CA  SER L   9      40.168  19.805  36.550  1.00 29.40           C  
ATOM     63  CB  SER L   9      40.906  19.521  35.234  1.00 32.26           C  
ATOM     64  OG  SER L   9      40.236  18.491  34.525  1.00 37.83           O  
ATOM     65  C   SER L   9      40.173  18.539  37.344  1.00 30.68           C  
ATOM     66  O   SER L   9      39.202  17.784  37.329  1.00 32.86           O  
ATOM     67  N   SER L  10      41.285  18.256  38.047  1.00 34.05           N  
ATOM     68  CA  SER L  10      41.344  17.070  38.852  1.00 33.82           C  
ATOM     69  CB  SER L  10      42.036  15.884  38.160  1.00 30.05           C  
ATOM     70  OG  SER L  10      43.405  16.185  37.929  1.00 32.53           O  
ATOM     71  C   SER L  10      42.150  17.409  40.061  1.00 35.16           C  
ATOM     72  O   SER L  10      43.023  18.274  40.012  1.00 31.29           O  
ATOM     73  N   LEU L  11      41.870  16.734  41.191  1.00 32.53           N  
ATOM     74  CA  LEU L  11      42.570  17.055  42.399  1.00 32.99           C  
ATOM     75  CB  LEU L  11      41.733  18.028  43.247  1.00 32.49           C  
ATOM     76  CG  LEU L  11      42.350  18.491  44.572  1.00 34.42           C  
ATOM     77  CD1 LEU L  11      43.631  19.311  44.342  1.00 31.22           C  
ATOM     78  CD2 LEU L  11      41.306  19.253  45.403  1.00 31.31           C  
ATOM     79  C   LEU L  11      42.762  15.782  43.173  1.00 33.93           C  
ATOM     80  O   LEU L  11      41.861  14.949  43.242  1.00 32.54           O  
ATOM     81  N   THR L  12      43.953  15.592  43.779  1.00 35.07           N  
ATOM     82  CA  THR L  12      44.192  14.402  44.550  1.00 34.34           C  
ATOM     83  CB  THR L  12      45.519  13.752  44.288  1.00 34.80           C  
ATOM     84  OG1 THR L  12      46.567  14.683  44.498  1.00 30.20           O  
ATOM     85  CG2 THR L  12      45.553  13.216  42.850  1.00 30.20           C  
ATOM     86  C   THR L  12      44.148  14.779  45.994  1.00 34.35           C  
ATOM     87  O   THR L  12      44.729  15.777  46.415  1.00 36.37           O  
ATOM     88  N   VAL L  13      43.431  13.971  46.795  1.00 31.68           N  
ATOM     89  CA  VAL L  13      43.268  14.282  48.182  1.00 31.46           C  
ATOM     90  CB  VAL L  13      41.900  14.824  48.466  1.00 32.39           C  
ATOM     91  CG1 VAL L  13      40.876  13.730  48.119  1.00 30.83           C  
ATOM     92  CG2 VAL L  13      41.828  15.304  49.922  1.00 32.28           C  
ATOM     93  C   VAL L  13      43.403  13.013  48.955  1.00 32.33           C  
ATOM     94  O   VAL L  13      43.258  11.925  48.407  1.00 32.93           O  
ATOM     95  N   THR L  14      43.702  13.124  50.262  1.00 30.24           N  
ATOM     96  CA  THR L  14      43.825  11.957  51.084  1.00 30.92           C  
ATOM     97  CB  THR L  14      45.054  11.979  51.947  1.00 36.68           C  
ATOM     98  OG1 THR L  14      46.211  12.125  51.135  1.00 31.43           O  
ATOM     99  CG2 THR L  14      45.136  10.656  52.724  1.00 31.43           C  
ATOM    100  C   THR L  14      42.611  11.933  51.960  1.00 30.95           C  
ATOM    101  O   THR L  14      42.014  12.971  52.240  1.00 35.40           O  
ATOM    102  N   ALA L  15      42.199  10.732  52.408  1.00 28.34           N  
ATOM    103  CA  ALA L  15      40.993  10.640  53.177  1.00 28.62           C  
ATOM    104  CB  ALA L  15      40.626   9.196  53.568  1.00 32.40           C  
ATOM    105  C   ALA L  15      41.137  11.437  54.434  1.00 30.38           C  
ATOM    106  O   ALA L  15      42.178  11.417  55.090  1.00 33.70           O  
ATOM    107  N   GLY L  16      40.068  12.180  54.787  1.00 30.90           N  
ATOM    108  CA  GLY L  16      40.037  12.937  56.006  1.00 30.92           C  
ATOM    109  C   GLY L  16      40.431  14.366  55.764  1.00 31.90           C  
ATOM    110  O   GLY L  16      40.190  15.222  56.614  1.00 31.48           O  
ATOM    111  N   GLU L  17      41.030  14.673  54.599  1.00 30.55           N  
ATOM    112  CA  GLU L  17      41.477  16.017  54.340  1.00 31.62           C  
ATOM    113  CB  GLU L  17      42.582  16.116  53.269  1.00 32.56           C  
ATOM    114  CG  GLU L  17      43.934  15.555  53.724  1.00 47.51           C  
ATOM    115  CD  GLU L  17      44.941  15.706  52.590  1.00 57.14           C  
ATOM    116  OE1 GLU L  17      44.571  16.278  51.531  1.00 51.14           O  
ATOM    117  OE2 GLU L  17      46.103  15.252  52.772  1.00 55.06           O1-
ATOM    118  C   GLU L  17      40.322  16.853  53.884  1.00 32.31           C  
ATOM    119  O   GLU L  17      39.239  16.344  53.595  1.00 31.94           O  
ATOM    120  N   LYS L  18      40.523  18.188  53.861  1.00 34.26           N  
ATOM    121  CA  LYS L  18      39.485  19.069  53.412  1.00 34.35           C  
ATOM    122  CB  LYS L  18      39.331  20.332  54.284  1.00 34.58           C  
ATOM    123  CG  LYS L  18      38.007  21.067  54.061  1.00 38.78           C  
ATOM    124  CD  LYS L  18      37.626  22.030  55.191  1.00 43.39           C  
ATOM    125  CE  LYS L  18      37.736  23.512  54.825  0.75 44.69           C  
ATOM    126  NZ  LYS L  18      39.155  23.900  54.686  0.75 46.90           N1+
ATOM    127  C   LYS L  18      39.832  19.474  52.013  1.00 35.10           C  
ATOM    128  O   LYS L  18      40.985  19.772  51.706  1.00 34.73           O  
ATOM    129  N   VAL L  19      38.827  19.478  51.116  1.00 32.59           N  
ATOM    130  CA  VAL L  19      39.071  19.776  49.733  1.00 31.60           C  
ATOM    131  CB  VAL L  19      38.793  18.576  48.873  1.00 29.64           C  
ATOM    132  CG1 VAL L  19      37.315  18.196  49.048  1.00 30.62           C  
ATOM    133  CG2 VAL L  19      39.191  18.877  47.424  1.00 27.91           C  
ATOM    134  C   VAL L  19      38.151  20.885  49.319  1.00 31.50           C  
ATOM    135  O   VAL L  19      37.035  20.995  49.822  1.00 29.18           O  
ATOM    136  N   THR L  20      38.618  21.762  48.401  1.00 27.76           N  
ATOM    137  CA  THR L  20      37.804  22.854  47.946  1.00 28.10           C  
ATOM    138  CB  THR L  20      38.266  24.185  48.463  1.00 36.40           C  
ATOM    139  OG1 THR L  20      38.279  24.182  49.882  1.00 39.57           O  
ATOM    140  CG2 THR L  20      37.306  25.272  47.961  1.00 36.69           C  
ATOM    141  C   THR L  20      37.876  22.907  46.447  1.00 28.68           C  
ATOM    142  O   THR L  20      38.955  22.816  45.864  1.00 33.84           O  
ATOM    143  N   MET L  21      36.712  23.078  45.786  1.00 28.11           N  
ATOM    144  CA  MET L  21      36.649  23.128  44.352  1.00 28.33           C  
ATOM    145  CB  MET L  21      35.651  22.117  43.767  1.00 28.52           C  
ATOM    146  CG  MET L  21      35.962  20.673  44.153  1.00 30.55           C  
ATOM    147  SD  MET L  21      34.654  19.486  43.736  1.00 31.66           S  
ATOM    148  CE  MET L  21      35.233  18.249  44.932  1.00 30.59           C  
ATOM    149  C   MET L  21      36.116  24.480  44.002  1.00 29.51           C  
ATOM    150  O   MET L  21      35.352  25.061  44.770  1.00 28.57           O  
ATOM    151  N   SER L  22      36.502  25.026  42.830  1.00 30.05           N  
ATOM    152  CA  SER L  22      36.019  26.338  42.498  1.00 30.85           C  
ATOM    153  CB  SER L  22      37.129  27.379  42.274  1.00 34.29           C  
ATOM    154  OG  SER L  22      37.812  27.113  41.058  1.00 48.94           O  
ATOM    155  C   SER L  22      35.217  26.285  41.234  1.00 31.21           C  
ATOM    156  O   SER L  22      35.429  25.433  40.373  1.00 32.45           O  
ATOM    157  N   CYS L  23      34.235  27.202  41.126  1.00 32.59           N  
ATOM    158  CA  CYS L  23      33.405  27.344  39.963  1.00 33.00           C  
ATOM    159  CB  CYS L  23      32.017  26.675  40.134  1.00 31.70           C  
ATOM    160  SG  CYS L  23      30.931  26.835  38.683  1.00 33.12           S  
ATOM    161  C   CYS L  23      33.203  28.819  39.762  1.00 33.03           C  
ATOM    162  O   CYS L  23      32.751  29.515  40.669  1.00 31.38           O  
ATOM    163  N   LYS L  24      33.556  29.348  38.568  1.00 30.52           N  
ATOM    164  CA  LYS L  24      33.383  30.756  38.305  1.00 30.41           C  
ATOM    165  CB  LYS L  24      34.670  31.509  37.902  1.00 32.11           C  
ATOM    166  CG  LYS L  24      35.626  31.896  39.037  1.00 35.21           C  
ATOM    167  CD  LYS L  24      36.474  30.756  39.600  1.00 37.71           C  
ATOM    168  CE  LYS L  24      37.502  31.227  40.636  0.80 40.24           C  
ATOM    169  NZ  LYS L  24      38.548  32.048  39.982  0.80 42.87           N1+
ATOM    170  C   LYS L  24      32.468  30.903  37.130  1.00 30.58           C  
ATOM    171  O   LYS L  24      32.515  30.108  36.194  1.00 31.07           O  
ATOM    172  N   SER L  25      31.612  31.946  37.135  1.00 28.39           N  
ATOM    173  CA  SER L  25      30.709  32.117  36.033  1.00 27.92           C  
ATOM    174  CB  SER L  25      29.222  32.058  36.431  1.00 27.72           C  
ATOM    175  OG  SER L  25      28.909  33.100  37.341  1.00 30.37           O  
ATOM    176  C   SER L  25      30.971  33.430  35.362  1.00 27.88           C  
ATOM    177  O   SER L  25      31.433  34.387  35.979  1.00 26.57           O  
ATOM    178  N   SER L  26      30.690  33.476  34.044  1.00 16.23           N  
ATOM    179  CA  SER L  26      30.936  34.619  33.210  1.00 16.71           C  
ATOM    180  CB  SER L  26      30.648  34.338  31.728  1.00 16.15           C  
ATOM    181  OG  SER L  26      31.512  33.315  31.258  1.00 15.05           O  
ATOM    182  C   SER L  26      30.039  35.738  33.621  1.00 17.89           C  
ATOM    183  O   SER L  26      30.410  36.907  33.501  1.00 18.70           O  
ATOM    184  N   GLN L  27      28.820  35.407  34.091  1.00 18.61           N  
ATOM    185  CA  GLN L  27      27.920  36.440  34.515  1.00 18.74           C  
ATOM    186  CB  GLN L  27      26.742  36.695  33.566  1.00 23.84           C  
ATOM    187  CG  GLN L  27      27.169  37.336  32.247  1.00 27.74           C  
ATOM    188  CD  GLN L  27      25.907  37.678  31.473  1.00 31.69           C  
ATOM    189  OE1 GLN L  27      25.936  37.850  30.255  1.00 32.17           O  
ATOM    190  NE2 GLN L  27      24.766  37.785  32.204  1.00 31.40           N  
ATOM    191  C   GLN L  27      27.369  36.065  35.849  1.00 17.32           C  
ATOM    192  O   GLN L  27      27.431  34.906  36.255  1.00 18.12           O  
ATOM    193  N   SER L  28      26.823  37.060  36.579  1.00 17.43           N  
ATOM    194  CA  SER L  28      26.333  36.826  37.907  1.00 17.17           C  
ATOM    195  CB  SER L  28      26.028  38.111  38.694  1.00 18.76           C  
ATOM    196  OG  SER L  28      25.552  37.789  39.992  1.00 17.64           O  
ATOM    197  C   SER L  28      25.082  36.002  37.869  1.00 14.35           C  
ATOM    198  O   SER L  28      24.185  36.213  37.056  1.00 13.36           O  
ATOM    199  N   LEU L  29      25.069  34.976  38.738  1.00 13.46           N  
ATOM    200  CA  LEU L  29      24.020  34.037  39.004  1.00 14.69           C  
ATOM    201  CB  LEU L  29      24.548  32.714  39.567  1.00 13.31           C  
ATOM    202  CG  LEU L  29      25.464  32.006  38.557  1.00 14.73           C  
ATOM    203  CD1 LEU L  29      25.821  30.591  39.029  1.00 19.07           C  
ATOM    204  CD2 LEU L  29      24.856  32.045  37.146  1.00 15.59           C  
ATOM    205  C   LEU L  29      22.990  34.583  39.946  1.00 14.14           C  
ATOM    206  O   LEU L  29      21.946  33.962  40.140  1.00 13.38           O  
ATOM    207  N   LEU L  30      23.305  35.678  40.661  1.00 15.18           N  
ATOM    208  CA  LEU L  30      22.421  36.176  41.680  1.00 16.58           C  
ATOM    209  CB  LEU L  30      23.115  37.193  42.604  1.00 20.05           C  
ATOM    210  CG  LEU L  30      22.236  37.701  43.759  1.00 21.99           C  
ATOM    211  CD1 LEU L  30      21.838  36.556  44.705  1.00 23.07           C  
ATOM    212  CD2 LEU L  30      22.915  38.864  44.497  1.00 27.46           C  
ATOM    213  C   LEU L  30      21.198  36.805  41.078  1.00 15.75           C  
ATOM    214  O   LEU L  30      21.276  37.609  40.150  1.00 17.32           O  
ATOM    215  N   SER L  31      20.012  36.443  41.614  1.00 16.37           N  
ATOM    216  CA  SER L  31      18.790  37.013  41.123  1.00 17.54           C  
ATOM    217  CB  SER L  31      17.601  36.039  41.056  1.00 19.36           C  
ATOM    218  OG  SER L  31      16.452  36.717  40.567  1.00  0.00           O  
ATOM    219  C   SER L  31      18.413  38.115  42.054  1.00 18.87           C  
ATOM    220  O   SER L  31      18.337  37.934  43.268  1.00 18.77           O  
ATOM    221  N   SER L  32      18.157  39.302  41.486  1.00 23.56           N  
ATOM    222  CA  SER L  32      17.881  40.462  42.276  1.00 27.87           C  
ATOM    223  CB  SER L  32      17.762  41.727  41.410  1.00 29.93           C  
ATOM    224  OG  SER L  32      16.729  41.568  40.447  1.00 34.34           O  
ATOM    225  C   SER L  32      16.608  40.309  43.050  1.00 25.45           C  
ATOM    226  O   SER L  32      16.525  40.743  44.199  1.00 28.09           O  
ATOM    227  N   GLY L  33      15.566  39.705  42.451  1.00 26.64           N  
ATOM    228  CA  GLY L  33      14.316  39.678  43.156  1.00 26.17           C  
ATOM    229  C   GLY L  33      14.385  38.866  44.418  1.00 25.19           C  
ATOM    230  O   GLY L  33      14.025  39.347  45.491  1.00 25.34           O  
ATOM    231  N   ASN L  34      14.812  37.593  44.308  1.00 22.07           N  
ATOM    232  CA  ASN L  34      14.900  36.697  45.431  1.00 20.66           C  
ATOM    233  CB  ASN L  34      14.618  35.221  45.081  1.00 23.16           C  
ATOM    234  CG  ASN L  34      15.567  34.731  44.005  1.00 22.08           C  
ATOM    235  OD1 ASN L  34      15.363  33.659  43.441  1.00 19.28           O  
ATOM    236  ND2 ASN L  34      16.628  35.521  43.698  1.00 14.50           N  
ATOM    237  C   ASN L  34      16.183  36.841  46.204  1.00 20.07           C  
ATOM    238  O   ASN L  34      16.260  36.442  47.365  1.00 19.13           O  
ATOM    239  N   GLN L  35      17.234  37.409  45.581  1.00 20.69           N  
ATOM    240  CA  GLN L  35      18.527  37.511  46.200  1.00 21.73           C  
ATOM    241  CB  GLN L  35      18.500  38.241  47.553  1.00 25.50           C  
ATOM    242  CG  GLN L  35      18.130  39.723  47.448  0.98 29.21           C  
ATOM    243  CD  GLN L  35      19.265  40.435  46.729  0.95 31.10           C  
ATOM    244  OE1 GLN L  35      19.496  40.221  45.540  0.95 31.15           O  
ATOM    245  NE2 GLN L  35      20.004  41.301  47.473  1.00 31.17           N  
ATOM    246  C   GLN L  35      19.090  36.139  46.431  1.00 21.94           C  
ATOM    247  O   GLN L  35      19.787  35.902  47.416  1.00 21.22           O  
ATOM    248  N   LYS L  36      18.813  35.194  45.510  1.00 21.48           N  
ATOM    249  CA  LYS L  36      19.366  33.876  45.627  1.00 18.70           C  
ATOM    250  CB  LYS L  36      18.313  32.755  45.573  1.00 20.84           C  
ATOM    251  CG  LYS L  36      17.492  32.623  46.855  1.00 22.79           C  
ATOM    252  CD  LYS L  36      18.349  32.302  48.079  1.00 25.50           C  
ATOM    253  CE  LYS L  36      17.544  32.029  49.349  1.00 30.70           C  
ATOM    254  NZ  LYS L  36      18.449  31.578  50.430  1.00 33.40           N1+
ATOM    255  C   LYS L  36      20.292  33.663  44.465  1.00 17.34           C  
ATOM    256  O   LYS L  36      20.066  34.174  43.370  1.00 16.71           O  
ATOM    257  N   ASN L  37      21.380  32.897  44.686  1.00 16.99           N  
ATOM    258  CA  ASN L  37      22.332  32.632  43.645  1.00 15.46           C  
ATOM    259  CB  ASN L  37      23.763  32.415  44.164  1.00 15.47           C  
ATOM    260  CG  ASN L  37      24.250  33.690  44.838  1.00 15.80           C  
ATOM    261  OD1 ASN L  37      24.131  33.841  46.052  1.00 16.12           O  
ATOM    262  ND2 ASN L  37      24.829  34.625  44.040  1.00 15.89           N  
ATOM    263  C   ASN L  37      21.916  31.336  43.034  1.00 15.56           C  
ATOM    264  O   ASN L  37      21.890  30.306  43.709  1.00 14.86           O  
ATOM    265  N   TYR L  38      21.611  31.343  41.723  1.00 13.88           N  
ATOM    266  CA  TYR L  38      21.148  30.130  41.123  1.00 13.59           C  
ATOM    267  CB  TYR L  38      20.204  30.366  39.936  1.00 14.39           C  
ATOM    268  CG  TYR L  38      18.864  30.712  40.481  1.00 13.90           C  
ATOM    269  CD1 TYR L  38      18.634  31.898  41.137  1.00 14.57           C  
ATOM    270  CD2 TYR L  38      17.824  29.830  40.306  1.00 16.35           C  
ATOM    271  CE1 TYR L  38      17.379  32.186  41.623  1.00 14.41           C  
ATOM    272  CE2 TYR L  38      16.571  30.110  40.787  1.00 17.25           C  
ATOM    273  CZ  TYR L  38      16.352  31.290  41.450  1.00 15.18           C  
ATOM    274  OH  TYR L  38      15.065  31.579  41.943  1.00 15.79           O  
ATOM    275  C   TYR L  38      22.310  29.344  40.609  1.00 13.41           C  
ATOM    276  O   TYR L  38      22.557  29.278  39.407  1.00 12.71           O  
ATOM    277  N   LEU L  39      23.029  28.695  41.542  1.00 21.89           N  
ATOM    278  CA  LEU L  39      24.121  27.813  41.233  1.00 20.58           C  
ATOM    279  CB  LEU L  39      25.462  28.311  41.788  1.00 22.46           C  
ATOM    280  CG  LEU L  39      26.651  27.391  41.460  1.00 23.69           C  
ATOM    281  CD1 LEU L  39      27.009  27.451  39.971  1.00 23.05           C  
ATOM    282  CD2 LEU L  39      27.845  27.673  42.386  1.00 24.06           C  
ATOM    283  C   LEU L  39      23.845  26.507  41.925  1.00 21.02           C  
ATOM    284  O   LEU L  39      23.477  26.481  43.098  1.00 22.75           O  
ATOM    285  N   THR L  40      24.029  25.378  41.212  1.00 21.74           N  
ATOM    286  CA  THR L  40      23.797  24.073  41.768  1.00 21.75           C  
ATOM    287  CB  THR L  40      22.708  23.331  41.036  1.00 22.42           C  
ATOM    288  OG1 THR L  40      21.463  24.011  41.145  1.00 20.81           O  
ATOM    289  CG2 THR L  40      22.589  21.915  41.603  1.00 20.81           C  
ATOM    290  C   THR L  40      25.062  23.277  41.635  1.00 21.83           C  
ATOM    291  O   THR L  40      25.905  23.571  40.788  1.00 23.06           O  
ATOM    292  N   TRP L  41      25.240  22.265  42.513  1.00 21.49           N  
ATOM    293  CA  TRP L  41      26.386  21.399  42.450  1.00 21.69           C  
ATOM    294  CB  TRP L  41      27.287  21.467  43.695  1.00 20.23           C  
ATOM    295  CG  TRP L  41      28.059  22.756  43.845  1.00 22.90           C  
ATOM    296  CD2 TRP L  41      29.359  22.982  43.276  1.00 23.34           C  
ATOM    297  CD1 TRP L  41      27.724  23.899  44.510  1.00 23.45           C  
ATOM    298  NE1 TRP L  41      28.737  24.822  44.395  1.00 24.06           N  
ATOM    299  CE2 TRP L  41      29.749  24.272  43.637  1.00 24.75           C  
ATOM    300  CE3 TRP L  41      30.164  22.183  42.517  1.00 23.70           C  
ATOM    301  CZ2 TRP L  41      30.953  24.782  43.244  1.00 25.20           C  
ATOM    302  CZ3 TRP L  41      31.376  22.699  42.118  1.00 24.61           C  
ATOM    303  CH2 TRP L  41      31.763  23.975  42.476  1.00 25.55           C  
ATOM    304  C   TRP L  41      25.897  19.983  42.349  1.00 21.11           C  
ATOM    305  O   TRP L  41      25.001  19.564  43.082  1.00 18.08           O  
ATOM    306  N   TYR L  42      26.496  19.197  41.430  1.00 19.49           N  
ATOM    307  CA  TYR L  42      26.103  17.825  41.248  1.00 19.39           C  
ATOM    308  CB  TYR L  42      25.546  17.496  39.847  1.00 17.05           C  
ATOM    309  CG  TYR L  42      24.218  18.142  39.639  1.00 17.97           C  
ATOM    310  CD1 TYR L  42      23.065  17.561  40.118  1.00 18.27           C  
ATOM    311  CD2 TYR L  42      24.116  19.321  38.940  1.00 19.10           C  
ATOM    312  CE1 TYR L  42      21.837  18.151  39.917  1.00 17.78           C  
ATOM    313  CE2 TYR L  42      22.893  19.914  38.736  1.00 18.66           C  
ATOM    314  CZ  TYR L  42      21.750  19.333  39.223  1.00 18.93           C  
ATOM    315  OH  TYR L  42      20.497  19.948  39.009  1.00 18.06           O  
ATOM    316  C   TYR L  42      27.314  16.957  41.415  1.00 20.40           C  
ATOM    317  O   TYR L  42      28.440  17.370  41.144  1.00 19.94           O  
ATOM    318  N   GLN L  43      27.101  15.714  41.898  1.00 17.66           N  
ATOM    319  CA  GLN L  43      28.170  14.766  42.060  1.00 17.14           C  
ATOM    320  CB  GLN L  43      28.251  14.180  43.479  1.00 16.90           C  
ATOM    321  CG  GLN L  43      29.381  13.166  43.673  1.00 18.33           C  
ATOM    322  CD  GLN L  43      29.231  12.566  45.063  1.00 21.83           C  
ATOM    323  OE1 GLN L  43      28.145  12.136  45.451  1.00 20.87           O  
ATOM    324  NE2 GLN L  43      30.342  12.542  45.843  1.00 18.31           N  
ATOM    325  C   GLN L  43      27.881  13.618  41.145  1.00 18.58           C  
ATOM    326  O   GLN L  43      26.743  13.156  41.063  1.00 18.88           O  
ATOM    327  N   GLN L  44      28.900  13.127  40.412  1.00 19.11           N  
ATOM    328  CA  GLN L  44      28.652  12.010  39.545  1.00 19.49           C  
ATOM    329  CB  GLN L  44      28.682  12.371  38.050  1.00 19.54           C  
ATOM    330  CG  GLN L  44      28.416  11.175  37.136  1.00 21.24           C  
ATOM    331  CD  GLN L  44      28.348  11.666  35.698  1.00 23.15           C  
ATOM    332  OE1 GLN L  44      29.142  12.500  35.270  1.00 22.35           O  
ATOM    333  NE2 GLN L  44      27.360  11.135  34.930  1.00 22.20           N  
ATOM    334  C   GLN L  44      29.701  10.966  39.781  1.00 20.78           C  
ATOM    335  O   GLN L  44      30.883  11.187  39.521  1.00 20.82           O  
ATOM    336  N   ILE L  45      29.274   9.782  40.266  1.00 23.98           N  
ATOM    337  CA  ILE L  45      30.150   8.671  40.522  1.00 24.98           C  
ATOM    338  CB  ILE L  45      29.690   7.771  41.633  1.00 26.68           C  
ATOM    339  CG1 ILE L  45      29.653   8.543  42.962  1.00  0.00           C  
ATOM    340  CG2 ILE L  45      30.613   6.541  41.661  1.00  0.00           C  
ATOM    341  CD1 ILE L  45      28.935   7.793  44.082  1.00  0.00           C  
ATOM    342  C   ILE L  45      30.203   7.867  39.264  1.00 28.00           C  
ATOM    343  O   ILE L  45      29.256   7.880  38.477  1.00 30.17           O  
ATOM    344  N   PRO L  46      31.279   7.174  39.015  1.00 30.51           N  
ATOM    345  CA  PRO L  46      31.384   6.476  37.770  1.00 30.38           C  
ATOM    346  CD  PRO L  46      32.581   7.529  39.554  1.00 29.21           C  
ATOM    347  CB  PRO L  46      32.810   5.935  37.717  1.00 28.66           C  
ATOM    348  CG  PRO L  46      33.601   6.970  38.543  1.00 30.28           C  
ATOM    349  C   PRO L  46      30.297   5.471  37.560  1.00 31.76           C  
ATOM    350  O   PRO L  46      29.979   4.721  38.481  1.00 28.58           O  
ATOM    351  N   GLY L  47      29.709   5.466  36.346  1.00 32.12           N  
ATOM    352  CA  GLY L  47      28.695   4.521  35.983  1.00 32.16           C  
ATOM    353  C   GLY L  47      27.380   4.908  36.585  1.00 32.92           C  
ATOM    354  O   GLY L  47      26.468   4.085  36.651  1.00 35.11           O  
ATOM    355  N   GLN L  48      27.230   6.166  37.043  1.00 33.15           N  
ATOM    356  CA  GLN L  48      25.970   6.525  37.633  1.00 32.52           C  
ATOM    357  CB  GLN L  48      26.016   6.596  39.168  1.00 33.72           C  
ATOM    358  CG  GLN L  48      26.293   5.235  39.809  1.00 34.04           C  
ATOM    359  CD  GLN L  48      26.318   5.413  41.316  1.00 42.02           C  
ATOM    360  OE1 GLN L  48      25.298   5.708  41.935  1.00 41.17           O  
ATOM    361  NE2 GLN L  48      27.520   5.231  41.925  1.00 41.50           N  
ATOM    362  C   GLN L  48      25.553   7.865  37.107  1.00 33.09           C  
ATOM    363  O   GLN L  48      26.308   8.554  36.425  1.00 34.95           O  
ATOM    364  N   PRO L  49      24.314   8.196  37.371  1.00 28.84           N  
ATOM    365  CA  PRO L  49      23.798   9.480  36.958  1.00 28.33           C  
ATOM    366  CD  PRO L  49      23.289   7.166  37.288  1.00 34.34           C  
ATOM    367  CB  PRO L  49      22.280   9.331  36.883  1.00 26.41           C  
ATOM    368  CG  PRO L  49      22.077   7.831  36.619  1.00 34.35           C  
ATOM    369  C   PRO L  49      24.231  10.551  37.912  1.00 27.93           C  
ATOM    370  O   PRO L  49      24.702  10.221  39.001  1.00 25.60           O  
ATOM    371  N   PRO L  50      24.098  11.799  37.549  1.00 22.12           N  
ATOM    372  CA  PRO L  50      24.499  12.855  38.442  1.00 20.90           C  
ATOM    373  CD  PRO L  50      24.245  12.180  36.153  1.00 21.73           C  
ATOM    374  CB  PRO L  50      24.576  14.116  37.584  1.00 20.71           C  
ATOM    375  CG  PRO L  50      24.882  13.580  36.175  1.00 22.02           C  
ATOM    376  C   PRO L  50      23.560  12.979  39.606  1.00 22.12           C  
ATOM    377  O   PRO L  50      22.385  12.647  39.455  1.00 22.47           O  
ATOM    378  N   LYS L  51      24.057  13.437  40.775  1.00 23.61           N  
ATOM    379  CA  LYS L  51      23.198  13.607  41.916  1.00 24.05           C  
ATOM    380  CB  LYS L  51      23.593  12.744  43.129  1.00 24.27           C  
ATOM    381  CG  LYS L  51      22.598  12.855  44.285  1.00 33.26           C  
ATOM    382  CD  LYS L  51      22.777  11.795  45.375  1.00 39.02           C  
ATOM    383  CE  LYS L  51      21.796  11.961  46.538  1.00 42.15           C  
ATOM    384  NZ  LYS L  51      22.019  10.904  47.552  1.00 45.62           N1+
ATOM    385  C   LYS L  51      23.268  15.046  42.342  1.00 24.45           C  
ATOM    386  O   LYS L  51      24.318  15.676  42.237  1.00 24.48           O  
ATOM    387  N   LEU L  52      22.140  15.596  42.849  1.00 21.02           N  
ATOM    388  CA  LEU L  52      22.028  16.974  43.264  1.00 21.44           C  
ATOM    389  CB  LEU L  52      20.561  17.436  43.238  1.00 21.23           C  
ATOM    390  CG  LEU L  52      20.308  18.818  43.858  1.00 20.58           C  
ATOM    391  CD1 LEU L  52      21.101  19.902  43.132  1.00 21.52           C  
ATOM    392  CD2 LEU L  52      18.807  19.137  43.910  1.00 21.66           C  
ATOM    393  C   LEU L  52      22.504  17.130  44.681  1.00 22.00           C  
ATOM    394  O   LEU L  52      21.862  16.649  45.614  1.00 23.86           O  
ATOM    395  N   LEU L  53      23.712  17.716  44.863  1.00 21.80           N  
ATOM    396  CA  LEU L  53      24.265  17.990  46.168  1.00 21.61           C  
ATOM    397  CB  LEU L  53      25.801  18.063  46.139  1.00 18.82           C  
ATOM    398  CG  LEU L  53      26.473  16.718  45.817  1.00 19.58           C  
ATOM    399  CD1 LEU L  53      27.998  16.851  45.804  1.00 20.13           C  
ATOM    400  CD2 LEU L  53      25.999  15.608  46.766  1.00 17.74           C  
ATOM    401  C   LEU L  53      23.779  19.258  46.807  1.00 22.36           C  
ATOM    402  O   LEU L  53      23.322  19.253  47.950  1.00 21.89           O  
ATOM    403  N   ILE L  54      23.882  20.389  46.076  1.00 22.91           N  
ATOM    404  CA  ILE L  54      23.543  21.656  46.653  1.00 23.07           C  
ATOM    405  CB  ILE L  54      24.735  22.396  47.187  1.00 22.20           C  
ATOM    406  CG1 ILE L  54      25.403  21.572  48.298  1.00 23.10           C  
ATOM    407  CG2 ILE L  54      24.279  23.789  47.652  1.00 21.83           C  
ATOM    408  CD1 ILE L  54      26.744  22.129  48.765  1.00 27.95           C  
ATOM    409  C   ILE L  54      22.900  22.512  45.618  1.00 23.35           C  
ATOM    410  O   ILE L  54      23.199  22.421  44.428  1.00 22.04           O  
ATOM    411  N   TYR L  55      21.957  23.359  46.062  1.00 21.61           N  
ATOM    412  CA  TYR L  55      21.359  24.293  45.171  1.00 22.24           C  
ATOM    413  CB  TYR L  55      19.967  23.887  44.641  1.00 22.57           C  
ATOM    414  CG  TYR L  55      19.015  23.636  45.759  1.00 22.92           C  
ATOM    415  CD1 TYR L  55      18.357  24.670  46.378  1.00 23.64           C  
ATOM    416  CD2 TYR L  55      18.761  22.352  46.175  1.00 23.68           C  
ATOM    417  CE1 TYR L  55      17.471  24.427  47.402  1.00 24.34           C  
ATOM    418  CE2 TYR L  55      17.878  22.100  47.196  1.00 24.40           C  
ATOM    419  CZ  TYR L  55      17.230  23.141  47.814  1.00 26.18           C  
ATOM    420  OH  TYR L  55      16.322  22.887  48.863  1.00 27.37           O  
ATOM    421  C   TYR L  55      21.273  25.598  45.903  1.00 22.88           C  
ATOM    422  O   TYR L  55      21.399  25.640  47.124  1.00 21.87           O  
ATOM    423  N   TRP L  56      21.096  26.698  45.127  1.00  9.89           N  
ATOM    424  CA  TRP L  56      21.071  28.043  45.631  1.00 11.09           C  
ATOM    425  CB  TRP L  56      19.872  28.350  46.549  1.00 12.24           C  
ATOM    426  CG  TRP L  56      18.606  28.544  45.743  1.00 12.41           C  
ATOM    427  CD2 TRP L  56      17.307  28.836  46.284  1.00 11.72           C  
ATOM    428  CD1 TRP L  56      18.460  28.523  44.386  1.00 11.49           C  
ATOM    429  NE1 TRP L  56      17.158  28.794  44.047  1.00 11.92           N  
ATOM    430  CE2 TRP L  56      16.436  28.988  45.204  1.00 12.02           C  
ATOM    431  CE3 TRP L  56      16.876  28.978  47.571  1.00 12.17           C  
ATOM    432  CZ2 TRP L  56      15.119  29.290  45.396  1.00 11.86           C  
ATOM    433  CZ3 TRP L  56      15.543  29.268  47.762  1.00 12.67           C  
ATOM    434  CH2 TRP L  56      14.682  29.422  46.695  1.00 11.65           C  
ATOM    435  C   TRP L  56      22.372  28.344  46.298  1.00 10.36           C  
ATOM    436  O   TRP L  56      22.436  29.059  47.298  1.00 11.68           O  
ATOM    437  N   ALA L  57      23.441  27.755  45.738  1.00  7.54           N  
ATOM    438  CA  ALA L  57      24.816  27.982  46.084  1.00  7.34           C  
ATOM    439  CB  ALA L  57      25.194  29.475  46.076  1.00 16.28           C  
ATOM    440  C   ALA L  57      25.169  27.426  47.431  1.00  7.97           C  
ATOM    441  O   ALA L  57      26.333  27.092  47.649  1.00 16.38           O  
ATOM    442  N   SER L  58      24.208  27.234  48.359  1.00  7.34           N  
ATOM    443  CA  SER L  58      24.676  26.751  49.633  1.00  7.31           C  
ATOM    444  CB  SER L  58      25.058  27.889  50.596  1.00 11.58           C  
ATOM    445  OG  SER L  58      23.918  28.682  50.895  1.00 16.06           O  
ATOM    446  C   SER L  58      23.624  25.939  50.323  1.00  7.67           C  
ATOM    447  O   SER L  58      23.786  25.573  51.487  1.00 11.60           O  
ATOM    448  N   THR L  59      22.533  25.584  49.630  1.00 28.06           N  
ATOM    449  CA  THR L  59      21.546  24.807  50.330  1.00 27.89           C  
ATOM    450  CB  THR L  59      20.138  25.131  49.926  1.00 29.11           C  
ATOM    451  OG1 THR L  59      19.862  26.500  50.177  1.00 29.62           O  
ATOM    452  CG2 THR L  59      19.170  24.240  50.722  1.00 27.37           C  
ATOM    453  C   THR L  59      21.779  23.361  50.034  1.00 29.21           C  
ATOM    454  O   THR L  59      21.868  22.958  48.876  1.00 29.54           O  
ATOM    455  N   ARG L  60      21.898  22.536  51.094  1.00 28.70           N  
ATOM    456  CA  ARG L  60      22.132  21.134  50.902  1.00 29.12           C  
ATOM    457  CB  ARG L  60      22.752  20.413  52.111  1.00 29.50           C  
ATOM    458  CG  ARG L  60      24.263  20.598  52.233  1.00 32.78           C  
ATOM    459  CD  ARG L  60      24.882  19.770  53.361  1.00 35.29           C  
ATOM    460  NE  ARG L  60      24.433  20.365  54.650  1.00 37.18           N  
ATOM    461  CZ  ARG L  60      25.236  21.252  55.310  1.00 39.40           C  
ATOM    462  NH1 ARG L  60      26.463  21.567  54.808  1.00 38.66           N1+
ATOM    463  NH2 ARG L  60      24.812  21.815  56.480  1.00 35.65           N  
ATOM    464  C   ARG L  60      20.840  20.448  50.611  1.00 30.13           C  
ATOM    465  O   ARG L  60      19.803  20.768  51.188  1.00 31.45           O  
ATOM    466  N   GLU L  61      20.885  19.469  49.686  1.00 30.41           N  
ATOM    467  CA  GLU L  61      19.714  18.711  49.363  1.00 30.98           C  
ATOM    468  CB  GLU L  61      19.779  17.994  48.005  1.00 32.89           C  
ATOM    469  CG  GLU L  61      18.517  17.189  47.675  1.00 35.72           C  
ATOM    470  CD  GLU L  61      17.337  18.141  47.547  1.00 37.48           C  
ATOM    471  OE1 GLU L  61      17.079  18.895  48.522  1.00 39.64           O  
ATOM    472  OE2 GLU L  61      16.671  18.121  46.480  1.00 34.86           O1-
ATOM    473  C   GLU L  61      19.542  17.693  50.440  1.00 32.23           C  
ATOM    474  O   GLU L  61      20.487  17.362  51.156  1.00 32.85           O  
ATOM    475  N   SER L  62      18.312  17.175  50.601  1.00 34.50           N  
ATOM    476  CA  SER L  62      18.106  16.250  51.674  1.00 34.62           C  
ATOM    477  CB  SER L  62      16.641  15.812  51.851  1.00 40.11           C  
ATOM    478  OG  SER L  62      15.849  16.924  52.241  1.00 42.12           O  
ATOM    479  C   SER L  62      18.932  15.027  51.437  1.00 34.89           C  
ATOM    480  O   SER L  62      19.070  14.556  50.310  1.00 39.01           O  
ATOM    481  N   GLY L  63      19.528  14.502  52.526  1.00 34.87           N  
ATOM    482  CA  GLY L  63      20.286  13.288  52.474  1.00 34.62           C  
ATOM    483  C   GLY L  63      21.742  13.574  52.260  1.00 35.86           C  
ATOM    484  O   GLY L  63      22.570  12.680  52.425  1.00 42.50           O  
ATOM    485  N   VAL L  64      22.104  14.819  51.893  1.00 31.68           N  
ATOM    486  CA  VAL L  64      23.494  15.106  51.652  1.00 30.55           C  
ATOM    487  CB  VAL L  64      23.713  16.333  50.813  1.00 30.92           C  
ATOM    488  CG1 VAL L  64      25.225  16.572  50.663  1.00 30.95           C  
ATOM    489  CG2 VAL L  64      22.981  16.144  49.473  1.00 29.64           C  
ATOM    490  C   VAL L  64      24.153  15.331  52.978  1.00 31.45           C  
ATOM    491  O   VAL L  64      23.606  16.000  53.851  1.00 32.09           O  
ATOM    492  N   PRO L  65      25.336  14.791  53.129  1.00 29.14           N  
ATOM    493  CA  PRO L  65      26.053  14.904  54.374  1.00 30.02           C  
ATOM    494  CD  PRO L  65      25.693  13.583  52.404  1.00 30.99           C  
ATOM    495  CB  PRO L  65      27.199  13.902  54.288  1.00 31.02           C  
ATOM    496  CG  PRO L  65      26.671  12.827  53.321  1.00 31.99           C  
ATOM    497  C   PRO L  65      26.516  16.304  54.637  1.00 32.92           C  
ATOM    498  O   PRO L  65      26.780  17.045  53.694  1.00 34.78           O  
ATOM    499  N   ASP L  66      26.670  16.648  55.929  1.00 33.30           N  
ATOM    500  CA  ASP L  66      27.021  17.953  56.415  1.00 34.38           C  
ATOM    501  CB  ASP L  66      27.138  17.997  57.949  1.00 38.76           C  
ATOM    502  CG  ASP L  66      25.790  17.673  58.572  1.00 44.51           C  
ATOM    503  OD1 ASP L  66      24.745  17.963  57.934  1.00 45.31           O  
ATOM    504  OD2 ASP L  66      25.792  17.119  59.704  1.00 48.45           O1-
ATOM    505  C   ASP L  66      28.376  18.329  55.907  1.00 33.61           C  
ATOM    506  O   ASP L  66      28.693  19.510  55.786  1.00 34.96           O  
ATOM    507  N   ARG L  67      29.224  17.331  55.611  1.00 36.82           N  
ATOM    508  CA  ARG L  67      30.580  17.596  55.218  1.00 35.79           C  
ATOM    509  CB  ARG L  67      31.448  16.339  55.027  1.00 30.20           C  
ATOM    510  CG  ARG L  67      30.965  15.345  53.973  1.00 32.02           C  
ATOM    511  CD  ARG L  67      31.928  14.163  53.839  1.00 33.13           C  
ATOM    512  NE  ARG L  67      31.375  13.214  52.833  1.00 33.38           N  
ATOM    513  CZ  ARG L  67      30.567  12.193  53.234  1.00 36.92           C  
ATOM    514  NH1 ARG L  67      30.209  12.085  54.548  1.00 32.72           N1+
ATOM    515  NH2 ARG L  67      30.114  11.282  52.324  1.00 36.22           N  
ATOM    516  C   ARG L  67      30.609  18.403  53.955  1.00 35.56           C  
ATOM    517  O   ARG L  67      31.595  19.092  53.693  1.00 29.55           O  
ATOM    518  N   PHE L  68      29.559  18.300  53.114  1.00 28.99           N  
ATOM    519  CA  PHE L  68      29.527  19.046  51.886  1.00 28.83           C  
ATOM    520  CB  PHE L  68      28.625  18.404  50.817  1.00 30.16           C  
ATOM    521  CG  PHE L  68      29.255  17.135  50.345  1.00 31.31           C  
ATOM    522  CD1 PHE L  68      29.129  15.959  51.050  1.00 31.83           C  
ATOM    523  CD2 PHE L  68      29.972  17.120  49.174  1.00 31.66           C  
ATOM    524  CE1 PHE L  68      29.715  14.798  50.596  1.00 32.19           C  
ATOM    525  CE2 PHE L  68      30.559  15.964  48.716  1.00 31.91           C  
ATOM    526  CZ  PHE L  68      30.431  14.796  49.426  1.00 32.06           C  
ATOM    527  C   PHE L  68      28.982  20.419  52.156  1.00 29.66           C  
ATOM    528  O   PHE L  68      27.898  20.572  52.717  1.00 30.62           O  
ATOM    529  N   THR L  69      29.732  21.469  51.751  1.00 28.54           N  
ATOM    530  CA  THR L  69      29.277  22.807  52.000  1.00 28.99           C  
ATOM    531  CB  THR L  69      30.072  23.501  53.067  1.00 31.54           C  
ATOM    532  OG1 THR L  69      30.048  22.748  54.270  1.00 32.98           O  
ATOM    533  CG2 THR L  69      29.454  24.885  53.316  1.00 30.09           C  
ATOM    534  C   THR L  69      29.437  23.608  50.745  1.00 29.87           C  
ATOM    535  O   THR L  69      30.444  23.496  50.044  1.00 30.41           O  
ATOM    536  N   GLY L  70      28.436  24.458  50.442  1.00 29.45           N  
ATOM    537  CA  GLY L  70      28.507  25.276  49.269  1.00 29.07           C  
ATOM    538  C   GLY L  70      28.578  26.695  49.727  1.00 29.08           C  
ATOM    539  O   GLY L  70      27.916  27.083  50.689  1.00 27.15           O  
ATOM    540  N   SER L  71      29.381  27.513  49.027  1.00 30.27           N  
ATOM    541  CA  SER L  71      29.548  28.877  49.434  1.00 30.10           C  
ATOM    542  CB  SER L  71      30.752  29.042  50.375  1.00 26.96           C  
ATOM    543  OG  SER L  71      30.898  30.396  50.762  1.00 25.68           O  
ATOM    544  C   SER L  71      29.809  29.681  48.197  1.00 30.51           C  
ATOM    545  O   SER L  71      29.974  29.125  47.113  1.00 26.28           O  
ATOM    546  N   GLY L  72      29.849  31.027  48.330  1.00 25.32           N  
ATOM    547  CA  GLY L  72      30.123  31.869  47.199  1.00 24.92           C  
ATOM    548  C   GLY L  72      28.922  32.707  46.889  1.00 25.65           C  
ATOM    549  O   GLY L  72      27.830  32.474  47.403  1.00 25.09           O  
ATOM    550  N   SER L  73      29.126  33.757  46.064  1.00 29.61           N  
ATOM    551  CA  SER L  73      28.038  34.596  45.651  1.00 30.40           C  
ATOM    552  CB  SER L  73      27.639  35.667  46.681  1.00 32.89           C  
ATOM    553  OG  SER L  73      28.657  36.649  46.786  1.00 36.48           O  
ATOM    554  C   SER L  73      28.472  35.315  44.416  1.00 31.74           C  
ATOM    555  O   SER L  73      29.664  35.417  44.126  1.00 33.83           O  
ATOM    556  N   GLY L  74      27.497  35.840  43.650  1.00 29.65           N  
ATOM    557  CA  GLY L  74      27.835  36.556  42.457  1.00 29.52           C  
ATOM    558  C   GLY L  74      28.416  35.594  41.467  1.00 30.87           C  
ATOM    559  O   GLY L  74      27.735  34.690  40.993  1.00 27.69           O  
ATOM    560  N   THR L  75      29.653  35.888  41.028  1.00 26.51           N  
ATOM    561  CA  THR L  75      30.440  35.139  40.083  1.00 26.66           C  
ATOM    562  CB  THR L  75      31.477  36.002  39.432  1.00 30.46           C  
ATOM    563  OG1 THR L  75      30.863  37.077  38.741  1.00 30.78           O  
ATOM    564  CG2 THR L  75      32.300  35.143  38.465  1.00 31.02           C  
ATOM    565  C   THR L  75      31.190  33.957  40.641  1.00 27.89           C  
ATOM    566  O   THR L  75      31.368  32.964  39.935  1.00 29.47           O  
ATOM    567  N   ASP L  76      31.702  34.038  41.890  1.00 34.46           N  
ATOM    568  CA  ASP L  76      32.618  33.021  42.358  1.00 34.77           C  
ATOM    569  CB  ASP L  76      33.890  33.609  42.992  1.00 33.66           C  
ATOM    570  CG  ASP L  76      34.691  34.333  41.917  1.00 39.25           C  
ATOM    571  OD1 ASP L  76      34.273  34.294  40.730  1.00 40.85           O  
ATOM    572  OD2 ASP L  76      35.736  34.936  42.277  1.00 42.86           O1-
ATOM    573  C   ASP L  76      32.004  32.153  43.415  1.00 34.32           C  
ATOM    574  O   ASP L  76      31.513  32.653  44.425  1.00 30.48           O  
ATOM    575  N   PHE L  77      32.073  30.812  43.219  1.00 26.15           N  
ATOM    576  CA  PHE L  77      31.490  29.874  44.143  1.00 24.45           C  
ATOM    577  CB  PHE L  77      30.259  29.162  43.558  1.00 23.88           C  
ATOM    578  CG  PHE L  77      29.271  30.214  43.191  1.00 22.20           C  
ATOM    579  CD1 PHE L  77      29.305  30.806  41.950  1.00 21.86           C  
ATOM    580  CD2 PHE L  77      28.313  30.619  44.083  1.00 22.00           C  
ATOM    581  CE1 PHE L  77      28.395  31.779  41.606  1.00 22.51           C  
ATOM    582  CE2 PHE L  77      27.402  31.591  43.742  1.00 23.30           C  
ATOM    583  CZ  PHE L  77      27.437  32.177  42.503  1.00 23.24           C  
ATOM    584  C   PHE L  77      32.487  28.788  44.452  1.00 26.21           C  
ATOM    585  O   PHE L  77      33.406  28.541  43.670  1.00 27.72           O  
ATOM    586  N   THR L  78      32.333  28.116  45.622  1.00 24.47           N  
ATOM    587  CA  THR L  78      33.231  27.051  45.985  1.00 25.55           C  
ATOM    588  CB  THR L  78      34.289  27.466  46.966  1.00 31.72           C  
ATOM    589  OG1 THR L  78      33.690  27.862  48.189  1.00 31.46           O  
ATOM    590  CG2 THR L  78      35.106  28.626  46.378  1.00 30.98           C  
ATOM    591  C   THR L  78      32.476  25.938  46.660  1.00 27.31           C  
ATOM    592  O   THR L  78      31.530  26.169  47.413  1.00 33.56           O  
ATOM    593  N   LEU L  79      32.903  24.682  46.401  1.00 28.95           N  
ATOM    594  CA  LEU L  79      32.339  23.525  47.038  1.00 28.39           C  
ATOM    595  CB  LEU L  79      31.948  22.415  46.047  1.00 26.22           C  
ATOM    596  CG  LEU L  79      31.430  21.128  46.718  1.00 26.32           C  
ATOM    597  CD1 LEU L  79      30.175  21.387  47.565  1.00 26.94           C  
ATOM    598  CD2 LEU L  79      31.217  20.016  45.681  1.00 25.41           C  
ATOM    599  C   LEU L  79      33.405  22.982  47.932  1.00 29.35           C  
ATOM    600  O   LEU L  79      34.522  22.723  47.486  1.00 27.20           O  
ATOM    601  N   THR L  80      33.089  22.800  49.229  1.00 26.12           N  
ATOM    602  CA  THR L  80      34.099  22.349  50.142  1.00 26.12           C  
ATOM    603  CB  THR L  80      34.375  23.344  51.231  1.00 30.48           C  
ATOM    604  OG1 THR L  80      34.782  24.584  50.672  1.00 33.49           O  
ATOM    605  CG2 THR L  80      35.480  22.785  52.141  1.00 29.31           C  
ATOM    606  C   THR L  80      33.647  21.084  50.805  1.00 27.87           C  
ATOM    607  O   THR L  80      32.505  20.965  51.246  1.00 31.81           O  
ATOM    608  N   ILE L  81      34.560  20.095  50.885  1.00 29.51           N  
ATOM    609  CA  ILE L  81      34.282  18.851  51.547  1.00 30.26           C  
ATOM    610  CB  ILE L  81      34.629  17.665  50.695  1.00 29.04           C  
ATOM    611  CG1 ILE L  81      33.843  17.727  49.374  1.00 28.67           C  
ATOM    612  CG2 ILE L  81      34.361  16.389  51.508  1.00 29.19           C  
ATOM    613  CD1 ILE L  81      34.386  16.795  48.294  1.00 31.97           C  
ATOM    614  C   ILE L  81      35.188  18.843  52.744  1.00 32.27           C  
ATOM    615  O   ILE L  81      36.409  18.774  52.604  1.00 30.57           O  
ATOM    616  N   ASN L  82      34.606  18.909  53.959  1.00 31.59           N  
ATOM    617  CA  ASN L  82      35.386  19.071  55.160  1.00 32.36           C  
ATOM    618  CB  ASN L  82      34.522  19.292  56.414  1.00 39.87           C  
ATOM    619  CG  ASN L  82      33.939  20.698  56.337  1.00  0.00           C  
ATOM    620  OD1 ASN L  82      33.688  21.222  55.254  1.00  0.00           O  
ATOM    621  ND2 ASN L  82      33.732  21.334  57.521  1.00  0.00           N  
ATOM    622  C   ASN L  82      36.305  17.922  55.433  1.00 34.71           C  
ATOM    623  O   ASN L  82      37.496  18.142  55.639  1.00 44.03           O  
ATOM    624  N   SER L  83      35.792  16.675  55.458  1.00 35.49           N  
ATOM    625  CA  SER L  83      36.632  15.535  55.686  1.00 35.09           C  
ATOM    626  CB  SER L  83      36.360  14.840  57.031  1.00 41.92           C  
ATOM    627  OG  SER L  83      37.221  13.721  57.187  1.00 46.69           O  
ATOM    628  C   SER L  83      36.273  14.569  54.612  1.00 35.29           C  
ATOM    629  O   SER L  83      35.253  13.884  54.689  1.00 38.47           O  
ATOM    630  N   VAL L  84      37.143  14.455  53.598  1.00 32.44           N  
ATOM    631  CA  VAL L  84      36.853  13.667  52.439  1.00 31.24           C  
ATOM    632  CB  VAL L  84      37.857  13.886  51.346  1.00 31.15           C  
ATOM    633  CG1 VAL L  84      39.200  13.285  51.782  1.00 31.09           C  
ATOM    634  CG2 VAL L  84      37.306  13.326  50.031  1.00 31.03           C  
ATOM    635  C   VAL L  84      36.800  12.212  52.793  1.00 31.50           C  
ATOM    636  O   VAL L  84      37.521  11.737  53.671  1.00 31.39           O  
ATOM    637  N   GLN L  85      35.900  11.474  52.106  1.00 35.69           N  
ATOM    638  CA  GLN L  85      35.693  10.071  52.336  1.00 35.45           C  
ATOM    639  CB  GLN L  85      34.225   9.717  52.634  1.00 35.89           C  
ATOM    640  CG  GLN L  85      33.606  10.496  53.794  1.00 39.23           C  
ATOM    641  CD  GLN L  85      34.203  10.003  55.099  1.00 43.27           C  
ATOM    642  OE1 GLN L  85      34.011  10.614  56.149  1.00 39.41           O  
ATOM    643  NE2 GLN L  85      34.950   8.869  55.039  1.00 39.46           N  
ATOM    644  C   GLN L  85      36.007   9.367  51.050  1.00 35.35           C  
ATOM    645  O   GLN L  85      36.097   9.987  49.993  1.00 34.67           O  
ATOM    646  N   ALA L  86      36.191   8.034  51.116  1.00 32.29           N  
ATOM    647  CA  ALA L  86      36.493   7.239  49.958  1.00 31.48           C  
ATOM    648  CB  ALA L  86      36.734   5.759  50.300  1.00 31.88           C  
ATOM    649  C   ALA L  86      35.337   7.294  49.005  1.00 31.93           C  
ATOM    650  O   ALA L  86      35.522   7.363  47.791  1.00 31.16           O  
ATOM    651  N   GLU L  87      34.107   7.276  49.548  1.00 34.07           N  
ATOM    652  CA  GLU L  87      32.886   7.246  48.787  1.00 34.12           C  
ATOM    653  CB  GLU L  87      31.638   7.074  49.671  1.00 31.75           C  
ATOM    654  CG  GLU L  87      31.435   8.204  50.678  1.00 37.16           C  
ATOM    655  CD  GLU L  87      30.212   7.863  51.516  1.00 42.82           C  
ATOM    656  OE1 GLU L  87      29.073   8.093  51.027  1.00 41.19           O  
ATOM    657  OE2 GLU L  87      30.403   7.359  52.655  1.00 45.46           O1-
ATOM    658  C   GLU L  87      32.746   8.508  47.990  1.00 34.08           C  
ATOM    659  O   GLU L  87      32.047   8.535  46.981  1.00 29.73           O  
ATOM    660  N   ASP L  88      33.387   9.593  48.454  1.00 24.94           N  
ATOM    661  CA  ASP L  88      33.344  10.904  47.865  1.00 24.18           C  
ATOM    662  CB  ASP L  88      34.009  11.968  48.755  1.00 24.21           C  
ATOM    663  CG  ASP L  88      33.106  12.141  49.968  1.00 26.82           C  
ATOM    664  OD1 ASP L  88      31.945  11.657  49.905  1.00 27.03           O  
ATOM    665  OD2 ASP L  88      33.562  12.755  50.970  1.00 27.51           O1-
ATOM    666  C   ASP L  88      34.008  10.920  46.517  1.00 24.53           C  
ATOM    667  O   ASP L  88      33.863  11.883  45.766  1.00 24.56           O  
ATOM    668  N   LEU L  89      34.811   9.897  46.186  1.00 22.39           N  
ATOM    669  CA  LEU L  89      35.519   9.894  44.936  1.00 21.17           C  
ATOM    670  CB  LEU L  89      36.307   8.574  44.797  1.00 21.84           C  
ATOM    671  CG  LEU L  89      37.469   8.554  43.790  1.00 22.91           C  
ATOM    672  CD1 LEU L  89      37.011   8.873  42.364  1.00 22.33           C  
ATOM    673  CD2 LEU L  89      38.642   9.417  44.284  1.00 22.65           C  
ATOM    674  C   LEU L  89      34.484   9.990  43.839  1.00 21.64           C  
ATOM    675  O   LEU L  89      33.589   9.149  43.750  1.00 22.06           O  
ATOM    676  N   ALA L  90      34.571  11.038  42.980  1.00 20.13           N  
ATOM    677  CA  ALA L  90      33.610  11.223  41.917  1.00 19.44           C  
ATOM    678  CB  ALA L  90      32.158  11.335  42.413  1.00 19.48           C  
ATOM    679  C   ALA L  90      33.931  12.506  41.202  1.00 20.00           C  
ATOM    680  O   ALA L  90      34.896  13.192  41.533  1.00 18.62           O  
ATOM    681  N   VAL L  91      33.129  12.847  40.168  1.00 18.48           N  
ATOM    682  CA  VAL L  91      33.326  14.069  39.437  1.00 18.37           C  
ATOM    683  CB  VAL L  91      33.112  13.919  37.958  1.00 18.81           C  
ATOM    684  CG1 VAL L  91      33.276  15.296  37.289  1.00 17.67           C  
ATOM    685  CG2 VAL L  91      34.078  12.845  37.430  1.00 17.73           C  
ATOM    686  C   VAL L  91      32.308  15.047  39.943  1.00 20.39           C  
ATOM    687  O   VAL L  91      31.168  14.680  40.220  1.00 21.71           O  
ATOM    688  N   TYR L  92      32.700  16.328  40.099  1.00 19.61           N  
ATOM    689  CA  TYR L  92      31.776  17.297  40.619  1.00 18.75           C  
ATOM    690  CB  TYR L  92      32.288  17.985  41.895  1.00 20.66           C  
ATOM    691  CG  TYR L  92      32.374  16.954  42.971  1.00 21.22           C  
ATOM    692  CD1 TYR L  92      33.439  16.085  43.048  1.00 21.30           C  
ATOM    693  CD2 TYR L  92      31.378  16.857  43.913  1.00 21.72           C  
ATOM    694  CE1 TYR L  92      33.509  15.141  44.047  1.00 19.48           C  
ATOM    695  CE2 TYR L  92      31.439  15.917  44.914  1.00 21.43           C  
ATOM    696  CZ  TYR L  92      32.505  15.056  44.983  1.00 21.86           C  
ATOM    697  OH  TYR L  92      32.563  14.095  46.013  1.00 23.44           O  
ATOM    698  C   TYR L  92      31.560  18.366  39.592  1.00 19.92           C  
ATOM    699  O   TYR L  92      32.515  18.958  39.087  1.00 21.28           O  
ATOM    700  N   TYR L  93      30.275  18.655  39.280  1.00 19.98           N  
ATOM    701  CA  TYR L  93      29.946  19.636  38.282  1.00 20.79           C  
ATOM    702  CB  TYR L  93      29.004  19.145  37.165  1.00 22.35           C  
ATOM    703  CG  TYR L  93      29.555  17.982  36.410  1.00 24.11           C  
ATOM    704  CD1 TYR L  93      30.439  18.157  35.374  1.00 24.79           C  
ATOM    705  CD2 TYR L  93      29.174  16.701  36.737  1.00 24.87           C  
ATOM    706  CE1 TYR L  93      30.937  17.082  34.676  1.00 25.53           C  
ATOM    707  CE2 TYR L  93      29.669  15.621  36.042  1.00 25.84           C  
ATOM    708  CZ  TYR L  93      30.551  15.809  35.006  1.00 27.04           C  
ATOM    709  OH  TYR L  93      31.064  14.708  34.287  1.00 29.16           O  
ATOM    710  C   TYR L  93      29.145  20.715  38.944  1.00 23.03           C  
ATOM    711  O   TYR L  93      28.386  20.462  39.879  1.00 23.36           O  
ATOM    712  N   CYS L  94      29.316  21.966  38.471  1.00 22.80           N  
ATOM    713  CA  CYS L  94      28.543  23.071  38.963  1.00 23.47           C  
ATOM    714  CB  CYS L  94      29.399  24.280  39.413  1.00 26.17           C  
ATOM    715  SG  CYS L  94      30.506  24.921  38.116  1.00 31.37           S  
ATOM    716  C   CYS L  94      27.675  23.497  37.823  1.00 22.59           C  
ATOM    717  O   CYS L  94      28.095  23.420  36.668  1.00 22.80           O  
ATOM    718  N   GLN L  95      26.423  23.922  38.100  1.00 22.62           N  
ATOM    719  CA  GLN L  95      25.608  24.321  36.989  1.00 21.70           C  
ATOM    720  CB  GLN L  95      24.445  23.397  36.609  1.00 19.76           C  
ATOM    721  CG  GLN L  95      23.311  23.468  37.627  1.00 20.32           C  
ATOM    722  CD  GLN L  95      22.016  23.098  36.925  1.00 24.23           C  
ATOM    723  OE1 GLN L  95      21.450  22.032  37.151  1.00 25.61           O  
ATOM    724  NE2 GLN L  95      21.518  24.011  36.050  1.00 25.22           N  
ATOM    725  C   GLN L  95      24.909  25.587  37.327  1.00 22.36           C  
ATOM    726  O   GLN L  95      24.513  25.832  38.467  1.00 22.20           O  
ATOM    727  N   ASN L  96      24.704  26.389  36.273  1.00 25.24           N  
ATOM    728  CA  ASN L  96      24.061  27.661  36.293  1.00 25.02           C  
ATOM    729  CB  ASN L  96      24.621  28.544  35.164  1.00 20.38           C  
ATOM    730  CG  ASN L  96      23.780  29.791  35.004  1.00 19.54           C  
ATOM    731  OD1 ASN L  96      23.058  30.194  35.913  1.00 14.77           O  
ATOM    732  ND2 ASN L  96      23.858  30.404  33.794  1.00 10.43           N  
ATOM    733  C   ASN L  96      22.608  27.409  36.005  1.00 26.03           C  
ATOM    734  O   ASN L  96      22.253  26.883  34.956  1.00 20.84           O  
ATOM    735  N   ASP L  97      21.818  27.563  37.073  1.00 13.13           N  
ATOM    736  CA  ASP L  97      20.403  27.416  37.126  1.00 13.92           C  
ATOM    737  CB  ASP L  97      19.934  26.928  38.506  1.00 14.67           C  
ATOM    738  CG  ASP L  97      18.630  26.167  38.318  1.00 13.58           C  
ATOM    739  OD1 ASP L  97      18.168  26.067  37.149  1.00 14.47           O  
ATOM    740  OD2 ASP L  97      18.088  25.660  39.334  1.00 14.46           O1-
ATOM    741  C   ASP L  97      19.725  28.719  36.808  1.00 16.46           C  
ATOM    742  O   ASP L  97      18.500  28.784  36.823  1.00 20.04           O  
ATOM    743  N   TYR L  98      20.492  29.823  36.686  1.00 17.97           N  
ATOM    744  CA  TYR L  98      19.940  31.150  36.534  1.00 18.12           C  
ATOM    745  CB  TYR L  98      20.999  32.243  36.792  1.00 19.97           C  
ATOM    746  CG  TYR L  98      20.387  33.579  36.541  1.00 21.01           C  
ATOM    747  CD1 TYR L  98      19.344  34.039  37.311  1.00 10.97           C  
ATOM    748  CD2 TYR L  98      20.892  34.390  35.553  1.00 20.35           C  
ATOM    749  CE1 TYR L  98      18.792  35.277  37.071  1.00 23.25           C  
ATOM    750  CE2 TYR L  98      20.345  35.627  35.309  1.00 11.44           C  
ATOM    751  CZ  TYR L  98      19.288  36.072  36.066  1.00 12.70           C  
ATOM    752  OH  TYR L  98      18.722  37.340  35.818  1.00 13.57           O  
ATOM    753  C   TYR L  98      19.228  31.432  35.235  1.00 18.22           C  
ATOM    754  O   TYR L  98      18.104  31.936  35.268  1.00 18.98           O  
ATOM    755  N   THR L  99      19.822  31.125  34.059  1.00 16.96           N  
ATOM    756  CA  THR L  99      19.148  31.468  32.831  1.00 16.84           C  
ATOM    757  CB  THR L  99      19.620  32.736  32.182  1.00 19.33           C  
ATOM    758  OG1 THR L  99      21.007  32.657  31.888  1.00  0.00           O  
ATOM    759  CG2 THR L  99      19.328  33.921  33.107  1.00  0.00           C  
ATOM    760  C   THR L  99      19.365  30.395  31.815  1.00 17.50           C  
ATOM    761  O   THR L  99      20.155  29.474  32.012  1.00 17.29           O  
ATOM    762  N   TYR L 100      18.649  30.517  30.679  1.00 17.68           N  
ATOM    763  CA  TYR L 100      18.697  29.565  29.611  1.00 17.44           C  
ATOM    764  CB  TYR L 100      17.353  29.436  28.873  1.00 17.25           C  
ATOM    765  CG  TYR L 100      16.327  29.116  29.908  1.00 18.65           C  
ATOM    766  CD1 TYR L 100      16.209  27.848  30.431  1.00 19.36           C  
ATOM    767  CD2 TYR L 100      15.475  30.099  30.357  1.00 20.02           C  
ATOM    768  CE1 TYR L 100      15.262  27.572  31.390  1.00 21.38           C  
ATOM    769  CE2 TYR L 100      14.526  29.833  31.315  1.00 22.94           C  
ATOM    770  CZ  TYR L 100      14.420  28.565  31.834  1.00 22.85           C  
ATOM    771  OH  TYR L 100      13.449  28.282  32.819  1.00 25.03           O  
ATOM    772  C   TYR L 100      19.713  30.051  28.626  1.00 16.34           C  
ATOM    773  O   TYR L 100      19.854  31.254  28.413  1.00 18.61           O  
ATOM    774  N   PRO L 101      20.450  29.145  28.040  1.00 17.40           N  
ATOM    775  CA  PRO L 101      20.294  27.755  28.354  1.00 17.73           C  
ATOM    776  CD  PRO L 101      20.902  29.338  26.672  1.00 16.58           C  
ATOM    777  CB  PRO L 101      20.758  26.974  27.124  1.00 16.28           C  
ATOM    778  CG  PRO L 101      21.545  27.996  26.290  1.00 16.68           C  
ATOM    779  C   PRO L 101      21.052  27.424  29.591  1.00 16.69           C  
ATOM    780  O   PRO L 101      21.988  28.146  29.932  1.00 16.08           O  
ATOM    781  N   LEU L 102      20.674  26.333  30.277  1.00 14.63           N  
ATOM    782  CA  LEU L 102      21.386  26.006  31.469  1.00 13.69           C  
ATOM    783  CB  LEU L 102      20.693  24.942  32.341  1.00 13.89           C  
ATOM    784  CG  LEU L 102      19.337  25.420  32.898  1.00 16.37           C  
ATOM    785  CD1 LEU L 102      18.666  24.345  33.764  1.00 17.87           C  
ATOM    786  CD2 LEU L 102      19.474  26.769  33.622  1.00 15.29           C  
ATOM    787  C   LEU L 102      22.731  25.506  31.056  1.00 13.58           C  
ATOM    788  O   LEU L 102      22.873  24.832  30.036  1.00 14.37           O  
ATOM    789  N   THR L 103      23.769  25.860  31.839  1.00 20.47           N  
ATOM    790  CA  THR L 103      25.106  25.461  31.500  1.00 20.55           C  
ATOM    791  CB  THR L 103      25.967  26.612  31.072  1.00 20.19           C  
ATOM    792  OG1 THR L 103      26.064  27.566  32.119  1.00 19.65           O  
ATOM    793  CG2 THR L 103      25.341  27.260  29.826  1.00 18.66           C  
ATOM    794  C   THR L 103      25.778  24.824  32.680  1.00 21.53           C  
ATOM    795  O   THR L 103      25.562  25.208  33.828  1.00 20.89           O  
ATOM    796  N   PHE L 104      26.644  23.826  32.398  1.00 21.41           N  
ATOM    797  CA  PHE L 104      27.352  23.103  33.419  1.00 21.92           C  
ATOM    798  CB  PHE L 104      27.237  21.571  33.295  1.00 22.01           C  
ATOM    799  CG  PHE L 104      25.844  21.113  33.568  1.00 21.52           C  
ATOM    800  CD1 PHE L 104      24.876  21.164  32.595  1.00 21.38           C  
ATOM    801  CD2 PHE L 104      25.512  20.606  34.801  1.00 21.79           C  
ATOM    802  CE1 PHE L 104      23.596  20.729  32.852  1.00 22.15           C  
ATOM    803  CE2 PHE L 104      24.235  20.170  35.062  1.00 22.44           C  
ATOM    804  CZ  PHE L 104      23.271  20.231  34.089  1.00 21.19           C  
ATOM    805  C   PHE L 104      28.812  23.394  33.248  1.00 23.56           C  
ATOM    806  O   PHE L 104      29.256  23.847  32.193  1.00 23.01           O  
ATOM    807  N   GLY L 105      29.600  23.164  34.313  1.00 23.16           N  
ATOM    808  CA  GLY L 105      31.018  23.366  34.231  1.00 23.72           C  
ATOM    809  C   GLY L 105      31.628  22.099  33.706  1.00 25.01           C  
ATOM    810  O   GLY L 105      30.936  21.107  33.480  1.00 24.87           O  
ATOM    811  N   ALA L 106      32.958  22.126  33.489  1.00 25.85           N  
ATOM    812  CA  ALA L 106      33.742  21.024  32.999  1.00 24.66           C  
ATOM    813  CB  ALA L 106      35.200  21.419  32.715  1.00 21.85           C  
ATOM    814  C   ALA L 106      33.757  19.921  34.013  1.00 25.09           C  
ATOM    815  O   ALA L 106      33.802  18.743  33.662  1.00 23.19           O  
ATOM    816  N   GLY L 107      33.770  20.280  35.309  1.00 21.43           N  
ATOM    817  CA  GLY L 107      33.776  19.295  36.354  1.00 21.12           C  
ATOM    818  C   GLY L 107      35.150  19.194  36.937  1.00 22.00           C  
ATOM    819  O   GLY L 107      36.141  19.556  36.303  1.00 25.64           O  
ATOM    820  N   THR L 108      35.224  18.718  38.198  1.00 20.69           N  
ATOM    821  CA  THR L 108      36.476  18.497  38.864  1.00 20.72           C  
ATOM    822  CB  THR L 108      36.668  19.363  40.077  1.00 22.05           C  
ATOM    823  OG1 THR L 108      36.612  20.733  39.708  1.00 22.41           O  
ATOM    824  CG2 THR L 108      38.030  19.045  40.718  1.00 20.46           C  
ATOM    825  C   THR L 108      36.456  17.074  39.327  1.00 21.83           C  
ATOM    826  O   THR L 108      35.570  16.667  40.078  1.00 20.60           O  
ATOM    827  N   LYS L 109      37.440  16.270  38.880  1.00 25.71           N  
ATOM    828  CA  LYS L 109      37.472  14.888  39.260  1.00 27.20           C  
ATOM    829  CB  LYS L 109      38.139  13.984  38.208  1.00 25.19           C  
ATOM    830  CG  LYS L 109      38.090  12.495  38.559  1.00 29.54           C  
ATOM    831  CD  LYS L 109      38.429  11.567  37.389  1.00 32.35           C  
ATOM    832  CE  LYS L 109      38.400  10.084  37.764  1.00 36.44           C  
ATOM    833  NZ  LYS L 109      38.741   9.253  36.586  1.00 40.42           N1+
ATOM    834  C   LYS L 109      38.249  14.780  40.531  1.00 28.60           C  
ATOM    835  O   LYS L 109      39.319  15.370  40.674  1.00 26.42           O  
ATOM    836  N   LEU L 110      37.722  14.009  41.498  1.00 31.77           N  
ATOM    837  CA  LEU L 110      38.403  13.913  42.753  1.00 31.51           C  
ATOM    838  CB  LEU L 110      37.440  14.090  43.941  1.00 24.12           C  
ATOM    839  CG  LEU L 110      38.117  14.335  45.299  1.00 24.33           C  
ATOM    840  CD1 LEU L 110      38.839  15.691  45.321  1.00 24.60           C  
ATOM    841  CD2 LEU L 110      37.108  14.207  46.445  1.00 24.30           C  
ATOM    842  C   LEU L 110      39.012  12.545  42.808  1.00 32.61           C  
ATOM    843  O   LEU L 110      38.323  11.548  42.600  1.00 25.08           O  
ATOM    844  N   GLU L 111      40.335  12.468  43.067  1.00 24.73           N  
ATOM    845  CA  GLU L 111      41.024  11.207  43.138  1.00 25.16           C  
ATOM    846  CB  GLU L 111      42.318  11.147  42.311  1.00 30.53           C  
ATOM    847  CG  GLU L 111      42.116  11.221  40.801  1.00 35.91           C  
ATOM    848  CD  GLU L 111      43.492  11.150  40.160  1.00 40.93           C  
ATOM    849  OE1 GLU L 111      44.305  12.087  40.388  1.00 42.57           O  
ATOM    850  OE2 GLU L 111      43.752  10.153  39.437  1.00 35.99           O1-
ATOM    851  C   GLU L 111      41.456  11.021  44.555  1.00 26.34           C  
ATOM    852  O   GLU L 111      41.647  11.990  45.287  1.00 31.34           O  
ATOM    853  N   LEU L 112      41.607   9.749  44.985  1.00 29.67           N  
ATOM    854  CA  LEU L 112      42.034   9.474  46.327  1.00 29.98           C  
ATOM    855  CB  LEU L 112      41.351   8.253  46.970  1.00 28.05           C  
ATOM    856  CG  LEU L 112      39.866   8.467  47.304  1.00 26.25           C  
ATOM    857  CD1 LEU L 112      39.253   7.209  47.937  1.00 29.98           C  
ATOM    858  CD2 LEU L 112      39.672   9.716  48.181  1.00 25.85           C  
ATOM    859  C   LEU L 112      43.492   9.161  46.293  1.00 31.34           C  
ATOM    860  O   LEU L 112      43.951   8.304  45.541  1.00 28.83           O  
ATOM    861  N   LYS L 113      44.256   9.868  47.138  1.00 27.87           N  
ATOM    862  CA  LYS L 113      45.670   9.695  47.217  1.00 27.99           C  
ATOM    863  CB  LYS L 113      46.401  11.047  47.278  1.00 35.79           C  
ATOM    864  CG  LYS L 113      47.908  10.967  47.053  1.00 40.86           C  
ATOM    865  CD  LYS L 113      48.540  12.325  46.746  1.00 44.19           C  
ATOM    866  CE  LYS L 113      48.993  13.100  47.982  1.00 47.25           C  
ATOM    867  NZ  LYS L 113      47.823  13.475  48.802  1.00 49.11           N1+
ATOM    868  C   LYS L 113      45.931   8.955  48.523  1.00 28.79           C  
ATOM    869  O   LYS L 113      44.948   8.707  49.274  1.00 36.37           O  
ATOM    870  OXT LYS L 113      47.121   8.633  48.788  1.00  0.00           O1-
TER     871      LYS L 113 
HETATM  872  N   UNK H 114       8.157   5.956  45.289  1.00 43.81           N  
HETATM  873  CA  UNK H 114       9.117   7.078  45.183  1.00 43.68           C  
HETATM  874  C   UNK H 114       9.143   7.624  43.794  1.00 43.48           C  
HETATM  875  O   UNK H 114       8.593   7.036  42.865  1.00 40.89           O  
ATOM    876  N   VAL H 115       9.794   8.787  43.626  1.00 37.95           N  
ATOM    877  CA  VAL H 115       9.926   9.371  42.327  1.00 37.49           C  
ATOM    878  CB  VAL H 115      10.469  10.769  42.391  1.00 36.68           C  
ATOM    879  CG1 VAL H 115      10.641  11.308  40.963  1.00 35.92           C  
ATOM    880  CG2 VAL H 115       9.541  11.613  43.282  1.00 37.23           C  
ATOM    881  C   VAL H 115      10.918   8.540  41.582  1.00 37.10           C  
ATOM    882  O   VAL H 115      11.968   8.192  42.121  1.00 35.42           O  
ATOM    883  N   HIS H 116      10.599   8.178  40.322  1.00 40.38           N  
ATOM    884  CA  HIS H 116      11.527   7.393  39.557  1.00 40.35           C  
ATOM    885  ND1 HIS H 116      10.551   5.199  42.013  1.00  0.00           N  
ATOM    886  CG  HIS H 116      11.545   5.354  41.073  1.00 50.65           C  
ATOM    887  CB  HIS H 116      11.314   5.875  39.686  1.00 37.50           C  
ATOM    888  NE2 HIS H 116      12.442   4.532  42.972  1.00 60.86           N  
ATOM    889  CD2 HIS H 116      12.694   4.941  41.675  1.00  0.00           C  
ATOM    890  CE1 HIS H 116      11.143   4.706  43.130  1.00  0.00           C  
ATOM    891  C   HIS H 116      11.353   7.726  38.111  1.00 38.94           C  
ATOM    892  O   HIS H 116      10.244   7.990  37.648  1.00 33.07           O  
ATOM    893  N   LEU H 117      12.472   7.720  37.361  1.00 29.84           N  
ATOM    894  CA  LEU H 117      12.445   8.011  35.956  1.00 29.12           C  
ATOM    895  CB  LEU H 117      13.318   9.226  35.601  1.00 28.63           C  
ATOM    896  CG  LEU H 117      12.833  10.537  36.251  1.00 27.94           C  
ATOM    897  CD1 LEU H 117      13.739  11.720  35.874  1.00 27.78           C  
ATOM    898  CD2 LEU H 117      11.358  10.809  35.918  1.00 27.34           C  
ATOM    899  C   LEU H 117      13.021   6.824  35.246  1.00 29.05           C  
ATOM    900  O   LEU H 117      14.198   6.502  35.407  1.00 28.30           O  
ATOM    901  N   GLN H 118      12.200   6.150  34.417  1.00 28.39           N  
ATOM    902  CA  GLN H 118      12.662   4.983  33.724  1.00 29.10           C  
ATOM    903  CB  GLN H 118      11.625   3.846  33.729  1.00 35.45           C  
ATOM    904  CG  GLN H 118      12.101   2.563  33.049  1.00 44.98           C  
ATOM    905  CD  GLN H 118      13.012   1.821  34.017  1.00 53.83           C  
ATOM    906  OE1 GLN H 118      12.570   1.338  35.056  1.00 55.10           O  
ATOM    907  NE2 GLN H 118      14.322   1.725  33.664  1.00 51.15           N  
ATOM    908  C   GLN H 118      12.899   5.366  32.300  1.00 28.12           C  
ATOM    909  O   GLN H 118      11.991   5.827  31.610  1.00 32.35           O  
ATOM    910  N   GLN H 119      14.142   5.183  31.813  1.00 25.93           N  
ATOM    911  CA  GLN H 119      14.414   5.556  30.456  1.00 25.06           C  
ATOM    912  CB  GLN H 119      15.709   6.366  30.275  1.00 27.42           C  
ATOM    913  CG  GLN H 119      15.631   7.738  30.954  1.00 27.53           C  
ATOM    914  CD  GLN H 119      16.774   8.598  30.434  1.00 29.05           C  
ATOM    915  OE1 GLN H 119      17.591   9.105  31.199  1.00 29.47           O  
ATOM    916  NE2 GLN H 119      16.827   8.773  29.086  1.00 23.74           N  
ATOM    917  C   GLN H 119      14.459   4.330  29.602  1.00 25.86           C  
ATOM    918  O   GLN H 119      14.565   3.210  30.099  1.00 29.40           O  
ATOM    919  N   SER H 120      14.350   4.527  28.272  1.00 25.97           N  
ATOM    920  CA  SER H 120      14.330   3.435  27.341  1.00 25.42           C  
ATOM    921  CB  SER H 120      13.887   3.852  25.930  1.00 32.21           C  
ATOM    922  OG  SER H 120      14.755   4.854  25.421  1.00 34.54           O  
ATOM    923  C   SER H 120      15.700   2.836  27.268  1.00 26.27           C  
ATOM    924  O   SER H 120      16.665   3.402  27.773  1.00 32.39           O  
ATOM    925  N   GLY H 121      15.811   1.651  26.636  1.00 24.35           N  
ATOM    926  CA  GLY H 121      17.061   0.946  26.593  1.00 23.58           C  
ATOM    927  C   GLY H 121      17.992   1.608  25.625  1.00 24.78           C  
ATOM    928  O   GLY H 121      17.604   2.483  24.854  1.00 23.71           O  
ATOM    929  N   ALA H 122      19.267   1.165  25.642  1.00 22.80           N  
ATOM    930  CA  ALA H 122      20.295   1.713  24.803  1.00 23.37           C  
ATOM    931  CB  ALA H 122      21.691   1.130  25.084  1.00 22.42           C  
ATOM    932  C   ALA H 122      19.955   1.402  23.386  1.00 25.45           C  
ATOM    933  O   ALA H 122      19.243   0.439  23.106  1.00 26.16           O  
ATOM    934  N   GLU H 123      20.433   2.237  22.441  1.00 27.69           N  
ATOM    935  CA  GLU H 123      20.098   1.939  21.084  1.00 27.76           C  
ATOM    936  CB  GLU H 123      18.894   2.725  20.548  1.00 35.78           C  
ATOM    937  CG  GLU H 123      17.564   2.209  21.092  1.00 40.40           C  
ATOM    938  CD  GLU H 123      16.444   2.911  20.348  1.00 48.54           C  
ATOM    939  OE1 GLU H 123      16.285   2.641  19.128  1.00 49.79           O  
ATOM    940  OE2 GLU H 123      15.733   3.729  20.988  1.00 48.63           O1-
ATOM    941  C   GLU H 123      21.246   2.182  20.159  1.00 28.72           C  
ATOM    942  O   GLU H 123      22.154   2.967  20.427  1.00 34.41           O  
ATOM    943  N   LEU H 124      21.218   1.448  19.031  1.00 28.25           N  
ATOM    944  CA  LEU H 124      22.175   1.568  17.975  1.00 28.26           C  
ATOM    945  CB  LEU H 124      22.808   0.222  17.584  1.00 27.13           C  
ATOM    946  CG  LEU H 124      23.722   0.293  16.346  1.00 28.28           C  
ATOM    947  CD1 LEU H 124      24.970   1.149  16.603  1.00 28.46           C  
ATOM    948  CD2 LEU H 124      24.052  -1.113  15.825  1.00 28.51           C  
ATOM    949  C   LEU H 124      21.408   2.040  16.785  1.00 29.74           C  
ATOM    950  O   LEU H 124      20.442   1.402  16.370  1.00 28.07           O  
ATOM    951  N   MET H 125      21.810   3.186  16.206  1.00 30.03           N  
ATOM    952  CA  MET H 125      21.090   3.669  15.067  1.00 31.18           C  
ATOM    953  CB  MET H 125      20.238   4.920  15.347  1.00 32.06           C  
ATOM    954  CG  MET H 125      18.930   4.615  16.078  1.00 47.44           C  
ATOM    955  SD  MET H 125      19.121   4.075  17.799  1.00 51.46           S  
ATOM    956  CE  MET H 125      19.563   5.721  18.417  1.00 53.37           C  
ATOM    957  C   MET H 125      22.066   4.002  13.991  1.00 32.34           C  
ATOM    958  O   MET H 125      23.231   4.299  14.249  1.00 30.31           O  
ATOM    959  N   LYS H 126      21.587   3.924  12.736  1.00 30.79           N  
ATOM    960  CA  LYS H 126      22.369   4.210  11.568  1.00 32.17           C  
ATOM    961  CB  LYS H 126      21.687   3.732  10.276  1.00 33.02           C  
ATOM    962  CG  LYS H 126      21.523   2.214  10.200  1.00 47.37           C  
ATOM    963  CD  LYS H 126      22.853   1.470  10.093  1.00 52.71           C  
ATOM    964  CE  LYS H 126      23.388   1.430   8.663  1.00 54.91           C  
ATOM    965  NZ  LYS H 126      23.358   2.792   8.085  1.00 55.76           N1+
ATOM    966  C   LYS H 126      22.476   5.696  11.481  1.00 33.10           C  
ATOM    967  O   LYS H 126      21.620   6.413  11.987  1.00 32.33           O  
ATOM    968  N   PRO H 127      23.514   6.186  10.862  1.00 31.92           N  
ATOM    969  CA  PRO H 127      23.637   7.610  10.748  1.00 31.91           C  
ATOM    970  CD  PRO H 127      24.809   5.529  10.920  1.00 32.22           C  
ATOM    971  CB  PRO H 127      25.069   7.867  10.289  1.00 31.66           C  
ATOM    972  CG  PRO H 127      25.846   6.665  10.860  1.00 33.35           C  
ATOM    973  C   PRO H 127      22.585   8.133   9.827  1.00 33.16           C  
ATOM    974  O   PRO H 127      22.198   7.421   8.903  1.00 33.73           O  
ATOM    975  N   GLY H 128      22.088   9.359  10.080  1.00 32.81           N  
ATOM    976  CA  GLY H 128      21.108   9.961   9.223  1.00 31.99           C  
ATOM    977  C   GLY H 128      19.742   9.566   9.693  1.00 32.52           C  
ATOM    978  O   GLY H 128      18.743  10.147   9.274  1.00 33.52           O  
ATOM    979  N   ALA H 129      19.669   8.565  10.589  1.00 29.91           N  
ATOM    980  CA  ALA H 129      18.417   8.062  11.088  1.00 28.87           C  
ATOM    981  CB  ALA H 129      18.510   6.629  11.640  1.00 28.07           C  
ATOM    982  C   ALA H 129      17.948   8.935  12.210  1.00 29.62           C  
ATOM    983  O   ALA H 129      18.623   9.883  12.604  1.00 28.80           O  
ATOM    984  N   SER H 130      16.728   8.658  12.717  1.00 28.31           N  
ATOM    985  CA  SER H 130      16.195   9.402  13.823  1.00 27.18           C  
ATOM    986  CB  SER H 130      14.920  10.191  13.477  1.00 31.42           C  
ATOM    987  OG  SER H 130      13.871   9.301  13.127  1.00 37.29           O  
ATOM    988  C   SER H 130      15.842   8.420  14.902  1.00 26.46           C  
ATOM    989  O   SER H 130      15.491   7.275  14.621  1.00 28.93           O  
ATOM    990  N   VAL H 131      15.943   8.840  16.181  1.00 25.05           N  
ATOM    991  CA  VAL H 131      15.640   7.941  17.262  1.00 23.31           C  
ATOM    992  CB  VAL H 131      16.867   7.440  17.968  1.00 23.40           C  
ATOM    993  CG1 VAL H 131      17.585   8.635  18.619  1.00 21.02           C  
ATOM    994  CG2 VAL H 131      16.447   6.353  18.968  1.00 23.46           C  
ATOM    995  C   VAL H 131      14.804   8.670  18.268  1.00 23.29           C  
ATOM    996  O   VAL H 131      14.916   9.886  18.422  1.00 23.51           O  
ATOM    997  N   LYS H 132      13.920   7.932  18.975  1.00 24.77           N  
ATOM    998  CA  LYS H 132      13.077   8.552  19.956  1.00 24.33           C  
ATOM    999  CB  LYS H 132      11.583   8.432  19.605  1.00 23.94           C  
ATOM   1000  CG  LYS H 132      10.664   9.346  20.417  1.00 27.21           C  
ATOM   1001  CD  LYS H 132       9.255   9.446  19.826  1.00 28.44           C  
ATOM   1002  CE  LYS H 132       8.313  10.369  20.602  1.00 21.56           C  
ATOM   1003  NZ  LYS H 132       6.999  10.432  19.922  1.00 21.43           N1+
ATOM   1004  C   LYS H 132      13.302   7.847  21.256  1.00 25.45           C  
ATOM   1005  O   LYS H 132      13.050   6.649  21.377  1.00 24.29           O  
ATOM   1006  N   ILE H 133      13.763   8.596  22.275  1.00 21.45           N  
ATOM   1007  CA  ILE H 133      14.052   8.048  23.569  1.00 20.66           C  
ATOM   1008  CB  ILE H 133      15.292   8.629  24.188  1.00 19.00           C  
ATOM   1009  CG1 ILE H 133      15.725   7.830  25.423  1.00 22.77           C  
ATOM   1010  CG2 ILE H 133      15.026  10.111  24.483  1.00 20.47           C  
ATOM   1011  CD1 ILE H 133      17.099   8.244  25.949  1.00 23.09           C  
ATOM   1012  C   ILE H 133      12.907   8.404  24.461  1.00 21.36           C  
ATOM   1013  O   ILE H 133      12.350   9.497  24.365  1.00 18.58           O  
ATOM   1014  N   SER H 134      12.509   7.469  25.346  1.00 27.27           N  
ATOM   1015  CA  SER H 134      11.380   7.725  26.194  1.00 28.21           C  
ATOM   1016  CB  SER H 134      10.306   6.629  26.111  1.00 25.64           C  
ATOM   1017  OG  SER H 134      10.837   5.393  26.566  1.00 30.60           O  
ATOM   1018  C   SER H 134      11.837   7.793  27.620  1.00 29.17           C  
ATOM   1019  O   SER H 134      12.882   7.255  27.981  1.00 25.86           O  
ATOM   1020  N   CYS H 135      11.055   8.506  28.458  1.00 24.35           N  
ATOM   1021  CA  CYS H 135      11.339   8.657  29.856  1.00 24.77           C  
ATOM   1022  CB  CYS H 135      11.926  10.051  30.167  1.00 25.16           C  
ATOM   1023  SG  CYS H 135      12.252  10.366  31.926  1.00 28.41           S  
ATOM   1024  C   CYS H 135      10.032   8.521  30.575  1.00 25.35           C  
ATOM   1025  O   CYS H 135       9.180   9.402  30.488  1.00 24.00           O  
ATOM   1026  N   LYS H 136       9.841   7.410  31.317  1.00 23.02           N  
ATOM   1027  CA  LYS H 136       8.596   7.208  32.004  1.00 23.52           C  
ATOM   1028  CB  LYS H 136       8.135   5.745  32.055  1.00 25.69           C  
ATOM   1029  CG  LYS H 136       6.806   5.581  32.793  1.00 28.25           C  
ATOM   1030  CD  LYS H 136       6.170   4.204  32.632  0.67 29.96           C  
ATOM   1031  CE  LYS H 136       4.877   4.032  33.435  0.67 30.07           C  
ATOM   1032  NZ  LYS H 136       3.768   4.758  32.777  0.67 29.63           N1+
ATOM   1033  C   LYS H 136       8.756   7.660  33.416  1.00 24.54           C  
ATOM   1034  O   LYS H 136       9.677   7.248  34.117  1.00 23.50           O  
ATOM   1035  N   ALA H 137       7.824   8.513  33.880  1.00 25.20           N  
ATOM   1036  CA  ALA H 137       7.922   9.040  35.207  1.00 25.61           C  
ATOM   1037  CB  ALA H 137       7.793  10.570  35.266  1.00 23.84           C  
ATOM   1038  C   ALA H 137       6.824   8.472  36.044  1.00 27.76           C  
ATOM   1039  O   ALA H 137       5.719   8.226  35.563  1.00 26.93           O  
ATOM   1040  N   SER H 138       7.126   8.217  37.333  1.00 26.17           N  
ATOM   1041  CA  SER H 138       6.123   7.704  38.219  1.00 26.20           C  
ATOM   1042  CB  SER H 138       6.082   6.166  38.271  1.00 26.46           C  
ATOM   1043  OG  SER H 138       7.314   5.662  38.765  1.00 27.16           O  
ATOM   1044  C   SER H 138       6.441   8.194  39.593  1.00 27.51           C  
ATOM   1045  O   SER H 138       7.576   8.574  39.881  1.00 27.60           O  
ATOM   1046  N   GLY H 139       5.443   8.203  40.503  1.00 20.70           N  
ATOM   1047  CA  GLY H 139       5.707   8.578  41.864  1.00 19.51           C  
ATOM   1048  C   GLY H 139       5.284   9.990  42.142  1.00 19.83           C  
ATOM   1049  O   GLY H 139       5.141  10.362  43.305  1.00 20.59           O  
ATOM   1050  N   TYR H 140       5.071  10.831  41.112  1.00 19.34           N  
ATOM   1051  CA  TYR H 140       4.699  12.188  41.409  1.00 18.94           C  
ATOM   1052  CB  TYR H 140       5.894  13.162  41.418  1.00 17.62           C  
ATOM   1053  CG  TYR H 140       6.508  13.207  40.057  1.00 17.32           C  
ATOM   1054  CD1 TYR H 140       7.372  12.222  39.631  1.00 15.79           C  
ATOM   1055  CD2 TYR H 140       6.227  14.247  39.201  1.00 16.58           C  
ATOM   1056  CE1 TYR H 140       7.933  12.273  38.374  1.00 15.32           C  
ATOM   1057  CE2 TYR H 140       6.784  14.303  37.944  1.00 16.70           C  
ATOM   1058  CZ  TYR H 140       7.641  13.315  37.525  1.00 15.99           C  
ATOM   1059  OH  TYR H 140       8.208  13.379  36.233  1.00 17.88           O  
ATOM   1060  C   TYR H 140       3.725  12.663  40.375  1.00 19.54           C  
ATOM   1061  O   TYR H 140       3.385  11.932  39.445  1.00 18.96           O  
ATOM   1062  N   THR H 141       3.215  13.903  40.540  1.00 20.70           N  
ATOM   1063  CA  THR H 141       2.312  14.440  39.564  1.00 21.62           C  
ATOM   1064  CB  THR H 141       1.401  15.521  40.104  1.00 22.65           C  
ATOM   1065  OG1 THR H 141       0.400  15.836  39.149  1.00 23.57           O  
ATOM   1066  CG2 THR H 141       2.204  16.776  40.489  1.00 23.00           C  
ATOM   1067  C   THR H 141       3.146  14.934  38.417  1.00 21.55           C  
ATOM   1068  O   THR H 141       3.869  15.926  38.492  1.00 22.83           O  
ATOM   1069  N   PHE H 142       3.011  14.218  37.291  1.00 20.97           N  
ATOM   1070  CA  PHE H 142       3.791  14.322  36.091  1.00 20.57           C  
ATOM   1071  CB  PHE H 142       3.279  13.266  35.092  1.00 20.04           C  
ATOM   1072  CG  PHE H 142       3.999  13.306  33.792  1.00 20.18           C  
ATOM   1073  CD1 PHE H 142       5.270  12.801  33.657  1.00 19.89           C  
ATOM   1074  CD2 PHE H 142       3.371  13.821  32.686  1.00 19.90           C  
ATOM   1075  CE1 PHE H 142       5.907  12.840  32.439  1.00 19.24           C  
ATOM   1076  CE2 PHE H 142       4.002  13.862  31.467  1.00 20.74           C  
ATOM   1077  CZ  PHE H 142       5.278  13.374  31.341  1.00 19.22           C  
ATOM   1078  C   PHE H 142       3.696  15.688  35.477  1.00 21.46           C  
ATOM   1079  O   PHE H 142       4.697  16.253  35.036  1.00 20.98           O  
ATOM   1080  N   ILE H 143       2.481  16.248  35.438  1.00 21.19           N  
ATOM   1081  CA  ILE H 143       2.181  17.501  34.807  1.00 21.57           C  
ATOM   1082  CB  ILE H 143       0.710  17.780  34.846  1.00 21.53           C  
ATOM   1083  CG1 ILE H 143       0.391  19.097  34.134  1.00 14.43           C  
ATOM   1084  CG2 ILE H 143       0.240  17.719  36.307  1.00 15.44           C  
ATOM   1085  CD1 ILE H 143      -1.106  19.312  33.902  1.00 13.48           C  
ATOM   1086  C   ILE H 143       2.889  18.660  35.451  1.00 21.49           C  
ATOM   1087  O   ILE H 143       3.269  19.614  34.775  1.00 21.26           O  
ATOM   1088  N   THR H 144       3.040  18.642  36.784  1.00 22.68           N  
ATOM   1089  CA  THR H 144       3.571  19.769  37.506  1.00 22.74           C  
ATOM   1090  CB  THR H 144       3.453  19.609  38.993  1.00 23.65           C  
ATOM   1091  OG1 THR H 144       2.095  19.411  39.355  1.00 27.20           O  
ATOM   1092  CG2 THR H 144       3.986  20.886  39.661  1.00 27.31           C  
ATOM   1093  C   THR H 144       5.016  20.071  37.200  1.00 22.93           C  
ATOM   1094  O   THR H 144       5.385  21.242  37.118  1.00 22.68           O  
ATOM   1095  N   TYR H 145       5.876  19.046  37.017  1.00 22.62           N  
ATOM   1096  CA  TYR H 145       7.301  19.269  36.934  1.00 21.47           C  
ATOM   1097  CB  TYR H 145       8.100  18.194  37.682  1.00 20.96           C  
ATOM   1098  CG  TYR H 145       7.645  18.218  39.097  1.00 21.64           C  
ATOM   1099  CD1 TYR H 145       6.492  17.559  39.463  1.00 21.89           C  
ATOM   1100  CD2 TYR H 145       8.365  18.893  40.055  1.00 21.77           C  
ATOM   1101  CE1 TYR H 145       6.061  17.569  40.768  1.00 23.03           C  
ATOM   1102  CE2 TYR H 145       7.936  18.904  41.362  1.00 23.00           C  
ATOM   1103  CZ  TYR H 145       6.783  18.246  41.721  1.00 23.59           C  
ATOM   1104  OH  TYR H 145       6.346  18.259  43.062  1.00 24.77           O  
ATOM   1105  C   TYR H 145       7.822  19.258  35.527  1.00 20.98           C  
ATOM   1106  O   TYR H 145       7.345  18.519  34.670  1.00 20.41           O  
ATOM   1107  N   TRP H 146       8.836  20.116  35.267  1.00 21.71           N  
ATOM   1108  CA  TRP H 146       9.481  20.224  33.989  1.00 21.60           C  
ATOM   1109  CB  TRP H 146      10.290  21.524  33.828  1.00 27.35           C  
ATOM   1110  CG  TRP H 146       9.460  22.777  33.694  1.00 27.19           C  
ATOM   1111  CD2 TRP H 146       9.318  23.503  32.465  1.00 26.89           C  
ATOM   1112  CD1 TRP H 146       8.747  23.463  34.633  1.00 27.56           C  
ATOM   1113  NE1 TRP H 146       8.165  24.570  34.063  1.00 20.43           N  
ATOM   1114  CE2 TRP H 146       8.511  24.608  32.728  1.00 26.89           C  
ATOM   1115  CE3 TRP H 146       9.828  23.270  31.219  1.00 21.11           C  
ATOM   1116  CZ2 TRP H 146       8.199  25.503  31.745  1.00 20.67           C  
ATOM   1117  CZ3 TRP H 146       9.506  24.172  30.227  1.00 22.71           C  
ATOM   1118  CH2 TRP H 146       8.708  25.267  30.487  1.00 21.35           C  
ATOM   1119  C   TRP H 146      10.449  19.092  33.871  1.00 22.65           C  
ATOM   1120  O   TRP H 146      11.131  18.739  34.831  1.00 28.40           O  
ATOM   1121  N   ILE H 147      10.546  18.497  32.668  1.00 24.08           N  
ATOM   1122  CA  ILE H 147      11.443  17.401  32.475  1.00 24.00           C  
ATOM   1123  CB  ILE H 147      10.825  16.212  31.798  1.00 25.47           C  
ATOM   1124  CG1 ILE H 147       9.721  15.624  32.690  1.00 24.03           C  
ATOM   1125  CG2 ILE H 147      11.943  15.211  31.466  1.00 22.72           C  
ATOM   1126  CD1 ILE H 147       8.901  14.535  32.007  1.00 31.47           C  
ATOM   1127  C   ILE H 147      12.545  17.909  31.614  1.00 22.99           C  
ATOM   1128  O   ILE H 147      12.310  18.519  30.573  1.00 21.20           O  
ATOM   1129  N   GLU H 148      13.791  17.663  32.052  1.00 17.58           N  
ATOM   1130  CA  GLU H 148      14.950  18.190  31.405  1.00 17.07           C  
ATOM   1131  CB  GLU H 148      15.940  18.743  32.437  1.00 18.72           C  
ATOM   1132  CG  GLU H 148      15.255  19.615  33.496  1.00 17.45           C  
ATOM   1133  CD  GLU H 148      14.734  20.898  32.869  1.00 24.61           C  
ATOM   1134  OE1 GLU H 148      15.546  21.636  32.253  1.00 26.37           O  
ATOM   1135  OE2 GLU H 148      13.509  21.159  33.002  1.00 23.91           O1-
ATOM   1136  C   GLU H 148      15.643  17.066  30.698  1.00 17.25           C  
ATOM   1137  O   GLU H 148      15.542  15.905  31.092  1.00 19.59           O  
ATOM   1138  N   TRP H 149      16.350  17.391  29.599  1.00 15.53           N  
ATOM   1139  CA  TRP H 149      17.074  16.382  28.881  1.00 15.45           C  
ATOM   1140  CB  TRP H 149      16.570  16.201  27.443  1.00 15.66           C  
ATOM   1141  CG  TRP H 149      15.159  15.672  27.394  1.00 17.16           C  
ATOM   1142  CD2 TRP H 149      14.828  14.277  27.363  1.00 17.34           C  
ATOM   1143  CD1 TRP H 149      13.977  16.353  27.388  1.00 18.19           C  
ATOM   1144  NE1 TRP H 149      12.926  15.467  27.357  1.00 18.81           N  
ATOM   1145  CE2 TRP H 149      13.436  14.186  27.341  1.00 18.83           C  
ATOM   1146  CE3 TRP H 149      15.620  13.165  27.354  1.00 18.12           C  
ATOM   1147  CZ2 TRP H 149      12.811  12.972  27.312  1.00 19.02           C  
ATOM   1148  CZ3 TRP H 149      14.986  11.943  27.322  1.00 18.25           C  
ATOM   1149  CH2 TRP H 149      13.611  11.851  27.302  1.00 18.12           C  
ATOM   1150  C   TRP H 149      18.503  16.825  28.831  1.00 17.06           C  
ATOM   1151  O   TRP H 149      18.797  17.949  28.429  1.00 17.13           O  
ATOM   1152  N   VAL H 150      19.433  15.939  29.245  1.00 20.30           N  
ATOM   1153  CA  VAL H 150      20.824  16.298  29.280  1.00 20.67           C  
ATOM   1154  CB  VAL H 150      21.382  16.319  30.674  1.00 16.64           C  
ATOM   1155  CG1 VAL H 150      22.886  16.624  30.604  1.00 15.61           C  
ATOM   1156  CG2 VAL H 150      20.579  17.335  31.505  1.00 17.39           C  
ATOM   1157  C   VAL H 150      21.628  15.308  28.484  1.00 22.86           C  
ATOM   1158  O   VAL H 150      21.378  14.103  28.511  1.00 19.79           O  
ATOM   1159  N   LYS H 151      22.642  15.822  27.756  1.00 22.10           N  
ATOM   1160  CA  LYS H 151      23.484  15.027  26.903  1.00 23.18           C  
ATOM   1161  CB  LYS H 151      23.706  15.704  25.539  1.00 21.93           C  
ATOM   1162  CG  LYS H 151      24.598  14.942  24.561  1.00 21.13           C  
ATOM   1163  CD  LYS H 151      24.663  15.601  23.181  1.00 23.89           C  
ATOM   1164  CE  LYS H 151      25.621  14.911  22.207  1.00 26.05           C  
ATOM   1165  NZ  LYS H 151      25.596  15.599  20.899  1.00 25.57           N1+
ATOM   1166  C   LYS H 151      24.831  14.909  27.544  1.00 24.78           C  
ATOM   1167  O   LYS H 151      25.333  15.867  28.131  1.00 23.01           O  
ATOM   1168  N   GLN H 152      25.449  13.709  27.471  1.00 22.26           N  
ATOM   1169  CA  GLN H 152      26.773  13.558  27.999  1.00 23.50           C  
ATOM   1170  CB  GLN H 152      26.824  12.929  29.402  1.00 23.53           C  
ATOM   1171  CG  GLN H 152      28.247  12.792  29.947  1.00 23.70           C  
ATOM   1172  CD  GLN H 152      28.181  12.240  31.362  1.00 25.51           C  
ATOM   1173  OE1 GLN H 152      27.337  11.405  31.682  1.00 24.94           O  
ATOM   1174  NE2 GLN H 152      29.098  12.724  32.241  1.00 21.80           N  
ATOM   1175  C   GLN H 152      27.541  12.669  27.073  1.00 26.70           C  
ATOM   1176  O   GLN H 152      27.225  11.491  26.915  1.00 27.47           O  
ATOM   1177  N   ARG H 153      28.590  13.228  26.445  1.00 32.03           N  
ATOM   1178  CA  ARG H 153      29.414  12.495  25.530  1.00 34.25           C  
ATOM   1179  CB  ARG H 153      30.161  13.410  24.545  1.00 36.63           C  
ATOM   1180  CG  ARG H 153      29.208  14.138  23.596  1.00 38.22           C  
ATOM   1181  CD  ARG H 153      29.834  15.332  22.876  1.00 41.96           C  
ATOM   1182  NE  ARG H 153      30.839  14.816  21.907  1.00 52.94           N  
ATOM   1183  CZ  ARG H 153      31.603  15.702  21.207  1.00 61.19           C  
ATOM   1184  NH1 ARG H 153      31.435  17.042  21.400  1.00 57.90           N1+
ATOM   1185  NH2 ARG H 153      32.540  15.255  20.322  1.00 60.62           N  
ATOM   1186  C   ARG H 153      30.412  11.743  26.345  1.00 38.25           C  
ATOM   1187  O   ARG H 153      30.710  12.111  27.479  1.00 40.74           O  
ATOM   1188  N   PRO H 154      30.941  10.688  25.798  1.00 46.01           N  
ATOM   1189  CA  PRO H 154      31.855   9.887  26.554  1.00 46.76           C  
ATOM   1190  CD  PRO H 154      30.280   9.932  24.747  1.00 45.47           C  
ATOM   1191  CB  PRO H 154      32.150   8.670  25.681  1.00 46.25           C  
ATOM   1192  CG  PRO H 154      30.860   8.508  24.852  1.00 46.93           C  
ATOM   1193  C   PRO H 154      33.055  10.669  26.971  1.00 48.40           C  
ATOM   1194  O   PRO H 154      33.698  11.290  26.128  1.00 46.66           O  
ATOM   1195  N   GLY H 155      33.364  10.659  28.280  1.00 41.62           N  
ATOM   1196  CA  GLY H 155      34.536  11.323  28.760  1.00 43.21           C  
ATOM   1197  C   GLY H 155      34.349  12.806  28.655  1.00 44.38           C  
ATOM   1198  O   GLY H 155      35.305  13.563  28.810  1.00 45.81           O  
ATOM   1199  N   HIS H 156      33.112  13.270  28.397  1.00 48.24           N  
ATOM   1200  CA  HIS H 156      32.899  14.687  28.287  1.00 47.45           C  
ATOM   1201  ND1 HIS H 156      34.177  15.923  25.509  1.00 63.75           N  
ATOM   1202  CG  HIS H 156      33.173  15.020  25.787  1.00 55.16           C  
ATOM   1203  CB  HIS H 156      32.252  15.136  26.966  1.00 52.07           C  
ATOM   1204  NE2 HIS H 156      34.243  14.382  23.907  1.00 57.19           N  
ATOM   1205  CD2 HIS H 156      33.229  14.088  24.800  1.00 62.92           C  
ATOM   1206  CE1 HIS H 156      34.785  15.492  24.375  1.00 64.66           C  
ATOM   1207  C   HIS H 156      31.977  15.094  29.389  1.00 46.29           C  
ATOM   1208  O   HIS H 156      31.582  14.271  30.213  1.00 48.88           O  
ATOM   1209  N   GLY H 157      31.639  16.399  29.442  1.00 40.39           N  
ATOM   1210  CA  GLY H 157      30.808  16.920  30.491  1.00 36.92           C  
ATOM   1211  C   GLY H 157      29.366  16.889  30.086  1.00 34.61           C  
ATOM   1212  O   GLY H 157      29.000  16.370  29.034  1.00 30.92           O  
ATOM   1213  N   LEU H 158      28.514  17.471  30.955  1.00 28.42           N  
ATOM   1214  CA  LEU H 158      27.088  17.522  30.797  1.00 26.45           C  
ATOM   1215  CB  LEU H 158      26.371  17.714  32.144  1.00 24.73           C  
ATOM   1216  CG  LEU H 158      26.558  16.520  33.097  1.00 24.80           C  
ATOM   1217  CD1 LEU H 158      25.928  16.779  34.469  1.00 25.33           C  
ATOM   1218  CD2 LEU H 158      26.019  15.228  32.471  1.00 24.10           C  
ATOM   1219  C   LEU H 158      26.720  18.671  29.910  1.00 26.66           C  
ATOM   1220  O   LEU H 158      27.342  19.732  29.953  1.00 26.36           O  
ATOM   1221  N   GLU H 159      25.682  18.470  29.070  1.00 26.71           N  
ATOM   1222  CA  GLU H 159      25.218  19.495  28.182  1.00 26.73           C  
ATOM   1223  CB  GLU H 159      25.654  19.234  26.731  1.00 25.58           C  
ATOM   1224  CG  GLU H 159      25.486  20.432  25.804  1.00 30.98           C  
ATOM   1225  CD  GLU H 159      25.983  20.023  24.428  1.00 38.41           C  
ATOM   1226  OE1 GLU H 159      26.412  18.850  24.276  1.00 41.27           O  
ATOM   1227  OE2 GLU H 159      25.943  20.883  23.510  1.00 33.67           O1-
ATOM   1228  C   GLU H 159      23.714  19.485  28.243  1.00 26.31           C  
ATOM   1229  O   GLU H 159      23.097  18.425  28.183  1.00 23.95           O  
ATOM   1230  N   TRP H 160      23.078  20.675  28.349  1.00 21.87           N  
ATOM   1231  CA  TRP H 160      21.646  20.752  28.498  1.00 20.70           C  
ATOM   1232  CB  TRP H 160      21.222  21.947  29.375  1.00 20.40           C  
ATOM   1233  CG  TRP H 160      19.738  22.109  29.596  1.00 21.35           C  
ATOM   1234  CD2 TRP H 160      18.940  23.140  28.990  1.00 21.47           C  
ATOM   1235  CD1 TRP H 160      18.899  21.396  30.402  1.00 22.10           C  
ATOM   1236  NE1 TRP H 160      17.627  21.912  30.331  1.00 21.47           N  
ATOM   1237  CE2 TRP H 160      17.639  22.987  29.467  1.00 22.01           C  
ATOM   1238  CE3 TRP H 160      19.267  24.134  28.115  1.00 22.53           C  
ATOM   1239  CZ2 TRP H 160      16.640  23.832  29.072  1.00 22.33           C  
ATOM   1240  CZ3 TRP H 160      18.256  24.980  27.715  1.00 22.84           C  
ATOM   1241  CH2 TRP H 160      16.967  24.830  28.184  1.00 23.31           C  
ATOM   1242  C   TRP H 160      21.018  20.907  27.148  1.00 21.01           C  
ATOM   1243  O   TRP H 160      21.382  21.800  26.388  1.00 21.85           O  
ATOM   1244  N   ILE H 161      20.135  19.955  26.778  1.00 18.55           N  
ATOM   1245  CA  ILE H 161      19.417  19.970  25.530  1.00 18.99           C  
ATOM   1246  CB  ILE H 161      18.923  18.601  25.172  1.00 20.98           C  
ATOM   1247  CG1 ILE H 161      20.120  17.641  25.084  1.00 21.50           C  
ATOM   1248  CG2 ILE H 161      18.120  18.695  23.863  1.00 20.47           C  
ATOM   1249  CD1 ILE H 161      19.726  16.166  25.070  1.00 26.76           C  
ATOM   1250  C   ILE H 161      18.237  20.903  25.553  1.00 20.34           C  
ATOM   1251  O   ILE H 161      18.084  21.748  24.672  1.00 21.50           O  
ATOM   1252  N   GLY H 162      17.374  20.783  26.586  1.00 19.64           N  
ATOM   1253  CA  GLY H 162      16.169  21.568  26.657  1.00 18.99           C  
ATOM   1254  C   GLY H 162      15.257  20.926  27.662  1.00 20.40           C  
ATOM   1255  O   GLY H 162      15.601  19.913  28.268  1.00 23.86           O  
ATOM   1256  N   ASP H 163      14.061  21.518  27.883  1.00 24.90           N  
ATOM   1257  CA  ASP H 163      13.131  20.966  28.829  1.00 24.05           C  
ATOM   1258  CB  ASP H 163      13.243  21.597  30.232  1.00 25.93           C  
ATOM   1259  CG  ASP H 163      13.059  23.106  30.142  1.00 27.68           C  
ATOM   1260  OD1 ASP H 163      12.617  23.606  29.074  1.00 22.17           O  
ATOM   1261  OD2 ASP H 163      13.383  23.780  31.156  1.00 23.86           O1-
ATOM   1262  C   ASP H 163      11.734  21.122  28.313  1.00 23.87           C  
ATOM   1263  O   ASP H 163      11.491  21.863  27.363  1.00 27.25           O  
ATOM   1264  N   ILE H 164      10.778  20.370  28.901  1.00 16.84           N  
ATOM   1265  CA  ILE H 164       9.407  20.442  28.474  1.00 16.58           C  
ATOM   1266  CB  ILE H 164       9.003  19.279  27.613  1.00 16.89           C  
ATOM   1267  CG1 ILE H 164       7.562  19.451  27.104  1.00 16.14           C  
ATOM   1268  CG2 ILE H 164       9.245  17.987  28.411  1.00 15.60           C  
ATOM   1269  CD1 ILE H 164       7.179  18.456  26.010  1.00 15.78           C  
ATOM   1270  C   ILE H 164       8.524  20.430  29.681  1.00 18.12           C  
ATOM   1271  O   ILE H 164       8.822  19.763  30.670  1.00 17.96           O  
ATOM   1272  N   LEU H 165       7.399  21.174  29.628  1.00 18.18           N  
ATOM   1273  CA  LEU H 165       6.510  21.180  30.752  1.00 18.10           C  
ATOM   1274  CB  LEU H 165       5.968  22.596  31.039  1.00 20.44           C  
ATOM   1275  CG  LEU H 165       5.293  22.793  32.411  1.00 23.93           C  
ATOM   1276  CD1 LEU H 165       4.794  24.234  32.581  1.00 19.62           C  
ATOM   1277  CD2 LEU H 165       4.202  21.756  32.680  1.00 17.48           C  
ATOM   1278  C   LEU H 165       5.383  20.274  30.350  1.00 19.04           C  
ATOM   1279  O   LEU H 165       4.547  20.640  29.528  1.00 20.34           O  
ATOM   1280  N   PRO H 166       5.205  19.099  30.948  1.00 71.23           N  
ATOM   1281  CA  PRO H 166       4.110  18.235  30.558  1.00 72.39           C  
ATOM   1282  CD  PRO H 166       6.329  18.334  31.459  1.00 73.25           C  
ATOM   1283  CB  PRO H 166       4.391  16.879  31.195  1.00 73.42           C  
ATOM   1284  CG  PRO H 166       5.925  16.856  31.315  1.00 74.05           C  
ATOM   1285  C   PRO H 166       2.760  18.787  30.896  1.00 74.02           C  
ATOM   1286  O   PRO H 166       2.550  19.234  32.022  1.00 73.80           O  
ATOM   1287  N   GLY H 167       1.816  18.712  29.941  1.00 75.20           N  
ATOM   1288  CA  GLY H 167       0.478  19.188  30.120  1.00 76.71           C  
ATOM   1289  C   GLY H 167       0.325  20.385  29.248  1.00 77.35           C  
ATOM   1290  O   GLY H 167      -0.401  20.341  28.258  1.00 77.92           O  
ATOM   1291  N   SER H 168       1.042  21.476  29.578  1.00 77.90           N  
ATOM   1292  CA  SER H 168       0.982  22.671  28.786  1.00 78.31           C  
ATOM   1293  CB  SER H 168       1.649  23.878  29.468  1.00 77.48           C  
ATOM   1294  OG  SER H 168       3.020  23.609  29.716  1.00 73.97           O  
ATOM   1295  C   SER H 168       1.681  22.395  27.492  1.00 78.95           C  
ATOM   1296  O   SER H 168       1.311  22.913  26.441  1.00 79.71           O  
ATOM   1297  N   GLY H 169       2.724  21.550  27.537  1.00 79.52           N  
ATOM   1298  CA  GLY H 169       3.415  21.169  26.339  1.00 78.74           C  
ATOM   1299  C   GLY H 169       4.491  22.156  26.011  1.00 77.84           C  
ATOM   1300  O   GLY H 169       5.125  22.062  24.964  1.00 77.59           O  
ATOM   1301  N   SER H 170       4.767  23.108  26.913  1.00 26.62           N  
ATOM   1302  CA  SER H 170       5.690  24.160  26.570  1.00 26.73           C  
ATOM   1303  CB  SER H 170       5.718  25.306  27.597  1.00 29.98           C  
ATOM   1304  OG  SER H 170       6.195  24.830  28.847  1.00  0.00           O  
ATOM   1305  C   SER H 170       7.076  23.601  26.490  1.00 27.58           C  
ATOM   1306  O   SER H 170       7.432  22.691  27.237  1.00 30.38           O  
ATOM   1307  N   THR H 171       7.906  24.144  25.569  1.00 25.64           N  
ATOM   1308  CA  THR H 171       9.240  23.630  25.420  1.00 26.12           C  
ATOM   1309  CB  THR H 171       9.411  22.772  24.202  1.00 26.58           C  
ATOM   1310  OG1 THR H 171       9.175  23.534  23.027  1.00 26.49           O  
ATOM   1311  CG2 THR H 171       8.418  21.601  24.278  1.00 26.43           C  
ATOM   1312  C   THR H 171      10.223  24.756  25.287  1.00 27.26           C  
ATOM   1313  O   THR H 171       9.897  25.846  24.818  1.00 27.64           O  
ATOM   1314  N   ASN H 172      11.469  24.499  25.737  1.00 22.93           N  
ATOM   1315  CA  ASN H 172      12.568  25.417  25.613  1.00 23.18           C  
ATOM   1316  CB  ASN H 172      13.009  26.039  26.950  1.00 29.89           C  
ATOM   1317  CG  ASN H 172      11.936  27.001  27.434  1.00 33.01           C  
ATOM   1318  OD1 ASN H 172      11.480  26.922  28.573  1.00 35.01           O  
ATOM   1319  ND2 ASN H 172      11.527  27.945  26.546  1.00 34.65           N  
ATOM   1320  C   ASN H 172      13.729  24.594  25.149  1.00 23.36           C  
ATOM   1321  O   ASN H 172      14.035  23.564  25.747  1.00 28.98           O  
ATOM   1322  N   TYR H 173      14.432  25.037  24.088  1.00 25.31           N  
ATOM   1323  CA  TYR H 173      15.514  24.240  23.583  1.00 26.20           C  
ATOM   1324  CB  TYR H 173      15.340  23.793  22.116  1.00 23.74           C  
ATOM   1325  CG  TYR H 173      14.155  22.902  21.943  1.00 23.56           C  
ATOM   1326  CD1 TYR H 173      12.890  23.425  21.826  1.00 23.65           C  
ATOM   1327  CD2 TYR H 173      14.305  21.538  21.868  1.00 23.37           C  
ATOM   1328  CE1 TYR H 173      11.798  22.607  21.655  1.00 23.77           C  
ATOM   1329  CE2 TYR H 173      13.217  20.715  21.697  1.00 23.99           C  
ATOM   1330  CZ  TYR H 173      11.957  21.247  21.591  1.00 24.92           C  
ATOM   1331  OH  TYR H 173      10.836  20.407  21.418  1.00 25.77           O  
ATOM   1332  C   TYR H 173      16.757  25.073  23.571  1.00 27.71           C  
ATOM   1333  O   TYR H 173      16.708  26.301  23.536  1.00 25.73           O  
ATOM   1334  N   ASN H 174      17.917  24.392  23.638  1.00 27.34           N  
ATOM   1335  CA  ASN H 174      19.186  25.040  23.510  1.00 27.82           C  
ATOM   1336  CB  ASN H 174      20.348  24.114  23.923  1.00 25.58           C  
ATOM   1337  CG  ASN H 174      21.637  24.915  24.025  1.00 28.48           C  
ATOM   1338  OD1 ASN H 174      21.986  25.675  23.124  1.00 29.73           O  
ATOM   1339  ND2 ASN H 174      22.369  24.733  25.158  1.00 28.60           N  
ATOM   1340  C   ASN H 174      19.296  25.327  22.046  1.00 29.83           C  
ATOM   1341  O   ASN H 174      18.893  24.510  21.222  1.00 27.53           O  
ATOM   1342  N   GLU H 175      19.859  26.487  21.672  1.00 28.86           N  
ATOM   1343  CA  GLU H 175      19.893  26.876  20.291  1.00 30.78           C  
ATOM   1344  CB  GLU H 175      20.557  28.246  20.079  1.00 35.39           C  
ATOM   1345  CG  GLU H 175      20.555  28.710  18.620  1.00 38.81           C  
ATOM   1346  CD  GLU H 175      19.125  29.056  18.231  1.00 40.30           C  
ATOM   1347  OE1 GLU H 175      18.637  30.137  18.659  1.00 52.96           O  
ATOM   1348  OE2 GLU H 175      18.497  28.241  17.503  1.00 52.54           O1-
ATOM   1349  C   GLU H 175      20.665  25.865  19.507  1.00 30.98           C  
ATOM   1350  O   GLU H 175      20.323  25.567  18.363  1.00 32.09           O  
ATOM   1351  N   ASN H 176      21.727  25.296  20.104  1.00 30.21           N  
ATOM   1352  CA  ASN H 176      22.549  24.361  19.392  1.00 30.46           C  
ATOM   1353  CB  ASN H 176      23.717  23.832  20.244  1.00 31.72           C  
ATOM   1354  CG  ASN H 176      24.697  23.108  19.325  1.00 44.24           C  
ATOM   1355  OD1 ASN H 176      24.387  22.798  18.177  1.00  0.00           O  
ATOM   1356  ND2 ASN H 176      25.919  22.824  19.849  1.00  0.00           N  
ATOM   1357  C   ASN H 176      21.716  23.183  18.977  1.00 31.21           C  
ATOM   1358  O   ASN H 176      21.872  22.653  17.880  1.00 32.01           O  
ATOM   1359  N   PHE H 177      20.828  22.730  19.874  1.00 31.61           N  
ATOM   1360  CA  PHE H 177      19.957  21.600  19.700  1.00 31.51           C  
ATOM   1361  CB  PHE H 177      19.445  21.030  21.032  1.00 30.95           C  
ATOM   1362  CG  PHE H 177      20.630  20.364  21.639  1.00 30.29           C  
ATOM   1363  CD1 PHE H 177      20.921  19.065  21.314  1.00 30.20           C  
ATOM   1364  CD2 PHE H 177      21.466  21.027  22.503  1.00 30.11           C  
ATOM   1365  CE1 PHE H 177      22.014  18.428  21.851  1.00 27.35           C  
ATOM   1366  CE2 PHE H 177      22.563  20.395  23.045  1.00 26.52           C  
ATOM   1367  CZ  PHE H 177      22.841  19.091  22.722  1.00 26.88           C  
ATOM   1368  C   PHE H 177      18.785  21.863  18.805  1.00 33.91           C  
ATOM   1369  O   PHE H 177      18.179  20.909  18.318  1.00 34.09           O  
ATOM   1370  N   LYS H 178      18.364  23.133  18.632  1.00 35.68           N  
ATOM   1371  CA  LYS H 178      17.181  23.388  17.851  1.00 37.08           C  
ATOM   1372  CB  LYS H 178      16.855  24.884  17.659  1.00 41.64           C  
ATOM   1373  CG  LYS H 178      16.421  25.594  18.946  0.80 46.36           C  
ATOM   1374  CD  LYS H 178      16.372  27.122  18.835  0.80 49.92           C  
ATOM   1375  CE  LYS H 178      15.959  27.823  20.133  0.75 42.31           C  
ATOM   1376  NZ  LYS H 178      14.552  27.502  20.460  0.75 42.85           N1+
ATOM   1377  C   LYS H 178      17.323  22.762  16.497  1.00 38.30           C  
ATOM   1378  O   LYS H 178      18.295  22.979  15.774  1.00 42.11           O  
ATOM   1379  N   GLY H 179      16.316  21.938  16.144  1.00 36.92           N  
ATOM   1380  CA  GLY H 179      16.231  21.249  14.891  1.00 36.96           C  
ATOM   1381  C   GLY H 179      16.594  19.816  15.117  1.00 36.50           C  
ATOM   1382  O   GLY H 179      15.982  18.915  14.545  1.00 38.44           O  
ATOM   1383  N   LYS H 180      17.630  19.574  15.938  1.00 33.62           N  
ATOM   1384  CA  LYS H 180      18.077  18.249  16.247  1.00 31.18           C  
ATOM   1385  CB  LYS H 180      19.415  18.264  17.001  1.00 31.35           C  
ATOM   1386  CG  LYS H 180      19.953  16.877  17.357  1.00 33.50           C  
ATOM   1387  CD  LYS H 180      20.546  16.126  16.165  1.00 30.69           C  
ATOM   1388  CE  LYS H 180      21.966  16.589  15.821  1.00 35.59           C  
ATOM   1389  NZ  LYS H 180      22.486  15.831  14.662  1.00 29.10           N1+
ATOM   1390  C   LYS H 180      17.095  17.545  17.143  1.00 30.36           C  
ATOM   1391  O   LYS H 180      16.704  16.410  16.873  1.00 29.40           O  
ATOM   1392  N   ALA H 181      16.644  18.222  18.218  1.00 28.85           N  
ATOM   1393  CA  ALA H 181      15.861  17.536  19.209  1.00 27.69           C  
ATOM   1394  CB  ALA H 181      16.444  17.646  20.630  1.00 27.05           C  
ATOM   1395  C   ALA H 181      14.473  18.085  19.268  1.00 28.15           C  
ATOM   1396  O   ALA H 181      14.237  19.264  19.013  1.00 28.22           O  
ATOM   1397  N   THR H 182      13.508  17.196  19.584  1.00 25.13           N  
ATOM   1398  CA  THR H 182      12.131  17.570  19.721  1.00 23.88           C  
ATOM   1399  CB  THR H 182      11.288  17.104  18.569  1.00 25.86           C  
ATOM   1400  OG1 THR H 182      11.786  17.643  17.354  1.00 27.92           O  
ATOM   1401  CG2 THR H 182       9.836  17.559  18.793  1.00 23.69           C  
ATOM   1402  C   THR H 182      11.615  16.906  20.961  1.00 24.17           C  
ATOM   1403  O   THR H 182      11.758  15.695  21.130  1.00 25.79           O  
ATOM   1404  N   PHE H 183      10.977  17.686  21.860  1.00 22.63           N  
ATOM   1405  CA  PHE H 183      10.488  17.121  23.087  1.00 21.31           C  
ATOM   1406  CB  PHE H 183      10.749  17.977  24.339  1.00 22.10           C  
ATOM   1407  CG  PHE H 183      12.207  18.252  24.460  1.00 26.93           C  
ATOM   1408  CD1 PHE H 183      13.113  17.232  24.594  1.00 24.73           C  
ATOM   1409  CD2 PHE H 183      12.667  19.546  24.486  1.00 27.20           C  
ATOM   1410  CE1 PHE H 183      14.455  17.498  24.716  1.00 31.69           C  
ATOM   1411  CE2 PHE H 183      14.008  19.818  24.610  1.00 31.32           C  
ATOM   1412  CZ  PHE H 183      14.910  18.791  24.720  1.00 33.65           C  
ATOM   1413  C   PHE H 183       9.002  17.036  22.996  1.00 21.64           C  
ATOM   1414  O   PHE H 183       8.343  17.914  22.435  1.00 22.37           O  
ATOM   1415  N   THR H 184       8.431  15.952  23.545  1.00 19.25           N  
ATOM   1416  CA  THR H 184       7.015  15.775  23.530  1.00 19.35           C  
ATOM   1417  CB  THR H 184       6.581  14.991  22.323  1.00 22.50           C  
ATOM   1418  OG1 THR H 184       5.176  14.813  22.309  1.00 25.16           O  
ATOM   1419  CG2 THR H 184       7.319  13.648  22.309  1.00 23.39           C  
ATOM   1420  C   THR H 184       6.660  15.035  24.780  1.00 20.41           C  
ATOM   1421  O   THR H 184       7.531  14.428  25.403  1.00 22.56           O  
ATOM   1422  N   ALA H 185       5.384  15.090  25.209  1.00 27.68           N  
ATOM   1423  CA  ALA H 185       5.013  14.401  26.414  1.00 29.29           C  
ATOM   1424  CB  ALA H 185       4.925  15.322  27.641  1.00 23.53           C  
ATOM   1425  C   ALA H 185       3.656  13.793  26.222  1.00 31.63           C  
ATOM   1426  O   ALA H 185       2.801  14.343  25.530  1.00 26.56           O  
ATOM   1427  N   ASP H 186       3.443  12.612  26.837  1.00 25.65           N  
ATOM   1428  CA  ASP H 186       2.195  11.910  26.768  1.00 26.83           C  
ATOM   1429  CB  ASP H 186       2.374  10.475  26.233  1.00 34.49           C  
ATOM   1430  CG  ASP H 186       1.016   9.811  26.061  1.00 38.73           C  
ATOM   1431  OD1 ASP H 186      -0.017  10.514  26.213  1.00 39.09           O  
ATOM   1432  OD2 ASP H 186       0.999   8.583  25.777  1.00 41.24           O1-
ATOM   1433  C   ASP H 186       1.692  11.802  28.174  1.00 28.35           C  
ATOM   1434  O   ASP H 186       2.155  10.961  28.941  1.00 34.70           O  
ATOM   1435  N   SER H 187       0.712  12.650  28.541  1.00 31.82           N  
ATOM   1436  CA  SER H 187       0.207  12.681  29.883  1.00 32.42           C  
ATOM   1437  CB  SER H 187      -0.837  13.788  30.098  1.00 33.70           C  
ATOM   1438  OG  SER H 187      -0.244  15.061  29.903  1.00  0.00           O  
ATOM   1439  C   SER H 187      -0.458  11.381  30.205  1.00 33.57           C  
ATOM   1440  O   SER H 187      -0.457  10.942  31.354  1.00 33.38           O  
ATOM   1441  N   SER H 188      -1.051  10.719  29.198  1.00 31.54           N  
ATOM   1442  CA  SER H 188      -1.747   9.503  29.497  1.00 30.81           C  
ATOM   1443  CB  SER H 188      -2.416   8.870  28.264  1.00 36.82           C  
ATOM   1444  OG  SER H 188      -1.434   8.426  27.340  1.00 41.66           O  
ATOM   1445  C   SER H 188      -0.783   8.504  30.056  1.00 31.02           C  
ATOM   1446  O   SER H 188      -1.094   7.826  31.035  1.00 36.66           O  
ATOM   1447  N   SER H 189       0.390   8.357  29.404  1.00 30.22           N  
ATOM   1448  CA  SER H 189       1.418   7.427  29.794  1.00 28.37           C  
ATOM   1449  CB  SER H 189       2.263   6.931  28.604  1.00 31.01           C  
ATOM   1450  OG  SER H 189       2.978   8.007  28.016  1.00 32.21           O  
ATOM   1451  C   SER H 189       2.358   7.989  30.827  1.00 29.15           C  
ATOM   1452  O   SER H 189       3.158   7.244  31.391  1.00 32.24           O  
ATOM   1453  N   ASN H 190       2.309   9.306  31.113  1.00 24.15           N  
ATOM   1454  CA  ASN H 190       3.265   9.881  32.023  1.00 23.64           C  
ATOM   1455  CB  ASN H 190       3.200   9.337  33.464  1.00 25.11           C  
ATOM   1456  CG  ASN H 190       2.051  10.005  34.207  1.00 28.66           C  
ATOM   1457  OD1 ASN H 190       1.203  10.671  33.615  1.00 30.95           O  
ATOM   1458  ND2 ASN H 190       2.033   9.839  35.557  1.00 23.94           N  
ATOM   1459  C   ASN H 190       4.642   9.613  31.498  1.00 23.36           C  
ATOM   1460  O   ASN H 190       5.542   9.225  32.243  1.00 24.28           O  
ATOM   1461  N   THR H 191       4.842   9.809  30.180  1.00 24.25           N  
ATOM   1462  CA  THR H 191       6.144   9.590  29.624  1.00 24.01           C  
ATOM   1463  CB  THR H 191       6.195   8.400  28.710  1.00 26.51           C  
ATOM   1464  OG1 THR H 191       5.789   7.230  29.401  1.00 28.22           O  
ATOM   1465  CG2 THR H 191       7.634   8.226  28.206  1.00 24.67           C  
ATOM   1466  C   THR H 191       6.512  10.791  28.809  1.00 24.40           C  
ATOM   1467  O   THR H 191       5.667  11.379  28.134  1.00 25.33           O  
ATOM   1468  N   ALA H 192       7.801  11.188  28.858  1.00 21.14           N  
ATOM   1469  CA  ALA H 192       8.286  12.304  28.097  1.00 20.27           C  
ATOM   1470  CB  ALA H 192       9.101  13.314  28.922  1.00 18.36           C  
ATOM   1471  C   ALA H 192       9.198  11.728  27.061  1.00 20.78           C  
ATOM   1472  O   ALA H 192       9.898  10.750  27.318  1.00 21.16           O  
ATOM   1473  N   TYR H 193       9.213  12.314  25.848  1.00 20.45           N  
ATOM   1474  CA  TYR H 193      10.015  11.726  24.813  1.00 21.18           C  
ATOM   1475  CB  TYR H 193       9.194  11.213  23.617  1.00 21.45           C  
ATOM   1476  CG  TYR H 193       8.238  10.160  24.075  1.00 22.66           C  
ATOM   1477  CD1 TYR H 193       6.973  10.501  24.496  1.00 23.73           C  
ATOM   1478  CD2 TYR H 193       8.599   8.833  24.084  1.00 23.57           C  
ATOM   1479  CE1 TYR H 193       6.087   9.537  24.912  1.00 25.03           C  
ATOM   1480  CE2 TYR H 193       7.715   7.863  24.499  1.00 24.71           C  
ATOM   1481  CZ  TYR H 193       6.455   8.214  24.914  1.00 26.12           C  
ATOM   1482  OH  TYR H 193       5.545   7.223  25.340  1.00 25.45           O  
ATOM   1483  C   TYR H 193      10.948  12.751  24.254  1.00 22.21           C  
ATOM   1484  O   TYR H 193      10.693  13.953  24.318  1.00 22.53           O  
ATOM   1485  N   MET H 194      12.095  12.277  23.722  1.00 21.29           N  
ATOM   1486  CA  MET H 194      13.022  13.145  23.062  1.00 20.79           C  
ATOM   1487  CB  MET H 194      14.348  13.347  23.812  1.00 20.53           C  
ATOM   1488  CG  MET H 194      15.298  14.286  23.068  1.00 21.21           C  
ATOM   1489  SD  MET H 194      16.869  14.620  23.911  1.00 24.81           S  
ATOM   1490  CE  MET H 194      17.447  12.901  23.842  1.00 25.22           C  
ATOM   1491  C   MET H 194      13.336  12.499  21.753  1.00 22.59           C  
ATOM   1492  O   MET H 194      13.677  11.319  21.696  1.00 22.31           O  
ATOM   1493  N   GLN H 195      13.217  13.259  20.651  1.00 24.37           N  
ATOM   1494  CA  GLN H 195      13.486  12.661  19.379  1.00 24.80           C  
ATOM   1495  CB  GLN H 195      12.319  12.791  18.388  1.00 32.81           C  
ATOM   1496  CG  GLN H 195      12.601  12.140  17.036  1.00 37.53           C  
ATOM   1497  CD  GLN H 195      11.361  12.319  16.175  1.00 42.89           C  
ATOM   1498  OE1 GLN H 195      10.614  11.372  15.938  1.00 42.89           O  
ATOM   1499  NE2 GLN H 195      11.131  13.569  15.693  1.00 43.40           N  
ATOM   1500  C   GLN H 195      14.672  13.351  18.793  1.00 25.68           C  
ATOM   1501  O   GLN H 195      14.730  14.578  18.742  1.00 33.16           O  
ATOM   1502  N   LEU H 196      15.662  12.557  18.347  1.00 24.19           N  
ATOM   1503  CA  LEU H 196      16.851  13.093  17.751  1.00 24.66           C  
ATOM   1504  CB  LEU H 196      18.136  12.475  18.326  1.00 23.23           C  
ATOM   1505  CG  LEU H 196      18.368  12.822  19.810  1.00 24.49           C  
ATOM   1506  CD1 LEU H 196      19.660  12.182  20.339  1.00 29.13           C  
ATOM   1507  CD2 LEU H 196      18.349  14.342  20.034  1.00 30.06           C  
ATOM   1508  C   LEU H 196      16.795  12.766  16.291  1.00 26.83           C  
ATOM   1509  O   LEU H 196      16.485  11.636  15.918  1.00 27.17           O  
ATOM   1510  N   SER H 197      17.099  13.751  15.419  1.00 28.52           N  
ATOM   1511  CA  SER H 197      16.985  13.522  14.004  1.00 30.52           C  
ATOM   1512  CB  SER H 197      16.042  14.513  13.300  1.00 31.47           C  
ATOM   1513  OG  SER H 197      14.728  14.414  13.825  1.00 34.82           O  
ATOM   1514  C   SER H 197      18.319  13.726  13.354  1.00 31.98           C  
ATOM   1515  O   SER H 197      19.194  14.388  13.909  1.00 30.34           O  
ATOM   1516  N   SER H 198      18.481  13.149  12.139  1.00 37.53           N  
ATOM   1517  CA  SER H 198      19.681  13.292  11.357  1.00 37.54           C  
ATOM   1518  CB  SER H 198      19.830  14.702  10.760  1.00 34.75           C  
ATOM   1519  OG  SER H 198      21.018  14.796   9.990  1.00 40.45           O  
ATOM   1520  C   SER H 198      20.859  13.008  12.230  1.00 38.12           C  
ATOM   1521  O   SER H 198      21.721  13.861  12.429  1.00 33.07           O  
ATOM   1522  N   LEU H 199      20.918  11.777  12.763  1.00 33.35           N  
ATOM   1523  CA  LEU H 199      21.931  11.389  13.705  1.00 33.77           C  
ATOM   1524  CB  LEU H 199      21.662  10.010  14.333  1.00 30.21           C  
ATOM   1525  CG  LEU H 199      20.381   9.979  15.185  1.00 30.36           C  
ATOM   1526  CD1 LEU H 199      20.145   8.590  15.787  1.00 29.61           C  
ATOM   1527  CD2 LEU H 199      20.393  11.079  16.255  1.00 30.60           C  
ATOM   1528  C   LEU H 199      23.290  11.348  13.078  1.00 34.93           C  
ATOM   1529  O   LEU H 199      23.460  10.977  11.917  1.00 31.49           O  
ATOM   1530  N   THR H 200      24.304  11.745  13.879  1.00 30.97           N  
ATOM   1531  CA  THR H 200      25.679  11.781  13.468  1.00 31.32           C  
ATOM   1532  CB  THR H 200      26.184  13.189  13.300  1.00 36.08           C  
ATOM   1533  OG1 THR H 200      25.337  13.905  12.418  1.00 36.21           O  
ATOM   1534  CG2 THR H 200      27.596  13.168  12.699  1.00 36.56           C  
ATOM   1535  C   THR H 200      26.453  11.158  14.596  1.00 33.06           C  
ATOM   1536  O   THR H 200      25.898  10.866  15.654  1.00 36.95           O  
ATOM   1537  N   SER H 201      27.766  10.929  14.396  1.00 34.07           N  
ATOM   1538  CA  SER H 201      28.583  10.332  15.413  1.00 34.28           C  
ATOM   1539  CB  SER H 201      30.030  10.078  14.957  1.00 36.37           C  
ATOM   1540  OG  SER H 201      30.694  11.308  14.712  1.00 38.52           O  
ATOM   1541  C   SER H 201      28.632  11.260  16.588  1.00 35.66           C  
ATOM   1542  O   SER H 201      28.808  10.826  17.724  1.00 37.40           O  
ATOM   1543  N   GLU H 202      28.455  12.571  16.344  1.00 36.30           N  
ATOM   1544  CA  GLU H 202      28.508  13.568  17.379  1.00 36.62           C  
ATOM   1545  CB  GLU H 202      28.312  14.999  16.846  1.00 43.01           C  
ATOM   1546  CG  GLU H 202      29.410  15.474  15.890  1.00 49.09           C  
ATOM   1547  CD  GLU H 202      30.658  15.819  16.689  1.00 57.90           C  
ATOM   1548  OE1 GLU H 202      30.693  16.932  17.275  1.00 57.43           O  
ATOM   1549  OE2 GLU H 202      31.593  14.975  16.723  1.00 61.97           O1-
ATOM   1550  C   GLU H 202      27.397  13.297  18.346  1.00 35.12           C  
ATOM   1551  O   GLU H 202      27.495  13.615  19.529  1.00 38.57           O  
ATOM   1552  N   ASP H 203      26.288  12.739  17.838  1.00 36.47           N  
ATOM   1553  CA  ASP H 203      25.098  12.424  18.580  1.00 34.36           C  
ATOM   1554  CB  ASP H 203      23.916  12.068  17.666  1.00 30.29           C  
ATOM   1555  CG  ASP H 203      23.502  13.348  16.954  1.00 33.47           C  
ATOM   1556  OD1 ASP H 203      23.566  14.430  17.597  1.00 34.16           O  
ATOM   1557  OD2 ASP H 203      23.125  13.265  15.755  1.00 35.12           O1-
ATOM   1558  C   ASP H 203      25.332  11.278  19.515  1.00 33.06           C  
ATOM   1559  O   ASP H 203      24.526  11.039  20.410  1.00 26.75           O  
ATOM   1560  N   SER H 204      26.387  10.475  19.292  1.00 24.37           N  
ATOM   1561  CA  SER H 204      26.601   9.348  20.153  1.00 23.52           C  
ATOM   1562  CB  SER H 204      27.759   8.467  19.662  1.00 24.71           C  
ATOM   1563  OG  SER H 204      27.808   7.265  20.406  1.00 31.11           O  
ATOM   1564  C   SER H 204      26.919   9.853  21.532  1.00 23.80           C  
ATOM   1565  O   SER H 204      27.855  10.629  21.718  1.00 23.59           O  
ATOM   1566  N   ALA H 205      26.134   9.412  22.540  1.00 22.35           N  
ATOM   1567  CA  ALA H 205      26.352   9.843  23.893  1.00 21.87           C  
ATOM   1568  CB  ALA H 205      26.291  11.372  24.068  1.00 22.40           C  
ATOM   1569  C   ALA H 205      25.270   9.253  24.746  1.00 21.77           C  
ATOM   1570  O   ALA H 205      24.384   8.558  24.249  1.00 22.67           O  
ATOM   1571  N   VAL H 206      25.341   9.488  26.073  1.00 21.51           N  
ATOM   1572  CA  VAL H 206      24.327   9.011  26.971  1.00 21.62           C  
ATOM   1573  CB  VAL H 206      24.859   8.636  28.325  1.00 22.13           C  
ATOM   1574  CG1 VAL H 206      23.687   8.212  29.220  1.00 23.53           C  
ATOM   1575  CG2 VAL H 206      25.931   7.549  28.161  1.00 21.88           C  
ATOM   1576  C   VAL H 206      23.381  10.151  27.179  1.00 22.11           C  
ATOM   1577  O   VAL H 206      23.807  11.283  27.404  1.00 22.21           O  
ATOM   1578  N   TYR H 207      22.061   9.888  27.112  1.00 21.50           N  
ATOM   1579  CA  TYR H 207      21.117  10.956  27.282  1.00 20.57           C  
ATOM   1580  CB  TYR H 207      20.080  11.072  26.151  1.00 18.41           C  
ATOM   1581  CG  TYR H 207      20.805  11.478  24.912  1.00 19.24           C  
ATOM   1582  CD1 TYR H 207      21.232  12.773  24.761  1.00 19.17           C  
ATOM   1583  CD2 TYR H 207      21.088  10.577  23.915  1.00 19.08           C  
ATOM   1584  CE1 TYR H 207      21.904  13.171  23.632  1.00 19.35           C  
ATOM   1585  CE2 TYR H 207      21.761  10.970  22.781  1.00 19.33           C  
ATOM   1586  CZ  TYR H 207      22.168  12.272  22.635  1.00 20.62           C  
ATOM   1587  OH  TYR H 207      22.858  12.688  21.478  1.00 20.79           O  
ATOM   1588  C   TYR H 207      20.370  10.733  28.558  1.00 21.52           C  
ATOM   1589  O   TYR H 207      19.893   9.631  28.830  1.00 20.14           O  
ATOM   1590  N   TYR H 208      20.245  11.800  29.375  1.00 20.43           N  
ATOM   1591  CA  TYR H 208      19.596  11.673  30.647  1.00 21.07           C  
ATOM   1592  CB  TYR H 208      20.377  12.227  31.855  1.00 19.48           C  
ATOM   1593  CG  TYR H 208      21.646  11.483  32.096  1.00 19.30           C  
ATOM   1594  CD1 TYR H 208      21.637  10.242  32.683  1.00 19.51           C  
ATOM   1595  CD2 TYR H 208      22.852  12.025  31.731  1.00 19.53           C  
ATOM   1596  CE1 TYR H 208      22.804   9.553  32.911  1.00 20.21           C  
ATOM   1597  CE2 TYR H 208      24.025  11.342  31.957  1.00 20.86           C  
ATOM   1598  CZ  TYR H 208      24.005  10.103  32.549  1.00 21.49           C  
ATOM   1599  OH  TYR H 208      25.203   9.397  32.784  1.00 23.20           O  
ATOM   1600  C   TYR H 208      18.346  12.488  30.641  1.00 22.93           C  
ATOM   1601  O   TYR H 208      18.229  13.504  29.960  1.00 21.99           O  
ATOM   1602  N   CYS H 209      17.363  12.002  31.414  1.00 25.85           N  
ATOM   1603  CA  CYS H 209      16.101  12.634  31.633  1.00 26.92           C  
ATOM   1604  CB  CYS H 209      14.971  11.596  31.457  1.00 27.30           C  
ATOM   1605  SG  CYS H 209      13.300  12.115  31.928  1.00 33.55           S  
ATOM   1606  C   CYS H 209      16.164  13.073  33.065  1.00 26.42           C  
ATOM   1607  O   CYS H 209      16.573  12.298  33.927  1.00 25.77           O  
ATOM   1608  N   ALA H 210      15.806  14.340  33.359  1.00 21.17           N  
ATOM   1609  CA  ALA H 210      15.880  14.783  34.724  1.00 20.28           C  
ATOM   1610  CB  ALA H 210      17.059  15.731  35.002  1.00 20.24           C  
ATOM   1611  C   ALA H 210      14.631  15.529  35.041  1.00 20.43           C  
ATOM   1612  O   ALA H 210      14.020  16.147  34.172  1.00 20.30           O  
ATOM   1613  N   ARG H 211      14.209  15.484  36.314  1.00 19.04           N  
ATOM   1614  CA  ARG H 211      13.015  16.178  36.669  1.00 18.79           C  
ATOM   1615  CB  ARG H 211      12.061  15.339  37.541  1.00 22.43           C  
ATOM   1616  CG  ARG H 211      10.652  15.927  37.635  1.00 18.99           C  
ATOM   1617  CD  ARG H 211      10.332  16.582  38.979  1.00 20.21           C  
ATOM   1618  NE  ARG H 211       9.951  15.515  39.945  1.00 21.38           N  
ATOM   1619  CZ  ARG H 211       9.849  15.809  41.274  1.00 22.30           C  
ATOM   1620  NH1 ARG H 211      10.214  17.042  41.730  1.00 23.46           N1+
ATOM   1621  NH2 ARG H 211       9.374  14.880  42.152  1.00 20.31           N  
ATOM   1622  C   ARG H 211      13.447  17.387  37.418  1.00 19.75           C  
ATOM   1623  O   ARG H 211      14.271  17.318  38.332  1.00 22.23           O  
ATOM   1624  N   SER H 212      12.904  18.548  37.017  1.00 18.78           N  
ATOM   1625  CA  SER H 212      13.284  19.757  37.664  1.00 18.58           C  
ATOM   1626  CB  SER H 212      12.779  21.016  36.940  1.00 15.18           C  
ATOM   1627  OG  SER H 212      11.362  21.025  36.893  1.00 18.55           O  
ATOM   1628  C   SER H 212      12.726  19.681  39.051  1.00 19.77           C  
ATOM   1629  O   SER H 212      11.937  18.799  39.386  1.00 19.03           O  
ATOM   1630  N   GLY H 213      12.621  20.994  39.449  1.00 26.40           N  
ATOM   1631  CA  GLY H 213      11.813  21.585  40.500  1.00 28.73           C  
ATOM   1632  C   GLY H 213      11.572  23.045  40.129  1.00 28.74           C  
ATOM   1633  O   GLY H 213      11.999  23.948  40.844  1.00 29.67           O  
ATOM   1634  N   TYR H 214      10.857  23.313  39.005  1.00 30.20           N  
ATOM   1635  CA  TYR H 214      10.597  24.633  38.463  1.00 31.58           C  
ATOM   1636  CB  TYR H 214       9.955  24.502  37.073  1.00 31.72           C  
ATOM   1637  CG  TYR H 214       9.923  25.761  36.269  1.00 32.46           C  
ATOM   1638  CD1 TYR H 214      11.028  26.154  35.545  1.00 32.27           C  
ATOM   1639  CD2 TYR H 214       8.778  26.520  36.206  1.00 32.70           C  
ATOM   1640  CE1 TYR H 214      10.996  27.303  34.792  1.00 32.89           C  
ATOM   1641  CE2 TYR H 214       8.742  27.669  35.456  1.00 34.00           C  
ATOM   1642  CZ  TYR H 214       9.852  28.061  34.752  1.00 34.01           C  
ATOM   1643  OH  TYR H 214       9.809  29.242  33.982  1.00 18.24           O  
ATOM   1644  C   TYR H 214       9.679  25.390  39.372  1.00 32.67           C  
ATOM   1645  O   TYR H 214       9.900  26.568  39.666  1.00 32.63           O  
ATOM   1646  N   TYR H 215       8.596  24.738  39.834  1.00 33.64           N  
ATOM   1647  CA  TYR H 215       7.756  25.446  40.743  1.00 33.74           C  
ATOM   1648  CB  TYR H 215       6.256  25.335  40.418  1.00 32.93           C  
ATOM   1649  CG  TYR H 215       6.067  26.070  39.132  1.00 32.76           C  
ATOM   1650  CD1 TYR H 215       6.054  27.447  39.112  1.00 13.49           C  
ATOM   1651  CD2 TYR H 215       5.894  25.388  37.948  1.00 32.77           C  
ATOM   1652  CE1 TYR H 215       5.882  28.129  37.930  1.00 33.16           C  
ATOM   1653  CE2 TYR H 215       5.722  26.063  36.762  1.00 14.66           C  
ATOM   1654  CZ  TYR H 215       5.719  27.437  36.753  1.00 15.73           C  
ATOM   1655  OH  TYR H 215       5.545  28.132  35.538  1.00 16.12           O  
ATOM   1656  C   TYR H 215       8.025  24.854  42.078  1.00 33.72           C  
ATOM   1657  O   TYR H 215       7.247  24.071  42.619  1.00 34.94           O  
ATOM   1658  N   GLY H 216       9.162  25.269  42.652  1.00 32.85           N  
ATOM   1659  CA  GLY H 216       9.593  24.777  43.915  1.00 31.95           C  
ATOM   1660  C   GLY H 216      11.031  25.135  43.963  1.00 30.75           C  
ATOM   1661  O   GLY H 216      11.461  26.046  43.259  1.00 31.79           O  
ATOM   1662  N   ASN H 217      11.816  24.446  44.809  1.00 29.16           N  
ATOM   1663  CA  ASN H 217      13.207  24.755  44.777  1.00 27.36           C  
ATOM   1664  CB  ASN H 217      14.027  24.033  45.857  1.00 26.47           C  
ATOM   1665  CG  ASN H 217      13.609  24.599  47.208  1.00  0.00           C  
ATOM   1666  OD1 ASN H 217      13.101  23.881  48.067  1.00  0.00           O  
ATOM   1667  ND2 ASN H 217      13.822  25.928  47.400  1.00  0.00           N  
ATOM   1668  C   ASN H 217      13.656  24.279  43.438  1.00 25.73           C  
ATOM   1669  O   ASN H 217      13.411  23.135  43.051  1.00 25.70           O  
ATOM   1670  N   SER H 218      14.334  25.156  42.684  1.00 24.95           N  
ATOM   1671  CA  SER H 218      14.670  24.764  41.359  1.00 24.62           C  
ATOM   1672  CB  SER H 218      14.795  25.950  40.389  1.00 26.41           C  
ATOM   1673  OG  SER H 218      13.547  26.618  40.274  0.75 12.73           O  
ATOM   1674  C   SER H 218      15.978  24.046  41.396  1.00 22.48           C  
ATOM   1675  O   SER H 218      17.050  24.645  41.426  1.00 22.88           O  
ATOM   1676  N   GLY H 219      15.911  22.707  41.357  1.00 21.29           N  
ATOM   1677  CA  GLY H 219      17.095  21.908  41.360  1.00 18.89           C  
ATOM   1678  C   GLY H 219      16.754  20.692  40.563  1.00 17.97           C  
ATOM   1679  O   GLY H 219      15.587  20.304  40.505  1.00 15.68           O  
ATOM   1680  N   PHE H 220      17.753  20.058  39.908  1.00 17.08           N  
ATOM   1681  CA  PHE H 220      17.398  18.872  39.188  1.00 15.21           C  
ATOM   1682  CB  PHE H 220      18.255  18.617  37.929  1.00 15.19           C  
ATOM   1683  CG  PHE H 220      18.074  19.776  37.000  1.00 15.34           C  
ATOM   1684  CD1 PHE H 220      16.876  20.009  36.372  1.00 16.72           C  
ATOM   1685  CD2 PHE H 220      19.116  20.631  36.724  1.00 17.57           C  
ATOM   1686  CE1 PHE H 220      16.741  21.083  35.524  1.00 18.34           C  
ATOM   1687  CE2 PHE H 220      18.988  21.702  35.876  1.00 18.47           C  
ATOM   1688  CZ  PHE H 220      17.784  21.933  35.269  1.00 18.98           C  
ATOM   1689  C   PHE H 220      17.612  17.768  40.161  1.00 15.04           C  
ATOM   1690  O   PHE H 220      18.690  17.187  40.259  1.00 14.58           O  
ATOM   1691  N   ALA H 221      16.567  17.501  40.958  1.00 14.33           N  
ATOM   1692  CA  ALA H 221      16.605  16.492  41.965  1.00 13.89           C  
ATOM   1693  CB  ALA H 221      15.379  16.542  42.895  1.00 16.06           C  
ATOM   1694  C   ALA H 221      16.643  15.146  41.339  1.00 14.75           C  
ATOM   1695  O   ALA H 221      17.359  14.269  41.826  1.00 16.70           O  
ATOM   1696  N   TYR H 222      15.900  14.922  40.229  1.00 19.70           N  
ATOM   1697  CA  TYR H 222      15.892  13.494  39.991  1.00 19.45           C  
ATOM   1698  CB  TYR H 222      14.491  12.870  40.120  1.00 23.34           C  
ATOM   1699  CG  TYR H 222      14.021  13.105  41.516  1.00 24.91           C  
ATOM   1700  CD1 TYR H 222      14.411  12.277  42.545  1.00 24.07           C  
ATOM   1701  CD2 TYR H 222      13.180  14.160  41.792  1.00 25.42           C  
ATOM   1702  CE1 TYR H 222      13.970  12.501  43.829  1.00 25.14           C  
ATOM   1703  CE2 TYR H 222      12.737  14.389  43.073  1.00 25.73           C  
ATOM   1704  CZ  TYR H 222      13.134  13.559  44.094  1.00 27.83           C  
ATOM   1705  OH  TYR H 222      12.679  13.794  45.410  1.00 29.52           O  
ATOM   1706  C   TYR H 222      16.371  13.206  38.599  1.00 19.81           C  
ATOM   1707  O   TYR H 222      16.060  13.938  37.661  1.00 24.02           O  
ATOM   1708  N   TRP H 223      17.137  12.104  38.431  1.00 19.02           N  
ATOM   1709  CA  TRP H 223      17.688  11.786  37.142  1.00 18.23           C  
ATOM   1710  CB  TRP H 223      19.218  11.944  37.106  1.00 17.99           C  
ATOM   1711  CG  TRP H 223      19.683  13.365  37.319  1.00 17.49           C  
ATOM   1712  CD2 TRP H 223      20.315  14.181  36.321  1.00 16.93           C  
ATOM   1713  CD1 TRP H 223      19.628  14.117  38.456  1.00 17.61           C  
ATOM   1714  NE1 TRP H 223      20.173  15.358  38.226  1.00 17.26           N  
ATOM   1715  CE2 TRP H 223      20.604  15.410  36.918  1.00 18.10           C  
ATOM   1716  CE3 TRP H 223      20.633  13.929  35.017  1.00 17.55           C  
ATOM   1717  CZ2 TRP H 223      21.215  16.408  36.217  1.00 18.18           C  
ATOM   1718  CZ3 TRP H 223      21.248  14.941  34.312  1.00 17.73           C  
ATOM   1719  CH2 TRP H 223      21.534  16.156  34.902  1.00 18.53           C  
ATOM   1720  C   TRP H 223      17.389  10.354  36.818  1.00 19.66           C  
ATOM   1721  O   TRP H 223      17.277   9.508  37.701  1.00 19.66           O  
ATOM   1722  N   GLY H 224      17.252  10.051  35.510  1.00 19.92           N  
ATOM   1723  CA  GLY H 224      16.994   8.710  35.075  1.00 20.61           C  
ATOM   1724  C   GLY H 224      18.312   8.004  35.001  1.00 21.50           C  
ATOM   1725  O   GLY H 224      19.358   8.591  35.271  1.00 22.80           O  
ATOM   1726  N   GLN H 225      18.279   6.707  34.637  1.00 30.33           N  
ATOM   1727  CA  GLN H 225      19.454   5.888  34.534  1.00 32.01           C  
ATOM   1728  CB  GLN H 225      19.164   4.386  34.328  1.00 34.37           C  
ATOM   1729  CG  GLN H 225      18.527   4.015  32.985  1.00 42.64           C  
ATOM   1730  CD  GLN H 225      17.016   4.193  33.057  1.00 48.59           C  
ATOM   1731  OE1 GLN H 225      16.496   4.937  33.886  1.00 48.48           O  
ATOM   1732  NE2 GLN H 225      16.284   3.476  32.164  1.00 48.14           N  
ATOM   1733  C   GLN H 225      20.294   6.349  33.383  1.00 32.62           C  
ATOM   1734  O   GLN H 225      21.515   6.203  33.397  1.00 33.92           O  
ATOM   1735  N   GLY H 226      19.655   6.881  32.328  1.00 26.39           N  
ATOM   1736  CA  GLY H 226      20.378   7.330  31.172  1.00 26.46           C  
ATOM   1737  C   GLY H 226      20.245   6.274  30.125  1.00 26.82           C  
ATOM   1738  O   GLY H 226      20.100   5.093  30.436  1.00 26.39           O  
ATOM   1739  N   THR H 227      20.272   6.689  28.841  1.00 27.26           N  
ATOM   1740  CA  THR H 227      20.182   5.743  27.767  1.00 26.69           C  
ATOM   1741  CB  THR H 227      18.926   5.874  26.956  1.00 24.05           C  
ATOM   1742  OG1 THR H 227      17.787   5.729  27.790  1.00 22.89           O  
ATOM   1743  CG2 THR H 227      18.922   4.779  25.876  1.00 24.81           C  
ATOM   1744  C   THR H 227      21.330   6.012  26.846  1.00 27.14           C  
ATOM   1745  O   THR H 227      21.537   7.143  26.409  1.00 23.75           O  
ATOM   1746  N   LEU H 228      22.117   4.965  26.525  1.00 22.60           N  
ATOM   1747  CA  LEU H 228      23.234   5.143  25.644  1.00 21.49           C  
ATOM   1748  CB  LEU H 228      24.358   4.105  25.868  1.00 23.74           C  
ATOM   1749  CG  LEU H 228      25.553   4.197  24.893  1.00 17.11           C  
ATOM   1750  CD1 LEU H 228      25.224   3.591  23.518  1.00 14.34           C  
ATOM   1751  CD2 LEU H 228      26.069   5.639  24.779  1.00 18.25           C  
ATOM   1752  C   LEU H 228      22.758   5.033  24.232  1.00 22.67           C  
ATOM   1753  O   LEU H 228      22.015   4.120  23.879  1.00 23.19           O  
ATOM   1754  N   VAL H 229      23.176   5.990  23.383  1.00 22.12           N  
ATOM   1755  CA  VAL H 229      22.813   5.926  22.001  1.00 21.69           C  
ATOM   1756  CB  VAL H 229      21.967   7.085  21.555  1.00 19.90           C  
ATOM   1757  CG1 VAL H 229      21.798   7.024  20.029  1.00 17.80           C  
ATOM   1758  CG2 VAL H 229      20.628   7.018  22.306  1.00 18.37           C  
ATOM   1759  C   VAL H 229      24.085   5.945  21.227  1.00 23.75           C  
ATOM   1760  O   VAL H 229      24.949   6.795  21.441  1.00 21.07           O  
ATOM   1761  N   THR H 230      24.237   4.979  20.304  1.00 23.60           N  
ATOM   1762  CA  THR H 230      25.437   4.953  19.535  1.00 24.55           C  
ATOM   1763  CB  THR H 230      26.265   3.726  19.787  1.00 27.17           C  
ATOM   1764  OG1 THR H 230      27.568   3.909  19.262  1.00 28.64           O  
ATOM   1765  CG2 THR H 230      25.591   2.504  19.148  1.00 25.72           C  
ATOM   1766  C   THR H 230      25.040   5.019  18.094  1.00 25.97           C  
ATOM   1767  O   THR H 230      24.158   4.289  17.642  1.00 25.22           O  
ATOM   1768  N   VAL H 231      25.677   5.929  17.335  1.00 26.35           N  
ATOM   1769  CA  VAL H 231      25.334   6.079  15.953  1.00 26.70           C  
ATOM   1770  CB  VAL H 231      25.240   7.517  15.545  1.00 27.04           C  
ATOM   1771  CG1 VAL H 231      24.921   7.585  14.044  1.00 26.67           C  
ATOM   1772  CG2 VAL H 231      24.202   8.207  16.441  1.00 25.67           C  
ATOM   1773  C   VAL H 231      26.439   5.467  15.159  1.00 29.30           C  
ATOM   1774  O   VAL H 231      27.580   5.922  15.222  1.00 29.23           O  
ATOM   1775  N   SER H 232      26.129   4.402  14.390  1.00 28.50           N  
ATOM   1776  CA  SER H 232      27.159   3.794  13.601  1.00 28.95           C  
ATOM   1777  CB  SER H 232      28.041   2.808  14.385  1.00 32.87           C  
ATOM   1778  OG  SER H 232      28.781   3.502  15.378  1.00 35.15           O  
ATOM   1779  C   SER H 232      26.518   3.015  12.499  1.00 30.68           C  
ATOM   1780  O   SER H 232      25.392   2.534  12.621  1.00 33.79           O  
ATOM   1781  N   ALA H 233      27.249   2.875  11.378  1.00 33.70           N  
ATOM   1782  CA  ALA H 233      26.756   2.132  10.260  1.00 34.28           C  
ATOM   1783  CB  ALA H 233      27.349   2.597   8.919  1.00 37.31           C  
ATOM   1784  C   ALA H 233      27.194   0.689  10.476  1.00 34.71           C  
ATOM   1785  O   ALA H 233      26.836  -0.172   9.626  1.00 35.52           O  
ATOM   1786  OXT ALA H 233      27.894   0.430  11.490  1.00  0.00           O  
TER    1787      ALA H 233 
CONECT  160  715
CONECT  715  160
CONECT  872  873
CONECT  873  872  874
CONECT  874  873  875
CONECT  875  874
CONECT 1023 1605
CONECT 1605 1023
END
