# Supplementary material for: Fully automated antibody structure prediction using BIOVIA tools: Validation study
Source: PLoS One. 2017 May 18;12(5):e0177923. doi: 10.1371/journal.pone.0177923 (PMC5436848; doi:10.1371/journal.pone.0177923)
Supplement: S2 Dataset — Predicted structures using the Top5 framework method, Chothia CDR definition with canonical filtering and generating 50 models. These were used in the comparison against predictions using no filtering. (ZIP) [file pone.0177923.s004.zip › 4MAU_LH_FV_FinalModel.pdb]

REMARK   Accelrys Discovery Studio PDB file
REMARK   Created:  2015-04-10T05:51:35Z
SSBOND   1 CYS L   23    CYS L   92                                     
SSBOND   2 CYS H  133    CYS H  207                                     
ATOM      1  N   ASP L   1      26.885  33.109  25.583  1.00 39.85           N1+
ATOM      2  CA  ASP L   1      26.478  32.505  26.867  1.00 38.45           C  
ATOM      3  CB  ASP L   1      26.029  31.039  26.687  1.00 40.67           C  
ATOM      4  CG  ASP L   1      27.154  30.202  26.085  1.00 45.09           C  
ATOM      5  OD1 ASP L   1      27.668  30.587  25.000  1.00 47.29           O  
ATOM      6  OD2 ASP L   1      27.510  29.161  26.697  1.00 50.31           O1-
ATOM      7  C   ASP L   1      27.558  32.594  27.887  1.00 35.96           C  
ATOM      8  O   ASP L   1      28.673  33.032  27.601  1.00 36.15           O  
ATOM      9  N   ILE L   2      27.246  32.192  29.129  1.00 33.32           N  
ATOM     10  CA  ILE L   2      28.240  32.332  30.137  1.00 30.85           C  
ATOM     11  CB  ILE L   2      27.699  32.694  31.493  1.00 29.70           C  
ATOM     12  CG1 ILE L   2      26.847  31.578  32.099  1.00 30.48           C  
ATOM     13  CG2 ILE L   2      26.907  33.998  31.338  1.00 27.71           C  
ATOM     14  CD1 ILE L   2      26.477  31.856  33.556  1.00 28.48           C  
ATOM     15  C   ILE L   2      28.994  31.050  30.234  1.00 31.53           C  
ATOM     16  O   ILE L   2      28.428  29.961  30.133  1.00 31.04           O  
ATOM     17  N   VAL L   3      30.327  31.161  30.379  1.00 31.40           N  
ATOM     18  CA  VAL L   3      31.127  29.981  30.480  1.00 30.90           C  
ATOM     19  CB  VAL L   3      32.399  30.050  29.689  1.00 29.97           C  
ATOM     20  CG1 VAL L   3      32.038  30.222  28.205  1.00 27.20           C  
ATOM     21  CG2 VAL L   3      33.274  31.178  30.257  1.00 31.20           C  
ATOM     22  C   VAL L   3      31.514  29.831  31.912  1.00 31.27           C  
ATOM     23  O   VAL L   3      31.818  30.806  32.598  1.00 31.89           O  
ATOM     24  N   LEU L   4      31.476  28.583  32.413  1.00 30.45           N  
ATOM     25  CA  LEU L   4      31.878  28.350  33.765  1.00 29.38           C  
ATOM     26  CB  LEU L   4      30.879  27.517  34.587  1.00 27.72           C  
ATOM     27  CG  LEU L   4      29.569  28.274  34.884  1.00 27.35           C  
ATOM     28  CD1 LEU L   4      28.807  28.606  33.600  1.00 25.14           C  
ATOM     29  CD2 LEU L   4      28.695  27.517  35.890  1.00 24.28           C  
ATOM     30  C   LEU L   4      33.184  27.632  33.714  1.00 30.40           C  
ATOM     31  O   LEU L   4      33.344  26.655  32.985  1.00 31.85           O  
ATOM     32  N   THR L   5      34.165  28.132  34.489  1.00 29.48           N  
ATOM     33  CA  THR L   5      35.471  27.548  34.499  1.00 28.36           C  
ATOM     34  CB  THR L   5      36.554  28.568  34.270  1.00 27.96           C  
ATOM     35  OG1 THR L   5      36.367  29.205  33.014  1.00 30.22           O  
ATOM     36  CG2 THR L   5      37.922  27.870  34.304  1.00 27.70           C  
ATOM     37  C   THR L   5      35.687  26.957  35.852  1.00 29.07           C  
ATOM     38  O   THR L   5      35.585  27.649  36.865  1.00 28.83           O  
ATOM     39  N   GLN L   6      35.996  25.646  35.893  1.00 29.83           N  
ATOM     40  CA  GLN L   6      36.215  24.995  37.149  1.00 31.53           C  
ATOM     41  CB  GLN L   6      35.480  23.653  37.299  1.00 30.32           C  
ATOM     42  CG  GLN L   6      33.960  23.786  37.345  1.00 30.32           C  
ATOM     43  CD  GLN L   6      33.366  22.395  37.499  1.00 28.92           C  
ATOM     44  OE1 GLN L   6      32.629  21.918  36.639  1.00 29.61           O  
ATOM     45  NE2 GLN L   6      33.693  21.727  38.637  1.00 30.96           N  
ATOM     46  C   GLN L   6      37.669  24.692  37.256  1.00 33.50           C  
ATOM     47  O   GLN L   6      38.339  24.428  36.258  1.00 33.38           O  
ATOM     48  N   SER L   7      38.201  24.750  38.490  1.00 34.22           N  
ATOM     49  CA  SER L   7      39.589  24.458  38.688  1.00 34.96           C  
ATOM     50  CB  SER L   7      40.447  25.733  38.654  1.00 34.77           C  
ATOM     51  OG  SER L   7      41.817  25.427  38.847  1.00 37.28           O  
ATOM     52  C   SER L   7      39.709  23.855  40.053  1.00 34.78           C  
ATOM     53  O   SER L   7      38.938  24.206  40.947  1.00 34.03           O  
ATOM     54  N   PRO L   8      40.615  22.936  40.275  1.00 34.50           N  
ATOM     55  CA  PRO L   8      41.493  22.392  39.271  1.00 33.63           C  
ATOM     56  CD  PRO L   8      41.128  22.730  41.620  1.00 34.14           C  
ATOM     57  CB  PRO L   8      42.700  21.833  40.029  1.00 32.76           C  
ATOM     58  CG  PRO L   8      42.193  21.635  41.468  1.00 32.47           C  
ATOM     59  C   PRO L   8      40.755  21.327  38.520  1.00 33.27           C  
ATOM     60  O   PRO L   8      39.630  21.006  38.900  1.00 34.37           O  
ATOM     61  N   ALA L   9      41.348  20.801  37.429  1.00 31.99           N  
ATOM     62  CA  ALA L   9      40.740  19.739  36.678  1.00 29.59           C  
ATOM     63  CB  ALA L   9      41.529  19.362  35.412  1.00 28.44           C  
ATOM     64  C   ALA L   9      40.679  18.512  37.537  1.00 28.96           C  
ATOM     65  O   ALA L   9      39.679  17.795  37.532  1.00 28.40           O  
ATOM     66  N   SER L  10      41.758  18.234  38.295  1.00 30.15           N  
ATOM     67  CA  SER L  10      41.786  17.053  39.112  1.00 31.70           C  
ATOM     68  CB  SER L  10      42.684  15.933  38.558  1.00 32.39           C  
ATOM     69  OG  SER L  10      42.154  15.426  37.343  1.00 33.15           O  
ATOM     70  C   SER L  10      42.361  17.426  40.439  1.00 32.45           C  
ATOM     71  O   SER L  10      43.112  18.393  40.554  1.00 33.90           O  
ATOM     72  N   LEU L  11      42.007  16.658  41.488  1.00 32.62           N  
ATOM     73  CA  LEU L  11      42.502  16.980  42.793  1.00 32.96           C  
ATOM     74  CB  LEU L  11      41.517  17.905  43.530  1.00 34.28           C  
ATOM     75  CG  LEU L  11      41.978  18.407  44.907  1.00 35.94           C  
ATOM     76  CD1 LEU L  11      43.247  19.265  44.795  1.00 36.36           C  
ATOM     77  CD2 LEU L  11      40.846  19.163  45.617  1.00 35.03           C  
ATOM     78  C   LEU L  11      42.641  15.695  43.561  1.00 32.58           C  
ATOM     79  O   LEU L  11      41.737  14.862  43.551  1.00 31.38           O  
ATOM     80  N   ALA L  12      43.790  15.488  44.246  1.00 31.87           N  
ATOM     81  CA  ALA L  12      43.965  14.285  45.019  1.00 31.86           C  
ATOM     82  CB  ALA L  12      45.252  13.518  44.673  1.00 30.79           C  
ATOM     83  C   ALA L  12      44.073  14.685  46.458  1.00 32.79           C  
ATOM     84  O   ALA L  12      44.877  15.545  46.812  1.00 33.32           O  
ATOM     85  N   ILE L  13      43.256  14.060  47.335  1.00 32.69           N  
ATOM     86  CA  ILE L  13      43.292  14.424  48.724  1.00 34.26           C  
ATOM     87  CB  ILE L  13      42.151  15.312  49.114  1.00 35.31           C  
ATOM     88  CG1 ILE L  13      42.264  16.638  48.345  1.00 34.86           C  
ATOM     89  CG2 ILE L  13      42.161  15.479  50.638  1.00 35.22           C  
ATOM     90  CD1 ILE L  13      41.017  17.510  48.437  1.00  0.00           C  
ATOM     91  C   ILE L  13      43.249  13.176  49.555  1.00 35.10           C  
ATOM     92  O   ILE L  13      42.707  12.155  49.138  1.00 36.61           O  
ATOM     93  N   SER L  14      43.861  13.217  50.756  1.00 35.40           N  
ATOM     94  CA  SER L  14      43.858  12.055  51.599  1.00 35.36           C  
ATOM     95  CB  SER L  14      45.071  11.965  52.542  1.00 37.28           C  
ATOM     96  OG  SER L  14      45.148  13.119  53.359  1.00 41.16           O  
ATOM     97  C   SER L  14      42.587  12.031  52.390  1.00 34.48           C  
ATOM     98  O   SER L  14      41.905  13.043  52.540  1.00 33.89           O  
ATOM     99  N   LEU L  15      42.237  10.845  52.928  1.00 34.57           N  
ATOM    100  CA  LEU L  15      40.995  10.697  53.629  1.00 37.01           C  
ATOM    101  CB  LEU L  15      40.708   9.241  54.046  1.00 40.56           C  
ATOM    102  CG  LEU L  15      39.371   9.036  54.786  1.00 44.00           C  
ATOM    103  CD1 LEU L  15      38.168   9.317  53.874  1.00 47.54           C  
ATOM    104  CD2 LEU L  15      39.301   7.646  55.433  1.00 44.84           C  
ATOM    105  C   LEU L  15      41.035  11.539  54.865  1.00 36.81           C  
ATOM    106  O   LEU L  15      42.006  11.514  55.617  1.00 36.33           O  
ATOM    107  N   GLY L  16      39.955  12.316  55.096  1.00 38.13           N  
ATOM    108  CA  GLY L  16      39.834  13.124  56.275  1.00 38.43           C  
ATOM    109  C   GLY L  16      40.290  14.528  56.009  1.00 38.25           C  
ATOM    110  O   GLY L  16      40.166  15.393  56.875  1.00 38.26           O  
ATOM    111  N   GLN L  17      40.819  14.803  54.802  1.00 37.91           N  
ATOM    112  CA  GLN L  17      41.311  16.123  54.504  1.00 38.55           C  
ATOM    113  CB  GLN L  17      42.472  16.140  53.492  1.00 39.60           C  
ATOM    114  CG  GLN L  17      43.753  15.458  53.982  1.00 43.12           C  
ATOM    115  CD  GLN L  17      44.498  16.402  54.919  1.00 46.52           C  
ATOM    116  OE1 GLN L  17      43.898  17.092  55.741  1.00 46.54           O  
ATOM    117  NE2 GLN L  17      45.851  16.439  54.787  1.00 47.67           N  
ATOM    118  C   GLN L  17      40.199  16.954  53.937  1.00 38.79           C  
ATOM    119  O   GLN L  17      39.063  16.503  53.803  1.00 38.20           O  
ATOM    120  N   ARG L  18      40.512  18.231  53.630  1.00 38.05           N  
ATOM    121  CA  ARG L  18      39.558  19.161  53.098  1.00 38.07           C  
ATOM    122  CB  ARG L  18      39.731  20.566  53.702  1.00 39.76           C  
ATOM    123  CG  ARG L  18      38.834  21.640  53.089  1.00 43.68           C  
ATOM    124  CD  ARG L  18      39.112  23.030  53.661  1.00 47.79           C  
ATOM    125  NE  ARG L  18      38.647  23.019  55.074  1.00 53.39           N  
ATOM    126  CZ  ARG L  18      37.390  23.454  55.370  1.00 54.19           C  
ATOM    127  NH1 ARG L  18      36.602  23.970  54.382  1.00 54.41           N1+
ATOM    128  NH2 ARG L  18      36.925  23.380  56.651  1.00 53.17           N  
ATOM    129  C   ARG L  18      39.793  19.289  51.624  1.00 37.63           C  
ATOM    130  O   ARG L  18      40.934  19.337  51.170  1.00 38.08           O  
ATOM    131  N   ALA L  19      38.700  19.322  50.832  1.00 36.41           N  
ATOM    132  CA  ALA L  19      38.815  19.494  49.412  1.00 35.32           C  
ATOM    133  CB  ALA L  19      38.195  18.342  48.603  1.00 33.85           C  
ATOM    134  C   ALA L  19      38.047  20.731  49.058  1.00 34.53           C  
ATOM    135  O   ALA L  19      36.929  20.935  49.528  1.00 33.05           O  
ATOM    136  N   THR L  20      38.645  21.602  48.218  1.00 34.38           N  
ATOM    137  CA  THR L  20      37.985  22.805  47.802  1.00 34.59           C  
ATOM    138  CB  THR L  20      38.677  24.047  48.282  1.00 34.45           C  
ATOM    139  OG1 THR L  20      38.751  24.051  49.700  1.00 33.38           O  
ATOM    140  CG2 THR L  20      37.895  25.276  47.791  1.00 33.76           C  
ATOM    141  C   THR L  20      38.014  22.833  46.303  1.00 34.61           C  
ATOM    142  O   THR L  20      39.063  22.636  45.692  1.00 34.60           O  
ATOM    143  N   ILE L  21      36.850  23.082  45.669  1.00 33.65           N  
ATOM    144  CA  ILE L  21      36.772  23.121  44.232  1.00 34.15           C  
ATOM    145  CB  ILE L  21      35.889  22.040  43.681  1.00 34.58           C  
ATOM    146  CG1 ILE L  21      36.457  20.666  44.074  1.00 33.82           C  
ATOM    147  CG2 ILE L  21      35.749  22.237  42.163  1.00 35.99           C  
ATOM    148  CD1 ILE L  21      35.487  19.509  43.849  1.00 35.58           C  
ATOM    149  C   ILE L  21      36.180  24.449  43.857  1.00 34.13           C  
ATOM    150  O   ILE L  21      35.239  24.913  44.498  1.00 32.28           O  
ATOM    151  N   SER L  22      36.711  25.102  42.798  1.00 33.82           N  
ATOM    152  CA  SER L  22      36.248  26.420  42.443  0.80 35.72           C  
ATOM    153  CB  SER L  22      37.381  27.448  42.255  0.80 34.85           C  
ATOM    154  OG  SER L  22      38.057  27.692  43.479  0.80 37.26           O  
ATOM    155  C   SER L  22      35.523  26.389  41.131  1.00 36.29           C  
ATOM    156  O   SER L  22      35.812  25.568  40.258  1.00 36.29           O  
ATOM    157  N   CYS L  23      34.535  27.295  40.975  1.00 35.58           N  
ATOM    158  CA  CYS L  23      33.804  27.459  39.746  1.00 34.15           C  
ATOM    159  CB  CYS L  23      32.394  26.817  39.784  1.00 32.71           C  
ATOM    160  SG  CYS L  23      31.458  27.015  38.234  1.00 30.50           S  
ATOM    161  C   CYS L  23      33.663  28.940  39.531  1.00 35.42           C  
ATOM    162  O   CYS L  23      33.127  29.652  40.381  1.00 35.98           O  
ATOM    163  N   ARG L  24      34.153  29.454  38.383  1.00 36.28           N  
ATOM    164  CA  ARG L  24      34.098  30.871  38.133  1.00 37.98           C  
ATOM    165  CB  ARG L  24      35.475  31.484  37.824  1.00 39.55           C  
ATOM    166  CG  ARG L  24      35.436  32.991  37.560  0.90 44.63           C  
ATOM    167  CD  ARG L  24      36.774  33.563  37.084  0.90 49.79           C  
ATOM    168  NE  ARG L  24      37.006  33.052  35.704  0.88 55.50           N  
ATOM    169  CZ  ARG L  24      38.013  33.561  34.934  0.88 56.36           C  
ATOM    170  NH1 ARG L  24      38.825  34.541  35.428  0.88 56.82           N1+
ATOM    171  NH2 ARG L  24      38.197  33.098  33.664  0.88 56.48           N  
ATOM    172  C   ARG L  24      33.227  31.108  36.939  1.00 38.13           C  
ATOM    173  O   ARG L  24      33.351  30.429  35.922  1.00 38.61           O  
ATOM    174  N   ALA L  25      32.325  32.106  37.035  1.00 36.87           N  
ATOM    175  CA  ALA L  25      31.427  32.403  35.958  1.00 34.94           C  
ATOM    176  CB  ALA L  25      29.983  32.662  36.421  1.00 31.07           C  
ATOM    177  C   ALA L  25      31.911  33.645  35.270  1.00 35.47           C  
ATOM    178  O   ALA L  25      32.492  34.532  35.894  1.00 35.32           O  
ATOM    179  N   SER L  26      31.717  33.716  33.933  1.00 52.02           N  
ATOM    180  CA  SER L  26      32.153  34.834  33.139  1.00 52.10           C  
ATOM    181  CB  SER L  26      31.980  34.596  31.627  1.00 52.27           C  
ATOM    182  OG  SER L  26      30.606  34.457  31.295  1.00 52.28           O  
ATOM    183  C   SER L  26      31.347  36.043  33.510  1.00 54.34           C  
ATOM    184  O   SER L  26      31.851  37.166  33.468  1.00 53.88           O  
ATOM    185  N   LYS L  27      30.062  35.834  33.869  1.00 51.86           N  
ATOM    186  CA  LYS L  27      29.188  36.914  34.239  1.00 52.01           C  
ATOM    187  CB  LYS L  27      28.011  37.114  33.269  1.00 52.00           C  
ATOM    188  CG  LYS L  27      28.413  37.456  31.834  1.00 66.36           C  
ATOM    189  CD  LYS L  27      27.253  37.325  30.842  1.00 71.03           C  
ATOM    190  CE  LYS L  27      27.657  37.527  29.379  1.00 77.20           C  
ATOM    191  NZ  LYS L  27      26.488  37.331  28.492  1.00 82.33           N1+
ATOM    192  C   LYS L  27      28.569  36.521  35.547  1.00 51.09           C  
ATOM    193  O   LYS L  27      28.621  35.354  35.930  1.00 48.02           O  
ATOM    194  N   SER L  28      27.970  37.492  36.269  1.00 49.94           N  
ATOM    195  CA  SER L  28      27.378  37.216  37.548  1.00 49.42           C  
ATOM    196  CB  SER L  28      27.046  38.487  38.351  1.00 50.32           C  
ATOM    197  OG  SER L  28      26.458  38.143  39.597  1.00 52.86           O  
ATOM    198  C   SER L  28      26.106  36.443  37.366  1.00 50.68           C  
ATOM    199  O   SER L  28      25.272  36.761  36.519  1.00 50.64           O  
ATOM    200  N   VAL L  29      25.997  35.336  38.121  1.00 48.42           N  
ATOM    201  CA  VAL L  29      24.876  34.439  38.226  1.00 46.29           C  
ATOM    202  CB  VAL L  29      25.261  33.012  38.488  1.00 46.15           C  
ATOM    203  CG1 VAL L  29      26.073  32.514  37.279  1.00 45.13           C  
ATOM    204  CG2 VAL L  29      26.005  32.920  39.828  1.00 42.60           C  
ATOM    205  C   VAL L  29      23.886  34.884  39.265  1.00 49.64           C  
ATOM    206  O   VAL L  29      22.861  34.228  39.448  1.00 50.51           O  
ATOM    207  N   SER L  30      24.203  35.922  40.068  1.00 49.70           N  
ATOM    208  CA  SER L  30      23.300  36.276  41.127  1.00 52.01           C  
ATOM    209  CB  SER L  30      24.021  36.742  42.402  1.00 52.50           C  
ATOM    210  OG  SER L  30      24.826  35.690  42.912  1.00 54.63           O  
ATOM    211  C   SER L  30      22.419  37.395  40.685  1.00 56.82           C  
ATOM    212  O   SER L  30      22.884  38.392  40.135  1.00 57.52           O  
ATOM    213  N   THR L  31      21.098  37.227  40.896  1.00 55.86           N  
ATOM    214  CA  THR L  31      20.169  38.267  40.587  1.00 55.96           C  
ATOM    215  CB  THR L  31      19.507  38.118  39.249  1.00 60.06           C  
ATOM    216  OG1 THR L  31      18.749  36.916  39.212  1.00 61.21           O  
ATOM    217  CG2 THR L  31      20.578  38.110  38.151  1.00 55.69           C  
ATOM    218  C   THR L  31      19.067  38.200  41.595  1.00 57.95           C  
ATOM    219  O   THR L  31      18.623  37.118  41.972  1.00 57.24           O  
ATOM    220  N   SER L  32      18.594  39.377  42.047  1.00 59.09           N  
ATOM    221  CA  SER L  32      17.471  39.453  42.933  1.00 59.48           C  
ATOM    222  CB  SER L  32      16.192  38.915  42.270  1.00 60.98           C  
ATOM    223  OG  SER L  32      15.080  39.073  43.135  1.00 69.56           O  
ATOM    224  C   SER L  32      17.732  38.702  44.205  1.00 60.73           C  
ATOM    225  O   SER L  32      16.804  38.201  44.837  1.00 60.68           O  
ATOM    226  N   GLY L  33      19.004  38.616  44.637  1.00 58.64           N  
ATOM    227  CA  GLY L  33      19.293  38.016  45.910  1.00 59.29           C  
ATOM    228  C   GLY L  33      19.504  36.533  45.802  1.00 58.94           C  
ATOM    229  O   GLY L  33      19.778  35.880  46.808  1.00 60.08           O  
ATOM    230  N   SER L  34      19.397  35.936  44.600  1.00 58.11           N  
ATOM    231  CA  SER L  34      19.601  34.514  44.542  1.00 56.41           C  
ATOM    232  CB  SER L  34      18.395  33.746  43.975  1.00 57.43           C  
ATOM    233  OG  SER L  34      17.258  33.942  44.803  1.00  0.00           O  
ATOM    234  C   SER L  34      20.763  34.241  43.637  1.00 54.17           C  
ATOM    235  O   SER L  34      21.018  34.984  42.691  1.00 53.25           O  
ATOM    236  N   SER L  35      21.519  33.161  43.927  1.00 49.21           N  
ATOM    237  CA  SER L  35      22.626  32.794  43.093  1.00 48.64           C  
ATOM    238  CB  SER L  35      23.922  32.506  43.875  1.00 47.77           C  
ATOM    239  OG  SER L  35      24.378  33.680  44.530  1.00 56.81           O  
ATOM    240  C   SER L  35      22.230  31.527  42.408  1.00 48.44           C  
ATOM    241  O   SER L  35      22.025  30.503  43.062  1.00 46.85           O  
ATOM    242  N   TYR L  36      22.146  31.547  41.060  1.00 46.05           N  
ATOM    243  CA  TYR L  36      21.675  30.363  40.400  1.00 46.33           C  
ATOM    244  CB  TYR L  36      20.914  30.648  39.097  1.00 46.66           C  
ATOM    245  CG  TYR L  36      19.752  31.513  39.434  1.00 50.08           C  
ATOM    246  CD1 TYR L  36      18.557  30.961  39.831  1.00 48.86           C  
ATOM    247  CD2 TYR L  36      19.870  32.881  39.367  1.00 51.34           C  
ATOM    248  CE1 TYR L  36      17.489  31.765  40.146  1.00 50.80           C  
ATOM    249  CE2 TYR L  36      18.806  33.691  39.680  1.00 51.08           C  
ATOM    250  CZ  TYR L  36      17.613  33.132  40.068  1.00 54.42           C  
ATOM    251  OH  TYR L  36      16.522  33.965  40.390  1.00 57.97           O  
ATOM    252  C   TYR L  36      22.861  29.539  40.022  1.00 47.67           C  
ATOM    253  O   TYR L  36      23.237  29.448  38.856  1.00 48.78           O  
ATOM    254  N   MET L  37      23.462  28.872  41.020  1.00 29.89           N  
ATOM    255  CA  MET L  37      24.615  28.068  40.764  1.00 29.02           C  
ATOM    256  CB  MET L  37      25.931  28.722  41.216  1.00 29.48           C  
ATOM    257  CG  MET L  37      27.163  27.868  40.920  1.00 29.86           C  
ATOM    258  SD  MET L  37      27.580  27.749  39.154  1.00 35.20           S  
ATOM    259  CE  MET L  37      28.314  29.403  39.016  1.00 35.13           C  
ATOM    260  C   MET L  37      24.428  26.842  41.591  1.00 29.49           C  
ATOM    261  O   MET L  37      24.171  26.934  42.791  1.00 29.99           O  
ATOM    262  N   PHE L  38      24.572  25.655  40.969  1.00 28.54           N  
ATOM    263  CA  PHE L  38      24.304  24.438  41.681  1.00 27.18           C  
ATOM    264  CB  PHE L  38      23.102  23.687  41.088  1.00 30.77           C  
ATOM    265  CG  PHE L  38      22.003  24.674  40.889  1.00 35.14           C  
ATOM    266  CD1 PHE L  38      21.265  25.158  41.944  1.00  0.00           C  
ATOM    267  CD2 PHE L  38      21.711  25.110  39.616  1.00 41.56           C  
ATOM    268  CE1 PHE L  38      20.254  26.067  41.730  1.00 42.76           C  
ATOM    269  CE2 PHE L  38      20.704  26.018  39.395  1.00  0.00           C  
ATOM    270  CZ  PHE L  38      19.972  26.497  40.455  1.00  0.00           C  
ATOM    271  C   PHE L  38      25.485  23.536  41.478  1.00 26.22           C  
ATOM    272  O   PHE L  38      26.253  23.719  40.535  1.00 25.67           O  
ATOM    273  N   TRP L  39      25.656  22.532  42.367  1.00 24.91           N  
ATOM    274  CA  TRP L  39      26.770  21.626  42.267  1.00 23.10           C  
ATOM    275  CB  TRP L  39      27.692  21.697  43.496  1.00 20.43           C  
ATOM    276  CG  TRP L  39      28.363  23.038  43.668  1.00 22.01           C  
ATOM    277  CD2 TRP L  39      29.652  23.373  43.129  1.00 23.01           C  
ATOM    278  CD1 TRP L  39      27.916  24.148  44.322  1.00 23.42           C  
ATOM    279  NE1 TRP L  39      28.844  25.156  44.224  1.00 24.20           N  
ATOM    280  CE2 TRP L  39      29.918  24.693  43.493  1.00 23.36           C  
ATOM    281  CE3 TRP L  39      30.539  22.642  42.390  1.00 22.57           C  
ATOM    282  CZ2 TRP L  39      31.084  25.305  43.124  1.00 22.53           C  
ATOM    283  CZ3 TRP L  39      31.711  23.263  42.020  1.00 23.62           C  
ATOM    284  CH2 TRP L  39      31.977  24.567  42.380  1.00 24.08           C  
ATOM    285  C   TRP L  39      26.241  20.221  42.178  1.00 23.88           C  
ATOM    286  O   TRP L  39      25.291  19.854  42.868  1.00 20.66           O  
ATOM    287  N   TYR L  40      26.870  19.389  41.318  1.00 23.78           N  
ATOM    288  CA  TYR L  40      26.450  18.029  41.104  1.00 22.45           C  
ATOM    289  CB  TYR L  40      25.974  17.753  39.666  1.00 22.76           C  
ATOM    290  CG  TYR L  40      24.741  18.541  39.385  1.00 22.85           C  
ATOM    291  CD1 TYR L  40      23.500  18.050  39.723  1.00 16.77           C  
ATOM    292  CD2 TYR L  40      24.827  19.772  38.777  1.00 16.12           C  
ATOM    293  CE1 TYR L  40      22.363  18.776  39.459  1.00 17.51           C  
ATOM    294  CE2 TYR L  40      23.691  20.499  38.510  1.00 16.95           C  
ATOM    295  CZ  TYR L  40      22.456  20.004  38.851  1.00 17.91           C  
ATOM    296  OH  TYR L  40      21.292  20.754  38.575  1.00 14.10           O  
ATOM    297  C   TYR L  40      27.629  17.131  41.302  1.00 21.68           C  
ATOM    298  O   TYR L  40      28.779  17.547  41.157  1.00 19.44           O  
ATOM    299  N   GLN L  41      27.351  15.865  41.671  1.00 20.32           N  
ATOM    300  CA  GLN L  41      28.366  14.864  41.838  1.00 20.85           C  
ATOM    301  CB  GLN L  41      28.355  14.229  43.240  1.00 21.10           C  
ATOM    302  CG  GLN L  41      29.421  13.152  43.460  1.00 21.20           C  
ATOM    303  CD  GLN L  41      29.152  12.497  44.812  1.00 23.82           C  
ATOM    304  OE1 GLN L  41      28.056  12.000  45.064  1.00 26.49           O  
ATOM    305  NE2 GLN L  41      30.173  12.496  45.709  1.00 23.71           N  
ATOM    306  C   GLN L  41      28.022  13.765  40.891  1.00 22.00           C  
ATOM    307  O   GLN L  41      26.850  13.431  40.723  1.00 22.63           O  
ATOM    308  N   GLN L  42      29.031  13.177  40.221  1.00 22.59           N  
ATOM    309  CA  GLN L  42      28.692  12.105  39.335  1.00 23.40           C  
ATOM    310  CB  GLN L  42      28.663  12.507  37.853  1.00 23.07           C  
ATOM    311  CG  GLN L  42      28.276  11.353  36.928  1.00 22.01           C  
ATOM    312  CD  GLN L  42      28.282  11.869  35.498  1.00 22.72           C  
ATOM    313  OE1 GLN L  42      28.937  12.862  35.186  1.00 22.10           O  
ATOM    314  NE2 GLN L  42      27.528  11.179  34.599  1.00 20.86           N  
ATOM    315  C   GLN L  42      29.687  11.003  39.485  1.00 24.17           C  
ATOM    316  O   GLN L  42      30.891  11.203  39.334  1.00 22.58           O  
ATOM    317  N   LYS L  43      29.182   9.794  39.787  1.00 27.78           N  
ATOM    318  CA  LYS L  43      30.007   8.629  39.898  1.00 31.14           C  
ATOM    319  CB  LYS L  43      29.615   7.714  41.067  1.00 29.72           C  
ATOM    320  CG  LYS L  43      29.900   8.325  42.439  1.00 31.41           C  
ATOM    321  CD  LYS L  43      29.207   7.589  43.587  1.00 32.92           C  
ATOM    322  CE  LYS L  43      29.570   8.122  44.973  1.00 33.63           C  
ATOM    323  NZ  LYS L  43      28.830   7.372  46.011  1.00 32.09           N1+
ATOM    324  C   LYS L  43      29.767   7.865  38.645  1.00 34.20           C  
ATOM    325  O   LYS L  43      28.689   7.946  38.059  1.00 33.64           O  
ATOM    326  N   PRO L  44      30.755   7.138  38.211  1.00 36.37           N  
ATOM    327  CA  PRO L  44      30.648   6.410  36.983  1.00 36.99           C  
ATOM    328  CD  PRO L  44      31.714   6.531  39.120  1.00 37.15           C  
ATOM    329  CB  PRO L  44      31.924   5.583  36.899  1.00 37.70           C  
ATOM    330  CG  PRO L  44      32.233   5.287  38.379  1.00 38.48           C  
ATOM    331  C   PRO L  44      29.450   5.517  37.038  1.00 38.10           C  
ATOM    332  O   PRO L  44      29.200   4.916  38.081  1.00 38.02           O  
ATOM    333  N   GLY L  45      28.692   5.429  35.929  1.00 39.06           N  
ATOM    334  CA  GLY L  45      27.573   4.537  35.854  1.00 39.79           C  
ATOM    335  C   GLY L  45      26.359   5.163  36.470  1.00 38.90           C  
ATOM    336  O   GLY L  45      25.314   4.521  36.550  1.00 39.34           O  
ATOM    337  N   GLN L  46      26.443   6.430  36.922  1.00 37.88           N  
ATOM    338  CA  GLN L  46      25.280   7.021  37.527  1.00 36.85           C  
ATOM    339  CB  GLN L  46      25.379   7.125  39.056  1.00 38.66           C  
ATOM    340  CG  GLN L  46      25.429   5.749  39.719  1.00 41.45           C  
ATOM    341  CD  GLN L  46      25.536   5.947  41.220  1.00 45.31           C  
ATOM    342  OE1 GLN L  46      24.621   6.467  41.857  1.00 46.52           O  
ATOM    343  NE2 GLN L  46      26.687   5.519  41.801  1.00 47.36           N  
ATOM    344  C   GLN L  46      25.101   8.403  36.975  1.00 35.37           C  
ATOM    345  O   GLN L  46      26.020   8.986  36.398  1.00 35.94           O  
ATOM    346  N   PRO L  47      23.904   8.914  37.106  1.00 33.94           N  
ATOM    347  CA  PRO L  47      23.582  10.245  36.659  1.00 32.00           C  
ATOM    348  CD  PRO L  47      22.726   8.067  37.184  1.00 35.14           C  
ATOM    349  CB  PRO L  47      22.066  10.280  36.466  1.00 32.80           C  
ATOM    350  CG  PRO L  47      21.554   9.059  37.250  1.00 34.97           C  
ATOM    351  C   PRO L  47      24.058  11.229  37.673  1.00 29.19           C  
ATOM    352  O   PRO L  47      24.354  10.816  38.792  1.00 29.85           O  
ATOM    353  N   PRO L  48      24.137  12.486  37.340  1.00 27.93           N  
ATOM    354  CA  PRO L  48      24.576  13.452  38.299  1.00 27.39           C  
ATOM    355  CD  PRO L  48      24.404  12.907  35.973  1.00 27.46           C  
ATOM    356  CB  PRO L  48      24.761  14.751  37.523  1.00 26.57           C  
ATOM    357  CG  PRO L  48      25.102  14.272  36.098  1.00 26.05           C  
ATOM    358  C   PRO L  48      23.571  13.541  39.400  1.00 27.41           C  
ATOM    359  O   PRO L  48      22.382  13.358  39.138  1.00 27.71           O  
ATOM    360  N   LYS L  49      24.035  13.785  40.640  1.00 27.44           N  
ATOM    361  CA  LYS L  49      23.161  13.949  41.764  1.00 27.54           C  
ATOM    362  CB  LYS L  49      23.587  13.214  43.046  1.00 28.95           C  
ATOM    363  CG  LYS L  49      23.402  11.701  43.093  1.00 36.06           C  
ATOM    364  CD  LYS L  49      24.034  11.127  44.365  1.00 40.28           C  
ATOM    365  CE  LYS L  49      23.787  12.021  45.587  1.00 40.97           C  
ATOM    366  NZ  LYS L  49      24.494  11.507  46.781  1.00 42.26           N1+
ATOM    367  C   LYS L  49      23.301  15.376  42.152  1.00 26.98           C  
ATOM    368  O   LYS L  49      24.355  15.974  41.958  1.00 27.74           O  
ATOM    369  N   LEU L  50      22.245  15.965  42.731  1.00 25.81           N  
ATOM    370  CA  LEU L  50      22.349  17.342  43.111  1.00 27.12           C  
ATOM    371  CB  LEU L  50      20.993  18.062  43.012  1.00 25.81           C  
ATOM    372  CG  LEU L  50      21.014  19.548  43.403  1.00 27.12           C  
ATOM    373  CD1 LEU L  50      21.924  20.363  42.475  1.00 27.53           C  
ATOM    374  CD2 LEU L  50      19.587  20.114  43.463  1.00 27.64           C  
ATOM    375  C   LEU L  50      22.820  17.413  44.537  1.00 28.38           C  
ATOM    376  O   LEU L  50      22.176  16.853  45.421  1.00 29.45           O  
ATOM    377  N   LEU L  51      24.041  17.962  44.768  1.00 28.32           N  
ATOM    378  CA  LEU L  51      24.597  18.189  46.083  1.00 26.70           C  
ATOM    379  CB  LEU L  51      26.133  18.264  46.040  1.00 26.51           C  
ATOM    380  CG  LEU L  51      26.790  16.957  45.565  1.00 26.53           C  
ATOM    381  CD1 LEU L  51      28.320  17.081  45.544  1.00 26.72           C  
ATOM    382  CD2 LEU L  51      26.304  15.754  46.387  1.00 25.57           C  
ATOM    383  C   LEU L  51      24.123  19.462  46.733  1.00 26.26           C  
ATOM    384  O   LEU L  51      23.582  19.450  47.837  1.00 26.20           O  
ATOM    385  N   ILE L  52      24.312  20.606  46.039  1.00 25.62           N  
ATOM    386  CA  ILE L  52      23.987  21.884  46.613  1.00 27.18           C  
ATOM    387  CB  ILE L  52      25.193  22.679  47.015  1.00 27.00           C  
ATOM    388  CG1 ILE L  52      25.955  21.940  48.123  1.00 27.22           C  
ATOM    389  CG2 ILE L  52      24.736  24.090  47.419  1.00 24.84           C  
ATOM    390  CD1 ILE L  52      27.310  22.555  48.451  1.00 25.71           C  
ATOM    391  C   ILE L  52      23.250  22.690  45.598  1.00 28.35           C  
ATOM    392  O   ILE L  52      23.581  22.673  44.412  1.00 28.03           O  
ATOM    393  N   TYR L  53      22.221  23.433  46.057  1.00 29.33           N  
ATOM    394  CA  TYR L  53      21.467  24.231  45.139  1.00 28.79           C  
ATOM    395  CB  TYR L  53      20.030  23.737  44.891  1.00 29.00           C  
ATOM    396  CG  TYR L  53      19.290  23.628  46.180  1.00 29.12           C  
ATOM    397  CD1 TYR L  53      18.642  24.710  46.728  1.00 34.44           C  
ATOM    398  CD2 TYR L  53      19.239  22.423  46.842  1.00 33.56           C  
ATOM    399  CE1 TYR L  53      17.957  24.589  47.915  1.00 35.93           C  
ATOM    400  CE2 TYR L  53      18.558  22.293  48.027  1.00 36.09           C  
ATOM    401  CZ  TYR L  53      17.912  23.377  48.564  1.00 36.57           C  
ATOM    402  OH  TYR L  53      17.212  23.240  49.780  1.00 44.09           O  
ATOM    403  C   TYR L  53      21.423  25.632  45.631  1.00 28.36           C  
ATOM    404  O   TYR L  53      21.534  25.897  46.826  1.00 29.24           O  
ATOM    405  N   LEU L  54      21.311  26.620  44.703  1.00 43.73           N  
ATOM    406  CA  LEU L  54      21.271  28.021  45.066  1.00 45.59           C  
ATOM    407  CB  LEU L  54      20.088  28.364  45.987  1.00 41.85           C  
ATOM    408  CG  LEU L  54      18.704  28.151  45.339  1.00 47.95           C  
ATOM    409  CD1 LEU L  54      17.576  28.516  46.319  1.00 46.69           C  
ATOM    410  CD2 LEU L  54      18.584  28.900  44.002  1.00 45.76           C  
ATOM    411  C   LEU L  54      22.545  28.404  45.771  1.00 48.05           C  
ATOM    412  O   LEU L  54      22.543  29.206  46.704  1.00 50.31           O  
ATOM    413  N   ALA L  55      23.666  27.798  45.339  1.00 43.91           N  
ATOM    414  CA  ALA L  55      25.020  28.069  45.747  1.00 46.26           C  
ATOM    415  CB  ALA L  55      25.369  29.565  45.670  1.00 44.07           C  
ATOM    416  C   ALA L  55      25.337  27.595  47.139  1.00 49.62           C  
ATOM    417  O   ALA L  55      26.492  27.253  47.399  1.00 46.80           O  
ATOM    418  N   SER L  56      24.356  27.475  48.063  1.00 46.23           N  
ATOM    419  CA  SER L  56      24.811  27.123  49.385  1.00 44.71           C  
ATOM    420  CB  SER L  56      25.102  28.365  50.245  1.00 46.48           C  
ATOM    421  OG  SER L  56      23.902  29.094  50.458  1.00 56.16           O  
ATOM    422  C   SER L  56      23.817  26.290  50.162  1.00 51.60           C  
ATOM    423  O   SER L  56      24.038  26.051  51.349  1.00 50.53           O  
ATOM    424  N   ASN L  57      22.733  25.778  49.540  1.00 27.02           N  
ATOM    425  CA  ASN L  57      21.766  25.036  50.295  1.00 28.60           C  
ATOM    426  CB  ASN L  57      20.316  25.365  49.900  1.00 28.72           C  
ATOM    427  CG  ASN L  57      20.064  26.823  50.255  1.00 36.47           C  
ATOM    428  OD1 ASN L  57      20.879  27.464  50.914  1.00 40.81           O  
ATOM    429  ND2 ASN L  57      18.900  27.369  49.815  1.00 33.72           N  
ATOM    430  C   ASN L  57      22.001  23.589  50.010  1.00 29.64           C  
ATOM    431  O   ASN L  57      22.050  23.178  48.853  1.00 30.35           O  
ATOM    432  N   LEU L  58      22.180  22.771  51.065  1.00 30.02           N  
ATOM    433  CA  LEU L  58      22.405  21.372  50.838  1.00 29.16           C  
ATOM    434  CB  LEU L  58      22.964  20.590  52.042  1.00 28.64           C  
ATOM    435  CG  LEU L  58      24.432  20.875  52.400  1.00 30.51           C  
ATOM    436  CD1 LEU L  58      24.892  19.966  53.549  1.00 29.89           C  
ATOM    437  CD2 LEU L  58      25.346  20.762  51.171  1.00 30.64           C  
ATOM    438  C   LEU L  58      21.107  20.721  50.495  1.00 29.95           C  
ATOM    439  O   LEU L  58      20.071  21.010  51.093  1.00 30.50           O  
ATOM    440  N   GLU L  59      21.148  19.802  49.510  1.00 31.01           N  
ATOM    441  CA  GLU L  59      19.991  19.047  49.129  1.00 30.64           C  
ATOM    442  CB  GLU L  59      20.156  18.201  47.859  1.00 32.84           C  
ATOM    443  CG  GLU L  59      19.696  18.888  46.587  1.00 34.69           C  
ATOM    444  CD  GLU L  59      18.195  18.628  46.546  1.00 37.64           C  
ATOM    445  OE1 GLU L  59      17.481  19.148  47.447  1.00 37.04           O  
ATOM    446  OE2 GLU L  59      17.746  17.888  45.632  1.00 40.12           O1-
ATOM    447  C   GLU L  59      19.675  18.077  50.202  1.00 35.30           C  
ATOM    448  O   GLU L  59      20.518  17.749  51.034  1.00 36.08           O  
ATOM    449  N   SER L  60      18.413  17.612  50.211  1.00 37.55           N  
ATOM    450  CA  SER L  60      18.030  16.661  51.204  1.00 37.81           C  
ATOM    451  CB  SER L  60      16.522  16.369  51.239  1.00 40.47           C  
ATOM    452  OG  SER L  60      15.815  17.519  51.673  1.00 45.11           O  
ATOM    453  C   SER L  60      18.722  15.377  50.896  1.00 37.89           C  
ATOM    454  O   SER L  60      18.820  14.968  49.740  1.00 38.41           O  
ATOM    455  N   GLY L  61      19.233  14.718  51.952  1.00 38.19           N  
ATOM    456  CA  GLY L  61      19.863  13.440  51.819  1.00 38.40           C  
ATOM    457  C   GLY L  61      21.350  13.588  51.684  1.00 39.73           C  
ATOM    458  O   GLY L  61      22.073  12.601  51.808  1.00 41.92           O  
ATOM    459  N   VAL L  62      21.859  14.811  51.433  1.00 38.41           N  
ATOM    460  CA  VAL L  62      23.283  14.969  51.272  1.00 37.56           C  
ATOM    461  CB  VAL L  62      23.661  16.079  50.335  1.00 37.80           C  
ATOM    462  CG1 VAL L  62      25.194  16.192  50.308  1.00 35.91           C  
ATOM    463  CG2 VAL L  62      23.039  15.797  48.957  1.00 37.18           C  
ATOM    464  C   VAL L  62      23.891  15.276  52.611  1.00 38.77           C  
ATOM    465  O   VAL L  62      23.325  16.024  53.407  1.00 39.11           O  
ATOM    466  N   PRO L  63      25.052  14.723  52.870  1.00 38.90           N  
ATOM    467  CA  PRO L  63      25.694  14.913  54.148  1.00 38.47           C  
ATOM    468  CD  PRO L  63      25.410  13.449  52.270  1.00 37.44           C  
ATOM    469  CB  PRO L  63      26.790  13.856  54.231  1.00 38.00           C  
ATOM    470  CG  PRO L  63      26.280  12.730  53.316  1.00 37.95           C  
ATOM    471  C   PRO L  63      26.218  16.306  54.337  1.00 40.62           C  
ATOM    472  O   PRO L  63      26.519  16.984  53.359  1.00 40.45           O  
ATOM    473  N   ALA L  64      26.379  16.709  55.611  1.00 41.25           N  
ATOM    474  CA  ALA L  64      26.809  17.995  56.095  1.00 38.67           C  
ATOM    475  CB  ALA L  64      26.821  18.083  57.632  1.00 41.38           C  
ATOM    476  C   ALA L  64      28.198  18.293  55.624  1.00 39.61           C  
ATOM    477  O   ALA L  64      28.619  19.448  55.599  1.00 40.13           O  
ATOM    478  N   ARG L  65      28.975  17.250  55.298  1.00 36.14           N  
ATOM    479  CA  ARG L  65      30.348  17.420  54.922  1.00 33.52           C  
ATOM    480  CB  ARG L  65      31.020  16.082  54.567  1.00 33.53           C  
ATOM    481  CG  ARG L  65      31.043  15.119  55.756  1.00 35.38           C  
ATOM    482  CD  ARG L  65      31.834  13.827  55.538  1.00 35.72           C  
ATOM    483  NE  ARG L  65      31.066  12.950  54.609  1.00 34.65           N  
ATOM    484  CZ  ARG L  65      31.318  12.984  53.269  1.00 31.32           C  
ATOM    485  NH1 ARG L  65      32.264  13.835  52.777  1.00 27.59           N1+
ATOM    486  NH2 ARG L  65      30.639  12.156  52.425  1.00 29.81           N  
ATOM    487  C   ARG L  65      30.442  18.338  53.738  1.00 32.08           C  
ATOM    488  O   ARG L  65      31.409  19.094  53.624  1.00 31.72           O  
ATOM    489  N   PHE L  66      29.463  18.280  52.811  1.00 31.40           N  
ATOM    490  CA  PHE L  66      29.500  19.126  51.649  1.00 30.94           C  
ATOM    491  CB  PHE L  66      28.641  18.596  50.489  1.00 29.34           C  
ATOM    492  CG  PHE L  66      29.246  17.318  50.019  1.00 30.23           C  
ATOM    493  CD1 PHE L  66      28.882  16.109  50.561  1.00 28.20           C  
ATOM    494  CD2 PHE L  66      30.192  17.331  49.027  1.00 29.23           C  
ATOM    495  CE1 PHE L  66      29.453  14.938  50.117  1.00 26.64           C  
ATOM    496  CE2 PHE L  66      30.764  16.165  48.580  1.00 29.44           C  
ATOM    497  CZ  PHE L  66      30.397  14.959  49.122  1.00 28.41           C  
ATOM    498  C   PHE L  66      28.981  20.490  51.997  1.00 31.71           C  
ATOM    499  O   PHE L  66      28.036  20.634  52.772  1.00 31.88           O  
ATOM    500  N   SER L  67      29.611  21.539  51.428  1.00 32.37           N  
ATOM    501  CA  SER L  67      29.167  22.883  51.666  1.00 31.84           C  
ATOM    502  CB  SER L  67      29.836  23.527  52.891  1.00 32.65           C  
ATOM    503  OG  SER L  67      31.244  23.553  52.715  1.00 32.13           O  
ATOM    504  C   SER L  67      29.533  23.702  50.473  1.00 32.05           C  
ATOM    505  O   SER L  67      30.549  23.459  49.821  1.00 30.31           O  
ATOM    506  N   GLY L  68      28.709  24.719  50.153  1.00 31.50           N  
ATOM    507  CA  GLY L  68      29.021  25.532  49.020  1.00 31.78           C  
ATOM    508  C   GLY L  68      28.901  26.953  49.437  1.00 31.91           C  
ATOM    509  O   GLY L  68      28.116  27.297  50.320  1.00 30.84           O  
ATOM    510  N   SER L  69      29.700  27.823  48.797  1.00 32.97           N  
ATOM    511  CA  SER L  69      29.622  29.210  49.122  1.00 33.91           C  
ATOM    512  CB  SER L  69      30.609  29.649  50.219  1.00 35.34           C  
ATOM    513  OG  SER L  69      31.947  29.529  49.762  1.00 40.34           O  
ATOM    514  C   SER L  69      29.953  29.970  47.886  1.00 35.03           C  
ATOM    515  O   SER L  69      30.309  29.396  46.857  1.00 33.91           O  
ATOM    516  N   GLY L  70      29.828  31.306  47.959  1.00 34.67           N  
ATOM    517  CA  GLY L  70      30.150  32.112  46.824  1.00 34.89           C  
ATOM    518  C   GLY L  70      28.934  32.865  46.408  1.00 35.85           C  
ATOM    519  O   GLY L  70      27.804  32.545  46.772  1.00 36.66           O  
ATOM    520  N   SER L  71      29.165  33.938  45.640  1.00 35.66           N  
ATOM    521  CA  SER L  71      28.093  34.728  45.137  1.00 35.43           C  
ATOM    522  CB  SER L  71      27.649  35.859  46.082  1.00 36.16           C  
ATOM    523  OG  SER L  71      27.136  35.324  47.293  1.00 35.44           O  
ATOM    524  C   SER L  71      28.651  35.392  43.932  1.00 35.85           C  
ATOM    525  O   SER L  71      29.859  35.379  43.707  1.00 36.46           O  
ATOM    526  N   GLY L  72      27.776  35.985  43.109  1.00 34.74           N  
ATOM    527  CA  GLY L  72      28.279  36.684  41.971  1.00 35.50           C  
ATOM    528  C   GLY L  72      28.917  35.703  41.038  1.00 35.56           C  
ATOM    529  O   GLY L  72      28.245  34.840  40.477  1.00 35.16           O  
ATOM    530  N   THR L  73      30.206  35.942  40.728  1.00 35.10           N  
ATOM    531  CA  THR L  73      31.028  35.147  39.854  1.00 36.09           C  
ATOM    532  CB  THR L  73      32.070  35.976  39.165  1.00 36.44           C  
ATOM    533  OG1 THR L  73      32.956  36.536  40.124  1.00 37.39           O  
ATOM    534  CG2 THR L  73      31.362  37.095  38.383  1.00 34.68           C  
ATOM    535  C   THR L  73      31.738  33.975  40.483  1.00 36.80           C  
ATOM    536  O   THR L  73      31.958  32.967  39.812  1.00 36.99           O  
ATOM    537  N   ASP L  74      32.168  34.078  41.760  1.00 36.48           N  
ATOM    538  CA  ASP L  74      33.022  33.040  42.280  1.00 36.76           C  
ATOM    539  CB  ASP L  74      34.286  33.564  42.987  1.00 38.29           C  
ATOM    540  CG  ASP L  74      35.246  34.078  41.923  1.00 41.82           C  
ATOM    541  OD1 ASP L  74      34.923  33.930  40.715  1.00 43.36           O  
ATOM    542  OD2 ASP L  74      36.320  34.619  42.302  1.00 45.69           O1-
ATOM    543  C   ASP L  74      32.303  32.184  43.265  1.00 35.99           C  
ATOM    544  O   ASP L  74      31.701  32.676  44.219  1.00 36.68           O  
ATOM    545  N   PHE L  75      32.376  30.854  43.054  1.00 34.34           N  
ATOM    546  CA  PHE L  75      31.710  29.939  43.928  1.00 33.16           C  
ATOM    547  CB  PHE L  75      30.465  29.304  43.286  1.00 32.73           C  
ATOM    548  CG  PHE L  75      29.491  30.397  42.995  1.00 32.44           C  
ATOM    549  CD1 PHE L  75      29.633  31.176  41.870  1.00 33.90           C  
ATOM    550  CD2 PHE L  75      28.429  30.643  43.833  1.00 32.89           C  
ATOM    551  CE1 PHE L  75      28.737  32.182  41.591  1.00 31.82           C  
ATOM    552  CE2 PHE L  75      27.529  31.648  43.558  1.00 32.79           C  
ATOM    553  CZ  PHE L  75      27.681  32.424  42.435  1.00 31.39           C  
ATOM    554  C   PHE L  75      32.670  28.830  44.235  1.00 33.50           C  
ATOM    555  O   PHE L  75      33.581  28.557  43.453  1.00 34.17           O  
ATOM    556  N   THR L  76      32.509  28.177  45.408  1.00 32.31           N  
ATOM    557  CA  THR L  76      33.379  27.090  45.750  0.90 32.32           C  
ATOM    558  CB  THR L  76      34.488  27.475  46.687  0.90 33.20           C  
ATOM    559  OG1 THR L  76      33.952  27.968  47.905  0.90 34.45           O  
ATOM    560  CG2 THR L  76      35.357  28.548  46.015  0.90 31.99           C  
ATOM    561  C   THR L  76      32.585  26.015  46.423  1.00 31.60           C  
ATOM    562  O   THR L  76      31.575  26.275  47.077  1.00 30.66           O  
ATOM    563  N   LEU L  77      33.037  24.757  46.247  1.00 30.74           N  
ATOM    564  CA  LEU L  77      32.441  23.611  46.865  1.00 30.21           C  
ATOM    565  CB  LEU L  77      32.126  22.492  45.855  1.00 26.49           C  
ATOM    566  CG  LEU L  77      31.561  21.201  46.476  1.00 24.81           C  
ATOM    567  CD1 LEU L  77      30.174  21.418  47.103  1.00 22.02           C  
ATOM    568  CD2 LEU L  77      31.583  20.052  45.455  1.00 21.10           C  
ATOM    569  C   LEU L  77      33.477  23.074  47.802  1.00 31.46           C  
ATOM    570  O   LEU L  77      34.634  22.916  47.415  1.00 31.96           O  
ATOM    571  N   ASN L  78      33.094  22.795  49.066  1.00 32.66           N  
ATOM    572  CA  ASN L  78      34.040  22.289  50.022  1.00 33.48           C  
ATOM    573  CB  ASN L  78      34.252  23.206  51.245  1.00 35.99           C  
ATOM    574  CG  ASN L  78      35.096  24.408  50.843  1.00 41.82           C  
ATOM    575  OD1 ASN L  78      36.203  24.259  50.330  1.00 42.98           O  
ATOM    576  ND2 ASN L  78      34.567  25.637  51.090  1.00 42.35           N  
ATOM    577  C   ASN L  78      33.521  20.998  50.562  1.00 33.93           C  
ATOM    578  O   ASN L  78      32.330  20.855  50.843  1.00 32.76           O  
ATOM    579  N   ILE L  79      34.428  20.013  50.701  1.00 33.98           N  
ATOM    580  CA  ILE L  79      34.084  18.737  51.248  1.00 34.79           C  
ATOM    581  CB  ILE L  79      34.337  17.625  50.272  1.00 33.18           C  
ATOM    582  CG1 ILE L  79      33.607  17.906  48.950  1.00 32.50           C  
ATOM    583  CG2 ILE L  79      33.909  16.302  50.929  1.00 32.63           C  
ATOM    584  CD1 ILE L  79      34.114  17.065  47.777  1.00 32.65           C  
ATOM    585  C   ILE L  79      35.028  18.529  52.392  1.00 36.87           C  
ATOM    586  O   ILE L  79      36.243  18.548  52.202  1.00 36.86           O  
ATOM    587  N   HIS L  80      34.503  18.353  53.619  1.00 39.53           N  
ATOM    588  CA  HIS L  80      35.363  18.126  54.746  1.00 41.46           C  
ATOM    589  ND1 HIS L  80      36.371  19.008  57.816  1.00 52.87           N  
ATOM    590  CG  HIS L  80      36.823  19.194  56.528  1.00 46.38           C  
ATOM    591  CB  HIS L  80      35.920  19.426  55.353  1.00 42.72           C  
ATOM    592  NE2 HIS L  80      38.591  18.885  57.897  1.00 50.47           N  
ATOM    593  CD2 HIS L  80      38.180  19.116  56.595  1.00 50.96           C  
ATOM    594  CE1 HIS L  80      37.468  18.829  58.593  1.00 52.05           C  
ATOM    595  C   HIS L  80      34.536  17.467  55.803  1.00 41.42           C  
ATOM    596  O   HIS L  80      33.493  18.001  56.179  1.00 41.16           O  
ATOM    597  N   PRO L  81      34.940  16.334  56.325  1.00 41.15           N  
ATOM    598  CA  PRO L  81      36.127  15.651  55.878  1.00 40.49           C  
ATOM    599  CD  PRO L  81      34.709  16.124  57.744  1.00 42.09           C  
ATOM    600  CB  PRO L  81      36.581  14.766  57.036  1.00 41.52           C  
ATOM    601  CG  PRO L  81      35.976  15.441  58.274  1.00 42.80           C  
ATOM    602  C   PRO L  81      35.837  14.839  54.655  1.00 39.73           C  
ATOM    603  O   PRO L  81      34.690  14.441  54.461  1.00 39.14           O  
ATOM    604  N   VAL L  82      36.870  14.556  53.840  1.00 38.37           N  
ATOM    605  CA  VAL L  82      36.720  13.770  52.649  1.00 36.71           C  
ATOM    606  CB  VAL L  82      37.912  13.864  51.736  1.00 36.45           C  
ATOM    607  CG1 VAL L  82      37.746  12.864  50.580  1.00 38.06           C  
ATOM    608  CG2 VAL L  82      38.054  15.322  51.271  1.00 36.15           C  
ATOM    609  C   VAL L  82      36.570  12.336  53.054  1.00 36.41           C  
ATOM    610  O   VAL L  82      37.205  11.881  54.003  1.00 36.32           O  
ATOM    611  N   GLU L  83      35.700  11.595  52.333  1.00 36.36           N  
ATOM    612  CA  GLU L  83      35.435  10.207  52.599  1.00 35.49           C  
ATOM    613  CB  GLU L  83      33.955   9.918  52.901  1.00 35.49           C  
ATOM    614  CG  GLU L  83      33.423  10.561  54.183  1.00 40.07           C  
ATOM    615  CD  GLU L  83      33.627   9.594  55.337  1.00 44.74           C  
ATOM    616  OE1 GLU L  83      34.758   9.055  55.462  1.00 47.06           O  
ATOM    617  OE2 GLU L  83      32.658   9.374  56.110  1.00 44.02           O1-
ATOM    618  C   GLU L  83      35.747   9.452  51.343  1.00 35.68           C  
ATOM    619  O   GLU L  83      35.905  10.036  50.275  1.00 35.26           O  
ATOM    620  N   GLU L  84      35.828   8.112  51.452  1.00 36.36           N  
ATOM    621  CA  GLU L  84      36.176   7.245  50.359  1.00 35.66           C  
ATOM    622  CB  GLU L  84      36.248   5.765  50.792  1.00 36.91           C  
ATOM    623  CG  GLU L  84      34.952   5.207  51.394  1.00 43.17           C  
ATOM    624  CD  GLU L  84      34.996   5.346  52.915  1.00 46.30           C  
ATOM    625  OE1 GLU L  84      35.444   6.414  53.410  1.00 46.75           O  
ATOM    626  OE2 GLU L  84      34.584   4.375  53.604  1.00 47.71           O1-
ATOM    627  C   GLU L  84      35.159   7.349  49.256  1.00 34.49           C  
ATOM    628  O   GLU L  84      35.510   7.356  48.077  1.00 33.24           O  
ATOM    629  N   GLU L  85      33.872   7.456  49.620  1.00 34.32           N  
ATOM    630  CA  GLU L  85      32.760   7.475  48.710  1.00 34.76           C  
ATOM    631  CB  GLU L  85      31.422   7.401  49.461  1.00 37.31           C  
ATOM    632  CG  GLU L  85      31.236   8.528  50.469  1.00 43.69           C  
ATOM    633  CD  GLU L  85      30.414   7.974  51.621  1.00 53.18           C  
ATOM    634  OE1 GLU L  85      29.574   7.069  51.379  1.00 53.66           O  
ATOM    635  OE2 GLU L  85      30.637   8.437  52.770  1.00 55.81           O1-
ATOM    636  C   GLU L  85      32.799   8.697  47.843  1.00 32.21           C  
ATOM    637  O   GLU L  85      32.205   8.721  46.766  1.00 32.16           O  
ATOM    638  N   ASP L  86      33.496   9.747  48.303  1.00 28.97           N  
ATOM    639  CA  ASP L  86      33.570  11.041  47.681  1.00 26.83           C  
ATOM    640  CB  ASP L  86      34.298  12.072  48.557  1.00 26.18           C  
ATOM    641  CG  ASP L  86      33.414  12.327  49.775  1.00 24.77           C  
ATOM    642  OD1 ASP L  86      32.217  11.934  49.740  1.00 23.48           O  
ATOM    643  OD2 ASP L  86      33.926  12.921  50.760  1.00 26.44           O1-
ATOM    644  C   ASP L  86      34.231  10.997  46.334  1.00 26.61           C  
ATOM    645  O   ASP L  86      34.155  11.974  45.590  1.00 28.03           O  
ATOM    646  N   ALA L  87      34.964   9.918  46.002  1.00 25.00           N  
ATOM    647  CA  ALA L  87      35.582   9.885  44.704  1.00 23.94           C  
ATOM    648  CB  ALA L  87      36.322   8.569  44.410  1.00 22.16           C  
ATOM    649  C   ALA L  87      34.504  10.044  43.676  1.00 23.21           C  
ATOM    650  O   ALA L  87      33.509   9.321  43.678  1.00 23.74           O  
ATOM    651  N   ALA L  88      34.684  11.021  42.761  1.00 23.07           N  
ATOM    652  CA  ALA L  88      33.693  11.270  41.755  1.00 23.82           C  
ATOM    653  CB  ALA L  88      32.285  11.506  42.328  1.00 22.74           C  
ATOM    654  C   ALA L  88      34.088  12.518  41.033  1.00 24.65           C  
ATOM    655  O   ALA L  88      35.115  13.126  41.328  1.00 25.87           O  
ATOM    656  N   ALA L  89      33.278  12.910  40.029  1.00 24.00           N  
ATOM    657  CA  ALA L  89      33.533  14.125  39.313  1.00 23.61           C  
ATOM    658  CB  ALA L  89      33.435  13.977  37.784  1.00 23.79           C  
ATOM    659  C   ALA L  89      32.475  15.088  39.751  1.00 23.36           C  
ATOM    660  O   ALA L  89      31.319  14.706  39.926  1.00 24.20           O  
ATOM    661  N   TYR L  90      32.845  16.369  39.950  1.00 22.64           N  
ATOM    662  CA  TYR L  90      31.910  17.339  40.449  1.00 22.37           C  
ATOM    663  CB  TYR L  90      32.375  18.015  41.751  1.00 22.50           C  
ATOM    664  CG  TYR L  90      32.440  16.967  42.812  1.00 21.38           C  
ATOM    665  CD1 TYR L  90      33.566  16.192  42.963  1.00 20.60           C  
ATOM    666  CD2 TYR L  90      31.373  16.757  43.657  1.00 19.78           C  
ATOM    667  CE1 TYR L  90      33.628  15.225  43.940  1.00 20.33           C  
ATOM    668  CE2 TYR L  90      31.428  15.793  44.636  1.00 18.96           C  
ATOM    669  CZ  TYR L  90      32.558  15.027  44.780  1.00 20.47           C  
ATOM    670  OH  TYR L  90      32.617  14.038  45.785  1.00 19.48           O  
ATOM    671  C   TYR L  90      31.748  18.417  39.419  1.00 21.61           C  
ATOM    672  O   TYR L  90      32.722  18.855  38.809  1.00 21.92           O  
ATOM    673  N   TYR L  91      30.494  18.873  39.201  1.00 22.34           N  
ATOM    674  CA  TYR L  91      30.220  19.860  38.189  1.00 22.55           C  
ATOM    675  CB  TYR L  91      29.295  19.351  37.068  1.00 22.93           C  
ATOM    676  CG  TYR L  91      29.932  18.262  36.274  1.00 21.59           C  
ATOM    677  CD1 TYR L  91      30.740  18.562  35.203  1.00 20.61           C  
ATOM    678  CD2 TYR L  91      29.702  16.940  36.584  1.00 20.47           C  
ATOM    679  CE1 TYR L  91      31.319  17.561  34.461  1.00 21.20           C  
ATOM    680  CE2 TYR L  91      30.277  15.934  35.845  1.00 21.72           C  
ATOM    681  CZ  TYR L  91      31.089  16.245  34.781  1.00 22.50           C  
ATOM    682  OH  TYR L  91      31.682  15.218  34.017  1.00 26.02           O  
ATOM    683  C   TYR L  91      29.447  21.001  38.787  1.00 23.49           C  
ATOM    684  O   TYR L  91      28.683  20.825  39.735  1.00 24.27           O  
ATOM    685  N   CYS L  92      29.646  22.219  38.235  1.00 23.61           N  
ATOM    686  CA  CYS L  92      28.857  23.359  38.611  1.00 24.70           C  
ATOM    687  CB  CYS L  92      29.683  24.622  38.973  1.00 25.62           C  
ATOM    688  SG  CYS L  92      30.874  25.133  37.695  1.00 29.78           S  
ATOM    689  C   CYS L  92      27.985  23.645  37.420  1.00 25.29           C  
ATOM    690  O   CYS L  92      28.333  23.283  36.297  1.00 25.69           O  
ATOM    691  N   GLN L  93      26.799  24.252  37.643  1.00 25.26           N  
ATOM    692  CA  GLN L  93      25.885  24.528  36.567  1.00 24.69           C  
ATOM    693  CB  GLN L  93      24.850  23.397  36.379  1.00 23.55           C  
ATOM    694  CG  GLN L  93      23.806  23.630  35.284  1.00 22.24           C  
ATOM    695  CD  GLN L  93      22.486  24.019  35.936  1.00 24.73           C  
ATOM    696  OE1 GLN L  93      22.256  23.737  37.111  1.00 23.53           O  
ATOM    697  NE2 GLN L  93      21.585  24.669  35.150  1.00 24.33           N  
ATOM    698  C   GLN L  93      25.158  25.796  36.894  1.00 25.55           C  
ATOM    699  O   GLN L  93      24.828  26.044  38.052  1.00 26.09           O  
ATOM    700  N   HIS L  94      24.891  26.644  35.876  1.00 26.07           N  
ATOM    701  CA  HIS L  94      24.224  27.884  36.169  1.00 27.64           C  
ATOM    702  ND1 HIS L  94      23.840  30.412  33.932  1.00 44.67           N  
ATOM    703  CG  HIS L  94      24.793  29.505  34.339  1.00 28.24           C  
ATOM    704  CB  HIS L  94      25.021  29.137  35.773  1.00 27.03           C  
ATOM    705  NE2 HIS L  94      24.802  29.631  32.088  1.00 30.00           N  
ATOM    706  CD2 HIS L  94      25.373  29.037  33.201  1.00 43.78           C  
ATOM    707  CE1 HIS L  94      23.889  30.449  32.577  1.00 46.85           C  
ATOM    708  C   HIS L  94      22.953  27.930  35.379  1.00 28.62           C  
ATOM    709  O   HIS L  94      22.900  27.474  34.236  1.00 28.46           O  
ATOM    710  N   SER L  95      21.877  28.352  36.091  1.00 32.70           N  
ATOM    711  CA  SER L  95      20.524  28.590  35.655  1.00 33.59           C  
ATOM    712  CB  SER L  95      19.495  28.146  36.705  1.00 34.13           C  
ATOM    713  OG  SER L  95      19.615  26.750  36.933  1.00 37.54           O  
ATOM    714  C   SER L  95      20.270  30.053  35.381  1.00 36.29           C  
ATOM    715  O   SER L  95      19.109  30.447  35.274  1.00 36.26           O  
ATOM    716  N   ARG L  96      21.305  30.918  35.333  1.00 36.41           N  
ATOM    717  CA  ARG L  96      21.065  32.336  35.214  1.00 37.87           C  
ATOM    718  CB  ARG L  96      22.365  33.161  35.231  1.00 37.72           C  
ATOM    719  CG  ARG L  96      22.109  34.655  35.037  1.00 41.11           C  
ATOM    720  CD  ARG L  96      21.450  35.322  36.243  1.00 51.85           C  
ATOM    721  NE  ARG L  96      20.773  36.556  35.752  1.00 56.76           N  
ATOM    722  CZ  ARG L  96      19.441  36.517  35.444  1.00 63.83           C  
ATOM    723  NH1 ARG L  96      18.733  35.363  35.618  1.00 59.35           N1+
ATOM    724  NH2 ARG L  96      18.812  37.633  34.978  1.00 57.93           N  
ATOM    725  C   ARG L  96      20.355  32.687  33.942  1.00 41.01           C  
ATOM    726  O   ARG L  96      19.318  33.349  33.976  1.00 40.97           O  
ATOM    727  N   GLU L  97      20.887  32.256  32.784  1.00 40.90           N  
ATOM    728  CA  GLU L  97      20.252  32.587  31.540  1.00 40.91           C  
ATOM    729  CB  GLU L  97      20.619  33.985  31.000  1.00 42.56           C  
ATOM    730  CG  GLU L  97      22.120  34.184  30.787  1.00 48.02           C  
ATOM    731  CD  GLU L  97      22.362  35.570  30.199  1.00 56.56           C  
ATOM    732  OE1 GLU L  97      21.392  36.198  29.696  1.00 50.88           O  
ATOM    733  OE2 GLU L  97      23.539  36.017  30.242  1.00 59.92           O1-
ATOM    734  C   GLU L  97      20.665  31.568  30.525  1.00 41.14           C  
ATOM    735  O   GLU L  97      21.604  30.802  30.738  1.00 40.77           O  
ATOM    736  N   ILE L  98      19.943  31.536  29.386  1.00 38.97           N  
ATOM    737  CA  ILE L  98      20.193  30.609  28.319  1.00 38.38           C  
ATOM    738  CB  ILE L  98      19.038  30.513  27.358  1.00 39.47           C  
ATOM    739  CG1 ILE L  98      19.292  29.449  26.276  1.00 32.30           C  
ATOM    740  CG2 ILE L  98      18.758  31.920  26.806  1.00 31.01           C  
ATOM    741  CD1 ILE L  98      18.044  29.101  25.465  1.00 42.70           C  
ATOM    742  C   ILE L  98      21.390  31.083  27.565  1.00 38.16           C  
ATOM    743  O   ILE L  98      21.569  32.283  27.354  1.00 39.48           O  
ATOM    744  N   PRO L  99      22.238  30.172  27.167  1.00 36.07           N  
ATOM    745  CA  PRO L  99      22.033  28.777  27.460  1.00 34.76           C  
ATOM    746  CD  PRO L  99      22.993  30.363  25.941  1.00 36.34           C  
ATOM    747  CB  PRO L  99      22.772  27.999  26.367  1.00 35.15           C  
ATOM    748  CG  PRO L  99      23.721  29.030  25.728  1.00 37.12           C  
ATOM    749  C   PRO L  99      22.472  28.409  28.843  1.00 34.98           C  
ATOM    750  O   PRO L  99      23.326  29.094  29.405  1.00 34.61           O  
ATOM    751  N   TYR L 100      21.898  27.323  29.399  1.00 33.35           N  
ATOM    752  CA  TYR L 100      22.298  26.842  30.688  1.00 32.45           C  
ATOM    753  CB  TYR L 100      21.277  25.886  31.331  1.00 31.75           C  
ATOM    754  CG  TYR L 100      19.967  26.594  31.419  1.00 33.60           C  
ATOM    755  CD1 TYR L 100      19.106  26.588  30.347  1.00 35.29           C  
ATOM    756  CD2 TYR L 100      19.595  27.259  32.562  1.00 33.82           C  
ATOM    757  CE1 TYR L 100      17.896  27.237  30.414  1.00 30.32           C  
ATOM    758  CE2 TYR L 100      18.385  27.910  32.638  1.00 34.72           C  
ATOM    759  CZ  TYR L 100      17.533  27.898  31.562  1.00 29.18           C  
ATOM    760  OH  TYR L 100      16.290  28.562  31.630  1.00 29.30           O  
ATOM    761  C   TYR L 100      23.524  26.034  30.400  1.00 32.83           C  
ATOM    762  O   TYR L 100      23.529  25.193  29.504  1.00 33.49           O  
ATOM    763  N   THR L 101      24.607  26.278  31.150  1.00 20.26           N  
ATOM    764  CA  THR L 101      25.859  25.644  30.875  1.00 20.82           C  
ATOM    765  CB  THR L 101      26.902  26.615  30.409  1.00 20.55           C  
ATOM    766  OG1 THR L 101      27.133  27.597  31.408  1.00 20.69           O  
ATOM    767  CG2 THR L 101      26.401  27.286  29.121  1.00 20.44           C  
ATOM    768  C   THR L 101      26.376  24.998  32.120  1.00 21.35           C  
ATOM    769  O   THR L 101      26.022  25.372  33.237  1.00 20.85           O  
ATOM    770  N   PHE L 102      27.238  23.977  31.932  1.00 21.74           N  
ATOM    771  CA  PHE L 102      27.844  23.259  33.017  1.00 21.29           C  
ATOM    772  CB  PHE L 102      27.762  21.726  32.896  1.00 19.58           C  
ATOM    773  CG  PHE L 102      26.375  21.239  33.132  1.00 18.10           C  
ATOM    774  CD1 PHE L 102      25.429  21.268  32.135  1.00 16.49           C  
ATOM    775  CD2 PHE L 102      26.023  20.726  34.359  1.00 16.17           C  
ATOM    776  CE1 PHE L 102      24.153  20.808  32.365  1.00 16.02           C  
ATOM    777  CE2 PHE L 102      24.750  20.264  34.593  1.00 16.87           C  
ATOM    778  CZ  PHE L 102      23.808  20.305  33.596  1.00 16.02           C  
ATOM    779  C   PHE L 102      29.308  23.545  32.988  1.00 22.50           C  
ATOM    780  O   PHE L 102      29.848  23.987  31.977  1.00 21.98           O  
ATOM    781  N   GLY L 103      29.984  23.317  34.131  1.00 21.37           N  
ATOM    782  CA  GLY L 103      31.403  23.486  34.194  1.00 23.91           C  
ATOM    783  C   GLY L 103      32.024  22.257  33.596  1.00 25.86           C  
ATOM    784  O   GLY L 103      31.353  21.249  33.373  1.00 26.90           O  
ATOM    785  N   GLY L 104      33.344  22.327  33.342  1.00 26.02           N  
ATOM    786  CA  GLY L 104      34.125  21.283  32.740  1.00 25.60           C  
ATOM    787  C   GLY L 104      34.162  20.077  33.628  1.00 25.77           C  
ATOM    788  O   GLY L 104      34.263  18.952  33.142  1.00 25.85           O  
ATOM    789  N   GLY L 105      34.149  20.278  34.958  1.00 23.88           N  
ATOM    790  CA  GLY L 105      34.165  19.164  35.868  1.00 23.47           C  
ATOM    791  C   GLY L 105      35.496  19.079  36.549  1.00 24.10           C  
ATOM    792  O   GLY L 105      36.532  19.430  35.985  1.00 25.08           O  
ATOM    793  N   THR L 106      35.478  18.619  37.819  1.00 23.12           N  
ATOM    794  CA  THR L 106      36.683  18.421  38.572  1.00 24.15           C  
ATOM    795  CB  THR L 106      36.813  19.349  39.746  1.00 23.36           C  
ATOM    796  OG1 THR L 106      36.810  20.700  39.306  1.00 24.33           O  
ATOM    797  CG2 THR L 106      38.124  19.040  40.489  1.00 23.41           C  
ATOM    798  C   THR L 106      36.626  17.024  39.106  1.00 26.39           C  
ATOM    799  O   THR L 106      35.640  16.622  39.720  1.00 25.74           O  
ATOM    800  N   LYS L 107      37.701  16.244  38.887  1.00 26.87           N  
ATOM    801  CA  LYS L 107      37.738  14.875  39.316  1.00 25.76           C  
ATOM    802  CB  LYS L 107      38.567  13.997  38.359  1.00 27.85           C  
ATOM    803  CG  LYS L 107      38.617  12.506  38.701  1.00 31.75           C  
ATOM    804  CD  LYS L 107      39.227  11.665  37.574  1.00 36.74           C  
ATOM    805  CE  LYS L 107      39.301  10.165  37.866  1.00 39.86           C  
ATOM    806  NZ  LYS L 107      39.897   9.461  36.708  1.00 39.53           N1+
ATOM    807  C   LYS L 107      38.402  14.836  40.653  1.00 25.16           C  
ATOM    808  O   LYS L 107      39.464  15.425  40.848  1.00 25.18           O  
ATOM    809  N   LEU L 108      37.783  14.132  41.621  1.00 22.75           N  
ATOM    810  CA  LEU L 108      38.364  14.068  42.929  1.00 23.91           C  
ATOM    811  CB  LEU L 108      37.350  14.373  44.048  1.00 24.71           C  
ATOM    812  CG  LEU L 108      37.943  14.321  45.467  1.00 24.90           C  
ATOM    813  CD1 LEU L 108      39.020  15.401  45.670  1.00 26.42           C  
ATOM    814  CD2 LEU L 108      36.835  14.390  46.528  1.00 27.08           C  
ATOM    815  C   LEU L 108      38.882  12.677  43.129  1.00 25.36           C  
ATOM    816  O   LEU L 108      38.140  11.699  43.028  1.00 26.84           O  
ATOM    817  N   GLU L 109      40.194  12.568  43.416  1.00 26.00           N  
ATOM    818  CA  GLU L 109      40.850  11.313  43.643  1.00 27.51           C  
ATOM    819  CB  GLU L 109      42.182  11.217  42.880  1.00 28.52           C  
ATOM    820  CG  GLU L 109      42.936   9.901  43.061  1.00 35.31           C  
ATOM    821  CD  GLU L 109      44.339  10.095  42.497  1.00 38.79           C  
ATOM    822  OE1 GLU L 109      44.723  11.273  42.271  1.00 39.97           O  
ATOM    823  OE2 GLU L 109      45.044   9.072  42.291  1.00 38.19           O1-
ATOM    824  C   GLU L 109      41.179  11.274  45.102  1.00 26.76           C  
ATOM    825  O   GLU L 109      41.526  12.296  45.691  1.00 27.27           O  
ATOM    826  N   ILE L 110      41.072  10.088  45.731  1.00 27.81           N  
ATOM    827  CA  ILE L 110      41.355  10.027  47.137  1.00 28.00           C  
ATOM    828  CB  ILE L 110      40.227   9.437  47.928  1.00 28.54           C  
ATOM    829  CG1 ILE L 110      38.989  10.328  47.752  1.00 33.98           C  
ATOM    830  CG2 ILE L 110      40.661   9.282  49.395  1.00 30.25           C  
ATOM    831  CD1 ILE L 110      37.691   9.691  48.225  1.00 31.65           C  
ATOM    832  C   ILE L 110      42.572   9.191  47.330  1.00 28.32           C  
ATOM    833  O   ILE L 110      42.700   8.110  46.759  1.00 27.31           O  
ATOM    834  N   LYS L 111      43.526   9.713  48.125  1.00 28.76           N  
ATOM    835  CA  LYS L 111      44.735   8.991  48.377  1.00 29.54           C  
ATOM    836  CB  LYS L 111      45.993   9.779  47.978  1.00 29.80           C  
ATOM    837  CG  LYS L 111      46.109  11.142  48.663  1.00 32.63           C  
ATOM    838  CD  LYS L 111      47.483  11.793  48.495  1.00 38.79           C  
ATOM    839  CE  LYS L 111      47.521  13.259  48.928  1.00 42.55           C  
ATOM    840  NZ  LYS L 111      48.885  13.801  48.747  1.00 43.78           N1+
ATOM    841  C   LYS L 111      44.818   8.716  49.874  1.00 29.52           C  
ATOM    842  O   LYS L 111      43.846   8.147  50.435  1.00 27.81           O  
ATOM    843  OXT LYS L 111      45.867   9.069  50.476  1.00  0.00           O1-
TER     844      LYS L 111 
ATOM    845  N   GLU H 112       9.427  11.341  45.409  1.00 48.48           N1+
ATOM    846  CA  GLU H 112       8.695  10.178  44.858  1.00 48.85           C  
ATOM    847  CB  GLU H 112       7.222  10.222  45.299  1.00 50.84           C  
ATOM    848  CG  GLU H 112       6.394   9.041  44.787  1.00 54.86           C  
ATOM    849  CD  GLU H 112       4.963   9.228  45.266  1.00 59.97           C  
ATOM    850  OE1 GLU H 112       4.582  10.401  45.525  1.00 61.59           O  
ATOM    851  OE2 GLU H 112       4.228   8.209  45.372  1.00 62.45           O1-
ATOM    852  C   GLU H 112       8.721  10.219  43.366  1.00 47.52           C  
ATOM    853  O   GLU H 112       8.346   9.249  42.711  1.00 47.76           O  
ATOM    854  N   VAL H 113       9.170  11.349  42.781  1.00 44.38           N  
ATOM    855  CA  VAL H 113       9.174  11.424  41.351  1.00 40.30           C  
ATOM    856  CB  VAL H 113       9.321  12.809  40.804  1.00 40.41           C  
ATOM    857  CG1 VAL H 113      10.681  13.380  41.238  1.00 39.91           C  
ATOM    858  CG2 VAL H 113       9.152  12.723  39.279  1.00 39.96           C  
ATOM    859  C   VAL H 113      10.319  10.630  40.819  1.00 38.75           C  
ATOM    860  O   VAL H 113      11.440  10.705  41.325  1.00 39.37           O  
ATOM    861  N   GLN H 114      10.039   9.841  39.761  1.00 35.98           N  
ATOM    862  CA  GLN H 114      11.028   9.034  39.113  1.00 33.39           C  
ATOM    863  CB  GLN H 114      10.804   7.522  39.297  1.00 35.18           C  
ATOM    864  CG  GLN H 114      11.054   7.043  40.726  1.00 39.88           C  
ATOM    865  CD  GLN H 114      10.648   5.579  40.831  1.00 46.78           C  
ATOM    866  OE1 GLN H 114       9.806   5.094  40.079  1.00 47.94           O  
ATOM    867  NE2 GLN H 114      11.261   4.854  41.806  1.00 48.73           N  
ATOM    868  C   GLN H 114      10.950   9.313  37.643  1.00 31.23           C  
ATOM    869  O   GLN H 114       9.865   9.464  37.083  1.00 30.39           O  
ATOM    870  N   LEU H 115      12.120   9.405  36.981  1.00 28.29           N  
ATOM    871  CA  LEU H 115      12.149   9.644  35.566  1.00 27.15           C  
ATOM    872  CB  LEU H 115      12.857  10.949  35.159  1.00 28.61           C  
ATOM    873  CG  LEU H 115      12.169  12.235  35.651  1.00 29.57           C  
ATOM    874  CD1 LEU H 115      12.230  12.358  37.180  1.00 30.78           C  
ATOM    875  CD2 LEU H 115      12.744  13.469  34.940  1.00 29.35           C  
ATOM    876  C   LEU H 115      12.929   8.536  34.937  1.00 26.12           C  
ATOM    877  O   LEU H 115      13.920   8.064  35.496  1.00 26.94           O  
ATOM    878  N   GLN H 116      12.494   8.084  33.745  1.00 25.87           N  
ATOM    879  CA  GLN H 116      13.190   6.999  33.122  1.00 27.23           C  
ATOM    880  CB  GLN H 116      12.493   5.666  33.430  1.00 28.09           C  
ATOM    881  CG  GLN H 116      13.143   4.428  32.825  1.00 34.23           C  
ATOM    882  CD  GLN H 116      12.296   3.246  33.271  1.00 42.63           C  
ATOM    883  OE1 GLN H 116      11.075   3.346  33.385  1.00 45.31           O  
ATOM    884  NE2 GLN H 116      12.960   2.094  33.551  1.00 45.07           N  
ATOM    885  C   GLN H 116      13.182   7.216  31.636  1.00 25.87           C  
ATOM    886  O   GLN H 116      12.125   7.376  31.025  1.00 26.83           O  
ATOM    887  N   GLU H 117      14.379   7.225  31.009  1.00 23.85           N  
ATOM    888  CA  GLU H 117      14.444   7.412  29.589  1.00 21.60           C  
ATOM    889  CB  GLU H 117      15.606   8.308  29.115  1.00 19.93           C  
ATOM    890  CG  GLU H 117      16.977   7.932  29.675  1.00 16.59           C  
ATOM    891  CD  GLU H 117      17.080   8.484  31.089  1.00 19.90           C  
ATOM    892  OE1 GLU H 117      17.273   9.720  31.236  1.00 22.15           O  
ATOM    893  OE2 GLU H 117      16.965   7.673  32.046  1.00 18.33           O1-
ATOM    894  C   GLU H 117      14.523   6.082  28.915  1.00 21.53           C  
ATOM    895  O   GLU H 117      15.043   5.115  29.470  1.00 22.46           O  
ATOM    896  N   SER H 118      13.945   5.999  27.698  1.00 20.89           N  
ATOM    897  CA  SER H 118      13.976   4.780  26.947  1.00 21.15           C  
ATOM    898  CB  SER H 118      12.746   3.881  27.174  1.00 21.00           C  
ATOM    899  OG  SER H 118      11.574   4.515  26.685  1.00 21.25           O  
ATOM    900  C   SER H 118      14.003   5.154  25.502  1.00 21.75           C  
ATOM    901  O   SER H 118      13.554   6.231  25.116  1.00 22.04           O  
ATOM    902  N   GLY H 119      14.549   4.255  24.662  1.00 20.91           N  
ATOM    903  CA  GLY H 119      14.631   4.510  23.257  1.00 21.59           C  
ATOM    904  C   GLY H 119      15.686   3.601  22.712  1.00 21.71           C  
ATOM    905  O   GLY H 119      16.311   2.838  23.448  1.00 22.57           O  
ATOM    906  N   PRO H 120      15.894   3.666  21.425  1.00 22.28           N  
ATOM    907  CA  PRO H 120      16.880   2.804  20.837  1.00 23.94           C  
ATOM    908  CD  PRO H 120      14.781   3.904  20.519  1.00 24.27           C  
ATOM    909  CB  PRO H 120      16.597   2.795  19.340  1.00 24.67           C  
ATOM    910  CG  PRO H 120      15.086   3.064  19.267  1.00 24.51           C  
ATOM    911  C   PRO H 120      18.281   3.185  21.180  1.00 24.96           C  
ATOM    912  O   PRO H 120      18.569   4.373  21.324  1.00 26.51           O  
ATOM    913  N   GLY H 121      19.135   2.163  21.381  1.00 23.23           N  
ATOM    914  CA  GLY H 121      20.536   2.275  21.660  1.00 23.51           C  
ATOM    915  C   GLY H 121      21.311   2.662  20.438  1.00 23.02           C  
ATOM    916  O   GLY H 121      22.337   3.327  20.546  1.00 24.96           O  
ATOM    917  N   LEU H 122      20.884   2.194  19.244  1.00 21.41           N  
ATOM    918  CA  LEU H 122      21.664   2.415  18.056  1.00 20.98           C  
ATOM    919  CB  LEU H 122      22.102   1.091  17.403  1.00 19.52           C  
ATOM    920  CG  LEU H 122      22.941   1.249  16.124  1.00 20.36           C  
ATOM    921  CD1 LEU H 122      24.290   1.920  16.416  1.00 23.05           C  
ATOM    922  CD2 LEU H 122      23.095  -0.098  15.401  1.00 21.40           C  
ATOM    923  C   LEU H 122      20.866   3.164  17.032  1.00 20.98           C  
ATOM    924  O   LEU H 122      19.696   2.874  16.796  1.00 23.55           O  
ATOM    925  N   VAL H 123      21.500   4.168  16.392  1.00 21.32           N  
ATOM    926  CA  VAL H 123      20.845   4.919  15.363  1.00 22.12           C  
ATOM    927  CB  VAL H 123      20.442   6.289  15.816  1.00 20.67           C  
ATOM    928  CG1 VAL H 123      19.757   7.006  14.646  1.00 22.23           C  
ATOM    929  CG2 VAL H 123      19.563   6.153  17.072  1.00 22.27           C  
ATOM    930  C   VAL H 123      21.822   5.086  14.242  1.00 23.11           C  
ATOM    931  O   VAL H 123      23.022   5.213  14.468  1.00 22.20           O  
ATOM    932  N   LYS H 124      21.332   5.077  12.987  1.00 24.23           N  
ATOM    933  CA  LYS H 124      22.204   5.229  11.858  1.00 25.07           C  
ATOM    934  CB  LYS H 124      21.665   4.538  10.595  1.00 26.94           C  
ATOM    935  CG  LYS H 124      21.524   3.027  10.796  1.00 28.66           C  
ATOM    936  CD  LYS H 124      20.654   2.331   9.750  1.00 33.62           C  
ATOM    937  CE  LYS H 124      20.378   0.862  10.075  1.00 37.07           C  
ATOM    938  NZ  LYS H 124      21.633   0.084   9.999  1.00 37.94           N1+
ATOM    939  C   LYS H 124      22.339   6.694  11.602  1.00 26.03           C  
ATOM    940  O   LYS H 124      21.452   7.479  11.931  1.00 25.68           O  
ATOM    941  N   PRO H 125      23.428   7.095  11.012  1.00 27.53           N  
ATOM    942  CA  PRO H 125      23.639   8.498  10.807  1.00 28.87           C  
ATOM    943  CD  PRO H 125      24.682   6.371  11.166  1.00 27.73           C  
ATOM    944  CB  PRO H 125      25.094   8.635  10.367  1.00 28.90           C  
ATOM    945  CG  PRO H 125      25.787   7.436  11.043  1.00 27.89           C  
ATOM    946  C   PRO H 125      22.644   9.069   9.848  1.00 29.34           C  
ATOM    947  O   PRO H 125      22.127   8.337   9.006  1.00 28.55           O  
ATOM    948  N   SER H 126      22.363  10.379   9.974  1.00 30.08           N  
ATOM    949  CA  SER H 126      21.446  11.070   9.115  1.00 30.47           C  
ATOM    950  CB  SER H 126      21.730  10.802   7.627  1.00 32.43           C  
ATOM    951  OG  SER H 126      23.054  11.198   7.303  1.00 36.30           O  
ATOM    952  C   SER H 126      20.032  10.646   9.388  1.00 31.24           C  
ATOM    953  O   SER H 126      19.125  11.024   8.650  1.00 32.52           O  
ATOM    954  N   GLN H 127      19.781   9.881  10.467  1.00 30.19           N  
ATOM    955  CA  GLN H 127      18.420   9.529  10.763  1.00 29.25           C  
ATOM    956  CB  GLN H 127      18.164   8.036  11.034  1.00 31.67           C  
ATOM    957  CG  GLN H 127      18.252   7.177   9.772  1.00 37.51           C  
ATOM    958  CD  GLN H 127      17.769   5.774  10.104  1.00 44.40           C  
ATOM    959  OE1 GLN H 127      17.753   5.361  11.262  1.00 44.51           O  
ATOM    960  NE2 GLN H 127      17.358   5.016   9.052  1.00 46.12           N  
ATOM    961  C   GLN H 127      18.011  10.293  11.981  1.00 27.81           C  
ATOM    962  O   GLN H 127      18.776  11.106  12.497  1.00 27.59           O  
ATOM    963  N   SER H 128      16.767  10.070  12.452  1.00 26.22           N  
ATOM    964  CA  SER H 128      16.273  10.796  13.587  1.00 24.37           C  
ATOM    965  CB  SER H 128      14.802  11.215  13.453  1.00 24.62           C  
ATOM    966  OG  SER H 128      14.646  12.132  12.381  1.00 30.39           O  
ATOM    967  C   SER H 128      16.364   9.938  14.810  1.00 23.34           C  
ATOM    968  O   SER H 128      16.051   8.748  14.791  1.00 24.40           O  
ATOM    969  N   LEU H 129      16.805  10.560  15.919  1.00 21.93           N  
ATOM    970  CA  LEU H 129      16.945   9.921  17.195  1.00 20.49           C  
ATOM    971  CB  LEU H 129      18.280  10.341  17.851  1.00 21.54           C  
ATOM    972  CG  LEU H 129      18.561   9.901  19.299  1.00 21.94           C  
ATOM    973  CD1 LEU H 129      20.030  10.170  19.655  1.00 24.51           C  
ATOM    974  CD2 LEU H 129      17.643  10.618  20.299  1.00 20.54           C  
ATOM    975  C   LEU H 129      15.783  10.364  18.030  1.00 19.98           C  
ATOM    976  O   LEU H 129      15.522  11.559  18.161  1.00 20.31           O  
ATOM    977  N   SER H 130      15.029   9.401  18.602  1.00 18.96           N  
ATOM    978  CA  SER H 130      13.894   9.765  19.401  1.00 19.97           C  
ATOM    979  CB  SER H 130      12.548   9.373  18.767  1.00 21.62           C  
ATOM    980  OG  SER H 130      12.351  10.088  17.556  1.00 24.21           O  
ATOM    981  C   SER H 130      13.998   9.050  20.712  1.00 20.19           C  
ATOM    982  O   SER H 130      14.275   7.852  20.766  1.00 20.98           O  
ATOM    983  N   LEU H 131      13.785   9.788  21.817  1.00 17.90           N  
ATOM    984  CA  LEU H 131      13.854   9.188  23.117  1.00 19.52           C  
ATOM    985  CB  LEU H 131      15.062   9.644  23.953  1.00 18.30           C  
ATOM    986  CG  LEU H 131      16.428   9.193  23.402  1.00 18.58           C  
ATOM    987  CD1 LEU H 131      17.579   9.684  24.295  1.00 19.09           C  
ATOM    988  CD2 LEU H 131      16.469   7.672  23.195  1.00 19.64           C  
ATOM    989  C   LEU H 131      12.644   9.623  23.875  1.00 20.30           C  
ATOM    990  O   LEU H 131      12.092  10.690  23.623  1.00 20.94           O  
ATOM    991  N   THR H 132      12.197   8.785  24.829  1.00 20.11           N  
ATOM    992  CA  THR H 132      11.060   9.105  25.638  1.00 19.18           C  
ATOM    993  CB  THR H 132       9.966   8.077  25.577  1.00 19.92           C  
ATOM    994  OG1 THR H 132      10.489   6.801  25.906  1.00 18.36           O  
ATOM    995  CG2 THR H 132       9.338   8.045  24.184  1.00 18.40           C  
ATOM    996  C   THR H 132      11.508   9.122  27.062  1.00 19.76           C  
ATOM    997  O   THR H 132      12.415   8.387  27.452  1.00 18.09           O  
ATOM    998  N   CYS H 133      10.893  10.007  27.870  1.00 20.38           N  
ATOM    999  CA  CYS H 133      11.172  10.025  29.276  1.00 20.94           C  
ATOM   1000  CB  CYS H 133      11.854  11.326  29.755  1.00 20.54           C  
ATOM   1001  SG  CYS H 133      12.206  11.336  31.541  1.00 24.36           S  
ATOM   1002  C   CYS H 133       9.842   9.876  29.953  1.00 21.57           C  
ATOM   1003  O   CYS H 133       8.937  10.688  29.757  1.00 21.24           O  
ATOM   1004  N   THR H 134       9.691   8.816  30.772  1.00 23.67           N  
ATOM   1005  CA  THR H 134       8.441   8.540  31.425  1.00 23.14           C  
ATOM   1006  CB  THR H 134       8.132   7.070  31.478  1.00 22.79           C  
ATOM   1007  OG1 THR H 134       8.122   6.515  30.170  1.00 24.93           O  
ATOM   1008  CG2 THR H 134       6.758   6.879  32.136  1.00 25.89           C  
ATOM   1009  C   THR H 134       8.582   9.003  32.838  1.00 24.90           C  
ATOM   1010  O   THR H 134       9.589   8.737  33.488  1.00 26.97           O  
ATOM   1011  N   VAL H 135       7.567   9.722  33.355  1.00 25.65           N  
ATOM   1012  CA  VAL H 135       7.678  10.247  34.684  1.00 25.80           C  
ATOM   1013  CB  VAL H 135       7.499  11.731  34.724  1.00 26.80           C  
ATOM   1014  CG1 VAL H 135       7.587  12.203  36.182  1.00 26.18           C  
ATOM   1015  CG2 VAL H 135       8.534  12.372  33.786  1.00 29.23           C  
ATOM   1016  C   VAL H 135       6.594   9.664  35.524  1.00 25.23           C  
ATOM   1017  O   VAL H 135       5.439   9.588  35.106  1.00 23.57           O  
ATOM   1018  N   THR H 136       6.957   9.232  36.747  1.00 25.62           N  
ATOM   1019  CA  THR H 136       5.987   8.692  37.650  1.00 28.11           C  
ATOM   1020  CB  THR H 136       6.170   7.225  37.916  1.00 28.56           C  
ATOM   1021  OG1 THR H 136       7.473   6.975  38.423  1.00 27.20           O  
ATOM   1022  CG2 THR H 136       5.945   6.448  36.608  1.00 29.76           C  
ATOM   1023  C   THR H 136       6.139   9.417  38.946  1.00 29.40           C  
ATOM   1024  O   THR H 136       7.200   9.958  39.249  1.00 28.20           O  
ATOM   1025  N   GLY H 137       5.029   9.527  39.702  1.00 57.78           N  
ATOM   1026  CA  GLY H 137       5.074  10.142  40.995  1.00 59.34           C  
ATOM   1027  C   GLY H 137       4.759  11.609  40.911  1.00 59.33           C  
ATOM   1028  O   GLY H 137       4.535  12.241  41.941  1.00 63.00           O  
ATOM   1029  N   PHE H 138       4.733  12.206  39.699  1.00 57.05           N  
ATOM   1030  CA  PHE H 138       4.452  13.617  39.628  1.00 55.75           C  
ATOM   1031  CB  PHE H 138       5.730  14.467  39.783  1.00 55.43           C  
ATOM   1032  CG  PHE H 138       5.367  15.895  40.009  1.00 56.91           C  
ATOM   1033  CD1 PHE H 138       5.010  16.327  41.268  1.00 58.89           C  
ATOM   1034  CD2 PHE H 138       5.395  16.805  38.980  1.00 56.26           C  
ATOM   1035  CE1 PHE H 138       4.674  17.643  41.492  1.00 59.72           C  
ATOM   1036  CE2 PHE H 138       5.062  18.119  39.199  1.00 56.67           C  
ATOM   1037  CZ  PHE H 138       4.701  18.542  40.454  1.00 59.01           C  
ATOM   1038  C   PHE H 138       3.879  13.890  38.266  1.00 55.29           C  
ATOM   1039  O   PHE H 138       4.101  13.116  37.337  1.00 54.71           O  
ATOM   1040  N   SER H 139       3.128  15.003  38.098  1.00 55.24           N  
ATOM   1041  CA  SER H 139       2.554  15.265  36.806  1.00 55.84           C  
ATOM   1042  CB  SER H 139       1.064  15.630  36.831  1.00 60.10           C  
ATOM   1043  OG  SER H 139       0.606  15.881  35.511  1.00 62.97           O  
ATOM   1044  C   SER H 139       3.283  16.400  36.149  1.00 54.50           C  
ATOM   1045  O   SER H 139       3.568  17.430  36.755  1.00 55.24           O  
ATOM   1046  N   ILE H 140       3.568  16.213  34.850  1.00 52.81           N  
ATOM   1047  CA  ILE H 140       4.296  17.110  34.002  1.00 50.94           C  
ATOM   1048  CB  ILE H 140       4.759  16.422  32.730  1.00 48.69           C  
ATOM   1049  CG1 ILE H 140       3.612  15.781  31.939  1.00 50.62           C  
ATOM   1050  CG2 ILE H 140       5.831  15.393  33.123  1.00 47.62           C  
ATOM   1051  CD1 ILE H 140       4.094  15.094  30.660  1.00 47.76           C  
ATOM   1052  C   ILE H 140       3.573  18.424  33.793  1.00 53.35           C  
ATOM   1053  O   ILE H 140       4.206  19.431  33.476  1.00 51.87           O  
ATOM   1054  N   THR H 141       2.224  18.441  33.852  1.00 54.91           N  
ATOM   1055  CA  THR H 141       1.449  19.658  33.739  1.00 57.11           C  
ATOM   1056  CB  THR H 141      -0.007  19.448  33.448  1.00 59.72           C  
ATOM   1057  OG1 THR H 141      -0.593  18.595  34.420  1.00 60.69           O  
ATOM   1058  CG2 THR H 141      -0.151  18.883  32.035  1.00 61.89           C  
ATOM   1059  C   THR H 141       1.495  20.514  34.973  1.00 58.86           C  
ATOM   1060  O   THR H 141       1.299  21.726  34.891  1.00 58.65           O  
ATOM   1061  N   SER H 142       1.692  19.916  36.161  1.00 57.65           N  
ATOM   1062  CA  SER H 142       1.561  20.664  37.385  1.00 59.77           C  
ATOM   1063  CB  SER H 142       1.799  19.795  38.632  1.00 60.52           C  
ATOM   1064  OG  SER H 142       0.799  18.790  38.717  1.00 65.27           O  
ATOM   1065  C   SER H 142       2.497  21.837  37.450  1.00 57.44           C  
ATOM   1066  O   SER H 142       2.050  22.973  37.613  1.00 58.24           O  
ATOM   1067  N   ASP H 143       3.818  21.600  37.343  1.00 54.72           N  
ATOM   1068  CA  ASP H 143       4.788  22.661  37.447  1.00 52.90           C  
ATOM   1069  CB  ASP H 143       5.061  23.062  38.909  1.00 54.15           C  
ATOM   1070  CG  ASP H 143       5.830  24.376  38.952  1.00 54.50           C  
ATOM   1071  OD1 ASP H 143       6.030  24.988  37.870  1.00 57.33           O  
ATOM   1072  OD2 ASP H 143       6.216  24.796  40.076  1.00 52.85           O1-
ATOM   1073  C   ASP H 143       6.066  22.093  36.883  1.00 49.24           C  
ATOM   1074  O   ASP H 143       6.029  21.018  36.284  1.00 48.68           O  
ATOM   1075  N   TYR H 144       7.214  22.812  37.014  1.00 47.08           N  
ATOM   1076  CA  TYR H 144       8.507  22.250  36.667  1.00 45.10           C  
ATOM   1077  CB  TYR H 144       8.643  20.758  37.041  1.00 45.52           C  
ATOM   1078  CG  TYR H 144       8.537  20.548  38.516  1.00 46.11           C  
ATOM   1079  CD1 TYR H 144       7.393  20.875  39.209  1.00 49.70           C  
ATOM   1080  CD2 TYR H 144       9.569  19.958  39.205  1.00 45.40           C  
ATOM   1081  CE1 TYR H 144       7.293  20.663  40.564  1.00 51.00           C  
ATOM   1082  CE2 TYR H 144       9.475  19.740  40.560  1.00 48.67           C  
ATOM   1083  CZ  TYR H 144       8.341  20.099  41.245  1.00 51.48           C  
ATOM   1084  OH  TYR H 144       8.247  19.878  42.637  1.00 55.71           O  
ATOM   1085  C   TYR H 144       8.797  22.318  35.188  1.00 42.81           C  
ATOM   1086  O   TYR H 144       7.877  22.349  34.370  1.00 44.92           O  
ATOM   1087  N   ALA H 145      10.111  22.391  34.819  1.00 24.99           N  
ATOM   1088  CA  ALA H 145      10.468  22.354  33.438  1.00 23.58           C  
ATOM   1089  CB  ALA H 145      11.532  23.392  33.053  1.00 25.52           C  
ATOM   1090  C   ALA H 145      11.068  20.996  33.246  1.00 22.56           C  
ATOM   1091  O   ALA H 145      11.725  20.471  34.144  1.00 23.85           O  
ATOM   1092  N   TRP H 146      10.833  20.372  32.077  1.00 21.47           N  
ATOM   1093  CA  TRP H 146      11.319  19.041  31.864  1.00 21.66           C  
ATOM   1094  CB  TRP H 146      10.211  18.125  31.332  1.00 24.89           C  
ATOM   1095  CG  TRP H 146       9.005  18.129  32.246  1.00 27.16           C  
ATOM   1096  CD2 TRP H 146       8.894  17.381  33.467  1.00 29.01           C  
ATOM   1097  CD1 TRP H 146       7.846  18.843  32.126  1.00 29.81           C  
ATOM   1098  NE1 TRP H 146       7.014  18.575  33.186  1.00 29.55           N  
ATOM   1099  CE2 TRP H 146       7.647  17.678  34.022  1.00 29.59           C  
ATOM   1100  CE3 TRP H 146       9.759  16.520  34.078  1.00 28.47           C  
ATOM   1101  CZ2 TRP H 146       7.247  17.113  35.198  1.00 29.13           C  
ATOM   1102  CZ3 TRP H 146       9.351  15.952  35.264  1.00 30.01           C  
ATOM   1103  CH2 TRP H 146       8.118  16.244  35.809  1.00 31.69           C  
ATOM   1104  C   TRP H 146      12.403  19.148  30.838  1.00 21.92           C  
ATOM   1105  O   TRP H 146      12.145  19.554  29.709  1.00 22.67           O  
ATOM   1106  N   ASN H 147      13.636  18.731  31.195  1.00 21.00           N  
ATOM   1107  CA  ASN H 147      14.785  18.995  30.369  1.00 20.89           C  
ATOM   1108  CB  ASN H 147      15.936  19.662  31.147  1.00 19.91           C  
ATOM   1109  CG  ASN H 147      15.524  21.021  31.685  1.00 20.89           C  
ATOM   1110  OD1 ASN H 147      15.599  22.028  30.985  1.00 25.10           O  
ATOM   1111  ND2 ASN H 147      15.095  21.057  32.974  1.00 21.52           N  
ATOM   1112  C   ASN H 147      15.411  17.735  29.860  1.00 20.20           C  
ATOM   1113  O   ASN H 147      15.180  16.639  30.370  1.00 20.27           O  
ATOM   1114  N   TRP H 148      16.229  17.898  28.796  1.00 18.84           N  
ATOM   1115  CA  TRP H 148      17.043  16.842  28.271  1.00 19.75           C  
ATOM   1116  CB  TRP H 148      16.752  16.480  26.805  1.00 18.92           C  
ATOM   1117  CG  TRP H 148      15.443  15.756  26.592  1.00 18.53           C  
ATOM   1118  CD2 TRP H 148      15.273  14.339  26.755  1.00 20.07           C  
ATOM   1119  CD1 TRP H 148      14.227  16.251  26.223  1.00 18.48           C  
ATOM   1120  NE1 TRP H 148      13.311  15.229  26.140  1.00 19.15           N  
ATOM   1121  CE2 TRP H 148      13.940  14.046  26.465  1.00 20.54           C  
ATOM   1122  CE3 TRP H 148      16.154  13.359  27.114  1.00 19.12           C  
ATOM   1123  CZ2 TRP H 148      13.468  12.767  26.533  1.00 20.02           C  
ATOM   1124  CZ3 TRP H 148      15.675  12.070  27.181  1.00 21.05           C  
ATOM   1125  CH2 TRP H 148      14.356  11.780  26.896  1.00 20.85           C  
ATOM   1126  C   TRP H 148      18.464  17.316  28.350  1.00 19.13           C  
ATOM   1127  O   TRP H 148      18.756  18.478  28.066  1.00 18.28           O  
ATOM   1128  N   ILE H 149      19.384  16.421  28.772  1.00 18.62           N  
ATOM   1129  CA  ILE H 149      20.777  16.755  28.917  1.00 18.73           C  
ATOM   1130  CB  ILE H 149      21.219  16.781  30.353  1.00 17.90           C  
ATOM   1131  CG1 ILE H 149      20.263  17.614  31.223  1.00 18.43           C  
ATOM   1132  CG2 ILE H 149      22.664  17.309  30.378  1.00 17.70           C  
ATOM   1133  CD1 ILE H 149      20.184  19.083  30.838  1.00 18.23           C  
ATOM   1134  C   ILE H 149      21.539  15.605  28.329  1.00 19.59           C  
ATOM   1135  O   ILE H 149      21.063  14.473  28.369  1.00 20.55           O  
ATOM   1136  N   ARG H 150      22.736  15.847  27.749  1.00 20.13           N  
ATOM   1137  CA  ARG H 150      23.480  14.716  27.265  1.00 20.19           C  
ATOM   1138  CB  ARG H 150      23.459  14.521  25.736  1.00 19.29           C  
ATOM   1139  CG  ARG H 150      24.022  15.675  24.901  1.00 19.90           C  
ATOM   1140  CD  ARG H 150      23.952  15.374  23.400  1.00 22.19           C  
ATOM   1141  NE  ARG H 150      24.482  16.550  22.652  1.00 22.41           N  
ATOM   1142  CZ  ARG H 150      24.688  16.458  21.305  1.00 22.95           C  
ATOM   1143  NH1 ARG H 150      24.414  15.291  20.651  1.00 23.59           N1+
ATOM   1144  NH2 ARG H 150      25.178  17.527  20.612  1.00 22.11           N  
ATOM   1145  C   ARG H 150      24.900  14.836  27.718  1.00 20.82           C  
ATOM   1146  O   ARG H 150      25.396  15.934  27.968  1.00 19.67           O  
ATOM   1147  N   GLN H 151      25.579  13.680  27.875  1.00 21.35           N  
ATOM   1148  CA  GLN H 151      26.949  13.674  28.293  1.00 20.30           C  
ATOM   1149  CB  GLN H 151      27.149  12.986  29.657  1.00 17.63           C  
ATOM   1150  CG  GLN H 151      28.593  12.977  30.162  1.00 20.69           C  
ATOM   1151  CD  GLN H 151      28.586  12.390  31.568  1.00 22.91           C  
ATOM   1152  OE1 GLN H 151      28.454  13.109  32.556  1.00 18.82           O  
ATOM   1153  NE2 GLN H 151      28.727  11.042  31.665  1.00 18.54           N  
ATOM   1154  C   GLN H 151      27.736  12.929  27.257  1.00 21.56           C  
ATOM   1155  O   GLN H 151      27.411  11.797  26.901  1.00 22.03           O  
ATOM   1156  N   PHE H 152      28.811  13.570  26.755  1.00 22.17           N  
ATOM   1157  CA  PHE H 152      29.643  13.037  25.713  1.00 24.98           C  
ATOM   1158  CB  PHE H 152      30.498  14.116  25.025  1.00 24.12           C  
ATOM   1159  CG  PHE H 152      29.562  15.075  24.370  1.00 25.57           C  
ATOM   1160  CD1 PHE H 152      28.996  16.106  25.085  1.00 25.87           C  
ATOM   1161  CD2 PHE H 152      29.247  14.946  23.039  1.00 24.70           C  
ATOM   1162  CE1 PHE H 152      28.131  16.990  24.485  1.00 24.02           C  
ATOM   1163  CE2 PHE H 152      28.383  15.827  22.433  1.00 23.47           C  
ATOM   1164  CZ  PHE H 152      27.823  16.852  23.155  1.00 23.03           C  
ATOM   1165  C   PHE H 152      30.572  12.034  26.323  1.00 28.36           C  
ATOM   1166  O   PHE H 152      30.764  12.005  27.537  1.00 30.16           O  
ATOM   1167  N   PRO H 153      31.142  11.186  25.510  1.00 30.63           N  
ATOM   1168  CA  PRO H 153      32.058  10.172  25.949  1.00 31.86           C  
ATOM   1169  CD  PRO H 153      30.856  11.125  24.088  1.00 30.34           C  
ATOM   1170  CB  PRO H 153      32.438   9.386  24.689  1.00 29.70           C  
ATOM   1171  CG  PRO H 153      32.019  10.298  23.517  1.00 29.54           C  
ATOM   1172  C   PRO H 153      33.210  10.835  26.641  1.00 34.03           C  
ATOM   1173  O   PRO H 153      33.866  10.194  27.458  1.00 33.97           O  
ATOM   1174  N   GLY H 154      33.464  12.112  26.302  1.00 38.30           N  
ATOM   1175  CA  GLY H 154      34.468  12.983  26.855  1.00 38.30           C  
ATOM   1176  C   GLY H 154      34.138  13.277  28.292  1.00 42.76           C  
ATOM   1177  O   GLY H 154      35.013  13.666  29.067  1.00 42.94           O  
ATOM   1178  N   SER H 155      32.855  13.096  28.669  1.00 43.25           N  
ATOM   1179  CA  SER H 155      32.286  13.378  29.963  1.00 41.02           C  
ATOM   1180  CB  SER H 155      33.276  13.112  31.115  1.00 45.28           C  
ATOM   1181  OG  SER H 155      32.675  13.397  32.370  1.00  0.00           O  
ATOM   1182  C   SER H 155      31.787  14.795  30.083  1.00 41.52           C  
ATOM   1183  O   SER H 155      31.268  15.170  31.134  1.00 41.30           O  
ATOM   1184  N   LYS H 156      31.856  15.615  29.016  1.00 38.43           N  
ATOM   1185  CA  LYS H 156      31.290  16.934  29.125  1.00 32.69           C  
ATOM   1186  CB  LYS H 156      31.759  17.926  28.046  1.00 37.60           C  
ATOM   1187  CG  LYS H 156      33.106  18.566  28.392  1.00 42.99           C  
ATOM   1188  CD  LYS H 156      34.268  17.575  28.441  1.00 47.26           C  
ATOM   1189  CE  LYS H 156      35.519  18.113  29.142  1.00 49.09           C  
ATOM   1190  NZ  LYS H 156      36.173  19.153  28.317  1.00 49.44           N1+
ATOM   1191  C   LYS H 156      29.797  16.822  29.085  1.00 32.40           C  
ATOM   1192  O   LYS H 156      29.246  15.932  28.441  1.00 31.17           O  
ATOM   1193  N   LEU H 157      29.111  17.727  29.817  1.00 27.25           N  
ATOM   1194  CA  LEU H 157      27.674  17.758  29.909  1.00 23.54           C  
ATOM   1195  CB  LEU H 157      27.177  17.952  31.353  1.00 21.79           C  
ATOM   1196  CG  LEU H 157      27.321  16.704  32.242  1.00 22.33           C  
ATOM   1197  CD1 LEU H 157      27.061  17.027  33.722  1.00 21.47           C  
ATOM   1198  CD2 LEU H 157      26.383  15.592  31.753  1.00 20.28           C  
ATOM   1199  C   LEU H 157      27.174  18.931  29.123  1.00 22.26           C  
ATOM   1200  O   LEU H 157      27.688  20.042  29.263  1.00 23.98           O  
ATOM   1201  N   GLU H 158      26.149  18.702  28.271  1.00 20.39           N  
ATOM   1202  CA  GLU H 158      25.593  19.771  27.483  1.00 19.77           C  
ATOM   1203  CB  GLU H 158      25.867  19.607  25.978  1.00 20.19           C  
ATOM   1204  CG  GLU H 158      25.294  20.742  25.130  1.00 23.28           C  
ATOM   1205  CD  GLU H 158      25.728  20.536  23.684  1.00 28.23           C  
ATOM   1206  OE1 GLU H 158      25.433  19.455  23.106  1.00 28.59           O  
ATOM   1207  OE2 GLU H 158      26.371  21.471  23.138  1.00 29.90           O1-
ATOM   1208  C   GLU H 158      24.100  19.783  27.671  1.00 19.35           C  
ATOM   1209  O   GLU H 158      23.440  18.748  27.576  1.00 19.64           O  
ATOM   1210  N   TRP H 159      23.528  20.976  27.942  1.00 19.61           N  
ATOM   1211  CA  TRP H 159      22.107  21.123  28.142  1.00 21.45           C  
ATOM   1212  CB  TRP H 159      21.760  22.395  28.937  1.00 22.37           C  
ATOM   1213  CG  TRP H 159      20.291  22.736  28.991  1.00 21.58           C  
ATOM   1214  CD2 TRP H 159      19.685  23.771  28.201  1.00 22.77           C  
ATOM   1215  CD1 TRP H 159      19.295  22.195  29.748  1.00 21.70           C  
ATOM   1216  NE1 TRP H 159      18.103  22.820  29.469  1.00 21.63           N  
ATOM   1217  CE2 TRP H 159      18.328  23.795  28.524  1.00 23.18           C  
ATOM   1218  CE3 TRP H 159      20.216  24.634  27.284  1.00 24.82           C  
ATOM   1219  CZ2 TRP H 159      17.477  24.681  27.927  1.00 27.38           C  
ATOM   1220  CZ3 TRP H 159      19.356  25.530  26.689  1.00 28.49           C  
ATOM   1221  CH2 TRP H 159      18.012  25.552  27.005  1.00 31.01           C  
ATOM   1222  C   TRP H 159      21.425  21.221  26.804  1.00 21.67           C  
ATOM   1223  O   TRP H 159      21.757  22.091  26.003  1.00 21.87           O  
ATOM   1224  N   MET H 160      20.523  20.263  26.488  1.00 18.88           N  
ATOM   1225  CA  MET H 160      19.776  20.256  25.252  1.00 19.40           C  
ATOM   1226  CB  MET H 160      19.303  18.843  24.879  1.00 20.09           C  
ATOM   1227  CG  MET H 160      20.495  17.899  24.690  1.00 20.59           C  
ATOM   1228  SD  MET H 160      20.086  16.198  24.197  1.00 20.19           S  
ATOM   1229  CE  MET H 160      19.774  16.600  22.454  1.00 13.88           C  
ATOM   1230  C   MET H 160      18.604  21.207  25.189  1.00 20.94           C  
ATOM   1231  O   MET H 160      18.459  21.929  24.201  1.00 20.39           O  
ATOM   1232  N   GLY H 161      17.741  21.259  26.236  1.00 21.24           N  
ATOM   1233  CA  GLY H 161      16.575  22.114  26.160  1.00 19.96           C  
ATOM   1234  C   GLY H 161      15.503  21.609  27.085  1.00 18.09           C  
ATOM   1235  O   GLY H 161      15.672  20.584  27.744  1.00 15.82           O  
ATOM   1236  N   PHE H 162      14.354  22.328  27.160  1.00 19.91           N  
ATOM   1237  CA  PHE H 162      13.302  21.904  28.050  1.00 21.34           C  
ATOM   1238  CB  PHE H 162      13.376  22.523  29.461  1.00 20.92           C  
ATOM   1239  CG  PHE H 162      13.296  24.015  29.385  1.00 21.19           C  
ATOM   1240  CD1 PHE H 162      12.089  24.651  29.204  1.00 21.49           C  
ATOM   1241  CD2 PHE H 162      14.433  24.784  29.522  1.00 21.47           C  
ATOM   1242  CE1 PHE H 162      12.022  26.023  29.143  1.00 22.75           C  
ATOM   1243  CE2 PHE H 162      14.372  26.157  29.463  1.00 22.94           C  
ATOM   1244  CZ  PHE H 162      13.162  26.779  29.273  1.00 23.68           C  
ATOM   1245  C   PHE H 162      11.949  22.244  27.505  1.00 21.85           C  
ATOM   1246  O   PHE H 162      11.813  22.935  26.497  1.00 22.64           O  
ATOM   1247  N   ILE H 163      10.908  21.681  28.161  1.00 22.30           N  
ATOM   1248  CA  ILE H 163       9.525  21.976  27.908  1.00 22.51           C  
ATOM   1249  CB  ILE H 163       8.768  20.827  27.305  1.00 21.82           C  
ATOM   1250  CG1 ILE H 163       7.339  21.264  26.960  1.00 20.23           C  
ATOM   1251  CG2 ILE H 163       8.859  19.615  28.247  1.00 21.90           C  
ATOM   1252  CD1 ILE H 163       6.619  20.289  26.031  1.00 18.42           C  
ATOM   1253  C   ILE H 163       8.915  22.305  29.246  1.00 23.00           C  
ATOM   1254  O   ILE H 163       9.015  21.531  30.198  1.00 23.07           O  
ATOM   1255  N   SER H 164       8.263  23.480  29.353  1.00 22.73           N  
ATOM   1256  CA  SER H 164       7.686  23.926  30.595  1.00 21.50           C  
ATOM   1257  CB  SER H 164       7.492  25.453  30.637  1.00 21.66           C  
ATOM   1258  OG  SER H 164       6.918  25.848  31.874  1.00 27.33           O  
ATOM   1259  C   SER H 164       6.344  23.287  30.787  1.00 22.65           C  
ATOM   1260  O   SER H 164       5.789  22.674  29.879  1.00 23.20           O  
ATOM   1261  N   TYR H 165       5.831  23.366  32.031  1.00 46.80           N  
ATOM   1262  CA  TYR H 165       4.592  22.759  32.414  1.00 48.70           C  
ATOM   1263  CB  TYR H 165       4.273  22.931  33.913  1.00 49.54           C  
ATOM   1264  CG  TYR H 165       4.376  24.371  34.285  1.00 51.70           C  
ATOM   1265  CD1 TYR H 165       5.584  24.877  34.704  1.00 49.84           C  
ATOM   1266  CD2 TYR H 165       3.288  25.212  34.223  1.00 54.27           C  
ATOM   1267  CE1 TYR H 165       5.705  26.200  35.055  1.00 52.14           C  
ATOM   1268  CE2 TYR H 165       3.402  26.538  34.573  1.00 58.11           C  
ATOM   1269  CZ  TYR H 165       4.614  27.033  34.990  1.00 55.87           C  
ATOM   1270  OH  TYR H 165       4.739  28.391  35.350  1.00 63.29           O  
ATOM   1271  C   TYR H 165       3.522  23.358  31.567  1.00 51.61           C  
ATOM   1272  O   TYR H 165       2.494  22.727  31.323  1.00 55.18           O  
ATOM   1273  N   SER H 166       3.714  24.631  31.172  1.00 51.95           N  
ATOM   1274  CA  SER H 166       2.803  25.331  30.310  1.00 54.58           C  
ATOM   1275  CB  SER H 166       3.015  26.857  30.330  1.00 56.50           C  
ATOM   1276  OG  SER H 166       4.307  27.190  29.846  1.00 58.61           O  
ATOM   1277  C   SER H 166       2.911  24.861  28.881  1.00 55.54           C  
ATOM   1278  O   SER H 166       2.003  25.111  28.090  1.00 55.99           O  
ATOM   1279  N   GLY H 167       4.012  24.185  28.487  1.00 53.60           N  
ATOM   1280  CA  GLY H 167       4.095  23.694  27.133  1.00 53.77           C  
ATOM   1281  C   GLY H 167       5.008  24.540  26.285  1.00 53.44           C  
ATOM   1282  O   GLY H 167       5.229  24.225  25.117  1.00 54.81           O  
ATOM   1283  N   ASP H 168       5.543  25.655  26.815  1.00 21.91           N  
ATOM   1284  CA  ASP H 168       6.487  26.408  26.039  1.00 23.34           C  
ATOM   1285  CB  ASP H 168       6.694  27.844  26.557  1.00 25.43           C  
ATOM   1286  CG  ASP H 168       7.308  28.690  25.448  1.00  0.00           C  
ATOM   1287  OD1 ASP H 168       8.499  28.476  25.099  1.00  0.00           O  
ATOM   1288  OD2 ASP H 168       6.571  29.566  24.924  1.00  0.00           O1-
ATOM   1289  C   ASP H 168       7.794  25.677  26.090  1.00 24.08           C  
ATOM   1290  O   ASP H 168       8.046  24.922  27.028  1.00 24.45           O  
ATOM   1291  N   THR H 169       8.659  25.864  25.069  1.00 24.08           N  
ATOM   1292  CA  THR H 169       9.910  25.156  25.070  1.00 23.56           C  
ATOM   1293  CB  THR H 169      10.012  24.108  24.004  1.00 22.93           C  
ATOM   1294  OG1 THR H 169       9.941  24.715  22.723  1.00 21.09           O  
ATOM   1295  CG2 THR H 169       8.866  23.099  24.181  1.00 24.49           C  
ATOM   1296  C   THR H 169      11.030  26.110  24.813  1.00 23.48           C  
ATOM   1297  O   THR H 169      10.838  27.198  24.273  1.00 23.69           O  
ATOM   1298  N   SER H 170      12.247  25.715  25.235  1.00 21.69           N  
ATOM   1299  CA  SER H 170      13.426  26.492  25.003  1.00 21.85           C  
ATOM   1300  CB  SER H 170      13.907  27.248  26.247  1.00 22.03           C  
ATOM   1301  OG  SER H 170      15.075  27.988  25.935  1.00 27.25           O  
ATOM   1302  C   SER H 170      14.502  25.527  24.614  1.00 21.77           C  
ATOM   1303  O   SER H 170      14.685  24.505  25.275  1.00 21.89           O  
ATOM   1304  N   PHE H 171      15.267  25.836  23.544  1.00 21.33           N  
ATOM   1305  CA  PHE H 171      16.251  24.892  23.089  1.00 20.50           C  
ATOM   1306  CB  PHE H 171      16.052  24.427  21.632  1.00 19.01           C  
ATOM   1307  CG  PHE H 171      14.695  23.830  21.451  1.00 20.10           C  
ATOM   1308  CD1 PHE H 171      14.435  22.524  21.792  1.00 20.90           C  
ATOM   1309  CD2 PHE H 171      13.672  24.587  20.933  1.00 21.99           C  
ATOM   1310  CE1 PHE H 171      13.181  21.984  21.617  1.00 22.00           C  
ATOM   1311  CE2 PHE H 171      12.416  24.056  20.752  1.00 22.92           C  
ATOM   1312  CZ  PHE H 171      12.166  22.750  21.096  1.00 22.19           C  
ATOM   1313  C   PHE H 171      17.602  25.540  23.106  1.00 20.95           C  
ATOM   1314  O   PHE H 171      17.730  26.762  23.054  1.00 21.27           O  
ATOM   1315  N   ASN H 172      18.661  24.709  23.192  1.00 22.58           N  
ATOM   1316  CA  ASN H 172      20.002  25.208  23.128  1.00 24.58           C  
ATOM   1317  CB  ASN H 172      21.055  24.111  23.376  1.00 27.61           C  
ATOM   1318  CG  ASN H 172      22.433  24.745  23.507  1.00 30.31           C  
ATOM   1319  OD1 ASN H 172      22.844  25.551  22.672  1.00 30.47           O  
ATOM   1320  ND2 ASN H 172      23.174  24.365  24.582  1.00 28.66           N  
ATOM   1321  C   ASN H 172      20.164  25.709  21.730  1.00 25.75           C  
ATOM   1322  O   ASN H 172      19.722  25.070  20.777  1.00 23.94           O  
ATOM   1323  N   PRO H 173      20.779  26.848  21.578  1.00 27.50           N  
ATOM   1324  CA  PRO H 173      20.948  27.445  20.286  1.00 28.62           C  
ATOM   1325  CD  PRO H 173      20.980  27.794  22.658  1.00 24.99           C  
ATOM   1326  CB  PRO H 173      21.518  28.845  20.541  1.00 28.98           C  
ATOM   1327  CG  PRO H 173      21.907  28.849  22.034  1.00 30.78           C  
ATOM   1328  C   PRO H 173      21.792  26.572  19.422  1.00 29.75           C  
ATOM   1329  O   PRO H 173      21.689  26.655  18.199  1.00 30.74           O  
ATOM   1330  N   SER H 174      22.638  25.737  20.044  1.00 30.85           N  
ATOM   1331  CA  SER H 174      23.513  24.866  19.320  1.00 32.57           C  
ATOM   1332  CB  SER H 174      24.462  24.092  20.247  1.00 33.90           C  
ATOM   1333  OG  SER H 174      25.280  23.217  19.487  1.00 40.09           O  
ATOM   1334  C   SER H 174      22.714  23.845  18.565  1.00 32.30           C  
ATOM   1335  O   SER H 174      23.112  23.427  17.480  1.00 33.20           O  
ATOM   1336  N   LEU H 175      21.561  23.405  19.108  1.00 31.16           N  
ATOM   1337  CA  LEU H 175      20.864  22.327  18.456  1.00 31.18           C  
ATOM   1338  CB  LEU H 175      20.593  21.187  19.450  1.00 29.13           C  
ATOM   1339  CG  LEU H 175      21.851  20.644  20.153  1.00 27.66           C  
ATOM   1340  CD1 LEU H 175      21.487  19.595  21.213  1.00 26.63           C  
ATOM   1341  CD2 LEU H 175      22.873  20.106  19.143  1.00 28.92           C  
ATOM   1342  C   LEU H 175      19.499  22.769  18.004  1.00 31.75           C  
ATOM   1343  O   LEU H 175      18.686  21.936  17.607  1.00 29.76           O  
ATOM   1344  N   LYS H 176      19.232  24.086  17.951  1.00 34.04           N  
ATOM   1345  CA  LYS H 176      17.882  24.536  17.723  1.00 36.14           C  
ATOM   1346  CB  LYS H 176      17.727  26.064  17.738  1.00 38.93           C  
ATOM   1347  CG  LYS H 176      16.258  26.477  17.618  1.00 42.02           C  
ATOM   1348  CD  LYS H 176      15.983  27.945  17.932  1.00 47.40           C  
ATOM   1349  CE  LYS H 176      14.493  28.292  17.908  1.00 44.44           C  
ATOM   1350  NZ  LYS H 176      13.914  27.962  16.587  1.00 46.53           N1+
ATOM   1351  C   LYS H 176      17.326  24.061  16.417  1.00 36.37           C  
ATOM   1352  O   LYS H 176      16.142  23.737  16.325  1.00 38.04           O  
ATOM   1353  N   SER H 177      18.149  24.021  15.361  1.00 34.16           N  
ATOM   1354  CA  SER H 177      17.635  23.687  14.067  1.00 33.75           C  
ATOM   1355  CB  SER H 177      18.655  23.908  12.934  1.00 37.26           C  
ATOM   1356  OG  SER H 177      19.760  23.029  13.083  1.00 40.69           O  
ATOM   1357  C   SER H 177      17.162  22.265  13.991  1.00 30.90           C  
ATOM   1358  O   SER H 177      16.241  21.974  13.228  1.00 30.16           O  
ATOM   1359  N   ARG H 178      17.762  21.323  14.746  1.00 28.84           N  
ATOM   1360  CA  ARG H 178      17.293  19.981  14.533  1.00 27.80           C  
ATOM   1361  CB  ARG H 178      18.374  19.115  13.867  1.00 27.59           C  
ATOM   1362  CG  ARG H 178      19.672  19.041  14.671  1.00 27.24           C  
ATOM   1363  CD  ARG H 178      20.890  18.639  13.835  1.00 27.65           C  
ATOM   1364  NE  ARG H 178      22.081  18.696  14.731  1.00 27.47           N  
ATOM   1365  CZ  ARG H 178      22.523  17.565  15.352  1.00 25.84           C  
ATOM   1366  NH1 ARG H 178      21.920  16.368  15.095  1.00 24.07           N1+
ATOM   1367  NH2 ARG H 178      23.574  17.631  16.220  1.00 25.33           N  
ATOM   1368  C   ARG H 178      16.881  19.323  15.816  1.00 26.24           C  
ATOM   1369  O   ARG H 178      17.147  18.136  16.014  1.00 24.86           O  
ATOM   1370  N   ILE H 179      16.157  20.049  16.692  1.00 23.95           N  
ATOM   1371  CA  ILE H 179      15.733  19.443  17.922  1.00 22.54           C  
ATOM   1372  CB  ILE H 179      16.512  19.908  19.117  1.00 22.57           C  
ATOM   1373  CG1 ILE H 179      16.216  19.011  20.329  1.00 23.06           C  
ATOM   1374  CG2 ILE H 179      16.202  21.396  19.351  1.00 18.19           C  
ATOM   1375  CD1 ILE H 179      17.166  19.245  21.501  1.00 22.73           C  
ATOM   1376  C   ILE H 179      14.294  19.786  18.167  1.00 23.33           C  
ATOM   1377  O   ILE H 179      13.810  20.834  17.741  1.00 24.60           O  
ATOM   1378  N   SER H 180      13.559  18.880  18.843  1.00 22.81           N  
ATOM   1379  CA  SER H 180      12.188  19.158  19.166  0.80 21.33           C  
ATOM   1380  CB  SER H 180      11.216  18.660  18.080  0.80 21.63           C  
ATOM   1381  OG  SER H 180       9.869  18.948  18.425  0.80 24.29           O  
ATOM   1382  C   SER H 180      11.868  18.430  20.434  1.00 22.94           C  
ATOM   1383  O   SER H 180      12.296  17.294  20.626  1.00 23.89           O  
ATOM   1384  N   VAL H 181      11.111  19.074  21.349  1.00 21.95           N  
ATOM   1385  CA  VAL H 181      10.724  18.414  22.561  1.00 20.46           C  
ATOM   1386  CB  VAL H 181      11.341  19.004  23.797  1.00 18.64           C  
ATOM   1387  CG1 VAL H 181      12.862  18.802  23.709  1.00 15.91           C  
ATOM   1388  CG2 VAL H 181      10.919  20.477  23.926  1.00 16.15           C  
ATOM   1389  C   VAL H 181       9.240  18.549  22.673  1.00 20.82           C  
ATOM   1390  O   VAL H 181       8.695  19.646  22.556  1.00 22.83           O  
ATOM   1391  N   THR H 182       8.541  17.422  22.903  1.00 18.53           N  
ATOM   1392  CA  THR H 182       7.112  17.471  22.995  1.00 18.17           C  
ATOM   1393  CB  THR H 182       6.404  16.861  21.820  1.00 19.49           C  
ATOM   1394  OG1 THR H 182       6.763  15.496  21.680  1.00 21.10           O  
ATOM   1395  CG2 THR H 182       6.779  17.649  20.553  1.00 15.87           C  
ATOM   1396  C   THR H 182       6.703  16.719  24.217  1.00 19.88           C  
ATOM   1397  O   THR H 182       7.537  16.117  24.894  1.00 21.85           O  
ATOM   1398  N   ARG H 183       5.394  16.765  24.544  1.00 21.20           N  
ATOM   1399  CA  ARG H 183       4.907  16.118  25.730  1.00 21.88           C  
ATOM   1400  CB  ARG H 183       4.633  17.096  26.885  1.00 22.16           C  
ATOM   1401  CG  ARG H 183       3.651  18.193  26.460  1.00 25.43           C  
ATOM   1402  CD  ARG H 183       2.763  18.766  27.570  1.00 29.36           C  
ATOM   1403  NE  ARG H 183       3.603  19.087  28.756  1.00 33.74           N  
ATOM   1404  CZ  ARG H 183       3.069  19.821  29.777  1.00 35.09           C  
ATOM   1405  NH1 ARG H 183       1.801  20.320  29.671  1.00 35.04           N1+
ATOM   1406  NH2 ARG H 183       3.801  20.062  30.903  1.00 34.28           N  
ATOM   1407  C   ARG H 183       3.577  15.484  25.452  1.00 23.33           C  
ATOM   1408  O   ARG H 183       2.864  15.867  24.527  1.00 21.89           O  
ATOM   1409  N   ASP H 184       3.237  14.460  26.262  1.00 23.85           N  
ATOM   1410  CA  ASP H 184       1.960  13.808  26.211  1.00 24.09           C  
ATOM   1411  CB  ASP H 184       2.048  12.351  25.713  1.00 24.85           C  
ATOM   1412  CG  ASP H 184       0.645  11.841  25.404  1.00 28.44           C  
ATOM   1413  OD1 ASP H 184      -0.341  12.505  25.823  1.00 30.84           O  
ATOM   1414  OD2 ASP H 184       0.542  10.777  24.738  1.00 30.60           O1-
ATOM   1415  C   ASP H 184       1.491  13.785  27.634  1.00 23.89           C  
ATOM   1416  O   ASP H 184       1.930  12.953  28.426  1.00 23.27           O  
ATOM   1417  N   THR H 185       0.576  14.706  27.986  1.00 25.45           N  
ATOM   1418  CA  THR H 185       0.130  14.895  29.338  1.00 28.62           C  
ATOM   1419  CB  THR H 185      -0.797  16.058  29.473  1.00 28.40           C  
ATOM   1420  OG1 THR H 185      -0.210  17.223  28.917  1.00 28.97           O  
ATOM   1421  CG2 THR H 185      -1.025  16.291  30.972  1.00 31.01           C  
ATOM   1422  C   THR H 185      -0.604  13.681  29.819  1.00 29.65           C  
ATOM   1423  O   THR H 185      -0.587  13.358  31.006  1.00 29.10           O  
ATOM   1424  N   SER H 186      -1.327  13.005  28.914  1.00 30.85           N  
ATOM   1425  CA  SER H 186      -2.076  11.842  29.298  1.00 32.70           C  
ATOM   1426  CB  SER H 186      -2.903  11.280  28.132  1.00 34.09           C  
ATOM   1427  OG  SER H 186      -3.617  10.129  28.553  1.00 36.63           O  
ATOM   1428  C   SER H 186      -1.142  10.761  29.751  1.00 32.95           C  
ATOM   1429  O   SER H 186      -1.375  10.116  30.772  1.00 32.97           O  
ATOM   1430  N   LYS H 187      -0.080  10.525  28.960  1.00 31.89           N  
ATOM   1431  CA  LYS H 187       0.938   9.525  29.147  1.00 31.58           C  
ATOM   1432  CB  LYS H 187       1.782   9.308  27.881  1.00 31.82           C  
ATOM   1433  CG  LYS H 187       0.978   8.840  26.666  1.00 34.34           C  
ATOM   1434  CD  LYS H 187       0.310   7.474  26.830  1.00 38.32           C  
ATOM   1435  CE  LYS H 187      -0.489   7.041  25.596  1.00 40.55           C  
ATOM   1436  NZ  LYS H 187      -1.613   7.976  25.370  1.00 41.31           N1+
ATOM   1437  C   LYS H 187       1.889   9.890  30.254  1.00 30.69           C  
ATOM   1438  O   LYS H 187       2.580   9.021  30.783  1.00 30.77           O  
ATOM   1439  N   ASN H 188       1.987  11.192  30.594  1.00 29.51           N  
ATOM   1440  CA  ASN H 188       2.926  11.750  31.537  1.00 29.87           C  
ATOM   1441  CB  ASN H 188       2.735  11.371  33.034  1.00 33.19           C  
ATOM   1442  CG  ASN H 188       3.019   9.916  33.407  1.00 38.38           C  
ATOM   1443  OD1 ASN H 188       3.935   9.268  32.905  1.00 40.93           O  
ATOM   1444  ND2 ASN H 188       2.215   9.391  34.371  1.00 38.98           N  
ATOM   1445  C   ASN H 188       4.327  11.473  31.071  1.00 29.14           C  
ATOM   1446  O   ASN H 188       5.228  11.161  31.849  1.00 28.66           O  
ATOM   1447  N   GLN H 189       4.541  11.614  29.749  1.00 27.33           N  
ATOM   1448  CA  GLN H 189       5.836  11.387  29.178  1.00 26.28           C  
ATOM   1449  CB  GLN H 189       5.873  10.175  28.232  1.00 25.30           C  
ATOM   1450  CG  GLN H 189       5.581   8.842  28.923  1.00 26.32           C  
ATOM   1451  CD  GLN H 189       5.459   7.770  27.851  1.00 28.00           C  
ATOM   1452  OE1 GLN H 189       5.144   8.059  26.698  1.00 29.44           O  
ATOM   1453  NE2 GLN H 189       5.704   6.491  28.239  1.00 29.13           N  
ATOM   1454  C   GLN H 189       6.170  12.574  28.332  1.00 25.49           C  
ATOM   1455  O   GLN H 189       5.281  13.281  27.860  1.00 28.26           O  
ATOM   1456  N   PHE H 190       7.479  12.846  28.150  1.00 23.25           N  
ATOM   1457  CA  PHE H 190       7.882  13.890  27.251  1.00 21.80           C  
ATOM   1458  CB  PHE H 190       8.331  15.198  27.931  1.00 21.93           C  
ATOM   1459  CG  PHE H 190       9.483  14.958  28.837  1.00 23.65           C  
ATOM   1460  CD1 PHE H 190       9.289  14.451  30.097  1.00 23.53           C  
ATOM   1461  CD2 PHE H 190      10.761  15.235  28.427  1.00 23.12           C  
ATOM   1462  CE1 PHE H 190      10.351  14.233  30.941  1.00 21.86           C  
ATOM   1463  CE2 PHE H 190      11.824  15.020  29.267  1.00 23.32           C  
ATOM   1464  CZ  PHE H 190      11.627  14.514  30.525  1.00 22.56           C  
ATOM   1465  C   PHE H 190       8.939  13.312  26.357  1.00 21.22           C  
ATOM   1466  O   PHE H 190       9.566  12.310  26.701  1.00 21.84           O  
ATOM   1467  N   PHE H 191       9.155  13.919  25.169  1.00 20.05           N  
ATOM   1468  CA  PHE H 191       9.992  13.253  24.208  1.00 20.18           C  
ATOM   1469  CB  PHE H 191       9.189  12.788  22.983  1.00 19.51           C  
ATOM   1470  CG  PHE H 191       8.029  11.995  23.479  1.00 21.68           C  
ATOM   1471  CD1 PHE H 191       6.883  12.632  23.891  1.00 23.03           C  
ATOM   1472  CD2 PHE H 191       8.078  10.625  23.531  1.00 22.44           C  
ATOM   1473  CE1 PHE H 191       5.807  11.912  24.351  1.00 21.68           C  
ATOM   1474  CE2 PHE H 191       7.004   9.898  23.989  1.00 22.24           C  
ATOM   1475  CZ  PHE H 191       5.864  10.540  24.401  1.00 21.01           C  
ATOM   1476  C   PHE H 191      11.034  14.179  23.664  1.00 20.27           C  
ATOM   1477  O   PHE H 191      10.893  15.402  23.707  1.00 22.50           O  
ATOM   1478  N   LEU H 192      12.127  13.585  23.142  1.00 19.58           N  
ATOM   1479  CA  LEU H 192      13.185  14.309  22.496  1.00 17.99           C  
ATOM   1480  CB  LEU H 192      14.561  14.117  23.155  1.00 17.05           C  
ATOM   1481  CG  LEU H 192      15.702  14.869  22.443  1.00 16.85           C  
ATOM   1482  CD1 LEU H 192      15.500  16.393  22.504  1.00 16.14           C  
ATOM   1483  CD2 LEU H 192      17.075  14.420  22.969  1.00 14.46           C  
ATOM   1484  C   LEU H 192      13.304  13.786  21.103  1.00 18.95           C  
ATOM   1485  O   LEU H 192      13.231  12.579  20.867  1.00 19.17           O  
ATOM   1486  N   GLN H 193      13.470  14.701  20.131  1.00 20.85           N  
ATOM   1487  CA  GLN H 193      13.622  14.304  18.763  1.00 23.15           C  
ATOM   1488  CB  GLN H 193      12.374  14.661  17.935  1.00 26.80           C  
ATOM   1489  CG  GLN H 193      12.323  14.050  16.537  1.00 32.57           C  
ATOM   1490  CD  GLN H 193      10.989  14.453  15.918  1.00 38.54           C  
ATOM   1491  OE1 GLN H 193      10.687  14.105  14.777  1.00 38.68           O  
ATOM   1492  NE2 GLN H 193      10.159  15.205  16.689  1.00 38.92           N  
ATOM   1493  C   GLN H 193      14.793  15.079  18.247  1.00 23.07           C  
ATOM   1494  O   GLN H 193      14.818  16.306  18.339  1.00 21.96           O  
ATOM   1495  N   LEU H 194      15.810  14.371  17.712  1.00 21.99           N  
ATOM   1496  CA  LEU H 194      16.993  15.019  17.214  1.00 22.20           C  
ATOM   1497  CB  LEU H 194      18.233  14.627  18.039  1.00 21.88           C  
ATOM   1498  CG  LEU H 194      19.543  15.330  17.648  1.00 23.74           C  
ATOM   1499  CD1 LEU H 194      19.459  16.846  17.882  1.00 24.74           C  
ATOM   1500  CD2 LEU H 194      20.736  14.693  18.376  1.00 22.67           C  
ATOM   1501  C   LEU H 194      17.176  14.527  15.807  1.00 24.33           C  
ATOM   1502  O   LEU H 194      17.339  13.329  15.574  1.00 25.76           O  
ATOM   1503  N   ASN H 195      17.148  15.454  14.825  1.00 25.07           N  
ATOM   1504  CA  ASN H 195      17.222  15.096  13.432  1.00 26.95           C  
ATOM   1505  CB  ASN H 195      16.462  16.070  12.512  1.00 27.46           C  
ATOM   1506  CG  ASN H 195      14.981  16.043  12.859  1.00 25.68           C  
ATOM   1507  OD1 ASN H 195      14.348  14.988  12.857  1.00 28.58           O  
ATOM   1508  ND2 ASN H 195      14.409  17.237  13.170  1.00 26.15           N  
ATOM   1509  C   ASN H 195      18.645  15.130  12.966  1.00 28.83           C  
ATOM   1510  O   ASN H 195      19.522  15.677  13.631  1.00 30.00           O  
ATOM   1511  N   SER H 196      18.893  14.512  11.791  1.00 29.04           N  
ATOM   1512  CA  SER H 196      20.162  14.545  11.117  1.00 28.80           C  
ATOM   1513  CB  SER H 196      20.448  15.895  10.436  1.00 30.23           C  
ATOM   1514  OG  SER H 196      19.508  16.127   9.397  1.00 33.64           O  
ATOM   1515  C   SER H 196      21.274  14.251  12.067  1.00 28.11           C  
ATOM   1516  O   SER H 196      22.204  15.043  12.215  1.00 29.13           O  
ATOM   1517  N   VAL H 197      21.220  13.082  12.724  1.00 27.34           N  
ATOM   1518  CA  VAL H 197      22.223  12.736  13.683  1.00 25.06           C  
ATOM   1519  CB  VAL H 197      21.857  11.559  14.540  1.00 24.17           C  
ATOM   1520  CG1 VAL H 197      20.645  11.931  15.407  1.00 24.03           C  
ATOM   1521  CG2 VAL H 197      21.609  10.352  13.620  1.00 23.45           C  
ATOM   1522  C   VAL H 197      23.509  12.398  12.998  1.00 25.05           C  
ATOM   1523  O   VAL H 197      23.537  11.941  11.856  1.00 24.72           O  
ATOM   1524  N   THR H 198      24.617  12.653  13.718  1.00 25.94           N  
ATOM   1525  CA  THR H 198      25.955  12.406  13.274  1.00 26.76           C  
ATOM   1526  CB  THR H 198      26.709  13.684  13.081  1.00 25.56           C  
ATOM   1527  OG1 THR H 198      28.030  13.428  12.646  1.00 28.23           O  
ATOM   1528  CG2 THR H 198      26.722  14.455  14.408  1.00 27.66           C  
ATOM   1529  C   THR H 198      26.626  11.620  14.362  1.00 29.29           C  
ATOM   1530  O   THR H 198      26.041  11.356  15.411  1.00 30.52           O  
ATOM   1531  N   THR H 199      27.889  11.219  14.127  1.00 28.44           N  
ATOM   1532  CA  THR H 199      28.640  10.421  15.054  1.00 26.96           C  
ATOM   1533  CB  THR H 199      29.995  10.052  14.532  1.00 27.60           C  
ATOM   1534  OG1 THR H 199      29.870   9.347  13.307  1.00 29.19           O  
ATOM   1535  CG2 THR H 199      30.691   9.162  15.576  1.00 28.60           C  
ATOM   1536  C   THR H 199      28.844  11.205  16.311  1.00 27.01           C  
ATOM   1537  O   THR H 199      28.919  10.650  17.405  1.00 28.09           O  
ATOM   1538  N   GLU H 200      28.945  12.534  16.179  1.00 26.82           N  
ATOM   1539  CA  GLU H 200      29.206  13.401  17.289  1.00 27.92           C  
ATOM   1540  CB  GLU H 200      29.423  14.856  16.860  1.00 30.40           C  
ATOM   1541  CG  GLU H 200      30.705  14.998  16.040  0.90 36.83           C  
ATOM   1542  CD  GLU H 200      30.860  16.454  15.651  0.90 42.94           C  
ATOM   1543  OE1 GLU H 200      30.210  17.312  16.302  0.90 44.20           O  
ATOM   1544  OE2 GLU H 200      31.637  16.728  14.698  0.90 46.95           O1-
ATOM   1545  C   GLU H 200      28.082  13.322  18.278  1.00 25.30           C  
ATOM   1546  O   GLU H 200      28.259  13.649  19.448  1.00 26.55           O  
ATOM   1547  N   ASP H 201      26.887  12.924  17.815  1.00 24.20           N  
ATOM   1548  CA  ASP H 201      25.679  12.817  18.590  1.00 22.37           C  
ATOM   1549  CB  ASP H 201      24.436  12.616  17.712  1.00 21.09           C  
ATOM   1550  CG  ASP H 201      24.186  13.930  16.982  1.00 24.22           C  
ATOM   1551  OD1 ASP H 201      24.635  14.989  17.500  1.00 22.79           O  
ATOM   1552  OD2 ASP H 201      23.548  13.893  15.895  1.00 25.17           O1-
ATOM   1553  C   ASP H 201      25.737  11.691  19.586  1.00 22.33           C  
ATOM   1554  O   ASP H 201      24.823  11.542  20.395  1.00 24.21           O  
ATOM   1555  N   THR H 202      26.740  10.798  19.501  1.00 21.02           N  
ATOM   1556  CA  THR H 202      26.766   9.701  20.428  1.00 21.06           C  
ATOM   1557  CB  THR H 202      27.783   8.658  20.064  1.00 21.85           C  
ATOM   1558  OG1 THR H 202      27.516   7.457  20.765  1.00 21.88           O  
ATOM   1559  CG2 THR H 202      29.188   9.169  20.414  1.00 20.68           C  
ATOM   1560  C   THR H 202      27.036  10.222  21.811  1.00 20.70           C  
ATOM   1561  O   THR H 202      27.950  11.016  22.025  1.00 22.76           O  
ATOM   1562  N   ALA H 203      26.216   9.790  22.794  1.00 19.44           N  
ATOM   1563  CA  ALA H 203      26.380  10.252  24.142  1.00 18.93           C  
ATOM   1564  CB  ALA H 203      26.184  11.772  24.294  1.00 18.38           C  
ATOM   1565  C   ALA H 203      25.332   9.585  24.975  1.00 20.04           C  
ATOM   1566  O   ALA H 203      24.512   8.820  24.468  1.00 20.34           O  
ATOM   1567  N   THR H 204      25.358   9.847  26.296  1.00 19.80           N  
ATOM   1568  CA  THR H 204      24.360   9.304  27.168  1.00 19.33           C  
ATOM   1569  CB  THR H 204      24.885   8.967  28.533  1.00 20.26           C  
ATOM   1570  OG1 THR H 204      25.976   8.064  28.428  1.00 22.50           O  
ATOM   1571  CG2 THR H 204      23.754   8.313  29.341  1.00 19.74           C  
ATOM   1572  C   THR H 204      23.344  10.396  27.321  1.00 19.67           C  
ATOM   1573  O   THR H 204      23.700  11.559  27.497  1.00 18.87           O  
ATOM   1574  N   TYR H 205      22.042  10.049  27.247  1.00 20.24           N  
ATOM   1575  CA  TYR H 205      21.001  11.041  27.289  1.00 19.13           C  
ATOM   1576  CB  TYR H 205      19.989  10.903  26.136  1.00 19.77           C  
ATOM   1577  CG  TYR H 205      20.670  11.332  24.881  1.00 21.30           C  
ATOM   1578  CD1 TYR H 205      21.599  10.532  24.256  1.00 20.79           C  
ATOM   1579  CD2 TYR H 205      20.358  12.547  24.322  1.00 22.29           C  
ATOM   1580  CE1 TYR H 205      22.216  10.946  23.097  1.00 21.22           C  
ATOM   1581  CE2 TYR H 205      20.969  12.965  23.164  1.00 21.71           C  
ATOM   1582  CZ  TYR H 205      21.900  12.167  22.548  1.00 20.47           C  
ATOM   1583  OH  TYR H 205      22.526  12.600  21.360  1.00 22.04           O  
ATOM   1584  C   TYR H 205      20.242  10.922  28.575  1.00 19.69           C  
ATOM   1585  O   TYR H 205      19.851   9.828  28.983  1.00 20.19           O  
ATOM   1586  N   TYR H 206      20.017  12.073  29.249  1.00 19.05           N  
ATOM   1587  CA  TYR H 206      19.346  12.081  30.519  1.00 19.42           C  
ATOM   1588  CB  TYR H 206      20.170  12.675  31.683  1.00 18.81           C  
ATOM   1589  CG  TYR H 206      21.474  11.978  31.886  1.00 21.38           C  
ATOM   1590  CD1 TYR H 206      21.568  10.851  32.667  1.00 21.77           C  
ATOM   1591  CD2 TYR H 206      22.616  12.467  31.297  1.00 21.30           C  
ATOM   1592  CE1 TYR H 206      22.778  10.224  32.857  1.00 20.57           C  
ATOM   1593  CE2 TYR H 206      23.828  11.844  31.483  1.00 21.58           C  
ATOM   1594  CZ  TYR H 206      23.912  10.718  32.264  1.00 22.21           C  
ATOM   1595  OH  TYR H 206      25.153  10.074  32.460  1.00 26.85           O  
ATOM   1596  C   TYR H 206      18.194  13.031  30.438  1.00 21.30           C  
ATOM   1597  O   TYR H 206      18.247  14.044  29.741  1.00 21.32           O  
ATOM   1598  N   CYS H 207      17.103  12.708  31.156  1.00 22.21           N  
ATOM   1599  CA  CYS H 207      16.012  13.623  31.277  1.00 22.32           C  
ATOM   1600  CB  CYS H 207      14.639  13.032  30.881  1.00 22.72           C  
ATOM   1601  SG  CYS H 207      14.236  11.451  31.685  1.00 25.89           S  
ATOM   1602  C   CYS H 207      16.008  14.044  32.717  1.00 22.06           C  
ATOM   1603  O   CYS H 207      16.381  13.271  33.600  1.00 21.94           O  
ATOM   1604  N   ALA H 208      15.631  15.310  32.994  1.00 21.28           N  
ATOM   1605  CA  ALA H 208      15.662  15.760  34.355  1.00 20.78           C  
ATOM   1606  CB  ALA H 208      16.989  16.439  34.732  1.00 22.10           C  
ATOM   1607  C   ALA H 208      14.566  16.764  34.570  1.00 21.29           C  
ATOM   1608  O   ALA H 208      14.087  17.409  33.638  1.00 21.09           O  
ATOM   1609  N   SER H 209      14.137  16.916  35.838  1.00 21.88           N  
ATOM   1610  CA  SER H 209      13.092  17.838  36.174  1.00 22.95           C  
ATOM   1611  CB  SER H 209      12.063  17.281  37.178  1.00 22.02           C  
ATOM   1612  OG  SER H 209      12.694  17.008  38.421  1.00  0.00           O  
ATOM   1613  C   SER H 209      13.709  19.033  36.824  1.00 24.12           C  
ATOM   1614  O   SER H 209      14.771  18.953  37.438  1.00 23.27           O  
ATOM   1615  N   TYR H 210      13.043  20.192  36.656  1.00 25.99           N  
ATOM   1616  CA  TYR H 210      13.399  21.435  37.274  1.00 27.60           C  
ATOM   1617  CB  TYR H 210      13.547  22.574  36.250  1.00 20.22           C  
ATOM   1618  CG  TYR H 210      13.355  23.883  36.936  1.00 12.75           C  
ATOM   1619  CD1 TYR H 210      14.169  24.287  37.968  1.00 23.35           C  
ATOM   1620  CD2 TYR H 210      12.357  24.725  36.503  1.00  0.00           C  
ATOM   1621  CE1 TYR H 210      13.965  25.506  38.575  1.00  0.00           C  
ATOM   1622  CE2 TYR H 210      12.150  25.943  37.103  1.00  0.00           C  
ATOM   1623  CZ  TYR H 210      12.956  26.334  38.144  1.00  0.00           C  
ATOM   1624  OH  TYR H 210      12.749  27.584  38.766  1.00  0.00           O  
ATOM   1625  C   TYR H 210      12.271  21.765  38.195  1.00 29.45           C  
ATOM   1626  O   TYR H 210      11.122  21.881  37.770  1.00 26.39           O  
ATOM   1627  N   ASP H 211      12.589  21.946  39.506  1.00 17.32           N  
ATOM   1628  CA  ASP H 211      11.567  22.125  40.515  1.00 17.07           C  
ATOM   1629  CB  ASP H 211      11.750  21.190  41.729  1.00 14.09           C  
ATOM   1630  CG  ASP H 211      13.007  21.550  42.519  1.00 17.09           C  
ATOM   1631  OD1 ASP H 211      13.857  22.334  42.016  1.00 16.52           O  
ATOM   1632  OD2 ASP H 211      13.127  21.026  43.659  1.00 18.92           O1-
ATOM   1633  C   ASP H 211      11.554  23.504  41.116  1.00 18.70           C  
ATOM   1634  O   ASP H 211      10.994  23.694  42.195  1.00 20.37           O  
ATOM   1635  N   GLY H 212      12.153  24.503  40.451  1.00 18.01           N  
ATOM   1636  CA  GLY H 212      12.177  25.858  40.937  1.00 16.92           C  
ATOM   1637  C   GLY H 212      13.543  26.160  41.481  1.00 18.51           C  
ATOM   1638  O   GLY H 212      14.142  27.187  41.159  1.00 19.05           O  
ATOM   1639  N   TYR H 213      14.063  25.280  42.355  1.00 17.16           N  
ATOM   1640  CA  TYR H 213      15.363  25.498  42.917  1.00 19.66           C  
ATOM   1641  CB  TYR H 213      15.614  24.549  44.098  1.00 28.42           C  
ATOM   1642  CG  TYR H 213      14.495  24.844  45.038  1.00 43.94           C  
ATOM   1643  CD1 TYR H 213      14.584  25.886  45.932  1.00 47.17           C  
ATOM   1644  CD2 TYR H 213      13.344  24.089  45.005  1.00 44.78           C  
ATOM   1645  CE1 TYR H 213      13.547  26.159  46.791  1.00 46.82           C  
ATOM   1646  CE2 TYR H 213      12.302  24.359  45.863  1.00 44.45           C  
ATOM   1647  CZ  TYR H 213      12.405  25.396  46.758  1.00 47.51           C  
ATOM   1648  OH  TYR H 213      11.341  25.680  47.642  1.00 47.23           O  
ATOM   1649  C   TYR H 213      16.401  25.265  41.859  1.00 20.44           C  
ATOM   1650  O   TYR H 213      17.264  26.107  41.619  1.00 21.97           O  
ATOM   1651  N   SER H 214      16.312  24.118  41.158  1.00 18.14           N  
ATOM   1652  CA  SER H 214      17.294  23.781  40.168  1.00 18.08           C  
ATOM   1653  CB  SER H 214      18.735  23.723  40.707  1.00 19.72           C  
ATOM   1654  OG  SER H 214      18.859  22.671  41.650  1.00  0.00           O  
ATOM   1655  C   SER H 214      16.960  22.406  39.699  1.00 15.38           C  
ATOM   1656  O   SER H 214      15.829  21.953  39.864  1.00 16.22           O  
ATOM   1657  N   PHE H 215      17.939  21.704  39.088  1.00 15.46           N  
ATOM   1658  CA  PHE H 215      17.675  20.366  38.642  1.00 15.62           C  
ATOM   1659  CB  PHE H 215      18.720  19.821  37.653  1.00 15.52           C  
ATOM   1660  CG  PHE H 215      18.690  20.662  36.420  1.00 16.17           C  
ATOM   1661  CD1 PHE H 215      17.671  20.539  35.502  1.00 10.66           C  
ATOM   1662  CD2 PHE H 215      19.698  21.566  36.169  1.00 13.24           C  
ATOM   1663  CE1 PHE H 215      17.648  21.312  34.365  1.00 12.47           C  
ATOM   1664  CE2 PHE H 215      19.681  22.342  35.033  1.00 12.98           C  
ATOM   1665  CZ  PHE H 215      18.654  22.217  34.129  1.00 13.65           C  
ATOM   1666  C   PHE H 215      17.711  19.505  39.864  1.00 15.60           C  
ATOM   1667  O   PHE H 215      18.770  19.164  40.389  1.00 16.85           O  
ATOM   1668  N   ASP H 216      16.501  19.228  40.374  1.00 14.85           N  
ATOM   1669  CA  ASP H 216      16.165  18.447  41.524  1.00 13.27           C  
ATOM   1670  CB  ASP H 216      14.736  18.818  42.017  1.00 15.00           C  
ATOM   1671  CG  ASP H 216      13.672  18.946  40.898  1.00 14.76           C  
ATOM   1672  OD1 ASP H 216      13.981  19.434  39.782  1.00 13.81           O  
ATOM   1673  OD2 ASP H 216      12.494  18.598  41.172  1.00 16.24           O1-
ATOM   1674  C   ASP H 216      16.346  16.975  41.340  1.00 14.99           C  
ATOM   1675  O   ASP H 216      16.969  16.279  42.141  1.00 16.60           O  
ATOM   1676  N   TYR H 217      15.801  16.494  40.231  1.00 31.69           N  
ATOM   1677  CA  TYR H 217      15.714  15.101  39.740  1.00 29.48           C  
ATOM   1678  CB  TYR H 217      14.306  14.505  39.904  1.00 29.87           C  
ATOM   1679  CG  TYR H 217      14.125  14.298  41.366  1.00 26.84           C  
ATOM   1680  CD1 TYR H 217      14.497  13.107  41.947  1.00 34.70           C  
ATOM   1681  CD2 TYR H 217      13.604  15.295  42.157  1.00 30.81           C  
ATOM   1682  CE1 TYR H 217      14.338  12.906  43.297  1.00 34.48           C  
ATOM   1683  CE2 TYR H 217      13.443  15.098  43.508  1.00 35.11           C  
ATOM   1684  CZ  TYR H 217      13.811  13.904  44.080  1.00 37.29           C  
ATOM   1685  OH  TYR H 217      13.646  13.704  45.467  1.00 39.18           O  
ATOM   1686  C   TYR H 217      16.202  14.750  38.351  1.00 29.48           C  
ATOM   1687  O   TYR H 217      15.954  15.469  37.388  1.00 27.09           O  
ATOM   1688  N   TRP H 218      16.890  13.570  38.232  1.00 26.98           N  
ATOM   1689  CA  TRP H 218      17.469  13.074  36.998  1.00 25.82           C  
ATOM   1690  CB  TRP H 218      19.005  13.136  37.013  1.00 25.01           C  
ATOM   1691  CG  TRP H 218      19.574  14.531  37.090  1.00 22.78           C  
ATOM   1692  CD2 TRP H 218      20.430  15.119  36.098  1.00 22.27           C  
ATOM   1693  CD1 TRP H 218      19.449  15.452  38.087  1.00 22.86           C  
ATOM   1694  NE1 TRP H 218      20.162  16.583  37.774  1.00 24.38           N  
ATOM   1695  CE2 TRP H 218      20.775  16.391  36.555  1.00 22.04           C  
ATOM   1696  CE3 TRP H 218      20.896  14.637  34.909  1.00 21.95           C  
ATOM   1697  CZ2 TRP H 218      21.593  17.205  35.826  1.00 22.12           C  
ATOM   1698  CZ3 TRP H 218      21.718  15.463  34.174  1.00 21.16           C  
ATOM   1699  CH2 TRP H 218      22.058  16.722  34.623  1.00 22.65           C  
ATOM   1700  C   TRP H 218      17.137  11.614  36.786  1.00 24.43           C  
ATOM   1701  O   TRP H 218      16.952  10.851  37.732  1.00 23.94           O  
ATOM   1702  N   GLY H 219      17.076  11.188  35.500  1.00 22.67           N  
ATOM   1703  CA  GLY H 219      16.820   9.817  35.143  1.00 22.36           C  
ATOM   1704  C   GLY H 219      18.124   9.074  35.187  1.00 22.12           C  
ATOM   1705  O   GLY H 219      19.181   9.662  35.405  1.00 21.19           O  
ATOM   1706  N   GLN H 220      18.071   7.741  34.979  1.00 23.69           N  
ATOM   1707  CA  GLN H 220      19.240   6.902  34.996  1.00 26.29           C  
ATOM   1708  CB  GLN H 220      18.933   5.395  34.889  1.00 28.79           C  
ATOM   1709  CG  GLN H 220      18.175   4.809  36.084  1.00 35.19           C  
ATOM   1710  CD  GLN H 220      16.691   4.792  35.751  1.00 43.73           C  
ATOM   1711  OE1 GLN H 220      16.303   4.929  34.591  1.00 46.05           O  
ATOM   1712  NE2 GLN H 220      15.832   4.608  36.790  1.00 43.14           N  
ATOM   1713  C   GLN H 220      20.121   7.252  33.835  1.00 24.73           C  
ATOM   1714  O   GLN H 220      21.345   7.224  33.941  1.00 25.61           O  
ATOM   1715  N   GLY H 221      19.513   7.572  32.677  1.00 22.83           N  
ATOM   1716  CA  GLY H 221      20.273   7.915  31.506  1.00 21.30           C  
ATOM   1717  C   GLY H 221      20.261   6.747  30.574  1.00 21.94           C  
ATOM   1718  O   GLY H 221      20.161   5.597  30.997  1.00 23.76           O  
ATOM   1719  N   THR H 222      20.344   7.025  29.256  1.00 19.74           N  
ATOM   1720  CA  THR H 222      20.366   5.962  28.291  1.00 21.23           C  
ATOM   1721  CB  THR H 222      19.066   5.798  27.555  1.00 22.31           C  
ATOM   1722  OG1 THR H 222      19.082   4.617  26.767  1.00 21.34           O  
ATOM   1723  CG2 THR H 222      18.843   7.034  26.667  1.00 20.80           C  
ATOM   1724  C   THR H 222      21.423   6.289  27.284  1.00 20.47           C  
ATOM   1725  O   THR H 222      21.554   7.433  26.852  1.00 21.29           O  
ATOM   1726  N   THR H 223      22.211   5.276  26.871  1.00 20.68           N  
ATOM   1727  CA  THR H 223      23.274   5.534  25.946  1.00 22.18           C  
ATOM   1728  CB  THR H 223      24.434   4.590  26.086  1.00 21.15           C  
ATOM   1729  OG1 THR H 223      24.966   4.656  27.400  1.00 22.95           O  
ATOM   1730  CG2 THR H 223      25.514   4.990  25.069  1.00 18.04           C  
ATOM   1731  C   THR H 223      22.751   5.405  24.556  1.00 22.39           C  
ATOM   1732  O   THR H 223      21.931   4.537  24.256  1.00 23.88           O  
ATOM   1733  N   LEU H 224      23.208   6.301  23.666  1.00 20.64           N  
ATOM   1734  CA  LEU H 224      22.789   6.233  22.303  1.00 19.55           C  
ATOM   1735  CB  LEU H 224      21.916   7.423  21.885  1.00 20.11           C  
ATOM   1736  CG  LEU H 224      20.711   7.662  22.812  1.00 21.30           C  
ATOM   1737  CD1 LEU H 224      19.804   8.764  22.260  1.00 21.57           C  
ATOM   1738  CD2 LEU H 224      19.951   6.370  23.136  1.00 24.03           C  
ATOM   1739  C   LEU H 224      24.036   6.326  21.497  1.00 19.91           C  
ATOM   1740  O   LEU H 224      24.866   7.205  21.729  1.00 19.92           O  
ATOM   1741  N   THR H 225      24.214   5.415  20.528  1.00 19.19           N  
ATOM   1742  CA  THR H 225      25.399   5.503  19.737  1.00 20.42           C  
ATOM   1743  CB  THR H 225      26.265   4.283  19.830  1.00 20.61           C  
ATOM   1744  OG1 THR H 225      27.568   4.564  19.345  1.00 25.13           O  
ATOM   1745  CG2 THR H 225      25.620   3.170  18.996  1.00 19.37           C  
ATOM   1746  C   THR H 225      24.953   5.661  18.322  1.00 21.22           C  
ATOM   1747  O   THR H 225      23.960   5.068  17.903  1.00 22.27           O  
ATOM   1748  N   VAL H 226      25.664   6.506  17.553  1.00 21.35           N  
ATOM   1749  CA  VAL H 226      25.297   6.708  16.185  1.00 22.48           C  
ATOM   1750  CB  VAL H 226      25.199   8.162  15.836  1.00 22.80           C  
ATOM   1751  CG1 VAL H 226      24.859   8.295  14.344  1.00 22.29           C  
ATOM   1752  CG2 VAL H 226      24.175   8.817  16.783  1.00 20.36           C  
ATOM   1753  C   VAL H 226      26.393   6.117  15.360  1.00 24.92           C  
ATOM   1754  O   VAL H 226      27.548   6.527  15.467  1.00 27.38           O  
ATOM   1755  N   SER H 227      26.064   5.114  14.523  1.00 25.56           N  
ATOM   1756  CA  SER H 227      27.088   4.522  13.713  1.00 26.10           C  
ATOM   1757  CB  SER H 227      27.943   3.475  14.447  1.00 25.60           C  
ATOM   1758  OG  SER H 227      27.159   2.328  14.739  1.00 27.49           O  
ATOM   1759  C   SER H 227      26.422   3.805  12.589  1.00 27.59           C  
ATOM   1760  O   SER H 227      25.236   3.485  12.653  1.00 29.65           O  
ATOM   1761  N   SER H 228      27.192   3.531  11.518  1.00 28.02           N  
ATOM   1762  CA  SER H 228      26.650   2.850  10.381  1.00 28.92           C  
ATOM   1763  CB  SER H 228      27.277   3.300   9.051  1.00 30.01           C  
ATOM   1764  OG  SER H 228      27.010   4.677   8.831  1.00 35.97           O  
ATOM   1765  C   SER H 228      26.951   1.370  10.543  1.00 30.50           C  
ATOM   1766  O   SER H 228      27.951   1.040  11.235  1.00 31.84           O  
ATOM   1767  OXT SER H 228      26.186   0.550   9.970  1.00  0.00           O1-
TER    1768      SER H 228 
CONECT  160  688
CONECT  688  160
CONECT 1001 1601
CONECT 1601 1001
END
