# Supplementary material for: Fully automated antibody structure prediction using BIOVIA tools: Validation study
Source: PLoS One. 2017 May 18;12(5):e0177923. doi: 10.1371/journal.pone.0177923 (PMC5436848; doi:10.1371/journal.pone.0177923)
Supplement: S2 Dataset — Predicted structures using the Top5 framework method, Chothia CDR definition with canonical filtering and generating 50 models. These were used in the comparison against predictions using no filtering. (ZIP) [file pone.0177923.s004.zip › 4MHH_IG_FV_FinalModel.pdb]

REMARK   Accelrys Discovery Studio PDB file
REMARK   Created:  2015-04-10T06:02:41Z
SSBOND   1 CYS L   23    CYS L   92                                     
SSBOND   2 CYS H  133    CYS H  207                                     
ATOM      1  N   ASP L   1      25.774  33.038  26.240  1.00 68.48           N1+
ATOM      2  CA  ASP L   1      25.329  32.254  27.417  1.00 71.69           C  
ATOM      3  CB  ASP L   1      25.272  30.761  27.057  1.00 74.99           C  
ATOM      4  CG  ASP L   1      24.239  30.583  25.957  1.00 77.03           C  
ATOM      5  OD1 ASP L   1      23.581  31.594  25.593  1.00 80.23           O  
ATOM      6  OD2 ASP L   1      24.097  29.435  25.459  1.00 74.89           O1-
ATOM      7  C   ASP L   1      26.331  32.428  28.511  1.00 69.75           C  
ATOM      8  O   ASP L   1      27.425  32.939  28.283  1.00 70.70           O  
ATOM      9  N   ILE L   2      25.980  32.009  29.742  1.00 68.32           N  
ATOM     10  CA  ILE L   2      26.908  32.136  30.824  1.00 64.45           C  
ATOM     11  CB  ILE L   2      26.283  32.200  32.189  1.00 62.12           C  
ATOM     12  CG1 ILE L   2      25.405  33.447  32.341  1.00 70.24           C  
ATOM     13  CG2 ILE L   2      27.411  32.118  33.231  1.00 67.22           C  
ATOM     14  CD1 ILE L   2      24.561  33.426  33.616  1.00 69.66           C  
ATOM     15  C   ILE L   2      27.739  30.899  30.819  1.00 59.82           C  
ATOM     16  O   ILE L   2      27.213  29.788  30.876  1.00 55.99           O  
ATOM     17  N   VAL L   3      29.074  31.067  30.744  1.00 55.01           N  
ATOM     18  CA  VAL L   3      29.932  29.922  30.729  1.00 52.41           C  
ATOM     19  CB  VAL L   3      31.096  30.044  29.791  1.00 52.35           C  
ATOM     20  CG1 VAL L   3      30.565  30.117  28.352  1.00 50.69           C  
ATOM     21  CG2 VAL L   3      31.935  31.265  30.205  1.00 50.81           C  
ATOM     22  C   VAL L   3      30.501  29.757  32.095  1.00 51.09           C  
ATOM     23  O   VAL L   3      30.951  30.714  32.723  1.00 48.84           O  
ATOM     24  N   LEU L   4      30.485  28.509  32.592  1.00 49.18           N  
ATOM     25  CA  LEU L   4      31.013  28.269  33.897  1.00 49.26           C  
ATOM     26  CB  LEU L   4      30.129  27.354  34.762  1.00 47.22           C  
ATOM     27  CG  LEU L   4      28.738  27.934  35.073  1.00 45.69           C  
ATOM     28  CD1 LEU L   4      27.922  26.978  35.957  1.00 43.20           C  
ATOM     29  CD2 LEU L   4      28.828  29.350  35.664  1.00 43.39           C  
ATOM     30  C   LEU L   4      32.319  27.570  33.730  1.00 49.12           C  
ATOM     31  O   LEU L   4      32.431  26.634  32.941  1.00 50.08           O  
ATOM     32  N   THR L   5      33.355  28.032  34.454  1.00 48.31           N  
ATOM     33  CA  THR L   5      34.623  27.375  34.384  1.00 47.27           C  
ATOM     34  CB  THR L   5      35.745  28.253  33.901  1.00 47.90           C  
ATOM     35  OG1 THR L   5      35.817  29.436  34.681  1.00 48.87           O  
ATOM     36  CG2 THR L   5      35.527  28.591  32.421  1.00 45.93           C  
ATOM     37  C   THR L   5      34.955  26.896  35.756  1.00 45.40           C  
ATOM     38  O   THR L   5      34.896  27.646  36.729  1.00 46.39           O  
ATOM     39  N   GLN L   6      35.304  25.602  35.876  1.00 45.59           N  
ATOM     40  CA  GLN L   6      35.627  25.130  37.183  1.00 45.32           C  
ATOM     41  CB  GLN L   6      34.697  24.027  37.734  1.00 42.98           C  
ATOM     42  CG  GLN L   6      34.661  22.712  36.962  1.00 42.35           C  
ATOM     43  CD  GLN L   6      33.555  21.868  37.587  1.00 40.95           C  
ATOM     44  OE1 GLN L   6      32.494  21.680  36.995  1.00 42.11           O  
ATOM     45  NE2 GLN L   6      33.796  21.360  38.825  1.00 37.47           N  
ATOM     46  C   GLN L   6      37.057  24.716  37.222  1.00 48.47           C  
ATOM     47  O   GLN L   6      37.638  24.290  36.226  1.00 50.97           O  
ATOM     48  N   SER L   7      37.680  24.919  38.397  1.00 49.64           N  
ATOM     49  CA  SER L   7      39.052  24.548  38.557  1.00 49.45           C  
ATOM     50  CB  SER L   7      40.027  25.733  38.463  1.00 48.11           C  
ATOM     51  OG  SER L   7      39.836  26.604  39.568  1.00 50.57           O  
ATOM     52  C   SER L   7      39.191  23.976  39.930  1.00 49.83           C  
ATOM     53  O   SER L   7      38.465  24.370  40.841  1.00 47.76           O  
ATOM     54  N   PRO L   8      40.096  23.056  40.138  1.00 51.75           N  
ATOM     55  CA  PRO L   8      40.946  22.538  39.096  1.00 50.15           C  
ATOM     56  CD  PRO L   8      40.730  22.975  41.444  1.00 47.00           C  
ATOM     57  CB  PRO L   8      42.172  21.959  39.794  1.00 45.52           C  
ATOM     58  CG  PRO L   8      42.201  22.646  41.165  1.00 46.99           C  
ATOM     59  C   PRO L   8      40.220  21.452  38.372  1.00 50.88           C  
ATOM     60  O   PRO L   8      39.181  21.012  38.856  1.00 48.75           O  
ATOM     61  N   GLY L   9      40.744  21.001  37.216  1.00 46.36           N  
ATOM     62  CA  GLY L   9      40.139  19.919  36.492  1.00 44.08           C  
ATOM     63  C   GLY L   9      40.239  18.657  37.299  1.00 43.68           C  
ATOM     64  O   GLY L   9      39.299  17.863  37.332  1.00 46.64           O  
ATOM     65  N   SER L  10      41.393  18.420  37.955  1.00 42.50           N  
ATOM     66  CA  SER L  10      41.544  17.212  38.720  1.00 43.80           C  
ATOM     67  CB  SER L  10      42.464  16.172  38.059  1.00 47.39           C  
ATOM     68  OG  SER L  10      43.780  16.691  37.938  1.00 57.92           O  
ATOM     69  C   SER L  10      42.141  17.573  40.043  1.00 42.35           C  
ATOM     70  O   SER L  10      42.822  18.588  40.169  1.00 44.51           O  
ATOM     71  N   LEU L  11      41.874  16.745  41.077  1.00 42.46           N  
ATOM     72  CA  LEU L  11      42.380  17.062  42.383  1.00 43.02           C  
ATOM     73  CB  LEU L  11      41.378  17.958  43.138  1.00 45.08           C  
ATOM     74  CG  LEU L  11      41.787  18.384  44.553  1.00 47.74           C  
ATOM     75  CD1 LEU L  11      43.069  19.228  44.534  1.00 49.04           C  
ATOM     76  CD2 LEU L  11      40.627  19.102  45.259  1.00 46.67           C  
ATOM     77  C   LEU L  11      42.573  15.781  43.153  1.00 44.11           C  
ATOM     78  O   LEU L  11      41.712  14.903  43.135  1.00 44.88           O  
ATOM     79  N   THR L  12      43.726  15.640  43.849  1.00 44.98           N  
ATOM     80  CA  THR L  12      43.998  14.468  44.641  1.00 44.99           C  
ATOM     81  CB  THR L  12      45.295  13.796  44.290  1.00 41.40           C  
ATOM     82  OG1 THR L  12      45.286  13.389  42.930  1.00  0.00           O  
ATOM     83  CG2 THR L  12      45.487  12.577  45.206  1.00  0.00           C  
ATOM     84  C   THR L  12      44.111  14.914  46.065  1.00 45.16           C  
ATOM     85  O   THR L  12      44.865  15.835  46.377  1.00 44.06           O  
ATOM     86  N   VAL L  13      43.360  14.264  46.978  1.00 45.20           N  
ATOM     87  CA  VAL L  13      43.389  14.705  48.342  1.00 46.35           C  
ATOM     88  CB  VAL L  13      42.158  15.498  48.670  1.00 46.65           C  
ATOM     89  CG1 VAL L  13      40.995  14.525  48.914  1.00 45.59           C  
ATOM     90  CG2 VAL L  13      42.461  16.479  49.805  1.00 47.58           C  
ATOM     91  C   VAL L  13      43.426  13.492  49.231  1.00 46.28           C  
ATOM     92  O   VAL L  13      42.814  12.470  48.926  1.00 47.62           O  
ATOM     93  N   SER L  14      44.152  13.579  50.368  1.00 43.05           N  
ATOM     94  CA  SER L  14      44.257  12.463  51.271  1.00 42.95           C  
ATOM     95  CB  SER L  14      45.451  12.544  52.241  1.00 51.64           C  
ATOM     96  OG  SER L  14      46.673  12.388  51.533  1.00 55.37           O  
ATOM     97  C   SER L  14      43.015  12.398  52.096  1.00 43.27           C  
ATOM     98  O   SER L  14      42.290  13.382  52.228  1.00 48.71           O  
ATOM     99  N   LEU L  15      42.741  11.217  52.688  1.00 46.39           N  
ATOM    100  CA  LEU L  15      41.543  11.071  53.459  1.00 46.82           C  
ATOM    101  CB  LEU L  15      41.251   9.640  53.945  1.00 51.57           C  
ATOM    102  CG  LEU L  15      40.923   8.643  52.821  1.00 56.47           C  
ATOM    103  CD1 LEU L  15      42.155   8.337  51.955  1.00 60.19           C  
ATOM    104  CD2 LEU L  15      40.256   7.382  53.384  1.00 55.46           C  
ATOM    105  C   LEU L  15      41.643  11.924  54.677  1.00 48.45           C  
ATOM    106  O   LEU L  15      42.694  12.018  55.308  1.00 55.41           O  
ATOM    107  N   GLY L  16      40.523  12.585  55.022  1.00 49.64           N  
ATOM    108  CA  GLY L  16      40.450  13.390  56.206  1.00 49.33           C  
ATOM    109  C   GLY L  16      40.809  14.808  55.886  1.00 49.00           C  
ATOM    110  O   GLY L  16      40.580  15.706  56.695  1.00 50.15           O  
ATOM    111  N   GLN L  17      41.371  15.056  54.690  1.00 46.26           N  
ATOM    112  CA  GLN L  17      41.777  16.388  54.338  1.00 47.59           C  
ATOM    113  CB  GLN L  17      42.912  16.426  53.300  1.00 55.35           C  
ATOM    114  CG  GLN L  17      44.229  15.884  53.863  1.00 61.67           C  
ATOM    115  CD  GLN L  17      45.306  15.945  52.788  1.00 65.67           C  
ATOM    116  OE1 GLN L  17      45.034  15.801  51.599  1.00 62.73           O  
ATOM    117  NE2 GLN L  17      46.576  16.170  53.223  1.00 69.32           N  
ATOM    118  C   GLN L  17      40.597  17.129  53.796  1.00 46.18           C  
ATOM    119  O   GLN L  17      39.488  16.601  53.742  1.00 49.85           O  
ATOM    120  N   ARG L  18      40.807  18.409  53.427  1.00 48.66           N  
ATOM    121  CA  ARG L  18      39.745  19.221  52.902  1.00 47.98           C  
ATOM    122  CB  ARG L  18      39.709  20.643  53.486  1.00 51.79           C  
ATOM    123  CG  ARG L  18      38.683  21.549  52.803  1.00 55.46           C  
ATOM    124  CD  ARG L  18      38.629  22.962  53.381  1.00 60.51           C  
ATOM    125  NE  ARG L  18      37.887  22.869  54.668  1.00 66.63           N  
ATOM    126  CZ  ARG L  18      37.848  23.936  55.516  1.00 70.52           C  
ATOM    127  NH1 ARG L  18      38.539  25.073  55.214  1.00 70.39           N1+
ATOM    128  NH2 ARG L  18      37.111  23.871  56.663  1.00 68.88           N  
ATOM    129  C   ARG L  18      39.930  19.369  51.425  1.00 46.86           C  
ATOM    130  O   ARG L  18      41.050  19.490  50.932  1.00 49.28           O  
ATOM    131  N   ALA L  19      38.810  19.341  50.673  1.00 48.73           N  
ATOM    132  CA  ALA L  19      38.887  19.507  49.252  1.00 45.86           C  
ATOM    133  CB  ALA L  19      38.347  18.296  48.470  1.00 44.27           C  
ATOM    134  C   ALA L  19      38.049  20.692  48.882  1.00 44.73           C  
ATOM    135  O   ALA L  19      36.927  20.848  49.363  1.00 43.60           O  
ATOM    136  N   THR L  20      38.585  21.573  48.012  1.00 39.24           N  
ATOM    137  CA  THR L  20      37.843  22.738  47.618  1.00 41.02           C  
ATOM    138  CB  THR L  20      38.460  24.021  48.093  1.00 42.51           C  
ATOM    139  OG1 THR L  20      38.567  24.022  49.507  1.00 46.31           O  
ATOM    140  CG2 THR L  20      37.576  25.192  47.634  1.00 41.66           C  
ATOM    141  C   THR L  20      37.821  22.795  46.124  1.00 43.31           C  
ATOM    142  O   THR L  20      38.853  22.652  45.470  1.00 45.37           O  
ATOM    143  N   ILE L  21      36.626  23.021  45.546  1.00 42.06           N  
ATOM    144  CA  ILE L  21      36.486  23.090  44.122  1.00 39.41           C  
ATOM    145  CB  ILE L  21      35.573  22.022  43.605  1.00 41.92           C  
ATOM    146  CG1 ILE L  21      36.159  20.650  43.971  1.00 43.22           C  
ATOM    147  CG2 ILE L  21      35.368  22.232  42.097  1.00 42.78           C  
ATOM    148  CD1 ILE L  21      35.159  19.504  43.865  1.00 41.70           C  
ATOM    149  C   ILE L  21      35.873  24.420  43.805  1.00 41.22           C  
ATOM    150  O   ILE L  21      34.928  24.845  44.467  1.00 45.17           O  
ATOM    151  N   SER L  22      36.391  25.119  42.774  1.00 43.47           N  
ATOM    152  CA  SER L  22      35.870  26.425  42.486  1.00 44.76           C  
ATOM    153  CB  SER L  22      36.948  27.521  42.401  1.00 43.02           C  
ATOM    154  OG  SER L  22      37.551  27.724  43.671  1.00 51.78           O  
ATOM    155  C   SER L  22      35.168  26.417  41.165  1.00 45.38           C  
ATOM    156  O   SER L  22      35.502  25.652  40.262  1.00 45.61           O  
ATOM    157  N   CYS L  23      34.139  27.278  41.045  1.00 45.55           N  
ATOM    158  CA  CYS L  23      33.395  27.417  39.826  1.00 46.25           C  
ATOM    159  CB  CYS L  23      32.033  26.677  39.882  1.00 48.03           C  
ATOM    160  SG  CYS L  23      31.046  26.781  38.355  1.00 53.21           S  
ATOM    161  C   CYS L  23      33.176  28.891  39.616  1.00 46.62           C  
ATOM    162  O   CYS L  23      32.614  29.573  40.472  1.00 47.73           O  
ATOM    163  N   ARG L  24      33.639  29.429  38.462  1.00 47.46           N  
ATOM    164  CA  ARG L  24      33.493  30.837  38.186  1.00 52.83           C  
ATOM    165  CB  ARG L  24      34.789  31.543  37.754  1.00 62.78           C  
ATOM    166  CG  ARG L  24      35.816  31.736  38.865  1.00 69.42           C  
ATOM    167  CD  ARG L  24      37.019  32.583  38.443  1.00 75.25           C  
ATOM    168  NE  ARG L  24      37.789  31.806  37.432  1.00 87.65           N  
ATOM    169  CZ  ARG L  24      38.746  30.921  37.835  1.00 89.77           C  
ATOM    170  NH1 ARG L  24      38.983  30.728  39.166  1.00 90.59           N1+
ATOM    171  NH2 ARG L  24      39.467  30.226  36.906  1.00 89.75           N  
ATOM    172  C   ARG L  24      32.555  31.001  37.035  1.00 53.21           C  
ATOM    173  O   ARG L  24      32.658  30.302  36.029  1.00 57.72           O  
ATOM    174  N   ALA L  25      31.628  31.973  37.145  1.00 51.63           N  
ATOM    175  CA  ALA L  25      30.654  32.185  36.116  1.00 50.59           C  
ATOM    176  CB  ALA L  25      29.235  32.428  36.657  1.00 48.59           C  
ATOM    177  C   ALA L  25      31.043  33.403  35.352  1.00 52.23           C  
ATOM    178  O   ALA L  25      31.633  34.335  35.895  1.00 51.91           O  
ATOM    179  N   SER L  26      30.740  33.434  34.029  1.00 26.47           N  
ATOM    180  CA  SER L  26      31.027  34.551  33.156  1.00 28.26           C  
ATOM    181  CB  SER L  26      30.774  34.223  31.673  1.00 27.50           C  
ATOM    182  OG  SER L  26      29.402  33.928  31.455  1.00 27.38           O  
ATOM    183  C   SER L  26      30.157  35.719  33.523  1.00 29.53           C  
ATOM    184  O   SER L  26      30.602  36.866  33.484  1.00 31.09           O  
ATOM    185  N   GLU L  27      28.881  35.452  33.873  1.00 29.96           N  
ATOM    186  CA  GLU L  27      27.963  36.494  34.243  1.00 31.43           C  
ATOM    187  CB  GLU L  27      26.701  36.598  33.372  1.00 34.59           C  
ATOM    188  CG  GLU L  27      26.951  37.152  31.972  1.00 39.17           C  
ATOM    189  CD  GLU L  27      25.593  37.447  31.355  1.00 42.78           C  
ATOM    190  OE1 GLU L  27      24.741  36.518  31.332  1.00 45.42           O  
ATOM    191  OE2 GLU L  27      25.387  38.606  30.908  1.00 44.81           O1-
ATOM    192  C   GLU L  27      27.494  36.179  35.621  1.00 30.00           C  
ATOM    193  O   GLU L  27      27.879  35.162  36.188  1.00 30.42           O  
ATOM    194  N   SER L  28      26.684  37.081  36.211  1.00 29.48           N  
ATOM    195  CA  SER L  28      26.197  36.832  37.534  1.00 27.33           C  
ATOM    196  CB  SER L  28      25.676  38.082  38.257  1.00 27.53           C  
ATOM    197  OG  SER L  28      25.210  37.736  39.554  1.00 28.74           O  
ATOM    198  C   SER L  28      25.064  35.856  37.462  1.00 25.87           C  
ATOM    199  O   SER L  28      24.188  35.933  36.603  1.00 26.82           O  
ATOM    200  N   VAL L  29      25.132  34.855  38.356  1.00 25.04           N  
ATOM    201  CA  VAL L  29      24.156  33.831  38.581  1.00 24.57           C  
ATOM    202  CB  VAL L  29      24.727  32.541  39.087  1.00 22.78           C  
ATOM    203  CG1 VAL L  29      25.547  31.894  37.960  1.00 22.95           C  
ATOM    204  CG2 VAL L  29      25.556  32.839  40.342  1.00 20.16           C  
ATOM    205  C   VAL L  29      23.059  34.277  39.506  1.00 26.33           C  
ATOM    206  O   VAL L  29      22.091  33.542  39.687  1.00 25.63           O  
ATOM    207  N   ASP L  30      23.227  35.424  40.204  1.00 28.64           N  
ATOM    208  CA  ASP L  30      22.268  35.843  41.196  1.00 30.76           C  
ATOM    209  CB  ASP L  30      22.879  36.710  42.309  1.00 33.89           C  
ATOM    210  CG  ASP L  30      23.799  35.838  43.151  1.00 36.80           C  
ATOM    211  OD1 ASP L  30      24.285  34.803  42.621  1.00 37.15           O  
ATOM    212  OD2 ASP L  30      24.023  36.196  44.339  1.00 40.40           O1-
ATOM    213  C   ASP L  30      21.146  36.646  40.604  1.00 30.99           C  
ATOM    214  O   ASP L  30      21.328  37.394  39.646  1.00 31.81           O  
ATOM    215  N   ASN L  31      19.927  36.473  41.172  1.00 30.61           N  
ATOM    216  CA  ASN L  31      18.769  37.224  40.773  1.00 31.75           C  
ATOM    217  CB  ASN L  31      18.051  36.624  39.551  1.00 30.80           C  
ATOM    218  CG  ASN L  31      17.160  37.702  38.939  1.00  0.00           C  
ATOM    219  OD1 ASN L  31      15.952  37.533  38.792  1.00  0.00           O  
ATOM    220  ND2 ASN L  31      17.789  38.849  38.563  1.00  0.00           N  
ATOM    221  C   ASN L  31      17.813  37.219  41.937  1.00 32.63           C  
ATOM    222  O   ASN L  31      17.743  36.257  42.698  1.00 31.84           O  
ATOM    223  N   PHE L  32      17.082  38.334  42.134  1.00 35.10           N  
ATOM    224  CA  PHE L  32      16.090  38.463  43.170  1.00 36.73           C  
ATOM    225  CB  PHE L  32      14.850  37.567  42.991  1.00 37.31           C  
ATOM    226  CG  PHE L  32      14.013  38.103  41.880  1.00 39.92           C  
ATOM    227  CD1 PHE L  32      13.263  39.243  42.068  1.00 40.71           C  
ATOM    228  CD2 PHE L  32      13.951  37.453  40.668  1.00 41.02           C  
ATOM    229  CE1 PHE L  32      12.478  39.745  41.058  1.00 41.07           C  
ATOM    230  CE2 PHE L  32      13.166  37.952  39.655  1.00 42.13           C  
ATOM    231  CZ  PHE L  32      12.431  39.099  39.846  1.00 41.62           C  
ATOM    232  C   PHE L  32      16.670  38.172  44.523  1.00 36.83           C  
ATOM    233  O   PHE L  32      15.942  37.767  45.430  1.00 37.21           O  
ATOM    234  N   GLY L  33      17.981  38.397  44.723  1.00 36.80           N  
ATOM    235  CA  GLY L  33      18.531  38.192  46.036  1.00 37.03           C  
ATOM    236  C   GLY L  33      18.790  36.735  46.300  1.00 36.58           C  
ATOM    237  O   GLY L  33      18.793  36.308  47.454  1.00 37.36           O  
ATOM    238  N   LYS L  34      19.006  35.924  45.247  1.00 35.28           N  
ATOM    239  CA  LYS L  34      19.275  34.519  45.422  1.00 33.43           C  
ATOM    240  CB  LYS L  34      18.108  33.658  44.918  1.00 33.35           C  
ATOM    241  CG  LYS L  34      16.778  34.060  45.556  1.00 35.17           C  
ATOM    242  CD  LYS L  34      15.560  33.646  44.730  1.00 35.56           C  
ATOM    243  CE  LYS L  34      14.265  34.322  45.188  1.00 38.57           C  
ATOM    244  NZ  LYS L  34      13.242  34.225  44.123  1.00 43.38           N1+
ATOM    245  C   LYS L  34      20.450  34.215  44.542  1.00 31.80           C  
ATOM    246  O   LYS L  34      20.950  35.113  43.863  1.00 32.76           O  
ATOM    247  N   SER L  35      20.964  32.965  44.571  1.00 28.54           N  
ATOM    248  CA  SER L  35      22.040  32.578  43.695  1.00 26.04           C  
ATOM    249  CB  SER L  35      23.382  32.380  44.420  1.00 25.44           C  
ATOM    250  OG  SER L  35      23.782  33.593  45.042  1.00 27.41           O  
ATOM    251  C   SER L  35      21.657  31.249  43.124  1.00 24.83           C  
ATOM    252  O   SER L  35      21.488  30.286  43.868  1.00 24.38           O  
ATOM    253  N   PHE L  36      21.525  31.142  41.784  1.00 23.68           N  
ATOM    254  CA  PHE L  36      21.106  29.875  41.267  1.00 23.23           C  
ATOM    255  CB  PHE L  36      20.130  29.976  40.080  1.00 23.91           C  
ATOM    256  CG  PHE L  36      18.902  30.691  40.528  1.00 22.61           C  
ATOM    257  CD1 PHE L  36      18.065  30.143  41.473  1.00 22.72           C  
ATOM    258  CD2 PHE L  36      18.571  31.901  39.964  1.00 21.81           C  
ATOM    259  CE1 PHE L  36      16.932  30.811  41.871  1.00 22.64           C  
ATOM    260  CE2 PHE L  36      17.438  32.571  40.358  1.00 22.52           C  
ATOM    261  CZ  PHE L  36      16.618  32.026  41.315  1.00 22.98           C  
ATOM    262  C   PHE L  36      22.305  29.113  40.759  1.00 22.72           C  
ATOM    263  O   PHE L  36      22.484  28.973  39.553  1.00 22.70           O  
ATOM    264  N   MET L  37      23.119  28.552  41.682  1.00 44.16           N  
ATOM    265  CA  MET L  37      24.267  27.752  41.387  1.00 39.99           C  
ATOM    266  CB  MET L  37      25.577  28.373  41.895  1.00 44.09           C  
ATOM    267  CG  MET L  37      26.805  27.522  41.582  1.00 48.37           C  
ATOM    268  SD  MET L  37      27.241  27.440  39.822  1.00 52.81           S  
ATOM    269  CE  MET L  37      27.986  29.093  39.775  1.00 49.51           C  
ATOM    270  C   MET L  37      24.065  26.453  42.102  1.00 39.12           C  
ATOM    271  O   MET L  37      23.778  26.435  43.298  1.00 41.59           O  
ATOM    272  N   HIS L  38      24.214  25.321  41.386  1.00 40.45           N  
ATOM    273  CA  HIS L  38      23.939  24.070  42.035  1.00 38.88           C  
ATOM    274  ND1 HIS L  38      21.194  25.318  40.667  1.00 57.75           N  
ATOM    275  CG  HIS L  38      21.525  24.401  41.638  1.00 40.19           C  
ATOM    276  CB  HIS L  38      22.655  23.423  41.506  1.00 37.24           C  
ATOM    277  NE2 HIS L  38      19.826  25.684  42.380  1.00 55.74           N  
ATOM    278  CD2 HIS L  38      20.678  24.637  42.677  1.00 56.49           C  
ATOM    279  CE1 HIS L  38      20.175  26.061  41.163  1.00 56.58           C  
ATOM    280  C   HIS L  38      25.105  23.168  41.796  1.00 39.99           C  
ATOM    281  O   HIS L  38      25.833  23.341  40.822  1.00 37.50           O  
ATOM    282  N   TRP L  39      25.337  22.203  42.710  1.00 37.27           N  
ATOM    283  CA  TRP L  39      26.451  21.316  42.558  1.00 37.09           C  
ATOM    284  CB  TRP L  39      27.462  21.398  43.714  1.00 35.80           C  
ATOM    285  CG  TRP L  39      28.191  22.723  43.786  1.00 37.54           C  
ATOM    286  CD2 TRP L  39      29.424  23.010  43.106  1.00 34.77           C  
ATOM    287  CD1 TRP L  39      27.854  23.856  44.467  1.00 37.80           C  
ATOM    288  NE1 TRP L  39      28.804  24.829  44.260  1.00 38.51           N  
ATOM    289  CE2 TRP L  39      29.775  24.321  43.424  1.00 36.52           C  
ATOM    290  CE3 TRP L  39      30.201  22.243  42.285  1.00 37.10           C  
ATOM    291  CZ2 TRP L  39      30.913  24.887  42.925  1.00 36.38           C  
ATOM    292  CZ3 TRP L  39      31.348  22.816  41.784  1.00 34.97           C  
ATOM    293  CH2 TRP L  39      31.696  24.112  42.099  1.00 38.38           C  
ATOM    294  C   TRP L  39      25.936  19.913  42.485  1.00 36.51           C  
ATOM    295  O   TRP L  39      25.025  19.525  43.216  1.00 34.97           O  
ATOM    296  N   TYR L  40      26.525  19.109  41.577  1.00 32.39           N  
ATOM    297  CA  TYR L  40      26.098  17.750  41.395  1.00 30.49           C  
ATOM    298  CB  TYR L  40      25.504  17.475  39.999  1.00 31.11           C  
ATOM    299  CG  TYR L  40      24.257  18.278  39.835  1.00 32.07           C  
ATOM    300  CD1 TYR L  40      24.312  19.584  39.408  1.00 30.79           C  
ATOM    301  CD2 TYR L  40      23.025  17.725  40.098  1.00 31.18           C  
ATOM    302  CE1 TYR L  40      23.164  20.324  39.256  1.00 33.40           C  
ATOM    303  CE2 TYR L  40      21.871  18.461  39.947  1.00 30.40           C  
ATOM    304  CZ  TYR L  40      21.938  19.766  39.525  1.00 30.85           C  
ATOM    305  OH  TYR L  40      20.760  20.526  39.368  1.00 33.47           O  
ATOM    306  C   TYR L  40      27.288  16.845  41.528  1.00 31.45           C  
ATOM    307  O   TYR L  40      28.425  17.240  41.270  1.00 31.96           O  
ATOM    308  N   GLN L  41      27.039  15.593  41.970  1.00 33.97           N  
ATOM    309  CA  GLN L  41      28.077  14.607  42.122  1.00 35.28           C  
ATOM    310  CB  GLN L  41      28.122  13.990  43.531  1.00 35.26           C  
ATOM    311  CG  GLN L  41      29.206  12.926  43.715  1.00 35.33           C  
ATOM    312  CD  GLN L  41      28.938  12.219  45.038  1.00 37.82           C  
ATOM    313  OE1 GLN L  41      27.815  11.795  45.307  1.00 37.82           O  
ATOM    314  NE2 GLN L  41      29.986  12.090  45.892  1.00 36.47           N  
ATOM    315  C   GLN L  41      27.766  13.483  41.182  1.00 36.95           C  
ATOM    316  O   GLN L  41      26.636  13.000  41.135  1.00 36.78           O  
ATOM    317  N   GLN L  42      28.764  13.035  40.397  1.00 35.83           N  
ATOM    318  CA  GLN L  42      28.515  11.953  39.487  1.00 36.71           C  
ATOM    319  CB  GLN L  42      28.640  12.347  38.003  1.00 36.35           C  
ATOM    320  CG  GLN L  42      28.371  11.176  37.052  1.00 35.69           C  
ATOM    321  CD  GLN L  42      28.521  11.662  35.617  1.00 36.82           C  
ATOM    322  OE1 GLN L  42      29.524  12.268  35.250  1.00 34.19           O  
ATOM    323  NE2 GLN L  42      27.492  11.378  34.774  1.00 32.28           N  
ATOM    324  C   GLN L  42      29.541  10.891  39.711  1.00 39.40           C  
ATOM    325  O   GLN L  42      30.743  11.140  39.627  1.00 39.83           O  
ATOM    326  N   LYS L  43      29.081   9.657  39.990  1.00 37.84           N  
ATOM    327  CA  LYS L  43      29.984   8.558  40.147  1.00 40.65           C  
ATOM    328  CB  LYS L  43      29.634   7.646  41.331  1.00 42.64           C  
ATOM    329  CG  LYS L  43      29.878   8.357  42.662  1.00 42.43           C  
ATOM    330  CD  LYS L  43      29.328   7.633  43.888  1.00 46.59           C  
ATOM    331  CE  LYS L  43      29.685   8.336  45.198  1.00 50.40           C  
ATOM    332  NZ  LYS L  43      29.208   7.537  46.345  1.00 52.93           N1+
ATOM    333  C   LYS L  43      29.913   7.785  38.872  1.00 43.68           C  
ATOM    334  O   LYS L  43      28.915   7.832  38.152  1.00 45.58           O  
ATOM    335  N   PRO L  44      30.944   7.065  38.558  1.00 47.63           N  
ATOM    336  CA  PRO L  44      30.951   6.414  37.286  1.00 47.70           C  
ATOM    337  CD  PRO L  44      32.286   7.380  39.020  1.00 49.15           C  
ATOM    338  CB  PRO L  44      32.363   5.859  37.115  1.00 48.38           C  
ATOM    339  CG  PRO L  44      33.226   6.846  37.925  1.00 49.25           C  
ATOM    340  C   PRO L  44      29.850   5.420  37.158  1.00 47.42           C  
ATOM    341  O   PRO L  44      29.586   4.685  38.107  1.00 46.38           O  
ATOM    342  N   GLY L  45      29.186   5.401  35.988  1.00 46.86           N  
ATOM    343  CA  GLY L  45      28.139   4.460  35.737  1.00 46.97           C  
ATOM    344  C   GLY L  45      26.859   4.951  36.339  1.00 46.60           C  
ATOM    345  O   GLY L  45      25.873   4.216  36.357  1.00 44.67           O  
ATOM    346  N   GLN L  46      26.815   6.200  36.845  1.00 45.87           N  
ATOM    347  CA  GLN L  46      25.570   6.602  37.437  1.00 44.55           C  
ATOM    348  CB  GLN L  46      25.587   6.555  38.972  1.00 51.27           C  
ATOM    349  CG  GLN L  46      25.814   5.131  39.481  1.00 55.99           C  
ATOM    350  CD  GLN L  46      25.675   5.122  40.993  1.00 61.25           C  
ATOM    351  OE1 GLN L  46      25.144   6.056  41.591  1.00 59.89           O  
ATOM    352  NE2 GLN L  46      26.163   4.023  41.628  1.00 63.12           N  
ATOM    353  C   GLN L  46      25.210   7.986  36.992  1.00 41.34           C  
ATOM    354  O   GLN L  46      26.045   8.727  36.480  1.00 44.64           O  
ATOM    355  N   SER L  47      23.918   8.349  37.152  1.00 39.48           N  
ATOM    356  CA  SER L  47      23.448   9.654  36.776  1.00 39.08           C  
ATOM    357  CB  SER L  47      21.917   9.756  36.697  1.00 38.74           C  
ATOM    358  OG  SER L  47      21.351   9.589  37.991  1.00  0.00           O  
ATOM    359  C   SER L  47      23.899  10.604  37.839  1.00 38.60           C  
ATOM    360  O   SER L  47      24.228  10.186  38.946  1.00 40.40           O  
ATOM    361  N   PRO L  48      23.916  11.876  37.541  1.00 35.92           N  
ATOM    362  CA  PRO L  48      24.374  12.837  38.506  1.00 34.38           C  
ATOM    363  CD  PRO L  48      24.149  12.318  36.175  1.00 37.53           C  
ATOM    364  CB  PRO L  48      24.560  14.139  37.731  1.00 37.16           C  
ATOM    365  CG  PRO L  48      24.875  13.669  36.299  1.00 37.29           C  
ATOM    366  C   PRO L  48      23.430  12.943  39.664  1.00 35.42           C  
ATOM    367  O   PRO L  48      22.249  12.648  39.498  1.00 39.88           O  
ATOM    368  N   LYS L  49      23.945  13.345  40.846  1.00 38.07           N  
ATOM    369  CA  LYS L  49      23.147  13.457  42.037  1.00 38.22           C  
ATOM    370  CB  LYS L  49      23.652  12.552  43.176  1.00 36.67           C  
ATOM    371  CG  LYS L  49      22.790  12.571  44.440  1.00 42.12           C  
ATOM    372  CD  LYS L  49      23.147  11.453  45.423  1.00 48.41           C  
ATOM    373  CE  LYS L  49      22.364  11.498  46.737  1.00 53.56           C  
ATOM    374  NZ  LYS L  49      21.016  10.922  46.548  1.00 55.85           N1+
ATOM    375  C   LYS L  49      23.242  14.874  42.514  1.00 36.51           C  
ATOM    376  O   LYS L  49      24.293  15.500  42.402  1.00 34.79           O  
ATOM    377  N   LEU L  50      22.137  15.416  43.073  1.00 36.72           N  
ATOM    378  CA  LEU L  50      22.119  16.787  43.506  1.00 37.60           C  
ATOM    379  CB  LEU L  50      20.706  17.401  43.494  1.00 35.17           C  
ATOM    380  CG  LEU L  50      20.648  18.871  43.958  1.00 28.53           C  
ATOM    381  CD1 LEU L  50      21.427  19.790  43.008  1.00 32.37           C  
ATOM    382  CD2 LEU L  50      19.199  19.330  44.188  1.00 27.12           C  
ATOM    383  C   LEU L  50      22.634  16.918  44.910  1.00 37.37           C  
ATOM    384  O   LEU L  50      22.075  16.340  45.838  1.00 38.55           O  
ATOM    385  N   LEU L  51      23.807  17.576  45.064  1.00 35.07           N  
ATOM    386  CA  LEU L  51      24.382  17.860  46.353  1.00 36.66           C  
ATOM    387  CB  LEU L  51      25.910  18.002  46.275  1.00 35.29           C  
ATOM    388  CG  LEU L  51      26.621  16.677  45.957  1.00 35.98           C  
ATOM    389  CD1 LEU L  51      28.144  16.865  45.889  1.00 34.82           C  
ATOM    390  CD2 LEU L  51      26.211  15.578  46.949  1.00 35.57           C  
ATOM    391  C   LEU L  51      23.870  19.099  47.029  1.00 38.65           C  
ATOM    392  O   LEU L  51      23.321  19.047  48.130  1.00 40.94           O  
ATOM    393  N   ILE L  52      24.023  20.259  46.354  1.00 39.50           N  
ATOM    394  CA  ILE L  52      23.714  21.510  46.978  1.00 40.75           C  
ATOM    395  CB  ILE L  52      24.934  22.292  47.381  1.00 39.89           C  
ATOM    396  CG1 ILE L  52      25.749  21.514  48.428  1.00 40.06           C  
ATOM    397  CG2 ILE L  52      24.479  23.681  47.859  1.00 38.99           C  
ATOM    398  CD1 ILE L  52      27.124  22.120  48.708  1.00 38.11           C  
ATOM    399  C   ILE L  52      22.981  22.333  45.981  1.00 41.44           C  
ATOM    400  O   ILE L  52      23.330  22.359  44.801  1.00 38.65           O  
ATOM    401  N   TYR L  53      21.938  23.043  46.440  1.00 42.62           N  
ATOM    402  CA  TYR L  53      21.187  23.822  45.509  1.00 41.86           C  
ATOM    403  CB  TYR L  53      19.771  23.268  45.241  1.00 40.68           C  
ATOM    404  CG  TYR L  53      18.977  23.180  46.503  1.00 42.76           C  
ATOM    405  CD1 TYR L  53      19.078  22.081  47.321  1.00 45.17           C  
ATOM    406  CD2 TYR L  53      18.124  24.192  46.871  1.00 44.63           C  
ATOM    407  CE1 TYR L  53      18.345  21.990  48.482  1.00 47.90           C  
ATOM    408  CE2 TYR L  53      17.386  24.110  48.029  1.00 46.54           C  
ATOM    409  CZ  TYR L  53      17.493  23.006  48.837  1.00 48.57           C  
ATOM    410  OH  TYR L  53      16.736  22.917  50.023  1.00 52.08           O  
ATOM    411  C   TYR L  53      21.119  25.221  46.016  1.00 43.83           C  
ATOM    412  O   TYR L  53      21.187  25.478  47.216  1.00 43.53           O  
ATOM    413  N   ARG L  54      21.070  26.167  45.064  1.00 26.35           N  
ATOM    414  CA  ARG L  54      21.088  27.563  45.354  1.00 26.98           C  
ATOM    415  CB  ARG L  54      19.807  28.082  46.025  1.00 27.55           C  
ATOM    416  CG  ARG L  54      18.616  27.971  45.068  1.00 28.28           C  
ATOM    417  CD  ARG L  54      17.409  28.854  45.396  1.00 30.84           C  
ATOM    418  NE  ARG L  54      16.766  28.346  46.638  1.00 34.26           N  
ATOM    419  CZ  ARG L  54      16.983  28.984  47.826  1.00 34.60           C  
ATOM    420  NH1 ARG L  54      17.766  30.102  47.862  1.00 35.82           N1+
ATOM    421  NH2 ARG L  54      16.399  28.518  48.967  1.00 34.76           N  
ATOM    422  C   ARG L  54      22.303  27.904  46.157  1.00 26.75           C  
ATOM    423  O   ARG L  54      22.246  28.619  47.153  1.00 26.86           O  
ATOM    424  N   ALA L  55      23.438  27.319  45.739  1.00 26.22           N  
ATOM    425  CA  ALA L  55      24.770  27.617  46.189  1.00 26.52           C  
ATOM    426  CB  ALA L  55      25.139  29.098  45.995  1.00 26.58           C  
ATOM    427  C   ALA L  55      25.042  27.253  47.621  1.00 26.51           C  
ATOM    428  O   ALA L  55      26.206  27.041  47.965  1.00 27.03           O  
ATOM    429  N   SER L  56      24.026  27.082  48.492  1.00 27.01           N  
ATOM    430  CA  SER L  56      24.450  26.871  49.852  1.00 27.78           C  
ATOM    431  CB  SER L  56      24.475  28.175  50.659  1.00 28.14           C  
ATOM    432  OG  SER L  56      23.159  28.695  50.776  1.00 28.58           O  
ATOM    433  C   SER L  56      23.541  25.936  50.581  1.00 28.32           C  
ATOM    434  O   SER L  56      23.781  25.611  51.745  1.00 28.66           O  
ATOM    435  N   ASN L  57      22.483  25.440  49.927  1.00 47.10           N  
ATOM    436  CA  ASN L  57      21.591  24.568  50.635  1.00 46.30           C  
ATOM    437  CB  ASN L  57      20.116  24.784  50.271  1.00 49.27           C  
ATOM    438  CG  ASN L  57      19.689  26.109  50.881  1.00 50.73           C  
ATOM    439  OD1 ASN L  57      19.479  26.211  52.088  1.00 54.32           O  
ATOM    440  ND2 ASN L  57      19.579  27.164  50.028  1.00 46.23           N  
ATOM    441  C   ASN L  57      21.932  23.151  50.318  1.00 46.74           C  
ATOM    442  O   ASN L  57      22.034  22.765  49.155  1.00 48.44           O  
ATOM    443  N   ARG L  58      22.130  22.329  51.366  1.00 48.10           N  
ATOM    444  CA  ARG L  58      22.432  20.952  51.113  1.00 45.99           C  
ATOM    445  CB  ARG L  58      23.301  20.285  52.192  1.00 45.10           C  
ATOM    446  CG  ARG L  58      24.795  20.540  51.986  1.00 47.14           C  
ATOM    447  CD  ARG L  58      25.173  22.021  51.959  1.00  0.00           C  
ATOM    448  NE  ARG L  58      24.975  22.569  53.328  1.00  0.00           N  
ATOM    449  CZ  ARG L  58      25.440  23.819  53.621  1.00  0.00           C  
ATOM    450  NH1 ARG L  58      26.075  24.549  52.660  1.00  0.00           N1+
ATOM    451  NH2 ARG L  58      25.273  24.334  54.873  1.00  0.00           N  
ATOM    452  C   ARG L  58      21.155  20.187  50.976  1.00 45.88           C  
ATOM    453  O   ARG L  58      20.225  20.343  51.765  1.00 46.78           O  
ATOM    454  N   GLU L  59      21.100  19.321  49.945  1.00 41.16           N  
ATOM    455  CA  GLU L  59      19.941  18.518  49.680  1.00 43.70           C  
ATOM    456  CB  GLU L  59      20.032  17.719  48.367  1.00 45.87           C  
ATOM    457  CG  GLU L  59      18.809  16.841  48.075  1.00 46.47           C  
ATOM    458  CD  GLU L  59      17.667  17.702  47.557  1.00 50.71           C  
ATOM    459  OE1 GLU L  59      17.876  18.418  46.544  1.00 58.95           O  
ATOM    460  OE2 GLU L  59      16.565  17.649  48.167  1.00 61.75           O1-
ATOM    461  C   GLU L  59      19.767  17.544  50.793  1.00 47.40           C  
ATOM    462  O   GLU L  59      20.728  17.092  51.410  1.00 49.24           O  
ATOM    463  N   PHE L  60      18.500  17.197  51.072  1.00 52.72           N  
ATOM    464  CA  PHE L  60      18.198  16.307  52.150  1.00 57.38           C  
ATOM    465  CB  PHE L  60      16.684  16.051  52.271  1.00 61.62           C  
ATOM    466  CG  PHE L  60      16.375  15.460  53.604  1.00  0.00           C  
ATOM    467  CD1 PHE L  60      16.191  16.284  54.691  1.00  0.00           C  
ATOM    468  CD2 PHE L  60      16.254  14.101  53.773  1.00  0.00           C  
ATOM    469  CE1 PHE L  60      15.900  15.763  55.928  1.00  0.00           C  
ATOM    470  CE2 PHE L  60      15.964  13.573  55.010  1.00  0.00           C  
ATOM    471  CZ  PHE L  60      15.787  14.403  56.090  1.00  0.00           C  
ATOM    472  C   PHE L  60      18.869  15.004  51.840  1.00 57.65           C  
ATOM    473  O   PHE L  60      18.799  14.510  50.716  1.00 59.62           O  
ATOM    474  N   GLY L  61      19.552  14.414  52.842  1.00 57.18           N  
ATOM    475  CA  GLY L  61      20.188  13.141  52.650  1.00 54.97           C  
ATOM    476  C   GLY L  61      21.653  13.311  52.370  1.00 54.08           C  
ATOM    477  O   GLY L  61      22.386  12.324  52.322  1.00 55.16           O  
ATOM    478  N   ILE L  62      22.129  14.559  52.191  1.00 47.80           N  
ATOM    479  CA  ILE L  62      23.520  14.789  51.890  1.00 47.12           C  
ATOM    480  CB  ILE L  62      23.747  16.007  51.038  1.00 48.34           C  
ATOM    481  CG1 ILE L  62      22.995  15.866  49.706  1.00 46.62           C  
ATOM    482  CG2 ILE L  62      25.263  16.201  50.861  1.00 47.03           C  
ATOM    483  CD1 ILE L  62      23.408  14.635  48.900  1.00 39.71           C  
ATOM    484  C   ILE L  62      24.264  14.994  53.181  1.00 47.56           C  
ATOM    485  O   ILE L  62      23.759  15.626  54.106  1.00 49.90           O  
ATOM    486  N   PRO L  63      25.458  14.455  53.269  1.00 49.71           N  
ATOM    487  CA  PRO L  63      26.238  14.564  54.479  1.00 48.48           C  
ATOM    488  CD  PRO L  63      25.796  13.256  52.517  1.00 44.34           C  
ATOM    489  CB  PRO L  63      27.393  13.579  54.325  1.00 45.84           C  
ATOM    490  CG  PRO L  63      26.829  12.505  53.377  1.00 46.96           C  
ATOM    491  C   PRO L  63      26.703  15.963  54.752  1.00 48.74           C  
ATOM    492  O   PRO L  63      26.935  16.722  53.815  1.00 46.76           O  
ATOM    493  N   ALA L  64      26.910  16.280  56.042  1.00 47.08           N  
ATOM    494  CA  ALA L  64      27.296  17.563  56.566  1.00 45.85           C  
ATOM    495  CB  ALA L  64      27.439  17.564  58.097  1.00 45.16           C  
ATOM    496  C   ALA L  64      28.624  17.957  56.001  1.00 45.12           C  
ATOM    497  O   ALA L  64      28.973  19.136  55.971  1.00 43.89           O  
ATOM    498  N   ARG L  65      29.421  16.963  55.586  1.00 44.63           N  
ATOM    499  CA  ARG L  65      30.753  17.184  55.107  1.00 44.57           C  
ATOM    500  CB  ARG L  65      31.434  15.872  54.674  1.00 43.44           C  
ATOM    501  CG  ARG L  65      31.604  14.899  55.845  1.00 47.97           C  
ATOM    502  CD  ARG L  65      32.318  13.588  55.506  1.00 46.78           C  
ATOM    503  NE  ARG L  65      31.394  12.722  54.718  1.00 46.14           N  
ATOM    504  CZ  ARG L  65      31.406  12.760  53.355  1.00 45.41           C  
ATOM    505  NH1 ARG L  65      32.231  13.629  52.703  1.00 43.28           N1+
ATOM    506  NH2 ARG L  65      30.609  11.914  52.639  1.00 41.94           N  
ATOM    507  C   ARG L  65      30.723  18.122  53.933  1.00 43.35           C  
ATOM    508  O   ARG L  65      31.676  18.873  53.725  1.00 43.67           O  
ATOM    509  N   PHE L  66      29.650  18.091  53.116  1.00 39.86           N  
ATOM    510  CA  PHE L  66      29.596  18.945  51.961  1.00 41.04           C  
ATOM    511  CB  PHE L  66      28.695  18.390  50.844  1.00 42.98           C  
ATOM    512  CG  PHE L  66      29.251  17.084  50.395  1.00 41.29           C  
ATOM    513  CD1 PHE L  66      30.210  17.035  49.418  1.00 39.18           C  
ATOM    514  CD2 PHE L  66      28.822  15.901  50.948  1.00 43.35           C  
ATOM    515  CE1 PHE L  66      30.726  15.833  48.999  1.00 39.43           C  
ATOM    516  CE2 PHE L  66      29.336  14.696  50.531  1.00 44.03           C  
ATOM    517  CZ  PHE L  66      30.293  14.656  49.552  1.00 42.30           C  
ATOM    518  C   PHE L  66      29.041  20.292  52.338  1.00 42.67           C  
ATOM    519  O   PHE L  66      28.105  20.386  53.132  1.00 43.87           O  
ATOM    520  N   ASN L  67      29.626  21.379  51.774  1.00 41.37           N  
ATOM    521  CA  ASN L  67      29.163  22.717  52.052  1.00 42.50           C  
ATOM    522  CB  ASN L  67      29.927  23.363  53.228  1.00 47.04           C  
ATOM    523  CG  ASN L  67      29.113  24.507  53.823  1.00  0.00           C  
ATOM    524  OD1 ASN L  67      28.726  24.467  54.990  1.00  0.00           O  
ATOM    525  ND2 ASN L  67      28.853  25.565  53.010  1.00  0.00           N  
ATOM    526  C   ASN L  67      29.409  23.557  50.825  1.00 41.73           C  
ATOM    527  O   ASN L  67      30.419  23.394  50.142  1.00 46.67           O  
ATOM    528  N   GLY L  68      28.491  24.499  50.515  1.00 45.28           N  
ATOM    529  CA  GLY L  68      28.679  25.315  49.346  1.00 46.83           C  
ATOM    530  C   GLY L  68      28.603  26.753  49.754  1.00 45.56           C  
ATOM    531  O   GLY L  68      27.912  27.106  50.708  1.00 43.44           O  
ATOM    532  N   SER L  69      29.318  27.631  49.018  1.00 44.48           N  
ATOM    533  CA  SER L  69      29.309  29.024  49.356  1.00 47.50           C  
ATOM    534  CB  SER L  69      30.385  29.384  50.395  1.00 56.20           C  
ATOM    535  OG  SER L  69      30.326  30.767  50.701  1.00 62.84           O  
ATOM    536  C   SER L  69      29.584  29.829  48.116  1.00 46.64           C  
ATOM    537  O   SER L  69      29.948  29.281  47.077  1.00 52.07           O  
ATOM    538  N   GLY L  70      29.399  31.167  48.196  1.00 52.35           N  
ATOM    539  CA  GLY L  70      29.685  32.031  47.077  1.00 52.88           C  
ATOM    540  C   GLY L  70      28.447  32.773  46.661  1.00 53.42           C  
ATOM    541  O   GLY L  70      27.334  32.459  47.079  1.00 49.62           O  
ATOM    542  N   SER L  71      28.626  33.824  45.832  1.00 53.01           N  
ATOM    543  CA  SER L  71      27.512  34.575  45.324  1.00 53.68           C  
ATOM    544  CB  SER L  71      26.966  35.647  46.286  1.00 55.29           C  
ATOM    545  OG  SER L  71      27.929  36.675  46.473  1.00 59.87           O  
ATOM    546  C   SER L  71      27.996  35.300  44.115  1.00 52.07           C  
ATOM    547  O   SER L  71      29.197  35.404  43.880  1.00 53.75           O  
ATOM    548  N   GLY L  72      27.068  35.831  43.303  1.00 50.33           N  
ATOM    549  CA  GLY L  72      27.491  36.563  42.151  1.00 50.75           C  
ATOM    550  C   GLY L  72      28.143  35.624  41.182  1.00 50.35           C  
ATOM    551  O   GLY L  72      27.485  34.769  40.595  1.00 50.21           O  
ATOM    552  N   THR L  73      29.424  35.906  40.875  1.00 50.54           N  
ATOM    553  CA  THR L  73      30.282  35.184  39.972  1.00 50.96           C  
ATOM    554  CB  THR L  73      31.270  36.097  39.306  1.00 52.27           C  
ATOM    555  OG1 THR L  73      31.976  35.401  38.292  1.00 54.72           O  
ATOM    556  CG2 THR L  73      32.241  36.640  40.363  1.00 52.87           C  
ATOM    557  C   THR L  73      31.059  34.013  40.534  1.00 50.82           C  
ATOM    558  O   THR L  73      31.370  33.088  39.783  1.00 51.72           O  
ATOM    559  N   ASP L  74      31.461  34.028  41.828  1.00 49.62           N  
ATOM    560  CA  ASP L  74      32.365  32.996  42.289  1.00 50.94           C  
ATOM    561  CB  ASP L  74      33.637  33.552  42.947  1.00 62.99           C  
ATOM    562  CG  ASP L  74      34.508  34.179  41.867  1.00 68.77           C  
ATOM    563  OD1 ASP L  74      34.230  33.949  40.660  1.00 71.13           O  
ATOM    564  OD2 ASP L  74      35.472  34.897  42.241  1.00 72.57           O1-
ATOM    565  C   ASP L  74      31.724  32.093  43.300  1.00 48.25           C  
ATOM    566  O   ASP L  74      31.059  32.555  44.225  1.00 54.17           O  
ATOM    567  N   PHE L  75      31.935  30.762  43.149  1.00 48.54           N  
ATOM    568  CA  PHE L  75      31.347  29.812  44.057  1.00 46.06           C  
ATOM    569  CB  PHE L  75      30.094  29.137  43.478  1.00 43.34           C  
ATOM    570  CG  PHE L  75      29.100  30.221  43.239  1.00 42.07           C  
ATOM    571  CD1 PHE L  75      29.196  31.000  42.110  1.00 42.62           C  
ATOM    572  CD2 PHE L  75      28.079  30.460  44.129  1.00 44.78           C  
ATOM    573  CE1 PHE L  75      28.289  32.005  41.870  1.00 42.20           C  
ATOM    574  CE2 PHE L  75      27.170  31.464  43.895  1.00 42.52           C  
ATOM    575  CZ  PHE L  75      27.273  32.240  42.765  1.00 43.89           C  
ATOM    576  C   PHE L  75      32.337  28.723  44.350  1.00 45.73           C  
ATOM    577  O   PHE L  75      33.218  28.432  43.540  1.00 45.97           O  
ATOM    578  N   ALA L  76      32.215  28.092  45.542  1.00 44.26           N  
ATOM    579  CA  ALA L  76      33.111  27.029  45.898  1.00 44.28           C  
ATOM    580  CB  ALA L  76      34.216  27.462  46.878  1.00 43.40           C  
ATOM    581  C   ALA L  76      32.339  25.933  46.566  1.00 43.86           C  
ATOM    582  O   ALA L  76      31.360  26.168  47.272  1.00 42.35           O  
ATOM    583  N   LEU L  77      32.777  24.682  46.329  1.00 38.77           N  
ATOM    584  CA  LEU L  77      32.207  23.521  46.946  1.00 37.58           C  
ATOM    585  CB  LEU L  77      31.901  22.407  45.931  1.00 37.69           C  
ATOM    586  CG  LEU L  77      31.318  21.125  46.550  1.00 37.47           C  
ATOM    587  CD1 LEU L  77      29.922  21.375  47.146  1.00 36.91           C  
ATOM    588  CD2 LEU L  77      31.354  19.962  45.546  1.00 36.42           C  
ATOM    589  C   LEU L  77      33.270  23.004  47.860  1.00 39.73           C  
ATOM    590  O   LEU L  77      34.407  22.805  47.436  1.00 42.10           O  
ATOM    591  N   THR L  78      32.934  22.782  49.145  1.00 40.27           N  
ATOM    592  CA  THR L  78      33.939  22.336  50.069  1.00 41.82           C  
ATOM    593  CB  THR L  78      34.123  23.276  51.223  1.00 50.17           C  
ATOM    594  OG1 THR L  78      34.496  24.562  50.752  1.00 73.54           O  
ATOM    595  CG2 THR L  78      35.214  22.717  52.145  1.00 71.34           C  
ATOM    596  C   THR L  78      33.538  21.014  50.643  1.00 41.85           C  
ATOM    597  O   THR L  78      32.388  20.812  51.028  1.00 48.37           O  
ATOM    598  N   ILE L  79      34.495  20.063  50.701  1.00 43.85           N  
ATOM    599  CA  ILE L  79      34.202  18.783  51.277  1.00 44.39           C  
ATOM    600  CB  ILE L  79      34.373  17.657  50.307  1.00 42.22           C  
ATOM    601  CG1 ILE L  79      33.553  17.923  49.036  1.00 39.26           C  
ATOM    602  CG2 ILE L  79      33.969  16.355  51.022  1.00 39.46           C  
ATOM    603  CD1 ILE L  79      33.910  16.987  47.882  1.00 37.75           C  
ATOM    604  C   ILE L  79      35.201  18.566  52.366  1.00 46.65           C  
ATOM    605  O   ILE L  79      36.406  18.566  52.119  1.00 45.72           O  
ATOM    606  N   ASN L  80      34.722  18.408  53.616  1.00 46.69           N  
ATOM    607  CA  ASN L  80      35.622  18.151  54.700  1.00 47.67           C  
ATOM    608  CB  ASN L  80      36.232  19.432  55.306  1.00 53.97           C  
ATOM    609  CG  ASN L  80      35.110  20.327  55.826  1.00 58.18           C  
ATOM    610  OD1 ASN L  80      34.291  20.833  55.062  1.00 82.40           O  
ATOM    611  ND2 ASN L  80      35.073  20.541  57.166  1.00 88.12           N  
ATOM    612  C   ASN L  80      34.853  17.454  55.777  1.00 47.35           C  
ATOM    613  O   ASN L  80      33.787  17.921  56.169  1.00 50.05           O  
ATOM    614  N   PRO L  81      35.334  16.351  56.291  1.00 49.64           N  
ATOM    615  CA  PRO L  81      36.542  15.741  55.797  1.00 47.91           C  
ATOM    616  CD  PRO L  81      35.169  16.135  57.719  1.00 49.51           C  
ATOM    617  CB  PRO L  81      37.096  14.897  56.943  1.00 48.65           C  
ATOM    618  CG  PRO L  81      36.496  15.538  58.202  1.00 48.75           C  
ATOM    619  C   PRO L  81      36.225  14.906  54.591  1.00 47.67           C  
ATOM    620  O   PRO L  81      35.072  14.512  54.427  1.00 49.22           O  
ATOM    621  N   VAL L  82      37.236  14.608  53.751  1.00 45.41           N  
ATOM    622  CA  VAL L  82      37.038  13.815  52.567  1.00 44.82           C  
ATOM    623  CB  VAL L  82      38.146  13.954  51.561  1.00 43.08           C  
ATOM    624  CG1 VAL L  82      37.922  12.936  50.428  1.00 39.88           C  
ATOM    625  CG2 VAL L  82      38.194  15.414  51.082  1.00 42.36           C  
ATOM    626  C   VAL L  82      36.981  12.368  52.951  1.00 45.26           C  
ATOM    627  O   VAL L  82      37.719  11.921  53.828  1.00 44.76           O  
ATOM    628  N   GLU L  83      36.092  11.605  52.274  1.00 45.35           N  
ATOM    629  CA  GLU L  83      35.897  10.204  52.530  1.00 45.43           C  
ATOM    630  CB  GLU L  83      34.456   9.854  52.939  1.00 52.61           C  
ATOM    631  CG  GLU L  83      33.983  10.546  54.218  1.00 60.46           C  
ATOM    632  CD  GLU L  83      34.786  10.020  55.400  1.00 65.54           C  
ATOM    633  OE1 GLU L  83      36.006  10.330  55.481  1.00 66.20           O  
ATOM    634  OE2 GLU L  83      34.183   9.307  56.244  1.00 66.56           O1-
ATOM    635  C   GLU L  83      36.152   9.469  51.245  1.00 45.39           C  
ATOM    636  O   GLU L  83      36.308  10.075  50.187  1.00 49.14           O  
ATOM    637  N   ALA L  84      36.227   8.126  51.329  1.00 47.04           N  
ATOM    638  CA  ALA L  84      36.477   7.262  50.205  1.00 47.50           C  
ATOM    639  CB  ALA L  84      36.616   5.786  50.617  1.00 54.24           C  
ATOM    640  C   ALA L  84      35.347   7.344  49.221  1.00 44.41           C  
ATOM    641  O   ALA L  84      35.560   7.336  48.010  1.00 47.23           O  
ATOM    642  N   ASP L  85      34.106   7.438  49.727  1.00 40.54           N  
ATOM    643  CA  ASP L  85      32.922   7.427  48.914  1.00 41.99           C  
ATOM    644  CB  ASP L  85      31.628   7.517  49.743  1.00 49.80           C  
ATOM    645  CG  ASP L  85      31.477   6.222  50.525  1.00 56.18           C  
ATOM    646  OD1 ASP L  85      32.261   5.276  50.252  1.00 78.10           O  
ATOM    647  OD2 ASP L  85      30.574   6.157  51.400  1.00 81.67           O1-
ATOM    648  C   ASP L  85      32.937   8.614  48.000  1.00 40.02           C  
ATOM    649  O   ASP L  85      32.284   8.609  46.958  1.00 44.33           O  
ATOM    650  N   ASP L  86      33.670   9.668  48.392  1.00 42.30           N  
ATOM    651  CA  ASP L  86      33.738  10.941  47.726  1.00 40.80           C  
ATOM    652  CB  ASP L  86      34.481  11.998  48.554  1.00 42.74           C  
ATOM    653  CG  ASP L  86      33.614  12.279  49.773  1.00 45.79           C  
ATOM    654  OD1 ASP L  86      32.435  11.834  49.772  1.00 43.67           O  
ATOM    655  OD2 ASP L  86      34.113  12.940  50.719  1.00 41.43           O1-
ATOM    656  C   ASP L  86      34.379  10.870  46.372  1.00 41.01           C  
ATOM    657  O   ASP L  86      34.252  11.819  45.599  1.00 40.76           O  
ATOM    658  N   VAL L  87      35.149   9.809  46.053  1.00 41.82           N  
ATOM    659  CA  VAL L  87      35.762   9.786  44.751  1.00 41.71           C  
ATOM    660  CB  VAL L  87      36.564   8.544  44.486  1.00 39.14           C  
ATOM    661  CG1 VAL L  87      35.636   7.319  44.586  1.00 68.71           C  
ATOM    662  CG2 VAL L  87      37.245   8.697  43.116  1.00 70.32           C  
ATOM    663  C   VAL L  87      34.682   9.883  43.715  1.00 39.56           C  
ATOM    664  O   VAL L  87      33.744   9.087  43.694  1.00 40.45           O  
ATOM    665  N   ALA L  88      34.790  10.896  42.828  1.00 35.02           N  
ATOM    666  CA  ALA L  88      33.783  11.097  41.825  1.00 34.69           C  
ATOM    667  CB  ALA L  88      32.374  11.276  42.411  1.00 33.11           C  
ATOM    668  C   ALA L  88      34.112  12.359  41.083  1.00 36.38           C  
ATOM    669  O   ALA L  88      35.134  12.997  41.333  1.00 37.85           O  
ATOM    670  N   THR L  89      33.252  12.734  40.113  1.00 36.96           N  
ATOM    671  CA  THR L  89      33.440  13.956  39.380  1.00 37.26           C  
ATOM    672  CB  THR L  89      33.293  13.798  37.894  1.00 37.44           C  
ATOM    673  OG1 THR L  89      34.244  12.866  37.401  1.00 41.36           O  
ATOM    674  CG2 THR L  89      33.501  15.166  37.224  1.00 36.55           C  
ATOM    675  C   THR L  89      32.361  14.891  39.845  1.00 37.67           C  
ATOM    676  O   THR L  89      31.224  14.469  40.058  1.00 39.89           O  
ATOM    677  N   TYR L  90      32.686  16.192  40.023  1.00 39.50           N  
ATOM    678  CA  TYR L  90      31.713  17.117  40.543  1.00 37.33           C  
ATOM    679  CB  TYR L  90      32.156  17.801  41.852  1.00 33.14           C  
ATOM    680  CG  TYR L  90      32.301  16.759  42.912  1.00 34.58           C  
ATOM    681  CD1 TYR L  90      33.483  16.072  43.075  1.00 33.84           C  
ATOM    682  CD2 TYR L  90      31.252  16.466  43.751  1.00 35.26           C  
ATOM    683  CE1 TYR L  90      33.614  15.115  44.056  1.00 35.35           C  
ATOM    684  CE2 TYR L  90      31.376  15.511  44.733  1.00 31.71           C  
ATOM    685  CZ  TYR L  90      32.559  14.832  44.891  1.00 35.59           C  
ATOM    686  OH  TYR L  90      32.690  13.852  45.898  1.00 37.61           O  
ATOM    687  C   TYR L  90      31.460  18.204  39.537  1.00 36.52           C  
ATOM    688  O   TYR L  90      32.380  18.664  38.861  1.00 35.78           O  
ATOM    689  N   PHE L  91      30.179  18.641  39.415  1.00 36.77           N  
ATOM    690  CA  PHE L  91      29.837  19.654  38.450  1.00 39.50           C  
ATOM    691  CB  PHE L  91      28.908  19.177  37.316  1.00 40.36           C  
ATOM    692  CG  PHE L  91      29.490  18.031  36.559  1.00 39.00           C  
ATOM    693  CD1 PHE L  91      30.422  18.216  35.564  1.00 39.51           C  
ATOM    694  CD2 PHE L  91      29.089  16.752  36.852  1.00 38.62           C  
ATOM    695  CE1 PHE L  91      30.940  17.145  34.875  1.00 39.92           C  
ATOM    696  CE2 PHE L  91      29.603  15.679  36.165  1.00 43.18           C  
ATOM    697  CZ  PHE L  91      30.531  15.871  35.172  1.00 42.46           C  
ATOM    698  C   PHE L  91      29.053  20.755  39.104  1.00 38.52           C  
ATOM    699  O   PHE L  91      28.265  20.532  40.023  1.00 41.46           O  
ATOM    700  N   CYS L  92      29.257  21.993  38.607  1.00 37.46           N  
ATOM    701  CA  CYS L  92      28.504  23.136  39.033  1.00 38.89           C  
ATOM    702  CB  CYS L  92      29.378  24.383  39.323  1.00 37.43           C  
ATOM    703  SG  CYS L  92      30.474  24.861  37.948  1.00 45.08           S  
ATOM    704  C   CYS L  92      27.586  23.446  37.888  1.00 36.32           C  
ATOM    705  O   CYS L  92      27.929  23.197  36.734  1.00 34.93           O  
ATOM    706  N   GLN L  93      26.367  23.948  38.168  1.00 35.67           N  
ATOM    707  CA  GLN L  93      25.474  24.238  37.082  1.00 35.62           C  
ATOM    708  CB  GLN L  93      24.518  23.060  36.813  1.00 35.25           C  
ATOM    709  CG  GLN L  93      23.294  23.373  35.959  1.00 34.56           C  
ATOM    710  CD  GLN L  93      22.132  23.387  36.934  1.00 37.11           C  
ATOM    711  OE1 GLN L  93      22.197  22.768  37.993  1.00 38.49           O  
ATOM    712  NE2 GLN L  93      21.032  24.098  36.578  1.00 37.08           N  
ATOM    713  C   GLN L  93      24.720  25.485  37.419  1.00 35.57           C  
ATOM    714  O   GLN L  93      24.369  25.693  38.579  1.00 35.78           O  
ATOM    715  N   GLN L  94      24.480  26.362  36.412  1.00 38.85           N  
ATOM    716  CA  GLN L  94      23.792  27.607  36.656  1.00 38.28           C  
ATOM    717  CB  GLN L  94      24.568  28.849  36.174  1.00 38.18           C  
ATOM    718  CG  GLN L  94      24.765  28.914  34.659  1.00 40.93           C  
ATOM    719  CD  GLN L  94      23.529  29.553  34.044  1.00 39.31           C  
ATOM    720  OE1 GLN L  94      22.659  30.048  34.756  1.00 42.46           O  
ATOM    721  NE2 GLN L  94      23.445  29.559  32.688  1.00 42.97           N  
ATOM    722  C   GLN L  94      22.461  27.586  35.966  1.00 39.31           C  
ATOM    723  O   GLN L  94      22.361  27.174  34.811  1.00 39.55           O  
ATOM    724  N   SER L  95      21.373  28.049  36.649  1.00 35.96           N  
ATOM    725  CA  SER L  95      20.067  28.112  36.028  1.00 37.52           C  
ATOM    726  CB  SER L  95      19.098  27.057  36.589  1.00 37.71           C  
ATOM    727  OG  SER L  95      18.855  27.293  37.967  1.00 38.71           O  
ATOM    728  C   SER L  95      19.448  29.455  36.297  1.00 39.70           C  
ATOM    729  O   SER L  95      18.248  29.561  36.543  1.00 38.74           O  
ATOM    730  N   ASN L  96      20.267  30.521  36.290  1.00 40.33           N  
ATOM    731  CA  ASN L  96      19.767  31.852  36.472  1.00 44.33           C  
ATOM    732  CB  ASN L  96      20.871  32.844  36.862  1.00 45.76           C  
ATOM    733  CG  ASN L  96      20.204  34.123  37.347  1.00 54.80           C  
ATOM    734  OD1 ASN L  96      18.990  34.167  37.543  1.00 55.73           O  
ATOM    735  ND2 ASN L  96      21.018  35.195  37.544  1.00 53.82           N  
ATOM    736  C   ASN L  96      19.174  32.314  35.185  1.00 47.83           C  
ATOM    737  O   ASN L  96      18.140  32.980  35.163  1.00 47.79           O  
ATOM    738  N   GLU L  97      19.847  31.973  34.067  1.00 48.45           N  
ATOM    739  CA  GLU L  97      19.387  32.424  32.792  1.00 49.93           C  
ATOM    740  CB  GLU L  97      20.171  33.633  32.258  1.00 52.71           C  
ATOM    741  CG  GLU L  97      21.667  33.363  32.091  1.00 60.33           C  
ATOM    742  CD  GLU L  97      22.326  34.642  31.600  1.00 68.57           C  
ATOM    743  OE1 GLU L  97      22.022  35.722  32.174  1.00 64.95           O  
ATOM    744  OE2 GLU L  97      23.133  34.559  30.638  1.00 68.63           O1-
ATOM    745  C   GLU L  97      19.530  31.311  31.809  1.00 50.83           C  
ATOM    746  O   GLU L  97      20.403  30.454  31.942  1.00 52.48           O  
ATOM    747  N   ASP L  98      18.641  31.290  30.795  1.00 49.04           N  
ATOM    748  CA  ASP L  98      18.688  30.280  29.778  1.00 48.36           C  
ATOM    749  CB  ASP L  98      17.406  30.205  28.927  1.00 51.69           C  
ATOM    750  CG  ASP L  98      16.267  29.642  29.767  1.00 56.12           C  
ATOM    751  OD1 ASP L  98      16.404  28.497  30.273  1.00 58.56           O  
ATOM    752  OD2 ASP L  98      15.241  30.358  29.916  1.00 58.13           O1-
ATOM    753  C   ASP L  98      19.793  30.643  28.840  1.00 49.65           C  
ATOM    754  O   ASP L  98      20.097  31.818  28.653  1.00 51.72           O  
ATOM    755  N   PRO L  99      20.417  29.656  28.246  1.00 44.34           N  
ATOM    756  CA  PRO L  99      20.121  28.277  28.530  1.00 40.90           C  
ATOM    757  CD  PRO L  99      20.960  29.830  26.910  1.00 42.40           C  
ATOM    758  CB  PRO L  99      20.494  27.491  27.273  1.00 42.65           C  
ATOM    759  CG  PRO L  99      21.439  28.427  26.505  1.00 42.90           C  
ATOM    760  C   PRO L  99      20.889  27.833  29.737  1.00 40.01           C  
ATOM    761  O   PRO L  99      21.826  28.525  30.137  1.00 38.61           O  
ATOM    762  N   ARG L 100      20.517  26.679  30.329  1.00 38.84           N  
ATOM    763  CA  ARG L 100      21.229  26.194  31.477  1.00 38.34           C  
ATOM    764  CB  ARG L 100      20.566  25.007  32.208  1.00 36.97           C  
ATOM    765  CG  ARG L 100      19.400  25.328  33.152  1.00 42.82           C  
ATOM    766  CD  ARG L 100      18.119  25.797  32.464  1.00 48.32           C  
ATOM    767  NE  ARG L 100      18.142  27.284  32.433  1.00 52.27           N  
ATOM    768  CZ  ARG L 100      17.322  27.974  33.275  1.00 50.90           C  
ATOM    769  NH1 ARG L 100      16.425  27.301  34.057  1.00 39.73           N1+
ATOM    770  NH2 ARG L 100      17.384  29.336  33.332  1.00 46.93           N  
ATOM    771  C   ARG L 100      22.564  25.694  31.024  1.00 39.16           C  
ATOM    772  O   ARG L 100      22.713  25.220  29.896  1.00 37.74           O  
ATOM    773  N   THR L 101      23.587  25.813  31.897  1.00 41.60           N  
ATOM    774  CA  THR L 101      24.900  25.327  31.566  1.00 41.23           C  
ATOM    775  CB  THR L 101      25.827  26.408  31.085  1.00 42.11           C  
ATOM    776  OG1 THR L 101      25.939  27.431  32.062  1.00 44.24           O  
ATOM    777  CG2 THR L 101      25.287  26.994  29.770  1.00 42.89           C  
ATOM    778  C   THR L 101      25.548  24.682  32.755  1.00 38.59           C  
ATOM    779  O   THR L 101      25.248  24.995  33.908  1.00 38.86           O  
ATOM    780  N   PHE L 102      26.481  23.747  32.476  1.00 37.93           N  
ATOM    781  CA  PHE L 102      27.207  23.036  33.491  1.00 36.07           C  
ATOM    782  CB  PHE L 102      27.112  21.504  33.366  1.00 34.44           C  
ATOM    783  CG  PHE L 102      25.745  21.042  33.749  1.00 35.62           C  
ATOM    784  CD1 PHE L 102      24.684  21.151  32.881  1.00 34.89           C  
ATOM    785  CD2 PHE L 102      25.531  20.475  34.985  1.00 33.88           C  
ATOM    786  CE1 PHE L 102      23.431  20.713  33.246  1.00 34.22           C  
ATOM    787  CE2 PHE L 102      24.281  20.036  35.354  1.00 32.59           C  
ATOM    788  CZ  PHE L 102      23.226  20.155  34.484  1.00 32.58           C  
ATOM    789  C   PHE L 102      28.661  23.377  33.323  1.00 36.55           C  
ATOM    790  O   PHE L 102      29.086  23.857  32.273  1.00 39.47           O  
ATOM    791  N   GLY L 103      29.467  23.147  34.380  1.00 36.36           N  
ATOM    792  CA  GLY L 103      30.872  23.445  34.326  1.00 35.24           C  
ATOM    793  C   GLY L 103      31.581  22.291  33.690  1.00 37.69           C  
ATOM    794  O   GLY L 103      30.969  21.287  33.332  1.00 41.45           O  
ATOM    795  N   GLY L 104      32.914  22.422  33.534  1.00 40.29           N  
ATOM    796  CA  GLY L 104      33.749  21.425  32.922  1.00 40.32           C  
ATOM    797  C   GLY L 104      33.753  20.171  33.745  1.00 41.09           C  
ATOM    798  O   GLY L 104      33.797  19.067  33.204  1.00 39.95           O  
ATOM    799  N   GLY L 105      33.740  20.301  35.084  1.00 38.39           N  
ATOM    800  CA  GLY L 105      33.761  19.137  35.924  1.00 38.86           C  
ATOM    801  C   GLY L 105      35.121  19.001  36.537  1.00 39.63           C  
ATOM    802  O   GLY L 105      36.126  19.391  35.945  1.00 40.36           O  
ATOM    803  N   THR L 106      35.162  18.453  37.772  1.00 44.95           N  
ATOM    804  CA  THR L 106      36.386  18.226  38.491  1.00 45.88           C  
ATOM    805  CB  THR L 106      36.491  19.007  39.766  1.00 43.09           C  
ATOM    806  OG1 THR L 106      35.362  18.731  40.580  1.00 43.75           O  
ATOM    807  CG2 THR L 106      36.568  20.504  39.474  1.00 41.86           C  
ATOM    808  C   THR L 106      36.394  16.801  38.943  1.00 46.39           C  
ATOM    809  O   THR L 106      35.457  16.344  39.592  1.00 45.64           O  
ATOM    810  N   LYS L 107      37.479  16.064  38.643  1.00 45.00           N  
ATOM    811  CA  LYS L 107      37.561  14.698  39.068  1.00 45.09           C  
ATOM    812  CB  LYS L 107      38.340  13.816  38.077  1.00 48.63           C  
ATOM    813  CG  LYS L 107      38.258  12.316  38.365  1.00 51.62           C  
ATOM    814  CD  LYS L 107      38.739  11.453  37.196  1.00 57.71           C  
ATOM    815  CE  LYS L 107      38.631   9.949  37.446  1.00 61.03           C  
ATOM    816  NZ  LYS L 107      37.256   9.487  37.153  1.00 59.52           N1+
ATOM    817  C   LYS L 107      38.316  14.703  40.359  1.00 42.57           C  
ATOM    818  O   LYS L 107      39.396  15.283  40.454  1.00 44.55           O  
ATOM    819  N   LEU L 108      37.757  14.045  41.393  1.00 41.85           N  
ATOM    820  CA  LEU L 108      38.364  14.034  42.695  1.00 43.66           C  
ATOM    821  CB  LEU L 108      37.301  14.291  43.787  1.00 42.13           C  
ATOM    822  CG  LEU L 108      37.797  14.523  45.229  1.00 41.90           C  
ATOM    823  CD1 LEU L 108      38.581  13.328  45.776  1.00 40.24           C  
ATOM    824  CD2 LEU L 108      38.536  15.858  45.365  1.00 44.27           C  
ATOM    825  C   LEU L 108      38.944  12.666  42.919  1.00 45.08           C  
ATOM    826  O   LEU L 108      38.234  11.665  42.845  1.00 44.86           O  
ATOM    827  N   GLU L 109      40.266  12.591  43.194  1.00 45.36           N  
ATOM    828  CA  GLU L 109      40.894  11.324  43.454  1.00 45.94           C  
ATOM    829  CB  GLU L 109      42.189  11.049  42.670  1.00 56.81           C  
ATOM    830  CG  GLU L 109      42.001  10.668  41.204  1.00 65.05           C  
ATOM    831  CD  GLU L 109      43.343  10.141  40.714  1.00 72.71           C  
ATOM    832  OE1 GLU L 109      44.368  10.839  40.936  1.00 72.82           O  
ATOM    833  OE2 GLU L 109      43.366   9.027  40.127  1.00 75.88           O1-
ATOM    834  C   GLU L 109      41.315  11.319  44.883  1.00 45.26           C  
ATOM    835  O   GLU L 109      41.746  12.336  45.424  1.00 50.20           O  
ATOM    836  N   ILE L 110      41.214  10.144  45.530  1.00 47.08           N  
ATOM    837  CA  ILE L 110      41.555  10.052  46.916  1.00 47.62           C  
ATOM    838  CB  ILE L 110      40.574   9.231  47.701  1.00 38.48           C  
ATOM    839  CG1 ILE L 110      39.189   9.897  47.627  1.00 38.65           C  
ATOM    840  CG2 ILE L 110      41.105   9.069  49.135  1.00 40.77           C  
ATOM    841  CD1 ILE L 110      38.055   9.014  48.132  1.00 36.99           C  
ATOM    842  C   ILE L 110      42.906   9.428  47.025  1.00 49.17           C  
ATOM    843  O   ILE L 110      43.221   8.456  46.344  1.00 47.02           O  
ATOM    844  N   LYS L 111      43.764  10.020  47.872  1.00 47.36           N  
ATOM    845  CA  LYS L 111      45.079   9.491  48.046  1.00 46.29           C  
ATOM    846  CB  LYS L 111      46.078  10.542  48.535  1.00 47.36           C  
ATOM    847  CG  LYS L 111      47.492   9.994  48.674  1.00 51.75           C  
ATOM    848  CD  LYS L 111      48.549  11.091  48.785  1.00 55.38           C  
ATOM    849  CE  LYS L 111      48.744  11.875  47.488  1.00 59.69           C  
ATOM    850  NZ  LYS L 111      49.792  12.902  47.675  1.00 60.13           N1+
ATOM    851  C   LYS L 111      44.978   8.410  49.112  1.00 44.75           C  
ATOM    852  O   LYS L 111      44.564   8.744  50.254  1.00 42.07           O  
ATOM    853  OXT LYS L 111      45.313   7.238  48.798  1.00  0.00           O1-
TER     854      LYS L 111 
ATOM    855  N   GLU H 112       8.188   6.496  46.287  1.00 66.89           N1+
ATOM    856  CA  GLU H 112       9.426   7.232  45.933  1.00 65.26           C  
ATOM    857  CB  GLU H 112      10.645   6.290  45.936  1.00 66.81           C  
ATOM    858  CG  GLU H 112      10.942   5.652  47.290  0.80 62.66           C  
ATOM    859  CD  GLU H 112       9.956   4.508  47.472  0.80 68.35           C  
ATOM    860  OE1 GLU H 112       9.565   3.897  46.442  0.67 54.68           O  
ATOM    861  OE2 GLU H 112       9.588   4.222  48.641  0.80 69.13           O1-
ATOM    862  C   GLU H 112       9.290   7.758  44.544  1.00 61.24           C  
ATOM    863  O   GLU H 112       8.609   7.159  43.713  1.00 62.04           O  
ATOM    864  N   VAL H 113       9.936   8.903  44.255  1.00 56.41           N  
ATOM    865  CA  VAL H 113       9.874   9.440  42.927  1.00 53.25           C  
ATOM    866  CB  VAL H 113      10.438  10.838  42.810  1.00 47.32           C  
ATOM    867  CG1 VAL H 113      10.388  11.237  41.329  1.00 44.10           C  
ATOM    868  CG2 VAL H 113       9.683  11.812  43.741  1.00 44.03           C  
ATOM    869  C   VAL H 113      10.731   8.546  42.083  1.00 51.98           C  
ATOM    870  O   VAL H 113      11.797   8.117  42.525  1.00 49.52           O  
ATOM    871  N   HIS H 114      10.289   8.215  40.849  1.00 49.51           N  
ATOM    872  CA  HIS H 114      11.118   7.333  40.075  1.00 48.93           C  
ATOM    873  ND1 HIS H 114      12.073   4.390  38.671  1.00  0.00           N  
ATOM    874  CG  HIS H 114      11.829   4.892  39.930  1.00 65.42           C  
ATOM    875  CB  HIS H 114      10.735   5.857  40.273  1.00 57.24           C  
ATOM    876  NE2 HIS H 114      13.580   3.472  40.025  1.00 74.61           N  
ATOM    877  CD2 HIS H 114      12.759   4.323  40.743  1.00  0.00           C  
ATOM    878  CE1 HIS H 114      13.128   3.546  38.785  1.00  0.00           C  
ATOM    879  C   HIS H 114      10.973   7.660  38.618  1.00 46.58           C  
ATOM    880  O   HIS H 114       9.869   7.892  38.126  1.00 48.29           O  
ATOM    881  N   LEU H 115      12.109   7.696  37.882  1.00 42.79           N  
ATOM    882  CA  LEU H 115      12.071   7.966  36.469  1.00 43.02           C  
ATOM    883  CB  LEU H 115      12.833   9.246  36.083  1.00 43.52           C  
ATOM    884  CG  LEU H 115      12.200  10.536  36.642  1.00 41.79           C  
ATOM    885  CD1 LEU H 115      13.001  11.779  36.226  1.00 38.44           C  
ATOM    886  CD2 LEU H 115      10.716  10.645  36.254  1.00 37.77           C  
ATOM    887  C   LEU H 115      12.729   6.821  35.752  1.00 44.25           C  
ATOM    888  O   LEU H 115      13.942   6.629  35.849  1.00 45.03           O  
ATOM    889  N   GLN H 116      11.931   6.047  34.983  1.00 45.81           N  
ATOM    890  CA  GLN H 116      12.425   4.892  34.279  1.00 44.66           C  
ATOM    891  CB  GLN H 116      11.473   3.682  34.333  1.00 50.46           C  
ATOM    892  CG  GLN H 116      11.430   2.949  35.674  1.00 57.91           C  
ATOM    893  CD  GLN H 116      12.624   2.006  35.716  1.00 65.08           C  
ATOM    894  OE1 GLN H 116      13.495   2.048  34.849  1.00 65.19           O  
ATOM    895  NE2 GLN H 116      12.666   1.124  36.750  1.00 66.34           N  
ATOM    896  C   GLN H 116      12.565   5.231  32.829  1.00 42.86           C  
ATOM    897  O   GLN H 116      11.590   5.556  32.155  1.00 40.96           O  
ATOM    898  N   GLN H 117      13.806   5.139  32.314  1.00 39.92           N  
ATOM    899  CA  GLN H 117      14.062   5.439  30.937  1.00 39.93           C  
ATOM    900  CB  GLN H 117      15.381   6.202  30.720  1.00 38.62           C  
ATOM    901  CG  GLN H 117      15.343   7.607  31.329  1.00 36.47           C  
ATOM    902  CD  GLN H 117      16.684   8.297  31.114  1.00 37.87           C  
ATOM    903  OE1 GLN H 117      17.222   8.336  30.009  1.00 39.76           O  
ATOM    904  NE2 GLN H 117      17.239   8.870  32.215  1.00 34.74           N  
ATOM    905  C   GLN H 117      14.096   4.162  30.158  1.00 40.53           C  
ATOM    906  O   GLN H 117      14.252   3.078  30.715  1.00 43.24           O  
ATOM    907  N   SER H 118      13.933   4.281  28.824  1.00 43.33           N  
ATOM    908  CA  SER H 118      13.902   3.148  27.943  1.00 42.45           C  
ATOM    909  CB  SER H 118      13.400   3.490  26.527  1.00 40.90           C  
ATOM    910  OG  SER H 118      14.258   4.442  25.913  1.00 50.00           O  
ATOM    911  C   SER H 118      15.283   2.577  27.833  1.00 41.79           C  
ATOM    912  O   SER H 118      16.252   3.154  28.320  1.00 44.00           O  
ATOM    913  N   GLY H 119      15.393   1.395  27.190  1.00 38.17           N  
ATOM    914  CA  GLY H 119      16.645   0.698  27.073  1.00 36.30           C  
ATOM    915  C   GLY H 119      17.478   1.331  25.999  1.00 37.75           C  
ATOM    916  O   GLY H 119      17.070   2.278  25.328  1.00 41.69           O  
ATOM    917  N   PRO H 120      18.657   0.785  25.833  1.00 39.67           N  
ATOM    918  CA  PRO H 120      19.604   1.312  24.884  1.00 40.25           C  
ATOM    919  CD  PRO H 120      19.325   0.155  26.961  1.00 40.08           C  
ATOM    920  CB  PRO H 120      20.942   0.661  25.221  1.00 41.85           C  
ATOM    921  CG  PRO H 120      20.829   0.368  26.727  1.00 41.39           C  
ATOM    922  C   PRO H 120      19.185   1.123  23.464  1.00 40.61           C  
ATOM    923  O   PRO H 120      18.424   0.198  23.181  1.00 43.23           O  
ATOM    924  N   GLU H 121      19.665   1.998  22.553  1.00 39.02           N  
ATOM    925  CA  GLU H 121      19.255   1.878  21.185  1.00 40.04           C  
ATOM    926  CB  GLU H 121      18.244   2.954  20.760  1.00 45.71           C  
ATOM    927  CG  GLU H 121      16.899   2.859  21.485  1.00 51.14           C  
ATOM    928  CD  GLU H 121      16.138   1.654  20.947  1.00 57.16           C  
ATOM    929  OE1 GLU H 121      16.785   0.792  20.297  1.00 59.74           O  
ATOM    930  OE2 GLU H 121      14.902   1.578  21.182  1.00 59.56           O1-
ATOM    931  C   GLU H 121      20.435   2.016  20.270  1.00 41.56           C  
ATOM    932  O   GLU H 121      21.357   2.798  20.511  1.00 40.05           O  
ATOM    933  N   LEU H 122      20.422   1.223  19.181  1.00 43.74           N  
ATOM    934  CA  LEU H 122      21.424   1.295  18.160  1.00 42.83           C  
ATOM    935  CB  LEU H 122      22.047  -0.081  17.844  1.00 40.02           C  
ATOM    936  CG  LEU H 122      23.187  -0.091  16.799  1.00 41.32           C  
ATOM    937  CD1 LEU H 122      22.692   0.276  15.394  1.00 41.15           C  
ATOM    938  CD2 LEU H 122      24.389   0.751  17.256  1.00 42.06           C  
ATOM    939  C   LEU H 122      20.685   1.770  16.947  1.00 44.09           C  
ATOM    940  O   LEU H 122      19.703   1.152  16.537  1.00 45.05           O  
ATOM    941  N   VAL H 123      21.122   2.895  16.344  1.00 44.26           N  
ATOM    942  CA  VAL H 123      20.412   3.396  15.200  1.00 44.41           C  
ATOM    943  CB  VAL H 123      19.612   4.643  15.473  1.00 45.63           C  
ATOM    944  CG1 VAL H 123      18.463   4.292  16.433  1.00 34.08           C  
ATOM    945  CG2 VAL H 123      20.553   5.730  16.020  1.00 34.63           C  
ATOM    946  C   VAL H 123      21.388   3.709  14.109  1.00 45.19           C  
ATOM    947  O   VAL H 123      22.553   4.011  14.360  1.00 45.61           O  
ATOM    948  N   LYS H 124      20.917   3.614  12.848  1.00 43.77           N  
ATOM    949  CA  LYS H 124      21.725   3.882  11.692  1.00 45.54           C  
ATOM    950  CB  LYS H 124      21.154   3.278  10.402  1.00 54.21           C  
ATOM    951  CG  LYS H 124      21.010   1.758  10.469  1.00 60.85           C  
ATOM    952  CD  LYS H 124      20.143   1.171   9.359  1.00 68.02           C  
ATOM    953  CE  LYS H 124      20.015  -0.349   9.445  1.00 70.77           C  
ATOM    954  NZ  LYS H 124      19.111  -0.711  10.558  1.00 71.57           N1+
ATOM    955  C   LYS H 124      21.763   5.362  11.505  1.00 44.28           C  
ATOM    956  O   LYS H 124      20.835   6.074  11.890  1.00 46.64           O  
ATOM    957  N   PRO H 125      22.815   5.844  10.907  1.00 46.92           N  
ATOM    958  CA  PRO H 125      22.945   7.261  10.720  1.00 46.98           C  
ATOM    959  CD  PRO H 125      24.109   5.185  11.003  1.00 44.38           C  
ATOM    960  CB  PRO H 125      24.382   7.491  10.262  1.00 42.74           C  
ATOM    961  CG  PRO H 125      25.151   6.313  10.890  1.00 45.04           C  
ATOM    962  C   PRO H 125      21.919   7.791   9.775  1.00 48.24           C  
ATOM    963  O   PRO H 125      21.564   7.096   8.824  1.00 45.96           O  
ATOM    964  N   GLY H 126      21.427   9.020  10.026  1.00 46.70           N  
ATOM    965  CA  GLY H 126      20.463   9.633   9.158  1.00 43.40           C  
ATOM    966  C   GLY H 126      19.090   9.263   9.627  1.00 44.35           C  
ATOM    967  O   GLY H 126      18.098   9.812   9.148  1.00 44.80           O  
ATOM    968  N   ALA H 127      19.006   8.318  10.580  1.00 43.45           N  
ATOM    969  CA  ALA H 127      17.755   7.847  11.108  1.00 42.39           C  
ATOM    970  CB  ALA H 127      17.802   6.379  11.564  1.00 42.02           C  
ATOM    971  C   ALA H 127      17.377   8.678  12.298  1.00 45.08           C  
ATOM    972  O   ALA H 127      18.032   9.670  12.617  1.00 47.37           O  
ATOM    973  N   SER H 128      16.250   8.321  12.949  1.00 46.77           N  
ATOM    974  CA  SER H 128      15.840   9.031  14.125  1.00 46.10           C  
ATOM    975  CB  SER H 128      14.667   9.995  13.893  1.00 47.38           C  
ATOM    976  OG  SER H 128      13.491   9.261  13.585  1.00 49.02           O  
ATOM    977  C   SER H 128      15.379   8.035  15.144  1.00 44.38           C  
ATOM    978  O   SER H 128      14.990   6.917  14.811  1.00 43.19           O  
ATOM    979  N   VAL H 129      15.427   8.423  16.435  1.00 46.90           N  
ATOM    980  CA  VAL H 129      15.002   7.533  17.473  1.00 47.47           C  
ATOM    981  CB  VAL H 129      16.154   6.894  18.192  1.00 43.14           C  
ATOM    982  CG1 VAL H 129      17.007   7.982  18.855  1.00 46.15           C  
ATOM    983  CG2 VAL H 129      15.607   5.858  19.174  1.00 42.37           C  
ATOM    984  C   VAL H 129      14.171   8.304  18.455  1.00 46.76           C  
ATOM    985  O   VAL H 129      14.282   9.526  18.562  1.00 42.55           O  
ATOM    986  N   LYS H 130      13.274   7.597  19.176  1.00 41.71           N  
ATOM    987  CA  LYS H 130      12.434   8.242  20.146  1.00 39.84           C  
ATOM    988  CB  LYS H 130      10.944   8.210  19.760  1.00 43.18           C  
ATOM    989  CG  LYS H 130      10.052   9.101  20.625  1.00 45.51           C  
ATOM    990  CD  LYS H 130       8.652   9.307  20.040  1.00 46.77           C  
ATOM    991  CE  LYS H 130       7.747  10.190  20.901  1.00 49.07           C  
ATOM    992  NZ  LYS H 130       6.412  10.310  20.274  1.00 49.27           N1+
ATOM    993  C   LYS H 130      12.587   7.492  21.433  1.00 39.43           C  
ATOM    994  O   LYS H 130      12.256   6.310  21.518  1.00 43.28           O  
ATOM    995  N   MET H 131      13.083   8.169  22.485  1.00 42.16           N  
ATOM    996  CA  MET H 131      13.285   7.508  23.741  1.00 42.30           C  
ATOM    997  CB  MET H 131      14.680   7.759  24.330  1.00 44.54           C  
ATOM    998  CG  MET H 131      14.990   9.241  24.528  1.00 46.14           C  
ATOM    999  SD  MET H 131      16.717   9.591  24.964  1.00 55.42           S  
ATOM   1000  CE  MET H 131      17.336   9.362  23.272  1.00 56.55           C  
ATOM   1001  C   MET H 131      12.241   7.976  24.708  1.00 38.94           C  
ATOM   1002  O   MET H 131      11.661   9.048  24.541  1.00 41.23           O  
ATOM   1003  N   SER H 132      11.968   7.157  25.749  1.00 41.39           N  
ATOM   1004  CA  SER H 132      10.911   7.474  26.669  1.00 40.86           C  
ATOM   1005  CB  SER H 132       9.801   6.410  26.710  1.00 40.69           C  
ATOM   1006  OG  SER H 132      10.303   5.198  27.254  1.00 45.36           O  
ATOM   1007  C   SER H 132      11.449   7.568  28.065  1.00 42.86           C  
ATOM   1008  O   SER H 132      12.543   7.095  28.364  1.00 43.02           O  
ATOM   1009  N   CYS H 133      10.676   8.234  28.953  0.90 37.51           N  
ATOM   1010  CA  CYS H 133      11.014   8.375  30.342  0.90 37.14           C  
ATOM   1011  CB  CYS H 133      11.702   9.734  30.629  0.90 38.23           C  
ATOM   1012  SG  CYS H 133      12.133  10.034  32.372  0.90 41.01           S  
ATOM   1013  C   CYS H 133       9.721   8.302  31.109  0.90 38.40           C  
ATOM   1014  O   CYS H 133       8.918   9.232  31.070  0.90 37.72           O  
ATOM   1015  N   LYS H 134       9.491   7.198  31.854  1.00 41.67           N  
ATOM   1016  CA  LYS H 134       8.232   7.019  32.531  1.00 41.18           C  
ATOM   1017  CB  LYS H 134       7.754   5.554  32.515  1.00 48.19           C  
ATOM   1018  CG  LYS H 134       6.244   5.396  32.698  1.00 57.27           C  
ATOM   1019  CD  LYS H 134       5.717   5.905  34.039  1.00 63.92           C  
ATOM   1020  CE  LYS H 134       5.211   4.793  34.962  1.00 66.08           C  
ATOM   1021  NZ  LYS H 134       3.842   4.399  34.562  1.00 67.97           N1+
ATOM   1022  C   LYS H 134       8.384   7.461  33.959  1.00 43.09           C  
ATOM   1023  O   LYS H 134       9.294   7.030  34.665  1.00 46.63           O  
ATOM   1024  N   THR H 135       7.465   8.335  34.421  1.00 48.85           N  
ATOM   1025  CA  THR H 135       7.519   8.909  35.737  1.00 46.41           C  
ATOM   1026  CB  THR H 135       7.186  10.377  35.730  1.00 39.34           C  
ATOM   1027  OG1 THR H 135       8.130  11.101  34.958  1.00 63.90           O  
ATOM   1028  CG2 THR H 135       7.156  10.894  37.169  1.00 68.41           C  
ATOM   1029  C   THR H 135       6.524   8.247  36.638  1.00 47.38           C  
ATOM   1030  O   THR H 135       5.494   7.748  36.187  1.00 42.09           O  
ATOM   1031  N   SER H 136       6.838   8.208  37.952  1.00 44.27           N  
ATOM   1032  CA  SER H 136       5.923   7.667  38.913  1.00 45.45           C  
ATOM   1033  CB  SER H 136       5.985   6.135  39.021  1.00 48.91           C  
ATOM   1034  OG  SER H 136       7.275   5.731  39.457  1.00 55.00           O  
ATOM   1035  C   SER H 136       6.279   8.217  40.259  1.00 45.01           C  
ATOM   1036  O   SER H 136       7.404   8.660  40.487  1.00 46.00           O  
ATOM   1037  N   GLY H 137       5.326   8.143  41.207  1.00 19.01           N  
ATOM   1038  CA  GLY H 137       5.606   8.518  42.560  1.00 17.91           C  
ATOM   1039  C   GLY H 137       5.197   9.933  42.786  1.00 19.79           C  
ATOM   1040  O   GLY H 137       5.130  10.380  43.929  1.00 22.40           O  
ATOM   1041  N   TYR H 138       4.936  10.693  41.706  1.00 22.29           N  
ATOM   1042  CA  TYR H 138       4.520  12.047  41.922  1.00 21.71           C  
ATOM   1043  CB  TYR H 138       5.672  13.076  41.979  1.00 20.57           C  
ATOM   1044  CG  TYR H 138       6.348  13.245  40.656  1.00 19.71           C  
ATOM   1045  CD1 TYR H 138       5.782  13.998  39.660  1.00 19.87           C  
ATOM   1046  CD2 TYR H 138       7.575  12.689  40.400  1.00 17.92           C  
ATOM   1047  CE1 TYR H 138       6.397  14.180  38.442  1.00 20.51           C  
ATOM   1048  CE2 TYR H 138       8.201  12.864  39.185  1.00 17.66           C  
ATOM   1049  CZ  TYR H 138       7.617  13.609  38.194  1.00 17.54           C  
ATOM   1050  OH  TYR H 138       8.265  13.783  36.951  1.00 16.96           O  
ATOM   1051  C   TYR H 138       3.577  12.441  40.829  1.00 21.00           C  
ATOM   1052  O   TYR H 138       3.347  11.688  39.885  1.00 21.37           O  
ATOM   1053  N   THR H 139       2.981  13.644  40.969  1.00 20.57           N  
ATOM   1054  CA  THR H 139       2.092  14.176  39.977  1.00 22.62           C  
ATOM   1055  CB  THR H 139       1.319  15.363  40.475  1.00 23.73           C  
ATOM   1056  OG1 THR H 139       0.583  15.006  41.636  1.00 28.25           O  
ATOM   1057  CG2 THR H 139       0.364  15.842  39.369  1.00 27.14           C  
ATOM   1058  C   THR H 139       2.936  14.635  38.825  1.00 20.55           C  
ATOM   1059  O   THR H 139       3.682  15.606  38.932  1.00 19.49           O  
ATOM   1060  N   PHE H 140       2.791  13.951  37.671  1.00 20.53           N  
ATOM   1061  CA  PHE H 140       3.589  14.164  36.493  1.00 20.59           C  
ATOM   1062  CB  PHE H 140       3.266  13.140  35.383  1.00 21.50           C  
ATOM   1063  CG  PHE H 140       4.144  13.392  34.203  1.00 20.36           C  
ATOM   1064  CD1 PHE H 140       5.432  12.904  34.161  1.00 19.03           C  
ATOM   1065  CD2 PHE H 140       3.673  14.108  33.127  1.00 20.59           C  
ATOM   1066  CE1 PHE H 140       6.237  13.133  33.069  1.00 17.70           C  
ATOM   1067  CE2 PHE H 140       4.474  14.340  32.034  1.00 18.46           C  
ATOM   1068  CZ  PHE H 140       5.759  13.853  32.003  1.00 17.00           C  
ATOM   1069  C   PHE H 140       3.397  15.556  35.950  1.00 21.87           C  
ATOM   1070  O   PHE H 140       4.360  16.196  35.532  1.00 21.59           O  
ATOM   1071  N   THR H 141       2.150  16.064  35.947  1.00 21.79           N  
ATOM   1072  CA  THR H 141       1.822  17.343  35.370  1.00 21.94           C  
ATOM   1073  CB  THR H 141       0.346  17.595  35.342  1.00 21.89           C  
ATOM   1074  OG1 THR H 141      -0.172  17.613  36.663  1.00 23.89           O  
ATOM   1075  CG2 THR H 141      -0.330  16.480  34.525  1.00 23.13           C  
ATOM   1076  C   THR H 141       2.462  18.469  36.132  1.00 20.09           C  
ATOM   1077  O   THR H 141       2.745  19.530  35.581  1.00 24.82           O  
ATOM   1078  N   GLU H 142       2.680  18.274  37.438  1.00 17.86           N  
ATOM   1079  CA  GLU H 142       3.146  19.286  38.342  1.00 17.59           C  
ATOM   1080  CB  GLU H 142       3.101  18.760  39.785  1.00 17.34           C  
ATOM   1081  CG  GLU H 142       3.069  19.836  40.865  1.00 12.45           C  
ATOM   1082  CD  GLU H 142       2.552  19.177  42.141  1.00 15.93           C  
ATOM   1083  OE1 GLU H 142       1.351  18.796  42.165  1.00 19.91           O  
ATOM   1084  OE2 GLU H 142       3.346  19.040  43.107  1.00 18.76           O1-
ATOM   1085  C   GLU H 142       4.541  19.760  38.027  1.00 17.56           C  
ATOM   1086  O   GLU H 142       4.864  20.916  38.292  1.00 18.70           O  
ATOM   1087  N   TYR H 143       5.411  18.903  37.452  1.00 18.59           N  
ATOM   1088  CA  TYR H 143       6.797  19.273  37.335  1.00 15.27           C  
ATOM   1089  CB  TYR H 143       7.712  18.221  37.980  1.00 16.91           C  
ATOM   1090  CG  TYR H 143       7.272  18.000  39.388  1.00 18.44           C  
ATOM   1091  CD1 TYR H 143       6.119  17.298  39.656  1.00 17.85           C  
ATOM   1092  CD2 TYR H 143       8.020  18.453  40.444  1.00 19.33           C  
ATOM   1093  CE1 TYR H 143       5.701  17.080  40.947  1.00 20.64           C  
ATOM   1094  CE2 TYR H 143       7.614  18.241  41.741  1.00 19.98           C  
ATOM   1095  CZ  TYR H 143       6.450  17.556  41.995  1.00 23.76           C  
ATOM   1096  OH  TYR H 143       6.027  17.338  43.324  1.00 24.62           O  
ATOM   1097  C   TYR H 143       7.206  19.271  35.898  1.00 14.81           C  
ATOM   1098  O   TYR H 143       6.743  18.470  35.088  1.00 17.84           O  
ATOM   1099  N   THR H 144       8.121  20.187  35.541  1.00 36.44           N  
ATOM   1100  CA  THR H 144       8.590  20.155  34.185  1.00 35.69           C  
ATOM   1101  CB  THR H 144       9.262  21.427  33.749  1.00 37.45           C  
ATOM   1102  OG1 THR H 144      10.445  21.643  34.504  1.00  0.00           O  
ATOM   1103  CG2 THR H 144       8.283  22.597  33.955  1.00 42.46           C  
ATOM   1104  C   THR H 144       9.594  19.051  34.067  1.00 34.83           C  
ATOM   1105  O   THR H 144      10.191  18.632  35.061  1.00 36.99           O  
ATOM   1106  N   ILE H 145       9.803  18.537  32.836  1.00 39.10           N  
ATOM   1107  CA  ILE H 145      10.773  17.492  32.688  1.00 37.27           C  
ATOM   1108  CB  ILE H 145      10.237  16.230  32.071  1.00 37.61           C  
ATOM   1109  CG1 ILE H 145      11.224  15.072  32.296  1.00  0.00           C  
ATOM   1110  CG2 ILE H 145       9.940  16.500  30.590  1.00  0.00           C  
ATOM   1111  CD1 ILE H 145      11.355  14.655  33.761  1.00  0.00           C  
ATOM   1112  C   ILE H 145      11.872  18.005  31.810  1.00 37.08           C  
ATOM   1113  O   ILE H 145      11.627  18.653  30.793  1.00 37.21           O  
ATOM   1114  N   HIS H 146      13.131  17.729  32.202  1.00 34.58           N  
ATOM   1115  CA  HIS H 146      14.249  18.235  31.463  1.00 35.56           C  
ATOM   1116  ND1 HIS H 146      14.142  21.461  31.772  1.00 49.04           N  
ATOM   1117  CG  HIS H 146      14.498  20.480  32.673  1.00 39.66           C  
ATOM   1118  CB  HIS H 146      15.161  19.179  32.286  1.00 36.60           C  
ATOM   1119  NE2 HIS H 146      13.569  22.212  33.785  1.00 43.24           N  
ATOM   1120  CD2 HIS H 146      14.141  20.957  33.898  1.00 49.92           C  
ATOM   1121  CE1 HIS H 146      13.591  22.472  32.491  1.00 51.56           C  
ATOM   1122  C   HIS H 146      15.049  17.085  30.916  1.00 36.75           C  
ATOM   1123  O   HIS H 146      14.977  15.959  31.410  1.00 36.42           O  
ATOM   1124  N   TRP H 147      15.805  17.344  29.825  1.00 36.56           N  
ATOM   1125  CA  TRP H 147      16.601  16.324  29.203  1.00 35.82           C  
ATOM   1126  CB  TRP H 147      16.098  15.965  27.796  1.00 35.42           C  
ATOM   1127  CG  TRP H 147      14.740  15.303  27.830  1.00 34.05           C  
ATOM   1128  CD2 TRP H 147      14.545  13.882  27.866  1.00 35.32           C  
ATOM   1129  CD1 TRP H 147      13.497  15.864  27.855  1.00 33.82           C  
ATOM   1130  NE1 TRP H 147      12.538  14.880  27.909  1.00 35.40           N  
ATOM   1131  CE2 TRP H 147      13.170  13.656  27.917  1.00 37.20           C  
ATOM   1132  CE3 TRP H 147      15.440  12.853  27.857  1.00 37.02           C  
ATOM   1133  CZ2 TRP H 147      12.669  12.386  27.962  1.00 36.86           C  
ATOM   1134  CZ3 TRP H 147      14.932  11.575  27.905  1.00 36.69           C  
ATOM   1135  CH2 TRP H 147      13.573  11.346  27.957  1.00 35.05           C  
ATOM   1136  C   TRP H 147      18.017  16.810  29.101  1.00 36.19           C  
ATOM   1137  O   TRP H 147      18.269  17.986  28.838  1.00 36.70           O  
ATOM   1138  N   MET H 148      18.986  15.892  29.314  1.00 36.51           N  
ATOM   1139  CA  MET H 148      20.381  16.245  29.310  1.00 35.78           C  
ATOM   1140  CB  MET H 148      21.006  16.187  30.713  1.00 34.65           C  
ATOM   1141  CG  MET H 148      20.373  17.149  31.715  1.00  0.00           C  
ATOM   1142  SD  MET H 148      20.647  18.899  31.326  1.00  0.00           S  
ATOM   1143  CE  MET H 148      22.453  18.723  31.311  1.00  0.00           C  
ATOM   1144  C   MET H 148      21.138  15.235  28.493  1.00 37.06           C  
ATOM   1145  O   MET H 148      20.792  14.055  28.464  1.00 34.17           O  
ATOM   1146  N   LYS H 149      22.214  15.689  27.811  1.00 35.84           N  
ATOM   1147  CA  LYS H 149      23.024  14.818  27.001  1.00 36.47           C  
ATOM   1148  CB  LYS H 149      23.181  15.336  25.561  1.00 39.41           C  
ATOM   1149  CG  LYS H 149      24.079  14.470  24.675  1.00 39.53           C  
ATOM   1150  CD  LYS H 149      24.073  14.905  23.209  1.00 39.30           C  
ATOM   1151  CE  LYS H 149      25.169  14.250  22.367  1.00 42.24           C  
ATOM   1152  NZ  LYS H 149      25.176  14.835  21.008  1.00 44.30           N1+
ATOM   1153  C   LYS H 149      24.400  14.772  27.591  1.00 38.66           C  
ATOM   1154  O   LYS H 149      24.965  15.804  27.945  1.00 39.32           O  
ATOM   1155  N   GLN H 150      24.976  13.559  27.724  1.00 42.02           N  
ATOM   1156  CA  GLN H 150      26.309  13.459  28.247  1.00 45.31           C  
ATOM   1157  CB  GLN H 150      26.376  12.816  29.645  1.00 44.17           C  
ATOM   1158  CG  GLN H 150      27.797  12.778  30.214  1.00 43.54           C  
ATOM   1159  CD  GLN H 150      27.740  12.272  31.651  1.00 37.43           C  
ATOM   1160  OE1 GLN H 150      26.697  11.836  32.134  1.00 37.47           O  
ATOM   1161  NE2 GLN H 150      28.898  12.333  32.361  1.00 42.99           N  
ATOM   1162  C   GLN H 150      27.116  12.619  27.306  1.00 50.07           C  
ATOM   1163  O   GLN H 150      26.766  11.474  27.019  1.00 49.88           O  
ATOM   1164  N   SER H 151      28.237  13.180  26.807  1.00 54.12           N  
ATOM   1165  CA  SER H 151      29.073  12.476  25.884  1.00 59.65           C  
ATOM   1166  CB  SER H 151      29.927  13.402  25.001  1.00 63.63           C  
ATOM   1167  OG  SER H 151      29.087  14.171  24.151  1.00 64.26           O  
ATOM   1168  C   SER H 151      29.984  11.582  26.663  1.00 64.75           C  
ATOM   1169  O   SER H 151      30.091  11.673  27.884  1.00 68.90           O  
ATOM   1170  N   HIS H 152      30.689  10.697  25.943  0.80 58.73           N  
ATOM   1171  CA  HIS H 152      31.517   9.673  26.507  0.80 59.25           C  
ATOM   1172  ND1 HIS H 152      30.484   7.276  24.380  0.50 43.42           N  
ATOM   1173  CG  HIS H 152      31.241   8.424  24.336  0.80 59.04           C  
ATOM   1174  CB  HIS H 152      32.203   8.857  25.403  0.80 59.49           C  
ATOM   1175  NE2 HIS H 152      29.960   8.312  22.482  0.50 43.09           N  
ATOM   1176  CD2 HIS H 152      30.910   9.045  23.170  0.50 43.31           C  
ATOM   1177  CE1 HIS H 152      29.735   7.259  23.248  0.50 43.28           C  
ATOM   1178  C   HIS H 152      32.608  10.275  27.341  0.80 60.16           C  
ATOM   1179  O   HIS H 152      32.860   9.819  28.454  0.80 59.48           O  
ATOM   1180  N   GLY H 153      33.265  11.340  26.845  0.80 60.84           N  
ATOM   1181  CA  GLY H 153      34.388  11.918  27.535  0.80 60.78           C  
ATOM   1182  C   GLY H 153      33.934  12.346  28.880  0.80 62.31           C  
ATOM   1183  O   GLY H 153      34.695  12.281  29.843  0.80 62.84           O  
ATOM   1184  N   LYS H 154      32.688  12.848  28.932  1.00 77.27           N  
ATOM   1185  CA  LYS H 154      31.995  13.257  30.112  1.00 76.50           C  
ATOM   1186  CB  LYS H 154      32.524  12.694  31.442  1.00 73.44           C  
ATOM   1187  CG  LYS H 154      32.348  11.184  31.585  1.00 76.83           C  
ATOM   1188  CD  LYS H 154      33.071  10.625  32.807  1.00 80.36           C  
ATOM   1189  CE  LYS H 154      32.408  11.048  34.117  1.00 70.21           C  
ATOM   1190  NZ  LYS H 154      33.121  10.456  35.268  1.00 69.43           N1+
ATOM   1191  C   LYS H 154      32.020  14.740  30.203  1.00 73.36           C  
ATOM   1192  O   LYS H 154      33.071  15.363  30.285  1.00 70.13           O  
ATOM   1193  N   SER H 155      30.818  15.325  30.161  1.00 64.41           N  
ATOM   1194  CA  SER H 155      30.498  16.714  30.283  1.00 57.32           C  
ATOM   1195  CB  SER H 155      31.083  17.594  29.169  1.00 53.84           C  
ATOM   1196  OG  SER H 155      30.710  18.950  29.370  1.00 55.99           O  
ATOM   1197  C   SER H 155      29.015  16.681  30.102  1.00 52.02           C  
ATOM   1198  O   SER H 155      28.512  15.803  29.408  1.00 52.19           O  
ATOM   1199  N   LEU H 156      28.262  17.615  30.706  1.00 47.89           N  
ATOM   1200  CA  LEU H 156      26.828  17.539  30.604  1.00 42.76           C  
ATOM   1201  CB  LEU H 156      26.134  17.667  31.974  1.00 38.79           C  
ATOM   1202  CG  LEU H 156      26.421  16.491  32.926  1.00 38.31           C  
ATOM   1203  CD1 LEU H 156      25.779  16.718  34.302  1.00 38.75           C  
ATOM   1204  CD2 LEU H 156      25.979  15.157  32.302  1.00 38.28           C  
ATOM   1205  C   LEU H 156      26.328  18.676  29.763  1.00 43.47           C  
ATOM   1206  O   LEU H 156      26.898  19.766  29.772  1.00 41.84           O  
ATOM   1207  N   GLU H 157      25.246  18.429  28.991  1.00 42.50           N  
ATOM   1208  CA  GLU H 157      24.659  19.456  28.167  1.00 41.67           C  
ATOM   1209  CB  GLU H 157      24.898  19.230  26.667  1.00 43.66           C  
ATOM   1210  CG  GLU H 157      26.358  19.395  26.246  1.00 51.86           C  
ATOM   1211  CD  GLU H 157      26.512  18.753  24.877  1.00 58.66           C  
ATOM   1212  OE1 GLU H 157      25.578  18.010  24.472  1.00 61.82           O  
ATOM   1213  OE2 GLU H 157      27.560  18.985  24.218  1.00 60.91           O1-
ATOM   1214  C   GLU H 157      23.169  19.433  28.367  1.00 38.91           C  
ATOM   1215  O   GLU H 157      22.558  18.367  28.407  1.00 37.73           O  
ATOM   1216  N   TRP H 158      22.538  20.624  28.473  1.00 36.02           N  
ATOM   1217  CA  TRP H 158      21.113  20.697  28.683  1.00 35.51           C  
ATOM   1218  CB  TRP H 158      20.716  21.903  29.562  1.00 36.21           C  
ATOM   1219  CG  TRP H 158      19.237  22.135  29.785  1.00 37.10           C  
ATOM   1220  CD2 TRP H 158      18.505  23.199  29.160  1.00 36.46           C  
ATOM   1221  CD1 TRP H 158      18.351  21.483  30.595  1.00 36.89           C  
ATOM   1222  NE1 TRP H 158      17.111  22.068  30.502  1.00 32.94           N  
ATOM   1223  CE2 TRP H 158      17.193  23.126  29.625  1.00 35.40           C  
ATOM   1224  CE3 TRP H 158      18.897  24.162  28.275  1.00 36.53           C  
ATOM   1225  CZ2 TRP H 158      16.248  24.018  29.209  1.00 38.64           C  
ATOM   1226  CZ3 TRP H 158      17.940  25.058  27.854  1.00 38.04           C  
ATOM   1227  CH2 TRP H 158      16.641  24.986  28.312  1.00 38.50           C  
ATOM   1228  C   TRP H 158      20.446  20.826  27.345  1.00 34.92           C  
ATOM   1229  O   TRP H 158      20.777  21.712  26.560  1.00 34.38           O  
ATOM   1230  N   ILE H 159      19.570  19.851  27.004  1.00 34.38           N  
ATOM   1231  CA  ILE H 159      18.837  19.843  25.762  1.00 36.11           C  
ATOM   1232  CB  ILE H 159      18.395  18.466  25.365  1.00 36.41           C  
ATOM   1233  CG1 ILE H 159      19.625  17.563  25.171  1.00 37.44           C  
ATOM   1234  CG2 ILE H 159      17.530  18.584  24.100  1.00 37.34           C  
ATOM   1235  CD1 ILE H 159      19.277  16.090  24.967  1.00 35.03           C  
ATOM   1236  C   ILE H 159      17.634  20.751  25.755  1.00 35.67           C  
ATOM   1237  O   ILE H 159      17.466  21.548  24.833  1.00 36.88           O  
ATOM   1238  N   GLY H 160      16.759  20.663  26.784  1.00 36.12           N  
ATOM   1239  CA  GLY H 160      15.552  21.451  26.773  1.00 35.28           C  
ATOM   1240  C   GLY H 160      14.604  20.900  27.794  1.00 35.57           C  
ATOM   1241  O   GLY H 160      14.885  19.886  28.429  1.00 34.69           O  
ATOM   1242  N   GLY H 161      13.434  21.552  27.967  1.00 34.28           N  
ATOM   1243  CA  GLY H 161      12.492  21.084  28.944  1.00 34.96           C  
ATOM   1244  C   GLY H 161      11.121  21.168  28.354  1.00 35.73           C  
ATOM   1245  O   GLY H 161      10.904  21.841  27.347  1.00 36.64           O  
ATOM   1246  N   ILE H 162      10.158  20.443  28.965  1.00 34.44           N  
ATOM   1247  CA  ILE H 162       8.799  20.487  28.511  1.00 35.33           C  
ATOM   1248  CB  ILE H 162       8.382  19.297  27.691  1.00 33.13           C  
ATOM   1249  CG1 ILE H 162       6.999  19.540  27.064  1.00 36.16           C  
ATOM   1250  CG2 ILE H 162       8.452  18.046  28.577  1.00 33.88           C  
ATOM   1251  CD1 ILE H 162       6.613  18.505  26.008  1.00 34.76           C  
ATOM   1252  C   ILE H 162       7.906  20.538  29.707  1.00 38.24           C  
ATOM   1253  O   ILE H 162       8.168  19.894  30.722  1.00 35.94           O  
ATOM   1254  N   PHE H 163       6.814  21.320  29.611  1.00 37.20           N  
ATOM   1255  CA  PHE H 163       5.888  21.420  30.702  1.00 36.97           C  
ATOM   1256  CB  PHE H 163       5.302  22.838  30.813  1.00 39.30           C  
ATOM   1257  CG  PHE H 163       4.588  23.006  32.110  1.00 41.03           C  
ATOM   1258  CD1 PHE H 163       5.307  23.142  33.276  1.00  0.00           C  
ATOM   1259  CD2 PHE H 163       3.215  23.065  32.163  1.00  0.00           C  
ATOM   1260  CE1 PHE H 163       4.670  23.311  34.482  1.00  0.00           C  
ATOM   1261  CE2 PHE H 163       2.571  23.234  33.367  1.00  0.00           C  
ATOM   1262  CZ  PHE H 163       3.297  23.356  34.528  1.00  0.00           C  
ATOM   1263  C   PHE H 163       4.792  20.462  30.367  1.00 36.84           C  
ATOM   1264  O   PHE H 163       4.061  20.651  29.400  1.00 38.99           O  
ATOM   1265  N   PRO H 164       4.633  19.411  31.152  1.00 34.96           N  
ATOM   1266  CA  PRO H 164       3.653  18.378  30.893  1.00 37.77           C  
ATOM   1267  CD  PRO H 164       5.693  18.957  32.040  1.00 35.03           C  
ATOM   1268  CB  PRO H 164       3.891  17.318  31.967  1.00 38.10           C  
ATOM   1269  CG  PRO H 164       5.384  17.476  32.319  1.00 37.21           C  
ATOM   1270  C   PRO H 164       2.245  18.870  30.858  1.00 40.00           C  
ATOM   1271  O   PRO H 164       1.438  18.297  30.126  1.00 40.42           O  
ATOM   1272  N   ASN H 165       1.903  19.895  31.654  1.00 40.45           N  
ATOM   1273  CA  ASN H 165       0.526  20.276  31.652  1.00 43.61           C  
ATOM   1274  CB  ASN H 165       0.174  21.294  32.745  1.00  0.00           C  
ATOM   1275  CG  ASN H 165      -1.340  21.301  32.869  1.00  0.00           C  
ATOM   1276  OD1 ASN H 165      -2.043  20.702  32.055  1.00  0.00           O  
ATOM   1277  ND2 ASN H 165      -1.858  22.005  33.909  1.00  0.00           N  
ATOM   1278  C   ASN H 165       0.131  20.869  30.332  1.00 44.73           C  
ATOM   1279  O   ASN H 165      -0.874  20.464  29.747  1.00 46.27           O  
ATOM   1280  N   ASN H 166       0.872  21.899  29.868  1.00 44.48           N  
ATOM   1281  CA  ASN H 166       0.577  22.570  28.626  1.00 44.66           C  
ATOM   1282  CB  ASN H 166       0.835  24.093  28.661  1.00 46.51           C  
ATOM   1283  CG  ASN H 166       2.272  24.401  29.026  1.00 47.52           C  
ATOM   1284  OD1 ASN H 166       3.073  23.506  29.282  1.00 48.32           O  
ATOM   1285  ND2 ASN H 166       2.599  25.720  29.078  1.00 47.25           N  
ATOM   1286  C   ASN H 166       1.208  21.955  27.409  1.00 42.80           C  
ATOM   1287  O   ASN H 166       0.651  22.007  26.315  1.00 43.78           O  
ATOM   1288  N   GLY H 167       2.397  21.353  27.561  1.00 40.41           N  
ATOM   1289  CA  GLY H 167       3.129  20.828  26.449  1.00 38.28           C  
ATOM   1290  C   GLY H 167       4.085  21.898  26.014  1.00 36.84           C  
ATOM   1291  O   GLY H 167       4.723  21.782  24.968  1.00 36.36           O  
ATOM   1292  N   ASP H 168       4.216  22.974  26.823  1.00 41.39           N  
ATOM   1293  CA  ASP H 168       5.111  24.024  26.431  1.00 40.37           C  
ATOM   1294  CB  ASP H 168       5.136  25.215  27.404  1.00 45.89           C  
ATOM   1295  CG  ASP H 168       5.996  26.317  26.799  1.00 49.91           C  
ATOM   1296  OD1 ASP H 168       6.050  26.402  25.543  1.00 85.44           O  
ATOM   1297  OD2 ASP H 168       6.617  27.084  27.583  1.00 73.21           O1-
ATOM   1298  C   ASP H 168       6.494  23.459  26.393  1.00 40.23           C  
ATOM   1299  O   ASP H 168       6.811  22.527  27.129  1.00 42.70           O  
ATOM   1300  N   THR H 169       7.357  23.991  25.500  1.00 41.44           N  
ATOM   1301  CA  THR H 169       8.696  23.477  25.452  1.00 41.13           C  
ATOM   1302  CB  THR H 169       8.949  22.506  24.334  1.00 38.03           C  
ATOM   1303  OG1 THR H 169       8.708  23.127  23.082  1.00 37.46           O  
ATOM   1304  CG2 THR H 169       8.045  21.278  24.501  1.00 34.72           C  
ATOM   1305  C   THR H 169       9.674  24.593  25.254  1.00 41.01           C  
ATOM   1306  O   THR H 169       9.359  25.640  24.686  1.00 41.04           O  
ATOM   1307  N   THR H 170      10.905  24.386  25.761  1.00 36.50           N  
ATOM   1308  CA  THR H 170      11.971  25.322  25.560  1.00 37.99           C  
ATOM   1309  CB  THR H 170      12.326  26.114  26.783  1.00 51.47           C  
ATOM   1310  OG1 THR H 170      13.217  27.166  26.442  1.00  0.00           O  
ATOM   1311  CG2 THR H 170      12.984  25.170  27.802  1.00  0.00           C  
ATOM   1312  C   THR H 170      13.173  24.519  25.170  1.00 37.27           C  
ATOM   1313  O   THR H 170      13.404  23.440  25.714  1.00 41.69           O  
ATOM   1314  N   TYR H 171      13.985  25.019  24.217  1.00 35.57           N  
ATOM   1315  CA  TYR H 171      15.105  24.216  23.807  1.00 36.10           C  
ATOM   1316  CB  TYR H 171      15.048  23.689  22.356  1.00 36.64           C  
ATOM   1317  CG  TYR H 171      13.911  22.745  22.151  1.00 40.45           C  
ATOM   1318  CD1 TYR H 171      13.986  21.447  22.598  1.00 31.75           C  
ATOM   1319  CD2 TYR H 171      12.763  23.156  21.518  1.00 30.62           C  
ATOM   1320  CE1 TYR H 171      12.940  20.576  22.407  1.00 29.77           C  
ATOM   1321  CE2 TYR H 171      11.713  22.287  21.324  1.00 31.92           C  
ATOM   1322  CZ  TYR H 171      11.799  20.992  21.769  1.00 28.94           C  
ATOM   1323  OH  TYR H 171      10.726  20.097  21.573  1.00 30.12           O  
ATOM   1324  C   TYR H 171      16.361  25.023  23.846  1.00 36.09           C  
ATOM   1325  O   TYR H 171      16.352  26.249  23.731  1.00 38.92           O  
ATOM   1326  N   ASN H 172      17.488  24.315  24.046  1.00 36.63           N  
ATOM   1327  CA  ASN H 172      18.784  24.904  23.931  1.00 37.84           C  
ATOM   1328  CB  ASN H 172      19.898  23.916  24.333  1.00 40.19           C  
ATOM   1329  CG  ASN H 172      21.252  24.613  24.334  1.00 42.21           C  
ATOM   1330  OD1 ASN H 172      21.503  25.532  23.557  1.00 47.35           O  
ATOM   1331  ND2 ASN H 172      22.163  24.152  25.233  1.00 43.17           N  
ATOM   1332  C   ASN H 172      18.892  25.169  22.464  1.00 40.98           C  
ATOM   1333  O   ASN H 172      18.467  24.352  21.651  1.00 41.04           O  
ATOM   1334  N   GLN H 173      19.483  26.309  22.081  1.00 46.68           N  
ATOM   1335  CA  GLN H 173      19.518  26.681  20.697  1.00 51.34           C  
ATOM   1336  CB  GLN H 173      20.233  28.022  20.472  1.00 58.69           C  
ATOM   1337  CG  GLN H 173      20.131  28.524  19.035  1.00 67.24           C  
ATOM   1338  CD  GLN H 173      18.666  28.829  18.776  1.00 71.84           C  
ATOM   1339  OE1 GLN H 173      17.805  28.552  19.609  1.00 72.26           O  
ATOM   1340  NE2 GLN H 173      18.370  29.412  17.585  1.00 73.51           N  
ATOM   1341  C   GLN H 173      20.249  25.623  19.937  1.00 51.42           C  
ATOM   1342  O   GLN H 173      19.922  25.319  18.791  1.00 55.82           O  
ATOM   1343  N   LYS H 174      21.256  25.015  20.577  1.00 51.05           N  
ATOM   1344  CA  LYS H 174      22.096  24.037  19.956  1.00 51.64           C  
ATOM   1345  CB  LYS H 174      23.109  23.484  20.970  1.00 55.38           C  
ATOM   1346  CG  LYS H 174      24.101  22.461  20.426  1.00 57.38           C  
ATOM   1347  CD  LYS H 174      25.226  22.182  21.422  1.00 62.32           C  
ATOM   1348  CE  LYS H 174      26.212  21.109  20.969  1.00 66.07           C  
ATOM   1349  NZ  LYS H 174      27.136  20.793  22.080  1.00 67.82           N1+
ATOM   1350  C   LYS H 174      21.273  22.884  19.451  1.00 51.60           C  
ATOM   1351  O   LYS H 174      21.556  22.362  18.373  1.00 54.44           O  
ATOM   1352  N   PHE H 175      20.239  22.434  20.195  1.00 48.24           N  
ATOM   1353  CA  PHE H 175      19.540  21.263  19.725  1.00 48.51           C  
ATOM   1354  CB  PHE H 175      19.318  20.234  20.853  1.00 47.01           C  
ATOM   1355  CG  PHE H 175      20.639  19.783  21.379  1.00 44.85           C  
ATOM   1356  CD1 PHE H 175      21.286  20.494  22.363  1.00 44.19           C  
ATOM   1357  CD2 PHE H 175      21.231  18.639  20.900  1.00 40.32           C  
ATOM   1358  CE1 PHE H 175      22.504  20.078  22.849  1.00 43.99           C  
ATOM   1359  CE2 PHE H 175      22.447  18.220  21.383  1.00 43.47           C  
ATOM   1360  CZ  PHE H 175      23.090  18.937  22.360  1.00 43.20           C  
ATOM   1361  C   PHE H 175      18.160  21.597  19.220  1.00 48.88           C  
ATOM   1362  O   PHE H 175      17.281  20.734  19.216  1.00 48.66           O  
ATOM   1363  N   LYS H 176      17.943  22.813  18.686  1.00 52.22           N  
ATOM   1364  CA  LYS H 176      16.602  23.190  18.329  1.00 55.90           C  
ATOM   1365  CB  LYS H 176      16.485  24.657  17.881  1.00 60.28           C  
ATOM   1366  CG  LYS H 176      15.036  25.146  17.850  1.00 64.45           C  
ATOM   1367  CD  LYS H 176      14.887  26.668  17.785  1.00 70.77           C  
ATOM   1368  CE  LYS H 176      14.915  27.225  16.363  1.00 72.15           C  
ATOM   1369  NZ  LYS H 176      14.729  28.691  16.395  1.00 69.23           N1+
ATOM   1370  C   LYS H 176      16.029  22.321  17.248  1.00 56.59           C  
ATOM   1371  O   LYS H 176      14.882  21.894  17.339  1.00 58.99           O  
ATOM   1372  N   VAL H 177      16.785  22.077  16.166  1.00 54.91           N  
ATOM   1373  CA  VAL H 177      16.319  21.252  15.083  1.00 54.94           C  
ATOM   1374  CB  VAL H 177      17.143  21.414  13.839  1.00 99.92           C  
ATOM   1375  CG1 VAL H 177      16.627  20.419  12.787  1.00  0.00           C  
ATOM   1376  CG2 VAL H 177      17.081  22.886  13.393  1.00  0.00           C  
ATOM   1377  C   VAL H 177      16.367  19.795  15.443  1.00 53.19           C  
ATOM   1378  O   VAL H 177      15.547  19.001  14.984  1.00 55.48           O  
ATOM   1379  N   ARG H 178      17.390  19.406  16.223  1.00 51.58           N  
ATOM   1380  CA  ARG H 178      17.691  18.033  16.514  1.00 49.20           C  
ATOM   1381  CB  ARG H 178      19.069  17.891  17.180  1.00 48.66           C  
ATOM   1382  CG  ARG H 178      19.564  16.451  17.311  1.00 50.59           C  
ATOM   1383  CD  ARG H 178      20.992  16.362  17.851  1.00 50.91           C  
ATOM   1384  NE  ARG H 178      21.885  17.024  16.856  1.00  0.00           N  
ATOM   1385  CZ  ARG H 178      23.174  17.345  17.177  1.00  0.00           C  
ATOM   1386  NH1 ARG H 178      23.670  17.059  18.415  1.00  0.00           N1+
ATOM   1387  NH2 ARG H 178      23.975  17.958  16.256  1.00  0.00           N  
ATOM   1388  C   ARG H 178      16.687  17.329  17.385  1.00 47.66           C  
ATOM   1389  O   ARG H 178      16.329  16.188  17.100  1.00 46.47           O  
ATOM   1390  N   ALA H 179      16.191  17.969  18.465  1.00 48.84           N  
ATOM   1391  CA  ALA H 179      15.379  17.214  19.382  1.00 47.00           C  
ATOM   1392  CB  ALA H 179      15.926  17.222  20.819  1.00 44.24           C  
ATOM   1393  C   ALA H 179      13.992  17.754  19.451  1.00 45.45           C  
ATOM   1394  O   ALA H 179      13.764  18.949  19.275  1.00 48.61           O  
ATOM   1395  N   THR H 180      13.018  16.846  19.683  1.00 42.09           N  
ATOM   1396  CA  THR H 180      11.661  17.265  19.852  1.00 39.98           C  
ATOM   1397  CB  THR H 180      10.769  16.919  18.690  1.00 42.79           C  
ATOM   1398  OG1 THR H 180       9.546  17.625  18.797  1.00 48.46           O  
ATOM   1399  CG2 THR H 180      10.504  15.406  18.653  1.00 40.80           C  
ATOM   1400  C   THR H 180      11.149  16.608  21.102  1.00 38.41           C  
ATOM   1401  O   THR H 180      11.263  15.396  21.280  1.00 38.17           O  
ATOM   1402  N   LEU H 181      10.565  17.406  22.016  1.00 36.35           N  
ATOM   1403  CA  LEU H 181      10.110  16.881  23.270  1.00 36.26           C  
ATOM   1404  CB  LEU H 181      10.435  17.799  24.457  1.00 35.77           C  
ATOM   1405  CG  LEU H 181      11.940  18.074  24.624  1.00 38.64           C  
ATOM   1406  CD1 LEU H 181      12.209  18.966  25.845  1.00 39.81           C  
ATOM   1407  CD2 LEU H 181      12.751  16.768  24.633  1.00 37.59           C  
ATOM   1408  C   LEU H 181       8.621  16.767  23.218  1.00 36.05           C  
ATOM   1409  O   LEU H 181       7.943  17.650  22.694  1.00 40.04           O  
ATOM   1410  N   THR H 182       8.081  15.656  23.763  1.00 36.97           N  
ATOM   1411  CA  THR H 182       6.661  15.436  23.762  1.00 38.09           C  
ATOM   1412  CB  THR H 182       6.224  14.507  22.660  1.00 39.40           C  
ATOM   1413  OG1 THR H 182       6.673  14.995  21.407  1.00 39.12           O  
ATOM   1414  CG2 THR H 182       4.690  14.432  22.637  1.00 39.78           C  
ATOM   1415  C   THR H 182       6.318  14.778  25.067  1.00 39.87           C  
ATOM   1416  O   THR H 182       7.205  14.331  25.792  1.00 41.42           O  
ATOM   1417  N   VAL H 183       5.015  14.728  25.420  1.00 40.19           N  
ATOM   1418  CA  VAL H 183       4.625  14.107  26.654  1.00 41.79           C  
ATOM   1419  CB  VAL H 183       4.583  15.086  27.789  1.00 42.81           C  
ATOM   1420  CG1 VAL H 183       3.525  16.157  27.481  1.00 33.51           C  
ATOM   1421  CG2 VAL H 183       4.329  14.313  29.089  1.00 34.20           C  
ATOM   1422  C   VAL H 183       3.255  13.511  26.500  1.00 43.13           C  
ATOM   1423  O   VAL H 183       2.489  13.907  25.622  1.00 44.11           O  
ATOM   1424  N   GLY H 184       2.921  12.514  27.353  1.00 46.80           N  
ATOM   1425  CA  GLY H 184       1.615  11.908  27.343  1.00 47.53           C  
ATOM   1426  C   GLY H 184       1.155  11.848  28.767  1.00 48.49           C  
ATOM   1427  O   GLY H 184       1.659  11.061  29.567  1.00 47.67           O  
ATOM   1428  N   ARG H 185       0.142  12.667  29.105  1.00 46.52           N  
ATOM   1429  CA  ARG H 185      -0.334  12.781  30.454  1.00 48.66           C  
ATOM   1430  CB  ARG H 185      -1.409  13.871  30.638  1.00 50.79           C  
ATOM   1431  CG  ARG H 185      -0.899  15.304  30.442  1.00 56.15           C  
ATOM   1432  CD  ARG H 185      -1.866  16.367  30.976  1.00 57.88           C  
ATOM   1433  NE  ARG H 185      -3.128  16.272  30.187  1.00  0.00           N  
ATOM   1434  CZ  ARG H 185      -3.391  17.193  29.214  1.00  0.00           C  
ATOM   1435  NH1 ARG H 185      -2.526  18.229  29.017  1.00  0.00           N1+
ATOM   1436  NH2 ARG H 185      -4.515  17.083  28.447  1.00  0.00           N  
ATOM   1437  C   ARG H 185      -0.921  11.486  30.921  1.00 48.18           C  
ATOM   1438  O   ARG H 185      -0.716  11.086  32.065  1.00 48.87           O  
ATOM   1439  N   SER H 186      -1.661  10.782  30.048  1.00 51.31           N  
ATOM   1440  CA  SER H 186      -2.335   9.591  30.478  1.00 53.60           C  
ATOM   1441  CB  SER H 186      -3.097   8.902  29.335  1.00 58.04           C  
ATOM   1442  OG  SER H 186      -3.737   7.735  29.825  1.00 62.69           O  
ATOM   1443  C   SER H 186      -1.354   8.596  31.020  1.00 53.86           C  
ATOM   1444  O   SER H 186      -1.566   8.041  32.097  1.00 58.27           O  
ATOM   1445  N   SER H 187      -0.281   8.318  30.254  1.00 55.69           N  
ATOM   1446  CA  SER H 187       0.738   7.365  30.606  1.00 54.28           C  
ATOM   1447  CB  SER H 187       1.453   6.778  29.374  1.00 51.88           C  
ATOM   1448  OG  SER H 187       2.062   7.811  28.615  1.00 53.16           O  
ATOM   1449  C   SER H 187       1.778   7.935  31.535  1.00 53.35           C  
ATOM   1450  O   SER H 187       2.620   7.193  32.038  1.00 49.76           O  
ATOM   1451  N   SER H 188       1.766   9.259  31.789  1.00 47.84           N  
ATOM   1452  CA  SER H 188       2.773   9.853  32.628  1.00 45.66           C  
ATOM   1453  CB  SER H 188       2.735   9.361  34.083  1.00 49.85           C  
ATOM   1454  OG  SER H 188       1.532   9.787  34.705  1.00 46.54           O  
ATOM   1455  C   SER H 188       4.126   9.543  32.064  1.00 42.40           C  
ATOM   1456  O   SER H 188       5.040   9.156  32.791  1.00 45.77           O  
ATOM   1457  N   THR H 189       4.290   9.708  30.734  1.00 42.71           N  
ATOM   1458  CA  THR H 189       5.562   9.429  30.132  1.00 42.17           C  
ATOM   1459  CB  THR H 189       5.524   8.241  29.215  1.00 42.65           C  
ATOM   1460  OG1 THR H 189       5.077   7.094  29.920  1.00 42.79           O  
ATOM   1461  CG2 THR H 189       6.940   7.993  28.671  1.00 41.58           C  
ATOM   1462  C   THR H 189       5.994  10.612  29.312  1.00 41.45           C  
ATOM   1463  O   THR H 189       5.173  11.299  28.707  1.00 41.09           O  
ATOM   1464  N   ALA H 190       7.321  10.871  29.276  1.00 40.28           N  
ATOM   1465  CA  ALA H 190       7.867  11.959  28.515  1.00 39.22           C  
ATOM   1466  CB  ALA H 190       8.765  12.898  29.339  1.00 38.83           C  
ATOM   1467  C   ALA H 190       8.715  11.352  27.440  1.00 39.16           C  
ATOM   1468  O   ALA H 190       9.397  10.354  27.666  1.00 38.64           O  
ATOM   1469  N   TYR H 191       8.692  11.945  26.229  1.00 35.82           N  
ATOM   1470  CA  TYR H 191       9.417  11.369  25.134  1.00 35.66           C  
ATOM   1471  CB  TYR H 191       8.514  10.909  23.976  1.00 40.00           C  
ATOM   1472  CG  TYR H 191       7.604   9.819  24.432  1.00 37.37           C  
ATOM   1473  CD1 TYR H 191       8.030   8.512  24.442  1.00 39.84           C  
ATOM   1474  CD2 TYR H 191       6.319  10.102  24.836  1.00 41.60           C  
ATOM   1475  CE1 TYR H 191       7.191   7.504  24.852  1.00 41.90           C  
ATOM   1476  CE2 TYR H 191       5.475   9.097  25.247  1.00 42.67           C  
ATOM   1477  CZ  TYR H 191       5.912   7.795  25.258  1.00 43.77           C  
ATOM   1478  OH  TYR H 191       5.049   6.761  25.679  1.00 45.78           O  
ATOM   1479  C   TYR H 191      10.313  12.404  24.533  1.00 36.08           C  
ATOM   1480  O   TYR H 191      10.020  13.599  24.569  1.00 36.84           O  
ATOM   1481  N   MET H 192      11.456  11.947  23.976  1.00 35.61           N  
ATOM   1482  CA  MET H 192      12.346  12.817  23.264  1.00 36.76           C  
ATOM   1483  CB  MET H 192      13.688  13.065  23.972  1.00 36.79           C  
ATOM   1484  CG  MET H 192      14.608  14.004  23.189  1.00 37.17           C  
ATOM   1485  SD  MET H 192      16.102  14.521  24.085  1.00 42.45           S  
ATOM   1486  CE  MET H 192      16.867  12.877  24.112  1.00 37.99           C  
ATOM   1487  C   MET H 192      12.655  12.150  21.963  1.00 38.49           C  
ATOM   1488  O   MET H 192      12.952  10.958  21.915  1.00 41.29           O  
ATOM   1489  N   ASP H 193      12.587  12.920  20.863  1.00 40.42           N  
ATOM   1490  CA  ASP H 193      12.838  12.378  19.559  1.00 43.35           C  
ATOM   1491  CB  ASP H 193      11.662  12.629  18.597  1.00 46.68           C  
ATOM   1492  CG  ASP H 193      11.766  11.681  17.415  1.00 55.35           C  
ATOM   1493  OD1 ASP H 193      12.889  11.537  16.862  1.00  0.00           O  
ATOM   1494  OD2 ASP H 193      10.718  11.078  17.056  1.00  0.00           O1-
ATOM   1495  C   ASP H 193      14.053  13.061  19.012  1.00 42.95           C  
ATOM   1496  O   ASP H 193      14.175  14.283  19.083  1.00 42.20           O  
ATOM   1497  N   LEU H 194      15.003  12.271  18.474  1.00 41.61           N  
ATOM   1498  CA  LEU H 194      16.202  12.822  17.909  1.00 41.08           C  
ATOM   1499  CB  LEU H 194      17.470  12.174  18.490  1.00 43.83           C  
ATOM   1500  CG  LEU H 194      17.624  12.383  20.010  1.00 43.26           C  
ATOM   1501  CD1 LEU H 194      18.899  11.717  20.547  1.00 41.64           C  
ATOM   1502  CD2 LEU H 194      17.549  13.871  20.380  1.00 44.21           C  
ATOM   1503  C   LEU H 194      16.170  12.508  16.442  1.00 41.08           C  
ATOM   1504  O   LEU H 194      15.909  11.371  16.059  1.00 43.40           O  
ATOM   1505  N   ARG H 195      16.447  13.503  15.571  1.00 42.35           N  
ATOM   1506  CA  ARG H 195      16.363  13.249  14.157  1.00 45.53           C  
ATOM   1507  CB  ARG H 195      15.321  14.114  13.424  1.00 54.19           C  
ATOM   1508  CG  ARG H 195      13.864  13.782  13.767  1.00 68.54           C  
ATOM   1509  CD  ARG H 195      12.854  14.659  13.020  1.00  0.00           C  
ATOM   1510  NE  ARG H 195      11.490  14.329  13.527  1.00  0.00           N  
ATOM   1511  CZ  ARG H 195      10.651  13.534  12.799  1.00  0.00           C  
ATOM   1512  NH1 ARG H 195      11.049  13.045  11.588  1.00  0.00           N1+
ATOM   1513  NH2 ARG H 195       9.408  13.236  13.280  1.00  0.00           N  
ATOM   1514  C   ARG H 195      17.689  13.522  13.511  1.00 47.37           C  
ATOM   1515  O   ARG H 195      18.557  14.179  14.083  1.00 51.93           O  
ATOM   1516  N   SER H 196      17.867  12.993  12.279  1.00 47.34           N  
ATOM   1517  CA  SER H 196      19.066  13.170  11.504  1.00 46.97           C  
ATOM   1518  CB  SER H 196      19.257  14.611  10.997  1.00 49.66           C  
ATOM   1519  OG  SER H 196      18.212  14.950  10.100  1.00 57.24           O  
ATOM   1520  C   SER H 196      20.251  12.809  12.340  1.00 45.04           C  
ATOM   1521  O   SER H 196      21.202  13.579  12.454  1.00 43.59           O  
ATOM   1522  N   LEU H 197      20.232  11.595  12.916  1.00 44.40           N  
ATOM   1523  CA  LEU H 197      21.270  11.158  13.803  1.00 45.96           C  
ATOM   1524  CB  LEU H 197      20.947   9.814  14.477  1.00 45.68           C  
ATOM   1525  CG  LEU H 197      19.725   9.877  15.409  1.00 47.40           C  
ATOM   1526  CD1 LEU H 197      19.433   8.519  16.057  1.00 45.45           C  
ATOM   1527  CD2 LEU H 197      19.881  10.994  16.449  1.00 45.09           C  
ATOM   1528  C   LEU H 197      22.578  11.015  13.089  1.00 44.83           C  
ATOM   1529  O   LEU H 197      22.640  10.652  11.915  1.00 46.84           O  
ATOM   1530  N   THR H 198      23.671  11.334  13.816  1.00 45.87           N  
ATOM   1531  CA  THR H 198      25.005  11.238  13.297  1.00 48.30           C  
ATOM   1532  CB  THR H 198      25.605  12.581  12.986  1.00 49.11           C  
ATOM   1533  OG1 THR H 198      24.725  13.330  12.165  1.00 50.71           O  
ATOM   1534  CG2 THR H 198      26.918  12.370  12.215  1.00 49.12           C  
ATOM   1535  C   THR H 198      25.830  10.636  14.400  1.00 47.84           C  
ATOM   1536  O   THR H 198      25.359  10.485  15.526  1.00 46.18           O  
ATOM   1537  N   SER H 199      27.099  10.294  14.112  0.90 47.96           N  
ATOM   1538  CA  SER H 199      27.942   9.653  15.080  0.90 50.63           C  
ATOM   1539  CB  SER H 199      29.347   9.331  14.541  0.90 49.80           C  
ATOM   1540  OG  SER H 199      30.064  10.528  14.278  0.90 49.82           O  
ATOM   1541  C   SER H 199      28.109  10.549  16.271  0.90 51.55           C  
ATOM   1542  O   SER H 199      28.273  10.070  17.392  0.90 49.57           O  
ATOM   1543  N   GLU H 200      28.060  11.878  16.071  1.00 50.87           N  
ATOM   1544  CA  GLU H 200      28.255  12.792  17.161  1.00 51.67           C  
ATOM   1545  CB  GLU H 200      28.311  14.274  16.736  1.00 63.52           C  
ATOM   1546  CG  GLU H 200      27.056  14.817  16.051  1.00 72.18           C  
ATOM   1547  CD  GLU H 200      27.314  16.285  15.732  1.00 78.99           C  
ATOM   1548  OE1 GLU H 200      28.444  16.761  16.015  1.00 83.77           O  
ATOM   1549  OE2 GLU H 200      26.383  16.949  15.202  1.00 79.10           O1-
ATOM   1550  C   GLU H 200      27.158  12.618  18.169  1.00 50.35           C  
ATOM   1551  O   GLU H 200      27.361  12.835  19.361  1.00 55.79           O  
ATOM   1552  N   ASP H 201      25.963  12.224  17.702  1.00 47.17           N  
ATOM   1553  CA  ASP H 201      24.785  12.050  18.505  1.00 45.46           C  
ATOM   1554  CB  ASP H 201      23.532  11.791  17.652  1.00 51.58           C  
ATOM   1555  CG  ASP H 201      23.212  13.098  16.940  1.00 53.38           C  
ATOM   1556  OD1 ASP H 201      23.070  14.131  17.643  1.00 52.03           O  
ATOM   1557  OD2 ASP H 201      23.103  13.086  15.686  1.00 54.30           O1-
ATOM   1558  C   ASP H 201      24.955  10.913  19.467  1.00 43.11           C  
ATOM   1559  O   ASP H 201      24.185  10.796  20.416  1.00 46.17           O  
ATOM   1560  N   SER H 202      25.909   9.992  19.238  1.00 44.43           N  
ATOM   1561  CA  SER H 202      26.020   8.908  20.172  1.00 42.61           C  
ATOM   1562  CB  SER H 202      27.110   7.891  19.807  1.00 39.49           C  
ATOM   1563  OG  SER H 202      26.780   7.252  18.581  1.00 40.32           O  
ATOM   1564  C   SER H 202      26.355   9.483  21.512  1.00 41.43           C  
ATOM   1565  O   SER H 202      27.262  10.304  21.632  1.00 39.52           O  
ATOM   1566  N   ALA H 203      25.620   9.055  22.562  1.00 41.05           N  
ATOM   1567  CA  ALA H 203      25.866   9.574  23.878  1.00 38.92           C  
ATOM   1568  CB  ALA H 203      25.784  11.107  23.961  1.00 39.96           C  
ATOM   1569  C   ALA H 203      24.824   9.026  24.804  1.00 37.57           C  
ATOM   1570  O   ALA H 203      24.000   8.198  24.419  1.00 36.36           O  
ATOM   1571  N   VAL H 204      24.865   9.466  26.080  1.00 39.02           N  
ATOM   1572  CA  VAL H 204      23.907   9.024  27.054  1.00 39.10           C  
ATOM   1573  CB  VAL H 204      24.521   8.698  28.385  1.00 36.46           C  
ATOM   1574  CG1 VAL H 204      23.391   8.378  29.380  1.00 35.53           C  
ATOM   1575  CG2 VAL H 204      25.526   7.548  28.195  1.00 35.73           C  
ATOM   1576  C   VAL H 204      22.940  10.147  27.260  1.00 38.37           C  
ATOM   1577  O   VAL H 204      23.335  11.307  27.371  1.00 37.21           O  
ATOM   1578  N   TYR H 205      21.630   9.826  27.309  1.00 33.98           N  
ATOM   1579  CA  TYR H 205      20.647  10.860  27.461  1.00 32.79           C  
ATOM   1580  CB  TYR H 205      19.609  10.884  26.332  1.00 34.66           C  
ATOM   1581  CG  TYR H 205      20.306  11.189  25.054  1.00 35.96           C  
ATOM   1582  CD1 TYR H 205      20.548  12.490  24.691  1.00 36.38           C  
ATOM   1583  CD2 TYR H 205      20.732  10.181  24.221  1.00 37.15           C  
ATOM   1584  CE1 TYR H 205      21.187  12.786  23.515  1.00 37.05           C  
ATOM   1585  CE2 TYR H 205      21.374  10.474  23.038  1.00 38.82           C  
ATOM   1586  CZ  TYR H 205      21.597  11.781  22.681  1.00 36.89           C  
ATOM   1587  OH  TYR H 205      22.248  12.112  21.475  1.00 38.00           O  
ATOM   1588  C   TYR H 205      19.883  10.621  28.729  1.00 34.87           C  
ATOM   1589  O   TYR H 205      19.392   9.520  28.973  1.00 38.52           O  
ATOM   1590  N   TYR H 206      19.736  11.677  29.558  1.00 36.11           N  
ATOM   1591  CA  TYR H 206      19.059  11.543  30.820  1.00 36.48           C  
ATOM   1592  CB  TYR H 206      19.864  12.012  32.054  1.00 34.02           C  
ATOM   1593  CG  TYR H 206      21.144  11.261  32.243  1.00 33.29           C  
ATOM   1594  CD1 TYR H 206      21.173  10.037  32.868  1.00 33.30           C  
ATOM   1595  CD2 TYR H 206      22.332  11.790  31.800  1.00 33.25           C  
ATOM   1596  CE1 TYR H 206      22.358   9.358  33.043  1.00 35.04           C  
ATOM   1597  CE2 TYR H 206      23.520  11.118  31.973  1.00 35.21           C  
ATOM   1598  CZ  TYR H 206      23.536   9.897  32.599  1.00 35.93           C  
ATOM   1599  OH  TYR H 206      24.749   9.199  32.783  1.00 37.91           O  
ATOM   1600  C   TYR H 206      17.858  12.442  30.815  1.00 37.69           C  
ATOM   1601  O   TYR H 206      17.854  13.494  30.177  1.00 38.30           O  
ATOM   1602  N   CYS H 207      16.785  12.007  31.513  1.00 36.04           N  
ATOM   1603  CA  CYS H 207      15.610  12.808  31.725  1.00 37.07           C  
ATOM   1604  CB  CYS H 207      14.282  12.062  31.444  1.00 38.06           C  
ATOM   1605  SG  CYS H 207      14.121  10.504  32.377  1.00 48.04           S  
ATOM   1606  C   CYS H 207      15.654  13.149  33.179  1.00 36.39           C  
ATOM   1607  O   CYS H 207      16.084  12.338  33.997  1.00 38.94           O  
ATOM   1608  N   VAL H 208      15.237  14.378  33.543  1.00 32.51           N  
ATOM   1609  CA  VAL H 208      15.333  14.767  34.923  1.00 30.98           C  
ATOM   1610  CB  VAL H 208      16.564  15.579  35.190  1.00 29.43           C  
ATOM   1611  CG1 VAL H 208      16.513  16.101  36.630  1.00  0.00           C  
ATOM   1612  CG2 VAL H 208      17.793  14.711  34.884  1.00  0.00           C  
ATOM   1613  C   VAL H 208      14.137  15.595  35.279  1.00 32.35           C  
ATOM   1614  O   VAL H 208      13.550  16.271  34.439  1.00 34.81           O  
ATOM   1615  N   ARG H 209      13.741  15.555  36.566  1.00 33.20           N  
ATOM   1616  CA  ARG H 209      12.611  16.311  37.018  1.00 34.23           C  
ATOM   1617  CB  ARG H 209      11.768  15.571  38.064  1.00 34.61           C  
ATOM   1618  CG  ARG H 209      10.562  16.377  38.538  1.00 34.14           C  
ATOM   1619  CD  ARG H 209       9.725  15.634  39.573  1.00 43.90           C  
ATOM   1620  NE  ARG H 209      10.573  15.468  40.782  1.00 45.02           N  
ATOM   1621  CZ  ARG H 209       9.993  15.099  41.958  1.00 45.70           C  
ATOM   1622  NH1 ARG H 209       8.646  14.894  42.020  1.00 49.90           N1+
ATOM   1623  NH2 ARG H 209      10.744  15.020  43.094  1.00 43.21           N  
ATOM   1624  C   ARG H 209      13.111  17.563  37.654  1.00 34.22           C  
ATOM   1625  O   ARG H 209      14.121  17.573  38.356  1.00 33.96           O  
ATOM   1626  N   ASN H 210      12.397  18.675  37.414  1.00 37.89           N  
ATOM   1627  CA  ASN H 210      12.852  19.906  37.985  1.00 38.91           C  
ATOM   1628  CB  ASN H 210      12.932  21.070  36.974  1.00 35.22           C  
ATOM   1629  CG  ASN H 210      13.513  22.301  37.668  1.00 29.46           C  
ATOM   1630  OD1 ASN H 210      14.685  22.640  37.513  1.00 21.61           O  
ATOM   1631  ND2 ASN H 210      12.658  22.991  38.466  1.00 18.01           N  
ATOM   1632  C   ASN H 210      11.935  20.293  39.101  1.00 38.81           C  
ATOM   1633  O   ASN H 210      10.727  20.090  39.036  1.00 37.80           O  
ATOM   1634  N   TYR H 211      12.193  21.052  40.157  1.00 31.06           N  
ATOM   1635  CA  TYR H 211      10.823  21.511  40.486  1.00 29.31           C  
ATOM   1636  CB  TYR H 211      10.395  21.393  41.965  1.00 26.19           C  
ATOM   1637  CG  TYR H 211       9.033  21.994  41.895  1.00  2.86           C  
ATOM   1638  CD1 TYR H 211       8.050  21.271  41.266  1.00  2.59           C  
ATOM   1639  CD2 TYR H 211       8.731  23.260  42.379  1.00 25.40           C  
ATOM   1640  CE1 TYR H 211       6.785  21.781  41.124  1.00  2.42           C  
ATOM   1641  CE2 TYR H 211       7.469  23.777  42.236  1.00  2.73           C  
ATOM   1642  CZ  TYR H 211       6.498  23.036  41.607  1.00  2.64           C  
ATOM   1643  OH  TYR H 211       5.203  23.572  41.459  1.00  2.84           O  
ATOM   1644  C   TYR H 211      10.445  22.972  40.084  1.00 32.15           C  
ATOM   1645  O   TYR H 211      10.911  23.906  40.732  1.00 37.31           O  
ATOM   1646  N   GLY H 212       9.606  23.247  39.016  1.00 28.95           N  
ATOM   1647  CA  GLY H 212       9.143  24.608  38.683  1.00 32.43           C  
ATOM   1648  C   GLY H 212       8.976  24.853  37.183  1.00 32.99           C  
ATOM   1649  O   GLY H 212       9.429  24.077  36.353  1.00 32.60           O  
ATOM   1650  N   SER H 213       8.281  25.957  36.786  1.00 33.79           N  
ATOM   1651  CA  SER H 213       8.069  26.380  35.407  1.00 31.50           C  
ATOM   1652  CB  SER H 213       6.912  27.384  35.273  1.00  0.00           C  
ATOM   1653  OG  SER H 213       5.695  26.780  35.687  1.00  0.00           O  
ATOM   1654  C   SER H 213       9.303  27.065  34.863  1.00 32.48           C  
ATOM   1655  O   SER H 213       9.428  27.310  33.658  1.00 31.08           O  
ATOM   1656  N   SER H 214      10.183  27.504  35.784  1.00 32.68           N  
ATOM   1657  CA  SER H 214      11.429  28.172  35.506  1.00 33.63           C  
ATOM   1658  CB  SER H 214      11.822  29.182  36.602  1.00 32.43           C  
ATOM   1659  OG  SER H 214      11.948  28.534  37.860  1.00 28.94           O  
ATOM   1660  C   SER H 214      12.567  27.208  35.309  1.00 33.92           C  
ATOM   1661  O   SER H 214      13.693  27.632  35.045  1.00 37.28           O  
ATOM   1662  N   TYR H 215      12.313  25.890  35.424  1.00 31.79           N  
ATOM   1663  CA  TYR H 215      13.360  24.909  35.294  1.00 29.97           C  
ATOM   1664  CB  TYR H 215      14.163  25.041  33.995  1.00 27.85           C  
ATOM   1665  CG  TYR H 215      13.309  25.537  32.872  1.00 36.08           C  
ATOM   1666  CD1 TYR H 215      12.063  25.030  32.587  1.00 38.08           C  
ATOM   1667  CD2 TYR H 215      13.806  26.531  32.061  1.00 37.75           C  
ATOM   1668  CE1 TYR H 215      11.330  25.511  31.530  1.00 40.49           C  
ATOM   1669  CE2 TYR H 215      13.080  27.018  31.002  1.00 43.06           C  
ATOM   1670  CZ  TYR H 215      11.838  26.508  30.736  1.00 43.03           C  
ATOM   1671  OH  TYR H 215      11.092  27.006  29.649  1.00 44.30           O  
ATOM   1672  C   TYR H 215      14.425  25.166  36.344  1.00 35.79           C  
ATOM   1673  O   TYR H 215      15.587  25.399  36.026  1.00 43.32           O  
ATOM   1674  N   GLY H 216      14.070  25.145  37.632  1.00 32.46           N  
ATOM   1675  CA  GLY H 216      14.993  25.381  38.717  1.00 34.19           C  
ATOM   1676  C   GLY H 216      16.216  24.491  38.701  1.00 34.42           C  
ATOM   1677  O   GLY H 216      17.179  24.713  37.971  1.00 34.46           O  
ATOM   1678  N   TYR H 217      16.153  23.437  39.546  1.00 32.62           N  
ATOM   1679  CA  TYR H 217      17.158  22.472  39.912  1.00 30.96           C  
ATOM   1680  CB  TYR H 217      17.431  22.583  41.419  1.00 29.93           C  
ATOM   1681  CG  TYR H 217      16.070  22.666  42.043  1.00 29.50           C  
ATOM   1682  CD1 TYR H 217      15.430  23.884  42.193  1.00 30.44           C  
ATOM   1683  CD2 TYR H 217      15.431  21.528  42.479  1.00 29.57           C  
ATOM   1684  CE1 TYR H 217      14.179  23.974  42.749  1.00  2.00           C  
ATOM   1685  CE2 TYR H 217      14.178  21.608  43.042  1.00 30.00           C  
ATOM   1686  CZ  TYR H 217      13.553  22.828  43.174  1.00  2.00           C  
ATOM   1687  OH  TYR H 217      12.267  22.903  43.749  1.00  2.00           O  
ATOM   1688  C   TYR H 217      16.629  21.091  39.628  1.00 34.18           C  
ATOM   1689  O   TYR H 217      15.432  20.846  39.742  1.00 35.69           O  
ATOM   1690  N   PHE H 218      17.525  20.150  39.251  1.00 32.61           N  
ATOM   1691  CA  PHE H 218      17.162  18.814  38.851  1.00 35.11           C  
ATOM   1692  CB  PHE H 218      18.069  18.356  37.699  1.00 35.20           C  
ATOM   1693  CG  PHE H 218      17.873  19.360  36.612  1.00 34.59           C  
ATOM   1694  CD1 PHE H 218      18.508  20.583  36.649  1.00 34.00           C  
ATOM   1695  CD2 PHE H 218      17.051  19.083  35.549  1.00 33.97           C  
ATOM   1696  CE1 PHE H 218      18.328  21.518  35.654  1.00 32.32           C  
ATOM   1697  CE2 PHE H 218      16.876  20.013  34.555  1.00 31.49           C  
ATOM   1698  CZ  PHE H 218      17.506  21.232  34.596  1.00 33.45           C  
ATOM   1699  C   PHE H 218      17.386  17.893  40.016  1.00 38.90           C  
ATOM   1700  O   PHE H 218      18.494  17.404  40.235  1.00 38.14           O  
ATOM   1701  N   ASP H 219      16.315  17.641  40.795  1.00 40.56           N  
ATOM   1702  CA  ASP H 219      16.366  16.817  41.968  1.00 41.08           C  
ATOM   1703  CB  ASP H 219      15.230  17.125  42.982  1.00 46.40           C  
ATOM   1704  CG  ASP H 219      13.815  16.936  42.427  1.00 52.73           C  
ATOM   1705  OD1 ASP H 219      13.558  17.276  41.241  1.00 50.35           O  
ATOM   1706  OD2 ASP H 219      12.962  16.465  43.222  1.00 55.56           O1-
ATOM   1707  C   ASP H 219      16.449  15.348  41.661  1.00 41.52           C  
ATOM   1708  O   ASP H 219      17.103  14.609  42.397  1.00 48.10           O  
ATOM   1709  N   VAL H 220      15.801  14.872  40.572  1.00 38.18           N  
ATOM   1710  CA  VAL H 220      15.766  13.446  40.352  1.00 38.85           C  
ATOM   1711  CB  VAL H 220      14.400  12.850  40.552  1.00 39.67           C  
ATOM   1712  CG1 VAL H 220      14.473  11.339  40.278  1.00 35.53           C  
ATOM   1713  CG2 VAL H 220      13.901  13.214  41.961  1.00 33.77           C  
ATOM   1714  C   VAL H 220      16.151  13.168  38.934  1.00 39.53           C  
ATOM   1715  O   VAL H 220      15.724  13.874  38.021  1.00 40.58           O  
ATOM   1716  N   TRP H 221      16.950  12.102  38.711  1.00 35.26           N  
ATOM   1717  CA  TRP H 221      17.411  11.810  37.382  1.00 34.96           C  
ATOM   1718  CB  TRP H 221      18.944  11.927  37.252  1.00 36.16           C  
ATOM   1719  CG  TRP H 221      19.489  13.322  37.458  1.00 32.71           C  
ATOM   1720  CD2 TRP H 221      20.216  14.079  36.473  1.00 33.02           C  
ATOM   1721  CD1 TRP H 221      19.451  14.092  38.583  1.00 32.46           C  
ATOM   1722  NE1 TRP H 221      20.088  15.289  38.357  1.00 33.80           N  
ATOM   1723  CE2 TRP H 221      20.566  15.293  37.065  1.00 32.27           C  
ATOM   1724  CE3 TRP H 221      20.569  13.787  35.189  1.00 33.91           C  
ATOM   1725  CZ2 TRP H 221      21.277  16.236  36.376  1.00 32.09           C  
ATOM   1726  CZ3 TRP H 221      21.275  14.745  34.494  1.00 32.72           C  
ATOM   1727  CH2 TRP H 221      21.621  15.946  35.075  1.00 32.73           C  
ATOM   1728  C   TRP H 221      17.058  10.396  37.036  1.00 35.80           C  
ATOM   1729  O   TRP H 221      16.904   9.542  37.908  1.00 39.74           O  
ATOM   1730  N   GLY H 222      16.896  10.125  35.724  1.00 38.15           N  
ATOM   1731  CA  GLY H 222      16.623   8.794  35.263  1.00 39.88           C  
ATOM   1732  C   GLY H 222      17.946   8.099  35.158  1.00 40.61           C  
ATOM   1733  O   GLY H 222      18.997   8.720  35.292  1.00 38.00           O  
ATOM   1734  N   ALA H 223      17.920   6.778  34.902  1.00 38.40           N  
ATOM   1735  CA  ALA H 223      19.099   5.961  34.800  1.00 38.87           C  
ATOM   1736  CB  ALA H 223      18.769   4.468  34.639  1.00 41.13           C  
ATOM   1737  C   ALA H 223      19.925   6.384  33.619  1.00 37.52           C  
ATOM   1738  O   ALA H 223      21.152   6.318  33.663  1.00 38.69           O  
ATOM   1739  N   GLY H 224      19.267   6.801  32.518  1.00 36.59           N  
ATOM   1740  CA  GLY H 224      19.973   7.216  31.335  1.00 35.00           C  
ATOM   1741  C   GLY H 224      19.775   6.201  30.246  1.00 38.10           C  
ATOM   1742  O   GLY H 224      19.516   5.025  30.501  1.00 37.85           O  
ATOM   1743  N   THR H 225      19.877   6.664  28.980  1.00 38.16           N  
ATOM   1744  CA  THR H 225      19.732   5.809  27.834  1.00 37.31           C  
ATOM   1745  CB  THR H 225      18.550   6.166  26.974  1.00 33.97           C  
ATOM   1746  OG1 THR H 225      17.346   6.067  27.722  1.00 37.45           O  
ATOM   1747  CG2 THR H 225      18.506   5.218  25.764  1.00 33.60           C  
ATOM   1748  C   THR H 225      20.955   5.981  26.988  1.00 38.02           C  
ATOM   1749  O   THR H 225      21.404   7.100  26.744  1.00 36.99           O  
ATOM   1750  N   THR H 226      21.529   4.866  26.498  1.00 38.97           N  
ATOM   1751  CA  THR H 226      22.713   5.013  25.709  1.00 39.20           C  
ATOM   1752  CB  THR H 226      23.815   4.075  26.123  1.00 38.68           C  
ATOM   1753  OG1 THR H 226      25.039   4.471  25.528  1.00 51.46           O  
ATOM   1754  CG2 THR H 226      23.465   2.632  25.722  1.00 40.26           C  
ATOM   1755  C   THR H 226      22.337   4.785  24.279  1.00 38.95           C  
ATOM   1756  O   THR H 226      21.747   3.767  23.918  1.00 39.51           O  
ATOM   1757  N   VAL H 227      22.652   5.768  23.416  1.00 38.70           N  
ATOM   1758  CA  VAL H 227      22.289   5.642  22.039  1.00 38.29           C  
ATOM   1759  CB  VAL H 227      21.527   6.826  21.520  1.00 36.49           C  
ATOM   1760  CG1 VAL H 227      21.287   6.642  20.014  1.00 35.03           C  
ATOM   1761  CG2 VAL H 227      20.232   6.961  22.339  1.00 37.44           C  
ATOM   1762  C   VAL H 227      23.543   5.529  21.246  1.00 40.82           C  
ATOM   1763  O   VAL H 227      24.494   6.284  21.446  1.00 39.39           O  
ATOM   1764  N   THR H 228      23.577   4.551  20.324  1.00 40.93           N  
ATOM   1765  CA  THR H 228      24.741   4.385  19.511  1.00 39.98           C  
ATOM   1766  CB  THR H 228      25.355   3.024  19.635  1.00 40.83           C  
ATOM   1767  OG1 THR H 228      25.693   2.763  20.989  1.00 39.56           O  
ATOM   1768  CG2 THR H 228      26.620   2.984  18.764  1.00 38.71           C  
ATOM   1769  C   THR H 228      24.313   4.560  18.094  1.00 39.83           C  
ATOM   1770  O   THR H 228      23.385   3.904  17.623  1.00 39.59           O  
ATOM   1771  N   VAL H 229      24.979   5.475  17.369  1.00 43.96           N  
ATOM   1772  CA  VAL H 229      24.618   5.661  15.997  1.00 44.21           C  
ATOM   1773  CB  VAL H 229      24.547   7.109  15.601  1.00 42.70           C  
ATOM   1774  CG1 VAL H 229      24.183   7.191  14.111  1.00 39.65           C  
ATOM   1775  CG2 VAL H 229      23.545   7.823  16.523  1.00 41.90           C  
ATOM   1776  C   VAL H 229      25.697   5.019  15.182  1.00 44.82           C  
ATOM   1777  O   VAL H 229      26.845   5.461  15.198  1.00 43.54           O  
ATOM   1778  N   SER H 230      25.356   3.930  14.459  1.00 47.03           N  
ATOM   1779  CA  SER H 230      26.342   3.275  13.646  1.00 49.13           C  
ATOM   1780  CB  SER H 230      27.291   2.365  14.444  1.00 49.84           C  
ATOM   1781  OG  SER H 230      28.232   1.754  13.573  1.00 51.16           O  
ATOM   1782  C   SER H 230      25.613   2.389  12.683  1.00 49.18           C  
ATOM   1783  O   SER H 230      24.492   1.959  12.948  1.00 45.30           O  
ATOM   1784  N   SER H 231      26.237   2.091  11.526  1.00 51.62           N  
ATOM   1785  CA  SER H 231      25.585   1.235  10.581  1.00 50.72           C  
ATOM   1786  CB  SER H 231      25.644   1.747   9.133  1.00 49.87           C  
ATOM   1787  OG  SER H 231      26.988   1.755   8.676  1.00 65.49           O  
ATOM   1788  C   SER H 231      26.289  -0.112  10.618  1.00 49.19           C  
ATOM   1789  O   SER H 231      27.347  -0.206  11.295  1.00 45.44           O  
ATOM   1790  OXT SER H 231      25.783  -1.065   9.967  1.00  0.00           O1-
TER    1791      SER H 231 
CONECT  160  703
CONECT  703  160
CONECT 1012 1605
CONECT 1605 1012
END
