# Supplementary material for: Fully automated antibody structure prediction using BIOVIA tools: Validation study
Source: PLoS One. 2017 May 18;12(5):e0177923. doi: 10.1371/journal.pone.0177923 (PMC5436848; doi:10.1371/journal.pone.0177923)
Supplement: S2 Dataset — Predicted structures using the Top5 framework method, Chothia CDR definition with canonical filtering and generating 50 models. These were used in the comparison against predictions using no filtering. (ZIP) [file pone.0177923.s004.zip › 4MWF_LH_FV_FinalModel.pdb]

REMARK   Accelrys Discovery Studio PDB file
REMARK   Created:  2015-04-10T06:05:43Z
SSBOND   1 CYS L   22    CYS L   87                                     
SSBOND   2 CYS H  127    CYS H  201                                     
ATOM      1  N   ILE L   1      26.391  31.783  29.545  1.00 37.88           N1+
ATOM      2  CA  ILE L   1      27.372  31.995  30.630  1.00 34.49           C  
ATOM      3  CB  ILE L   1      26.657  32.230  31.932  1.00 34.74           C  
ATOM      4  CG1 ILE L   1      27.590  32.857  32.983  1.00 34.78           C  
ATOM      5  CG2 ILE L   1      26.029  30.901  32.371  1.00 31.01           C  
ATOM      6  CD1 ILE L   1      28.752  31.961  33.401  1.00 29.31           C  
ATOM      7  C   ILE L   1      28.268  30.805  30.732  1.00 32.83           C  
ATOM      8  O   ILE L   1      27.816  29.659  30.694  1.00 31.67           O  
ATOM      9  N   GLU L   2      29.585  31.058  30.849  1.00 31.01           N  
ATOM     10  CA  GLU L   2      30.518  29.973  30.882  1.00 29.88           C  
ATOM     11  CB  GLU L   2      31.811  30.232  30.075  1.00 31.42           C  
ATOM     12  CG  GLU L   2      32.806  31.209  30.724  1.00 35.78           C  
ATOM     13  CD  GLU L   2      33.882  30.393  31.436  1.00 40.79           C  
ATOM     14  OE1 GLU L   2      34.162  29.271  30.933  1.00 42.89           O  
ATOM     15  OE2 GLU L   2      34.440  30.866  32.463  1.00 42.28           O1-
ATOM     16  C   GLU L   2      30.928  29.773  32.299  1.00 30.03           C  
ATOM     17  O   GLU L   2      31.327  30.714  32.982  1.00 30.57           O  
ATOM     18  N   LEU L   3      30.816  28.526  32.783  1.00 28.00           N  
ATOM     19  CA  LEU L   3      31.238  28.246  34.120  1.00 25.97           C  
ATOM     20  CB  LEU L   3      30.267  27.340  34.895  1.00 24.02           C  
ATOM     21  CG  LEU L   3      28.874  27.963  35.090  1.00 24.17           C  
ATOM     22  CD1 LEU L   3      28.166  28.153  33.746  1.00 27.40           C  
ATOM     23  CD2 LEU L   3      28.026  27.156  36.083  1.00 22.36           C  
ATOM     24  C   LEU L   3      32.529  27.510  34.000  1.00 26.04           C  
ATOM     25  O   LEU L   3      32.649  26.589  33.196  1.00 26.70           O  
ATOM     26  N   THR L   4      33.552  27.920  34.776  1.00 25.47           N  
ATOM     27  CA  THR L   4      34.781  27.194  34.676  1.00 25.77           C  
ATOM     28  CB  THR L   4      35.947  27.991  34.180  1.00 26.13           C  
ATOM     29  OG1 THR L   4      35.633  28.592  32.934  1.00 23.90           O  
ATOM     30  CG2 THR L   4      37.121  27.014  33.983  1.00 24.35           C  
ATOM     31  C   THR L   4      35.131  26.691  36.038  1.00 25.93           C  
ATOM     32  O   THR L   4      35.074  27.434  37.020  1.00 24.70           O  
ATOM     33  N   GLN L   5      35.509  25.399  36.123  1.00 25.41           N  
ATOM     34  CA  GLN L   5      35.846  24.818  37.391  1.00 25.79           C  
ATOM     35  CB  GLN L   5      35.236  23.424  37.622  1.00 24.61           C  
ATOM     36  CG  GLN L   5      33.707  23.472  37.715  1.00 23.52           C  
ATOM     37  CD  GLN L   5      33.194  22.090  38.088  1.00 27.00           C  
ATOM     38  OE1 GLN L   5      32.499  21.439  37.309  1.00 23.59           O  
ATOM     39  NE2 GLN L   5      33.542  21.632  39.319  1.00 24.04           N  
ATOM     40  C   GLN L   5      37.338  24.742  37.503  1.00 28.14           C  
ATOM     41  O   GLN L   5      38.044  24.415  36.549  1.00 27.95           O  
ATOM     42  N   SER L   6      37.843  25.090  38.706  1.00 29.39           N  
ATOM     43  CA  SER L   6      39.244  25.271  38.973  1.00 30.79           C  
ATOM     44  CB  SER L   6      39.491  26.124  40.227  1.00 29.14           C  
ATOM     45  OG  SER L   6      38.634  25.720  41.282  1.00 39.80           O  
ATOM     46  C   SER L   6      40.132  24.072  38.921  1.00 30.53           C  
ATOM     47  O   SER L   6      40.827  23.937  37.911  1.00 33.11           O  
ATOM     48  N   PRO L   7      40.232  23.166  39.863  1.00 30.09           N  
ATOM     49  CA  PRO L   7      41.168  22.170  39.497  1.00 29.78           C  
ATOM     50  CD  PRO L   7      40.304  23.419  41.295  1.00 30.10           C  
ATOM     51  CB  PRO L   7      41.714  21.543  40.778  1.00 29.52           C  
ATOM     52  CG  PRO L   7      40.813  22.099  41.887  1.00 30.47           C  
ATOM     53  C   PRO L   7      40.502  21.228  38.581  1.00 29.64           C  
ATOM     54  O   PRO L   7      39.366  20.846  38.852  1.00 29.49           O  
ATOM     55  N   ALA L   8      41.184  20.849  37.493  1.00 29.66           N  
ATOM     56  CA  ALA L   8      40.603  19.863  36.648  1.00 30.25           C  
ATOM     57  CB  ALA L   8      41.451  19.557  35.402  1.00 31.47           C  
ATOM     58  C   ALA L   8      40.547  18.622  37.475  1.00 29.23           C  
ATOM     59  O   ALA L   8      39.555  17.897  37.463  1.00 29.07           O  
ATOM     60  N   THR L   9      41.633  18.352  38.230  1.00 29.80           N  
ATOM     61  CA  THR L   9      41.671  17.180  39.056  1.00 29.63           C  
ATOM     62  CB  THR L   9      42.574  16.113  38.511  1.00 29.64           C  
ATOM     63  OG1 THR L   9      42.148  15.731  37.210  1.00 31.65           O  
ATOM     64  CG2 THR L   9      42.531  14.899  39.453  1.00 28.84           C  
ATOM     65  C   THR L   9      42.182  17.576  40.409  1.00 29.10           C  
ATOM     66  O   THR L   9      43.064  18.425  40.529  1.00 30.08           O  
ATOM     67  N   LEU L  10      41.619  16.971  41.477  1.00 29.22           N  
ATOM     68  CA  LEU L  10      42.065  17.290  42.804  1.00 30.50           C  
ATOM     69  CB  LEU L  10      40.956  17.952  43.645  1.00 29.62           C  
ATOM     70  CG  LEU L  10      41.421  18.526  44.995  1.00 34.05           C  
ATOM     71  CD1 LEU L  10      42.405  19.688  44.792  1.00 32.13           C  
ATOM     72  CD2 LEU L  10      40.226  18.927  45.870  1.00 40.28           C  
ATOM     73  C   LEU L  10      42.451  15.995  43.456  1.00 31.78           C  
ATOM     74  O   LEU L  10      41.635  15.081  43.557  1.00 32.23           O  
ATOM     75  N   SER L  11      43.715  15.875  43.918  1.00 31.73           N  
ATOM     76  CA  SER L  11      44.136  14.646  44.541  1.00 33.56           C  
ATOM     77  CB  SER L  11      45.494  14.126  44.040  1.00 33.84           C  
ATOM     78  OG  SER L  11      45.419  13.768  42.669  1.00 43.08           O  
ATOM     79  C   SER L  11      44.307  14.908  46.002  1.00 33.36           C  
ATOM     80  O   SER L  11      45.145  15.717  46.398  1.00 33.93           O  
ATOM     81  N   VAL L  12      43.529  14.196  46.844  1.00 32.66           N  
ATOM     82  CA  VAL L  12      43.605  14.446  48.256  1.00 31.93           C  
ATOM     83  CB  VAL L  12      42.468  15.296  48.746  1.00 32.54           C  
ATOM     84  CG1 VAL L  12      42.496  16.634  47.986  1.00 17.30           C  
ATOM     85  CG2 VAL L  12      41.153  14.512  48.587  1.00 19.09           C  
ATOM     86  C   VAL L  12      43.505  13.143  48.987  1.00 31.62           C  
ATOM     87  O   VAL L  12      42.943  12.172  48.485  1.00 31.67           O  
ATOM     88  N   SER L  13      44.075  13.100  50.211  1.00 30.99           N  
ATOM     89  CA  SER L  13      44.018  11.936  51.048  1.00 31.28           C  
ATOM     90  CB  SER L  13      45.117  11.893  52.125  1.00 32.22           C  
ATOM     91  OG  SER L  13      46.401  11.858  51.525  1.00 35.02           O  
ATOM     92  C   SER L  13      42.723  11.990  51.785  1.00 30.32           C  
ATOM     93  O   SER L  13      42.062  13.025  51.851  1.00 29.79           O  
ATOM     94  N   PRO L  14      42.346  10.883  52.351  1.00 30.31           N  
ATOM     95  CA  PRO L  14      41.125  10.860  53.098  1.00 32.03           C  
ATOM     96  CD  PRO L  14      42.657   9.592  51.762  1.00 29.21           C  
ATOM     97  CB  PRO L  14      40.820   9.386  53.345  1.00 31.98           C  
ATOM     98  CG  PRO L  14      41.483   8.677  52.149  1.00 28.80           C  
ATOM     99  C   PRO L  14      41.286  11.671  54.341  1.00 33.19           C  
ATOM    100  O   PRO L  14      42.374  11.674  54.914  1.00 33.94           O  
ATOM    101  N   GLY L  15      40.219  12.374  54.765  1.00 33.56           N  
ATOM    102  CA  GLY L  15      40.265  13.147  55.971  1.00 34.30           C  
ATOM    103  C   GLY L  15      40.611  14.569  55.643  1.00 34.67           C  
ATOM    104  O   GLY L  15      40.354  15.471  56.438  1.00 35.28           O  
ATOM    105  N   GLU L  16      41.191  14.813  54.451  1.00 32.69           N  
ATOM    106  CA  GLU L  16      41.581  16.145  54.067  1.00 32.45           C  
ATOM    107  CB  GLU L  16      42.593  16.210  52.907  1.00 33.05           C  
ATOM    108  CG  GLU L  16      43.996  15.713  53.265  1.00 33.55           C  
ATOM    109  CD  GLU L  16      44.906  16.003  52.076  1.00 41.50           C  
ATOM    110  OE1 GLU L  16      44.372  16.381  51.000  1.00 43.63           O  
ATOM    111  OE2 GLU L  16      46.148  15.855  52.228  1.00 53.34           O1-
ATOM    112  C   GLU L  16      40.359  16.873  53.609  1.00 32.40           C  
ATOM    113  O   GLU L  16      39.305  16.271  53.423  1.00 31.15           O  
ATOM    114  N   ARG L  17      40.462  18.210  53.447  1.00 32.65           N  
ATOM    115  CA  ARG L  17      39.321  18.956  53.001  1.00 31.98           C  
ATOM    116  CB  ARG L  17      39.126  20.313  53.689  1.00 32.85           C  
ATOM    117  CG  ARG L  17      40.254  21.314  53.440  1.00 35.50           C  
ATOM    118  CD  ARG L  17      39.885  22.700  53.958  1.00 45.11           C  
ATOM    119  NE  ARG L  17      39.139  22.477  55.227  1.00 48.37           N  
ATOM    120  CZ  ARG L  17      38.197  23.377  55.634  1.00 60.06           C  
ATOM    121  NH1 ARG L  17      37.988  24.517  54.914  1.00 37.23           N1+
ATOM    122  NH2 ARG L  17      37.459  23.130  56.756  0.90 34.28           N  
ATOM    123  C   ARG L  17      39.497  19.262  51.549  1.00 31.21           C  
ATOM    124  O   ARG L  17      40.602  19.540  51.084  1.00 31.54           O  
ATOM    125  N   ALA L  18      38.389  19.210  50.785  1.00 30.47           N  
ATOM    126  CA  ALA L  18      38.489  19.504  49.387  1.00 28.82           C  
ATOM    127  CB  ALA L  18      37.893  18.413  48.482  1.00 28.24           C  
ATOM    128  C   ALA L  18      37.735  20.766  49.120  1.00 27.61           C  
ATOM    129  O   ALA L  18      36.643  20.981  49.644  1.00 28.15           O  
ATOM    130  N   THR L  19      38.328  21.655  48.302  1.00 26.33           N  
ATOM    131  CA  THR L  19      37.682  22.887  47.956  1.00 26.45           C  
ATOM    132  CB  THR L  19      38.437  24.093  48.435  1.00 26.81           C  
ATOM    133  OG1 THR L  19      38.573  24.056  49.849  1.00 31.10           O  
ATOM    134  CG2 THR L  19      37.687  25.363  48.004  1.00 26.63           C  
ATOM    135  C   THR L  19      37.635  22.957  46.463  1.00 26.54           C  
ATOM    136  O   THR L  19      38.675  22.976  45.804  1.00 27.65           O  
ATOM    137  N   LEU L  20      36.419  23.003  45.882  1.00 26.61           N  
ATOM    138  CA  LEU L  20      36.324  23.069  44.450  1.00 25.64           C  
ATOM    139  CB  LEU L  20      35.404  21.999  43.835  1.00 24.74           C  
ATOM    140  CG  LEU L  20      35.875  20.559  44.112  1.00 27.21           C  
ATOM    141  CD1 LEU L  20      35.679  20.169  45.581  1.00 28.18           C  
ATOM    142  CD2 LEU L  20      35.231  19.556  43.151  1.00 30.47           C  
ATOM    143  C   LEU L  20      35.766  24.406  44.082  1.00 26.28           C  
ATOM    144  O   LEU L  20      34.851  24.906  44.734  1.00 27.16           O  
ATOM    145  N   SER L  21      36.305  25.029  43.013  1.00 27.11           N  
ATOM    146  CA  SER L  21      35.807  26.328  42.661  1.00 27.78           C  
ATOM    147  CB  SER L  21      36.865  27.441  42.559  1.00 28.52           C  
ATOM    148  OG  SER L  21      37.376  27.765  43.842  1.00 32.66           O  
ATOM    149  C   SER L  21      35.114  26.285  41.338  1.00 28.13           C  
ATOM    150  O   SER L  21      35.442  25.490  40.459  1.00 27.84           O  
ATOM    151  N   CYS L  22      34.091  27.151  41.203  1.00 29.06           N  
ATOM    152  CA  CYS L  22      33.342  27.306  39.989  1.00 29.21           C  
ATOM    153  CB  CYS L  22      31.944  26.642  40.054  1.00 28.36           C  
ATOM    154  SG  CYS L  22      30.973  26.812  38.522  1.00 30.85           S  
ATOM    155  C   CYS L  22      33.175  28.785  39.783  1.00 30.64           C  
ATOM    156  O   CYS L  22      32.562  29.473  40.600  1.00 31.36           O  
ATOM    157  N   ARG L  23      33.725  29.313  38.667  1.00 29.77           N  
ATOM    158  CA  ARG L  23      33.681  30.726  38.386  1.00 30.30           C  
ATOM    159  CB  ARG L  23      35.043  31.277  37.932  1.00 31.28           C  
ATOM    160  CG  ARG L  23      36.204  30.935  38.863  1.00 38.87           C  
ATOM    161  CD  ARG L  23      37.570  31.047  38.180  1.00 67.27           C  
ATOM    162  NE  ARG L  23      37.564  30.106  37.022  1.00 64.11           N  
ATOM    163  CZ  ARG L  23      38.658  29.980  36.213  1.00 85.71           C  
ATOM    164  NH1 ARG L  23      39.817  30.631  36.521  1.00 54.53           N1+
ATOM    165  NH2 ARG L  23      38.588  29.217  35.083  1.00 52.49           N  
ATOM    166  C   ARG L  23      32.780  30.909  37.202  1.00 29.79           C  
ATOM    167  O   ARG L  23      32.730  30.056  36.318  1.00 30.26           O  
ATOM    168  N   ALA L  24      32.045  32.038  37.144  1.00 29.14           N  
ATOM    169  CA  ALA L  24      31.150  32.259  36.040  1.00 29.16           C  
ATOM    170  CB  ALA L  24      29.687  32.474  36.466  1.00 28.80           C  
ATOM    171  C   ALA L  24      31.589  33.482  35.290  1.00 30.17           C  
ATOM    172  O   ALA L  24      32.125  34.423  35.869  1.00 32.27           O  
ATOM    173  N   SER L  25      31.329  33.504  33.962  1.00 43.23           N  
ATOM    174  CA  SER L  25      31.692  34.597  33.098  1.00 46.83           C  
ATOM    175  CB  SER L  25      31.391  34.310  31.617  1.00 48.88           C  
ATOM    176  OG  SER L  25      31.775  35.421  30.820  1.00 51.42           O  
ATOM    177  C   SER L  25      30.935  35.833  33.485  1.00 49.20           C  
ATOM    178  O   SER L  25      31.462  36.942  33.392  1.00 51.31           O  
ATOM    179  N   GLN L  26      29.669  35.666  33.913  1.00 49.83           N  
ATOM    180  CA  GLN L  26      28.841  36.768  34.314  1.00 50.32           C  
ATOM    181  CB  GLN L  26      27.646  37.006  33.374  1.00 51.35           C  
ATOM    182  CG  GLN L  26      28.026  37.680  32.054  1.00 54.92           C  
ATOM    183  CD  GLN L  26      27.980  39.185  32.291  1.00 57.40           C  
ATOM    184  OE1 GLN L  26      27.144  39.682  33.046  1.00 58.37           O  
ATOM    185  NE2 GLN L  26      28.895  39.935  31.623  1.00 70.89           N  
ATOM    186  C   GLN L  26      28.280  36.420  35.655  1.00 48.33           C  
ATOM    187  O   GLN L  26      28.374  35.281  36.106  1.00 48.95           O  
ATOM    188  N   SER L  27      27.699  37.415  36.346  0.83 45.27           N  
ATOM    189  CA  SER L  27      27.153  37.122  37.634  0.83 44.88           C  
ATOM    190  CB  SER L  27      26.769  38.378  38.429  0.83 44.45           C  
ATOM    191  OG  SER L  27      26.241  38.011  39.693  0.83 42.32           O  
ATOM    192  C   SER L  27      25.931  36.292  37.426  0.83 47.34           C  
ATOM    193  O   SER L  27      25.147  36.536  36.510  0.83 51.17           O  
ATOM    194  N   VAL L  28      25.755  35.253  38.262  1.00 43.94           N  
ATOM    195  CA  VAL L  28      24.584  34.442  38.127  1.00 40.98           C  
ATOM    196  CB  VAL L  28      24.888  33.009  37.780  1.00 38.91           C  
ATOM    197  CG1 VAL L  28      25.521  32.964  36.379  1.00 36.66           C  
ATOM    198  CG2 VAL L  28      25.794  32.408  38.863  1.00 40.92           C  
ATOM    199  C   VAL L  28      23.873  34.446  39.432  1.00 40.94           C  
ATOM    200  O   VAL L  28      23.101  33.538  39.733  1.00 40.05           O  
ATOM    201  N   SER L  29      24.110  35.493  40.240  0.83 42.96           N  
ATOM    202  CA  SER L  29      23.381  35.607  41.461  0.83 41.19           C  
ATOM    203  CB  SER L  29      21.871  35.821  41.218  0.83 39.17           C  
ATOM    204  OG  SER L  29      21.203  36.180  42.419  0.75 27.39           O  
ATOM    205  C   SER L  29      23.610  34.373  42.285  0.83 41.69           C  
ATOM    206  O   SER L  29      24.708  33.823  42.350  0.83 44.33           O  
ATOM    207  N   SER L  30      22.559  33.977  43.019  1.00 42.21           N  
ATOM    208  CA  SER L  30      22.543  32.836  43.885  1.00 43.54           C  
ATOM    209  CB  SER L  30      21.534  33.020  45.031  1.00 25.99           C  
ATOM    210  OG  SER L  30      21.548  31.893  45.893  1.00 26.64           O  
ATOM    211  C   SER L  30      22.189  31.554  43.166  1.00 40.60           C  
ATOM    212  O   SER L  30      22.159  30.505  43.807  1.00 42.92           O  
ATOM    213  N   ASN L  31      21.886  31.566  41.851  1.00 31.86           N  
ATOM    214  CA  ASN L  31      21.399  30.355  41.225  1.00 30.32           C  
ATOM    215  CB  ASN L  31      20.547  30.652  39.981  1.00 28.50           C  
ATOM    216  CG  ASN L  31      19.390  31.547  40.401  1.00 34.64           C  
ATOM    217  OD1 ASN L  31      18.776  32.214  39.571  1.00 37.92           O  
ATOM    218  ND2 ASN L  31      19.093  31.583  41.728  1.00 37.41           N  
ATOM    219  C   ASN L  31      22.540  29.493  40.743  1.00 35.72           C  
ATOM    220  O   ASN L  31      22.989  29.645  39.609  1.00 36.62           O  
ATOM    221  N   LEU L  32      22.990  28.513  41.567  1.00 22.55           N  
ATOM    222  CA  LEU L  32      24.112  27.701  41.233  1.00 22.21           C  
ATOM    223  CB  LEU L  32      25.435  28.362  41.669  1.00 21.07           C  
ATOM    224  CG  LEU L  32      26.724  27.660  41.204  1.00 24.28           C  
ATOM    225  CD1 LEU L  32      26.945  26.333  41.938  1.00 16.08           C  
ATOM    226  CD2 LEU L  32      26.756  27.510  39.674  1.00 20.62           C  
ATOM    227  C   LEU L  32      23.917  26.409  41.965  1.00 22.49           C  
ATOM    228  O   LEU L  32      23.545  26.407  43.138  1.00 22.56           O  
ATOM    229  N   ALA L  33      24.141  25.267  41.282  1.00 22.44           N  
ATOM    230  CA  ALA L  33      23.941  23.991  41.915  1.00 20.59           C  
ATOM    231  CB  ALA L  33      22.739  23.218  41.350  1.00 19.60           C  
ATOM    232  C   ALA L  33      25.157  23.136  41.702  1.00 20.07           C  
ATOM    233  O   ALA L  33      25.925  23.348  40.764  1.00 20.00           O  
ATOM    234  N   TRP L  34      25.372  22.151  42.600  1.00 19.51           N  
ATOM    235  CA  TRP L  34      26.502  21.267  42.490  1.00 18.70           C  
ATOM    236  CB  TRP L  34      27.434  21.323  43.711  1.00 18.19           C  
ATOM    237  CG  TRP L  34      28.162  22.638  43.847  1.00 18.08           C  
ATOM    238  CD2 TRP L  34      29.458  22.902  43.289  1.00 16.20           C  
ATOM    239  CD1 TRP L  34      27.774  23.782  44.481  1.00 15.40           C  
ATOM    240  NE1 TRP L  34      28.746  24.745  44.346  1.00 18.94           N  
ATOM    241  CE2 TRP L  34      29.789  24.216  43.616  1.00 20.91           C  
ATOM    242  CE3 TRP L  34      30.304  22.113  42.562  1.00 17.67           C  
ATOM    243  CZ2 TRP L  34      30.975  24.766  43.218  1.00 23.83           C  
ATOM    244  CZ3 TRP L  34      31.500  22.669  42.164  1.00 20.42           C  
ATOM    245  CH2 TRP L  34      31.828  23.970  42.485  1.00 18.40           C  
ATOM    246  C   TRP L  34      26.001  19.856  42.378  1.00 20.01           C  
ATOM    247  O   TRP L  34      25.018  19.479  43.015  1.00 20.45           O  
ATOM    248  N   TYR L  35      26.681  19.034  41.548  1.00 19.85           N  
ATOM    249  CA  TYR L  35      26.277  17.666  41.359  1.00 19.53           C  
ATOM    250  CB  TYR L  35      25.772  17.357  39.938  1.00 17.84           C  
ATOM    251  CG  TYR L  35      24.530  18.136  39.675  1.00 19.48           C  
ATOM    252  CD1 TYR L  35      23.314  17.710  40.154  1.00 19.79           C  
ATOM    253  CD2 TYR L  35      24.577  19.293  38.937  1.00 19.03           C  
ATOM    254  CE1 TYR L  35      22.170  18.429  39.901  1.00 17.74           C  
ATOM    255  CE2 TYR L  35      23.438  20.018  38.681  1.00 18.41           C  
ATOM    256  CZ  TYR L  35      22.227  19.586  39.163  1.00 18.97           C  
ATOM    257  OH  TYR L  35      21.055  20.327  38.899  1.00 22.91           O  
ATOM    258  C   TYR L  35      27.472  16.780  41.552  1.00 20.23           C  
ATOM    259  O   TYR L  35      28.608  17.171  41.289  1.00 20.89           O  
ATOM    260  N   GLN L  36      27.227  15.545  42.036  1.00 19.01           N  
ATOM    261  CA  GLN L  36      28.267  14.572  42.224  1.00 20.06           C  
ATOM    262  CB  GLN L  36      28.273  13.965  43.638  1.00 20.24           C  
ATOM    263  CG  GLN L  36      29.371  12.922  43.865  1.00 21.05           C  
ATOM    264  CD  GLN L  36      29.162  12.319  45.248  1.00 28.05           C  
ATOM    265  OE1 GLN L  36      28.043  11.979  45.626  1.00 21.99           O  
ATOM    266  NE2 GLN L  36      30.267  12.186  46.029  1.00 19.69           N  
ATOM    267  C   GLN L  36      27.985  13.440  41.285  1.00 20.20           C  
ATOM    268  O   GLN L  36      26.846  12.990  41.179  1.00 20.58           O  
ATOM    269  N   GLN L  37      29.013  12.955  40.557  1.00 19.17           N  
ATOM    270  CA  GLN L  37      28.763  11.848  39.679  1.00 21.11           C  
ATOM    271  CB  GLN L  37      28.788  12.222  38.186  1.00 18.53           C  
ATOM    272  CG  GLN L  37      28.494  11.039  37.261  1.00 23.29           C  
ATOM    273  CD  GLN L  37      28.548  11.533  35.821  1.00 19.81           C  
ATOM    274  OE1 GLN L  37      29.046  12.623  35.545  1.00 26.89           O  
ATOM    275  NE2 GLN L  37      28.023  10.710  34.875  1.00 28.18           N  
ATOM    276  C   GLN L  37      29.822  10.814  39.899  1.00 21.96           C  
ATOM    277  O   GLN L  37      30.989  11.019  39.565  1.00 21.76           O  
ATOM    278  N   LYS L  38      29.422   9.659  40.464  1.00 23.08           N  
ATOM    279  CA  LYS L  38      30.331   8.573  40.702  1.00 25.60           C  
ATOM    280  CB  LYS L  38      29.892   7.652  41.852  1.00 24.57           C  
ATOM    281  CG  LYS L  38      29.898   8.373  43.201  1.00 26.35           C  
ATOM    282  CD  LYS L  38      29.150   7.636  44.311  1.00 24.26           C  
ATOM    283  CE  LYS L  38      29.145   8.394  45.640  1.00 30.76           C  
ATOM    284  NZ  LYS L  38      28.385   7.635  46.659  1.00 36.55           N1+
ATOM    285  C   LYS L  38      30.419   7.781  39.436  1.00 28.26           C  
ATOM    286  O   LYS L  38      29.570   7.910  38.556  1.00 29.44           O  
ATOM    287  N   PRO L  39      31.428   6.963  39.302  1.00 30.35           N  
ATOM    288  CA  PRO L  39      31.590   6.252  38.068  1.00 30.95           C  
ATOM    289  CD  PRO L  39      32.700   7.187  39.970  1.00 30.48           C  
ATOM    290  CB  PRO L  39      32.957   5.579  38.153  1.00 31.62           C  
ATOM    291  CG  PRO L  39      33.759   6.532  39.062  1.00 31.17           C  
ATOM    292  C   PRO L  39      30.457   5.336  37.756  1.00 31.47           C  
ATOM    293  O   PRO L  39      30.034   4.575  38.624  1.00 31.32           O  
ATOM    294  N   GLY L  40      29.959   5.402  36.505  1.00 32.22           N  
ATOM    295  CA  GLY L  40      28.917   4.531  36.049  1.00 32.24           C  
ATOM    296  C   GLY L  40      27.609   4.909  36.671  1.00 32.65           C  
ATOM    297  O   GLY L  40      26.699   4.084  36.735  1.00 33.96           O  
ATOM    298  N   GLN L  41      27.461   6.160  37.148  1.00 30.39           N  
ATOM    299  CA  GLN L  41      26.206   6.478  37.769  1.00 27.87           C  
ATOM    300  CB  GLN L  41      26.287   6.563  39.305  1.00 27.97           C  
ATOM    301  CG  GLN L  41      26.658   5.232  39.967  1.00 32.98           C  
ATOM    302  CD  GLN L  41      26.709   5.428  41.476  1.00 51.27           C  
ATOM    303  OE1 GLN L  41      26.413   6.506  41.988  1.00 29.01           O  
ATOM    304  NE2 GLN L  41      27.092   4.351  42.214  1.00 59.93           N  
ATOM    305  C   GLN L  41      25.712   7.798  37.264  1.00 26.45           C  
ATOM    306  O   GLN L  41      26.449   8.566  36.650  1.00 24.12           O  
ATOM    307  N   ALA L  42      24.408   8.070  37.487  1.00 25.20           N  
ATOM    308  CA  ALA L  42      23.799   9.310  37.095  1.00 24.75           C  
ATOM    309  CB  ALA L  42      22.264   9.259  37.089  1.00 26.15           C  
ATOM    310  C   ALA L  42      24.217  10.355  38.088  1.00 24.55           C  
ATOM    311  O   ALA L  42      24.611  10.031  39.207  1.00 22.59           O  
ATOM    312  N   PRO L  43      24.148  11.605  37.706  1.00 24.23           N  
ATOM    313  CA  PRO L  43      24.552  12.668  38.594  1.00 23.70           C  
ATOM    314  CD  PRO L  43      24.354  11.956  36.309  1.00 24.30           C  
ATOM    315  CB  PRO L  43      24.651  13.917  37.721  1.00 22.33           C  
ATOM    316  CG  PRO L  43      24.992  13.356  36.326  1.00 21.34           C  
ATOM    317  C   PRO L  43      23.619  12.797  39.762  1.00 23.90           C  
ATOM    318  O   PRO L  43      22.458  12.402  39.656  1.00 24.34           O  
ATOM    319  N   ARG L  44      24.125  13.327  40.896  1.00 23.46           N  
ATOM    320  CA  ARG L  44      23.361  13.464  42.107  1.00 23.15           C  
ATOM    321  CB  ARG L  44      23.965  12.595  43.222  1.00 24.96           C  
ATOM    322  CG  ARG L  44      23.341  12.724  44.610  1.00 27.76           C  
ATOM    323  CD  ARG L  44      24.178  11.980  45.655  1.00 35.74           C  
ATOM    324  NE  ARG L  44      23.557  12.161  46.995  1.00 39.75           N  
ATOM    325  CZ  ARG L  44      24.150  11.583  48.081  1.00 46.29           C  
ATOM    326  NH1 ARG L  44      25.290  10.850  47.916  1.00 33.15           N1+
ATOM    327  NH2 ARG L  44      23.612  11.738  49.327  1.00 41.98           N  
ATOM    328  C   ARG L  44      23.451  14.897  42.548  1.00 22.66           C  
ATOM    329  O   ARG L  44      24.525  15.492  42.524  1.00 22.04           O  
ATOM    330  N   LEU L  45      22.320  15.486  42.993  1.00 21.90           N  
ATOM    331  CA  LEU L  45      22.287  16.875  43.382  1.00 21.50           C  
ATOM    332  CB  LEU L  45      20.871  17.469  43.304  1.00 21.75           C  
ATOM    333  CG  LEU L  45      20.767  18.930  43.776  1.00 25.82           C  
ATOM    334  CD1 LEU L  45      21.556  19.879  42.861  1.00 14.72           C  
ATOM    335  CD2 LEU L  45      19.299  19.349  43.950  1.00 17.18           C  
ATOM    336  C   LEU L  45      22.747  17.034  44.802  1.00 21.90           C  
ATOM    337  O   LEU L  45      22.137  16.487  45.719  1.00 22.43           O  
ATOM    338  N   LEU L  46      23.922  17.675  44.992  1.00 21.40           N  
ATOM    339  CA  LEU L  46      24.455  18.005  46.289  1.00 22.32           C  
ATOM    340  CB  LEU L  46      25.985  18.096  46.260  1.00 23.48           C  
ATOM    341  CG  LEU L  46      26.640  16.739  45.953  1.00 23.64           C  
ATOM    342  CD1 LEU L  46      28.165  16.843  45.927  1.00 32.75           C  
ATOM    343  CD2 LEU L  46      26.158  15.651  46.925  1.00 22.73           C  
ATOM    344  C   LEU L  46      23.930  19.291  46.871  1.00 23.56           C  
ATOM    345  O   LEU L  46      23.481  19.323  48.017  1.00 23.38           O  
ATOM    346  N   ILE L  47      23.986  20.396  46.089  1.00 21.95           N  
ATOM    347  CA  ILE L  47      23.613  21.681  46.614  1.00 22.10           C  
ATOM    348  CB  ILE L  47      24.790  22.454  47.126  1.00 22.62           C  
ATOM    349  CG1 ILE L  47      25.448  21.668  48.271  1.00 21.73           C  
ATOM    350  CG2 ILE L  47      24.318  23.860  47.532  1.00 22.78           C  
ATOM    351  CD1 ILE L  47      26.775  22.252  48.740  1.00 20.91           C  
ATOM    352  C   ILE L  47      22.938  22.494  45.552  1.00 23.94           C  
ATOM    353  O   ILE L  47      23.212  22.340  44.361  1.00 24.62           O  
ATOM    354  N   TYR L  48      21.989  23.361  45.968  1.00 24.54           N  
ATOM    355  CA  TYR L  48      21.361  24.261  45.045  1.00 25.52           C  
ATOM    356  CB  TYR L  48      20.026  23.770  44.436  1.00 25.17           C  
ATOM    357  CG  TYR L  48      18.936  23.670  45.449  1.00 27.38           C  
ATOM    358  CD1 TYR L  48      18.169  24.766  45.753  1.00 38.18           C  
ATOM    359  CD2 TYR L  48      18.657  22.482  46.079  1.00 33.40           C  
ATOM    360  CE1 TYR L  48      17.152  24.686  46.674  1.00 35.61           C  
ATOM    361  CE2 TYR L  48      17.644  22.392  47.003  1.00 32.23           C  
ATOM    362  CZ  TYR L  48      16.888  23.497  47.304  1.00 31.78           C  
ATOM    363  OH  TYR L  48      15.844  23.412  48.250  1.00 32.70           O  
ATOM    364  C   TYR L  48      21.174  25.570  45.754  1.00 26.23           C  
ATOM    365  O   TYR L  48      21.273  25.640  46.977  1.00 25.83           O  
ATOM    366  N   GLY L  49      20.973  26.663  44.994  1.00 30.86           N  
ATOM    367  CA  GLY L  49      20.812  27.940  45.630  1.00 29.69           C  
ATOM    368  C   GLY L  49      22.156  28.335  46.155  1.00 28.59           C  
ATOM    369  O   GLY L  49      22.286  29.250  46.966  1.00 28.08           O  
ATOM    370  N   ALA L  50      23.190  27.609  45.703  1.00 28.92           N  
ATOM    371  CA  ALA L  50      24.567  27.869  46.016  1.00 33.06           C  
ATOM    372  CB  ALA L  50      24.951  29.343  45.797  1.00 33.90           C  
ATOM    373  C   ALA L  50      24.904  27.514  47.428  1.00 37.38           C  
ATOM    374  O   ALA L  50      26.082  27.355  47.753  1.00 38.61           O  
ATOM    375  N   SER L  51      23.914  27.313  48.313  1.00 37.87           N  
ATOM    376  CA  SER L  51      24.369  27.018  49.641  1.00 39.42           C  
ATOM    377  CB  SER L  51      24.470  28.279  50.509  1.00 40.26           C  
ATOM    378  OG  SER L  51      24.959  27.935  51.794  1.00 38.86           O  
ATOM    379  C   SER L  51      23.410  26.087  50.299  1.00 40.61           C  
ATOM    380  O   SER L  51      23.617  25.695  51.448  1.00 39.08           O  
ATOM    381  N   THR L  52      22.363  25.653  49.576  1.00 26.50           N  
ATOM    382  CA  THR L  52      21.368  24.841  50.224  1.00 27.74           C  
ATOM    383  CB  THR L  52      19.986  25.044  49.667  1.00 28.39           C  
ATOM    384  OG1 THR L  52      19.607  26.408  49.773  1.00 27.59           O  
ATOM    385  CG2 THR L  52      18.998  24.170  50.457  1.00 26.49           C  
ATOM    386  C   THR L  52      21.707  23.405  49.983  1.00 28.86           C  
ATOM    387  O   THR L  52      21.818  22.963  48.842  1.00 29.15           O  
ATOM    388  N   ARG L  53      21.883  22.635  51.074  1.00 29.19           N  
ATOM    389  CA  ARG L  53      22.224  21.248  50.942  1.00 30.60           C  
ATOM    390  CB  ARG L  53      22.897  20.698  52.215  1.00 30.92           C  
ATOM    391  CG  ARG L  53      23.468  19.288  52.081  1.00 33.73           C  
ATOM    392  CD  ARG L  53      24.445  18.917  53.201  1.00 31.59           C  
ATOM    393  NE  ARG L  53      23.793  19.226  54.505  1.00 40.72           N  
ATOM    394  CZ  ARG L  53      23.968  20.455  55.071  1.00 55.63           C  
ATOM    395  NH1 ARG L  53      24.734  21.389  54.435  1.00 40.65           N1+
ATOM    396  NH2 ARG L  53      23.382  20.754  56.268  1.00 45.10           N  
ATOM    397  C   ARG L  53      20.965  20.487  50.650  1.00 31.30           C  
ATOM    398  O   ARG L  53      19.936  20.700  51.289  1.00 31.43           O  
ATOM    399  N   ALA L  54      21.022  19.573  49.658  1.00 30.88           N  
ATOM    400  CA  ALA L  54      19.876  18.801  49.261  1.00 30.64           C  
ATOM    401  CB  ALA L  54      20.040  18.108  47.898  1.00 30.28           C  
ATOM    402  C   ALA L  54      19.647  17.743  50.293  1.00 32.43           C  
ATOM    403  O   ALA L  54      20.535  17.415  51.078  1.00 31.22           O  
ATOM    404  N   THR L  55      18.426  17.177  50.329  1.00 35.00           N  
ATOM    405  CA  THR L  55      18.133  16.201  51.336  1.00 36.87           C  
ATOM    406  CB  THR L  55      16.679  15.835  51.422  1.00 38.70           C  
ATOM    407  OG1 THR L  55      16.245  15.256  50.200  1.00 40.42           O  
ATOM    408  CG2 THR L  55      15.862  17.100  51.735  1.00 39.40           C  
ATOM    409  C   THR L  55      18.899  14.946  51.061  1.00 36.54           C  
ATOM    410  O   THR L  55      19.104  14.561  49.911  1.00 36.01           O  
ATOM    411  N   GLY L  56      19.359  14.286  52.143  1.00 36.91           N  
ATOM    412  CA  GLY L  56      20.053  13.033  52.041  1.00 35.74           C  
ATOM    413  C   GLY L  56      21.511  13.277  51.828  1.00 35.78           C  
ATOM    414  O   GLY L  56      22.289  12.331  51.711  1.00 36.84           O  
ATOM    415  N   ILE L  57      21.929  14.556  51.793  1.00 33.19           N  
ATOM    416  CA  ILE L  57      23.316  14.832  51.549  1.00 30.72           C  
ATOM    417  CB  ILE L  57      23.541  16.056  50.711  1.00 30.61           C  
ATOM    418  CG1 ILE L  57      22.914  15.892  49.316  1.00 29.11           C  
ATOM    419  CG2 ILE L  57      25.056  16.319  50.671  1.00 29.56           C  
ATOM    420  CD1 ILE L  57      23.506  14.737  48.509  1.00 27.74           C  
ATOM    421  C   ILE L  57      23.985  15.072  52.865  1.00 30.66           C  
ATOM    422  O   ILE L  57      23.516  15.852  53.691  1.00 29.58           O  
ATOM    423  N   PRO L  58      25.091  14.407  53.066  1.00 30.86           N  
ATOM    424  CA  PRO L  58      25.855  14.480  54.283  1.00 31.14           C  
ATOM    425  CD  PRO L  58      25.774  13.677  52.011  1.00 32.57           C  
ATOM    426  CB  PRO L  58      27.023  13.512  54.088  1.00 31.94           C  
ATOM    427  CG  PRO L  58      27.191  13.446  52.558  1.00 30.15           C  
ATOM    428  C   PRO L  58      26.299  15.886  54.569  1.00 31.14           C  
ATOM    429  O   PRO L  58      26.495  16.667  53.640  1.00 31.12           O  
ATOM    430  N   ALA L  59      26.474  16.201  55.866  1.00 30.53           N  
ATOM    431  CA  ALA L  59      26.810  17.487  56.411  1.00 30.24           C  
ATOM    432  CB  ALA L  59      26.856  17.487  57.948  1.00 31.80           C  
ATOM    433  C   ALA L  59      28.149  17.945  55.922  1.00 30.32           C  
ATOM    434  O   ALA L  59      28.407  19.144  55.844  1.00 29.36           O  
ATOM    435  N   ARG L  60      29.058  17.008  55.611  1.00 29.51           N  
ATOM    436  CA  ARG L  60      30.392  17.380  55.233  1.00 29.56           C  
ATOM    437  CB  ARG L  60      31.352  16.197  55.003  1.00 30.08           C  
ATOM    438  CG  ARG L  60      30.958  15.220  53.896  1.00 28.21           C  
ATOM    439  CD  ARG L  60      31.994  14.104  53.737  1.00 31.79           C  
ATOM    440  NE  ARG L  60      31.510  13.149  52.703  1.00 24.28           N  
ATOM    441  CZ  ARG L  60      30.722  12.099  53.069  1.00 42.85           C  
ATOM    442  NH1 ARG L  60      30.306  11.980  54.364  1.00 27.89           N1+
ATOM    443  NH2 ARG L  60      30.352  11.167  52.143  1.00 29.88           N  
ATOM    444  C   ARG L  60      30.372  18.227  53.994  1.00 29.43           C  
ATOM    445  O   ARG L  60      31.310  18.990  53.763  1.00 30.24           O  
ATOM    446  N   PHE L  61      29.339  18.081  53.136  1.00 27.27           N  
ATOM    447  CA  PHE L  61      29.273  18.862  51.930  1.00 27.33           C  
ATOM    448  CB  PHE L  61      28.422  18.208  50.826  1.00 27.15           C  
ATOM    449  CG  PHE L  61      29.095  16.968  50.342  1.00 28.01           C  
ATOM    450  CD1 PHE L  61      30.032  17.029  49.337  1.00 27.07           C  
ATOM    451  CD2 PHE L  61      28.787  15.740  50.883  1.00 30.00           C  
ATOM    452  CE1 PHE L  61      30.653  15.891  48.882  1.00 29.19           C  
ATOM    453  CE2 PHE L  61      29.404  14.596  50.430  1.00 33.71           C  
ATOM    454  CZ  PHE L  61      30.340  14.669  49.427  1.00 29.57           C  
ATOM    455  C   PHE L  61      28.641  20.198  52.220  1.00 27.46           C  
ATOM    456  O   PHE L  61      27.634  20.282  52.921  1.00 27.02           O  
ATOM    457  N   SER L  62      29.231  21.292  51.682  1.00 25.71           N  
ATOM    458  CA  SER L  62      28.677  22.605  51.882  1.00 27.19           C  
ATOM    459  CB  SER L  62      29.207  23.304  53.145  1.00 28.33           C  
ATOM    460  OG  SER L  62      30.611  23.487  53.045  1.00 31.27           O  
ATOM    461  C   SER L  62      29.038  23.463  50.704  1.00 26.86           C  
ATOM    462  O   SER L  62      30.065  23.250  50.061  1.00 26.13           O  
ATOM    463  N   GLY L  63      28.195  24.476  50.394  1.00 26.25           N  
ATOM    464  CA  GLY L  63      28.468  25.320  49.264  1.00 26.84           C  
ATOM    465  C   GLY L  63      28.310  26.748  49.680  1.00 27.59           C  
ATOM    466  O   GLY L  63      27.546  27.064  50.592  1.00 27.30           O  
ATOM    467  N   SER L  64      29.042  27.655  49.002  1.00 26.50           N  
ATOM    468  CA  SER L  64      28.954  29.046  49.339  1.00 27.82           C  
ATOM    469  CB  SER L  64      29.886  29.453  50.493  1.00 27.94           C  
ATOM    470  OG  SER L  64      31.243  29.257  50.120  1.00 29.83           O  
ATOM    471  C   SER L  64      29.347  29.856  48.145  1.00 27.55           C  
ATOM    472  O   SER L  64      29.749  29.320  47.112  1.00 25.84           O  
ATOM    473  N   GLY L  65      29.238  31.195  48.270  1.00 26.17           N  
ATOM    474  CA  GLY L  65      29.624  32.063  47.193  1.00 25.68           C  
ATOM    475  C   GLY L  65      28.425  32.715  46.581  1.00 26.64           C  
ATOM    476  O   GLY L  65      27.283  32.313  46.803  1.00 25.60           O  
ATOM    477  N   SER L  66      28.685  33.790  45.808  1.00 26.91           N  
ATOM    478  CA  SER L  66      27.657  34.511  45.115  1.00 27.87           C  
ATOM    479  CB  SER L  66      26.964  35.573  45.984  1.00 26.16           C  
ATOM    480  OG  SER L  66      25.960  36.242  45.235  1.00 33.30           O  
ATOM    481  C   SER L  66      28.306  35.220  43.968  1.00 27.29           C  
ATOM    482  O   SER L  66      29.529  35.325  43.900  1.00 28.44           O  
ATOM    483  N   GLY L  67      27.491  35.732  43.025  1.00 27.68           N  
ATOM    484  CA  GLY L  67      28.033  36.438  41.901  1.00 27.25           C  
ATOM    485  C   GLY L  67      28.716  35.470  40.983  1.00 28.01           C  
ATOM    486  O   GLY L  67      28.099  34.567  40.424  1.00 28.71           O  
ATOM    487  N   THR L  68      29.995  35.770  40.703  1.00 26.81           N  
ATOM    488  CA  THR L  68      30.902  35.046  39.860  1.00 26.99           C  
ATOM    489  CB  THR L  68      31.981  35.948  39.346  1.00 27.84           C  
ATOM    490  OG1 THR L  68      31.409  37.048  38.654  1.00 28.09           O  
ATOM    491  CG2 THR L  68      32.884  35.146  38.401  1.00 26.08           C  
ATOM    492  C   THR L  68      31.596  33.896  40.540  1.00 27.15           C  
ATOM    493  O   THR L  68      32.056  32.981  39.860  1.00 27.78           O  
ATOM    494  N   GLU L  69      31.768  33.927  41.879  1.00 27.60           N  
ATOM    495  CA  GLU L  69      32.610  32.924  42.479  1.00 28.95           C  
ATOM    496  CB  GLU L  69      33.720  33.544  43.344  1.00 30.88           C  
ATOM    497  CG  GLU L  69      34.817  32.559  43.744  1.00 35.38           C  
ATOM    498  CD  GLU L  69      35.814  32.497  42.598  1.00 35.86           C  
ATOM    499  OE1 GLU L  69      36.567  33.491  42.418  1.00 34.98           O  
ATOM    500  OE2 GLU L  69      35.836  31.458  41.888  1.00 37.84           O1-
ATOM    501  C   GLU L  69      31.826  32.004  43.371  1.00 28.30           C  
ATOM    502  O   GLU L  69      31.068  32.453  44.230  1.00 28.29           O  
ATOM    503  N   PHE L  70      32.020  30.675  43.205  1.00 27.14           N  
ATOM    504  CA  PHE L  70      31.297  29.727  44.010  1.00 26.09           C  
ATOM    505  CB  PHE L  70      30.166  29.007  43.252  1.00 25.00           C  
ATOM    506  CG  PHE L  70      29.156  30.004  42.787  1.00 24.75           C  
ATOM    507  CD1 PHE L  70      29.321  30.648  41.582  1.00 21.81           C  
ATOM    508  CD2 PHE L  70      28.042  30.286  43.544  1.00 18.04           C  
ATOM    509  CE1 PHE L  70      28.393  31.563  41.141  1.00 20.76           C  
ATOM    510  CE2 PHE L  70      27.110  31.199  43.109  1.00 23.20           C  
ATOM    511  CZ  PHE L  70      27.284  31.840  41.906  1.00 21.07           C  
ATOM    512  C   PHE L  70      32.253  28.650  44.432  1.00 25.81           C  
ATOM    513  O   PHE L  70      33.226  28.364  43.734  1.00 24.19           O  
ATOM    514  N   THR L  71      31.999  28.021  45.603  1.00 25.06           N  
ATOM    515  CA  THR L  71      32.881  26.988  46.061  1.00 25.20           C  
ATOM    516  CB  THR L  71      33.812  27.450  47.141  1.00 25.74           C  
ATOM    517  OG1 THR L  71      34.600  28.538  46.685  1.00 27.41           O  
ATOM    518  CG2 THR L  71      34.717  26.275  47.532  1.00 24.85           C  
ATOM    519  C   THR L  71      32.083  25.867  46.653  1.00 25.47           C  
ATOM    520  O   THR L  71      31.052  26.083  47.289  1.00 25.05           O  
ATOM    521  N   LEU L  72      32.564  24.623  46.444  1.00 24.12           N  
ATOM    522  CA  LEU L  72      31.984  23.446  47.023  1.00 24.38           C  
ATOM    523  CB  LEU L  72      31.700  22.339  45.991  1.00 23.45           C  
ATOM    524  CG  LEU L  72      31.099  21.055  46.596  1.00 24.00           C  
ATOM    525  CD1 LEU L  72      29.709  21.305  47.195  1.00 17.62           C  
ATOM    526  CD2 LEU L  72      31.101  19.903  45.579  1.00 21.46           C  
ATOM    527  C   LEU L  72      33.017  22.908  47.959  1.00 25.58           C  
ATOM    528  O   LEU L  72      34.159  22.688  47.557  1.00 25.37           O  
ATOM    529  N   THR L  73      32.657  22.689  49.241  1.00 25.10           N  
ATOM    530  CA  THR L  73      33.658  22.205  50.149  1.00 26.32           C  
ATOM    531  CB  THR L  73      33.953  23.150  51.279  1.00 26.80           C  
ATOM    532  OG1 THR L  73      34.393  24.400  50.770  1.00 26.84           O  
ATOM    533  CG2 THR L  73      35.043  22.530  52.174  1.00 27.03           C  
ATOM    534  C   THR L  73      33.215  20.915  50.763  1.00 27.03           C  
ATOM    535  O   THR L  73      32.075  20.776  51.205  1.00 26.50           O  
ATOM    536  N   VAL L  74      34.129  19.925  50.774  1.00 27.41           N  
ATOM    537  CA  VAL L  74      33.884  18.681  51.446  1.00 28.24           C  
ATOM    538  CB  VAL L  74      34.236  17.473  50.633  1.00 27.38           C  
ATOM    539  CG1 VAL L  74      34.036  16.222  51.507  1.00 27.29           C  
ATOM    540  CG2 VAL L  74      33.380  17.484  49.357  1.00 26.83           C  
ATOM    541  C   VAL L  74      34.794  18.713  52.632  1.00 30.20           C  
ATOM    542  O   VAL L  74      36.013  18.612  52.503  1.00 30.62           O  
ATOM    543  N   SER L  75      34.203  18.829  53.832  1.00 33.01           N  
ATOM    544  CA  SER L  75      34.975  19.032  55.022  1.00 35.83           C  
ATOM    545  CB  SER L  75      34.096  19.159  56.274  1.00 35.93           C  
ATOM    546  OG  SER L  75      34.910  19.358  57.417  1.00 36.99           O  
ATOM    547  C   SER L  75      35.942  17.915  55.259  1.00 38.29           C  
ATOM    548  O   SER L  75      37.144  18.160  55.357  1.00 41.55           O  
ATOM    549  N   ARG L  76      35.451  16.665  55.370  1.00 37.35           N  
ATOM    550  CA  ARG L  76      36.315  15.551  55.646  1.00 37.71           C  
ATOM    551  CB  ARG L  76      35.909  14.839  56.950  1.00 39.03           C  
ATOM    552  CG  ARG L  76      36.865  13.748  57.428  1.00 44.13           C  
ATOM    553  CD  ARG L  76      36.232  12.801  58.453  1.00 46.72           C  
ATOM    554  NE  ARG L  76      35.522  13.632  59.468  1.00 50.06           N  
ATOM    555  CZ  ARG L  76      34.198  13.924  59.296  1.00 52.12           C  
ATOM    556  NH1 ARG L  76      33.521  13.415  58.225  1.00 53.03           N1+
ATOM    557  NH2 ARG L  76      33.546  14.710  60.200  1.00 53.24           N  
ATOM    558  C   ARG L  76      36.090  14.568  54.545  1.00 36.19           C  
ATOM    559  O   ARG L  76      35.073  13.879  54.528  1.00 36.93           O  
ATOM    560  N   LEU L  77      37.057  14.440  53.616  1.00 33.44           N  
ATOM    561  CA  LEU L  77      36.857  13.554  52.504  1.00 33.62           C  
ATOM    562  CB  LEU L  77      37.949  13.598  51.416  1.00 33.30           C  
ATOM    563  CG  LEU L  77      37.846  14.763  50.412  1.00 36.43           C  
ATOM    564  CD1 LEU L  77      36.635  14.599  49.484  1.00 32.08           C  
ATOM    565  CD2 LEU L  77      37.845  16.124  51.110  1.00 33.07           C  
ATOM    566  C   LEU L  77      36.780  12.139  52.960  1.00 34.18           C  
ATOM    567  O   LEU L  77      37.539  11.691  53.819  1.00 34.41           O  
ATOM    568  N   GLU L  78      35.824  11.404  52.355  1.00 33.89           N  
ATOM    569  CA  GLU L  78      35.619  10.006  52.597  1.00 33.15           C  
ATOM    570  CB  GLU L  78      34.150   9.635  52.871  1.00 33.74           C  
ATOM    571  CG  GLU L  78      33.552  10.268  54.130  1.00 42.49           C  
ATOM    572  CD  GLU L  78      34.230   9.676  55.355  1.00 42.88           C  
ATOM    573  OE1 GLU L  78      35.449   9.373  55.270  1.00 47.91           O  
ATOM    574  OE2 GLU L  78      33.539   9.519  56.396  1.00 69.47           O1-
ATOM    575  C   GLU L  78      35.987   9.330  51.309  1.00 33.19           C  
ATOM    576  O   GLU L  78      35.933   9.945  50.245  1.00 31.59           O  
ATOM    577  N   PRO L  79      36.371   8.087  51.355  1.00 34.64           N  
ATOM    578  CA  PRO L  79      36.757   7.412  50.144  1.00 32.89           C  
ATOM    579  CD  PRO L  79      37.054   7.550  52.521  1.00 37.76           C  
ATOM    580  CB  PRO L  79      37.388   6.097  50.593  1.00 32.83           C  
ATOM    581  CG  PRO L  79      37.965   6.434  51.982  1.00 37.83           C  
ATOM    582  C   PRO L  79      35.619   7.269  49.176  1.00 31.81           C  
ATOM    583  O   PRO L  79      35.868   7.146  47.979  1.00 32.46           O  
ATOM    584  N   GLU L  80      34.370   7.283  49.673  1.00 31.31           N  
ATOM    585  CA  GLU L  80      33.187   7.149  48.869  1.00 31.93           C  
ATOM    586  CB  GLU L  80      31.914   6.935  49.706  1.00 33.58           C  
ATOM    587  CG  GLU L  80      31.692   7.985  50.792  1.00 41.17           C  
ATOM    588  CD  GLU L  80      30.525   7.517  51.648  1.00 65.01           C  
ATOM    589  OE1 GLU L  80      29.406   7.368  51.090  1.00 47.99           O  
ATOM    590  OE2 GLU L  80      30.737   7.293  52.869  1.00 53.14           O1-
ATOM    591  C   GLU L  80      33.027   8.360  48.001  1.00 31.71           C  
ATOM    592  O   GLU L  80      32.329   8.319  46.991  1.00 32.44           O  
ATOM    593  N   ASP L  81      33.651   9.478  48.406  1.00 30.81           N  
ATOM    594  CA  ASP L  81      33.567  10.761  47.763  1.00 29.60           C  
ATOM    595  CB  ASP L  81      34.178  11.887  48.612  1.00 29.38           C  
ATOM    596  CG  ASP L  81      33.261  12.062  49.818  1.00 32.20           C  
ATOM    597  OD1 ASP L  81      32.115  11.540  49.766  1.00 28.95           O  
ATOM    598  OD2 ASP L  81      33.690  12.715  50.806  1.00 28.51           O1-
ATOM    599  C   ASP L  81      34.209  10.772  46.403  1.00 29.83           C  
ATOM    600  O   ASP L  81      34.041  11.743  45.666  1.00 30.08           O  
ATOM    601  N   SER L  82      35.026   9.758  46.049  1.00 28.53           N  
ATOM    602  CA  SER L  82      35.651   9.770  44.751  1.00 28.79           C  
ATOM    603  CB  SER L  82      36.446   8.488  44.441  1.00 31.56           C  
ATOM    604  OG  SER L  82      37.032   8.572  43.151  1.00  0.00           O  
ATOM    605  C   SER L  82      34.591   9.922  43.699  1.00 28.23           C  
ATOM    606  O   SER L  82      33.654   9.128  43.617  1.00 27.86           O  
ATOM    607  N   ALA L  83      34.725  10.973  42.858  1.00 26.96           N  
ATOM    608  CA  ALA L  83      33.749  11.220  41.836  1.00 25.37           C  
ATOM    609  CB  ALA L  83      32.327  11.411  42.389  1.00 25.30           C  
ATOM    610  C   ALA L  83      34.118  12.483  41.119  1.00 24.76           C  
ATOM    611  O   ALA L  83      35.114  13.133  41.437  1.00 25.78           O  
ATOM    612  N   VAL L  84      33.321  12.839  40.091  1.00 22.97           N  
ATOM    613  CA  VAL L  84      33.517  14.064  39.369  1.00 22.32           C  
ATOM    614  CB  VAL L  84      33.374  13.909  37.883  1.00 22.10           C  
ATOM    615  CG1 VAL L  84      33.560  15.287  37.226  1.00 17.42           C  
ATOM    616  CG2 VAL L  84      34.376  12.846  37.404  1.00 21.35           C  
ATOM    617  C   VAL L  84      32.429  14.982  39.839  1.00 22.10           C  
ATOM    618  O   VAL L  84      31.292  14.551  40.022  1.00 22.49           O  
ATOM    619  N   TYR L  85      32.753  16.274  40.060  1.00 21.17           N  
ATOM    620  CA  TYR L  85      31.778  17.198  40.572  1.00 20.15           C  
ATOM    621  CB  TYR L  85      32.221  17.874  41.885  1.00 18.78           C  
ATOM    622  CG  TYR L  85      32.310  16.824  42.944  1.00 19.63           C  
ATOM    623  CD1 TYR L  85      33.436  16.042  43.079  1.00 16.89           C  
ATOM    624  CD2 TYR L  85      31.262  16.623  43.811  1.00 19.49           C  
ATOM    625  CE1 TYR L  85      33.512  15.076  44.058  1.00 19.03           C  
ATOM    626  CE2 TYR L  85      31.331  15.662  44.790  1.00 15.20           C  
ATOM    627  CZ  TYR L  85      32.457  14.885  44.917  1.00 18.44           C  
ATOM    628  OH  TYR L  85      32.527  13.897  45.923  1.00 20.99           O  
ATOM    629  C   TYR L  85      31.556  18.276  39.553  1.00 19.39           C  
ATOM    630  O   TYR L  85      32.506  18.794  38.965  1.00 20.47           O  
ATOM    631  N   PHE L  86      30.271  18.635  39.316  1.00 18.69           N  
ATOM    632  CA  PHE L  86      29.934  19.618  38.322  1.00 17.76           C  
ATOM    633  CB  PHE L  86      29.044  19.074  37.186  1.00 18.32           C  
ATOM    634  CG  PHE L  86      29.784  18.081  36.355  1.00 19.12           C  
ATOM    635  CD1 PHE L  86      30.625  18.496  35.348  1.00 16.33           C  
ATOM    636  CD2 PHE L  86      29.624  16.732  36.573  1.00 14.90           C  
ATOM    637  CE1 PHE L  86      31.301  17.581  34.576  1.00 23.78           C  
ATOM    638  CE2 PHE L  86      30.298  15.812  35.802  1.00 18.10           C  
ATOM    639  CZ  PHE L  86      31.140  16.236  34.802  1.00 18.60           C  
ATOM    640  C   PHE L  86      29.116  20.707  38.947  1.00 18.63           C  
ATOM    641  O   PHE L  86      28.305  20.463  39.838  1.00 18.15           O  
ATOM    642  N   CYS L  87      29.319  21.956  38.475  1.00 18.90           N  
ATOM    643  CA  CYS L  87      28.525  23.066  38.914  1.00 20.73           C  
ATOM    644  CB  CYS L  87      29.345  24.332  39.274  1.00 20.76           C  
ATOM    645  SG  CYS L  87      30.485  24.906  37.975  1.00 24.05           S  
ATOM    646  C   CYS L  87      27.583  23.371  37.790  1.00 21.01           C  
ATOM    647  O   CYS L  87      27.838  23.006  36.642  1.00 21.00           O  
ATOM    648  N   GLN L  88      26.431  23.998  38.104  1.00 21.13           N  
ATOM    649  CA  GLN L  88      25.459  24.300  37.093  1.00 20.96           C  
ATOM    650  CB  GLN L  88      24.326  23.267  37.002  1.00 20.59           C  
ATOM    651  CG  GLN L  88      23.300  23.616  35.923  1.00 20.72           C  
ATOM    652  CD  GLN L  88      21.984  22.962  36.309  1.00 20.34           C  
ATOM    653  OE1 GLN L  88      21.960  21.908  36.941  1.00 21.27           O  
ATOM    654  NE2 GLN L  88      20.852  23.623  35.942  1.00 25.04           N  
ATOM    655  C   GLN L  88      24.767  25.565  37.484  1.00 21.96           C  
ATOM    656  O   GLN L  88      24.355  25.735  38.630  1.00 23.28           O  
ATOM    657  N   GLN L  89      24.579  26.463  36.504  1.00 21.93           N  
ATOM    658  CA  GLN L  89      23.958  27.736  36.709  1.00 22.11           C  
ATOM    659  CB  GLN L  89      24.803  28.828  36.023  1.00 23.04           C  
ATOM    660  CG  GLN L  89      24.135  30.180  35.815  1.00 21.23           C  
ATOM    661  CD  GLN L  89      23.497  30.172  34.431  1.00 26.10           C  
ATOM    662  OE1 GLN L  89      22.624  30.986  34.136  1.00 28.63           O  
ATOM    663  NE2 GLN L  89      23.945  29.236  33.551  1.00 25.96           N  
ATOM    664  C   GLN L  89      22.607  27.682  36.066  1.00 22.31           C  
ATOM    665  O   GLN L  89      22.474  27.204  34.940  1.00 22.45           O  
ATOM    666  N   TYR L  90      21.597  28.045  36.875  1.00 67.39           N  
ATOM    667  CA  TYR L  90      20.279  28.094  36.352  1.00 66.80           C  
ATOM    668  CB  TYR L  90      19.318  27.146  37.097  1.00 63.20           C  
ATOM    669  CG  TYR L  90      19.356  27.411  38.567  1.00 62.61           C  
ATOM    670  CD1 TYR L  90      18.509  28.327  39.146  1.00 72.29           C  
ATOM    671  CD2 TYR L  90      20.242  26.733  39.373  1.00 60.50           C  
ATOM    672  CE1 TYR L  90      18.541  28.555  40.502  1.00 60.44           C  
ATOM    673  CE2 TYR L  90      20.282  26.959  40.730  1.00 73.74           C  
ATOM    674  CZ  TYR L  90      19.430  27.873  41.298  1.00 74.57           C  
ATOM    675  OH  TYR L  90      19.462  28.109  42.689  1.00 73.49           O  
ATOM    676  C   TYR L  90      19.777  29.507  36.451  1.00 68.16           C  
ATOM    677  O   TYR L  90      18.601  29.737  36.720  1.00 68.36           O  
ATOM    678  N   TYR L  91      20.677  30.494  36.240  1.00 68.27           N  
ATOM    679  CA  TYR L  91      20.317  31.888  36.273  1.00 70.53           C  
ATOM    680  CB  TYR L  91      21.558  32.805  36.331  1.00 73.45           C  
ATOM    681  CG  TYR L  91      21.137  34.208  36.634  1.00 78.20           C  
ATOM    682  CD1 TYR L  91      20.802  34.562  37.920  1.00 78.97           C  
ATOM    683  CD2 TYR L  91      21.098  35.172  35.651  1.00 78.59           C  
ATOM    684  CE1 TYR L  91      20.420  35.847  38.224  1.00 82.69           C  
ATOM    685  CE2 TYR L  91      20.717  36.461  35.947  1.00 79.99           C  
ATOM    686  CZ  TYR L  91      20.376  36.799  37.234  1.00 82.52           C  
ATOM    687  OH  TYR L  91      19.985  38.118  37.543  1.00 86.16           O  
ATOM    688  C   TYR L  91      19.541  32.219  35.035  1.00 71.46           C  
ATOM    689  O   TYR L  91      18.470  32.818  35.097  1.00 70.06           O  
ATOM    690  N   ARG L  92      20.068  31.809  33.864  1.00 71.41           N  
ATOM    691  CA  ARG L  92      19.395  32.101  32.633  1.00 72.57           C  
ATOM    692  CB  ARG L  92      19.722  33.484  32.058  1.00 77.71           C  
ATOM    693  CG  ARG L  92      19.125  34.589  32.921  1.00 62.52           C  
ATOM    694  CD  ARG L  92      19.190  35.985  32.314  1.00 73.50           C  
ATOM    695  NE  ARG L  92      18.538  36.884  33.302  1.00 78.71           N  
ATOM    696  CZ  ARG L  92      17.188  37.069  33.253  1.00 82.76           C  
ATOM    697  NH1 ARG L  92      16.464  36.563  32.213  1.00 86.74           N1+
ATOM    698  NH2 ARG L  92      16.560  37.736  34.264  1.00 79.13           N  
ATOM    699  C   ARG L  92      19.809  31.089  31.620  1.00 72.90           C  
ATOM    700  O   ARG L  92      20.833  30.428  31.769  1.00 74.95           O  
ATOM    701  N   SER L  93      18.998  30.941  30.554  1.00 70.00           N  
ATOM    702  CA  SER L  93      19.306  29.972  29.542  1.00 70.34           C  
ATOM    703  CB  SER L  93      18.117  29.621  28.630  1.00 63.99           C  
ATOM    704  OG  SER L  93      17.120  28.924  29.364  1.00  0.00           O  
ATOM    705  C   SER L  93      20.395  30.517  28.675  1.00 73.77           C  
ATOM    706  O   SER L  93      20.569  31.729  28.548  1.00 75.41           O  
ATOM    707  N   PRO L  94      21.140  29.619  28.074  1.00 74.03           N  
ATOM    708  CA  PRO L  94      20.914  28.212  28.282  1.00 69.17           C  
ATOM    709  CD  PRO L  94      21.677  29.883  26.750  1.00 71.47           C  
ATOM    710  CB  PRO L  94      21.622  27.489  27.139  1.00 70.51           C  
ATOM    711  CG  PRO L  94      21.656  28.532  26.014  1.00 70.10           C  
ATOM    712  C   PRO L  94      21.455  27.800  29.609  1.00 68.35           C  
ATOM    713  O   PRO L  94      22.398  28.434  30.079  1.00 70.40           O  
ATOM    714  N   LEU L  95      20.894  26.736  30.221  1.00 64.95           N  
ATOM    715  CA  LEU L  95      21.429  26.287  31.472  1.00 63.80           C  
ATOM    716  CB  LEU L  95      20.677  25.091  32.082  1.00 63.11           C  
ATOM    717  CG  LEU L  95      19.195  25.385  32.367  1.00 65.55           C  
ATOM    718  CD1 LEU L  95      18.503  24.166  32.996  1.00 74.03           C  
ATOM    719  CD2 LEU L  95      19.027  26.667  33.199  1.00 74.53           C  
ATOM    720  C   LEU L  95      22.792  25.807  31.130  1.00 64.10           C  
ATOM    721  O   LEU L  95      22.994  25.214  30.068  1.00 67.84           O  
ATOM    722  N   THR L  96      23.780  26.069  32.004  1.00 23.40           N  
ATOM    723  CA  THR L  96      25.080  25.654  31.563  1.00 22.51           C  
ATOM    724  CB  THR L  96      25.982  26.816  31.272  1.00 23.17           C  
ATOM    725  OG1 THR L  96      25.363  27.730  30.383  1.00 22.58           O  
ATOM    726  CG2 THR L  96      27.250  26.268  30.609  1.00 23.29           C  
ATOM    727  C   THR L  96      25.749  24.916  32.685  1.00 22.06           C  
ATOM    728  O   THR L  96      25.446  25.137  33.857  1.00 22.42           O  
ATOM    729  N   PHE L  97      26.703  24.026  32.337  1.00 21.17           N  
ATOM    730  CA  PHE L  97      27.412  23.249  33.318  1.00 20.77           C  
ATOM    731  CB  PHE L  97      27.336  21.728  33.090  1.00 18.36           C  
ATOM    732  CG  PHE L  97      25.950  21.218  33.303  1.00 19.48           C  
ATOM    733  CD1 PHE L  97      25.016  21.256  32.296  1.00 18.48           C  
ATOM    734  CD2 PHE L  97      25.590  20.677  34.513  1.00 14.71           C  
ATOM    735  CE1 PHE L  97      23.744  20.774  32.498  1.00 20.30           C  
ATOM    736  CE2 PHE L  97      24.320  20.193  34.719  1.00 17.93           C  
ATOM    737  CZ  PHE L  97      23.390  20.239  33.711  1.00 17.27           C  
ATOM    738  C   PHE L  97      28.872  23.567  33.213  1.00 21.19           C  
ATOM    739  O   PHE L  97      29.357  24.009  32.173  1.00 21.63           O  
ATOM    740  N   GLY L  98      29.614  23.357  34.320  1.00 21.68           N  
ATOM    741  CA  GLY L  98      31.035  23.538  34.301  1.00 21.49           C  
ATOM    742  C   GLY L  98      31.607  22.284  33.708  1.00 22.97           C  
ATOM    743  O   GLY L  98      30.898  21.298  33.518  1.00 21.58           O  
ATOM    744  N   GLY L  99      32.916  22.304  33.401  1.00 22.78           N  
ATOM    745  CA  GLY L  99      33.642  21.206  32.819  1.00 25.07           C  
ATOM    746  C   GLY L  99      33.711  20.060  33.785  1.00 25.87           C  
ATOM    747  O   GLY L  99      33.853  18.908  33.381  1.00 26.90           O  
ATOM    748  N   GLY L 100      33.706  20.353  35.098  1.00 24.89           N  
ATOM    749  CA  GLY L 100      33.751  19.310  36.087  1.00 23.94           C  
ATOM    750  C   GLY L 100      35.125  19.227  36.681  1.00 24.73           C  
ATOM    751  O   GLY L 100      36.124  19.551  36.041  1.00 25.82           O  
ATOM    752  N   THR L 101      35.190  18.793  37.959  1.00 23.31           N  
ATOM    753  CA  THR L 101      36.439  18.599  38.642  1.00 23.15           C  
ATOM    754  CB  THR L 101      36.634  19.482  39.842  1.00 22.27           C  
ATOM    755  OG1 THR L 101      36.623  20.848  39.455  1.00 22.82           O  
ATOM    756  CG2 THR L 101      37.975  19.133  40.506  1.00 18.21           C  
ATOM    757  C   THR L 101      36.460  17.185  39.126  1.00 23.67           C  
ATOM    758  O   THR L 101      35.506  16.709  39.741  1.00 23.04           O  
ATOM    759  N   LYS L 102      37.565  16.467  38.860  1.00 23.80           N  
ATOM    760  CA  LYS L 102      37.627  15.101  39.284  1.00 26.00           C  
ATOM    761  CB  LYS L 102      38.344  14.186  38.283  1.00 26.72           C  
ATOM    762  CG  LYS L 102      38.338  12.719  38.704  1.00 35.45           C  
ATOM    763  CD  LYS L 102      38.702  11.763  37.572  1.00 55.26           C  
ATOM    764  CE  LYS L 102      38.693  10.297  38.000  1.00 55.30           C  
ATOM    765  NZ  LYS L 102      37.304   9.794  38.093  1.00 53.63           N1+
ATOM    766  C   LYS L 102      38.375  15.045  40.578  1.00 25.80           C  
ATOM    767  O   LYS L 102      39.480  15.571  40.697  1.00 26.94           O  
ATOM    768  N   VAL L 103      37.767  14.401  41.595  1.00 25.87           N  
ATOM    769  CA  VAL L 103      38.409  14.284  42.872  1.00 26.35           C  
ATOM    770  CB  VAL L 103      37.486  14.553  44.031  1.00 26.19           C  
ATOM    771  CG1 VAL L 103      38.225  14.252  45.347  1.00 25.85           C  
ATOM    772  CG2 VAL L 103      36.998  16.009  43.929  1.00 26.67           C  
ATOM    773  C   VAL L 103      38.920  12.881  42.995  1.00 27.47           C  
ATOM    774  O   VAL L 103      38.156  11.917  42.931  1.00 27.81           O  
ATOM    775  N   GLU L 104      40.252  12.747  43.180  1.00 28.38           N  
ATOM    776  CA  GLU L 104      40.907  11.472  43.284  1.00 29.98           C  
ATOM    777  CB  GLU L 104      42.183  11.354  42.434  1.00 30.60           C  
ATOM    778  CG  GLU L 104      41.951  11.387  40.925  1.00 32.88           C  
ATOM    779  CD  GLU L 104      43.317  11.256  40.265  1.00 43.64           C  
ATOM    780  OE1 GLU L 104      44.033  10.272  40.592  1.00 45.61           O  
ATOM    781  OE2 GLU L 104      43.665  12.133  39.432  1.00 37.94           O1-
ATOM    782  C   GLU L 104      41.360  11.306  44.698  1.00 31.33           C  
ATOM    783  O   GLU L 104      41.682  12.282  45.374  1.00 31.58           O  
ATOM    784  N   ILE L 105      41.414  10.046  45.177  1.00 30.57           N  
ATOM    785  CA  ILE L 105      41.784   9.802  46.540  1.00 30.41           C  
ATOM    786  CB  ILE L 105      40.891   8.803  47.222  1.00 29.62           C  
ATOM    787  CG1 ILE L 105      39.442   9.318  47.272  1.00 32.39           C  
ATOM    788  CG2 ILE L 105      41.484   8.498  48.607  1.00 31.28           C  
ATOM    789  CD1 ILE L 105      39.272  10.605  48.078  1.00 40.51           C  
ATOM    790  C   ILE L 105      43.170   9.252  46.569  1.00 31.11           C  
ATOM    791  O   ILE L 105      43.477   8.251  45.923  1.00 31.26           O  
ATOM    792  N   LYS L 106      44.056   9.923  47.329  1.00 31.07           N  
ATOM    793  CA  LYS L 106      45.407   9.469  47.457  1.00 30.78           C  
ATOM    794  CB  LYS L 106      46.352  10.543  48.020  1.00 30.60           C  
ATOM    795  CG  LYS L 106      46.520  11.754  47.102  1.00 31.84           C  
ATOM    796  CD  LYS L 106      47.189  12.946  47.786  1.00 33.50           C  
ATOM    797  CE  LYS L 106      48.716  12.863  47.792  1.00 52.33           C  
ATOM    798  NZ  LYS L 106      49.249  13.243  46.463  1.00 63.94           N1+
ATOM    799  C   LYS L 106      45.368   8.324  48.458  1.00 30.74           C  
ATOM    800  O   LYS L 106      44.855   8.554  49.587  1.00 30.63           O  
ATOM    801  OXT LYS L 106      45.842   7.209  48.113  1.00  0.00           O1-
TER     802      LYS L 106 
ATOM    803  N   GLN H 107       9.321   8.495  43.320  1.00 48.17           N1+
ATOM    804  CA  GLN H 107      10.148   9.343  42.443  1.00 47.28           C  
ATOM    805  CB  GLN H 107      11.063  10.196  43.326  1.00 47.91           C  
ATOM    806  CG  GLN H 107      12.026  11.107  42.571  1.00 63.97           C  
ATOM    807  CD  GLN H 107      12.820  11.845  43.639  1.00 64.97           C  
ATOM    808  OE1 GLN H 107      12.382  12.864  44.168  1.00 65.22           O  
ATOM    809  NE2 GLN H 107      14.014  11.301  43.996  1.00 64.44           N  
ATOM    810  C   GLN H 107      11.005   8.483  41.588  1.00 45.81           C  
ATOM    811  O   GLN H 107      12.227   8.511  41.704  1.00 45.72           O  
ATOM    812  N   LEU H 108      10.358   7.690  40.714  1.00 54.55           N  
ATOM    813  CA  LEU H 108      11.023   6.814  39.800  1.00 53.34           C  
ATOM    814  CB  LEU H 108      10.312   5.464  39.597  1.00 55.07           C  
ATOM    815  CG  LEU H 108      10.226   4.596  40.864  1.00 56.76           C  
ATOM    816  CD1 LEU H 108       9.505   3.267  40.578  1.00 56.68           C  
ATOM    817  CD2 LEU H 108      11.610   4.393  41.499  1.00 56.74           C  
ATOM    818  C   LEU H 108      11.009   7.499  38.477  1.00 50.99           C  
ATOM    819  O   LEU H 108      10.002   8.076  38.069  1.00 51.10           O  
ATOM    820  N   LEU H 109      12.154   7.479  37.779  1.00 47.61           N  
ATOM    821  CA  LEU H 109      12.227   8.104  36.496  1.00 44.59           C  
ATOM    822  CB  LEU H 109      13.170   9.315  36.557  1.00 44.70           C  
ATOM    823  CG  LEU H 109      13.043  10.299  35.392  1.00 41.90           C  
ATOM    824  CD1 LEU H 109      11.650  10.950  35.393  1.00 38.97           C  
ATOM    825  CD2 LEU H 109      14.172  11.340  35.432  1.00 36.61           C  
ATOM    826  C   LEU H 109      12.818   7.049  35.605  1.00 42.64           C  
ATOM    827  O   LEU H 109      14.025   6.809  35.626  1.00 42.29           O  
ATOM    828  N   GLU H 110      11.970   6.393  34.786  1.00 39.96           N  
ATOM    829  CA  GLU H 110      12.411   5.277  33.996  1.00 37.54           C  
ATOM    830  CB  GLU H 110      11.379   4.135  33.978  1.00 39.75           C  
ATOM    831  CG  GLU H 110      11.786   2.912  33.155  1.00 40.00           C  
ATOM    832  CD  GLU H 110      10.631   1.924  33.222  1.00 51.74           C  
ATOM    833  OE1 GLU H 110      10.275   1.508  34.356  1.00 52.94           O  
ATOM    834  OE2 GLU H 110      10.077   1.585  32.142  1.00 53.86           O1-
ATOM    835  C   GLU H 110      12.591   5.723  32.584  1.00 34.13           C  
ATOM    836  O   GLU H 110      11.725   6.389  32.020  1.00 34.30           O  
ATOM    837  N   GLN H 111      13.731   5.349  31.969  1.00 31.11           N  
ATOM    838  CA  GLN H 111      13.980   5.756  30.617  1.00 29.77           C  
ATOM    839  CB  GLN H 111      15.301   6.519  30.421  1.00 28.13           C  
ATOM    840  CG  GLN H 111      15.316   7.886  31.111  1.00 24.47           C  
ATOM    841  CD  GLN H 111      16.571   8.623  30.667  1.00 25.40           C  
ATOM    842  OE1 GLN H 111      17.333   9.135  31.485  1.00 30.80           O  
ATOM    843  NE2 GLN H 111      16.787   8.690  29.326  1.00 28.11           N  
ATOM    844  C   GLN H 111      14.003   4.552  29.726  1.00 30.57           C  
ATOM    845  O   GLN H 111      14.096   3.413  30.181  1.00 30.79           O  
ATOM    846  N   SER H 112      13.896   4.798  28.404  1.00 30.27           N  
ATOM    847  CA  SER H 112      13.872   3.749  27.425  1.00 30.50           C  
ATOM    848  CB  SER H 112      13.400   4.218  26.034  1.00 30.35           C  
ATOM    849  OG  SER H 112      14.282   5.203  25.516  1.00 29.61           O  
ATOM    850  C   SER H 112      15.251   3.176  27.292  1.00 31.38           C  
ATOM    851  O   SER H 112      16.229   3.756  27.761  1.00 30.66           O  
ATOM    852  N   GLY H 113      15.352   2.000  26.638  1.00 30.00           N  
ATOM    853  CA  GLY H 113      16.592   1.282  26.529  1.00 28.67           C  
ATOM    854  C   GLY H 113      17.497   1.915  25.518  1.00 28.57           C  
ATOM    855  O   GLY H 113      17.080   2.724  24.689  1.00 28.87           O  
ATOM    856  N   ALA H 114      18.782   1.508  25.560  1.00 28.83           N  
ATOM    857  CA  ALA H 114      19.803   2.044  24.706  1.00 28.40           C  
ATOM    858  CB  ALA H 114      21.219   1.572  25.076  1.00 28.48           C  
ATOM    859  C   ALA H 114      19.540   1.631  23.297  1.00 30.16           C  
ATOM    860  O   ALA H 114      18.945   0.585  23.044  1.00 30.43           O  
ATOM    861  N   GLU H 115      19.967   2.473  22.332  1.00 29.49           N  
ATOM    862  CA  GLU H 115      19.735   2.129  20.961  1.00 29.16           C  
ATOM    863  CB  GLU H 115      18.492   2.790  20.346  1.00 31.37           C  
ATOM    864  CG  GLU H 115      17.170   2.272  20.904  1.00 34.72           C  
ATOM    865  CD  GLU H 115      16.048   2.971  20.155  1.00 48.86           C  
ATOM    866  OE1 GLU H 115      16.129   3.028  18.900  1.00 34.86           O  
ATOM    867  OE2 GLU H 115      15.098   3.457  20.825  1.00 46.48           O1-
ATOM    868  C   GLU H 115      20.882   2.578  20.115  1.00 29.28           C  
ATOM    869  O   GLU H 115      21.656   3.460  20.482  1.00 27.76           O  
ATOM    870  N   VAL H 116      21.009   1.935  18.939  1.00 28.61           N  
ATOM    871  CA  VAL H 116      22.002   2.296  17.974  1.00 28.58           C  
ATOM    872  CB  VAL H 116      22.760   1.124  17.423  1.00 28.55           C  
ATOM    873  CG1 VAL H 116      23.710   1.631  16.328  1.00 28.16           C  
ATOM    874  CG2 VAL H 116      23.479   0.404  18.574  1.00 30.84           C  
ATOM    875  C   VAL H 116      21.246   2.898  16.834  1.00 29.22           C  
ATOM    876  O   VAL H 116      20.227   2.357  16.407  1.00 29.03           O  
ATOM    877  N   LYS H 117      21.716   4.055  16.326  1.00 28.84           N  
ATOM    878  CA  LYS H 117      21.028   4.686  15.238  1.00 30.39           C  
ATOM    879  CB  LYS H 117      20.289   5.971  15.645  1.00 30.04           C  
ATOM    880  CG  LYS H 117      19.033   5.707  16.481  1.00 30.56           C  
ATOM    881  CD  LYS H 117      18.005   4.856  15.733  1.00 24.18           C  
ATOM    882  CE  LYS H 117      16.639   4.777  16.410  1.00 47.54           C  
ATOM    883  NZ  LYS H 117      15.685   4.064  15.531  1.00 34.85           N1+
ATOM    884  C   LYS H 117      22.031   5.050  14.188  1.00 30.98           C  
ATOM    885  O   LYS H 117      23.176   5.384  14.489  1.00 29.94           O  
ATOM    886  N   LYS H 118      21.607   4.976  12.910  1.00 31.62           N  
ATOM    887  CA  LYS H 118      22.462   5.292  11.803  1.00 32.05           C  
ATOM    888  CB  LYS H 118      21.963   4.704  10.471  1.00 34.41           C  
ATOM    889  CG  LYS H 118      21.817   3.178  10.503  1.00 41.97           C  
ATOM    890  CD  LYS H 118      23.108   2.442  10.866  1.00 48.55           C  
ATOM    891  CE  LYS H 118      22.970   0.918  10.907  1.00 72.09           C  
ATOM    892  NZ  LYS H 118      24.202   0.316  11.466  1.00 41.50           N1+
ATOM    893  C   LYS H 118      22.494   6.783  11.680  1.00 30.38           C  
ATOM    894  O   LYS H 118      21.565   7.463  12.113  1.00 30.65           O  
ATOM    895  N   PRO H 119      23.535   7.327  11.111  1.00 29.49           N  
ATOM    896  CA  PRO H 119      23.598   8.756  11.008  1.00 30.38           C  
ATOM    897  CD  PRO H 119      24.858   6.734  11.216  1.00 28.49           C  
ATOM    898  CB  PRO H 119      25.025   9.084  10.580  1.00 29.94           C  
ATOM    899  CG  PRO H 119      25.843   7.918  11.168  1.00 29.88           C  
ATOM    900  C   PRO H 119      22.537   9.279  10.098  1.00 31.85           C  
ATOM    901  O   PRO H 119      22.262   8.654   9.075  1.00 32.65           O  
ATOM    902  N   GLY H 120      21.937  10.431  10.457  1.00 32.27           N  
ATOM    903  CA  GLY H 120      20.919  11.029   9.645  1.00 30.71           C  
ATOM    904  C   GLY H 120      19.567  10.618  10.151  1.00 31.27           C  
ATOM    905  O   GLY H 120      18.554  11.177   9.733  1.00 32.31           O  
ATOM    906  N   SER H 121      19.510   9.639  11.074  1.00 29.81           N  
ATOM    907  CA  SER H 121      18.250   9.167  11.583  1.00 29.97           C  
ATOM    908  CB  SER H 121      18.299   7.746  12.168  1.00 29.60           C  
ATOM    909  OG  SER H 121      18.626   6.803  11.162  1.00 34.31           O  
ATOM    910  C   SER H 121      17.831  10.040  12.718  1.00 31.10           C  
ATOM    911  O   SER H 121      18.474  11.041  13.032  1.00 29.69           O  
ATOM    912  N   SER H 122      16.695   9.673  13.347  1.00 31.78           N  
ATOM    913  CA  SER H 122      16.194  10.401  14.474  1.00 33.31           C  
ATOM    914  CB  SER H 122      14.854  11.104  14.204  1.00 34.20           C  
ATOM    915  OG  SER H 122      15.018  12.112  13.219  1.00 38.76           O  
ATOM    916  C   SER H 122      15.951   9.416  15.576  1.00 33.04           C  
ATOM    917  O   SER H 122      15.673   8.244  15.325  1.00 34.13           O  
ATOM    918  N   VAL H 123      16.070   9.873  16.841  1.00 32.06           N  
ATOM    919  CA  VAL H 123      15.842   8.991  17.949  1.00 31.49           C  
ATOM    920  CB  VAL H 123      17.093   8.651  18.708  1.00 32.20           C  
ATOM    921  CG1 VAL H 123      17.667   9.941  19.320  1.00 27.39           C  
ATOM    922  CG2 VAL H 123      16.759   7.565  19.746  1.00 31.51           C  
ATOM    923  C   VAL H 123      14.898   9.662  18.900  1.00 30.18           C  
ATOM    924  O   VAL H 123      14.856  10.888  19.000  1.00 29.15           O  
ATOM    925  N   LYS H 124      14.081   8.858  19.610  1.00 29.47           N  
ATOM    926  CA  LYS H 124      13.166   9.427  20.555  1.00 31.52           C  
ATOM    927  CB  LYS H 124      11.694   9.260  20.144  1.00 32.89           C  
ATOM    928  CG  LYS H 124      10.723  10.154  20.918  1.00 35.06           C  
ATOM    929  CD  LYS H 124       9.343  10.246  20.262  1.00 50.74           C  
ATOM    930  CE  LYS H 124       8.388  11.222  20.952  1.00 45.88           C  
ATOM    931  NZ  LYS H 124       8.667  12.606  20.509  1.00 47.02           N1+
ATOM    932  C   LYS H 124      13.367   8.719  21.861  1.00 32.26           C  
ATOM    933  O   LYS H 124      13.153   7.512  21.962  1.00 33.29           O  
ATOM    934  N   VAL H 125      13.786   9.468  22.901  1.00 31.82           N  
ATOM    935  CA  VAL H 125      14.036   8.897  24.196  1.00 31.04           C  
ATOM    936  CB  VAL H 125      15.216   9.508  24.895  1.00 30.82           C  
ATOM    937  CG1 VAL H 125      15.340   8.882  26.292  1.00 30.74           C  
ATOM    938  CG2 VAL H 125      16.462   9.337  24.015  1.00 24.67           C  
ATOM    939  C   VAL H 125      12.851   9.192  25.062  1.00 31.02           C  
ATOM    940  O   VAL H 125      12.309  10.294  25.026  1.00 31.80           O  
ATOM    941  N   SER H 126      12.429   8.207  25.883  1.00 30.15           N  
ATOM    942  CA  SER H 126      11.266   8.368  26.715  1.00 30.16           C  
ATOM    943  CB  SER H 126      10.304   7.170  26.643  1.00 30.36           C  
ATOM    944  OG  SER H 126       9.823   6.996  25.321  1.00 33.46           O  
ATOM    945  C   SER H 126      11.697   8.448  28.149  1.00 30.09           C  
ATOM    946  O   SER H 126      12.743   7.926  28.530  1.00 28.39           O  
ATOM    947  N   CYS H 127      10.879   9.137  28.977  1.00 30.45           N  
ATOM    948  CA  CYS H 127      11.136   9.306  30.381  1.00 31.93           C  
ATOM    949  CB  CYS H 127      11.730  10.704  30.653  1.00 32.46           C  
ATOM    950  SG  CYS H 127      12.060  11.071  32.397  1.00 37.51           S  
ATOM    951  C   CYS H 127       9.808   9.204  31.079  1.00 32.50           C  
ATOM    952  O   CYS H 127       8.958  10.080  30.930  1.00 30.74           O  
ATOM    953  N   GLU H 128       9.594   8.140  31.882  1.00 33.89           N  
ATOM    954  CA  GLU H 128       8.318   7.960  32.522  1.00 37.05           C  
ATOM    955  CB  GLU H 128       7.833   6.501  32.497  1.00 38.04           C  
ATOM    956  CG  GLU H 128       7.531   5.984  31.089  1.00 35.92           C  
ATOM    957  CD  GLU H 128       7.093   4.532  31.208  1.00 52.08           C  
ATOM    958  OE1 GLU H 128       7.030   4.030  32.362  1.00  0.00           O  
ATOM    959  OE2 GLU H 128       6.819   3.904  30.151  1.00  0.00           O1-
ATOM    960  C   GLU H 128       8.426   8.371  33.955  1.00 38.82           C  
ATOM    961  O   GLU H 128       9.315   7.928  34.679  1.00 38.51           O  
ATOM    962  N   THR H 129       7.486   9.225  34.404  1.00 41.95           N  
ATOM    963  CA  THR H 129       7.519   9.700  35.754  1.00 45.22           C  
ATOM    964  CB  THR H 129       7.021  11.113  35.902  1.00 44.48           C  
ATOM    965  OG1 THR H 129       7.789  11.991  35.093  1.00  0.00           O  
ATOM    966  CG2 THR H 129       7.143  11.524  37.379  1.00  0.00           C  
ATOM    967  C   THR H 129       6.621   8.820  36.557  1.00 48.57           C  
ATOM    968  O   THR H 129       5.512   8.486  36.139  1.00 48.82           O  
ATOM    969  N   SER H 130       7.110   8.401  37.740  1.00 53.12           N  
ATOM    970  CA  SER H 130       6.340   7.554  38.597  1.00 57.37           C  
ATOM    971  CB  SER H 130       7.166   6.868  39.701  1.00 58.23           C  
ATOM    972  OG  SER H 130       7.615   7.827  40.648  1.00 61.83           O  
ATOM    973  C   SER H 130       5.317   8.415  39.265  1.00 58.72           C  
ATOM    974  O   SER H 130       5.405   9.642  39.251  1.00 59.64           O  
ATOM    975  N   GLY H 131       4.239   7.918  39.862  1.00 76.84           N  
ATOM    976  CA  GLY H 131       3.405   8.704  40.774  1.00 73.80           C  
ATOM    977  C   GLY H 131       3.240  10.214  40.605  1.00 68.03           C  
ATOM    978  O   GLY H 131       3.163  10.750  39.496  1.00 67.42           O  
ATOM    979  N   GLY H 132       3.187  10.922  41.754  1.00 64.89           N  
ATOM    980  CA  GLY H 132       3.201  12.353  41.849  1.00 68.60           C  
ATOM    981  C   GLY H 132       2.224  12.928  40.884  1.00 71.40           C  
ATOM    982  O   GLY H 132       1.331  12.249  40.381  1.00 75.85           O  
ATOM    983  N   THR H 133       2.400  14.234  40.606  1.00 69.80           N  
ATOM    984  CA  THR H 133       1.579  14.919  39.659  1.00 71.12           C  
ATOM    985  CB  THR H 133       0.924  16.156  40.198  1.00 74.48           C  
ATOM    986  OG1 THR H 133       1.903  17.061  40.679  1.00 81.42           O  
ATOM    987  CG2 THR H 133      -0.038  15.760  41.325  1.00 75.30           C  
ATOM    988  C   THR H 133       2.503  15.334  38.565  1.00 71.53           C  
ATOM    989  O   THR H 133       3.548  15.931  38.812  1.00 75.85           O  
ATOM    990  N   PHE H 134       2.127  15.022  37.313  1.00 68.70           N  
ATOM    991  CA  PHE H 134       2.983  15.267  36.188  1.00 64.31           C  
ATOM    992  CB  PHE H 134       2.462  14.658  34.878  1.00 57.03           C  
ATOM    993  CG  PHE H 134       3.647  14.575  33.977  1.00 60.09           C  
ATOM    994  CD1 PHE H 134       4.549  13.550  34.145  1.00 60.67           C  
ATOM    995  CD2 PHE H 134       3.873  15.496  32.980  1.00 60.64           C  
ATOM    996  CE1 PHE H 134       5.654  13.435  33.338  1.00 59.19           C  
ATOM    997  CE2 PHE H 134       4.980  15.386  32.166  1.00 60.71           C  
ATOM    998  CZ  PHE H 134       5.872  14.354  32.343  1.00 59.42           C  
ATOM    999  C   PHE H 134       3.153  16.744  35.980  1.00 64.66           C  
ATOM   1000  O   PHE H 134       4.209  17.196  35.537  1.00 64.25           O  
ATOM   1001  N   ASP H 135       2.105  17.539  36.276  1.00 65.61           N  
ATOM   1002  CA  ASP H 135       2.155  18.959  36.056  1.00 67.71           C  
ATOM   1003  CB  ASP H 135       0.856  19.681  36.461  1.00 68.09           C  
ATOM   1004  CG  ASP H 135      -0.253  19.240  35.517  1.00  0.00           C  
ATOM   1005  OD1 ASP H 135      -0.026  18.274  34.744  1.00  0.00           O  
ATOM   1006  OD2 ASP H 135      -1.346  19.869  35.552  1.00  0.00           O1-
ATOM   1007  C   ASP H 135       3.251  19.552  36.888  1.00 67.33           C  
ATOM   1008  O   ASP H 135       3.853  20.553  36.501  1.00 71.30           O  
ATOM   1009  N   ASN H 136       3.510  18.963  38.069  1.00 58.65           N  
ATOM   1010  CA  ASN H 136       4.504  19.464  38.984  1.00 61.95           C  
ATOM   1011  CB  ASN H 136       4.458  18.822  40.380  1.00 64.24           C  
ATOM   1012  CG  ASN H 136       3.373  19.538  41.170  1.00 68.33           C  
ATOM   1013  OD1 ASN H 136       2.913  20.614  40.788  1.00 67.49           O  
ATOM   1014  ND2 ASN H 136       2.967  18.932  42.317  1.00 68.62           N  
ATOM   1015  C   ASN H 136       5.913  19.337  38.487  1.00 60.50           C  
ATOM   1016  O   ASN H 136       6.776  20.106  38.903  1.00 62.35           O  
ATOM   1017  N   TYR H 137       6.232  18.359  37.620  1.00 58.35           N  
ATOM   1018  CA  TYR H 137       7.640  18.217  37.359  1.00 58.35           C  
ATOM   1019  CB  TYR H 137       8.010  16.767  37.023  1.00 57.41           C  
ATOM   1020  CG  TYR H 137       7.358  15.903  38.049  1.00 54.73           C  
ATOM   1021  CD1 TYR H 137       7.441  16.203  39.390  1.00 52.29           C  
ATOM   1022  CD2 TYR H 137       6.677  14.772  37.665  1.00 55.85           C  
ATOM   1023  CE1 TYR H 137       6.852  15.399  40.333  1.00 54.79           C  
ATOM   1024  CE2 TYR H 137       6.084  13.966  38.608  1.00 56.97           C  
ATOM   1025  CZ  TYR H 137       6.174  14.276  39.940  1.00 58.86           C  
ATOM   1026  OH  TYR H 137       5.572  13.448  40.906  1.00 62.69           O  
ATOM   1027  C   TYR H 137       8.064  19.082  36.196  1.00 62.07           C  
ATOM   1028  O   TYR H 137       7.278  19.230  35.260  1.00 67.16           O  
ATOM   1029  N   ALA H 138       9.220  19.817  36.256  1.00 30.62           N  
ATOM   1030  CA  ALA H 138       9.686  20.058  34.921  1.00 28.09           C  
ATOM   1031  CB  ALA H 138      10.507  21.353  34.782  1.00 11.74           C  
ATOM   1032  C   ALA H 138      10.593  18.911  34.592  1.00 27.56           C  
ATOM   1033  O   ALA H 138      11.164  18.297  35.490  1.00 28.08           O  
ATOM   1034  N   LEU H 139      10.713  18.555  33.297  1.00 25.38           N  
ATOM   1035  CA  LEU H 139      11.545  17.438  32.929  1.00 24.67           C  
ATOM   1036  CB  LEU H 139      10.761  16.320  32.218  1.00 24.51           C  
ATOM   1037  CG  LEU H 139       9.617  15.738  33.073  1.00 21.17           C  
ATOM   1038  CD1 LEU H 139       8.913  14.575  32.353  1.00 23.70           C  
ATOM   1039  CD2 LEU H 139      10.102  15.366  34.483  1.00 20.85           C  
ATOM   1040  C   LEU H 139      12.586  17.935  31.970  1.00 23.89           C  
ATOM   1041  O   LEU H 139      12.264  18.503  30.927  1.00 25.16           O  
ATOM   1042  N   ASN H 140      13.876  17.710  32.292  1.00 23.14           N  
ATOM   1043  CA  ASN H 140      14.933  18.210  31.456  1.00 23.69           C  
ATOM   1044  CB  ASN H 140      15.907  19.139  32.202  1.00 23.65           C  
ATOM   1045  CG  ASN H 140      15.170  20.427  32.555  1.00 27.05           C  
ATOM   1046  OD1 ASN H 140      15.237  21.414  31.826  1.00 25.48           O  
ATOM   1047  ND2 ASN H 140      14.431  20.415  33.697  1.00 27.58           N  
ATOM   1048  C   ASN H 140      15.734  17.071  30.916  1.00 23.62           C  
ATOM   1049  O   ASN H 140      15.728  15.967  31.460  1.00 25.08           O  
ATOM   1050  N   TRP H 141      16.417  17.319  29.779  1.00 22.63           N  
ATOM   1051  CA  TRP H 141      17.267  16.334  29.187  1.00 22.70           C  
ATOM   1052  CB  TRP H 141      16.879  15.986  27.738  1.00 23.71           C  
ATOM   1053  CG  TRP H 141      15.695  15.052  27.634  1.00 26.60           C  
ATOM   1054  CD2 TRP H 141      14.315  15.416  27.796  1.00 28.42           C  
ATOM   1055  CD1 TRP H 141      15.709  13.710  27.410  1.00 25.11           C  
ATOM   1056  NE1 TRP H 141      14.431  13.213  27.424  1.00 27.92           N  
ATOM   1057  CE2 TRP H 141      13.562  14.248  27.661  1.00 23.73           C  
ATOM   1058  CE3 TRP H 141      13.725  16.618  28.041  1.00 28.15           C  
ATOM   1059  CZ2 TRP H 141      12.201  14.265  27.769  1.00 34.16           C  
ATOM   1060  CZ3 TRP H 141      12.353  16.633  28.149  1.00 27.13           C  
ATOM   1061  CH2 TRP H 141      11.606  15.480  28.016  1.00 35.11           C  
ATOM   1062  C   TRP H 141      18.674  16.851  29.201  1.00 23.13           C  
ATOM   1063  O   TRP H 141      18.951  17.965  28.755  1.00 22.40           O  
ATOM   1064  N   VAL H 142      19.601  16.042  29.751  1.00 22.29           N  
ATOM   1065  CA  VAL H 142      20.989  16.407  29.804  1.00 22.19           C  
ATOM   1066  CB  VAL H 142      21.502  16.596  31.203  1.00 22.26           C  
ATOM   1067  CG1 VAL H 142      23.004  16.917  31.137  1.00 19.04           C  
ATOM   1068  CG2 VAL H 142      20.659  17.674  31.901  1.00 20.10           C  
ATOM   1069  C   VAL H 142      21.751  15.253  29.232  1.00 23.33           C  
ATOM   1070  O   VAL H 142      21.487  14.103  29.581  1.00 24.37           O  
ATOM   1071  N   ARG H 143      22.735  15.516  28.346  1.00 21.45           N  
ATOM   1072  CA  ARG H 143      23.427  14.389  27.786  1.00 22.11           C  
ATOM   1073  CB  ARG H 143      23.297  14.227  26.260  1.00 20.88           C  
ATOM   1074  CG  ARG H 143      23.905  15.352  25.428  1.00 20.29           C  
ATOM   1075  CD  ARG H 143      23.841  15.055  23.931  1.00 21.72           C  
ATOM   1076  NE  ARG H 143      24.473  16.191  23.211  1.00 25.71           N  
ATOM   1077  CZ  ARG H 143      24.618  16.124  21.856  1.00 30.77           C  
ATOM   1078  NH1 ARG H 143      24.157  15.032  21.179  1.00 27.82           N1+
ATOM   1079  NH2 ARG H 143      25.228  17.141  21.181  1.00 25.24           N  
ATOM   1080  C   ARG H 143      24.882  14.474  28.118  1.00 22.20           C  
ATOM   1081  O   ARG H 143      25.390  15.524  28.511  1.00 21.18           O  
ATOM   1082  N   GLN H 144      25.584  13.327  28.011  1.00 21.78           N  
ATOM   1083  CA  GLN H 144      26.980  13.294  28.331  1.00 22.10           C  
ATOM   1084  CB  GLN H 144      27.217  12.799  29.771  1.00 20.91           C  
ATOM   1085  CG  GLN H 144      28.676  12.742  30.220  1.00 21.28           C  
ATOM   1086  CD  GLN H 144      28.689  12.233  31.657  1.00 21.69           C  
ATOM   1087  OE1 GLN H 144      27.843  11.435  32.058  1.00 25.02           O  
ATOM   1088  NE2 GLN H 144      29.675  12.716  32.460  1.00 22.20           N  
ATOM   1089  C   GLN H 144      27.659  12.337  27.399  1.00 23.01           C  
ATOM   1090  O   GLN H 144      27.328  11.153  27.360  1.00 23.45           O  
ATOM   1091  N   ALA H 145      28.637  12.836  26.617  1.00 24.46           N  
ATOM   1092  CA  ALA H 145      29.392  11.982  25.743  1.00 26.39           C  
ATOM   1093  CB  ALA H 145      30.234  12.745  24.706  1.00 25.54           C  
ATOM   1094  C   ALA H 145      30.326  11.222  26.627  1.00 27.77           C  
ATOM   1095  O   ALA H 145      30.673  11.685  27.713  1.00 28.33           O  
ATOM   1096  N   PRO H 146      30.763  10.068  26.216  1.00 29.53           N  
ATOM   1097  CA  PRO H 146      31.605   9.310  27.093  1.00 29.72           C  
ATOM   1098  CD  PRO H 146      29.990   9.213  25.327  1.00 30.90           C  
ATOM   1099  CB  PRO H 146      31.750   7.937  26.443  1.00 30.36           C  
ATOM   1100  CG  PRO H 146      30.425   7.775  25.668  1.00 31.26           C  
ATOM   1101  C   PRO H 146      32.887  10.015  27.399  1.00 30.26           C  
ATOM   1102  O   PRO H 146      33.559  10.467  26.475  1.00 28.03           O  
ATOM   1103  N   GLY H 147      33.240  10.105  28.698  1.00 30.49           N  
ATOM   1104  CA  GLY H 147      34.468  10.718  29.115  1.00 31.68           C  
ATOM   1105  C   GLY H 147      34.337  12.205  29.012  1.00 32.24           C  
ATOM   1106  O   GLY H 147      35.336  12.923  29.049  1.00 31.93           O  
ATOM   1107  N   GLN H 148      33.094  12.707  28.901  1.00 31.07           N  
ATOM   1108  CA  GLN H 148      32.898  14.117  28.721  1.00 30.14           C  
ATOM   1109  CB  GLN H 148      32.167  14.460  27.412  1.00 30.58           C  
ATOM   1110  CG  GLN H 148      32.933  14.089  26.141  1.00 32.96           C  
ATOM   1111  CD  GLN H 148      33.999  15.146  25.891  1.00 78.87           C  
ATOM   1112  OE1 GLN H 148      34.369  15.902  26.787  1.00 88.35           O  
ATOM   1113  NE2 GLN H 148      34.509  15.205  24.631  1.00 40.99           N  
ATOM   1114  C   GLN H 148      32.026  14.630  29.822  1.00 28.07           C  
ATOM   1115  O   GLN H 148      31.627  13.892  30.722  1.00 27.44           O  
ATOM   1116  N   GLY H 149      31.724  15.944  29.764  1.00 25.76           N  
ATOM   1117  CA  GLY H 149      30.941  16.606  30.766  1.00 25.50           C  
ATOM   1118  C   GLY H 149      29.483  16.529  30.429  1.00 24.94           C  
ATOM   1119  O   GLY H 149      29.065  15.812  29.523  1.00 25.74           O  
ATOM   1120  N   LEU H 150      28.671  17.305  31.181  1.00 24.07           N  
ATOM   1121  CA  LEU H 150      27.240  17.326  31.064  1.00 23.51           C  
ATOM   1122  CB  LEU H 150      26.563  17.534  32.427  1.00 21.87           C  
ATOM   1123  CG  LEU H 150      26.876  16.429  33.451  1.00 24.49           C  
ATOM   1124  CD1 LEU H 150      26.174  16.702  34.789  1.00 19.55           C  
ATOM   1125  CD2 LEU H 150      26.541  15.037  32.891  1.00 20.87           C  
ATOM   1126  C   LEU H 150      26.844  18.499  30.215  1.00 24.62           C  
ATOM   1127  O   LEU H 150      27.451  19.565  30.299  1.00 24.86           O  
ATOM   1128  N   GLU H 151      25.816  18.312  29.353  1.00 23.82           N  
ATOM   1129  CA  GLU H 151      25.302  19.374  28.525  1.00 24.99           C  
ATOM   1130  CB  GLU H 151      25.449  19.159  27.010  1.00 26.26           C  
ATOM   1131  CG  GLU H 151      26.855  19.230  26.428  1.00 28.26           C  
ATOM   1132  CD  GLU H 151      26.689  19.159  24.915  1.00 74.60           C  
ATOM   1133  OE1 GLU H 151      26.180  20.155  24.337  1.00 34.24           O  
ATOM   1134  OE2 GLU H 151      27.059  18.116  24.315  1.00 35.95           O1-
ATOM   1135  C   GLU H 151      23.812  19.398  28.692  1.00 25.27           C  
ATOM   1136  O   GLU H 151      23.163  18.355  28.657  1.00 25.59           O  
ATOM   1137  N   TRP H 152      23.225  20.602  28.840  1.00 24.73           N  
ATOM   1138  CA  TRP H 152      21.797  20.722  28.970  1.00 24.38           C  
ATOM   1139  CB  TRP H 152      21.414  21.931  29.842  1.00 23.83           C  
ATOM   1140  CG  TRP H 152      19.941  22.222  29.934  1.00 25.96           C  
ATOM   1141  CD2 TRP H 152      19.296  23.256  29.175  1.00 23.25           C  
ATOM   1142  CD1 TRP H 152      18.976  21.646  30.706  1.00 17.73           C  
ATOM   1143  NE1 TRP H 152      17.766  22.252  30.470  1.00 24.93           N  
ATOM   1144  CE2 TRP H 152      17.948  23.247  29.531  1.00 23.38           C  
ATOM   1145  CE3 TRP H 152      19.788  24.141  28.258  1.00 23.45           C  
ATOM   1146  CZ2 TRP H 152      17.067  24.128  28.973  1.00 29.82           C  
ATOM   1147  CZ3 TRP H 152      18.897  25.027  27.695  1.00 26.30           C  
ATOM   1148  CH2 TRP H 152      17.563  25.020  28.045  1.00 20.55           C  
ATOM   1149  C   TRP H 152      21.231  20.922  27.591  1.00 24.22           C  
ATOM   1150  O   TRP H 152      21.682  21.805  26.866  1.00 23.34           O  
ATOM   1151  N   ILE H 153      20.338  20.006  27.144  1.00 23.10           N  
ATOM   1152  CA  ILE H 153      19.656  20.085  25.874  1.00 24.65           C  
ATOM   1153  CB  ILE H 153      19.268  18.745  25.299  1.00 26.12           C  
ATOM   1154  CG1 ILE H 153      18.903  18.891  23.811  1.00  0.00           C  
ATOM   1155  CG2 ILE H 153      18.137  18.136  26.142  1.00  0.00           C  
ATOM   1156  CD1 ILE H 153      18.807  17.555  23.073  1.00  0.00           C  
ATOM   1157  C   ILE H 153      18.430  20.948  25.890  1.00 25.18           C  
ATOM   1158  O   ILE H 153      18.213  21.746  24.982  1.00 25.98           O  
ATOM   1159  N   GLY H 154      17.571  20.788  26.921  1.00 23.46           N  
ATOM   1160  CA  GLY H 154      16.335  21.516  26.963  1.00 23.91           C  
ATOM   1161  C   GLY H 154      15.423  20.847  27.952  1.00 24.14           C  
ATOM   1162  O   GLY H 154      15.803  19.893  28.631  1.00 24.48           O  
ATOM   1163  N   GLY H 155      14.166  21.328  28.066  1.00 24.97           N  
ATOM   1164  CA  GLY H 155      13.282  20.698  29.004  1.00 24.88           C  
ATOM   1165  C   GLY H 155      11.897  21.201  28.788  1.00 25.36           C  
ATOM   1166  O   GLY H 155      11.671  22.110  27.991  1.00 24.56           O  
ATOM   1167  N   VAL H 156      10.927  20.602  29.507  1.00 25.62           N  
ATOM   1168  CA  VAL H 156       9.560  21.003  29.359  1.00 25.42           C  
ATOM   1169  CB  VAL H 156       8.771  20.087  28.472  1.00 25.41           C  
ATOM   1170  CG1 VAL H 156       8.713  18.702  29.140  1.00 26.45           C  
ATOM   1171  CG2 VAL H 156       7.388  20.710  28.220  1.00 21.92           C  
ATOM   1172  C   VAL H 156       8.910  20.969  30.709  1.00 26.94           C  
ATOM   1173  O   VAL H 156       9.162  20.074  31.515  1.00 27.25           O  
ATOM   1174  N   VAL H 157       8.072  21.984  31.002  1.00 26.95           N  
ATOM   1175  CA  VAL H 157       7.292  21.957  32.202  1.00 28.83           C  
ATOM   1176  CB  VAL H 157       7.359  23.242  32.984  1.00 28.58           C  
ATOM   1177  CG1 VAL H 157       6.987  24.426  32.075  1.00 30.70           C  
ATOM   1178  CG2 VAL H 157       6.457  23.097  34.220  1.00 26.51           C  
ATOM   1179  C   VAL H 157       5.891  21.694  31.758  1.00 30.20           C  
ATOM   1180  O   VAL H 157       5.193  22.551  31.217  1.00 29.85           O  
ATOM   1181  N   PRO H 158       5.415  20.497  32.037  1.00 57.39           N  
ATOM   1182  CA  PRO H 158       4.133  20.003  31.598  1.00 52.22           C  
ATOM   1183  CD  PRO H 158       6.224  19.466  32.658  1.00 53.20           C  
ATOM   1184  CB  PRO H 158       4.079  18.534  32.039  1.00 54.40           C  
ATOM   1185  CG  PRO H 158       5.209  18.390  33.075  1.00 54.22           C  
ATOM   1186  C   PRO H 158       2.884  20.789  31.941  1.00 55.40           C  
ATOM   1187  O   PRO H 158       2.006  20.839  31.086  1.00 54.86           O  
ATOM   1188  N   LEU H 159       2.744  21.420  33.130  1.00 42.51           N  
ATOM   1189  CA  LEU H 159       1.507  22.111  33.408  1.00 45.47           C  
ATOM   1190  CB  LEU H 159       1.555  22.845  34.760  1.00 52.34           C  
ATOM   1191  CG  LEU H 159       0.267  23.607  35.126  1.00  0.00           C  
ATOM   1192  CD1 LEU H 159      -0.930  22.656  35.275  1.00 45.47           C  
ATOM   1193  CD2 LEU H 159       0.483  24.486  36.371  1.00  0.00           C  
ATOM   1194  C   LEU H 159       1.319  23.150  32.340  1.00 51.11           C  
ATOM   1195  O   LEU H 159       0.281  23.199  31.680  1.00 48.27           O  
ATOM   1196  N   PHE H 160       2.359  23.970  32.109  1.00 49.47           N  
ATOM   1197  CA  PHE H 160       2.331  24.992  31.100  1.00 46.33           C  
ATOM   1198  CB  PHE H 160       3.514  25.962  31.237  1.00 50.18           C  
ATOM   1199  CG  PHE H 160       3.323  26.591  32.577  1.00 54.83           C  
ATOM   1200  CD1 PHE H 160       3.858  26.007  33.703  1.00 57.46           C  
ATOM   1201  CD2 PHE H 160       2.592  27.750  32.712  1.00 55.46           C  
ATOM   1202  CE1 PHE H 160       3.678  26.578  34.941  1.00 55.00           C  
ATOM   1203  CE2 PHE H 160       2.409  28.326  33.948  1.00 55.67           C  
ATOM   1204  CZ  PHE H 160       2.954  27.739  35.063  1.00 55.77           C  
ATOM   1205  C   PHE H 160       2.346  24.349  29.738  1.00 45.73           C  
ATOM   1206  O   PHE H 160       1.686  24.825  28.815  1.00 47.87           O  
ATOM   1207  N   GLY H 161       3.117  23.254  29.560  1.00 50.90           N  
ATOM   1208  CA  GLY H 161       3.142  22.552  28.297  1.00 45.00           C  
ATOM   1209  C   GLY H 161       4.192  23.108  27.390  1.00 50.30           C  
ATOM   1210  O   GLY H 161       4.266  22.795  26.203  1.00 42.64           O  
ATOM   1211  N   THR H 162       5.079  23.935  27.936  1.00 34.87           N  
ATOM   1212  CA  THR H 162       6.015  24.562  27.047  1.00 33.42           C  
ATOM   1213  CB  THR H 162       6.047  26.058  27.163  1.00 33.70           C  
ATOM   1214  OG1 THR H 162       6.283  26.441  28.509  1.00 44.08           O  
ATOM   1215  CG2 THR H 162       4.716  26.630  26.653  1.00 34.45           C  
ATOM   1216  C   THR H 162       7.404  24.058  27.252  1.00 31.91           C  
ATOM   1217  O   THR H 162       7.779  23.586  28.325  1.00 31.69           O  
ATOM   1218  N   THR H 163       8.203  24.158  26.170  1.00 30.51           N  
ATOM   1219  CA  THR H 163       9.542  23.659  26.191  1.00 30.86           C  
ATOM   1220  CB  THR H 163       9.714  22.432  25.345  1.00 30.62           C  
ATOM   1221  OG1 THR H 163      11.018  21.896  25.509  1.00  0.00           O  
ATOM   1222  CG2 THR H 163       9.484  22.815  23.873  1.00  0.00           C  
ATOM   1223  C   THR H 163      10.471  24.698  25.649  1.00 30.48           C  
ATOM   1224  O   THR H 163      10.092  25.563  24.860  1.00 29.56           O  
ATOM   1225  N   ARG H 164      11.735  24.630  26.097  1.00 30.11           N  
ATOM   1226  CA  ARG H 164      12.762  25.524  25.652  1.00 30.07           C  
ATOM   1227  CB  ARG H 164      13.059  26.625  26.681  1.00 32.27           C  
ATOM   1228  CG  ARG H 164      13.471  26.071  28.046  1.00 37.26           C  
ATOM   1229  CD  ARG H 164      13.141  27.019  29.198  1.00  0.00           C  
ATOM   1230  NE  ARG H 164      11.655  27.136  29.234  1.00  0.00           N  
ATOM   1231  CZ  ARG H 164      11.069  28.365  29.334  1.00  0.00           C  
ATOM   1232  NH1 ARG H 164      11.845  29.478  29.467  1.00  0.00           N1+
ATOM   1233  NH2 ARG H 164       9.710  28.483  29.294  1.00  0.00           N  
ATOM   1234  C   ARG H 164      13.987  24.689  25.468  1.00 29.05           C  
ATOM   1235  O   ARG H 164      14.076  23.590  26.014  1.00 27.53           O  
ATOM   1236  N   ASN H 165      14.958  25.172  24.666  1.00 28.64           N  
ATOM   1237  CA  ASN H 165      16.115  24.356  24.431  1.00 28.53           C  
ATOM   1238  CB  ASN H 165      15.992  23.490  23.166  1.00 29.09           C  
ATOM   1239  CG  ASN H 165      14.968  22.398  23.445  1.00 31.36           C  
ATOM   1240  OD1 ASN H 165      15.095  21.645  24.410  1.00  0.00           O  
ATOM   1241  ND2 ASN H 165      13.920  22.310  22.584  1.00  0.00           N  
ATOM   1242  C   ASN H 165      17.334  25.208  24.264  1.00 28.89           C  
ATOM   1243  O   ASN H 165      17.261  26.433  24.167  1.00 28.06           O  
ATOM   1244  N   ALA H 166      18.508  24.541  24.268  1.00 29.53           N  
ATOM   1245  CA  ALA H 166      19.760  25.198  24.048  1.00 31.72           C  
ATOM   1246  CB  ALA H 166      20.985  24.330  24.383  1.00 29.90           C  
ATOM   1247  C   ALA H 166      19.819  25.523  22.591  1.00 32.90           C  
ATOM   1248  O   ALA H 166      19.262  24.814  21.758  1.00 32.55           O  
ATOM   1249  N   GLN H 167      20.523  26.614  22.255  1.00 34.09           N  
ATOM   1250  CA  GLN H 167      20.608  27.103  20.914  1.00 36.61           C  
ATOM   1251  CB  GLN H 167      21.343  28.455  20.848  1.00 38.38           C  
ATOM   1252  CG  GLN H 167      21.168  29.185  19.518  1.00 45.58           C  
ATOM   1253  CD  GLN H 167      22.192  28.634  18.544  1.00 89.82           C  
ATOM   1254  OE1 GLN H 167      22.068  28.808  17.334  1.00 62.86           O  
ATOM   1255  NE2 GLN H 167      23.242  27.961  19.083  1.00 45.56           N  
ATOM   1256  C   GLN H 167      21.312  26.098  20.056  1.00 35.98           C  
ATOM   1257  O   GLN H 167      21.008  25.968  18.872  1.00 37.32           O  
ATOM   1258  N   LYS H 168      22.282  25.362  20.627  1.00 35.97           N  
ATOM   1259  CA  LYS H 168      23.050  24.431  19.849  1.00 36.93           C  
ATOM   1260  CB  LYS H 168      24.037  23.634  20.721  1.00 37.81           C  
ATOM   1261  CG  LYS H 168      24.887  22.622  19.947  1.00 41.70           C  
ATOM   1262  CD  LYS H 168      26.006  22.003  20.788  1.00 48.06           C  
ATOM   1263  CE  LYS H 168      26.818  20.934  20.054  1.00 62.98           C  
ATOM   1264  NZ  LYS H 168      27.869  20.396  20.947  1.00 46.55           N1+
ATOM   1265  C   LYS H 168      22.126  23.438  19.205  1.00 37.43           C  
ATOM   1266  O   LYS H 168      22.308  23.075  18.044  1.00 37.57           O  
ATOM   1267  N   PHE H 169      21.139  22.943  19.970  1.00 36.91           N  
ATOM   1268  CA  PHE H 169      20.176  21.955  19.559  1.00 38.85           C  
ATOM   1269  CB  PHE H 169      19.576  21.224  20.767  1.00 37.93           C  
ATOM   1270  CG  PHE H 169      20.754  20.541  21.377  1.00 36.94           C  
ATOM   1271  CD1 PHE H 169      21.250  19.382  20.826  1.00 34.33           C  
ATOM   1272  CD2 PHE H 169      21.374  21.066  22.487  1.00 32.07           C  
ATOM   1273  CE1 PHE H 169      22.341  18.750  21.377  1.00 44.13           C  
ATOM   1274  CE2 PHE H 169      22.464  20.440  23.043  1.00 80.02           C  
ATOM   1275  CZ  PHE H 169      22.950  19.280  22.489  1.00 27.08           C  
ATOM   1276  C   PHE H 169      19.086  22.502  18.685  1.00 42.12           C  
ATOM   1277  O   PHE H 169      18.513  21.756  17.897  1.00 42.24           O  
ATOM   1278  N   GLN H 170      18.724  23.785  18.879  1.00 44.56           N  
ATOM   1279  CA  GLN H 170      17.747  24.553  18.145  1.00 45.65           C  
ATOM   1280  CB  GLN H 170      18.408  25.505  17.136  1.00 47.65           C  
ATOM   1281  CG  GLN H 170      17.438  26.461  16.452  1.00 52.38           C  
ATOM   1282  CD  GLN H 170      18.278  27.315  15.520  1.00 91.23           C  
ATOM   1283  OE1 GLN H 170      19.256  27.929  15.942  1.00 48.91           O  
ATOM   1284  NE2 GLN H 170      17.900  27.346  14.215  1.00 58.13           N  
ATOM   1285  C   GLN H 170      16.695  23.734  17.452  1.00 45.20           C  
ATOM   1286  O   GLN H 170      15.826  23.139  18.086  1.00 46.00           O  
ATOM   1287  N   GLY H 171      16.754  23.739  16.108  1.00 43.47           N  
ATOM   1288  CA  GLY H 171      15.831  23.138  15.182  1.00 42.33           C  
ATOM   1289  C   GLY H 171      15.778  21.644  15.295  1.00 41.15           C  
ATOM   1290  O   GLY H 171      14.788  21.038  14.887  1.00 42.39           O  
ATOM   1291  N   ARG H 172      16.880  21.009  15.734  1.00 38.76           N  
ATOM   1292  CA  ARG H 172      17.018  19.576  15.803  1.00 36.22           C  
ATOM   1293  CB  ARG H 172      18.466  19.106  16.001  1.00 35.97           C  
ATOM   1294  CG  ARG H 172      19.376  19.434  14.817  1.00 35.08           C  
ATOM   1295  CD  ARG H 172      20.566  18.481  14.675  1.00 36.17           C  
ATOM   1296  NE  ARG H 172      21.442  18.624  15.871  1.00 31.59           N  
ATOM   1297  CZ  ARG H 172      22.134  17.540  16.331  1.00 39.12           C  
ATOM   1298  NH1 ARG H 172      21.980  16.326  15.727  1.00 23.52           N1+
ATOM   1299  NH2 ARG H 172      22.983  17.665  17.391  1.00 25.23           N  
ATOM   1300  C   ARG H 172      16.193  18.884  16.856  1.00 34.45           C  
ATOM   1301  O   ARG H 172      15.789  17.742  16.640  1.00 34.01           O  
ATOM   1302  N   VAL H 173      15.943  19.503  18.029  1.00 33.79           N  
ATOM   1303  CA  VAL H 173      15.295  18.761  19.081  1.00 33.34           C  
ATOM   1304  CB  VAL H 173      15.977  18.879  20.411  1.00 34.01           C  
ATOM   1305  CG1 VAL H 173      17.380  18.268  20.306  1.00 33.34           C  
ATOM   1306  CG2 VAL H 173      15.970  20.353  20.837  1.00 34.83           C  
ATOM   1307  C   VAL H 173      13.888  19.214  19.304  1.00 33.01           C  
ATOM   1308  O   VAL H 173      13.521  20.354  19.025  1.00 33.47           O  
ATOM   1309  N   THR H 174      13.052  18.270  19.795  1.00 31.15           N  
ATOM   1310  CA  THR H 174      11.687  18.541  20.136  1.00 30.56           C  
ATOM   1311  CB  THR H 174      10.715  18.031  19.111  1.00 31.28           C  
ATOM   1312  OG1 THR H 174      10.990  18.608  17.843  1.00 33.95           O  
ATOM   1313  CG2 THR H 174       9.291  18.396  19.561  1.00 27.66           C  
ATOM   1314  C   THR H 174      11.406  17.808  21.411  1.00 30.34           C  
ATOM   1315  O   THR H 174      11.791  16.648  21.559  1.00 30.95           O  
ATOM   1316  N   ILE H 175      10.734  18.470  22.378  1.00 30.23           N  
ATOM   1317  CA  ILE H 175      10.412  17.796  23.603  1.00 30.12           C  
ATOM   1318  CB  ILE H 175      11.147  18.324  24.804  1.00 30.11           C  
ATOM   1319  CG1 ILE H 175      12.659  18.064  24.646  1.00 27.90           C  
ATOM   1320  CG2 ILE H 175      10.554  17.663  26.058  1.00 25.93           C  
ATOM   1321  CD1 ILE H 175      13.520  18.758  25.701  1.00 30.84           C  
ATOM   1322  C   ILE H 175       8.937  17.904  23.829  1.00 30.50           C  
ATOM   1323  O   ILE H 175       8.345  18.971  23.672  1.00 30.71           O  
ATOM   1324  N   SER H 176       8.305  16.769  24.192  1.00 30.35           N  
ATOM   1325  CA  SER H 176       6.886  16.742  24.391  1.00 31.96           C  
ATOM   1326  CB  SER H 176       6.121  16.008  23.276  1.00 32.68           C  
ATOM   1327  OG  SER H 176       6.273  16.687  22.039  1.00  0.00           O  
ATOM   1328  C   SER H 176       6.601  15.978  25.642  1.00 33.45           C  
ATOM   1329  O   SER H 176       7.457  15.263  26.159  1.00 33.57           O  
ATOM   1330  N   ASP H 177       5.374  16.147  26.175  1.00 35.07           N  
ATOM   1331  CA  ASP H 177       4.959  15.446  27.357  1.00 36.56           C  
ATOM   1332  CB  ASP H 177       4.893  16.327  28.620  1.00 36.24           C  
ATOM   1333  CG  ASP H 177       6.303  16.626  29.112  1.00  0.00           C  
ATOM   1334  OD1 ASP H 177       7.272  16.038  28.566  1.00  0.00           O  
ATOM   1335  OD2 ASP H 177       6.424  17.448  30.060  1.00  0.00           O1-
ATOM   1336  C   ASP H 177       3.568  14.943  27.123  1.00 38.74           C  
ATOM   1337  O   ASP H 177       2.725  15.655  26.576  1.00 39.27           O  
ATOM   1338  N   ASP H 178       3.311  13.682  27.529  1.00 40.05           N  
ATOM   1339  CA  ASP H 178       2.023  13.065  27.376  1.00 41.78           C  
ATOM   1340  CB  ASP H 178       2.116  11.664  26.750  1.00 43.06           C  
ATOM   1341  CG  ASP H 178       0.722  11.182  26.385  1.00 46.38           C  
ATOM   1342  OD1 ASP H 178      -0.212  12.025  26.330  1.00 55.35           O  
ATOM   1343  OD2 ASP H 178       0.573   9.952  26.163  1.00 63.04           O1-
ATOM   1344  C   ASP H 178       1.447  12.894  28.745  1.00 42.77           C  
ATOM   1345  O   ASP H 178       1.946  12.110  29.549  1.00 42.23           O  
ATOM   1346  N   LYS H 179       0.365  13.630  29.041  1.00 44.04           N  
ATOM   1347  CA  LYS H 179      -0.258  13.588  30.332  1.00 45.82           C  
ATOM   1348  CB  LYS H 179      -1.347  14.661  30.487  1.00 47.15           C  
ATOM   1349  CG  LYS H 179      -0.742  16.052  30.692  1.00 50.83           C  
ATOM   1350  CD  LYS H 179       0.103  16.538  29.510  1.00115.97           C  
ATOM   1351  CE  LYS H 179       0.849  17.843  29.792  1.00 36.23           C  
ATOM   1352  NZ  LYS H 179       1.694  18.212  28.634  1.00 34.75           N1+
ATOM   1353  C   LYS H 179      -0.849  12.231  30.587  1.00 45.81           C  
ATOM   1354  O   LYS H 179      -0.833  11.751  31.718  1.00 46.51           O  
ATOM   1355  N   SER H 180      -1.392  11.574  29.546  1.00 45.56           N  
ATOM   1356  CA  SER H 180      -2.037  10.308  29.749  1.00 45.70           C  
ATOM   1357  CB  SER H 180      -2.612   9.730  28.447  1.00 46.23           C  
ATOM   1358  OG  SER H 180      -1.564   9.472  27.525  1.00 54.74           O  
ATOM   1359  C   SER H 180      -1.061   9.308  30.298  1.00 45.05           C  
ATOM   1360  O   SER H 180      -1.349   8.637  31.287  1.00 44.79           O  
ATOM   1361  N   THR H 181       0.097   9.154  29.625  1.00 43.83           N  
ATOM   1362  CA  THR H 181       1.157   8.242  29.975  1.00 43.30           C  
ATOM   1363  CB  THR H 181       2.031   7.894  28.801  1.00 43.69           C  
ATOM   1364  OG1 THR H 181       2.620   9.062  28.252  1.00 44.90           O  
ATOM   1365  CG2 THR H 181       1.169   7.190  27.740  1.00 43.71           C  
ATOM   1366  C   THR H 181       2.023   8.731  31.110  1.00 42.74           C  
ATOM   1367  O   THR H 181       2.671   7.928  31.781  1.00 42.26           O  
ATOM   1368  N   GLY H 182       2.128  10.057  31.324  1.00 40.77           N  
ATOM   1369  CA  GLY H 182       2.986  10.533  32.378  1.00 38.67           C  
ATOM   1370  C   GLY H 182       4.393  10.361  31.904  1.00 36.27           C  
ATOM   1371  O   GLY H 182       5.309  10.135  32.696  1.00 35.96           O  
ATOM   1372  N   THR H 183       4.600  10.447  30.576  1.00 33.95           N  
ATOM   1373  CA  THR H 183       5.918  10.248  30.053  1.00 32.08           C  
ATOM   1374  CB  THR H 183       6.009   9.060  29.141  1.00 32.29           C  
ATOM   1375  OG1 THR H 183       5.601   7.885  29.825  1.00 33.47           O  
ATOM   1376  CG2 THR H 183       7.464   8.909  28.673  1.00 29.74           C  
ATOM   1377  C   THR H 183       6.314  11.450  29.250  1.00 31.03           C  
ATOM   1378  O   THR H 183       5.500  12.047  28.545  1.00 30.30           O  
ATOM   1379  N   GLY H 184       7.606  11.828  29.339  1.00 29.19           N  
ATOM   1380  CA  GLY H 184       8.115  12.946  28.600  1.00 28.01           C  
ATOM   1381  C   GLY H 184       9.029  12.388  27.556  1.00 27.42           C  
ATOM   1382  O   GLY H 184       9.633  11.335  27.753  1.00 28.73           O  
ATOM   1383  N   HIS H 185       9.164  13.089  26.411  1.00 26.09           N  
ATOM   1384  CA  HIS H 185       9.967  12.542  25.357  1.00 25.80           C  
ATOM   1385  ND1 HIS H 185       8.648   9.525  24.430  1.00  0.00           N  
ATOM   1386  CG  HIS H 185       8.269  10.842  24.565  1.00 30.23           C  
ATOM   1387  CB  HIS H 185       9.128  12.010  24.186  1.00 27.00           C  
ATOM   1388  NE2 HIS H 185       6.602   9.512  25.303  1.00  0.00           N  
ATOM   1389  CD2 HIS H 185       7.018  10.815  25.100  1.00 23.46           C  
ATOM   1390  CE1 HIS H 185       7.614   8.772  24.886  1.00 36.64           C  
ATOM   1391  C   HIS H 185      10.861  13.600  24.802  1.00 26.35           C  
ATOM   1392  O   HIS H 185      10.563  14.791  24.862  1.00 25.50           O  
ATOM   1393  N   MET H 186      12.015  13.163  24.263  1.00 26.34           N  
ATOM   1394  CA  MET H 186      12.938  14.049  23.625  1.00 27.43           C  
ATOM   1395  CB  MET H 186      14.235  14.237  24.437  1.00 27.41           C  
ATOM   1396  CG  MET H 186      15.155  15.354  23.935  1.00 29.74           C  
ATOM   1397  SD  MET H 186      16.215  14.909  22.533  1.00 47.29           S  
ATOM   1398  CE  MET H 186      17.382  13.930  23.522  1.00 36.97           C  
ATOM   1399  C   MET H 186      13.268  13.414  22.313  1.00 28.26           C  
ATOM   1400  O   MET H 186      13.647  12.246  22.261  1.00 29.02           O  
ATOM   1401  N   GLU H 187      13.101  14.163  21.205  1.00 29.27           N  
ATOM   1402  CA  GLU H 187      13.403  13.600  19.921  1.00 29.52           C  
ATOM   1403  CB  GLU H 187      12.212  13.605  18.945  1.00 31.40           C  
ATOM   1404  CG  GLU H 187      12.501  12.853  17.645  1.00 35.94           C  
ATOM   1405  CD  GLU H 187      11.242  12.873  16.792  1.00 52.56           C  
ATOM   1406  OE1 GLU H 187      10.722  13.990  16.524  1.00 50.31           O  
ATOM   1407  OE2 GLU H 187      10.781  11.768  16.398  1.00 59.80           O1-
ATOM   1408  C   GLU H 187      14.493  14.419  19.313  1.00 29.50           C  
ATOM   1409  O   GLU H 187      14.391  15.642  19.214  1.00 30.71           O  
ATOM   1410  N   LEU H 188      15.582  13.743  18.902  1.00 29.39           N  
ATOM   1411  CA  LEU H 188      16.703  14.405  18.305  1.00 29.34           C  
ATOM   1412  CB  LEU H 188      18.016  14.060  19.027  1.00 28.02           C  
ATOM   1413  CG  LEU H 188      19.249  14.802  18.494  1.00 26.98           C  
ATOM   1414  CD1 LEU H 188      19.134  16.312  18.742  1.00 23.51           C  
ATOM   1415  CD2 LEU H 188      20.542  14.220  19.078  1.00 28.61           C  
ATOM   1416  C   LEU H 188      16.788  13.892  16.897  1.00 30.47           C  
ATOM   1417  O   LEU H 188      16.743  12.685  16.668  1.00 31.80           O  
ATOM   1418  N   ARG H 189      16.925  14.801  15.911  1.00 30.02           N  
ATOM   1419  CA  ARG H 189      16.922  14.395  14.531  1.00 30.79           C  
ATOM   1420  CB  ARG H 189      15.818  15.087  13.712  1.00 30.83           C  
ATOM   1421  CG  ARG H 189      15.870  16.615  13.777  1.00 19.91           C  
ATOM   1422  CD  ARG H 189      14.646  17.284  13.147  1.00 21.21           C  
ATOM   1423  NE  ARG H 189      13.432  16.678  13.771  1.00 19.81           N  
ATOM   1424  CZ  ARG H 189      12.897  17.203  14.912  1.00 19.66           C  
ATOM   1425  NH1 ARG H 189      13.458  18.306  15.487  1.00 15.47           N1+
ATOM   1426  NH2 ARG H 189      11.798  16.627  15.482  1.00 15.78           N  
ATOM   1427  C   ARG H 189      18.247  14.710  13.908  1.00 31.05           C  
ATOM   1428  O   ARG H 189      19.094  15.362  14.513  1.00 31.30           O  
ATOM   1429  N   SER H 190      18.459  14.218  12.667  1.00 31.37           N  
ATOM   1430  CA  SER H 190      19.686  14.442  11.952  1.00 32.66           C  
ATOM   1431  CB  SER H 190      19.863  15.902  11.499  1.00 33.97           C  
ATOM   1432  OG  SER H 190      18.857  16.246  10.557  1.00 53.87           O  
ATOM   1433  C   SER H 190      20.841  14.054  12.823  1.00 32.50           C  
ATOM   1434  O   SER H 190      21.769  14.833  13.037  1.00 32.12           O  
ATOM   1435  N   LEU H 191      20.816  12.803  13.318  1.00 30.47           N  
ATOM   1436  CA  LEU H 191      21.810  12.304  14.220  1.00 29.90           C  
ATOM   1437  CB  LEU H 191      21.520  10.877  14.724  1.00 27.24           C  
ATOM   1438  CG  LEU H 191      20.273  10.769  15.625  1.00 25.85           C  
ATOM   1439  CD1 LEU H 191      20.040   9.322  16.089  1.00 19.10           C  
ATOM   1440  CD2 LEU H 191      20.359  11.733  16.818  1.00 24.30           C  
ATOM   1441  C   LEU H 191      23.142  12.284  13.552  1.00 30.73           C  
ATOM   1442  O   LEU H 191      23.275  12.001  12.362  1.00 31.40           O  
ATOM   1443  N   ARG H 192      24.172  12.604  14.354  1.00 31.04           N  
ATOM   1444  CA  ARG H 192      25.516  12.671  13.883  1.00 32.92           C  
ATOM   1445  CB  ARG H 192      25.962  14.135  13.771  1.00 34.67           C  
ATOM   1446  CG  ARG H 192      27.114  14.363  12.808  1.00 40.28           C  
ATOM   1447  CD  ARG H 192      27.251  15.821  12.370  1.00 64.10           C  
ATOM   1448  NE  ARG H 192      26.097  16.149  11.483  1.00 76.12           N  
ATOM   1449  CZ  ARG H 192      24.967  16.717  11.996  1.00 85.44           C  
ATOM   1450  NH1 ARG H 192      24.888  17.012  13.325  1.00 54.39           N1+
ATOM   1451  NH2 ARG H 192      23.920  17.004  11.168  1.00 83.31           N  
ATOM   1452  C   ARG H 192      26.341  11.938  14.900  1.00 32.91           C  
ATOM   1453  O   ARG H 192      25.866  11.632  15.992  1.00 32.00           O  
ATOM   1454  N   SER H 193      27.607  11.628  14.569  1.00 32.61           N  
ATOM   1455  CA  SER H 193      28.442  10.829  15.424  1.00 32.83           C  
ATOM   1456  CB  SER H 193      29.830  10.590  14.815  1.00 31.57           C  
ATOM   1457  OG  SER H 193      29.695   9.885  13.592  1.00 36.23           O  
ATOM   1458  C   SER H 193      28.641  11.506  16.745  1.00 32.77           C  
ATOM   1459  O   SER H 193      28.756  10.849  17.778  1.00 33.70           O  
ATOM   1460  N   GLU H 194      28.662  12.845  16.751  1.00 32.01           N  
ATOM   1461  CA  GLU H 194      28.913  13.592  17.948  1.00 31.23           C  
ATOM   1462  CB  GLU H 194      28.978  15.105  17.710  1.00 31.52           C  
ATOM   1463  CG  GLU H 194      27.645  15.702  17.271  1.00 37.36           C  
ATOM   1464  CD  GLU H 194      27.879  17.177  17.017  1.00157.30           C  
ATOM   1465  OE1 GLU H 194      28.905  17.499  16.362  1.00 93.12           O  
ATOM   1466  OE2 GLU H 194      27.039  17.998  17.471  1.00 91.06           O1-
ATOM   1467  C   GLU H 194      27.809  13.349  18.929  1.00 30.00           C  
ATOM   1468  O   GLU H 194      27.999  13.527  20.130  1.00 29.23           O  
ATOM   1469  N   ASP H 195      26.617  12.988  18.425  1.00 27.75           N  
ATOM   1470  CA  ASP H 195      25.418  12.775  19.188  1.00 25.55           C  
ATOM   1471  CB  ASP H 195      24.178  12.602  18.294  1.00 24.92           C  
ATOM   1472  CG  ASP H 195      23.893  13.960  17.662  1.00 27.88           C  
ATOM   1473  OD1 ASP H 195      24.114  14.992  18.352  1.00 28.31           O  
ATOM   1474  OD2 ASP H 195      23.461  13.987  16.479  1.00 33.14           O1-
ATOM   1475  C   ASP H 195      25.539  11.582  20.092  1.00 24.84           C  
ATOM   1476  O   ASP H 195      24.735  11.418  21.007  1.00 24.68           O  
ATOM   1477  N   THR H 196      26.495  10.670  19.832  1.00 25.10           N  
ATOM   1478  CA  THR H 196      26.627   9.517  20.681  1.00 25.01           C  
ATOM   1479  CB  THR H 196      27.798   8.653  20.315  1.00 26.08           C  
ATOM   1480  OG1 THR H 196      27.679   8.204  18.974  1.00 29.49           O  
ATOM   1481  CG2 THR H 196      27.849   7.455  21.277  1.00 22.13           C  
ATOM   1482  C   THR H 196      26.843   9.986  22.090  1.00 24.41           C  
ATOM   1483  O   THR H 196      27.788  10.725  22.367  1.00 24.32           O  
ATOM   1484  N   ALA H 197      25.959   9.569  23.023  1.00 21.28           N  
ATOM   1485  CA  ALA H 197      26.119   9.989  24.387  1.00 21.29           C  
ATOM   1486  CB  ALA H 197      25.961  11.508  24.581  1.00 21.55           C  
ATOM   1487  C   ALA H 197      25.067   9.329  25.224  1.00 22.27           C  
ATOM   1488  O   ALA H 197      24.168   8.661  24.712  1.00 22.88           O  
ATOM   1489  N   VAL H 198      25.191   9.474  26.560  1.00 21.65           N  
ATOM   1490  CA  VAL H 198      24.192   8.968  27.453  1.00 20.72           C  
ATOM   1491  CB  VAL H 198      24.723   8.619  28.812  1.00 20.95           C  
ATOM   1492  CG1 VAL H 198      23.547   8.200  29.709  1.00 19.16           C  
ATOM   1493  CG2 VAL H 198      25.798   7.531  28.652  1.00 20.65           C  
ATOM   1494  C   VAL H 198      23.232  10.098  27.637  1.00 22.30           C  
ATOM   1495  O   VAL H 198      23.635  11.218  27.944  1.00 21.93           O  
ATOM   1496  N   TYR H 199      21.926   9.826  27.460  1.00 21.88           N  
ATOM   1497  CA  TYR H 199      20.949  10.868  27.577  1.00 22.35           C  
ATOM   1498  CB  TYR H 199      19.894  10.852  26.456  1.00 22.25           C  
ATOM   1499  CG  TYR H 199      20.549  11.270  25.183  1.00 22.76           C  
ATOM   1500  CD1 TYR H 199      21.253  10.383  24.405  1.00 20.76           C  
ATOM   1501  CD2 TYR H 199      20.450  12.572  24.761  1.00 20.27           C  
ATOM   1502  CE1 TYR H 199      21.847  10.795  23.233  1.00 20.96           C  
ATOM   1503  CE2 TYR H 199      21.041  12.989  23.593  1.00 18.07           C  
ATOM   1504  CZ  TYR H 199      21.744  12.101  22.822  1.00 23.93           C  
ATOM   1505  OH  TYR H 199      22.352  12.524  21.621  1.00 23.58           O  
ATOM   1506  C   TYR H 199      20.222  10.664  28.865  1.00 23.29           C  
ATOM   1507  O   TYR H 199      19.611   9.621  29.090  1.00 23.37           O  
ATOM   1508  N   TYR H 200      20.257  11.690  29.740  1.00 21.73           N  
ATOM   1509  CA  TYR H 200      19.647  11.581  31.035  1.00 22.51           C  
ATOM   1510  CB  TYR H 200      20.533  12.053  32.208  1.00 21.23           C  
ATOM   1511  CG  TYR H 200      21.674  11.129  32.476  1.00 21.58           C  
ATOM   1512  CD1 TYR H 200      21.485   9.971  33.198  1.00 18.59           C  
ATOM   1513  CD2 TYR H 200      22.941  11.435  32.035  1.00 18.34           C  
ATOM   1514  CE1 TYR H 200      22.538   9.125  33.461  1.00 16.35           C  
ATOM   1515  CE2 TYR H 200      23.999  10.595  32.294  1.00 21.48           C  
ATOM   1516  CZ  TYR H 200      23.798   9.437  33.007  1.00 22.05           C  
ATOM   1517  OH  TYR H 200      24.882   8.574  33.275  1.00 33.91           O  
ATOM   1518  C   TYR H 200      18.443  12.465  31.093  1.00 23.31           C  
ATOM   1519  O   TYR H 200      18.422  13.570  30.551  1.00 22.44           O  
ATOM   1520  N   CYS H 201      17.384  11.956  31.746  1.00 23.28           N  
ATOM   1521  CA  CYS H 201      16.185  12.696  31.994  1.00 24.21           C  
ATOM   1522  CB  CYS H 201      14.932  11.810  31.860  1.00 26.70           C  
ATOM   1523  SG  CYS H 201      13.376  12.620  32.321  1.00 35.72           S  
ATOM   1524  C   CYS H 201      16.313  13.149  33.411  1.00 23.90           C  
ATOM   1525  O   CYS H 201      16.729  12.374  34.274  1.00 23.38           O  
ATOM   1526  N   VAL H 202      16.012  14.434  33.695  1.00 23.30           N  
ATOM   1527  CA  VAL H 202      16.165  14.827  35.060  1.00 24.23           C  
ATOM   1528  CB  VAL H 202      17.457  15.503  35.331  1.00 23.52           C  
ATOM   1529  CG1 VAL H 202      17.583  15.628  36.853  1.00  0.00           C  
ATOM   1530  CG2 VAL H 202      18.570  14.695  34.649  1.00  0.00           C  
ATOM   1531  C   VAL H 202      15.044  15.751  35.419  1.00 25.07           C  
ATOM   1532  O   VAL H 202      14.658  16.631  34.649  1.00 25.57           O  
ATOM   1533  N   ARG H 203      14.511  15.577  36.641  1.00 25.05           N  
ATOM   1534  CA  ARG H 203      13.346  16.305  37.039  1.00 26.27           C  
ATOM   1535  CB  ARG H 203      12.374  15.419  37.828  1.00 30.03           C  
ATOM   1536  CG  ARG H 203      10.999  16.034  38.053  1.00 30.47           C  
ATOM   1537  CD  ARG H 203      10.103  15.125  38.890  1.00 35.65           C  
ATOM   1538  NE  ARG H 203      10.674  15.127  40.264  1.00 54.48           N  
ATOM   1539  CZ  ARG H 203      10.353  14.143  41.152  1.00 59.54           C  
ATOM   1540  NH1 ARG H 203       9.519  13.128  40.782  1.00 83.43           N1+
ATOM   1541  NH2 ARG H 203      10.875  14.180  42.412  1.00 41.49           N  
ATOM   1542  C   ARG H 203      13.706  17.489  37.874  1.00 26.97           C  
ATOM   1543  O   ARG H 203      14.668  17.469  38.640  1.00 27.39           O  
ATOM   1544  N   SER H 204      12.915  18.571  37.724  1.00 27.70           N  
ATOM   1545  CA  SER H 204      13.122  19.777  38.480  1.00 29.45           C  
ATOM   1546  CB  SER H 204      13.691  20.937  37.643  1.00 29.96           C  
ATOM   1547  OG  SER H 204      14.996  20.621  37.180  1.00  0.00           O  
ATOM   1548  C   SER H 204      11.776  20.233  39.012  1.00 30.97           C  
ATOM   1549  O   SER H 204      10.747  20.007  38.377  1.00 29.91           O  
ATOM   1550  N   VAL H 205      11.998  20.041  40.388  1.00 31.00           N  
ATOM   1551  CA  VAL H 205      11.107  19.810  41.530  1.00 32.88           C  
ATOM   1552  CB  VAL H 205      10.957  18.336  41.807  1.00 26.78           C  
ATOM   1553  CG1 VAL H 205      12.234  17.829  42.503  1.00  0.00           C  
ATOM   1554  CG2 VAL H 205       9.632  18.071  42.548  1.00  0.00           C  
ATOM   1555  C   VAL H 205      11.482  20.514  42.837  1.00 33.55           C  
ATOM   1556  O   VAL H 205      12.120  21.559  42.806  1.00 32.95           O  
ATOM   1557  N   THR H 206      11.130  19.930  44.032  1.00 34.62           N  
ATOM   1558  CA  THR H 206      10.970  20.707  45.261  1.00 36.37           C  
ATOM   1559  CB  THR H 206       9.520  20.684  45.633  1.00 35.98           C  
ATOM   1560  OG1 THR H 206       9.145  19.375  46.038  1.00 45.89           O  
ATOM   1561  CG2 THR H 206       8.717  21.066  44.375  1.00 44.03           C  
ATOM   1562  C   THR H 206      11.709  20.336  46.542  1.00 37.57           C  
ATOM   1563  O   THR H 206      12.011  19.197  46.898  1.00 37.07           O  
ATOM   1564  N   PRO H 207      11.951  21.410  47.273  1.00 39.36           N  
ATOM   1565  CA  PRO H 207      12.474  21.315  48.620  1.00 41.88           C  
ATOM   1566  CD  PRO H 207      12.544  22.555  46.604  1.00 22.57           C  
ATOM   1567  CB  PRO H 207      13.131  22.665  48.941  1.00 42.17           C  
ATOM   1568  CG  PRO H 207      12.801  23.559  47.734  1.00 23.36           C  
ATOM   1569  C   PRO H 207      11.442  20.887  49.615  1.00 43.53           C  
ATOM   1570  O   PRO H 207      10.255  20.897  49.291  1.00 44.60           O  
ATOM   1571  N   ARG H 208      11.891  20.485  50.822  1.00 44.76           N  
ATOM   1572  CA  ARG H 208      11.032  19.998  51.870  1.00 46.21           C  
ATOM   1573  CB  ARG H 208       9.624  20.632  51.926  1.00 21.42           C  
ATOM   1574  CG  ARG H 208       8.731  20.101  53.052  1.00  0.00           C  
ATOM   1575  CD  ARG H 208       7.256  20.484  52.888  1.00  0.00           C  
ATOM   1576  NE  ARG H 208       6.524  19.996  54.090  1.00  0.00           N  
ATOM   1577  CZ  ARG H 208       6.100  20.884  55.036  1.00  0.00           C  
ATOM   1578  NH1 ARG H 208       6.249  22.227  54.831  1.00  0.00           N1+
ATOM   1579  NH2 ARG H 208       5.519  20.428  56.184  1.00  0.00           N  
ATOM   1580  C   ARG H 208      10.891  18.539  51.605  1.00 47.52           C  
ATOM   1581  O   ARG H 208      11.190  18.075  50.507  1.00 47.84           O  
ATOM   1582  N   TYR H 209      10.458  17.767  52.615  1.00 48.83           N  
ATOM   1583  CA  TYR H 209      10.343  16.348  52.451  1.00 49.97           C  
ATOM   1584  CB  TYR H 209      10.047  15.635  53.782  1.00 50.79           C  
ATOM   1585  CG  TYR H 209      11.269  15.797  54.624  1.00 46.18           C  
ATOM   1586  CD1 TYR H 209      11.515  16.975  55.295  1.00 65.05           C  
ATOM   1587  CD2 TYR H 209      12.178  14.771  54.736  1.00 65.38           C  
ATOM   1588  CE1 TYR H 209      12.642  17.120  56.072  1.00  0.00           C  
ATOM   1589  CE2 TYR H 209      13.306  14.911  55.510  1.00 65.55           C  
ATOM   1590  CZ  TYR H 209      13.539  16.084  56.181  1.00  0.00           C  
ATOM   1591  OH  TYR H 209      14.698  16.220  56.974  1.00  0.00           O  
ATOM   1592  C   TYR H 209       9.277  15.983  51.459  1.00 49.98           C  
ATOM   1593  O   TYR H 209       9.532  15.220  50.530  1.00 49.79           O  
ATOM   1594  N   CYS H 210       8.068  16.565  51.583  1.00 50.00           N  
ATOM   1595  CA  CYS H 210       6.961  16.172  50.748  1.00 49.79           C  
ATOM   1596  CB  CYS H 210       5.664  16.931  51.072  1.00 25.18           C  
ATOM   1597  SG  CYS H 210       5.110  16.661  52.779  1.00  0.00           S  
ATOM   1598  C   CYS H 210       7.285  16.453  49.318  1.00 49.23           C  
ATOM   1599  O   CYS H 210       8.174  17.248  49.023  1.00 49.14           O  
ATOM   1600  N   GLY H 211       6.577  15.743  48.410  1.00 48.99           N  
ATOM   1601  CA  GLY H 211       6.667  15.798  46.976  1.00 48.22           C  
ATOM   1602  C   GLY H 211       6.160  17.108  46.450  1.00 47.33           C  
ATOM   1603  O   GLY H 211       6.561  17.515  45.363  1.00 47.81           O  
ATOM   1604  N   GLY H 212       5.216  17.781  47.141  1.00 46.24           N  
ATOM   1605  CA  GLY H 212       4.676  18.968  46.531  1.00 45.07           C  
ATOM   1606  C   GLY H 212       5.173  20.219  47.196  1.00 43.67           C  
ATOM   1607  O   GLY H 212       4.383  21.078  47.587  1.00 44.12           O  
ATOM   1608  N   GLY H 213       6.504  20.394  47.285  1.00 41.59           N  
ATOM   1609  CA  GLY H 213       7.027  21.591  47.881  1.00 39.47           C  
ATOM   1610  C   GLY H 213       7.201  22.601  46.782  1.00 38.16           C  
ATOM   1611  O   GLY H 213       6.648  22.456  45.694  1.00 37.43           O  
ATOM   1612  N   PHE H 214       7.969  23.675  47.062  1.00 36.81           N  
ATOM   1613  CA  PHE H 214       8.248  24.716  46.103  1.00 36.51           C  
ATOM   1614  CB  PHE H 214       8.936  25.946  46.716  1.00 37.24           C  
ATOM   1615  CG  PHE H 214       7.964  26.746  47.509  1.00 47.35           C  
ATOM   1616  CD1 PHE H 214       7.434  26.268  48.686  1.00 24.47           C  
ATOM   1617  CD2 PHE H 214       7.618  28.008  47.085  1.00  0.00           C  
ATOM   1618  CE1 PHE H 214       6.546  27.027  49.409  1.00  0.00           C  
ATOM   1619  CE2 PHE H 214       6.732  28.773  47.805  1.00  0.00           C  
ATOM   1620  CZ  PHE H 214       6.190  28.280  48.968  1.00  0.00           C  
ATOM   1621  C   PHE H 214       9.246  24.158  45.148  1.00 36.05           C  
ATOM   1622  O   PHE H 214      10.076  23.354  45.553  1.00 36.18           O  
ATOM   1623  N   CYS H 215       9.229  24.549  43.859  1.00 35.06           N  
ATOM   1624  CA  CYS H 215      10.217  23.964  42.991  1.00 34.80           C  
ATOM   1625  CB  CYS H 215       9.779  23.773  41.533  1.00 34.97           C  
ATOM   1626  SG  CYS H 215      11.090  23.024  40.519  1.00  0.00           S  
ATOM   1627  C   CYS H 215      11.425  24.841  42.937  1.00 34.44           C  
ATOM   1628  O   CYS H 215      11.311  26.066  42.924  1.00 33.81           O  
ATOM   1629  N   TYR H 216      12.619  24.216  43.049  1.00 33.78           N  
ATOM   1630  CA  TYR H 216      13.871  24.884  42.858  1.00 33.76           C  
ATOM   1631  CB  TYR H 216      15.034  24.467  43.775  1.00 34.94           C  
ATOM   1632  CG  TYR H 216      15.049  25.558  44.798  1.00  0.00           C  
ATOM   1633  CD1 TYR H 216      14.232  25.564  45.907  1.00 40.39           C  
ATOM   1634  CD2 TYR H 216      15.905  26.620  44.601  1.00  0.00           C  
ATOM   1635  CE1 TYR H 216      14.287  26.614  46.799  1.00  0.00           C  
ATOM   1636  CE2 TYR H 216      15.963  27.668  45.486  1.00  0.00           C  
ATOM   1637  CZ  TYR H 216      15.151  27.664  46.591  1.00  0.00           C  
ATOM   1638  OH  TYR H 216      15.205  28.739  47.504  1.00  0.00           O  
ATOM   1639  C   TYR H 216      14.287  25.017  41.422  1.00 32.81           C  
ATOM   1640  O   TYR H 216      14.953  25.975  41.048  1.00 32.66           O  
ATOM   1641  N   GLY H 217      13.963  24.051  40.553  1.00 32.20           N  
ATOM   1642  CA  GLY H 217      14.402  24.195  39.196  1.00 31.88           C  
ATOM   1643  C   GLY H 217      15.625  23.350  39.040  1.00 30.99           C  
ATOM   1644  O   GLY H 217      15.962  22.911  37.940  1.00 30.71           O  
ATOM   1645  N   GLU H 218      16.295  23.072  40.171  1.00 30.16           N  
ATOM   1646  CA  GLU H 218      17.511  22.316  40.239  1.00 30.11           C  
ATOM   1647  CB  GLU H 218      18.066  22.270  41.674  1.00 29.73           C  
ATOM   1648  CG  GLU H 218      17.795  23.534  42.508  1.00 26.33           C  
ATOM   1649  CD  GLU H 218      17.920  24.803  41.677  1.00 27.22           C  
ATOM   1650  OE1 GLU H 218      18.645  24.770  40.650  1.00 29.89           O  
ATOM   1651  OE2 GLU H 218      17.279  25.822  42.054  1.00 25.70           O1-
ATOM   1652  C   GLU H 218      17.107  20.917  39.918  1.00 29.59           C  
ATOM   1653  O   GLU H 218      15.956  20.550  40.150  1.00 29.82           O  
ATOM   1654  N   PHE H 219      18.035  20.105  39.373  1.00 28.71           N  
ATOM   1655  CA  PHE H 219      17.690  18.759  39.001  1.00 28.58           C  
ATOM   1656  CB  PHE H 219      18.571  18.217  37.866  1.00 27.63           C  
ATOM   1657  CG  PHE H 219      18.400  19.128  36.702  1.00 28.30           C  
ATOM   1658  CD1 PHE H 219      17.360  18.949  35.825  1.00 27.57           C  
ATOM   1659  CD2 PHE H 219      19.268  20.176  36.496  1.00 27.90           C  
ATOM   1660  CE1 PHE H 219      17.205  19.795  34.757  1.00 27.93           C  
ATOM   1661  CE2 PHE H 219      19.113  21.025  35.424  1.00 28.15           C  
ATOM   1662  CZ  PHE H 219      18.076  20.833  34.547  1.00 26.57           C  
ATOM   1663  C   PHE H 219      17.904  17.850  40.174  1.00 29.56           C  
ATOM   1664  O   PHE H 219      19.022  17.408  40.433  1.00 30.51           O  
ATOM   1665  N   ASP H 220      16.824  17.572  40.928  1.00 29.49           N  
ATOM   1666  CA  ASP H 220      16.841  16.714  42.084  1.00 30.43           C  
ATOM   1667  CB  ASP H 220      15.567  16.877  42.937  1.00 31.11           C  
ATOM   1668  CG  ASP H 220      15.549  18.284  43.517  1.00 26.45           C  
ATOM   1669  OD1 ASP H 220      16.636  18.912  43.574  1.00 28.91           O  
ATOM   1670  OD2 ASP H 220      14.450  18.758  43.907  1.00 25.35           O1-
ATOM   1671  C   ASP H 220      16.910  15.269  41.722  1.00 31.19           C  
ATOM   1672  O   ASP H 220      17.624  14.488  42.348  1.00 32.13           O  
ATOM   1673  N   TYR H 221      16.157  14.858  40.698  1.00 26.30           N  
ATOM   1674  CA  TYR H 221      16.081  13.432  40.496  1.00 27.94           C  
ATOM   1675  CB  TYR H 221      14.658  12.902  40.778  1.00 29.71           C  
ATOM   1676  CG  TYR H 221      14.646  11.422  40.631  1.00 36.32           C  
ATOM   1677  CD1 TYR H 221      15.316  10.633  41.537  1.00 70.90           C  
ATOM   1678  CD2 TYR H 221      13.938  10.818  39.618  1.00 55.12           C  
ATOM   1679  CE1 TYR H 221      15.311   9.265  41.419  1.00 37.78           C  
ATOM   1680  CE2 TYR H 221      13.928   9.449  39.494  1.00 71.35           C  
ATOM   1681  CZ  TYR H 221      14.619   8.671  40.392  1.00 67.61           C  
ATOM   1682  OH  TYR H 221      14.609   7.266  40.264  1.00  0.00           O  
ATOM   1683  C   TYR H 221      16.468  13.119  39.079  1.00 27.90           C  
ATOM   1684  O   TYR H 221      16.022  13.780  38.145  1.00 27.92           O  
ATOM   1685  N   TRP H 222      17.301  12.070  38.884  1.00 26.60           N  
ATOM   1686  CA  TRP H 222      17.818  11.759  37.576  1.00 25.46           C  
ATOM   1687  CB  TRP H 222      19.361  11.805  37.542  1.00 24.39           C  
ATOM   1688  CG  TRP H 222      19.944  13.182  37.780  1.00 22.70           C  
ATOM   1689  CD2 TRP H 222      20.728  13.916  36.826  1.00 21.49           C  
ATOM   1690  CD1 TRP H 222      19.861  13.966  38.894  1.00 17.39           C  
ATOM   1691  NE1 TRP H 222      20.522  15.152  38.686  1.00 21.69           N  
ATOM   1692  CE2 TRP H 222      21.062  15.135  37.418  1.00 19.99           C  
ATOM   1693  CE3 TRP H 222      21.144  13.601  35.563  1.00 22.94           C  
ATOM   1694  CZ2 TRP H 222      21.810  16.062  36.750  1.00 22.20           C  
ATOM   1695  CZ3 TRP H 222      21.889  14.546  34.888  1.00 19.95           C  
ATOM   1696  CH2 TRP H 222      22.212  15.754  35.469  1.00 23.02           C  
ATOM   1697  C   TRP H 222      17.433  10.359  37.196  1.00 26.49           C  
ATOM   1698  O   TRP H 222      17.261   9.488  38.047  1.00 26.84           O  
ATOM   1699  N   GLY H 223      17.274  10.118  35.878  1.00 26.77           N  
ATOM   1700  CA  GLY H 223      16.955   8.806  35.396  1.00 26.73           C  
ATOM   1701  C   GLY H 223      18.252   8.067  35.269  1.00 27.45           C  
ATOM   1702  O   GLY H 223      19.322   8.642  35.447  1.00 26.81           O  
ATOM   1703  N   GLN H 224      18.171   6.763  34.939  1.00 27.85           N  
ATOM   1704  CA  GLN H 224      19.299   5.883  34.803  1.00 28.42           C  
ATOM   1705  CB  GLN H 224      18.910   4.405  34.596  1.00 30.52           C  
ATOM   1706  CG  GLN H 224      18.189   4.111  33.277  1.00 35.08           C  
ATOM   1707  CD  GLN H 224      16.687   4.287  33.464  1.00 72.99           C  
ATOM   1708  OE1 GLN H 224      16.224   5.202  34.144  1.00 38.08           O  
ATOM   1709  NE2 GLN H 224      15.895   3.375  32.840  1.00 39.11           N  
ATOM   1710  C   GLN H 224      20.136   6.292  33.628  1.00 27.53           C  
ATOM   1711  O   GLN H 224      21.347   6.073  33.619  1.00 28.69           O  
ATOM   1712  N   GLY H 225      19.501   6.853  32.579  1.00 25.35           N  
ATOM   1713  CA  GLY H 225      20.219   7.289  31.411  1.00 24.88           C  
ATOM   1714  C   GLY H 225      19.981   6.324  30.286  1.00 25.88           C  
ATOM   1715  O   GLY H 225      19.738   5.139  30.504  1.00 25.55           O  
ATOM   1716  N   THR H 226      20.028   6.840  29.037  1.00 24.60           N  
ATOM   1717  CA  THR H 226      19.859   6.020  27.867  1.00 24.37           C  
ATOM   1718  CB  THR H 226      18.619   6.342  27.080  1.00 24.58           C  
ATOM   1719  OG1 THR H 226      17.467   6.169  27.891  1.00 26.17           O  
ATOM   1720  CG2 THR H 226      18.545   5.417  25.854  1.00 25.86           C  
ATOM   1721  C   THR H 226      21.029   6.268  26.964  1.00 24.75           C  
ATOM   1722  O   THR H 226      21.293   7.399  26.561  1.00 25.03           O  
ATOM   1723  N   LEU H 227      21.762   5.201  26.595  1.00 23.64           N  
ATOM   1724  CA  LEU H 227      22.910   5.402  25.760  1.00 23.86           C  
ATOM   1725  CB  LEU H 227      24.048   4.397  26.015  1.00 23.35           C  
ATOM   1726  CG  LEU H 227      25.280   4.617  25.115  1.00 28.04           C  
ATOM   1727  CD1 LEU H 227      25.937   5.981  25.375  1.00 20.97           C  
ATOM   1728  CD2 LEU H 227      26.270   3.449  25.231  1.00 22.24           C  
ATOM   1729  C   LEU H 227      22.490   5.270  24.334  1.00 24.69           C  
ATOM   1730  O   LEU H 227      21.909   4.263  23.932  1.00 24.84           O  
ATOM   1731  N   VAL H 228      22.760   6.320  23.534  1.00 23.24           N  
ATOM   1732  CA  VAL H 228      22.433   6.271  22.143  1.00 22.45           C  
ATOM   1733  CB  VAL H 228      21.565   7.410  21.693  1.00 23.17           C  
ATOM   1734  CG1 VAL H 228      21.379   7.313  20.170  1.00 23.79           C  
ATOM   1735  CG2 VAL H 228      20.245   7.358  22.483  1.00 23.11           C  
ATOM   1736  C   VAL H 228      23.719   6.339  21.385  1.00 23.36           C  
ATOM   1737  O   VAL H 228      24.486   7.293  21.513  1.00 22.69           O  
ATOM   1738  N   THR H 229      23.983   5.307  20.561  1.00 23.81           N  
ATOM   1739  CA  THR H 229      25.202   5.284  19.812  1.00 25.17           C  
ATOM   1740  CB  THR H 229      25.920   3.966  19.897  1.00 24.78           C  
ATOM   1741  OG1 THR H 229      26.232   3.666  21.250  1.00 25.65           O  
ATOM   1742  CG2 THR H 229      27.210   4.047  19.063  1.00 22.25           C  
ATOM   1743  C   THR H 229      24.845   5.522  18.381  1.00 26.42           C  
ATOM   1744  O   THR H 229      24.007   4.824  17.812  1.00 26.48           O  
ATOM   1745  N   VAL H 230      25.471   6.542  17.762  1.00 27.17           N  
ATOM   1746  CA  VAL H 230      25.174   6.835  16.391  1.00 28.13           C  
ATOM   1747  CB  VAL H 230      25.055   8.306  16.119  1.00 28.69           C  
ATOM   1748  CG1 VAL H 230      24.854   8.518  14.610  1.00 27.96           C  
ATOM   1749  CG2 VAL H 230      23.917   8.870  16.987  1.00 22.61           C  
ATOM   1750  C   VAL H 230      26.300   6.314  15.559  1.00 30.25           C  
ATOM   1751  O   VAL H 230      27.430   6.794  15.646  1.00 29.55           O  
ATOM   1752  N   SER H 231      26.017   5.296  14.726  1.00 30.84           N  
ATOM   1753  CA  SER H 231      27.034   4.756  13.873  1.00 32.30           C  
ATOM   1754  CB  SER H 231      27.952   3.731  14.560  1.00 32.00           C  
ATOM   1755  OG  SER H 231      28.918   3.240  13.641  1.00 35.67           O  
ATOM   1756  C   SER H 231      26.349   4.041  12.758  1.00 32.92           C  
ATOM   1757  O   SER H 231      25.165   3.721  12.845  1.00 32.04           O  
ATOM   1758  N   SER H 232      27.094   3.787  11.665  1.00 35.27           N  
ATOM   1759  CA  SER H 232      26.551   3.074  10.549  1.00 37.50           C  
ATOM   1760  CB  SER H 232      27.145   3.514   9.201  1.00 38.38           C  
ATOM   1761  OG  SER H 232      26.776   4.855   8.915  1.00 43.41           O  
ATOM   1762  C   SER H 232      26.916   1.612  10.747  1.00 37.40           C  
ATOM   1763  O   SER H 232      26.520   0.777   9.890  1.00 38.66           O  
ATOM   1764  OXT SER H 232      27.601   1.309  11.760  1.00  0.00           O1-
TER    1765      SER H 232 
CONECT  154  645
CONECT  645  154
CONECT  950 1523
CONECT 1523  950
END
