# Supplementary material for: Fully automated antibody structure prediction using BIOVIA tools: Validation study
Source: PLoS One. 2017 May 18;12(5):e0177923. doi: 10.1371/journal.pone.0177923 (PMC5436848; doi:10.1371/journal.pone.0177923)
Supplement: S2 Dataset — Predicted structures using the Top5 framework method, Chothia CDR definition with canonical filtering and generating 50 models. These were used in the comparison against predictions using no filtering. (ZIP) [file pone.0177923.s004.zip › 4MXV_EF_FV_FinalModel.pdb]

REMARK   Accelrys Discovery Studio PDB file
REMARK   Created:  2015-04-10T05:57:58Z
SSBOND   1 CYS L   23    CYS L   88                                     
SSBOND   2 CYS H  129    CYS H  203                                     
ATOM      1  N   ASP L   1      25.326  32.617  26.258  1.00 44.93           N1+
ATOM      2  CA  ASP L   1      25.029  31.820  27.468  1.00 43.97           C  
ATOM      3  CB  ASP L   1      25.112  30.318  27.150  1.00 45.03           C  
ATOM      4  CG  ASP L   1      23.974  29.978  26.197  1.00 49.52           C  
ATOM      5  OD1 ASP L   1      23.068  30.837  26.032  1.00 50.34           O  
ATOM      6  OD2 ASP L   1      24.001  28.860  25.616  1.00 48.46           O1-
ATOM      7  C   ASP L   1      26.038  32.135  28.528  1.00 44.67           C  
ATOM      8  O   ASP L   1      27.081  32.721  28.247  1.00 44.23           O  
ATOM      9  N   ILE L   2      25.736  31.755  29.785  1.00 40.85           N  
ATOM     10  CA  ILE L   2      26.629  32.005  30.879  1.00 38.32           C  
ATOM     11  CB  ILE L   2      25.929  32.159  32.201  1.00 37.75           C  
ATOM     12  CG1 ILE L   2      25.014  33.394  32.174  1.00 37.85           C  
ATOM     13  CG2 ILE L   2      26.990  32.206  33.313  1.00 37.28           C  
ATOM     14  CD1 ILE L   2      24.047  33.455  33.355  1.00 37.91           C  
ATOM     15  C   ILE L   2      27.554  30.834  30.973  1.00 37.88           C  
ATOM     16  O   ILE L   2      27.123  29.683  30.908  1.00 36.05           O  
ATOM     17  N   GLN L   3      28.868  31.105  31.117  1.00 35.77           N  
ATOM     18  CA  GLN L   3      29.836  30.044  31.122  1.00 35.81           C  
ATOM     19  CB  GLN L   3      31.074  30.377  30.268  1.00 39.03           C  
ATOM     20  CG  GLN L   3      31.921  29.161  29.893  1.00 49.01           C  
ATOM     21  CD  GLN L   3      31.236  28.458  28.726  1.00 58.31           C  
ATOM     22  OE1 GLN L   3      31.534  27.305  28.417  1.00 59.30           O  
ATOM     23  NE2 GLN L   3      30.293  29.174  28.057  1.00 59.38           N  
ATOM     24  C   GLN L   3      30.294  29.812  32.531  1.00 34.96           C  
ATOM     25  O   GLN L   3      30.491  30.753  33.299  1.00 35.00           O  
ATOM     26  N   MET L   4      30.461  28.528  32.912  1.00 33.45           N  
ATOM     27  CA  MET L   4      30.893  28.215  34.244  1.00 32.67           C  
ATOM     28  CB  MET L   4      29.939  27.255  34.974  1.00 31.93           C  
ATOM     29  CG  MET L   4      28.510  27.791  35.080  1.00 34.12           C  
ATOM     30  SD  MET L   4      28.323  29.303  36.071  1.00 34.97           S  
ATOM     31  CE  MET L   4      28.223  28.443  37.667  1.00 28.31           C  
ATOM     32  C   MET L   4      32.215  27.519  34.133  1.00 34.04           C  
ATOM     33  O   MET L   4      32.332  26.494  33.463  1.00 35.35           O  
ATOM     34  N   THR L   5      33.254  28.059  34.803  1.00 32.18           N  
ATOM     35  CA  THR L   5      34.548  27.454  34.704  1.00 32.78           C  
ATOM     36  CB  THR L   5      35.591  28.404  34.176  1.00 35.31           C  
ATOM     37  OG1 THR L   5      36.740  27.684  33.763  1.00 38.52           O  
ATOM     38  CG2 THR L   5      35.968  29.435  35.253  1.00 36.65           C  
ATOM     39  C   THR L   5      34.937  26.958  36.067  1.00 32.95           C  
ATOM     40  O   THR L   5      34.884  27.690  37.057  1.00 31.33           O  
ATOM     41  N   GLN L   6      35.335  25.673  36.149  1.00 31.82           N  
ATOM     42  CA  GLN L   6      35.658  25.078  37.414  1.00 32.35           C  
ATOM     43  CB  GLN L   6      35.031  23.682  37.598  1.00 31.17           C  
ATOM     44  CG  GLN L   6      33.498  23.692  37.597  1.00 29.36           C  
ATOM     45  CD  GLN L   6      33.000  22.262  37.765  1.00 31.34           C  
ATOM     46  OE1 GLN L   6      32.071  21.834  37.083  1.00 28.46           O  
ATOM     47  NE2 GLN L   6      33.629  21.502  38.701  1.00 30.39           N  
ATOM     48  C   GLN L   6      37.141  24.912  37.510  1.00 35.30           C  
ATOM     49  O   GLN L   6      37.839  24.805  36.502  1.00 35.44           O  
ATOM     50  N   SER L   7      37.664  24.935  38.753  1.00 34.01           N  
ATOM     51  CA  SER L   7      39.066  24.719  38.960  1.00 34.27           C  
ATOM     52  CB  SER L   7      39.876  26.025  39.024  1.00 35.04           C  
ATOM     53  OG  SER L   7      41.253  25.743  39.227  1.00 40.30           O  
ATOM     54  C   SER L   7      39.201  24.036  40.284  1.00 35.95           C  
ATOM     55  O   SER L   7      38.476  24.363  41.223  1.00 36.24           O  
ATOM     56  N   PRO L   8      40.091  23.084  40.414  1.00 33.57           N  
ATOM     57  CA  PRO L   8      40.924  22.605  39.341  1.00 33.77           C  
ATOM     58  CD  PRO L   8      40.645  22.763  41.718  1.00 34.08           C  
ATOM     59  CB  PRO L   8      42.150  21.979  40.006  1.00 34.48           C  
ATOM     60  CG  PRO L   8      41.692  21.674  41.439  1.00 35.59           C  
ATOM     61  C   PRO L   8      40.151  21.604  38.544  1.00 35.11           C  
ATOM     62  O   PRO L   8      39.053  21.236  38.955  1.00 36.78           O  
ATOM     63  N   SER L   9      40.693  21.178  37.387  1.00 32.45           N  
ATOM     64  CA  SER L   9      40.050  20.186  36.576  1.00 33.38           C  
ATOM     65  CB  SER L   9      40.680  20.044  35.178  1.00 37.67           C  
ATOM     66  OG  SER L   9      42.031  19.620  35.274  1.00 45.34           O  
ATOM     67  C   SER L   9      40.116  18.861  37.278  1.00 33.17           C  
ATOM     68  O   SER L   9      39.230  18.025  37.108  1.00 32.36           O  
ATOM     69  N   SER L  10      41.179  18.617  38.074  1.00 31.18           N  
ATOM     70  CA  SER L  10      41.272  17.366  38.779  1.00 32.04           C  
ATOM     71  CB  SER L  10      41.899  16.240  37.942  1.00 34.72           C  
ATOM     72  OG  SER L  10      43.232  16.581  37.592  1.00 38.70           O  
ATOM     73  C   SER L  10      42.136  17.562  39.987  1.00 32.36           C  
ATOM     74  O   SER L  10      42.971  18.465  40.023  1.00 32.45           O  
ATOM     75  N   LEU L  11      41.934  16.725  41.029  1.00 30.60           N  
ATOM     76  CA  LEU L  11      42.757  16.838  42.201  1.00 31.84           C  
ATOM     77  CB  LEU L  11      42.277  17.926  43.185  1.00 31.85           C  
ATOM     78  CG  LEU L  11      40.844  17.741  43.728  1.00 32.33           C  
ATOM     79  CD1 LEU L  11      40.749  16.597  44.750  1.00 32.72           C  
ATOM     80  CD2 LEU L  11      40.288  19.068  44.264  1.00 33.67           C  
ATOM     81  C   LEU L  11      42.785  15.520  42.915  1.00 33.00           C  
ATOM     82  O   LEU L  11      41.892  14.688  42.749  1.00 31.23           O  
ATOM     83  N   SER L  12      43.852  15.288  43.713  1.00 31.18           N  
ATOM     84  CA  SER L  12      43.949  14.096  44.507  1.00 32.21           C  
ATOM     85  CB  SER L  12      45.118  13.172  44.120  1.00 33.83           C  
ATOM     86  OG  SER L  12      44.891  12.591  42.846  1.00 42.72           O  
ATOM     87  C   SER L  12      44.179  14.539  45.919  1.00 33.89           C  
ATOM     88  O   SER L  12      45.015  15.406  46.175  1.00 34.66           O  
ATOM     89  N   ALA L  13      43.432  13.953  46.879  1.00 31.82           N  
ATOM     90  CA  ALA L  13      43.575  14.338  48.256  1.00 33.23           C  
ATOM     91  CB  ALA L  13      42.507  15.337  48.729  1.00 32.29           C  
ATOM     92  C   ALA L  13      43.437  13.112  49.106  1.00 34.18           C  
ATOM     93  O   ALA L  13      42.862  12.109  48.686  1.00 33.77           O  
ATOM     94  N   SER L  14      43.988  13.166  50.336  1.00 34.05           N  
ATOM     95  CA  SER L  14      43.952  12.043  51.228  1.00 34.75           C  
ATOM     96  CB  SER L  14      45.107  12.031  52.245  1.00 35.71           C  
ATOM     97  OG  SER L  14      46.349  11.899  51.570  1.00 38.30           O  
ATOM     98  C   SER L  14      42.672  12.061  51.997  1.00 35.76           C  
ATOM     99  O   SER L  14      41.989  13.081  52.087  1.00 34.72           O  
ATOM    100  N   VAL L  15      42.320  10.902  52.585  1.00 35.96           N  
ATOM    101  CA  VAL L  15      41.109  10.811  53.339  1.00 35.51           C  
ATOM    102  CB  VAL L  15      40.810   9.418  53.806  1.00 36.89           C  
ATOM    103  CG1 VAL L  15      39.559   9.456  54.700  1.00 36.49           C  
ATOM    104  CG2 VAL L  15      40.673   8.509  52.572  1.00 35.58           C  
ATOM    105  C   VAL L  15      41.259  11.676  54.547  1.00 36.93           C  
ATOM    106  O   VAL L  15      42.280  11.636  55.231  1.00 37.26           O  
ATOM    107  N   GLY L  16      40.226  12.493  54.831  1.00 36.30           N  
ATOM    108  CA  GLY L  16      40.244  13.345  55.985  1.00 37.08           C  
ATOM    109  C   GLY L  16      40.668  14.728  55.591  1.00 37.82           C  
ATOM    110  O   GLY L  16      40.529  15.663  56.379  1.00 38.01           O  
ATOM    111  N   ASP L  17      41.182  14.910  54.360  1.00 35.62           N  
ATOM    112  CA  ASP L  17      41.632  16.217  53.967  1.00 35.66           C  
ATOM    113  CB  ASP L  17      42.513  16.226  52.703  1.00 37.38           C  
ATOM    114  CG  ASP L  17      43.874  15.636  53.038  1.00 41.14           C  
ATOM    115  OD1 ASP L  17      44.161  15.446  54.250  1.00 43.73           O  
ATOM    116  OD2 ASP L  17      44.653  15.374  52.082  1.00 41.22           O1-
ATOM    117  C   ASP L  17      40.445  17.074  53.664  1.00 35.94           C  
ATOM    118  O   ASP L  17      39.345  16.580  53.416  1.00 34.17           O  
ATOM    119  N   ARG L  18      40.647  18.406  53.697  1.00 35.07           N  
ATOM    120  CA  ARG L  18      39.581  19.300  53.362  1.00 35.47           C  
ATOM    121  CB  ARG L  18      39.554  20.573  54.228  1.00 36.58           C  
ATOM    122  CG  ARG L  18      38.298  21.424  54.028  1.00 39.54           C  
ATOM    123  CD  ARG L  18      38.207  22.620  54.978  1.00 45.75           C  
ATOM    124  NE  ARG L  18      36.938  23.340  54.670  1.00 53.93           N  
ATOM    125  CZ  ARG L  18      36.265  23.995  55.663  1.00 59.45           C  
ATOM    126  NH1 ARG L  18      36.762  24.005  56.934  1.00 57.48           N1+
ATOM    127  NH2 ARG L  18      35.090  24.634  55.387  1.00 55.88           N  
ATOM    128  C   ARG L  18      39.829  19.699  51.940  1.00 36.35           C  
ATOM    129  O   ARG L  18      40.904  20.194  51.608  1.00 36.67           O  
ATOM    130  N   VAL L  19      38.841  19.466  51.052  1.00 35.87           N  
ATOM    131  CA  VAL L  19      39.031  19.800  49.669  1.00 35.52           C  
ATOM    132  CB  VAL L  19      38.793  18.673  48.703  1.00 36.23           C  
ATOM    133  CG1 VAL L  19      40.001  17.733  48.706  1.00 36.71           C  
ATOM    134  CG2 VAL L  19      37.505  17.953  49.122  1.00 35.51           C  
ATOM    135  C   VAL L  19      38.123  20.916  49.280  1.00 37.83           C  
ATOM    136  O   VAL L  19      36.973  20.989  49.712  1.00 36.10           O  
ATOM    137  N   THR L  20      38.653  21.831  48.443  1.00 37.61           N  
ATOM    138  CA  THR L  20      37.891  22.955  47.991  1.00 38.20           C  
ATOM    139  CB  THR L  20      38.465  24.266  48.437  1.00 44.06           C  
ATOM    140  OG1 THR L  20      38.557  24.300  49.854  1.00 47.80           O  
ATOM    141  CG2 THR L  20      37.552  25.403  47.948  1.00 44.57           C  
ATOM    142  C   THR L  20      37.897  22.951  46.492  1.00 37.03           C  
ATOM    143  O   THR L  20      38.938  22.771  45.860  1.00 38.05           O  
ATOM    144  N   ILE L  21      36.709  23.139  45.884  1.00 32.10           N  
ATOM    145  CA  ILE L  21      36.593  23.207  44.455  1.00 31.83           C  
ATOM    146  CB  ILE L  21      35.776  22.091  43.870  1.00 33.62           C  
ATOM    147  CG1 ILE L  21      36.456  20.737  44.141  1.00 34.32           C  
ATOM    148  CG2 ILE L  21      35.555  22.385  42.377  1.00 34.90           C  
ATOM    149  CD1 ILE L  21      35.572  19.531  43.834  1.00 36.53           C  
ATOM    150  C   ILE L  21      35.905  24.502  44.146  1.00 33.67           C  
ATOM    151  O   ILE L  21      34.907  24.847  44.778  1.00 34.27           O  
ATOM    152  N   THR L  22      36.422  25.258  43.157  1.00 32.93           N  
ATOM    153  CA  THR L  22      35.854  26.547  42.870  1.00 32.60           C  
ATOM    154  CB  THR L  22      36.874  27.653  42.847  1.00 34.99           C  
ATOM    155  OG1 THR L  22      37.867  27.377  41.870  1.00 37.02           O  
ATOM    156  CG2 THR L  22      37.514  27.774  44.239  1.00 34.05           C  
ATOM    157  C   THR L  22      35.182  26.530  41.532  1.00 32.22           C  
ATOM    158  O   THR L  22      35.502  25.721  40.661  1.00 28.81           O  
ATOM    159  N   CYS L  23      34.186  27.422  41.369  1.00 31.58           N  
ATOM    160  CA  CYS L  23      33.452  27.548  40.139  1.00 31.45           C  
ATOM    161  CB  CYS L  23      32.065  26.856  40.216  1.00 32.98           C  
ATOM    162  SG  CYS L  23      31.069  26.971  38.697  1.00 43.51           S  
ATOM    163  C   CYS L  23      33.254  29.020  39.885  1.00 34.18           C  
ATOM    164  O   CYS L  23      32.780  29.749  40.758  1.00 33.47           O  
ATOM    165  N   ARG L  24      33.627  29.502  38.675  1.00 34.07           N  
ATOM    166  CA  ARG L  24      33.469  30.900  38.353  1.00 36.13           C  
ATOM    167  CB  ARG L  24      34.732  31.605  37.831  1.00 38.22           C  
ATOM    168  CG  ARG L  24      35.696  32.105  38.903  1.00 45.47           C  
ATOM    169  CD  ARG L  24      36.905  32.825  38.303  1.00 51.96           C  
ATOM    170  NE  ARG L  24      37.779  33.267  39.425  0.75 72.92           N  
ATOM    171  CZ  ARG L  24      37.737  34.560  39.861  0.75 80.73           C  
ATOM    172  NH1 ARG L  24      36.914  35.464  39.253  0.75 79.30           N1+
ATOM    173  NH2 ARG L  24      38.531  34.952  40.899  0.75 76.22           N  
ATOM    174  C   ARG L  24      32.482  31.047  37.242  1.00 36.77           C  
ATOM    175  O   ARG L  24      32.525  30.318  36.252  1.00 37.25           O  
ATOM    176  N   ALA L  25      31.578  32.038  37.376  1.00 35.17           N  
ATOM    177  CA  ALA L  25      30.584  32.295  36.374  1.00 35.50           C  
ATOM    178  CB  ALA L  25      29.200  32.622  36.956  1.00 35.51           C  
ATOM    179  C   ALA L  25      31.035  33.490  35.592  1.00 37.64           C  
ATOM    180  O   ALA L  25      31.685  34.390  36.124  1.00 37.07           O  
ATOM    181  N   SER L  26      30.929  33.351  34.243  1.00 50.80           N  
ATOM    182  CA  SER L  26      31.460  34.275  33.272  1.00 52.31           C  
ATOM    183  CB  SER L  26      31.317  33.776  31.820  1.00 52.99           C  
ATOM    184  OG  SER L  26      29.947  33.615  31.481  1.00 52.12           O  
ATOM    185  C   SER L  26      30.757  35.574  33.377  1.00 53.09           C  
ATOM    186  O   SER L  26      31.359  36.639  33.238  1.00 54.69           O  
ATOM    187  N   GLN L  27      29.440  35.506  33.606  1.00 52.21           N  
ATOM    188  CA  GLN L  27      28.656  36.690  33.734  1.00 52.74           C  
ATOM    189  CB  GLN L  27      27.626  36.875  32.610  1.00 53.69           C  
ATOM    190  CG  GLN L  27      28.223  37.150  31.232  1.00 55.86           C  
ATOM    191  CD  GLN L  27      27.058  37.299  30.261  1.00 58.22           C  
ATOM    192  OE1 GLN L  27      27.240  37.324  29.045  1.00 58.34           O  
ATOM    193  NE2 GLN L  27      25.818  37.389  30.813  1.00 60.15           N  
ATOM    194  C   GLN L  27      27.875  36.506  34.978  1.00 51.51           C  
ATOM    195  O   GLN L  27      27.807  35.407  35.526  1.00 50.15           O  
ATOM    196  N   ALA L  28      27.262  37.594  35.459  1.00 51.24           N  
ATOM    197  CA  ALA L  28      26.538  37.469  36.677  1.00 50.67           C  
ATOM    198  CB  ALA L  28      25.975  38.801  37.203  1.00 51.94           C  
ATOM    199  C   ALA L  28      25.406  36.519  36.478  1.00 49.13           C  
ATOM    200  O   ALA L  28      24.681  36.530  35.483  1.00 49.01           O  
ATOM    201  N   VAL L  29      25.264  35.635  37.469  1.00 48.07           N  
ATOM    202  CA  VAL L  29      24.213  34.686  37.574  1.00 45.97           C  
ATOM    203  CB  VAL L  29      24.701  33.271  37.693  1.00 45.19           C  
ATOM    204  CG1 VAL L  29      25.368  32.870  36.364  1.00 44.49           C  
ATOM    205  CG2 VAL L  29      25.664  33.188  38.887  1.00 42.95           C  
ATOM    206  C   VAL L  29      23.614  35.087  38.869  1.00 46.07           C  
ATOM    207  O   VAL L  29      24.113  35.988  39.533  1.00 46.11           O  
ATOM    208  N   SER L  30      22.467  34.526  39.238  1.00 44.83           N  
ATOM    209  CA  SER L  30      22.012  34.843  40.554  1.00 45.42           C  
ATOM    210  CB  SER L  30      20.483  34.839  40.705  1.00 45.28           C  
ATOM    211  OG  SER L  30      19.921  35.922  39.978  1.00 49.02           O  
ATOM    212  C   SER L  30      22.577  33.768  41.431  1.00 43.84           C  
ATOM    213  O   SER L  30      23.523  33.076  41.058  1.00 44.48           O  
ATOM    214  N   SER L  31      22.007  33.612  42.639  1.00 42.75           N  
ATOM    215  CA  SER L  31      22.423  32.610  43.590  1.00 41.05           C  
ATOM    216  CB  SER L  31      21.813  32.830  44.984  1.00 41.11           C  
ATOM    217  OG  SER L  31      22.318  34.026  45.559  1.00 44.91           O  
ATOM    218  C   SER L  31      21.954  31.284  43.099  1.00 39.41           C  
ATOM    219  O   SER L  31      22.005  30.286  43.823  1.00 38.24           O  
ATOM    220  N   ALA L  32      21.416  31.246  41.866  1.00 38.67           N  
ATOM    221  CA  ALA L  32      21.014  29.967  41.408  1.00 38.20           C  
ATOM    222  CB  ALA L  32      20.083  30.022  40.185  1.00 38.21           C  
ATOM    223  C   ALA L  32      22.250  29.229  41.006  1.00 37.98           C  
ATOM    224  O   ALA L  32      22.538  29.097  39.818  1.00 37.69           O  
ATOM    225  N   VAL L  33      23.024  28.724  41.997  1.00 28.16           N  
ATOM    226  CA  VAL L  33      24.064  27.806  41.619  1.00 27.31           C  
ATOM    227  CB  VAL L  33      25.442  28.252  42.021  1.00 26.91           C  
ATOM    228  CG1 VAL L  33      26.439  27.126  41.692  1.00 21.67           C  
ATOM    229  CG2 VAL L  33      25.758  29.578  41.308  1.00 20.32           C  
ATOM    230  C   VAL L  33      23.813  26.499  42.311  1.00 28.12           C  
ATOM    231  O   VAL L  33      23.317  26.466  43.438  1.00 28.08           O  
ATOM    232  N   ALA L  34      24.157  25.377  41.643  1.00 26.85           N  
ATOM    233  CA  ALA L  34      23.960  24.083  42.242  1.00 26.60           C  
ATOM    234  CB  ALA L  34      22.778  23.299  41.649  1.00 24.86           C  
ATOM    235  C   ALA L  34      25.194  23.255  42.025  1.00 27.04           C  
ATOM    236  O   ALA L  34      26.003  23.536  41.140  1.00 26.39           O  
ATOM    237  N   TRP L  35      25.381  22.219  42.871  1.00 25.82           N  
ATOM    238  CA  TRP L  35      26.514  21.341  42.748  1.00 25.47           C  
ATOM    239  CB  TRP L  35      27.493  21.447  43.929  1.00 24.89           C  
ATOM    240  CG  TRP L  35      28.215  22.773  44.004  1.00 25.18           C  
ATOM    241  CD2 TRP L  35      29.488  23.035  43.394  1.00 25.38           C  
ATOM    242  CD1 TRP L  35      27.840  23.930  44.626  1.00 25.90           C  
ATOM    243  NE1 TRP L  35      28.801  24.896  44.440  1.00 26.77           N  
ATOM    244  CE2 TRP L  35      29.820  24.358  43.682  1.00 27.36           C  
ATOM    245  CE3 TRP L  35      30.314  22.238  42.652  1.00 25.76           C  
ATOM    246  CZ2 TRP L  35      30.988  24.905  43.233  1.00 26.75           C  
ATOM    247  CZ3 TRP L  35      31.491  22.793  42.199  1.00 26.12           C  
ATOM    248  CH2 TRP L  35      31.821  24.102  42.485  1.00 26.70           C  
ATOM    249  C   TRP L  35      26.024  19.922  42.685  1.00 26.63           C  
ATOM    250  O   TRP L  35      25.107  19.531  43.407  1.00 28.20           O  
ATOM    251  N   TYR L  36      26.652  19.103  41.810  1.00 25.22           N  
ATOM    252  CA  TYR L  36      26.241  17.734  41.631  1.00 24.91           C  
ATOM    253  CB  TYR L  36      25.680  17.414  40.234  1.00 25.67           C  
ATOM    254  CG  TYR L  36      24.451  18.219  40.026  1.00 26.44           C  
ATOM    255  CD1 TYR L  36      23.241  17.765  40.488  1.00 26.17           C  
ATOM    256  CD2 TYR L  36      24.514  19.428  39.378  1.00 26.11           C  
ATOM    257  CE1 TYR L  36      22.102  18.507  40.305  1.00 27.19           C  
ATOM    258  CE2 TYR L  36      23.378  20.176  39.190  1.00 25.99           C  
ATOM    259  CZ  TYR L  36      22.174  19.713  39.655  1.00 26.66           C  
ATOM    260  OH  TYR L  36      21.006  20.476  39.471  1.00 22.23           O  
ATOM    261  C   TYR L  36      27.436  16.844  41.774  1.00 25.57           C  
ATOM    262  O   TYR L  36      28.578  17.257  41.567  1.00 25.44           O  
ATOM    263  N   GLN L  37      27.182  15.578  42.160  1.00 24.23           N  
ATOM    264  CA  GLN L  37      28.226  14.601  42.275  1.00 24.02           C  
ATOM    265  CB  GLN L  37      28.294  13.946  43.666  1.00 23.34           C  
ATOM    266  CG  GLN L  37      29.398  12.897  43.809  1.00 23.54           C  
ATOM    267  CD  GLN L  37      29.262  12.267  45.188  1.00 28.76           C  
ATOM    268  OE1 GLN L  37      28.155  11.994  45.649  1.00 29.50           O  
ATOM    269  NE2 GLN L  37      30.413  12.030  45.872  1.00 26.47           N  
ATOM    270  C   GLN L  37      27.886  13.505  41.313  1.00 25.78           C  
ATOM    271  O   GLN L  37      26.747  13.044  41.270  1.00 26.19           O  
ATOM    272  N   GLN L  38      28.865  13.069  40.495  1.00 24.53           N  
ATOM    273  CA  GLN L  38      28.578  12.004  39.578  1.00 25.30           C  
ATOM    274  CB  GLN L  38      28.575  12.441  38.103  1.00 25.02           C  
ATOM    275  CG  GLN L  38      28.262  11.296  37.138  1.00 24.32           C  
ATOM    276  CD  GLN L  38      28.281  11.837  35.715  1.00 27.77           C  
ATOM    277  OE1 GLN L  38      29.042  12.748  35.389  1.00 28.17           O  
ATOM    278  NE2 GLN L  38      27.416  11.258  34.839  1.00 24.63           N  
ATOM    279  C   GLN L  38      29.617  10.933  39.715  1.00 27.69           C  
ATOM    280  O   GLN L  38      30.807  11.176  39.525  1.00 27.42           O  
ATOM    281  N   LYS L  39      29.176   9.704  40.054  1.00 27.65           N  
ATOM    282  CA  LYS L  39      30.074   8.586  40.137  1.00 27.75           C  
ATOM    283  CB  LYS L  39      29.705   7.572  41.233  1.00 28.99           C  
ATOM    284  CG  LYS L  39      29.973   8.129  42.634  1.00 33.93           C  
ATOM    285  CD  LYS L  39      29.360   7.313  43.770  1.00 38.47           C  
ATOM    286  CE  LYS L  39      29.717   7.852  45.157  1.00 42.54           C  
ATOM    287  NZ  LYS L  39      29.068   7.032  46.205  1.00 42.20           N1+
ATOM    288  C   LYS L  39      30.071   7.917  38.798  1.00 31.88           C  
ATOM    289  O   LYS L  39      29.155   8.107  37.999  1.00 30.34           O  
ATOM    290  N   PRO L  40      31.084   7.148  38.514  1.00 35.63           N  
ATOM    291  CA  PRO L  40      31.172   6.552  37.212  1.00 36.12           C  
ATOM    292  CD  PRO L  40      32.394   7.362  39.107  1.00 38.11           C  
ATOM    293  CB  PRO L  40      32.569   5.943  37.132  1.00 37.32           C  
ATOM    294  CG  PRO L  40      33.403   6.841  38.067  1.00 39.30           C  
ATOM    295  C   PRO L  40      30.059   5.602  36.924  1.00 35.84           C  
ATOM    296  O   PRO L  40      29.773   4.740  37.753  1.00 36.23           O  
ATOM    297  N   GLY L  41      29.430   5.749  35.742  1.00 34.76           N  
ATOM    298  CA  GLY L  41      28.393   4.862  35.310  1.00 37.01           C  
ATOM    299  C   GLY L  41      27.107   5.207  35.995  1.00 38.45           C  
ATOM    300  O   GLY L  41      26.117   4.496  35.830  1.00 40.36           O  
ATOM    301  N   LYS L  42      27.073   6.310  36.771  1.00 36.13           N  
ATOM    302  CA  LYS L  42      25.860   6.634  37.470  1.00 35.88           C  
ATOM    303  CB  LYS L  42      26.002   6.629  39.003  1.00 38.96           C  
ATOM    304  CG  LYS L  42      26.343   5.256  39.587  1.00 45.66           C  
ATOM    305  CD  LYS L  42      25.295   4.182  39.283  1.00 52.05           C  
ATOM    306  CE  LYS L  42      25.640   2.811  39.868  1.00 59.38           C  
ATOM    307  NZ  LYS L  42      24.592   1.829  39.509  1.00 63.95           N1+
ATOM    308  C   LYS L  42      25.434   8.016  37.089  1.00 33.76           C  
ATOM    309  O   LYS L  42      26.218   8.804  36.560  1.00 32.02           O  
ATOM    310  N   ALA L  43      24.147   8.331  37.342  1.00 31.34           N  
ATOM    311  CA  ALA L  43      23.597   9.626  37.050  1.00 30.35           C  
ATOM    312  CB  ALA L  43      22.059   9.651  37.027  1.00 30.66           C  
ATOM    313  C   ALA L  43      24.054  10.579  38.117  1.00 28.96           C  
ATOM    314  O   ALA L  43      24.404  10.169  39.222  1.00 29.64           O  
ATOM    315  N   PRO L  44      24.067  11.850  37.809  1.00 27.02           N  
ATOM    316  CA  PRO L  44      24.509  12.838  38.760  1.00 25.47           C  
ATOM    317  CD  PRO L  44      24.252  12.287  36.434  1.00 26.99           C  
ATOM    318  CB  PRO L  44      24.679  14.130  37.962  1.00 25.76           C  
ATOM    319  CG  PRO L  44      24.970  13.644  36.532  1.00 28.00           C  
ATOM    320  C   PRO L  44      23.541  12.969  39.899  1.00 26.32           C  
ATOM    321  O   PRO L  44      22.344  12.772  39.695  1.00 25.17           O  
ATOM    322  N   LYS L  45      24.042  13.302  41.108  1.00 26.71           N  
ATOM    323  CA  LYS L  45      23.197  13.465  42.258  1.00 28.00           C  
ATOM    324  CB  LYS L  45      23.621  12.603  43.460  1.00 33.41           C  
ATOM    325  CG  LYS L  45      23.539  11.095  43.222  1.00 40.11           C  
ATOM    326  CD  LYS L  45      24.295  10.285  44.278  1.00 46.74           C  
ATOM    327  CE  LYS L  45      24.234   8.772  44.062  1.00 52.81           C  
ATOM    328  NZ  LYS L  45      22.940   8.237  44.538  1.00 56.58           N1+
ATOM    329  C   LYS L  45      23.326  14.891  42.698  1.00 27.64           C  
ATOM    330  O   LYS L  45      24.397  15.482  42.600  1.00 27.19           O  
ATOM    331  N   LEU L  46      22.227  15.482  43.206  1.00 25.42           N  
ATOM    332  CA  LEU L  46      22.222  16.865  43.613  1.00 25.53           C  
ATOM    333  CB  LEU L  46      20.801  17.456  43.606  1.00 25.09           C  
ATOM    334  CG  LEU L  46      20.691  18.890  44.149  1.00 27.43           C  
ATOM    335  CD1 LEU L  46      21.474  19.888  43.284  1.00 26.89           C  
ATOM    336  CD2 LEU L  46      19.219  19.288  44.337  1.00 26.94           C  
ATOM    337  C   LEU L  46      22.732  16.977  45.023  1.00 27.51           C  
ATOM    338  O   LEU L  46      22.161  16.365  45.923  1.00 28.61           O  
ATOM    339  N   LEU L  47      23.907  17.630  45.218  1.00 26.46           N  
ATOM    340  CA  LEU L  47      24.458  17.924  46.515  1.00 26.36           C  
ATOM    341  CB  LEU L  47      25.986  18.056  46.464  1.00 25.59           C  
ATOM    342  CG  LEU L  47      26.685  16.766  46.004  1.00 25.90           C  
ATOM    343  CD1 LEU L  47      28.210  16.943  45.970  1.00 27.26           C  
ATOM    344  CD2 LEU L  47      26.244  15.558  46.841  1.00 26.97           C  
ATOM    345  C   LEU L  47      23.933  19.189  47.142  1.00 28.79           C  
ATOM    346  O   LEU L  47      23.398  19.179  48.249  1.00 29.86           O  
ATOM    347  N   ILE L  48      24.061  20.327  46.420  1.00 28.08           N  
ATOM    348  CA  ILE L  48      23.704  21.601  46.984  1.00 28.61           C  
ATOM    349  CB  ILE L  48      24.894  22.354  47.498  1.00 29.13           C  
ATOM    350  CG1 ILE L  48      25.521  21.571  48.662  1.00 28.51           C  
ATOM    351  CG2 ILE L  48      24.453  23.776  47.878  1.00 29.18           C  
ATOM    352  CD1 ILE L  48      26.862  22.119  49.132  1.00 28.93           C  
ATOM    353  C   ILE L  48      23.005  22.446  45.962  1.00 30.41           C  
ATOM    354  O   ILE L  48      23.279  22.346  44.767  1.00 29.40           O  
ATOM    355  N   TYR L  49      22.052  23.293  46.419  1.00 29.80           N  
ATOM    356  CA  TYR L  49      21.352  24.179  45.529  1.00 29.88           C  
ATOM    357  CB  TYR L  49      19.933  23.718  45.139  1.00 29.90           C  
ATOM    358  CG  TYR L  49      19.063  23.615  46.346  1.00 32.92           C  
ATOM    359  CD1 TYR L  49      19.077  22.479  47.121  1.00 34.21           C  
ATOM    360  CD2 TYR L  49      18.227  24.651  46.694  1.00 34.88           C  
ATOM    361  CE1 TYR L  49      18.266  22.375  48.226  1.00 36.24           C  
ATOM    362  CE2 TYR L  49      17.413  24.552  47.798  1.00 36.78           C  
ATOM    363  CZ  TYR L  49      17.432  23.412  48.563  1.00 37.94           C  
ATOM    364  OH  TYR L  49      16.591  23.315  49.692  1.00 38.07           O  
ATOM    365  C   TYR L  49      21.262  25.527  46.180  1.00 31.41           C  
ATOM    366  O   TYR L  49      21.415  25.649  47.393  1.00 32.19           O  
ATOM    367  N   SER L  50      20.987  26.580  45.391  1.00 38.11           N  
ATOM    368  CA  SER L  50      20.886  27.902  45.939  1.00 38.76           C  
ATOM    369  CB  SER L  50      19.811  28.029  47.035  1.00 40.51           C  
ATOM    370  OG  SER L  50      18.520  27.816  46.483  1.00 45.45           O  
ATOM    371  C   SER L  50      22.207  28.288  46.524  1.00 38.69           C  
ATOM    372  O   SER L  50      22.286  29.123  47.423  1.00 39.06           O  
ATOM    373  N   ALA L  51      23.278  27.658  46.013  1.00 36.69           N  
ATOM    374  CA  ALA L  51      24.648  27.957  46.322  1.00 36.64           C  
ATOM    375  CB  ALA L  51      24.958  29.460  46.211  1.00 37.11           C  
ATOM    376  C   ALA L  51      25.035  27.522  47.701  1.00 35.98           C  
ATOM    377  O   ALA L  51      26.215  27.274  47.942  1.00 37.22           O  
ATOM    378  N   SER L  52      24.079  27.332  48.630  1.00 37.50           N  
ATOM    379  CA  SER L  52      24.546  27.041  49.956  1.00 37.65           C  
ATOM    380  CB  SER L  52      24.606  28.315  50.818  1.00 38.28           C  
ATOM    381  OG  SER L  52      25.051  28.004  52.127  1.00 41.55           O  
ATOM    382  C   SER L  52      23.613  26.097  50.655  1.00 37.86           C  
ATOM    383  O   SER L  52      23.880  25.721  51.797  1.00 39.07           O  
ATOM    384  N   HIS L  53      22.533  25.638  49.986  1.00 31.50           N  
ATOM    385  CA  HIS L  53      21.552  24.859  50.684  1.00 31.82           C  
ATOM    386  ND1 HIS L  53      18.638  23.478  51.436  1.00  0.00           N  
ATOM    387  CG  HIS L  53      19.090  24.768  51.283  1.00 38.27           C  
ATOM    388  CB  HIS L  53      20.109  25.198  50.270  1.00 32.55           C  
ATOM    389  NE2 HIS L  53      17.565  24.710  52.946  1.00  0.00           N  
ATOM    390  CD2 HIS L  53      18.426  25.507  52.215  1.00 35.12           C  
ATOM    391  CE1 HIS L  53      17.726  23.500  52.443  1.00 36.49           C  
ATOM    392  C   HIS L  53      21.799  23.409  50.400  1.00 32.74           C  
ATOM    393  O   HIS L  53      21.876  22.988  49.246  1.00 32.96           O  
ATOM    394  N   ARG L  54      21.934  22.614  51.481  1.00 31.72           N  
ATOM    395  CA  ARG L  54      22.218  21.209  51.405  1.00 31.98           C  
ATOM    396  CB  ARG L  54      22.666  20.656  52.775  1.00 35.13           C  
ATOM    397  CG  ARG L  54      23.281  19.253  52.784  1.00 38.53           C  
ATOM    398  CD  ARG L  54      23.832  18.886  54.168  1.00 23.96           C  
ATOM    399  NE  ARG L  54      23.062  17.740  54.737  1.00 26.95           N  
ATOM    400  CZ  ARG L  54      21.807  17.877  55.256  1.00 29.25           C  
ATOM    401  NH1 ARG L  54      21.123  19.049  55.117  1.00 29.07           N1+
ATOM    402  NH2 ARG L  54      21.229  16.825  55.908  1.00 31.01           N  
ATOM    403  C   ARG L  54      20.970  20.484  51.007  1.00 32.21           C  
ATOM    404  O   ARG L  54      19.885  20.742  51.525  1.00 30.78           O  
ATOM    405  N   TYR L  55      21.112  19.531  50.068  1.00 30.59           N  
ATOM    406  CA  TYR L  55      20.029  18.729  49.571  1.00 31.67           C  
ATOM    407  CB  TYR L  55      20.383  18.090  48.217  1.00 31.56           C  
ATOM    408  CG  TYR L  55      19.260  17.262  47.707  1.00 28.10           C  
ATOM    409  CD1 TYR L  55      18.092  17.843  47.268  1.00 27.73           C  
ATOM    410  CD2 TYR L  55      19.391  15.896  47.640  1.00 28.38           C  
ATOM    411  CE1 TYR L  55      17.065  17.066  46.788  1.00 29.16           C  
ATOM    412  CE2 TYR L  55      18.369  15.115  47.160  1.00 28.25           C  
ATOM    413  CZ  TYR L  55      17.203  15.701  46.735  1.00 29.31           C  
ATOM    414  OH  TYR L  55      16.154  14.900  46.242  1.00 30.82           O  
ATOM    415  C   TYR L  55      19.783  17.663  50.589  1.00 33.09           C  
ATOM    416  O   TYR L  55      20.719  17.144  51.193  1.00 31.08           O  
ATOM    417  N   THR L  56      18.501  17.319  50.828  1.00 34.67           N  
ATOM    418  CA  THR L  56      18.186  16.375  51.862  1.00 37.28           C  
ATOM    419  CB  THR L  56      16.715  16.111  52.006  1.00 41.08           C  
ATOM    420  OG1 THR L  56      16.197  15.550  50.808  1.00 18.93           O  
ATOM    421  CG2 THR L  56      16.004  17.435  52.328  1.00 21.31           C  
ATOM    422  C   THR L  56      18.857  15.067  51.586  1.00 37.65           C  
ATOM    423  O   THR L  56      18.836  14.560  50.466  1.00 37.42           O  
ATOM    424  N   GLY L  57      19.490  14.497  52.635  1.00 36.44           N  
ATOM    425  CA  GLY L  57      20.109  13.207  52.542  1.00 36.56           C  
ATOM    426  C   GLY L  57      21.570  13.338  52.237  1.00 37.91           C  
ATOM    427  O   GLY L  57      22.302  12.353  52.318  1.00 37.94           O  
ATOM    428  N   VAL L  58      22.044  14.549  51.885  1.00 34.76           N  
ATOM    429  CA  VAL L  58      23.437  14.721  51.564  1.00 33.36           C  
ATOM    430  CB  VAL L  58      23.712  15.987  50.802  1.00 32.09           C  
ATOM    431  CG1 VAL L  58      25.230  16.120  50.582  1.00 31.94           C  
ATOM    432  CG2 VAL L  58      22.893  15.958  49.501  1.00 29.74           C  
ATOM    433  C   VAL L  58      24.207  14.792  52.848  1.00 34.81           C  
ATOM    434  O   VAL L  58      23.723  15.338  53.835  1.00 35.06           O  
ATOM    435  N   PRO L  59      25.402  14.258  52.867  1.00 32.66           N  
ATOM    436  CA  PRO L  59      26.188  14.264  54.078  1.00 34.63           C  
ATOM    437  CD  PRO L  59      25.716  13.116  52.022  1.00 33.37           C  
ATOM    438  CB  PRO L  59      27.346  13.303  53.823  1.00 34.84           C  
ATOM    439  CG  PRO L  59      26.770  12.305  52.798  1.00 35.44           C  
ATOM    440  C   PRO L  59      26.620  15.652  54.452  1.00 36.48           C  
ATOM    441  O   PRO L  59      26.796  16.483  53.565  1.00 36.56           O  
ATOM    442  N   SER L  60      26.818  15.907  55.761  1.00 35.19           N  
ATOM    443  CA  SER L  60      27.151  17.207  56.283  1.00 35.49           C  
ATOM    444  CB  SER L  60      27.172  17.253  57.822  1.00 38.92           C  
ATOM    445  OG  SER L  60      25.864  17.056  58.337  1.00 45.20           O  
ATOM    446  C   SER L  60      28.507  17.638  55.812  1.00 34.88           C  
ATOM    447  O   SER L  60      28.821  18.826  55.845  1.00 34.41           O  
ATOM    448  N   ARG L  61      29.332  16.692  55.331  1.00 32.79           N  
ATOM    449  CA  ARG L  61      30.682  16.978  54.921  1.00 33.11           C  
ATOM    450  CB  ARG L  61      31.392  15.774  54.273  1.00 33.33           C  
ATOM    451  CG  ARG L  61      31.495  14.517  55.133  1.00 34.50           C  
ATOM    452  CD  ARG L  61      32.390  13.439  54.510  1.00 32.55           C  
ATOM    453  NE  ARG L  61      31.751  12.953  53.253  1.00 35.03           N  
ATOM    454  CZ  ARG L  61      31.005  11.808  53.255  1.00 37.63           C  
ATOM    455  NH1 ARG L  61      30.838  11.100  54.409  1.00 34.24           N1+
ATOM    456  NH2 ARG L  61      30.426  11.364  52.101  1.00 33.56           N  
ATOM    457  C   ARG L  61      30.643  17.990  53.821  1.00 31.84           C  
ATOM    458  O   ARG L  61      31.552  18.814  53.698  1.00 30.90           O  
ATOM    459  N   PHE L  62      29.606  17.915  52.963  1.00 29.41           N  
ATOM    460  CA  PHE L  62      29.519  18.778  51.821  1.00 28.05           C  
ATOM    461  CB  PHE L  62      28.657  18.202  50.683  1.00 29.26           C  
ATOM    462  CG  PHE L  62      29.350  16.997  50.149  1.00 29.42           C  
ATOM    463  CD1 PHE L  62      30.264  17.120  49.138  1.00 28.53           C  
ATOM    464  CD2 PHE L  62      29.102  15.741  50.644  1.00 30.78           C  
ATOM    465  CE1 PHE L  62      30.913  16.018  48.633  1.00 28.62           C  
ATOM    466  CE2 PHE L  62      29.747  14.634  50.142  1.00 30.95           C  
ATOM    467  CZ  PHE L  62      30.659  14.766  49.130  1.00 28.99           C  
ATOM    468  C   PHE L  62      28.909  20.090  52.199  1.00 30.52           C  
ATOM    469  O   PHE L  62      27.920  20.156  52.928  1.00 32.22           O  
ATOM    470  N   SER L  63      29.502  21.186  51.684  1.00 29.77           N  
ATOM    471  CA  SER L  63      29.026  22.508  51.966  1.00 30.80           C  
ATOM    472  CB  SER L  63      29.766  23.137  53.161  1.00 31.42           C  
ATOM    473  OG  SER L  63      29.284  24.444  53.423  1.00 34.29           O  
ATOM    474  C   SER L  63      29.300  23.361  50.760  1.00 32.20           C  
ATOM    475  O   SER L  63      30.255  23.113  50.025  1.00 32.21           O  
ATOM    476  N   GLY L  64      28.460  24.396  50.532  1.00 31.75           N  
ATOM    477  CA  GLY L  64      28.669  25.259  49.401  1.00 32.52           C  
ATOM    478  C   GLY L  64      28.586  26.678  49.876  1.00 33.24           C  
ATOM    479  O   GLY L  64      27.957  26.969  50.892  1.00 31.01           O  
ATOM    480  N   SER L  65      29.237  27.607  49.141  1.00 32.51           N  
ATOM    481  CA  SER L  65      29.192  28.993  49.519  1.00 34.18           C  
ATOM    482  CB  SER L  65      30.244  29.375  50.577  1.00 36.24           C  
ATOM    483  OG  SER L  65      31.552  29.216  50.047  1.00 39.82           O  
ATOM    484  C   SER L  65      29.464  29.829  48.302  1.00 34.59           C  
ATOM    485  O   SER L  65      29.828  29.314  47.246  1.00 31.82           O  
ATOM    486  N   GLY L  66      29.294  31.164  48.433  1.00 33.89           N  
ATOM    487  CA  GLY L  66      29.591  32.051  47.340  1.00 34.01           C  
ATOM    488  C   GLY L  66      28.357  32.745  46.849  1.00 37.16           C  
ATOM    489  O   GLY L  66      27.229  32.315  47.088  1.00 37.23           O  
ATOM    490  N   SER L  67      28.576  33.887  46.161  1.00 37.90           N  
ATOM    491  CA  SER L  67      27.533  34.671  45.565  1.00 39.03           C  
ATOM    492  CB  SER L  67      26.966  35.763  46.489  1.00 41.79           C  
ATOM    493  OG  SER L  67      26.264  35.177  47.574  1.00 47.74           O  
ATOM    494  C   SER L  67      28.152  35.373  44.396  1.00 39.04           C  
ATOM    495  O   SER L  67      29.372  35.496  44.308  1.00 38.63           O  
ATOM    496  N   GLY L  68      27.315  35.856  43.458  1.00 36.86           N  
ATOM    497  CA  GLY L  68      27.846  36.580  42.339  1.00 36.58           C  
ATOM    498  C   GLY L  68      28.536  35.642  41.391  1.00 38.13           C  
ATOM    499  O   GLY L  68      27.905  34.783  40.781  1.00 36.48           O  
ATOM    500  N   THR L  69      29.825  35.927  41.113  1.00 35.90           N  
ATOM    501  CA  THR L  69      30.679  35.161  40.239  1.00 37.88           C  
ATOM    502  CB  THR L  69      31.747  36.000  39.604  1.00 39.41           C  
ATOM    503  OG1 THR L  69      32.645  36.488  40.591  1.00 40.64           O  
ATOM    504  CG2 THR L  69      31.070  37.173  38.876  1.00 37.26           C  
ATOM    505  C   THR L  69      31.381  33.982  40.869  1.00 38.45           C  
ATOM    506  O   THR L  69      31.619  32.984  40.190  1.00 38.33           O  
ATOM    507  N   ASP L  70      31.780  34.069  42.160  1.00 38.89           N  
ATOM    508  CA  ASP L  70      32.647  33.051  42.709  1.00 39.66           C  
ATOM    509  CB  ASP L  70      33.831  33.631  43.502  1.00 43.80           C  
ATOM    510  CG  ASP L  70      34.775  34.325  42.531  1.00 49.58           C  
ATOM    511  OD1 ASP L  70      34.761  33.958  41.326  1.00 52.68           O  
ATOM    512  OD2 ASP L  70      35.522  35.234  42.980  1.00 51.74           O1-
ATOM    513  C   ASP L  70      31.919  32.135  43.645  1.00 38.96           C  
ATOM    514  O   ASP L  70      31.319  32.573  44.626  1.00 39.95           O  
ATOM    515  N   PHE L  71      31.993  30.813  43.377  1.00 35.26           N  
ATOM    516  CA  PHE L  71      31.312  29.863  44.213  1.00 33.43           C  
ATOM    517  CB  PHE L  71      30.108  29.210  43.515  1.00 32.60           C  
ATOM    518  CG  PHE L  71      29.133  30.298  43.216  1.00 32.75           C  
ATOM    519  CD1 PHE L  71      29.273  31.065  42.083  1.00 32.17           C  
ATOM    520  CD2 PHE L  71      28.082  30.554  44.065  1.00 33.12           C  
ATOM    521  CE1 PHE L  71      28.379  32.072  41.799  1.00 33.58           C  
ATOM    522  CE2 PHE L  71      27.185  31.559  43.788  1.00 34.68           C  
ATOM    523  CZ  PHE L  71      27.332  32.321  42.653  1.00 34.74           C  
ATOM    524  C   PHE L  71      32.273  28.771  44.563  1.00 34.22           C  
ATOM    525  O   PHE L  71      33.192  28.473  43.801  1.00 35.62           O  
ATOM    526  N   THR L  72      32.095  28.148  45.750  1.00 32.91           N  
ATOM    527  CA  THR L  72      33.014  27.120  46.127  1.00 33.94           C  
ATOM    528  CB  THR L  72      34.044  27.609  47.103  1.00 38.14           C  
ATOM    529  OG1 THR L  72      35.136  26.711  47.161  1.00 41.58           O  
ATOM    530  CG2 THR L  72      33.399  27.714  48.490  1.00 35.81           C  
ATOM    531  C   THR L  72      32.266  25.980  46.755  1.00 33.53           C  
ATOM    532  O   THR L  72      31.254  26.171  47.430  1.00 32.48           O  
ATOM    533  N   LEU L  73      32.753  24.745  46.511  1.00 31.39           N  
ATOM    534  CA  LEU L  73      32.211  23.550  47.091  1.00 31.64           C  
ATOM    535  CB  LEU L  73      31.923  22.452  46.051  1.00 32.26           C  
ATOM    536  CG  LEU L  73      31.357  21.151  46.653  1.00 33.65           C  
ATOM    537  CD1 LEU L  73      29.981  21.380  47.298  1.00 33.51           C  
ATOM    538  CD2 LEU L  73      31.349  20.015  45.617  1.00 34.14           C  
ATOM    539  C   LEU L  73      33.278  23.025  47.996  1.00 34.04           C  
ATOM    540  O   LEU L  73      34.434  22.910  47.589  1.00 32.07           O  
ATOM    541  N   THR L  74      32.925  22.705  49.258  1.00 33.75           N  
ATOM    542  CA  THR L  74      33.938  22.249  50.167  1.00 33.20           C  
ATOM    543  CB  THR L  74      34.135  23.171  51.337  1.00 34.79           C  
ATOM    544  OG1 THR L  74      34.498  24.467  50.892  1.00 34.70           O  
ATOM    545  CG2 THR L  74      35.236  22.595  52.239  1.00 34.81           C  
ATOM    546  C   THR L  74      33.542  20.930  50.750  1.00 33.62           C  
ATOM    547  O   THR L  74      32.393  20.719  51.133  1.00 33.49           O  
ATOM    548  N   ILE L  75      34.513  19.997  50.822  1.00 31.97           N  
ATOM    549  CA  ILE L  75      34.287  18.738  51.469  1.00 32.25           C  
ATOM    550  CB  ILE L  75      34.686  17.558  50.632  1.00 32.06           C  
ATOM    551  CG1 ILE L  75      33.896  17.568  49.313  1.00 31.90           C  
ATOM    552  CG2 ILE L  75      34.465  16.279  51.458  1.00 31.86           C  
ATOM    553  CD1 ILE L  75      34.428  16.600  48.260  1.00 33.68           C  
ATOM    554  C   ILE L  75      35.174  18.792  52.674  1.00 35.04           C  
ATOM    555  O   ILE L  75      36.399  18.785  52.558  1.00 34.87           O  
ATOM    556  N   SER L  76      34.562  18.855  53.872  1.00 35.55           N  
ATOM    557  CA  SER L  76      35.299  19.038  55.091  1.00 36.01           C  
ATOM    558  CB  SER L  76      34.387  19.141  56.326  1.00 37.78           C  
ATOM    559  OG  SER L  76      33.687  17.923  56.527  1.00 38.10           O  
ATOM    560  C   SER L  76      36.240  17.897  55.315  1.00 37.61           C  
ATOM    561  O   SER L  76      37.414  18.117  55.612  1.00 37.69           O  
ATOM    562  N   SER L  77      35.758  16.644  55.203  1.00 35.51           N  
ATOM    563  CA  SER L  77      36.654  15.542  55.404  1.00 36.41           C  
ATOM    564  CB  SER L  77      36.421  14.804  56.733  1.00 39.27           C  
ATOM    565  OG  SER L  77      37.342  13.732  56.862  1.00 43.13           O  
ATOM    566  C   SER L  77      36.403  14.567  54.298  1.00 35.58           C  
ATOM    567  O   SER L  77      35.354  13.925  54.242  1.00 35.83           O  
ATOM    568  N   LEU L  78      37.396  14.397  53.408  1.00 33.08           N  
ATOM    569  CA  LEU L  78      37.232  13.566  52.251  1.00 31.94           C  
ATOM    570  CB  LEU L  78      38.402  13.709  51.257  1.00 30.55           C  
ATOM    571  CG  LEU L  78      38.211  12.971  49.917  1.00 31.30           C  
ATOM    572  CD1 LEU L  78      37.047  13.569  49.110  1.00 30.49           C  
ATOM    573  CD2 LEU L  78      39.522  12.941  49.114  1.00 32.52           C  
ATOM    574  C   LEU L  78      37.138  12.132  52.679  1.00 33.07           C  
ATOM    575  O   LEU L  78      37.879  11.677  53.550  1.00 31.40           O  
ATOM    576  N   GLN L  79      36.200  11.387  52.058  1.00 31.35           N  
ATOM    577  CA  GLN L  79      35.987   9.996  52.362  1.00 30.82           C  
ATOM    578  CB  GLN L  79      34.542   9.685  52.781  1.00 31.75           C  
ATOM    579  CG  GLN L  79      34.102  10.411  54.052  1.00 37.34           C  
ATOM    580  CD  GLN L  79      34.868   9.823  55.226  1.00 45.78           C  
ATOM    581  OE1 GLN L  79      34.889   8.609  55.425  1.00 48.31           O  
ATOM    582  NE2 GLN L  79      35.521  10.708  56.024  1.00 40.33           N  
ATOM    583  C   GLN L  79      36.248   9.226  51.104  1.00 31.01           C  
ATOM    584  O   GLN L  79      36.202   9.780  50.009  1.00 29.09           O  
ATOM    585  N   PRO L  80      36.520   7.954  51.220  1.00 30.60           N  
ATOM    586  CA  PRO L  80      36.820   7.159  50.057  1.00 30.44           C  
ATOM    587  CD  PRO L  80      37.129   7.415  52.423  1.00 31.05           C  
ATOM    588  CB  PRO L  80      37.283   5.808  50.597  1.00 31.25           C  
ATOM    589  CG  PRO L  80      37.897   6.161  51.965  1.00 31.23           C  
ATOM    590  C   PRO L  80      35.673   7.086  49.095  1.00 31.48           C  
ATOM    591  O   PRO L  80      35.912   6.913  47.901  1.00 32.00           O  
ATOM    592  N   GLU L  81      34.433   7.215  49.599  1.00 29.66           N  
ATOM    593  CA  GLU L  81      33.220   7.137  48.831  1.00 30.07           C  
ATOM    594  CB  GLU L  81      31.955   7.221  49.702  1.00 30.72           C  
ATOM    595  CG  GLU L  81      31.781   6.073  50.695  1.00 38.13           C  
ATOM    596  CD  GLU L  81      32.592   6.381  51.944  1.00 48.70           C  
ATOM    597  OE1 GLU L  81      33.829   6.149  51.918  1.00 45.24           O  
ATOM    598  OE2 GLU L  81      31.984   6.846  52.943  1.00 50.63           O1-
ATOM    599  C   GLU L  81      33.145   8.315  47.908  1.00 29.58           C  
ATOM    600  O   GLU L  81      32.489   8.263  46.869  1.00 28.22           O  
ATOM    601  N   ASP L  82      33.809   9.416  48.299  1.00 27.94           N  
ATOM    602  CA  ASP L  82      33.772  10.711  47.674  1.00 27.82           C  
ATOM    603  CB  ASP L  82      34.455  11.793  48.530  1.00 29.52           C  
ATOM    604  CG  ASP L  82      33.564  12.024  49.750  1.00 31.37           C  
ATOM    605  OD1 ASP L  82      32.380  11.595  49.696  1.00 30.39           O  
ATOM    606  OD2 ASP L  82      34.046  12.627  50.746  1.00 34.94           O1-
ATOM    607  C   ASP L  82      34.351  10.735  46.285  1.00 30.93           C  
ATOM    608  O   ASP L  82      34.198  11.739  45.591  1.00 30.90           O  
ATOM    609  N   PHE L  83      35.099   9.700  45.856  1.00 31.30           N  
ATOM    610  CA  PHE L  83      35.625   9.694  44.512  1.00 29.83           C  
ATOM    611  CB  PHE L  83      36.279   8.343  44.155  1.00 31.04           C  
ATOM    612  CG  PHE L  83      36.493   8.253  42.682  1.00 33.88           C  
ATOM    613  CD1 PHE L  83      37.566   8.861  42.071  1.00 38.17           C  
ATOM    614  CD2 PHE L  83      35.609   7.533  41.909  1.00 35.85           C  
ATOM    615  CE1 PHE L  83      37.745   8.759  40.709  1.00 41.42           C  
ATOM    616  CE2 PHE L  83      35.784   7.429  40.548  1.00 38.72           C  
ATOM    617  CZ  PHE L  83      36.854   8.043  39.944  1.00 40.32           C  
ATOM    618  C   PHE L  83      34.506   9.949  43.541  1.00 29.44           C  
ATOM    619  O   PHE L  83      33.498   9.244  43.542  1.00 29.12           O  
ATOM    620  N   ALA L  84      34.661  10.988  42.683  1.00 27.86           N  
ATOM    621  CA  ALA L  84      33.636  11.300  41.721  1.00 26.90           C  
ATOM    622  CB  ALA L  84      32.255  11.547  42.356  1.00 27.03           C  
ATOM    623  C   ALA L  84      34.013  12.555  40.987  1.00 27.68           C  
ATOM    624  O   ALA L  84      35.041  13.173  41.264  1.00 29.13           O  
ATOM    625  N   THR L  85      33.185  12.943  39.991  1.00 25.67           N  
ATOM    626  CA  THR L  85      33.394  14.171  39.278  1.00 24.50           C  
ATOM    627  CB  THR L  85      33.225  14.044  37.792  1.00 26.22           C  
ATOM    628  OG1 THR L  85      34.129  13.079  37.277  1.00 27.82           O  
ATOM    629  CG2 THR L  85      33.497  15.416  37.152  1.00 24.85           C  
ATOM    630  C   THR L  85      32.331  15.102  39.775  1.00 26.90           C  
ATOM    631  O   THR L  85      31.163  14.726  39.853  1.00 27.57           O  
ATOM    632  N   TYR L  86      32.708  16.349  40.125  1.00 25.48           N  
ATOM    633  CA  TYR L  86      31.756  17.264  40.694  1.00 25.22           C  
ATOM    634  CB  TYR L  86      32.233  17.895  42.016  1.00 24.54           C  
ATOM    635  CG  TYR L  86      32.348  16.812  43.035  1.00 25.65           C  
ATOM    636  CD1 TYR L  86      33.481  16.035  43.111  1.00 25.68           C  
ATOM    637  CD2 TYR L  86      31.321  16.576  43.920  1.00 24.85           C  
ATOM    638  CE1 TYR L  86      33.588  15.039  44.054  1.00 25.15           C  
ATOM    639  CE2 TYR L  86      31.420  15.581  44.865  1.00 24.60           C  
ATOM    640  CZ  TYR L  86      32.555  14.811  44.933  1.00 26.49           C  
ATOM    641  OH  TYR L  86      32.659  13.789  45.901  1.00 26.54           O  
ATOM    642  C   TYR L  86      31.512  18.381  39.724  1.00 26.75           C  
ATOM    643  O   TYR L  86      32.448  18.908  39.122  1.00 29.08           O  
ATOM    644  N   TYR L  87      30.226  18.767  39.544  1.00 25.79           N  
ATOM    645  CA  TYR L  87      29.920  19.813  38.606  1.00 25.89           C  
ATOM    646  CB  TYR L  87      29.025  19.416  37.415  1.00 24.99           C  
ATOM    647  CG  TYR L  87      29.607  18.315  36.598  1.00 25.57           C  
ATOM    648  CD1 TYR L  87      30.718  18.504  35.813  1.00 24.53           C  
ATOM    649  CD2 TYR L  87      29.038  17.066  36.637  1.00 25.68           C  
ATOM    650  CE1 TYR L  87      31.237  17.474  35.065  1.00 24.80           C  
ATOM    651  CE2 TYR L  87      29.550  16.032  35.891  1.00 25.86           C  
ATOM    652  CZ  TYR L  87      30.652  16.235  35.100  1.00 26.34           C  
ATOM    653  OH  TYR L  87      31.184  15.178  34.331  1.00 26.03           O  
ATOM    654  C   TYR L  87      29.121  20.888  39.282  1.00 27.41           C  
ATOM    655  O   TYR L  87      28.304  20.626  40.162  1.00 27.43           O  
ATOM    656  N   CYS L  88      29.360  22.151  38.867  1.00 26.13           N  
ATOM    657  CA  CYS L  88      28.589  23.271  39.320  1.00 26.05           C  
ATOM    658  CB  CYS L  88      29.436  24.526  39.646  1.00 26.94           C  
ATOM    659  SG  CYS L  88      30.504  25.054  38.265  1.00 39.08           S  
ATOM    660  C   CYS L  88      27.667  23.602  38.181  1.00 26.89           C  
ATOM    661  O   CYS L  88      27.942  23.233  37.039  1.00 26.00           O  
ATOM    662  N   GLN L  89      26.511  24.247  38.463  1.00 25.97           N  
ATOM    663  CA  GLN L  89      25.638  24.631  37.385  1.00 25.18           C  
ATOM    664  CB  GLN L  89      24.474  23.684  37.058  1.00 26.02           C  
ATOM    665  CG  GLN L  89      23.383  23.712  38.122  1.00 26.28           C  
ATOM    666  CD  GLN L  89      22.075  23.298  37.465  1.00 23.23           C  
ATOM    667  OE1 GLN L  89      21.247  22.623  38.073  1.00 23.48           O  
ATOM    668  NE2 GLN L  89      21.861  23.742  36.198  1.00 27.97           N  
ATOM    669  C   GLN L  89      24.952  25.899  37.785  1.00 26.12           C  
ATOM    670  O   GLN L  89      24.759  26.162  38.971  1.00 27.48           O  
ATOM    671  N   GLU L  90      24.553  26.715  36.786  1.00 26.26           N  
ATOM    672  CA  GLU L  90      23.871  27.950  37.067  1.00 25.56           C  
ATOM    673  CB  GLU L  90      24.545  29.181  36.431  1.00 26.34           C  
ATOM    674  CG  GLU L  90      24.659  29.118  34.906  1.00 27.20           C  
ATOM    675  CD  GLU L  90      23.358  29.624  34.302  1.00 30.16           C  
ATOM    676  OE1 GLU L  90      22.549  30.222  35.058  1.00 29.81           O  
ATOM    677  OE2 GLU L  90      23.160  29.426  33.073  1.00  0.00           O1-
ATOM    678  C   GLU L  90      22.471  27.837  36.546  1.00 27.81           C  
ATOM    679  O   GLU L  90      22.244  27.384  35.427  1.00 26.78           O  
ATOM    680  N   SER L  91      21.544  28.029  37.506  1.00 31.64           N  
ATOM    681  CA  SER L  91      20.123  28.023  37.360  1.00 32.40           C  
ATOM    682  CB  SER L  91      19.406  27.499  38.613  1.00 35.10           C  
ATOM    683  OG  SER L  91      19.752  26.140  38.837  1.00  0.00           O  
ATOM    684  C   SER L  91      19.617  29.412  37.097  1.00 31.40           C  
ATOM    685  O   SER L  91      18.408  29.614  37.012  1.00 32.98           O  
ATOM    686  N   TYR L  92      20.512  30.418  37.018  1.00 31.39           N  
ATOM    687  CA  TYR L  92      20.053  31.775  36.890  1.00 31.77           C  
ATOM    688  CB  TYR L  92      21.183  32.816  36.956  1.00 32.87           C  
ATOM    689  CG  TYR L  92      20.596  34.079  36.422  1.00 34.02           C  
ATOM    690  CD1 TYR L  92      19.737  34.848  37.174  1.00 34.44           C  
ATOM    691  CD2 TYR L  92      20.913  34.493  35.149  1.00 35.13           C  
ATOM    692  CE1 TYR L  92      19.203  36.006  36.655  1.00 37.92           C  
ATOM    693  CE2 TYR L  92      20.384  35.649  34.625  1.00 32.85           C  
ATOM    694  CZ  TYR L  92      19.524  36.410  35.380  1.00 39.89           C  
ATOM    695  OH  TYR L  92      18.975  37.599  34.852  1.00 45.00           O  
ATOM    696  C   TYR L  92      19.301  32.035  35.616  1.00 31.75           C  
ATOM    697  O   TYR L  92      18.198  32.580  35.659  1.00 35.15           O  
ATOM    698  N   SER L  93      19.847  31.648  34.445  1.00 31.76           N  
ATOM    699  CA  SER L  93      19.133  31.980  33.245  1.00 30.62           C  
ATOM    700  CB  SER L  93      19.596  33.316  32.637  1.00 35.22           C  
ATOM    701  OG  SER L  93      18.858  33.608  31.461  1.00 38.23           O  
ATOM    702  C   SER L  93      19.376  30.901  32.235  1.00 31.14           C  
ATOM    703  O   SER L  93      20.361  30.172  32.314  1.00 29.90           O  
ATOM    704  N   THR L  94      18.465  30.772  31.248  1.00 29.99           N  
ATOM    705  CA  THR L  94      18.598  29.740  30.260  1.00 29.04           C  
ATOM    706  CB  THR L  94      17.291  29.417  29.589  1.00 31.75           C  
ATOM    707  OG1 THR L  94      17.392  28.220  28.836  1.00 41.03           O  
ATOM    708  CG2 THR L  94      16.908  30.595  28.676  1.00 33.40           C  
ATOM    709  C   THR L  94      19.558  30.219  29.216  1.00 29.17           C  
ATOM    710  O   THR L  94      19.678  31.420  28.978  1.00 32.34           O  
ATOM    711  N   PRO L  95      20.269  29.313  28.596  1.00 29.09           N  
ATOM    712  CA  PRO L  95      20.197  27.912  28.916  1.00 28.81           C  
ATOM    713  CD  PRO L  95      20.761  29.544  27.249  1.00 29.60           C  
ATOM    714  CB  PRO L  95      20.739  27.169  27.691  1.00 30.14           C  
ATOM    715  CG  PRO L  95      21.493  28.245  26.888  1.00 30.74           C  
ATOM    716  C   PRO L  95      20.973  27.627  30.163  1.00 28.38           C  
ATOM    717  O   PRO L  95      21.943  28.333  30.437  1.00 30.93           O  
ATOM    718  N   TRP L  96      20.579  26.594  30.929  1.00 30.02           N  
ATOM    719  CA  TRP L  96      21.304  26.296  32.128  1.00 28.13           C  
ATOM    720  CB  TRP L  96      20.449  25.523  33.135  1.00 27.80           C  
ATOM    721  CG  TRP L  96      19.352  26.457  33.583  1.00 25.67           C  
ATOM    722  CD2 TRP L  96      17.965  26.117  33.682  1.00 27.51           C  
ATOM    723  CD1 TRP L  96      19.444  27.785  33.877  1.00 27.58           C  
ATOM    724  NE1 TRP L  96      18.200  28.296  34.150  1.00 26.72           N  
ATOM    725  CE2 TRP L  96      17.279  27.281  34.033  1.00 29.24           C  
ATOM    726  CE3 TRP L  96      17.312  24.940  33.474  1.00 31.78           C  
ATOM    727  CZ2 TRP L  96      15.923  27.286  34.181  1.00 29.52           C  
ATOM    728  CZ3 TRP L  96      15.948  24.946  33.653  1.00 32.54           C  
ATOM    729  CH2 TRP L  96      15.263  26.093  33.998  1.00 30.77           C  
ATOM    730  C   TRP L  96      22.544  25.576  31.721  1.00 30.07           C  
ATOM    731  O   TRP L  96      22.521  24.696  30.860  1.00 36.34           O  
ATOM    732  N   THR L  97      23.673  25.954  32.347  1.00 26.93           N  
ATOM    733  CA  THR L  97      24.950  25.509  31.877  1.00 27.08           C  
ATOM    734  CB  THR L  97      25.785  26.622  31.315  1.00 28.41           C  
ATOM    735  OG1 THR L  97      26.008  27.616  32.305  1.00 27.31           O  
ATOM    736  CG2 THR L  97      25.045  27.235  30.112  1.00 24.69           C  
ATOM    737  C   THR L  97      25.684  24.916  33.040  1.00 29.08           C  
ATOM    738  O   THR L  97      25.520  25.346  34.183  1.00 29.01           O  
ATOM    739  N   PHE L  98      26.521  23.896  32.764  1.00 26.47           N  
ATOM    740  CA  PHE L  98      27.260  23.222  33.794  1.00 25.57           C  
ATOM    741  CB  PHE L  98      27.136  21.686  33.756  1.00 25.31           C  
ATOM    742  CG  PHE L  98      25.738  21.258  34.065  1.00 26.41           C  
ATOM    743  CD1 PHE L  98      24.770  21.256  33.085  1.00 25.58           C  
ATOM    744  CD2 PHE L  98      25.398  20.836  35.331  1.00 26.10           C  
ATOM    745  CE1 PHE L  98      23.485  20.851  33.365  1.00 25.93           C  
ATOM    746  CE2 PHE L  98      24.114  20.430  35.617  1.00 24.99           C  
ATOM    747  CZ  PHE L  98      23.154  20.438  34.632  1.00 24.46           C  
ATOM    748  C   PHE L  98      28.709  23.515  33.583  1.00 27.89           C  
ATOM    749  O   PHE L  98      29.126  23.935  32.505  1.00 27.69           O  
ATOM    750  N   GLY L  99      29.519  23.320  34.643  1.00 26.75           N  
ATOM    751  CA  GLY L  99      30.933  23.521  34.539  1.00 27.12           C  
ATOM    752  C   GLY L  99      31.506  22.292  33.896  1.00 27.35           C  
ATOM    753  O   GLY L  99      30.797  21.315  33.660  1.00 24.60           O  
ATOM    754  N   GLN L 100      32.824  22.320  33.608  1.00 26.41           N  
ATOM    755  CA  GLN L 100      33.537  21.257  32.948  1.00 28.71           C  
ATOM    756  CB  GLN L 100      35.029  21.544  32.721  1.00 32.21           C  
ATOM    757  CG  GLN L 100      35.354  22.923  32.168  1.00 37.69           C  
ATOM    758  CD  GLN L 100      35.617  23.790  33.390  1.00 42.00           C  
ATOM    759  OE1 GLN L 100      34.704  24.397  33.948  1.00 41.15           O  
ATOM    760  NE2 GLN L 100      36.902  23.824  33.838  1.00 40.29           N  
ATOM    761  C   GLN L 100      33.560  20.067  33.850  1.00 30.13           C  
ATOM    762  O   GLN L 100      33.600  18.927  33.391  1.00 30.23           O  
ATOM    763  N   GLY L 101      33.611  20.312  35.172  1.00 27.99           N  
ATOM    764  CA  GLY L 101      33.663  19.238  36.120  1.00 27.78           C  
ATOM    765  C   GLY L 101      35.043  19.161  36.694  1.00 29.73           C  
ATOM    766  O   GLY L 101      36.017  19.596  36.079  1.00 28.17           O  
ATOM    767  N   THR L 102      35.142  18.619  37.929  1.00 27.82           N  
ATOM    768  CA  THR L 102      36.409  18.435  38.581  1.00 28.72           C  
ATOM    769  CB  THR L 102      36.600  19.342  39.765  1.00 29.50           C  
ATOM    770  OG1 THR L 102      36.509  20.699  39.357  1.00 29.88           O  
ATOM    771  CG2 THR L 102      37.979  19.068  40.390  1.00 27.31           C  
ATOM    772  C   THR L 102      36.457  17.017  39.073  1.00 28.76           C  
ATOM    773  O   THR L 102      35.597  16.584  39.839  1.00 27.80           O  
ATOM    774  N   LYS L 103      37.483  16.249  38.653  1.00 27.78           N  
ATOM    775  CA  LYS L 103      37.567  14.881  39.078  1.00 29.56           C  
ATOM    776  CB  LYS L 103      38.318  13.960  38.101  1.00 33.78           C  
ATOM    777  CG  LYS L 103      37.556  13.695  36.802  1.00 44.12           C  
ATOM    778  CD  LYS L 103      38.403  13.027  35.717  1.00 52.54           C  
ATOM    779  CE  LYS L 103      38.469  11.504  35.837  1.00 57.01           C  
ATOM    780  NZ  LYS L 103      37.223  10.897  35.315  1.00 60.88           N1+
ATOM    781  C   LYS L 103      38.305  14.837  40.373  1.00 29.77           C  
ATOM    782  O   LYS L 103      39.394  15.391  40.506  1.00 30.96           O  
ATOM    783  N   VAL L 104      37.712  14.166  41.377  1.00 26.73           N  
ATOM    784  CA  VAL L 104      38.353  14.064  42.653  1.00 25.96           C  
ATOM    785  CB  VAL L 104      37.442  14.421  43.796  1.00 27.73           C  
ATOM    786  CG1 VAL L 104      38.163  14.124  45.121  1.00 27.08           C  
ATOM    787  CG2 VAL L 104      37.018  15.891  43.639  1.00 27.23           C  
ATOM    788  C   VAL L 104      38.770  12.639  42.834  1.00 28.32           C  
ATOM    789  O   VAL L 104      37.966  11.720  42.685  1.00 28.49           O  
ATOM    790  N   GLU L 105      40.063  12.424  43.149  1.00 27.64           N  
ATOM    791  CA  GLU L 105      40.554  11.093  43.376  1.00 29.85           C  
ATOM    792  CB  GLU L 105      41.737  10.682  42.484  1.00 33.13           C  
ATOM    793  CG  GLU L 105      42.144   9.226  42.717  1.00 40.16           C  
ATOM    794  CD  GLU L 105      43.505   8.983  42.081  1.00 44.59           C  
ATOM    795  OE1 GLU L 105      44.456   9.739  42.415  1.00 42.23           O  
ATOM    796  OE2 GLU L 105      43.612   8.037  41.258  1.00 46.73           O1-
ATOM    797  C   GLU L 105      41.058  11.037  44.787  1.00 30.61           C  
ATOM    798  O   GLU L 105      41.442  12.057  45.357  1.00 28.06           O  
ATOM    799  N   ILE L 106      41.058   9.830  45.391  1.00 30.53           N  
ATOM    800  CA  ILE L 106      41.511   9.692  46.748  1.00 30.76           C  
ATOM    801  CB  ILE L 106      40.709   8.721  47.568  1.00 33.99           C  
ATOM    802  CG1 ILE L 106      39.280   9.243  47.782  1.00 35.15           C  
ATOM    803  CG2 ILE L 106      41.467   8.475  48.881  1.00 33.96           C  
ATOM    804  CD1 ILE L 106      38.450   9.303  46.505  1.00 35.86           C  
ATOM    805  C   ILE L 106      42.922   9.201  46.731  1.00 33.11           C  
ATOM    806  O   ILE L 106      43.248   8.214  46.073  1.00 32.79           O  
ATOM    807  N   LYS L 107      43.804   9.904  47.467  1.00 31.49           N  
ATOM    808  CA  LYS L 107      45.185   9.529  47.496  1.00 32.34           C  
ATOM    809  CB  LYS L 107      46.136  10.736  47.377  1.00 33.30           C  
ATOM    810  CG  LYS L 107      47.616  10.348  47.342  1.00 36.66           C  
ATOM    811  CD  LYS L 107      48.525  11.467  46.832  1.00 40.87           C  
ATOM    812  CE  LYS L 107      48.655  12.648  47.797  1.00 49.69           C  
ATOM    813  NZ  LYS L 107      49.549  13.674  47.216  1.00 54.73           N1+
ATOM    814  C   LYS L 107      45.493   8.831  48.814  1.00 34.67           C  
ATOM    815  O   LYS L 107      44.644   8.878  49.742  1.00 34.83           O  
ATOM    816  OXT LYS L 107      46.600   8.237  48.910  1.00  0.00           O1-
TER     817      LYS L 107 
ATOM    818  N   GLU H 108       8.853   5.297  45.749  1.00 52.05           N1+
ATOM    819  CA  GLU H 108       9.909   6.329  45.613  1.00 51.67           C  
ATOM    820  CB  GLU H 108      11.310   5.709  45.555  1.00 54.62           C  
ATOM    821  CG  GLU H 108      11.833   5.086  46.840  1.00 62.58           C  
ATOM    822  CD  GLU H 108      13.217   4.574  46.478  1.00 73.11           C  
ATOM    823  OE1 GLU H 108      13.556   4.616  45.265  1.00 74.90           O  
ATOM    824  OE2 GLU H 108      13.954   4.139  47.402  1.00 72.89           O1-
ATOM    825  C   GLU H 108       9.790   7.065  44.325  1.00 48.35           C  
ATOM    826  O   GLU H 108       8.984   6.726  43.460  1.00 48.47           O  
ATOM    827  N   VAL H 109      10.621   8.114  44.179  1.00 43.38           N  
ATOM    828  CA  VAL H 109      10.663   8.868  42.963  1.00 41.83           C  
ATOM    829  CB  VAL H 109      11.260  10.236  43.144  1.00 41.78           C  
ATOM    830  CG1 VAL H 109      11.456  10.886  41.766  1.00 39.84           C  
ATOM    831  CG2 VAL H 109      10.354  11.044  44.086  1.00 41.55           C  
ATOM    832  C   VAL H 109      11.556   8.115  42.031  1.00 40.91           C  
ATOM    833  O   VAL H 109      12.648   7.700  42.417  1.00 39.79           O  
ATOM    834  N   GLN H 110      11.104   7.903  40.776  1.00 40.59           N  
ATOM    835  CA  GLN H 110      11.916   7.189  39.833  1.00 40.35           C  
ATOM    836  CB  GLN H 110      11.591   5.690  39.757  1.00 44.21           C  
ATOM    837  CG  GLN H 110      11.897   4.902  41.026  1.00 53.85           C  
ATOM    838  CD  GLN H 110      11.339   3.504  40.823  1.00 61.52           C  
ATOM    839  OE1 GLN H 110      10.250   3.334  40.279  1.00 59.87           O  
ATOM    840  NE2 GLN H 110      12.101   2.471  41.270  1.00 61.49           N  
ATOM    841  C   GLN H 110      11.649   7.716  38.457  1.00 38.28           C  
ATOM    842  O   GLN H 110      10.529   8.104  38.126  1.00 36.51           O  
ATOM    843  N   LEU H 111      12.705   7.749  37.620  1.00 34.99           N  
ATOM    844  CA  LEU H 111      12.568   8.128  36.242  1.00 33.60           C  
ATOM    845  CB  LEU H 111      13.282   9.447  35.899  1.00 33.23           C  
ATOM    846  CG  LEU H 111      12.769  10.656  36.703  1.00 34.49           C  
ATOM    847  CD1 LEU H 111      13.482  11.947  36.280  1.00 34.43           C  
ATOM    848  CD2 LEU H 111      11.239  10.775  36.642  1.00 36.81           C  
ATOM    849  C   LEU H 111      13.243   7.047  35.458  1.00 34.60           C  
ATOM    850  O   LEU H 111      14.368   6.662  35.775  1.00 34.55           O  
ATOM    851  N   VAL H 112      12.572   6.508  34.419  1.00 32.66           N  
ATOM    852  CA  VAL H 112      13.193   5.457  33.664  1.00 33.38           C  
ATOM    853  CB  VAL H 112      12.448   4.157  33.767  1.00 35.49           C  
ATOM    854  CG1 VAL H 112      13.143   3.111  32.879  1.00 34.88           C  
ATOM    855  CG2 VAL H 112      12.366   3.765  35.252  1.00 34.99           C  
ATOM    856  C   VAL H 112      13.214   5.855  32.219  1.00 34.78           C  
ATOM    857  O   VAL H 112      12.169   6.088  31.616  1.00 33.44           O  
ATOM    858  N   GLU H 113      14.425   5.940  31.631  1.00 33.27           N  
ATOM    859  CA  GLU H 113      14.582   6.300  30.248  1.00 33.69           C  
ATOM    860  CB  GLU H 113      15.927   6.979  29.924  1.00 34.57           C  
ATOM    861  CG  GLU H 113      16.139   8.344  30.584  1.00 33.81           C  
ATOM    862  CD  GLU H 113      16.826   8.130  31.928  1.00 36.38           C  
ATOM    863  OE1 GLU H 113      16.853   6.965  32.405  1.00 37.82           O  
ATOM    864  OE2 GLU H 113      17.341   9.132  32.494  1.00 36.70           O1-
ATOM    865  C   GLU H 113      14.539   5.052  29.420  1.00 34.75           C  
ATOM    866  O   GLU H 113      14.836   3.962  29.905  1.00 32.39           O  
ATOM    867  N   SER H 114      14.149   5.190  28.135  1.00 34.92           N  
ATOM    868  CA  SER H 114      14.125   4.056  27.255  1.00 34.86           C  
ATOM    869  CB  SER H 114      12.851   3.200  27.399  1.00 35.50           C  
ATOM    870  OG  SER H 114      11.705   3.963  27.051  1.00 38.74           O  
ATOM    871  C   SER H 114      14.166   4.555  25.843  1.00 36.16           C  
ATOM    872  O   SER H 114      13.973   5.742  25.585  1.00 35.03           O  
ATOM    873  N   GLY H 115      14.428   3.639  24.884  1.00 35.44           N  
ATOM    874  CA  GLY H 115      14.417   3.986  23.489  1.00 35.12           C  
ATOM    875  C   GLY H 115      15.806   4.201  22.966  1.00 38.27           C  
ATOM    876  O   GLY H 115      15.984   4.408  21.766  1.00 40.77           O  
ATOM    877  N   GLY H 116      16.835   4.145  23.831  1.00 37.14           N  
ATOM    878  CA  GLY H 116      18.168   4.377  23.349  1.00 38.02           C  
ATOM    879  C   GLY H 116      18.595   3.207  22.519  1.00 38.72           C  
ATOM    880  O   GLY H 116      18.096   2.095  22.676  1.00 40.08           O  
ATOM    881  N   GLY H 117      19.560   3.434  21.604  1.00 36.24           N  
ATOM    882  CA  GLY H 117      20.007   2.356  20.773  1.00 35.76           C  
ATOM    883  C   GLY H 117      20.829   2.914  19.654  1.00 36.81           C  
ATOM    884  O   GLY H 117      21.090   4.114  19.588  1.00 36.26           O  
ATOM    885  N   LEU H 118      21.271   2.024  18.740  1.00 34.37           N  
ATOM    886  CA  LEU H 118      22.094   2.423  17.634  1.00 33.79           C  
ATOM    887  CB  LEU H 118      22.922   1.248  17.070  1.00 33.79           C  
ATOM    888  CG  LEU H 118      23.995   1.619  16.023  1.00 35.44           C  
ATOM    889  CD1 LEU H 118      23.377   2.166  14.730  1.00 34.19           C  
ATOM    890  CD2 LEU H 118      25.069   2.544  16.619  1.00 35.34           C  
ATOM    891  C   LEU H 118      21.198   2.962  16.555  1.00 33.55           C  
ATOM    892  O   LEU H 118      20.132   2.410  16.282  1.00 33.37           O  
ATOM    893  N   VAL H 119      21.611   4.084  15.926  1.00 31.71           N  
ATOM    894  CA  VAL H 119      20.851   4.672  14.857  1.00 33.10           C  
ATOM    895  CB  VAL H 119      19.996   5.822  15.308  1.00 34.02           C  
ATOM    896  CG1 VAL H 119      19.286   6.421  14.084  1.00 33.15           C  
ATOM    897  CG2 VAL H 119      19.030   5.316  16.391  1.00 36.90           C  
ATOM    898  C   VAL H 119      21.830   5.201  13.849  1.00 33.90           C  
ATOM    899  O   VAL H 119      22.928   5.627  14.203  1.00 34.52           O  
ATOM    900  N   GLN H 120      21.454   5.182  12.553  1.00 33.34           N  
ATOM    901  CA  GLN H 120      22.344   5.650  11.526  1.00 35.49           C  
ATOM    902  CB  GLN H 120      22.021   5.154  10.104  1.00 39.93           C  
ATOM    903  CG  GLN H 120      22.331   3.675   9.861  1.00 49.98           C  
ATOM    904  CD  GLN H 120      21.070   2.856  10.099  1.00 58.30           C  
ATOM    905  OE1 GLN H 120      20.571   2.192   9.192  1.00 56.77           O  
ATOM    906  NE2 GLN H 120      20.533   2.897  11.348  1.00 58.55           N  
ATOM    907  C   GLN H 120      22.290   7.140  11.494  1.00 35.99           C  
ATOM    908  O   GLN H 120      21.335   7.760  11.959  1.00 34.44           O  
ATOM    909  N   PRO H 121      23.315   7.734  10.949  1.00 35.61           N  
ATOM    910  CA  PRO H 121      23.353   9.162  10.882  1.00 36.82           C  
ATOM    911  CD  PRO H 121      24.646   7.150  10.976  1.00 37.18           C  
ATOM    912  CB  PRO H 121      24.761   9.519  10.412  1.00 37.34           C  
ATOM    913  CG  PRO H 121      25.615   8.345  10.930  1.00 38.21           C  
ATOM    914  C   PRO H 121      22.255   9.638   9.993  1.00 38.38           C  
ATOM    915  O   PRO H 121      22.017   9.020   8.957  1.00 38.68           O  
ATOM    916  N   GLY H 122      21.577  10.733  10.387  1.00 36.84           N  
ATOM    917  CA  GLY H 122      20.508  11.264   9.598  1.00 37.57           C  
ATOM    918  C   GLY H 122      19.249  10.543   9.966  1.00 38.93           C  
ATOM    919  O   GLY H 122      18.184  10.829   9.423  1.00 40.11           O  
ATOM    920  N   GLY H 123      19.335   9.592  10.917  1.00 36.03           N  
ATOM    921  CA  GLY H 123      18.180   8.823  11.292  1.00 35.51           C  
ATOM    922  C   GLY H 123      17.441   9.529  12.387  1.00 35.46           C  
ATOM    923  O   GLY H 123      17.832  10.613  12.819  1.00 33.16           O  
ATOM    924  N   SER H 124      16.344   8.907  12.872  1.00 33.92           N  
ATOM    925  CA  SER H 124      15.554   9.500  13.914  1.00 34.12           C  
ATOM    926  CB  SER H 124      14.139   9.901  13.462  1.00 35.46           C  
ATOM    927  OG  SER H 124      14.212  10.921  12.478  1.00 42.02           O  
ATOM    928  C   SER H 124      15.390   8.502  15.021  1.00 34.51           C  
ATOM    929  O   SER H 124      15.440   7.293  14.799  1.00 34.87           O  
ATOM    930  N   LEU H 125      15.217   8.999  16.266  1.00 33.41           N  
ATOM    931  CA  LEU H 125      15.031   8.117  17.382  1.00 33.94           C  
ATOM    932  CB  LEU H 125      16.363   7.764  18.068  1.00 34.05           C  
ATOM    933  CG  LEU H 125      16.261   6.655  19.129  1.00 36.54           C  
ATOM    934  CD1 LEU H 125      15.802   5.330  18.497  1.00 37.64           C  
ATOM    935  CD2 LEU H 125      17.580   6.506  19.903  1.00 35.35           C  
ATOM    936  C   LEU H 125      14.146   8.821  18.372  1.00 35.45           C  
ATOM    937  O   LEU H 125      14.182  10.047  18.481  1.00 36.20           O  
ATOM    938  N   ARG H 126      13.307   8.062  19.110  1.00 33.46           N  
ATOM    939  CA  ARG H 126      12.415   8.657  20.071  1.00 34.78           C  
ATOM    940  CB  ARG H 126      10.941   8.330  19.761  1.00 38.44           C  
ATOM    941  CG  ARG H 126       9.897   9.021  20.643  1.00 43.71           C  
ATOM    942  CD  ARG H 126       8.471   8.612  20.257  1.00 49.24           C  
ATOM    943  NE  ARG H 126       7.498   9.400  21.066  1.00 53.23           N  
ATOM    944  CZ  ARG H 126       6.160   9.173  20.913  1.00 59.66           C  
ATOM    945  NH1 ARG H 126       5.730   8.239  20.017  1.00 56.20           N1+
ATOM    946  NH2 ARG H 126       5.247   9.869  21.651  1.00 58.67           N  
ATOM    947  C   ARG H 126      12.738   8.072  21.416  1.00 35.19           C  
ATOM    948  O   ARG H 126      12.701   6.857  21.599  1.00 35.39           O  
ATOM    949  N   LEU H 127      13.053   8.935  22.405  1.00 31.62           N  
ATOM    950  CA  LEU H 127      13.392   8.475  23.726  1.00 30.22           C  
ATOM    951  CB  LEU H 127      14.592   9.218  24.343  1.00 27.82           C  
ATOM    952  CG  LEU H 127      15.910   9.060  23.559  1.00 30.53           C  
ATOM    953  CD1 LEU H 127      17.054   9.825  24.236  1.00 28.90           C  
ATOM    954  CD2 LEU H 127      16.253   7.584  23.320  1.00 31.28           C  
ATOM    955  C   LEU H 127      12.223   8.746  24.620  1.00 32.45           C  
ATOM    956  O   LEU H 127      11.482   9.706  24.410  1.00 32.02           O  
ATOM    957  N   SER H 128      12.022   7.895  25.651  1.00 31.90           N  
ATOM    958  CA  SER H 128      10.916   8.098  26.545  1.00 32.88           C  
ATOM    959  CB  SER H 128       9.895   6.948  26.534  1.00 36.57           C  
ATOM    960  OG  SER H 128       9.307   6.817  25.249  1.00 43.46           O  
ATOM    961  C   SER H 128      11.441   8.180  27.948  1.00 33.18           C  
ATOM    962  O   SER H 128      12.488   7.619  28.266  1.00 32.51           O  
ATOM    963  N   CYS H 129      10.726   8.926  28.819  1.00 31.54           N  
ATOM    964  CA  CYS H 129      11.093   9.012  30.207  1.00 31.99           C  
ATOM    965  CB  CYS H 129      11.679  10.384  30.614  1.00 33.42           C  
ATOM    966  SG  CYS H 129      12.106  10.492  32.383  1.00 39.35           S  
ATOM    967  C   CYS H 129       9.851   8.763  31.012  1.00 32.42           C  
ATOM    968  O   CYS H 129       8.963   9.611  31.086  1.00 32.60           O  
ATOM    969  N   ALA H 130       9.765   7.581  31.657  1.00 31.45           N  
ATOM    970  CA  ALA H 130       8.594   7.254  32.421  1.00 32.09           C  
ATOM    971  CB  ALA H 130       8.287   5.747  32.461  1.00 30.80           C  
ATOM    972  C   ALA H 130       8.825   7.708  33.828  1.00 33.91           C  
ATOM    973  O   ALA H 130       9.832   7.373  34.449  1.00 33.79           O  
ATOM    974  N   ALA H 131       7.866   8.479  34.373  1.00 32.36           N  
ATOM    975  CA  ALA H 131       8.015   9.022  35.694  1.00 33.13           C  
ATOM    976  CB  ALA H 131       7.736  10.533  35.764  1.00 33.67           C  
ATOM    977  C   ALA H 131       7.036   8.354  36.604  1.00 35.80           C  
ATOM    978  O   ALA H 131       5.944   7.972  36.185  1.00 37.25           O  
ATOM    979  N   SER H 132       7.435   8.165  37.882  1.00 33.41           N  
ATOM    980  CA  SER H 132       6.546   7.568  38.835  1.00 35.26           C  
ATOM    981  CB  SER H 132       6.580   6.028  38.829  1.00 36.72           C  
ATOM    982  OG  SER H 132       7.833   5.562  39.310  1.00 40.74           O  
ATOM    983  C   SER H 132       6.961   7.994  40.209  1.00 36.27           C  
ATOM    984  O   SER H 132       8.103   8.393  40.436  1.00 36.14           O  
ATOM    985  N   GLY H 133       6.022   7.879  41.171  1.00 38.57           N  
ATOM    986  CA  GLY H 133       6.284   8.165  42.553  1.00 38.39           C  
ATOM    987  C   GLY H 133       5.794   9.538  42.908  1.00 38.49           C  
ATOM    988  O   GLY H 133       5.649   9.850  44.088  1.00 39.46           O  
ATOM    989  N   TYR H 134       5.528  10.402  41.910  1.00 38.28           N  
ATOM    990  CA  TYR H 134       5.070  11.723  42.240  1.00 38.00           C  
ATOM    991  CB  TYR H 134       6.207  12.759  42.317  1.00 37.05           C  
ATOM    992  CG  TYR H 134       6.853  12.902  40.981  1.00 35.15           C  
ATOM    993  CD1 TYR H 134       6.372  13.811  40.071  1.00 35.01           C  
ATOM    994  CD2 TYR H 134       7.938  12.133  40.634  1.00 33.88           C  
ATOM    995  CE1 TYR H 134       6.959  13.960  38.837  1.00 32.87           C  
ATOM    996  CE2 TYR H 134       8.533  12.274  39.401  1.00 33.09           C  
ATOM    997  CZ  TYR H 134       8.044  13.189  38.500  1.00 32.30           C  
ATOM    998  OH  TYR H 134       8.651  13.338  37.234  1.00 31.31           O  
ATOM    999  C   TYR H 134       4.069  12.155  41.212  1.00 38.69           C  
ATOM   1000  O   TYR H 134       3.740  11.399  40.299  1.00 39.19           O  
ATOM   1001  N   THR H 135       3.531  13.386  41.356  1.00 39.00           N  
ATOM   1002  CA  THR H 135       2.549  13.853  40.419  1.00 39.83           C  
ATOM   1003  CB  THR H 135       1.540  14.792  41.012  1.00 40.76           C  
ATOM   1004  OG1 THR H 135       0.859  14.150  42.081  1.00 42.69           O  
ATOM   1005  CG2 THR H 135       0.535  15.192  39.918  1.00 41.35           C  
ATOM   1006  C   THR H 135       3.274  14.563  39.318  1.00 39.01           C  
ATOM   1007  O   THR H 135       4.002  15.529  39.538  1.00 38.51           O  
ATOM   1008  N   PHE H 136       3.048  14.074  38.085  1.00 38.88           N  
ATOM   1009  CA  PHE H 136       3.726  14.445  36.872  1.00 38.03           C  
ATOM   1010  CB  PHE H 136       3.223  13.564  35.710  1.00 38.45           C  
ATOM   1011  CG  PHE H 136       4.021  13.788  34.472  1.00 43.00           C  
ATOM   1012  CD1 PHE H 136       5.339  13.401  34.404  1.00 42.31           C  
ATOM   1013  CD2 PHE H 136       3.427  14.342  33.361  1.00 43.28           C  
ATOM   1014  CE1 PHE H 136       6.062  13.598  33.252  1.00 41.00           C  
ATOM   1015  CE2 PHE H 136       4.145  14.541  32.205  1.00 42.33           C  
ATOM   1016  CZ  PHE H 136       5.466  14.170  32.152  1.00 39.60           C  
ATOM   1017  C   PHE H 136       3.534  15.897  36.528  1.00 37.38           C  
ATOM   1018  O   PHE H 136       4.491  16.583  36.170  1.00 36.35           O  
ATOM   1019  N   THR H 137       2.297  16.413  36.644  1.00 37.42           N  
ATOM   1020  CA  THR H 137       1.988  17.760  36.244  1.00 37.22           C  
ATOM   1021  CB  THR H 137       0.518  18.051  36.288  1.00 38.67           C  
ATOM   1022  OG1 THR H 137       0.260  19.318  35.707  1.00 39.87           O  
ATOM   1023  CG2 THR H 137       0.040  18.021  37.747  1.00 38.69           C  
ATOM   1024  C   THR H 137       2.685  18.766  37.114  1.00 36.57           C  
ATOM   1025  O   THR H 137       2.884  19.905  36.695  1.00 37.03           O  
ATOM   1026  N   SER H 138       3.000  18.409  38.373  1.00 35.52           N  
ATOM   1027  CA  SER H 138       3.600  19.351  39.282  1.00 35.17           C  
ATOM   1028  CB  SER H 138       3.539  18.883  40.746  1.00 40.50           C  
ATOM   1029  OG  SER H 138       4.290  17.692  40.919  1.00 43.15           O  
ATOM   1030  C   SER H 138       5.034  19.696  38.959  1.00 33.48           C  
ATOM   1031  O   SER H 138       5.488  20.773  39.344  1.00 33.19           O  
ATOM   1032  N   TYR H 139       5.797  18.829  38.253  1.00 32.06           N  
ATOM   1033  CA  TYR H 139       7.203  19.124  38.061  1.00 30.77           C  
ATOM   1034  CB  TYR H 139       8.148  18.083  38.710  1.00 31.38           C  
ATOM   1035  CG  TYR H 139       8.023  18.100  40.200  1.00 32.84           C  
ATOM   1036  CD1 TYR H 139       7.065  17.348  40.841  1.00 33.92           C  
ATOM   1037  CD2 TYR H 139       8.873  18.862  40.966  1.00 32.88           C  
ATOM   1038  CE1 TYR H 139       6.959  17.359  42.212  1.00 35.21           C  
ATOM   1039  CE2 TYR H 139       8.772  18.879  42.337  1.00 34.19           C  
ATOM   1040  CZ  TYR H 139       7.812  18.125  42.966  1.00 35.08           C  
ATOM   1041  OH  TYR H 139       7.700  18.134  44.374  1.00 36.62           O  
ATOM   1042  C   TYR H 139       7.543  19.114  36.591  1.00 29.80           C  
ATOM   1043  O   TYR H 139       6.884  18.488  35.768  1.00 29.56           O  
ATOM   1044  N   VAL H 140       8.630  19.811  36.220  1.00 31.56           N  
ATOM   1045  CA  VAL H 140       9.008  19.978  34.849  1.00 29.55           C  
ATOM   1046  CB  VAL H 140       9.827  21.236  34.677  1.00 33.42           C  
ATOM   1047  CG1 VAL H 140      10.400  21.333  33.256  1.00  0.00           C  
ATOM   1048  CG2 VAL H 140       8.946  22.433  35.074  1.00 33.74           C  
ATOM   1049  C   VAL H 140       9.904  18.809  34.570  1.00 29.22           C  
ATOM   1050  O   VAL H 140      10.291  18.101  35.495  1.00 28.98           O  
ATOM   1051  N   ILE H 141      10.195  18.520  33.286  1.00 27.27           N  
ATOM   1052  CA  ILE H 141      11.104  17.448  32.999  1.00 26.89           C  
ATOM   1053  CB  ILE H 141      10.454  16.284  32.307  1.00 29.75           C  
ATOM   1054  CG1 ILE H 141       9.390  15.643  33.212  1.00 31.44           C  
ATOM   1055  CG2 ILE H 141      11.556  15.303  31.877  1.00 29.96           C  
ATOM   1056  CD1 ILE H 141       9.955  15.063  34.508  1.00 30.00           C  
ATOM   1057  C   ILE H 141      12.164  17.968  32.074  1.00 27.52           C  
ATOM   1058  O   ILE H 141      11.859  18.626  31.078  1.00 27.23           O  
ATOM   1059  N   HIS H 142      13.447  17.676  32.378  1.00 25.26           N  
ATOM   1060  CA  HIS H 142      14.522  18.137  31.538  1.00 24.98           C  
ATOM   1061  ND1 HIS H 142      14.855  21.245  32.276  1.00 20.25           N  
ATOM   1062  CG  HIS H 142      15.354  20.140  32.928  1.00 27.27           C  
ATOM   1063  CB  HIS H 142      15.684  18.843  32.264  1.00 24.65           C  
ATOM   1064  NE2 HIS H 142      15.091  21.817  34.410  1.00 23.55           N  
ATOM   1065  CD2 HIS H 142      15.499  20.509  34.227  1.00 22.83           C  
ATOM   1066  CE1 HIS H 142      14.716  22.219  33.211  1.00 22.48           C  
ATOM   1067  C   HIS H 142      15.201  16.969  30.905  1.00 25.50           C  
ATOM   1068  O   HIS H 142      15.113  15.831  31.365  1.00 23.72           O  
ATOM   1069  N   TRP H 143      15.898  17.246  29.789  1.00 24.55           N  
ATOM   1070  CA  TRP H 143      16.712  16.253  29.161  1.00 23.96           C  
ATOM   1071  CB  TRP H 143      16.318  15.939  27.707  1.00 24.47           C  
ATOM   1072  CG  TRP H 143      15.032  15.160  27.581  1.00 25.94           C  
ATOM   1073  CD2 TRP H 143      14.959  13.726  27.645  1.00 26.66           C  
ATOM   1074  CD1 TRP H 143      13.755  15.606  27.405  1.00 27.68           C  
ATOM   1075  NE1 TRP H 143      12.888  14.539  27.354  1.00 28.76           N  
ATOM   1076  CE2 TRP H 143      13.616  13.375  27.501  1.00 28.47           C  
ATOM   1077  CE3 TRP H 143      15.930  12.781  27.812  1.00 27.21           C  
ATOM   1078  CZ2 TRP H 143      13.225  12.066  27.524  1.00 28.63           C  
ATOM   1079  CZ3 TRP H 143      15.530  11.462  27.831  1.00 28.80           C  
ATOM   1080  CH2 TRP H 143      14.204  11.111  27.690  1.00 27.20           C  
ATOM   1081  C   TRP H 143      18.104  16.804  29.162  1.00 26.63           C  
ATOM   1082  O   TRP H 143      18.327  17.949  28.770  1.00 27.08           O  
ATOM   1083  N   VAL H 144      19.075  15.998  29.640  1.00 24.44           N  
ATOM   1084  CA  VAL H 144      20.455  16.402  29.681  1.00 25.02           C  
ATOM   1085  CB  VAL H 144      20.963  16.616  31.080  1.00 25.15           C  
ATOM   1086  CG1 VAL H 144      22.464  16.947  31.027  1.00 24.96           C  
ATOM   1087  CG2 VAL H 144      20.109  17.708  31.747  1.00 24.72           C  
ATOM   1088  C   VAL H 144      21.248  15.281  29.083  1.00 27.01           C  
ATOM   1089  O   VAL H 144      20.913  14.112  29.267  1.00 28.28           O  
ATOM   1090  N   ARG H 145      22.331  15.602  28.341  1.00 25.73           N  
ATOM   1091  CA  ARG H 145      23.074  14.532  27.734  1.00 25.82           C  
ATOM   1092  CB  ARG H 145      22.983  14.477  26.200  1.00 24.51           C  
ATOM   1093  CG  ARG H 145      23.556  15.694  25.475  1.00 25.52           C  
ATOM   1094  CD  ARG H 145      23.438  15.559  23.956  1.00 26.10           C  
ATOM   1095  NE  ARG H 145      24.186  16.684  23.329  1.00 28.76           N  
ATOM   1096  CZ  ARG H 145      24.247  16.774  21.969  1.00 32.51           C  
ATOM   1097  NH1 ARG H 145      23.587  15.861  21.197  1.00 26.72           N1+
ATOM   1098  NH2 ARG H 145      24.969  17.772  21.384  1.00 29.56           N  
ATOM   1099  C   ARG H 145      24.527  14.649  28.078  1.00 28.25           C  
ATOM   1100  O   ARG H 145      25.008  15.716  28.457  1.00 27.38           O  
ATOM   1101  N   GLN H 146      25.256  13.515  27.978  1.00 25.57           N  
ATOM   1102  CA  GLN H 146      26.661  13.515  28.268  1.00 25.46           C  
ATOM   1103  CB  GLN H 146      26.958  13.011  29.692  1.00 25.54           C  
ATOM   1104  CG  GLN H 146      28.436  13.003  30.079  1.00 25.27           C  
ATOM   1105  CD  GLN H 146      28.511  12.552  31.533  1.00 29.80           C  
ATOM   1106  OE1 GLN H 146      27.784  11.655  31.958  1.00 31.35           O  
ATOM   1107  NE2 GLN H 146      29.407  13.201  32.324  1.00 29.00           N  
ATOM   1108  C   GLN H 146      27.346  12.606  27.290  1.00 26.34           C  
ATOM   1109  O   GLN H 146      27.073  11.407  27.238  1.00 24.75           O  
ATOM   1110  N   ALA H 147      28.276  13.166  26.489  1.00 27.77           N  
ATOM   1111  CA  ALA H 147      29.015  12.399  25.525  1.00 30.91           C  
ATOM   1112  CB  ALA H 147      29.810  13.263  24.531  1.00 31.41           C  
ATOM   1113  C   ALA H 147      29.991  11.572  26.294  1.00 35.73           C  
ATOM   1114  O   ALA H 147      30.331  11.902  27.429  1.00 33.25           O  
ATOM   1115  N   PRO H 148      30.462  10.501  25.722  1.00 40.23           N  
ATOM   1116  CA  PRO H 148      31.348   9.669  26.477  1.00 41.53           C  
ATOM   1117  CD  PRO H 148      29.701   9.741  24.743  1.00 42.04           C  
ATOM   1118  CB  PRO H 148      31.542   8.409  25.638  1.00 42.76           C  
ATOM   1119  CG  PRO H 148      30.207   8.292  24.873  1.00 44.73           C  
ATOM   1120  C   PRO H 148      32.597  10.379  26.887  1.00 42.63           C  
ATOM   1121  O   PRO H 148      33.316  10.880  26.022  1.00 42.64           O  
ATOM   1122  N   GLY H 149      32.870  10.411  28.208  1.00 41.12           N  
ATOM   1123  CA  GLY H 149      34.059  11.007  28.742  1.00 40.49           C  
ATOM   1124  C   GLY H 149      33.938  12.502  28.753  1.00 40.75           C  
ATOM   1125  O   GLY H 149      34.928  13.194  28.987  1.00 40.47           O  
ATOM   1126  N   LYS H 150      32.728  13.050  28.523  1.00 38.66           N  
ATOM   1127  CA  LYS H 150      32.617  14.483  28.463  1.00 38.24           C  
ATOM   1128  CB  LYS H 150      32.010  15.004  27.149  1.00 43.03           C  
ATOM   1129  CG  LYS H 150      32.877  14.714  25.923  1.00 49.61           C  
ATOM   1130  CD  LYS H 150      34.290  15.294  26.013  1.00 55.21           C  
ATOM   1131  CE  LYS H 150      35.150  14.997  24.782  1.00 61.12           C  
ATOM   1132  NZ  LYS H 150      36.500  15.584  24.952  1.00 63.46           N1+
ATOM   1133  C   LYS H 150      31.741  14.971  29.579  1.00 36.09           C  
ATOM   1134  O   LYS H 150      31.370  14.216  30.477  1.00 34.55           O  
ATOM   1135  N   GLY H 151      31.414  16.283  29.543  1.00 31.70           N  
ATOM   1136  CA  GLY H 151      30.639  16.934  30.565  1.00 29.76           C  
ATOM   1137  C   GLY H 151      29.175  16.818  30.261  1.00 30.38           C  
ATOM   1138  O   GLY H 151      28.759  16.051  29.394  1.00 31.05           O  
ATOM   1139  N   LEU H 152      28.356  17.608  30.988  1.00 27.96           N  
ATOM   1140  CA  LEU H 152      26.922  17.562  30.887  1.00 27.22           C  
ATOM   1141  CB  LEU H 152      26.249  17.699  32.263  1.00 24.95           C  
ATOM   1142  CG  LEU H 152      26.593  16.561  33.246  1.00 27.29           C  
ATOM   1143  CD1 LEU H 152      25.958  16.811  34.623  1.00 27.33           C  
ATOM   1144  CD2 LEU H 152      26.205  15.188  32.675  1.00 24.98           C  
ATOM   1145  C   LEU H 152      26.443  18.712  30.051  1.00 29.71           C  
ATOM   1146  O   LEU H 152      26.962  19.824  30.145  1.00 30.78           O  
ATOM   1147  N   GLU H 153      25.434  18.456  29.188  1.00 27.68           N  
ATOM   1148  CA  GLU H 153      24.878  19.500  28.370  1.00 27.50           C  
ATOM   1149  CB  GLU H 153      25.256  19.370  26.884  1.00 28.25           C  
ATOM   1150  CG  GLU H 153      24.784  20.541  26.021  1.00 33.04           C  
ATOM   1151  CD  GLU H 153      25.225  20.276  24.588  1.00 40.72           C  
ATOM   1152  OE1 GLU H 153      25.743  19.157  24.324  1.00 38.62           O  
ATOM   1153  OE2 GLU H 153      25.051  21.188  23.738  1.00 40.18           O1-
ATOM   1154  C   GLU H 153      23.379  19.429  28.463  1.00 28.30           C  
ATOM   1155  O   GLU H 153      22.784  18.369  28.277  1.00 27.93           O  
ATOM   1156  N   TRP H 154      22.726  20.576  28.749  1.00 26.92           N  
ATOM   1157  CA  TRP H 154      21.293  20.639  28.882  1.00 25.80           C  
ATOM   1158  CB  TRP H 154      20.842  21.917  29.618  1.00 24.89           C  
ATOM   1159  CG  TRP H 154      19.351  22.118  29.765  1.00 26.18           C  
ATOM   1160  CD2 TRP H 154      18.579  23.042  28.979  1.00 26.01           C  
ATOM   1161  CD1 TRP H 154      18.484  21.543  30.645  1.00 25.95           C  
ATOM   1162  NE1 TRP H 154      17.218  22.045  30.455  1.00 27.23           N  
ATOM   1163  CE2 TRP H 154      17.263  22.970  29.433  1.00 28.29           C  
ATOM   1164  CE3 TRP H 154      18.937  23.884  27.966  1.00 26.19           C  
ATOM   1165  CZ2 TRP H 154      16.281  23.742  28.880  1.00 28.24           C  
ATOM   1166  CZ3 TRP H 154      17.942  24.656  27.407  1.00 27.57           C  
ATOM   1167  CH2 TRP H 154      16.639  24.587  27.854  1.00 27.40           C  
ATOM   1168  C   TRP H 154      20.682  20.653  27.509  1.00 27.25           C  
ATOM   1169  O   TRP H 154      21.043  21.482  26.676  1.00 27.94           O  
ATOM   1170  N   VAL H 155      19.814  19.659  27.217  1.00 25.62           N  
ATOM   1171  CA  VAL H 155      19.103  19.538  25.969  1.00 26.28           C  
ATOM   1172  CB  VAL H 155      18.685  18.120  25.700  1.00 28.51           C  
ATOM   1173  CG1 VAL H 155      17.857  18.078  24.404  1.00 28.72           C  
ATOM   1174  CG2 VAL H 155      19.951  17.245  25.662  1.00 27.61           C  
ATOM   1175  C   VAL H 155      17.868  20.400  25.879  1.00 29.07           C  
ATOM   1176  O   VAL H 155      17.683  21.121  24.899  1.00 30.44           O  
ATOM   1177  N   GLY H 156      16.981  20.351  26.905  1.00 28.29           N  
ATOM   1178  CA  GLY H 156      15.736  21.083  26.829  1.00 28.80           C  
ATOM   1179  C   GLY H 156      14.865  20.729  28.005  1.00 30.35           C  
ATOM   1180  O   GLY H 156      15.226  19.870  28.809  1.00 30.60           O  
ATOM   1181  N   TYR H 157      13.690  21.401  28.138  1.00 29.35           N  
ATOM   1182  CA  TYR H 157      12.806  21.117  29.243  1.00 30.20           C  
ATOM   1183  CB  TYR H 157      12.868  22.122  30.411  1.00 30.48           C  
ATOM   1184  CG  TYR H 157      11.912  23.241  30.164  1.00 32.12           C  
ATOM   1185  CD1 TYR H 157      12.224  24.312  29.358  1.00 27.12           C  
ATOM   1186  CD2 TYR H 157      10.679  23.206  30.774  1.00 25.97           C  
ATOM   1187  CE1 TYR H 157      11.302  25.316  29.169  1.00  0.00           C  
ATOM   1188  CE2 TYR H 157       9.758  24.208  30.585  1.00 26.15           C  
ATOM   1189  CZ  TYR H 157      10.072  25.271  29.776  1.00  0.00           C  
ATOM   1190  OH  TYR H 157       9.140  26.308  29.570  1.00  0.00           O  
ATOM   1191  C   TYR H 157      11.383  21.162  28.767  1.00 30.51           C  
ATOM   1192  O   TYR H 157      11.088  21.665  27.681  1.00 31.49           O  
ATOM   1193  N   ASN H 158      10.459  20.613  29.591  1.00 30.53           N  
ATOM   1194  CA  ASN H 158       9.060  20.617  29.258  1.00 32.05           C  
ATOM   1195  CB  ASN H 158       8.614  19.302  28.588  1.00 33.14           C  
ATOM   1196  CG  ASN H 158       7.216  19.459  28.002  1.00  0.00           C  
ATOM   1197  OD1 ASN H 158       6.292  19.927  28.663  1.00  0.00           O  
ATOM   1198  ND2 ASN H 158       7.051  19.052  26.716  1.00  0.00           N  
ATOM   1199  C   ASN H 158       8.276  20.754  30.530  1.00 33.06           C  
ATOM   1200  O   ASN H 158       8.614  20.157  31.551  1.00 31.46           O  
ATOM   1201  N   ASN H 159       7.197  21.560  30.497  1.00 33.90           N  
ATOM   1202  CA  ASN H 159       6.340  21.730  31.635  1.00 34.02           C  
ATOM   1203  CB  ASN H 159       5.889  23.192  31.774  1.00 33.87           C  
ATOM   1204  CG  ASN H 159       5.316  23.406  33.160  1.00 41.09           C  
ATOM   1205  OD1 ASN H 159       5.336  24.521  33.674  1.00 40.29           O  
ATOM   1206  ND2 ASN H 159       4.808  22.313  33.791  1.00 38.81           N  
ATOM   1207  C   ASN H 159       5.132  20.907  31.317  1.00 36.44           C  
ATOM   1208  O   ASN H 159       4.375  21.282  30.434  1.00 36.64           O  
ATOM   1209  N   PRO H 160       4.945  19.766  31.905  1.00 31.42           N  
ATOM   1210  CA  PRO H 160       3.875  18.888  31.514  1.00 32.70           C  
ATOM   1211  CD  PRO H 160       6.021  19.064  32.586  1.00 30.71           C  
ATOM   1212  CB  PRO H 160       4.085  17.607  32.316  1.00 32.98           C  
ATOM   1213  CG  PRO H 160       5.607  17.582  32.570  1.00 31.62           C  
ATOM   1214  C   PRO H 160       2.551  19.529  31.746  1.00 34.84           C  
ATOM   1215  O   PRO H 160       1.569  19.106  31.139  1.00 36.13           O  
ATOM   1216  N   TYR H 161       2.510  20.547  32.621  1.00 35.09           N  
ATOM   1217  CA  TYR H 161       1.297  21.214  32.980  1.00 36.73           C  
ATOM   1218  CB  TYR H 161       1.572  22.339  33.999  1.00 41.33           C  
ATOM   1219  CG  TYR H 161       0.332  23.117  34.282  1.00 44.65           C  
ATOM   1220  CD1 TYR H 161      -0.574  22.690  35.224  1.00 45.31           C  
ATOM   1221  CD2 TYR H 161       0.081  24.290  33.607  1.00 44.12           C  
ATOM   1222  CE1 TYR H 161      -1.711  23.419  35.483  1.00 46.22           C  
ATOM   1223  CE2 TYR H 161      -1.053  25.024  33.860  1.00 47.61           C  
ATOM   1224  CZ  TYR H 161      -1.955  24.587  34.801  1.00 47.66           C  
ATOM   1225  OH  TYR H 161      -3.120  25.339  35.065  1.00 51.66           O  
ATOM   1226  C   TYR H 161       0.698  21.830  31.753  1.00 36.88           C  
ATOM   1227  O   TYR H 161      -0.497  21.662  31.508  1.00 38.18           O  
ATOM   1228  N   ASN H 162       1.499  22.548  30.933  1.00 36.72           N  
ATOM   1229  CA  ASN H 162       0.901  23.173  29.785  1.00 36.74           C  
ATOM   1230  CB  ASN H 162       0.817  24.703  29.917  1.00 37.34           C  
ATOM   1231  CG  ASN H 162       2.230  25.257  29.998  1.00 38.74           C  
ATOM   1232  OD1 ASN H 162       3.158  24.571  30.422  1.00 36.77           O  
ATOM   1233  ND2 ASN H 162       2.397  26.543  29.589  1.00 39.00           N  
ATOM   1234  C   ASN H 162       1.692  22.879  28.541  1.00 36.35           C  
ATOM   1235  O   ASN H 162       1.506  23.539  27.519  1.00 36.56           O  
ATOM   1236  N   ALA H 163       2.575  21.863  28.589  1.00 34.95           N  
ATOM   1237  CA  ALA H 163       3.341  21.430  27.450  1.00 34.74           C  
ATOM   1238  CB  ALA H 163       2.455  20.971  26.279  1.00 35.97           C  
ATOM   1239  C   ALA H 163       4.270  22.495  26.925  1.00 34.10           C  
ATOM   1240  O   ALA H 163       4.750  22.386  25.798  1.00 34.69           O  
ATOM   1241  N   GLY H 164       4.586  23.534  27.719  1.00 38.86           N  
ATOM   1242  CA  GLY H 164       5.506  24.553  27.272  1.00 38.93           C  
ATOM   1243  C   GLY H 164       6.876  23.953  27.262  1.00 38.48           C  
ATOM   1244  O   GLY H 164       7.216  23.166  28.145  1.00 36.15           O  
ATOM   1245  N   THR H 165       7.712  24.325  26.267  1.00 34.53           N  
ATOM   1246  CA  THR H 165       9.013  23.724  26.210  1.00 35.20           C  
ATOM   1247  CB  THR H 165       9.122  22.626  25.190  1.00 37.75           C  
ATOM   1248  OG1 THR H 165       8.836  23.137  23.897  1.00 41.22           O  
ATOM   1249  CG2 THR H 165       8.144  21.496  25.548  1.00 35.82           C  
ATOM   1250  C   THR H 165      10.049  24.738  25.841  1.00 36.40           C  
ATOM   1251  O   THR H 165       9.752  25.766  25.234  1.00 36.92           O  
ATOM   1252  N   ASN H 166      11.310  24.460  26.236  1.00 33.75           N  
ATOM   1253  CA  ASN H 166      12.434  25.271  25.855  1.00 33.87           C  
ATOM   1254  CB  ASN H 166      13.067  26.126  26.967  1.00 34.03           C  
ATOM   1255  CG  ASN H 166      12.218  27.373  27.156  1.00 44.09           C  
ATOM   1256  OD1 ASN H 166      11.986  27.821  28.277  1.00 44.98           O  
ATOM   1257  ND2 ASN H 166      11.750  27.962  26.023  1.00 48.35           N  
ATOM   1258  C   ASN H 166      13.505  24.339  25.382  1.00 35.39           C  
ATOM   1259  O   ASN H 166      13.574  23.192  25.823  1.00 34.57           O  
ATOM   1260  N   TYR H 167      14.366  24.806  24.451  1.00 35.08           N  
ATOM   1261  CA  TYR H 167      15.394  23.930  23.961  1.00 34.02           C  
ATOM   1262  CB  TYR H 167      15.183  23.417  22.524  1.00 33.57           C  
ATOM   1263  CG  TYR H 167      13.862  22.739  22.382  1.00 33.86           C  
ATOM   1264  CD1 TYR H 167      13.593  21.540  22.998  1.00 33.00           C  
ATOM   1265  CD2 TYR H 167      12.869  23.332  21.640  1.00 33.73           C  
ATOM   1266  CE1 TYR H 167      12.366  20.936  22.852  1.00 33.93           C  
ATOM   1267  CE2 TYR H 167      11.642  22.734  21.488  1.00 34.47           C  
ATOM   1268  CZ  TYR H 167      11.388  21.531  22.092  1.00 34.51           C  
ATOM   1269  OH  TYR H 167      10.129  20.910  21.940  1.00 33.18           O  
ATOM   1270  C   TYR H 167      16.701  24.666  23.911  1.00 34.79           C  
ATOM   1271  O   TYR H 167      16.751  25.894  23.923  1.00 33.91           O  
ATOM   1272  N   ASN H 168      17.807  23.896  23.870  1.00 32.12           N  
ATOM   1273  CA  ASN H 168      19.128  24.439  23.741  1.00 32.76           C  
ATOM   1274  CB  ASN H 168      20.222  23.423  24.128  1.00 30.36           C  
ATOM   1275  CG  ASN H 168      21.585  24.104  24.154  1.00 45.93           C  
ATOM   1276  OD1 ASN H 168      22.146  24.441  23.113  1.00 41.53           O  
ATOM   1277  ND2 ASN H 168      22.146  24.299  25.378  1.00 41.04           N  
ATOM   1278  C   ASN H 168      19.284  24.805  22.295  1.00 36.41           C  
ATOM   1279  O   ASN H 168      18.668  24.203  21.417  1.00 35.78           O  
ATOM   1280  N   GLU H 169      20.137  25.803  22.008  1.00 38.26           N  
ATOM   1281  CA  GLU H 169      20.287  26.314  20.673  1.00 40.35           C  
ATOM   1282  CB  GLU H 169      21.309  27.463  20.593  1.00 42.82           C  
ATOM   1283  CG  GLU H 169      22.702  27.079  21.093  1.00 52.29           C  
ATOM   1284  CD  GLU H 169      23.632  28.260  20.859  1.00 85.78           C  
ATOM   1285  OE1 GLU H 169      23.705  28.734  19.694  1.00 85.90           O  
ATOM   1286  OE2 GLU H 169      24.282  28.707  21.842  1.00  0.00           O1-
ATOM   1287  C   GLU H 169      20.749  25.235  19.737  1.00 40.19           C  
ATOM   1288  O   GLU H 169      20.301  25.166  18.594  1.00 40.81           O  
ATOM   1289  N   LYS H 170      21.650  24.356  20.201  1.00 38.27           N  
ATOM   1290  CA  LYS H 170      22.236  23.354  19.356  1.00 40.13           C  
ATOM   1291  CB  LYS H 170      23.248  22.495  20.122  1.00 41.11           C  
ATOM   1292  CG  LYS H 170      23.969  21.478  19.247  1.00 67.20           C  
ATOM   1293  CD  LYS H 170      25.125  20.789  19.971  1.00 42.19           C  
ATOM   1294  CE  LYS H 170      26.222  21.748  20.438  1.00  0.00           C  
ATOM   1295  NZ  LYS H 170      27.244  21.001  21.202  1.00  0.00           N1+
ATOM   1296  C   LYS H 170      21.195  22.417  18.810  1.00 41.03           C  
ATOM   1297  O   LYS H 170      21.248  22.028  17.645  1.00 41.60           O  
ATOM   1298  N   PHE H 171      20.255  21.997  19.673  1.00 38.82           N  
ATOM   1299  CA  PHE H 171      19.219  21.035  19.400  1.00 37.54           C  
ATOM   1300  CB  PHE H 171      18.627  20.463  20.698  1.00 38.40           C  
ATOM   1301  CG  PHE H 171      19.792  19.932  21.459  1.00 42.33           C  
ATOM   1302  CD1 PHE H 171      20.276  18.670  21.219  1.00 43.51           C  
ATOM   1303  CD2 PHE H 171      20.421  20.716  22.399  1.00 42.33           C  
ATOM   1304  CE1 PHE H 171      21.359  18.190  21.918  1.00 43.20           C  
ATOM   1305  CE2 PHE H 171      21.503  20.243  23.102  1.00 42.00           C  
ATOM   1306  CZ  PHE H 171      21.974  18.976  22.862  1.00 41.47           C  
ATOM   1307  C   PHE H 171      18.085  21.594  18.590  1.00 38.59           C  
ATOM   1308  O   PHE H 171      17.391  20.849  17.901  1.00 38.38           O  
ATOM   1309  N   LYS H 172      17.829  22.911  18.694  1.00 38.24           N  
ATOM   1310  CA  LYS H 172      16.655  23.499  18.109  1.00 39.87           C  
ATOM   1311  CB  LYS H 172      16.629  25.032  18.220  1.00 43.32           C  
ATOM   1312  CG  LYS H 172      16.579  25.514  19.669  1.00 49.97           C  
ATOM   1313  CD  LYS H 172      16.939  26.989  19.843  1.00 54.25           C  
ATOM   1314  CE  LYS H 172      16.897  27.455  21.298  1.00 56.99           C  
ATOM   1315  NZ  LYS H 172      17.419  28.836  21.400  1.00 59.05           N1+
ATOM   1316  C   LYS H 172      16.504  23.132  16.668  1.00 40.96           C  
ATOM   1317  O   LYS H 172      17.429  23.240  15.863  1.00 41.49           O  
ATOM   1318  N   GLY H 173      15.281  22.667  16.337  1.00 39.56           N  
ATOM   1319  CA  GLY H 173      14.865  22.319  15.011  1.00 38.80           C  
ATOM   1320  C   GLY H 173      14.866  20.828  14.866  1.00 38.36           C  
ATOM   1321  O   GLY H 173      13.950  20.258  14.275  1.00 38.34           O  
ATOM   1322  N   ARG H 174      15.946  20.171  15.334  1.00 34.41           N  
ATOM   1323  CA  ARG H 174      16.084  18.742  15.269  1.00 35.19           C  
ATOM   1324  CB  ARG H 174      17.551  18.290  15.297  1.00 33.65           C  
ATOM   1325  CG  ARG H 174      18.321  18.741  14.055  1.00 35.53           C  
ATOM   1326  CD  ARG H 174      19.714  18.122  13.948  1.00 34.51           C  
ATOM   1327  NE  ARG H 174      20.513  18.629  15.096  1.00 35.88           N  
ATOM   1328  CZ  ARG H 174      21.049  17.742  15.984  1.00 37.60           C  
ATOM   1329  NH1 ARG H 174      20.814  16.407  15.834  1.00 33.16           N1+
ATOM   1330  NH2 ARG H 174      21.813  18.190  17.023  1.00 34.69           N  
ATOM   1331  C   ARG H 174      15.348  17.993  16.346  1.00 35.85           C  
ATOM   1332  O   ARG H 174      14.757  16.946  16.080  1.00 36.61           O  
ATOM   1333  N   PHE H 175      15.366  18.506  17.596  1.00 34.21           N  
ATOM   1334  CA  PHE H 175      14.844  17.779  18.726  1.00 33.27           C  
ATOM   1335  CB  PHE H 175      15.774  17.879  19.951  1.00 31.92           C  
ATOM   1336  CG  PHE H 175      17.023  17.096  19.709  1.00 33.79           C  
ATOM   1337  CD1 PHE H 175      17.818  17.346  18.613  1.00 36.43           C  
ATOM   1338  CD2 PHE H 175      17.437  16.146  20.614  1.00 32.48           C  
ATOM   1339  CE1 PHE H 175      18.976  16.629  18.404  1.00 37.46           C  
ATOM   1340  CE2 PHE H 175      18.593  15.430  20.414  1.00 33.82           C  
ATOM   1341  CZ  PHE H 175      19.365  15.666  19.303  1.00 34.48           C  
ATOM   1342  C   PHE H 175      13.530  18.367  19.140  1.00 34.06           C  
ATOM   1343  O   PHE H 175      13.356  19.585  19.133  1.00 34.40           O  
ATOM   1344  N   THR H 176      12.560  17.499  19.502  1.00 32.34           N  
ATOM   1345  CA  THR H 176      11.277  17.968  19.947  1.00 34.08           C  
ATOM   1346  CB  THR H 176      10.178  17.703  18.960  1.00 35.86           C  
ATOM   1347  OG1 THR H 176      10.483  18.316  17.715  1.00 37.51           O  
ATOM   1348  CG2 THR H 176       8.861  18.272  19.511  1.00 34.65           C  
ATOM   1349  C   THR H 176      10.931  17.237  21.211  1.00 36.01           C  
ATOM   1350  O   THR H 176      11.116  16.025  21.306  1.00 36.70           O  
ATOM   1351  N   ILE H 177      10.398  17.962  22.217  0.90 34.82           N  
ATOM   1352  CA  ILE H 177      10.068  17.349  23.474  0.90 34.46           C  
ATOM   1353  CB  ILE H 177      10.656  18.078  24.651  0.90 34.04           C  
ATOM   1354  CG1 ILE H 177      12.184  18.187  24.516  0.88 34.51           C  
ATOM   1355  CG2 ILE H 177      10.228  17.341  25.929  0.88 33.41           C  
ATOM   1356  CD1 ILE H 177      12.810  19.179  25.497  0.90 32.00           C  
ATOM   1357  C   ILE H 177       8.577  17.406  23.628  0.90 37.85           C  
ATOM   1358  O   ILE H 177       7.956  18.442  23.397  0.90 36.99           O  
ATOM   1359  N   SER H 178       7.960  16.269  24.009  1.00 37.87           N  
ATOM   1360  CA  SER H 178       6.536  16.222  24.182  1.00 37.92           C  
ATOM   1361  CB  SER H 178       5.802  15.516  23.029  1.00 40.63           C  
ATOM   1362  OG  SER H 178       6.250  14.175  22.914  1.00 43.47           O  
ATOM   1363  C   SER H 178       6.252  15.473  25.444  1.00 38.75           C  
ATOM   1364  O   SER H 178       7.165  14.967  26.096  1.00 38.61           O  
ATOM   1365  N   SER H 179       4.966  15.425  25.852  1.00 38.48           N  
ATOM   1366  CA  SER H 179       4.647  14.726  27.064  1.00 39.18           C  
ATOM   1367  CB  SER H 179       4.713  15.620  28.314  1.00 38.46           C  
ATOM   1368  OG  SER H 179       3.732  16.643  28.236  1.00  0.00           O  
ATOM   1369  C   SER H 179       3.252  14.186  26.981  1.00 41.71           C  
ATOM   1370  O   SER H 179       2.388  14.756  26.317  1.00 42.40           O  
ATOM   1371  N   ASP H 180       3.013  13.039  27.654  1.00 40.33           N  
ATOM   1372  CA  ASP H 180       1.698  12.467  27.722  1.00 41.38           C  
ATOM   1373  CB  ASP H 180       1.597  11.066  27.092  1.00 41.99           C  
ATOM   1374  CG  ASP H 180       0.124  10.689  26.981  1.00 45.23           C  
ATOM   1375  OD1 ASP H 180      -0.699  11.267  27.740  1.00 46.39           O  
ATOM   1376  OD2 ASP H 180      -0.201   9.818  26.132  1.00 46.93           O1-
ATOM   1377  C   ASP H 180       1.368  12.355  29.182  1.00 41.72           C  
ATOM   1378  O   ASP H 180       1.886  11.487  29.882  1.00 41.67           O  
ATOM   1379  N   LYS H 181       0.471  13.235  29.671  1.00 42.26           N  
ATOM   1380  CA  LYS H 181       0.135  13.309  31.067  1.00 43.10           C  
ATOM   1381  CB  LYS H 181      -0.882  14.416  31.396  1.00 47.97           C  
ATOM   1382  CG  LYS H 181      -0.395  15.835  31.096  1.00 74.29           C  
ATOM   1383  CD  LYS H 181      -1.479  16.897  31.286  1.00 80.81           C  
ATOM   1384  CE  LYS H 181      -2.749  16.645  30.469  1.00102.08           C  
ATOM   1385  NZ  LYS H 181      -3.831  17.540  30.938  1.00101.76           N1+
ATOM   1386  C   LYS H 181      -0.484  12.023  31.525  1.00 43.74           C  
ATOM   1387  O   LYS H 181      -0.286  11.601  32.662  1.00 44.14           O  
ATOM   1388  N   SER H 182      -1.274  11.370  30.656  1.00 41.66           N  
ATOM   1389  CA  SER H 182      -1.968  10.171  31.035  1.00 45.02           C  
ATOM   1390  CB  SER H 182      -2.789   9.590  29.874  1.00 47.91           C  
ATOM   1391  OG  SER H 182      -3.735  10.546  29.421  1.00 52.70           O  
ATOM   1392  C   SER H 182      -0.974   9.117  31.420  1.00 45.91           C  
ATOM   1393  O   SER H 182      -1.179   8.381  32.385  1.00 46.45           O  
ATOM   1394  N   LYS H 183       0.088   8.988  30.605  1.00 43.17           N  
ATOM   1395  CA  LYS H 183       1.179   8.059  30.737  1.00 41.61           C  
ATOM   1396  CB  LYS H 183       1.898   7.831  29.398  1.00 43.38           C  
ATOM   1397  CG  LYS H 183       0.986   7.141  28.379  1.00 49.75           C  
ATOM   1398  CD  LYS H 183       1.490   7.194  26.936  1.00 54.52           C  
ATOM   1399  CE  LYS H 183       0.557   6.497  25.944  1.00 58.32           C  
ATOM   1400  NZ  LYS H 183       1.069   6.654  24.564  1.00 60.38           N1+
ATOM   1401  C   LYS H 183       2.182   8.476  31.782  1.00 38.26           C  
ATOM   1402  O   LYS H 183       2.940   7.642  32.278  1.00 36.68           O  
ATOM   1403  N   ASN H 184       2.247   9.779  32.129  1.00 35.02           N  
ATOM   1404  CA  ASN H 184       3.274  10.250  33.021  1.00 35.08           C  
ATOM   1405  CB  ASN H 184       3.312   9.546  34.390  1.00 36.22           C  
ATOM   1406  CG  ASN H 184       2.187  10.080  35.268  1.00 44.34           C  
ATOM   1407  OD1 ASN H 184       1.689  11.186  35.064  1.00 45.83           O  
ATOM   1408  ND2 ASN H 184       1.786   9.281  36.291  1.00 42.69           N  
ATOM   1409  C   ASN H 184       4.590  10.005  32.354  1.00 37.21           C  
ATOM   1410  O   ASN H 184       5.559   9.591  32.991  1.00 37.47           O  
ATOM   1411  N   THR H 185       4.651  10.259  31.032  1.00 35.09           N  
ATOM   1412  CA  THR H 185       5.866  10.032  30.308  1.00 34.91           C  
ATOM   1413  CB  THR H 185       5.748   8.878  29.356  1.00 37.61           C  
ATOM   1414  OG1 THR H 185       5.411   7.696  30.065  1.00 38.19           O  
ATOM   1415  CG2 THR H 185       7.085   8.695  28.622  1.00 37.05           C  
ATOM   1416  C   THR H 185       6.189  11.248  29.492  1.00 36.95           C  
ATOM   1417  O   THR H 185       5.299  11.933  28.992  1.00 38.51           O  
ATOM   1418  N   ALA H 186       7.498  11.541  29.345  1.00 35.53           N  
ATOM   1419  CA  ALA H 186       7.959  12.648  28.551  1.00 35.32           C  
ATOM   1420  CB  ALA H 186       8.906  13.599  29.304  1.00 35.96           C  
ATOM   1421  C   ALA H 186       8.739  12.044  27.425  1.00 34.67           C  
ATOM   1422  O   ALA H 186       9.342  10.986  27.595  1.00 33.63           O  
ATOM   1423  N   TYR H 187       8.743  12.685  26.234  1.00 32.85           N  
ATOM   1424  CA  TYR H 187       9.422  12.071  25.128  1.00 32.04           C  
ATOM   1425  CB  TYR H 187       8.503  11.691  23.954  1.00 32.96           C  
ATOM   1426  CG  TYR H 187       7.344  10.899  24.456  1.00 35.90           C  
ATOM   1427  CD1 TYR H 187       7.462   9.574  24.803  1.00 36.82           C  
ATOM   1428  CD2 TYR H 187       6.122  11.508  24.597  1.00 37.32           C  
ATOM   1429  CE1 TYR H 187       6.373   8.871  25.263  1.00 39.01           C  
ATOM   1430  CE2 TYR H 187       5.030  10.812  25.055  1.00 38.79           C  
ATOM   1431  CZ  TYR H 187       5.154   9.487  25.388  1.00 40.88           C  
ATOM   1432  OH  TYR H 187       4.040   8.764  25.858  1.00 43.45           O  
ATOM   1433  C   TYR H 187      10.394  13.045  24.535  1.00 33.62           C  
ATOM   1434  O   TYR H 187      10.230  14.260  24.643  1.00 34.32           O  
ATOM   1435  N   LEU H 188      11.461  12.509  23.907  1.00 30.49           N  
ATOM   1436  CA  LEU H 188      12.426  13.324  23.228  1.00 29.25           C  
ATOM   1437  CB  LEU H 188      13.818  13.246  23.875  1.00 29.00           C  
ATOM   1438  CG  LEU H 188      14.888  14.104  23.179  1.00 29.90           C  
ATOM   1439  CD1 LEU H 188      14.526  15.596  23.225  1.00 28.28           C  
ATOM   1440  CD2 LEU H 188      16.282  13.825  23.756  1.00 26.04           C  
ATOM   1441  C   LEU H 188      12.537  12.805  21.827  1.00 30.69           C  
ATOM   1442  O   LEU H 188      13.116  11.745  21.592  1.00 30.74           O  
ATOM   1443  N   GLN H 189      11.986  13.550  20.847  1.00 30.67           N  
ATOM   1444  CA  GLN H 189      12.056  13.140  19.471  1.00 32.08           C  
ATOM   1445  CB  GLN H 189      10.894  13.674  18.615  1.00 33.96           C  
ATOM   1446  CG  GLN H 189      10.985  13.295  17.135  1.00 37.32           C  
ATOM   1447  CD  GLN H 189      10.756  11.796  17.005  1.00 43.96           C  
ATOM   1448  OE1 GLN H 189       9.916  11.222  17.696  1.00 42.40           O  
ATOM   1449  NE2 GLN H 189      11.526  11.140  16.095  1.00 46.13           N  
ATOM   1450  C   GLN H 189      13.317  13.711  18.907  1.00 33.97           C  
ATOM   1451  O   GLN H 189      13.567  14.911  19.009  1.00 31.65           O  
ATOM   1452  N   MET H 190      14.150  12.851  18.290  1.00 32.64           N  
ATOM   1453  CA  MET H 190      15.403  13.306  17.760  1.00 34.29           C  
ATOM   1454  CB  MET H 190      16.589  12.555  18.384  1.00 35.21           C  
ATOM   1455  CG  MET H 190      16.656  12.724  19.904  1.00 38.65           C  
ATOM   1456  SD  MET H 190      17.765  11.562  20.758  1.00 41.93           S  
ATOM   1457  CE  MET H 190      19.310  12.311  20.171  1.00 59.82           C  
ATOM   1458  C   MET H 190      15.414  13.014  16.290  1.00 37.13           C  
ATOM   1459  O   MET H 190      15.141  11.890  15.872  1.00 37.70           O  
ATOM   1460  N   ASN H 191      15.748  14.029  15.463  1.00 35.79           N  
ATOM   1461  CA  ASN H 191      15.770  13.847  14.035  1.00 36.85           C  
ATOM   1462  CB  ASN H 191      14.723  14.695  13.289  1.00 39.17           C  
ATOM   1463  CG  ASN H 191      13.325  14.215  13.655  1.00 47.09           C  
ATOM   1464  OD1 ASN H 191      13.094  13.026  13.868  1.00 47.03           O  
ATOM   1465  ND2 ASN H 191      12.361  15.171  13.733  1.00 47.30           N  
ATOM   1466  C   ASN H 191      17.106  14.299  13.520  1.00 36.01           C  
ATOM   1467  O   ASN H 191      17.834  15.024  14.196  1.00 34.74           O  
ATOM   1468  N   SER H 192      17.462  13.855  12.293  1.00 35.82           N  
ATOM   1469  CA  SER H 192      18.680  14.249  11.634  1.00 37.64           C  
ATOM   1470  CB  SER H 192      18.663  15.705  11.140  1.00 40.23           C  
ATOM   1471  OG  SER H 192      17.651  15.874  10.157  1.00 44.20           O  
ATOM   1472  C   SER H 192      19.832  14.086  12.571  1.00 36.64           C  
ATOM   1473  O   SER H 192      20.622  15.007  12.770  1.00 35.49           O  
ATOM   1474  N   LEU H 193      19.971  12.881  13.147  1.00 34.75           N  
ATOM   1475  CA  LEU H 193      20.991  12.613  14.120  1.00 32.58           C  
ATOM   1476  CB  LEU H 193      20.832  11.236  14.787  1.00 32.00           C  
ATOM   1477  CG  LEU H 193      19.575  11.142  15.671  1.00 34.09           C  
ATOM   1478  CD1 LEU H 193      19.437   9.758  16.320  1.00 34.83           C  
ATOM   1479  CD2 LEU H 193      19.550  12.270  16.711  1.00 33.73           C  
ATOM   1480  C   LEU H 193      22.347  12.682  13.498  1.00 34.50           C  
ATOM   1481  O   LEU H 193      22.565  12.266  12.360  1.00 33.49           O  
ATOM   1482  N   ARG H 194      23.305  13.226  14.279  1.00 34.19           N  
ATOM   1483  CA  ARG H 194      24.663  13.394  13.854  1.00 34.74           C  
ATOM   1484  CB  ARG H 194      25.145  14.853  13.942  1.00 37.28           C  
ATOM   1485  CG  ARG H 194      24.358  15.805  13.038  1.00 41.62           C  
ATOM   1486  CD  ARG H 194      24.963  17.207  12.929  1.00 44.68           C  
ATOM   1487  NE  ARG H 194      24.677  17.959  14.183  1.00 49.17           N  
ATOM   1488  CZ  ARG H 194      23.814  19.016  14.161  1.00 51.33           C  
ATOM   1489  NH1 ARG H 194      23.176  19.352  13.001  1.00 47.64           N1+
ATOM   1490  NH2 ARG H 194      23.606  19.751  15.293  1.00 48.86           N  
ATOM   1491  C   ARG H 194      25.521  12.588  14.779  1.00 34.14           C  
ATOM   1492  O   ARG H 194      25.086  12.172  15.851  1.00 30.85           O  
ATOM   1493  N   ALA H 195      26.782  12.350  14.375  1.00 34.37           N  
ATOM   1494  CA  ALA H 195      27.705  11.558  15.139  1.00 35.15           C  
ATOM   1495  CB  ALA H 195      29.087  11.452  14.469  1.00 35.73           C  
ATOM   1496  C   ALA H 195      27.900  12.214  16.470  1.00 35.36           C  
ATOM   1497  O   ALA H 195      28.025  11.546  17.495  1.00 34.21           O  
ATOM   1498  N   GLU H 196      27.902  13.555  16.478  1.00 35.50           N  
ATOM   1499  CA  GLU H 196      28.145  14.363  17.636  1.00 37.73           C  
ATOM   1500  CB  GLU H 196      28.079  15.858  17.300  1.00 42.63           C  
ATOM   1501  CG  GLU H 196      29.164  16.274  16.306  1.00 49.47           C  
ATOM   1502  CD  GLU H 196      28.812  17.665  15.811  1.00 55.61           C  
ATOM   1503  OE1 GLU H 196      28.779  18.595  16.659  1.00 52.92           O  
ATOM   1504  OE2 GLU H 196      28.564  17.817  14.585  1.00 56.18           O1-
ATOM   1505  C   GLU H 196      27.106  14.073  18.675  1.00 35.46           C  
ATOM   1506  O   GLU H 196      27.347  14.256  19.866  1.00 34.68           O  
ATOM   1507  N   ASP H 197      25.909  13.646  18.235  1.00 32.32           N  
ATOM   1508  CA  ASP H 197      24.773  13.360  19.070  1.00 30.61           C  
ATOM   1509  CB  ASP H 197      23.494  13.102  18.255  1.00 31.06           C  
ATOM   1510  CG  ASP H 197      23.077  14.424  17.622  1.00 33.02           C  
ATOM   1511  OD1 ASP H 197      23.322  15.485  18.254  1.00 32.25           O  
ATOM   1512  OD2 ASP H 197      22.515  14.389  16.495  1.00 34.04           O1-
ATOM   1513  C   ASP H 197      25.016  12.165  19.958  1.00 31.37           C  
ATOM   1514  O   ASP H 197      24.286  11.969  20.928  1.00 31.42           O  
ATOM   1515  N   THR H 198      25.989  11.288  19.639  1.00 29.86           N  
ATOM   1516  CA  THR H 198      26.178  10.125  20.472  1.00 27.12           C  
ATOM   1517  CB  THR H 198      27.324   9.242  20.063  1.00 28.42           C  
ATOM   1518  OG1 THR H 198      28.540   9.972  20.059  1.00 29.78           O  
ATOM   1519  CG2 THR H 198      27.053   8.671  18.670  1.00 28.74           C  
ATOM   1520  C   THR H 198      26.426  10.540  21.887  1.00 28.26           C  
ATOM   1521  O   THR H 198      27.323  11.331  22.172  1.00 27.45           O  
ATOM   1522  N   ALA H 199      25.610  10.005  22.823  1.00 27.12           N  
ATOM   1523  CA  ALA H 199      25.795  10.347  24.204  1.00 26.98           C  
ATOM   1524  CB  ALA H 199      25.619  11.849  24.485  1.00 26.30           C  
ATOM   1525  C   ALA H 199      24.766   9.632  25.022  1.00 26.31           C  
ATOM   1526  O   ALA H 199      23.849   9.006  24.491  1.00 24.94           O  
ATOM   1527  N   VAL H 200      24.936   9.682  26.361  1.00 25.90           N  
ATOM   1528  CA  VAL H 200      23.968   9.133  27.263  1.00 25.89           C  
ATOM   1529  CB  VAL H 200      24.544   8.748  28.595  1.00 25.66           C  
ATOM   1530  CG1 VAL H 200      23.400   8.295  29.515  1.00 25.63           C  
ATOM   1531  CG2 VAL H 200      25.625   7.677  28.371  1.00 25.43           C  
ATOM   1532  C   VAL H 200      22.982  10.231  27.503  1.00 28.55           C  
ATOM   1533  O   VAL H 200      23.367  11.362  27.791  1.00 27.45           O  
ATOM   1534  N   TYR H 201      21.673   9.928  27.400  1.00 27.32           N  
ATOM   1535  CA  TYR H 201      20.690  10.957  27.580  1.00 28.06           C  
ATOM   1536  CB  TYR H 201      19.644  11.022  26.449  1.00 28.57           C  
ATOM   1537  CG  TYR H 201      20.286  11.611  25.234  1.00 29.12           C  
ATOM   1538  CD1 TYR H 201      21.152  10.878  24.454  1.00 29.03           C  
ATOM   1539  CD2 TYR H 201      19.995  12.905  24.866  1.00 28.73           C  
ATOM   1540  CE1 TYR H 201      21.731  11.436  23.335  1.00 29.28           C  
ATOM   1541  CE2 TYR H 201      20.568  13.468  23.749  1.00 29.24           C  
ATOM   1542  CZ  TYR H 201      21.440  12.734  22.981  1.00 30.68           C  
ATOM   1543  OH  TYR H 201      22.028  13.309  21.835  1.00 32.17           O  
ATOM   1544  C   TYR H 201      19.962  10.694  28.856  1.00 28.70           C  
ATOM   1545  O   TYR H 201      19.431   9.605  29.075  1.00 28.63           O  
ATOM   1546  N   TYR H 202      19.917  11.715  29.737  1.00 26.21           N  
ATOM   1547  CA  TYR H 202      19.269  11.546  31.005  1.00 25.48           C  
ATOM   1548  CB  TYR H 202      20.065  12.016  32.241  1.00 26.10           C  
ATOM   1549  CG  TYR H 202      21.407  11.379  32.352  1.00 27.21           C  
ATOM   1550  CD1 TYR H 202      21.562  10.071  32.743  1.00 27.83           C  
ATOM   1551  CD2 TYR H 202      22.530  12.109  32.052  1.00 26.66           C  
ATOM   1552  CE1 TYR H 202      22.813   9.507  32.845  1.00 28.25           C  
ATOM   1553  CE2 TYR H 202      23.782  11.552  32.153  1.00 27.62           C  
ATOM   1554  CZ  TYR H 202      23.929  10.247  32.553  1.00 29.00           C  
ATOM   1555  OH  TYR H 202      25.213   9.669  32.660  1.00 31.25           O  
ATOM   1556  C   TYR H 202      18.076  12.443  31.026  1.00 27.57           C  
ATOM   1557  O   TYR H 202      18.064  13.508  30.410  1.00 27.18           O  
ATOM   1558  N   CYS H 203      17.010  11.984  31.710  1.00 26.38           N  
ATOM   1559  CA  CYS H 203      15.889  12.832  31.961  1.00 28.11           C  
ATOM   1560  CB  CYS H 203      14.507  12.217  31.623  1.00 32.32           C  
ATOM   1561  SG  CYS H 203      14.138  10.644  32.457  1.00 39.88           S  
ATOM   1562  C   CYS H 203      15.974  13.129  33.425  1.00 29.16           C  
ATOM   1563  O   CYS H 203      16.386  12.281  34.215  1.00 28.43           O  
ATOM   1564  N   SER H 204      15.639  14.370  33.821  1.00 25.92           N  
ATOM   1565  CA  SER H 204      15.756  14.752  35.201  1.00 24.87           C  
ATOM   1566  CB  SER H 204      16.991  15.635  35.469  1.00 23.76           C  
ATOM   1567  OG  SER H 204      17.056  16.003  36.839  1.00  0.00           O  
ATOM   1568  C   SER H 204      14.551  15.564  35.547  1.00 27.77           C  
ATOM   1569  O   SER H 204      13.974  16.227  34.687  1.00 28.66           O  
ATOM   1570  N   ARG H 205      14.154  15.530  36.837  1.00 27.01           N  
ATOM   1571  CA  ARG H 205      12.991  16.234  37.311  1.00 27.97           C  
ATOM   1572  CB  ARG H 205      12.299  15.481  38.461  1.00 29.80           C  
ATOM   1573  CG  ARG H 205      11.082  16.192  39.050  1.00 30.97           C  
ATOM   1574  CD  ARG H 205      10.466  15.450  40.242  1.00 32.52           C  
ATOM   1575  NE  ARG H 205      11.339  15.685  41.428  1.00 35.31           N  
ATOM   1576  CZ  ARG H 205      10.963  15.216  42.654  1.00 36.33           C  
ATOM   1577  NH1 ARG H 205       9.805  14.508  42.792  1.00 35.13           N1+
ATOM   1578  NH2 ARG H 205      11.743  15.455  43.748  1.00 33.09           N  
ATOM   1579  C   ARG H 205      13.396  17.569  37.860  1.00 28.84           C  
ATOM   1580  O   ARG H 205      14.175  17.643  38.806  1.00 29.00           O  
ATOM   1581  N   PRO H 206      12.951  18.628  37.228  1.00 28.29           N  
ATOM   1582  CA  PRO H 206      13.175  19.948  37.759  1.00 27.20           C  
ATOM   1583  CD  PRO H 206      13.015  18.643  35.780  1.00  0.00           C  
ATOM   1584  CB  PRO H 206      13.339  20.881  36.565  1.00 29.65           C  
ATOM   1585  CG  PRO H 206      12.719  20.098  35.399  1.00 20.38           C  
ATOM   1586  C   PRO H 206      12.050  20.416  38.609  1.00 30.34           C  
ATOM   1587  O   PRO H 206      10.903  20.370  38.158  1.00 31.40           O  
ATOM   1588  N   THR H 207      12.454  20.653  39.865  1.00 54.10           N  
ATOM   1589  CA  THR H 207      11.614  20.800  40.990  1.00 59.45           C  
ATOM   1590  CB  THR H 207      12.423  20.911  42.236  1.00 57.09           C  
ATOM   1591  OG1 THR H 207      13.314  22.013  42.122  1.00 24.70           O  
ATOM   1592  CG2 THR H 207      13.214  19.597  42.377  1.00 22.06           C  
ATOM   1593  C   THR H 207      10.828  22.015  40.803  1.00 58.34           C  
ATOM   1594  O   THR H 207      10.287  22.260  39.732  1.00 58.66           O  
ATOM   1595  N   MET H 208      10.682  22.791  41.871  1.00 64.40           N  
ATOM   1596  CA  MET H 208       9.887  23.954  41.691  1.00 61.90           C  
ATOM   1597  CB  MET H 208       9.809  24.811  42.962  1.00 85.81           C  
ATOM   1598  CG  MET H 208       9.007  26.097  42.767  1.00 92.49           C  
ATOM   1599  SD  MET H 208       9.015  27.229  44.188  1.00  0.00           S  
ATOM   1600  CE  MET H 208       8.122  28.557  43.327  1.00  0.00           C  
ATOM   1601  C   MET H 208      10.535  24.807  40.655  1.00 60.69           C  
ATOM   1602  O   MET H 208       9.946  25.141  39.628  1.00 64.66           O  
ATOM   1603  N   LEU H 209      11.833  25.045  40.855  1.00 67.13           N  
ATOM   1604  CA  LEU H 209      12.558  26.006  40.099  1.00 64.26           C  
ATOM   1605  CB  LEU H 209      13.366  26.873  41.089  1.00 61.37           C  
ATOM   1606  CG  LEU H 209      12.473  27.603  42.112  1.00 60.17           C  
ATOM   1607  CD1 LEU H 209      13.296  28.543  43.008  1.00 69.74           C  
ATOM   1608  CD2 LEU H 209      11.289  28.308  41.430  1.00 74.18           C  
ATOM   1609  C   LEU H 209      13.450  25.304  39.136  1.00 67.91           C  
ATOM   1610  O   LEU H 209      13.096  24.242  38.644  1.00 68.12           O  
ATOM   1611  N   PRO H 210      14.528  25.923  38.745  1.00 65.88           N  
ATOM   1612  CA  PRO H 210      15.446  25.229  37.895  1.00 56.29           C  
ATOM   1613  CD  PRO H 210      14.432  27.327  38.339  1.00  0.00           C  
ATOM   1614  CB  PRO H 210      16.313  26.295  37.237  1.00 49.83           C  
ATOM   1615  CG  PRO H 210      15.383  27.510  37.154  1.00 27.78           C  
ATOM   1616  C   PRO H 210      16.250  24.080  38.434  1.00 60.63           C  
ATOM   1617  O   PRO H 210      16.623  23.225  37.632  1.00 62.25           O  
ATOM   1618  N   TRP H 211      16.537  24.008  39.748  1.00 56.67           N  
ATOM   1619  CA  TRP H 211      17.438  22.986  40.214  1.00 53.61           C  
ATOM   1620  CB  TRP H 211      17.869  23.159  41.682  1.00 53.88           C  
ATOM   1621  CG  TRP H 211      16.753  23.163  42.694  1.00 54.72           C  
ATOM   1622  CD2 TRP H 211      16.319  22.006  43.429  1.00 59.93           C  
ATOM   1623  CD1 TRP H 211      15.987  24.205  43.128  1.00 52.50           C  
ATOM   1624  NE1 TRP H 211      15.098  23.769  44.081  1.00 54.59           N  
ATOM   1625  CE2 TRP H 211      15.294  22.420  44.279  1.00 60.59           C  
ATOM   1626  CE3 TRP H 211      16.745  20.711  43.403  1.00 60.92           C  
ATOM   1627  CZ2 TRP H 211      14.674  21.538  45.116  1.00 61.59           C  
ATOM   1628  CZ3 TRP H 211      16.116  19.824  44.248  1.00 63.35           C  
ATOM   1629  CH2 TRP H 211      15.099  20.230  45.089  1.00 67.29           C  
ATOM   1630  C   TRP H 211      16.859  21.624  40.016  1.00 59.98           C  
ATOM   1631  O   TRP H 211      15.661  21.407  40.184  1.00 63.38           O  
ATOM   1632  N   PHE H 212      17.739  20.662  39.653  1.00 61.77           N  
ATOM   1633  CA  PHE H 212      17.347  19.324  39.308  1.00 60.94           C  
ATOM   1634  CB  PHE H 212      18.341  18.668  38.339  1.00 54.91           C  
ATOM   1635  CG  PHE H 212      18.369  19.384  37.030  1.00 56.72           C  
ATOM   1636  CD1 PHE H 212      18.658  20.727  36.948  1.00 56.67           C  
ATOM   1637  CD2 PHE H 212      18.175  18.684  35.862  1.00 58.17           C  
ATOM   1638  CE1 PHE H 212      18.695  21.364  35.728  1.00 53.16           C  
ATOM   1639  CE2 PHE H 212      18.216  19.313  34.641  1.00 57.69           C  
ATOM   1640  CZ  PHE H 212      18.470  20.661  34.570  1.00 52.13           C  
ATOM   1641  C   PHE H 212      17.388  18.468  40.522  1.00 65.38           C  
ATOM   1642  O   PHE H 212      18.440  18.290  41.132  1.00 68.77           O  
ATOM   1643  N   ALA H 213      16.210  17.970  40.937  1.00 68.05           N  
ATOM   1644  CA  ALA H 213      16.132  17.073  42.045  1.00 66.06           C  
ATOM   1645  CB  ALA H 213      14.693  16.910  42.558  1.00 65.42           C  
ATOM   1646  C   ALA H 213      16.619  15.692  41.714  1.00 72.14           C  
ATOM   1647  O   ALA H 213      17.407  15.103  42.450  1.00 73.81           O  
ATOM   1648  N   TYR H 214      16.196  15.147  40.563  1.00 27.90           N  
ATOM   1649  CA  TYR H 214      16.307  13.697  40.404  1.00 29.24           C  
ATOM   1650  CB  TYR H 214      15.033  12.895  40.737  1.00 30.39           C  
ATOM   1651  CG  TYR H 214      15.087  12.384  42.132  1.00 33.34           C  
ATOM   1652  CD1 TYR H 214      14.914  13.193  43.226  1.00 35.23           C  
ATOM   1653  CD2 TYR H 214      15.298  11.040  42.330  1.00 33.74           C  
ATOM   1654  CE1 TYR H 214      14.969  12.660  44.492  1.00 36.36           C  
ATOM   1655  CE2 TYR H 214      15.354  10.500  43.591  1.00 34.74           C  
ATOM   1656  CZ  TYR H 214      15.190  11.317  44.679  1.00 37.14           C  
ATOM   1657  OH  TYR H 214      15.245  10.777  45.981  1.00 39.45           O  
ATOM   1658  C   TYR H 214      16.627  13.320  38.990  1.00 30.20           C  
ATOM   1659  O   TYR H 214      16.125  13.930  38.051  1.00 27.64           O  
ATOM   1660  N   TRP H 215      17.442  12.253  38.803  1.00 28.21           N  
ATOM   1661  CA  TRP H 215      17.866  11.883  37.477  1.00 27.53           C  
ATOM   1662  CB  TRP H 215      19.380  12.093  37.282  1.00 26.04           C  
ATOM   1663  CG  TRP H 215      19.835  13.525  37.441  1.00 24.97           C  
ATOM   1664  CD2 TRP H 215      20.540  14.286  36.447  1.00 23.17           C  
ATOM   1665  CD1 TRP H 215      19.727  14.332  38.537  1.00 25.00           C  
ATOM   1666  NE1 TRP H 215      20.309  15.550  38.284  1.00 24.35           N  
ATOM   1667  CE2 TRP H 215      20.817  15.536  37.003  1.00 24.26           C  
ATOM   1668  CE3 TRP H 215      20.931  13.966  35.179  1.00 23.89           C  
ATOM   1669  CZ2 TRP H 215      21.491  16.490  36.296  1.00 24.31           C  
ATOM   1670  CZ3 TRP H 215      21.605  14.932  34.466  1.00 25.35           C  
ATOM   1671  CH2 TRP H 215      21.879  16.168  35.014  1.00 25.38           C  
ATOM   1672  C   TRP H 215      17.615  10.418  37.248  1.00 29.07           C  
ATOM   1673  O   TRP H 215      17.662   9.611  38.175  1.00 29.95           O  
ATOM   1674  N   GLY H 216      17.337  10.040  35.980  1.00 28.32           N  
ATOM   1675  CA  GLY H 216      17.143   8.662  35.615  1.00 28.73           C  
ATOM   1676  C   GLY H 216      18.503   8.075  35.378  1.00 29.57           C  
ATOM   1677  O   GLY H 216      19.503   8.787  35.424  1.00 28.30           O  
ATOM   1678  N   GLN H 217      18.566   6.752  35.110  1.00 30.56           N  
ATOM   1679  CA  GLN H 217      19.810   6.057  34.904  1.00 32.95           C  
ATOM   1680  CB  GLN H 217      19.696   4.517  34.861  1.00 35.35           C  
ATOM   1681  CG  GLN H 217      18.986   3.933  33.638  1.00 46.47           C  
ATOM   1682  CD  GLN H 217      17.483   4.025  33.826  1.00 53.26           C  
ATOM   1683  OE1 GLN H 217      16.979   4.088  34.947  1.00 52.73           O  
ATOM   1684  NE2 GLN H 217      16.739   4.023  32.687  1.00 51.69           N  
ATOM   1685  C   GLN H 217      20.441   6.515  33.625  1.00 33.28           C  
ATOM   1686  O   GLN H 217      21.662   6.470  33.480  1.00 32.62           O  
ATOM   1687  N   GLY H 218      19.621   6.916  32.634  1.00 31.51           N  
ATOM   1688  CA  GLY H 218      20.143   7.401  31.385  1.00 30.82           C  
ATOM   1689  C   GLY H 218      20.037   6.309  30.363  1.00 33.42           C  
ATOM   1690  O   GLY H 218      19.983   5.126  30.698  1.00 33.80           O  
ATOM   1691  N   THR H 219      19.985   6.699  29.072  1.00 31.84           N  
ATOM   1692  CA  THR H 219      19.909   5.751  27.996  1.00 30.93           C  
ATOM   1693  CB  THR H 219      18.571   5.754  27.315  1.00 35.83           C  
ATOM   1694  OG1 THR H 219      18.498   4.701  26.365  1.00 36.36           O  
ATOM   1695  CG2 THR H 219      18.366   7.116  26.631  1.00 36.23           C  
ATOM   1696  C   THR H 219      20.952   6.133  26.988  1.00 31.70           C  
ATOM   1697  O   THR H 219      21.105   7.305  26.649  1.00 32.42           O  
ATOM   1698  N   LEU H 220      21.692   5.140  26.457  1.00 29.51           N  
ATOM   1699  CA  LEU H 220      22.773   5.435  25.559  1.00 28.14           C  
ATOM   1700  CB  LEU H 220      23.928   4.419  25.644  1.00 30.15           C  
ATOM   1701  CG  LEU H 220      25.096   4.727  24.689  1.00 32.83           C  
ATOM   1702  CD1 LEU H 220      25.791   6.052  25.049  1.00 32.50           C  
ATOM   1703  CD2 LEU H 220      26.075   3.544  24.612  1.00 34.29           C  
ATOM   1704  C   LEU H 220      22.294   5.440  24.143  1.00 29.54           C  
ATOM   1705  O   LEU H 220      21.623   4.515  23.691  1.00 29.21           O  
ATOM   1706  N   VAL H 221      22.637   6.515  23.406  1.00 28.03           N  
ATOM   1707  CA  VAL H 221      22.285   6.619  22.019  1.00 27.49           C  
ATOM   1708  CB  VAL H 221      21.549   7.885  21.683  1.00 29.59           C  
ATOM   1709  CG1 VAL H 221      21.328   7.940  20.162  1.00 29.73           C  
ATOM   1710  CG2 VAL H 221      20.248   7.932  22.502  1.00 29.79           C  
ATOM   1711  C   VAL H 221      23.570   6.650  21.254  1.00 29.83           C  
ATOM   1712  O   VAL H 221      24.465   7.438  21.559  1.00 29.74           O  
ATOM   1713  N   THR H 222      23.698   5.770  20.240  1.00 28.55           N  
ATOM   1714  CA  THR H 222      24.902   5.757  19.462  1.00 28.65           C  
ATOM   1715  CB  THR H 222      25.643   4.455  19.515  1.00 28.48           C  
ATOM   1716  OG1 THR H 222      26.017   4.160  20.853  1.00 27.71           O  
ATOM   1717  CG2 THR H 222      26.893   4.565  18.626  1.00 27.54           C  
ATOM   1718  C   THR H 222      24.534   5.989  18.033  1.00 29.83           C  
ATOM   1719  O   THR H 222      23.723   5.266  17.456  1.00 30.42           O  
ATOM   1720  N   VAL H 223      25.138   7.023  17.420  1.00 27.57           N  
ATOM   1721  CA  VAL H 223      24.863   7.328  16.050  1.00 29.36           C  
ATOM   1722  CB  VAL H 223      24.728   8.801  15.803  1.00 31.39           C  
ATOM   1723  CG1 VAL H 223      24.491   9.028  14.303  1.00 30.56           C  
ATOM   1724  CG2 VAL H 223      23.609   9.348  16.707  1.00 30.25           C  
ATOM   1725  C   VAL H 223      26.038   6.853  15.261  1.00 30.82           C  
ATOM   1726  O   VAL H 223      27.119   7.437  15.321  1.00 29.68           O  
ATOM   1727  N   SER H 224      25.852   5.772  14.481  1.00 32.18           N  
ATOM   1728  CA  SER H 224      26.948   5.248  13.722  1.00 34.30           C  
ATOM   1729  CB  SER H 224      27.821   4.269  14.523  1.00 34.87           C  
ATOM   1730  OG  SER H 224      28.880   3.773  13.718  1.00 37.89           O  
ATOM   1731  C   SER H 224      26.394   4.492  12.560  1.00 37.27           C  
ATOM   1732  O   SER H 224      25.219   4.132  12.538  1.00 37.28           O  
ATOM   1733  N   SER H 225      27.248   4.237  11.550  1.00 37.14           N  
ATOM   1734  CA  SER H 225      26.833   3.509  10.387  1.00 39.88           C  
ATOM   1735  CB  SER H 225      27.895   3.490   9.277  1.00 43.26           C  
ATOM   1736  OG  SER H 225      28.124   4.804   8.793  1.00 48.42           O  
ATOM   1737  C   SER H 225      26.592   2.057  10.797  1.00 40.43           C  
ATOM   1738  O   SER H 225      26.690   1.174   9.903  1.00 40.07           O  
ATOM   1739  OXT SER H 225      26.309   1.810  12.001  1.00  0.00           O1-
TER    1740      SER H 225 
CONECT  162  659
CONECT  659  162
CONECT  966 1561
CONECT 1561  966
END
