# Supplementary material for: Fully automated antibody structure prediction using BIOVIA tools: Validation study
Source: PLoS One. 2017 May 18;12(5):e0177923. doi: 10.1371/journal.pone.0177923 (PMC5436848; doi:10.1371/journal.pone.0177923)
Supplement: S2 Dataset — Predicted structures using the Top5 framework method, Chothia CDR definition with canonical filtering and generating 50 models. These were used in the comparison against predictions using no filtering. (ZIP) [file pone.0177923.s004.zip › 4N8C_LH_FV_FinalModel.pdb]

REMARK   Accelrys Discovery Studio PDB file
REMARK   Created:  2015-04-10T06:04:30Z
SSBOND   1 CYS L   23    CYS L   94                                     
SSBOND   2 CYS H  135    CYS H  209                                     
ATOM      1  N   ASP L   1      26.032  32.641  25.856  1.00 24.71           N1+
ATOM      2  CA  ASP L   1      25.785  31.649  26.924  1.00 24.05           C  
ATOM      3  CB  ASP L   1      25.986  30.218  26.397  1.00 25.22           C  
ATOM      4  CG  ASP L   1      24.825  29.884  25.472  1.00 26.82           C  
ATOM      5  OD1 ASP L   1      23.779  30.581  25.562  1.00 28.85           O  
ATOM      6  OD2 ASP L   1      24.964  28.925  24.666  1.00 25.11           O1-
ATOM      7  C   ASP L   1      26.719  31.872  28.063  1.00 22.85           C  
ATOM      8  O   ASP L   1      27.822  32.385  27.884  1.00 22.59           O  
ATOM      9  N   ILE L   2      26.283  31.494  29.279  1.00 20.24           N  
ATOM     10  CA  ILE L   2      27.108  31.678  30.432  1.00 18.23           C  
ATOM     11  CB  ILE L   2      26.345  31.652  31.722  1.00 17.60           C  
ATOM     12  CG1 ILE L   2      25.334  32.806  31.758  1.00 16.51           C  
ATOM     13  CG2 ILE L   2      27.353  31.678  32.884  1.00 15.84           C  
ATOM     14  CD1 ILE L   2      24.302  32.674  32.875  1.00 18.67           C  
ATOM     15  C   ILE L   2      28.067  30.538  30.464  1.00 17.65           C  
ATOM     16  O   ILE L   2      27.681  29.377  30.346  1.00 17.04           O  
ATOM     17  N   VAL L   3      29.363  30.856  30.617  1.00 16.90           N  
ATOM     18  CA  VAL L   3      30.349  29.823  30.642  1.00 16.46           C  
ATOM     19  CB  VAL L   3      31.612  30.203  29.928  1.00 17.55           C  
ATOM     20  CG1 VAL L   3      32.601  29.030  30.020  1.00 19.06           C  
ATOM     21  CG2 VAL L   3      31.252  30.621  28.492  1.00 18.61           C  
ATOM     22  C   VAL L   3      30.703  29.598  32.071  1.00 16.14           C  
ATOM     23  O   VAL L   3      30.915  30.545  32.828  1.00 15.80           O  
ATOM     24  N   MET L   4      30.752  28.318  32.483  1.00 15.61           N  
ATOM     25  CA  MET L   4      31.101  28.031  33.840  1.00 15.73           C  
ATOM     26  CB  MET L   4      30.124  27.059  34.522  1.00 15.95           C  
ATOM     27  CG  MET L   4      28.679  27.568  34.535  1.00 15.26           C  
ATOM     28  SD  MET L   4      28.426  29.138  35.412  1.00 16.48           S  
ATOM     29  CE  MET L   4      28.599  28.438  37.078  1.00 16.41           C  
ATOM     30  C   MET L   4      32.440  27.374  33.803  1.00 16.07           C  
ATOM     31  O   MET L   4      32.629  26.365  33.124  1.00 16.58           O  
ATOM     32  N   SER L   5      33.418  27.939  34.532  1.00 16.57           N  
ATOM     33  CA  SER L   5      34.719  27.345  34.505  1.00 17.99           C  
ATOM     34  CB  SER L   5      35.830  28.329  34.108  1.00 19.04           C  
ATOM     35  OG  SER L   5      35.613  28.783  32.780  1.00 13.46           O  
ATOM     36  C   SER L   5      35.015  26.866  35.883  1.00 17.36           C  
ATOM     37  O   SER L   5      34.844  27.596  36.858  1.00 19.18           O  
ATOM     38  N   GLN L   6      35.466  25.603  36.002  1.00 17.43           N  
ATOM     39  CA  GLN L   6      35.768  25.123  37.312  1.00 18.23           C  
ATOM     40  CB  GLN L   6      34.786  24.053  37.838  1.00 18.55           C  
ATOM     41  CG  GLN L   6      34.646  22.790  36.994  1.00 18.22           C  
ATOM     42  CD  GLN L   6      33.551  21.949  37.642  1.00 17.79           C  
ATOM     43  OE1 GLN L   6      32.455  21.814  37.102  1.00 16.25           O  
ATOM     44  NE2 GLN L   6      33.844  21.376  38.840  1.00 15.67           N  
ATOM     45  C   GLN L   6      37.181  24.661  37.352  1.00 18.65           C  
ATOM     46  O   GLN L   6      37.758  24.270  36.339  1.00 18.89           O  
ATOM     47  N   SER L   7      37.796  24.771  38.544  1.00 18.44           N  
ATOM     48  CA  SER L   7      39.157  24.359  38.692  1.00 19.54           C  
ATOM     49  CB  SER L   7      40.163  25.518  38.588  1.00 19.88           C  
ATOM     50  OG  SER L   7      39.990  26.407  39.681  1.00 20.73           O  
ATOM     51  C   SER L   7      39.296  23.775  40.059  1.00 20.19           C  
ATOM     52  O   SER L   7      38.559  24.137  40.976  1.00 20.78           O  
ATOM     53  N   PRO L   8      40.219  22.864  40.226  1.00 20.91           N  
ATOM     54  CA  PRO L   8      41.059  22.380  39.159  1.00 21.83           C  
ATOM     55  CD  PRO L   8      40.852  22.702  41.526  1.00 22.82           C  
ATOM     56  CB  PRO L   8      42.351  21.896  39.820  1.00 21.12           C  
ATOM     57  CG  PRO L   8      41.970  21.677  41.293  1.00 20.02           C  
ATOM     58  C   PRO L   8      40.345  21.284  38.434  1.00 21.76           C  
ATOM     59  O   PRO L   8      39.257  20.904  38.857  1.00 21.75           O  
ATOM     60  N   SER L   9      40.929  20.785  37.325  1.00 22.44           N  
ATOM     61  CA  SER L   9      40.353  19.703  36.577  1.00 24.09           C  
ATOM     62  CB  SER L   9      41.138  19.392  35.290  1.00 27.15           C  
ATOM     63  OG  SER L   9      40.530  18.315  34.593  1.00  0.00           O  
ATOM     64  C   SER L   9      40.375  18.468  37.425  1.00 23.05           C  
ATOM     65  O   SER L   9      39.403  17.715  37.463  1.00 22.77           O  
ATOM     66  N   SER L  10      41.494  18.217  38.134  1.00 22.59           N  
ATOM     67  CA  SER L  10      41.557  17.044  38.962  1.00 24.08           C  
ATOM     68  CB  SER L  10      42.309  15.861  38.332  1.00 26.53           C  
ATOM     69  OG  SER L  10      41.556  15.314  37.264  1.00 30.67           O  
ATOM     70  C   SER L  10      42.299  17.380  40.209  1.00 24.28           C  
ATOM     71  O   SER L  10      43.179  18.239  40.215  1.00 23.18           O  
ATOM     72  N   LEU L  11      41.935  16.713  41.320  1.00 24.05           N  
ATOM     73  CA  LEU L  11      42.644  16.931  42.544  1.00 24.58           C  
ATOM     74  CB  LEU L  11      42.017  17.984  43.478  1.00 24.81           C  
ATOM     75  CG  LEU L  11      40.487  18.103  43.391  1.00 27.14           C  
ATOM     76  CD1 LEU L  11      39.783  16.763  43.614  1.00 30.62           C  
ATOM     77  CD2 LEU L  11      39.977  19.200  44.338  1.00 31.99           C  
ATOM     78  C   LEU L  11      42.763  15.637  43.282  1.00 24.50           C  
ATOM     79  O   LEU L  11      41.832  14.834  43.317  1.00 24.59           O  
ATOM     80  N   ALA L  12      43.947  15.400  43.883  1.00 23.31           N  
ATOM     81  CA  ALA L  12      44.174  14.202  44.637  1.00 23.13           C  
ATOM     82  CB  ALA L  12      45.502  13.510  44.292  1.00 23.19           C  
ATOM     83  C   ALA L  12      44.225  14.603  46.076  1.00 23.35           C  
ATOM     84  O   ALA L  12      44.955  15.520  46.452  1.00 22.45           O  
ATOM     85  N   VAL L  13      43.447  13.917  46.937  1.00 22.24           N  
ATOM     86  CA  VAL L  13      43.419  14.335  48.306  0.90 22.86           C  
ATOM     87  CB  VAL L  13      42.160  15.074  48.647  0.90 22.62           C  
ATOM     88  CG1 VAL L  13      41.025  14.052  48.811  0.88 21.91           C  
ATOM     89  CG2 VAL L  13      42.409  15.971  49.866  0.90 23.37           C  
ATOM     90  C   VAL L  13      43.482  13.117  49.171  1.00 23.59           C  
ATOM     91  O   VAL L  13      43.027  12.039  48.791  1.00 24.22           O  
ATOM     92  N   SER L  14      44.078  13.261  50.368  1.00 22.76           N  
ATOM     93  CA  SER L  14      44.171  12.157  51.276  1.00 23.73           C  
ATOM     94  CB  SER L  14      45.317  12.299  52.292  1.00 23.99           C  
ATOM     95  OG  SER L  14      46.562  12.321  51.609  1.00 25.81           O  
ATOM     96  C   SER L  14      42.883  12.087  52.031  1.00 24.20           C  
ATOM     97  O   SER L  14      42.199  13.092  52.217  1.00 24.14           O  
ATOM     98  N   VAL L  15      42.527  10.880  52.507  1.00 24.94           N  
ATOM     99  CA  VAL L  15      41.291  10.713  53.210  1.00 25.61           C  
ATOM    100  CB  VAL L  15      41.028   9.291  53.619  1.00 26.68           C  
ATOM    101  CG1 VAL L  15      39.745   9.246  54.467  1.00 15.82           C  
ATOM    102  CG2 VAL L  15      40.978   8.421  52.351  1.00 15.89           C  
ATOM    103  C   VAL L  15      41.358  11.524  54.461  1.00 26.16           C  
ATOM    104  O   VAL L  15      42.389  11.574  55.129  1.00 26.20           O  
ATOM    105  N   GLY L  16      40.246  12.209  54.791  1.00 26.08           N  
ATOM    106  CA  GLY L  16      40.177  12.965  56.009  1.00 26.37           C  
ATOM    107  C   GLY L  16      40.568  14.391  55.762  1.00 27.31           C  
ATOM    108  O   GLY L  16      40.354  15.246  56.620  1.00 28.59           O  
ATOM    109  N   GLU L  17      41.142  14.696  54.582  1.00 26.18           N  
ATOM    110  CA  GLU L  17      41.567  16.043  54.310  1.00 27.52           C  
ATOM    111  CB  GLU L  17      42.679  16.156  53.252  1.00 28.39           C  
ATOM    112  CG  GLU L  17      44.045  15.681  53.752  1.00 32.71           C  
ATOM    113  CD  GLU L  17      44.539  16.686  54.782  1.00 51.30           C  
ATOM    114  OE1 GLU L  17      44.247  17.899  54.607  1.00 53.98           O  
ATOM    115  OE2 GLU L  17      45.218  16.258  55.753  1.00 52.94           O1-
ATOM    116  C   GLU L  17      40.401  16.854  53.835  1.00 26.73           C  
ATOM    117  O   GLU L  17      39.338  16.320  53.523  1.00 25.94           O  
ATOM    118  N   LYS L  18      40.581  18.192  53.817  1.00 27.37           N  
ATOM    119  CA  LYS L  18      39.567  19.108  53.374  1.00 27.83           C  
ATOM    120  CB  LYS L  18      39.630  20.458  54.113  1.00 28.82           C  
ATOM    121  CG  LYS L  18      38.515  21.443  53.754  1.00 33.18           C  
ATOM    122  CD  LYS L  18      38.433  22.631  54.719  1.00 37.33           C  
ATOM    123  CE  LYS L  18      37.362  23.659  54.350  1.00 48.33           C  
ATOM    124  NZ  LYS L  18      37.368  24.768  55.327  1.00 50.27           N1+
ATOM    125  C   LYS L  18      39.798  19.373  51.917  1.00 27.36           C  
ATOM    126  O   LYS L  18      40.939  19.472  51.469  1.00 26.89           O  
ATOM    127  N   VAL L  19      38.704  19.487  51.133  1.00 25.64           N  
ATOM    128  CA  VAL L  19      38.817  19.721  49.720  1.00 25.24           C  
ATOM    129  CB  VAL L  19      38.290  18.576  48.904  1.00 24.95           C  
ATOM    130  CG1 VAL L  19      38.231  18.990  47.426  1.00 27.03           C  
ATOM    131  CG2 VAL L  19      39.165  17.344  49.165  1.00 27.20           C  
ATOM    132  C   VAL L  19      37.969  20.900  49.360  1.00 24.55           C  
ATOM    133  O   VAL L  19      36.899  21.105  49.929  1.00 23.83           O  
ATOM    134  N   SER L  20      38.443  21.718  48.395  1.00 24.09           N  
ATOM    135  CA  SER L  20      37.679  22.845  47.945  1.00 24.98           C  
ATOM    136  CB  SER L  20      38.225  24.193  48.449  1.00 25.28           C  
ATOM    137  OG  SER L  20      38.143  24.252  49.865  1.00 21.40           O  
ATOM    138  C   SER L  20      37.761  22.872  46.451  1.00 25.21           C  
ATOM    139  O   SER L  20      38.832  22.683  45.875  1.00 25.85           O  
ATOM    140  N   MET L  21      36.619  23.100  45.773  1.00 23.58           N  
ATOM    141  CA  MET L  21      36.645  23.183  44.341  1.00 22.28           C  
ATOM    142  CB  MET L  21      35.962  22.001  43.638  1.00 22.32           C  
ATOM    143  CG  MET L  21      34.511  21.788  44.038  1.00 34.97           C  
ATOM    144  SD  MET L  21      33.743  20.370  43.208  1.00 41.35           S  
ATOM    145  CE  MET L  21      34.636  19.131  44.186  1.00 40.93           C  
ATOM    146  C   MET L  21      35.982  24.467  43.958  1.00 22.14           C  
ATOM    147  O   MET L  21      35.002  24.876  44.580  1.00 22.47           O  
ATOM    148  N   SER L  22      36.510  25.147  42.919  1.00 21.88           N  
ATOM    149  CA  SER L  22      35.993  26.442  42.573  1.00 22.83           C  
ATOM    150  CB  SER L  22      37.076  27.520  42.383  1.00 23.94           C  
ATOM    151  OG  SER L  22      37.699  27.834  43.619  1.00 13.07           O  
ATOM    152  C   SER L  22      35.248  26.380  41.280  1.00 23.57           C  
ATOM    153  O   SER L  22      35.543  25.566  40.410  1.00 23.47           O  
ATOM    154  N   CYS L  23      34.226  27.249  41.142  1.00 23.70           N  
ATOM    155  CA  CYS L  23      33.467  27.351  39.929  1.00 23.31           C  
ATOM    156  CB  CYS L  23      32.107  26.616  40.006  1.00 24.00           C  
ATOM    157  SG  CYS L  23      31.125  26.715  38.475  1.00 28.17           S  
ATOM    158  C   CYS L  23      33.240  28.817  39.695  1.00 23.67           C  
ATOM    159  O   CYS L  23      32.799  29.534  40.593  1.00 24.30           O  
ATOM    160  N   LYS L  24      33.556  29.309  38.478  1.00 23.69           N  
ATOM    161  CA  LYS L  24      33.421  30.718  38.214  1.00 25.89           C  
ATOM    162  CB  LYS L  24      34.780  31.386  37.949  1.00 27.30           C  
ATOM    163  CG  LYS L  24      34.745  32.913  37.961  1.00 31.26           C  
ATOM    164  CD  LYS L  24      36.133  33.553  38.035  1.00 35.90           C  
ATOM    165  CE  LYS L  24      36.091  35.082  38.058  1.00 39.25           C  
ATOM    166  NZ  LYS L  24      37.461  35.633  38.143  1.00 41.11           N1+
ATOM    167  C   LYS L  24      32.560  30.904  36.996  1.00 25.17           C  
ATOM    168  O   LYS L  24      32.699  30.181  36.012  1.00 25.07           O  
ATOM    169  N   SER L  25      31.652  31.906  37.028  1.00 22.93           N  
ATOM    170  CA  SER L  25      30.747  32.127  35.933  1.00 21.73           C  
ATOM    171  CB  SER L  25      29.270  32.174  36.365  1.00 20.89           C  
ATOM    172  OG  SER L  25      29.056  33.240  37.277  1.00 26.16           O  
ATOM    173  C   SER L  25      31.070  33.427  35.258  1.00 22.06           C  
ATOM    174  O   SER L  25      31.578  34.365  35.868  1.00 22.34           O  
ATOM    175  N   SER L  26      30.825  33.428  33.930  1.00 45.14           N  
ATOM    176  CA  SER L  26      31.118  34.503  33.033  1.00 46.39           C  
ATOM    177  CB  SER L  26      30.780  34.163  31.572  1.00 50.07           C  
ATOM    178  OG  SER L  26      31.590  33.089  31.122  1.00 53.90           O  
ATOM    179  C   SER L  26      30.284  35.673  33.408  1.00 52.26           C  
ATOM    180  O   SER L  26      30.713  36.817  33.252  1.00 54.55           O  
ATOM    181  N   GLN L  27      29.052  35.414  33.888  1.00 48.18           N  
ATOM    182  CA  GLN L  27      28.231  36.513  34.287  1.00 49.70           C  
ATOM    183  CB  GLN L  27      27.148  36.898  33.265  1.00 55.55           C  
ATOM    184  CG  GLN L  27      26.579  38.293  33.528  1.00 62.28           C  
ATOM    185  CD  GLN L  27      25.932  38.810  32.251  1.00 74.98           C  
ATOM    186  OE1 GLN L  27      25.785  38.083  31.269  1.00 73.00           O  
ATOM    187  NE2 GLN L  27      25.547  40.114  32.259  1.00 72.83           N  
ATOM    188  C   GLN L  27      27.623  36.184  35.616  1.00 53.04           C  
ATOM    189  O   GLN L  27      27.670  35.039  36.060  1.00 50.71           O  
ATOM    190  N   SER L  28      27.063  37.201  36.303  1.00 51.91           N  
ATOM    191  CA  SER L  28      26.553  37.029  37.634  1.00 50.89           C  
ATOM    192  CB  SER L  28      26.235  38.356  38.346  1.00 55.33           C  
ATOM    193  OG  SER L  28      25.738  38.106  39.653  1.00 67.82           O  
ATOM    194  C   SER L  28      25.310  36.188  37.640  1.00 53.08           C  
ATOM    195  O   SER L  28      24.415  36.335  36.809  1.00 53.78           O  
ATOM    196  N   LEU L  29      25.312  35.211  38.566  1.00 49.54           N  
ATOM    197  CA  LEU L  29      24.294  34.257  38.908  1.00 47.90           C  
ATOM    198  CB  LEU L  29      24.880  32.986  39.535  1.00 47.30           C  
ATOM    199  CG  LEU L  29      25.881  32.286  38.598  1.00 29.61           C  
ATOM    200  CD1 LEU L  29      26.335  30.935  39.166  1.00 29.28           C  
ATOM    201  CD2 LEU L  29      25.327  32.189  37.168  1.00 30.32           C  
ATOM    202  C   LEU L  29      23.269  34.807  39.857  1.00 54.20           C  
ATOM    203  O   LEU L  29      22.238  34.172  40.078  1.00 52.84           O  
ATOM    204  N   PHE L  30      23.594  35.923  40.539  1.00 54.38           N  
ATOM    205  CA  PHE L  30      22.785  36.501  41.580  1.00 54.39           C  
ATOM    206  CB  PHE L  30      23.650  37.437  42.450  1.00 56.68           C  
ATOM    207  CG  PHE L  30      22.879  38.063  43.559  1.00 61.72           C  
ATOM    208  CD1 PHE L  30      22.686  37.394  44.746  1.00 62.20           C  
ATOM    209  CD2 PHE L  30      22.372  39.334  43.421  1.00 65.99           C  
ATOM    210  CE1 PHE L  30      21.986  37.980  45.774  1.00  0.00           C  
ATOM    211  CE2 PHE L  30      21.672  39.925  44.445  1.00  0.00           C  
ATOM    212  CZ  PHE L  30      21.476  39.248  45.624  1.00  0.00           C  
ATOM    213  C   PHE L  30      21.663  37.291  40.978  1.00 60.18           C  
ATOM    214  O   PHE L  30      21.870  38.208  40.185  1.00 62.96           O  
ATOM    215  N   TYR L  31      20.418  36.963  41.374  1.00 57.56           N  
ATOM    216  CA  TYR L  31      19.294  37.682  40.850  1.00 59.80           C  
ATOM    217  CB  TYR L  31      18.131  36.750  40.461  1.00 58.46           C  
ATOM    218  CG  TYR L  31      17.022  37.531  39.842  1.00 61.52           C  
ATOM    219  CD1 TYR L  31      17.253  38.326  38.744  1.00 61.65           C  
ATOM    220  CD2 TYR L  31      15.738  37.419  40.320  1.00 63.47           C  
ATOM    221  CE1 TYR L  31      16.231  39.036  38.159  1.00 62.52           C  
ATOM    222  CE2 TYR L  31      14.711  38.124  39.738  1.00 65.48           C  
ATOM    223  CZ  TYR L  31      14.957  38.939  38.659  1.00 68.55           C  
ATOM    224  OH  TYR L  31      13.907  39.664  38.059  1.00 71.36           O  
ATOM    225  C   TYR L  31      18.893  38.606  41.950  1.00 66.62           C  
ATOM    226  O   TYR L  31      18.637  38.173  43.066  1.00 67.49           O  
ATOM    227  N   SER L  32      18.853  39.919  41.662  1.00 65.85           N  
ATOM    228  CA  SER L  32      18.655  40.929  42.667  1.00 71.20           C  
ATOM    229  CB  SER L  32      18.751  42.350  42.090  1.00 72.46           C  
ATOM    230  OG  SER L  32      17.739  42.550  41.116  1.00 99.13           O  
ATOM    231  C   SER L  32      17.332  40.818  43.365  1.00 76.99           C  
ATOM    232  O   SER L  32      17.256  41.033  44.574  1.00 79.08           O  
ATOM    233  N   SER L  33      16.247  40.492  42.640  1.00 71.46           N  
ATOM    234  CA  SER L  33      14.957  40.477  43.273  1.00 73.56           C  
ATOM    235  CB  SER L  33      13.826  40.113  42.297  1.00 75.37           C  
ATOM    236  OG  SER L  33      13.698  41.122  41.304  1.00103.94           O  
ATOM    237  C   SER L  33      14.930  39.477  44.391  1.00 77.01           C  
ATOM    238  O   SER L  33      14.660  39.828  45.539  1.00 79.22           O  
ATOM    239  N   TYR L  34      15.183  38.196  44.058  1.00 68.68           N  
ATOM    240  CA  TYR L  34      15.192  37.073  44.960  1.00 68.03           C  
ATOM    241  CB  TYR L  34      15.235  35.722  44.225  1.00 66.71           C  
ATOM    242  CG  TYR L  34      13.929  35.519  43.540  1.00 83.98           C  
ATOM    243  CD1 TYR L  34      13.663  36.105  42.323  1.00  0.00           C  
ATOM    244  CD2 TYR L  34      12.970  34.726  44.125  1.00  0.00           C  
ATOM    245  CE1 TYR L  34      12.452  35.904  41.702  1.00  0.00           C  
ATOM    246  CE2 TYR L  34      11.759  34.522  43.509  1.00  0.00           C  
ATOM    247  CZ  TYR L  34      11.498  35.112  42.296  1.00  0.00           C  
ATOM    248  OH  TYR L  34      10.254  34.904  41.662  1.00  0.00           O  
ATOM    249  C   TYR L  34      16.388  37.110  45.865  1.00 66.95           C  
ATOM    250  O   TYR L  34      16.326  36.689  47.018  1.00 67.20           O  
ATOM    251  N   GLN L  35      17.520  37.601  45.337  1.00 64.06           N  
ATOM    252  CA  GLN L  35      18.803  37.631  45.979  1.00 63.64           C  
ATOM    253  CB  GLN L  35      18.852  38.480  47.258  1.00 69.54           C  
ATOM    254  CG  GLN L  35      18.755  39.973  46.937  1.00 83.36           C  
ATOM    255  CD  GLN L  35      18.820  40.766  48.229  1.00 98.06           C  
ATOM    256  OE1 GLN L  35      19.639  40.491  49.104  1.00 98.91           O  
ATOM    257  NE2 GLN L  35      17.927  41.783  48.351  1.00 97.53           N  
ATOM    258  C   GLN L  35      19.281  36.240  46.249  1.00 63.84           C  
ATOM    259  O   GLN L  35      19.913  35.960  47.266  1.00 62.71           O  
ATOM    260  N   LYS L  36      18.989  35.321  45.309  1.00 57.69           N  
ATOM    261  CA  LYS L  36      19.491  33.988  45.428  1.00 55.26           C  
ATOM    262  CB  LYS L  36      18.404  32.905  45.481  1.00 56.02           C  
ATOM    263  CG  LYS L  36      17.620  32.943  46.790  1.00 57.89           C  
ATOM    264  CD  LYS L  36      16.455  31.956  46.851  1.00 66.92           C  
ATOM    265  CE  LYS L  36      15.747  31.976  48.204  1.00 73.74           C  
ATOM    266  NZ  LYS L  36      16.734  31.747  49.282  1.00 83.54           N1+
ATOM    267  C   LYS L  36      20.369  33.736  44.242  1.00 54.25           C  
ATOM    268  O   LYS L  36      20.218  34.364  43.195  1.00 52.89           O  
ATOM    269  N   ASP L  37      21.343  32.818  44.395  1.00 49.47           N  
ATOM    270  CA  ASP L  37      22.269  32.519  43.341  1.00 47.59           C  
ATOM    271  CB  ASP L  37      23.700  32.253  43.842  1.00 47.03           C  
ATOM    272  CG  ASP L  37      24.298  33.587  44.261  1.00 57.60           C  
ATOM    273  OD1 ASP L  37      24.531  34.436  43.360  1.00 48.68           O  
ATOM    274  OD2 ASP L  37      24.516  33.783  45.487  1.00  0.00           O1-
ATOM    275  C   ASP L  37      21.792  31.286  42.655  1.00 48.27           C  
ATOM    276  O   ASP L  37      21.529  30.268  43.296  1.00 48.08           O  
ATOM    277  N   LEU L  38      21.669  31.350  41.315  1.00 43.74           N  
ATOM    278  CA  LEU L  38      21.164  30.208  40.622  1.00 41.74           C  
ATOM    279  CB  LEU L  38      20.455  30.561  39.302  1.00 42.68           C  
ATOM    280  CG  LEU L  38      19.215  31.453  39.488  1.00 45.24           C  
ATOM    281  CD1 LEU L  38      19.612  32.870  39.930  1.00 47.59           C  
ATOM    282  CD2 LEU L  38      18.315  31.430  38.244  1.00 47.66           C  
ATOM    283  C   LEU L  38      22.306  29.299  40.278  1.00 42.54           C  
ATOM    284  O   LEU L  38      22.670  29.177  39.108  1.00 39.76           O  
ATOM    285  N   LEU L  39      22.872  28.599  41.289  1.00 16.78           N  
ATOM    286  CA  LEU L  39      23.977  27.712  41.031  1.00 16.45           C  
ATOM    287  CB  LEU L  39      25.310  28.233  41.589  1.00 16.36           C  
ATOM    288  CG  LEU L  39      26.518  27.339  41.251  1.00 19.77           C  
ATOM    289  CD1 LEU L  39      26.979  27.551  39.800  1.00 23.36           C  
ATOM    290  CD2 LEU L  39      27.645  27.475  42.287  1.00 18.96           C  
ATOM    291  C   LEU L  39      23.718  26.419  41.754  1.00 16.87           C  
ATOM    292  O   LEU L  39      23.197  26.419  42.869  1.00 17.16           O  
ATOM    293  N   ALA L  40      24.092  25.274  41.141  1.00 15.55           N  
ATOM    294  CA  ALA L  40      23.887  23.997  41.771  1.00 14.65           C  
ATOM    295  CB  ALA L  40      22.714  23.209  41.161  1.00 14.04           C  
ATOM    296  C   ALA L  40      25.123  23.157  41.602  1.00 14.54           C  
ATOM    297  O   ALA L  40      25.913  23.377  40.685  1.00 16.84           O  
ATOM    298  N   TRP L  41      25.330  22.176  42.512  1.00 14.13           N  
ATOM    299  CA  TRP L  41      26.471  21.298  42.426  1.00 13.69           C  
ATOM    300  CB  TRP L  41      27.405  21.391  43.643  1.00 12.77           C  
ATOM    301  CG  TRP L  41      28.176  22.686  43.724  1.00 13.73           C  
ATOM    302  CD2 TRP L  41      29.491  22.869  43.173  1.00 15.60           C  
ATOM    303  CD1 TRP L  41      27.825  23.874  44.295  1.00 16.10           C  
ATOM    304  NE1 TRP L  41      28.842  24.786  44.138  1.00 16.59           N  
ATOM    305  CE2 TRP L  41      29.873  24.180  43.449  1.00 16.18           C  
ATOM    306  CE3 TRP L  41      30.313  22.015  42.494  1.00 15.85           C  
ATOM    307  CZ2 TRP L  41      31.088  24.657  43.046  1.00 15.58           C  
ATOM    308  CZ3 TRP L  41      31.537  22.500  42.091  1.00 14.91           C  
ATOM    309  CH2 TRP L  41      31.918  23.796  42.362  1.00 14.96           C  
ATOM    310  C   TRP L  41      25.991  19.878  42.343  1.00 14.67           C  
ATOM    311  O   TRP L  41      25.053  19.484  43.036  1.00 15.42           O  
ATOM    312  N   TYR L  42      26.648  19.066  41.485  1.00 14.03           N  
ATOM    313  CA  TYR L  42      26.263  17.693  41.285  1.00 14.01           C  
ATOM    314  CB  TYR L  42      25.803  17.378  39.850  1.00 13.27           C  
ATOM    315  CG  TYR L  42      24.606  18.192  39.503  1.00 14.39           C  
ATOM    316  CD1 TYR L  42      24.751  19.479  39.041  1.00 14.21           C  
ATOM    317  CD2 TYR L  42      23.339  17.670  39.626  1.00 13.42           C  
ATOM    318  CE1 TYR L  42      23.652  20.238  38.712  1.00 14.60           C  
ATOM    319  CE2 TYR L  42      22.238  18.425  39.299  1.00 14.79           C  
ATOM    320  CZ  TYR L  42      22.391  19.711  38.842  1.00 15.73           C  
ATOM    321  OH  TYR L  42      21.263  20.488  38.506  1.00 19.03           O  
ATOM    322  C   TYR L  42      27.465  16.813  41.485  1.00 15.04           C  
ATOM    323  O   TYR L  42      28.601  17.213  41.232  1.00 15.17           O  
ATOM    324  N   GLN L  43      27.225  15.572  41.960  1.00 15.02           N  
ATOM    325  CA  GLN L  43      28.273  14.603  42.125  1.00 14.44           C  
ATOM    326  CB  GLN L  43      28.355  14.005  43.542  1.00 14.50           C  
ATOM    327  CG  GLN L  43      29.479  12.976  43.698  1.00 15.94           C  
ATOM    328  CD  GLN L  43      29.458  12.443  45.124  1.00 21.37           C  
ATOM    329  OE1 GLN L  43      30.469  12.446  45.822  1.00 21.71           O  
ATOM    330  NE2 GLN L  43      28.272  11.957  45.572  1.00 19.05           N  
ATOM    331  C   GLN L  43      27.951  13.463  41.210  1.00 15.70           C  
ATOM    332  O   GLN L  43      26.821  12.978  41.190  1.00 15.52           O  
ATOM    333  N   GLN L  44      28.935  13.012  40.405  1.00 16.20           N  
ATOM    334  CA  GLN L  44      28.675  11.907  39.527  1.00 16.52           C  
ATOM    335  CB  GLN L  44      28.711  12.279  38.032  1.00 16.47           C  
ATOM    336  CG  GLN L  44      28.382  11.103  37.107  1.00 16.48           C  
ATOM    337  CD  GLN L  44      28.445  11.581  35.663  1.00 17.73           C  
ATOM    338  OE1 GLN L  44      28.842  12.710  35.382  1.00 19.93           O  
ATOM    339  NE2 GLN L  44      28.041  10.695  34.713  1.00 16.69           N  
ATOM    340  C   GLN L  44      29.722  10.866  39.752  1.00 17.99           C  
ATOM    341  O   GLN L  44      30.910  11.102  39.542  1.00 17.94           O  
ATOM    342  N   LYS L  45      29.289   9.672  40.197  1.00 19.76           N  
ATOM    343  CA  LYS L  45      30.188   8.580  40.426  1.00 20.52           C  
ATOM    344  CB  LYS L  45      29.747   7.673  41.589  1.00 20.40           C  
ATOM    345  CG  LYS L  45      29.739   8.410  42.930  1.00 22.86           C  
ATOM    346  CD  LYS L  45      28.967   7.688  44.035  1.00 25.80           C  
ATOM    347  CE  LYS L  45      28.865   8.498  45.328  1.00 25.98           C  
ATOM    348  NZ  LYS L  45      28.022   7.784  46.312  1.00 26.97           N1+
ATOM    349  C   LYS L  45      30.199   7.776  39.172  1.00 21.82           C  
ATOM    350  O   LYS L  45      29.231   7.793  38.412  1.00 21.38           O  
ATOM    351  N   PRO L  46      31.276   7.082  38.932  1.00 24.09           N  
ATOM    352  CA  PRO L  46      31.428   6.336  37.714  1.00 25.14           C  
ATOM    353  CD  PRO L  46      32.071   6.518  40.011  1.00 27.77           C  
ATOM    354  CB  PRO L  46      32.705   5.521  37.893  1.00 26.00           C  
ATOM    355  CG  PRO L  46      32.726   5.262  39.411  1.00 27.64           C  
ATOM    356  C   PRO L  46      30.256   5.431  37.491  1.00 26.11           C  
ATOM    357  O   PRO L  46      29.874   4.707  38.409  1.00 26.70           O  
ATOM    358  N   GLY L  47      29.675   5.472  36.276  1.00 26.21           N  
ATOM    359  CA  GLY L  47      28.620   4.576  35.908  1.00 27.50           C  
ATOM    360  C   GLY L  47      27.310   5.011  36.486  1.00 28.22           C  
ATOM    361  O   GLY L  47      26.331   4.271  36.403  1.00 30.47           O  
ATOM    362  N   GLN L  48      27.226   6.216  37.082  1.00 26.25           N  
ATOM    363  CA  GLN L  48      25.951   6.586  37.631  0.90 23.73           C  
ATOM    364  CB  GLN L  48      25.936   6.716  39.167  0.90 23.84           C  
ATOM    365  CG  GLN L  48      26.173   5.402  39.920  0.90 26.42           C  
ATOM    366  CD  GLN L  48      26.083   5.696  41.414  0.90 28.25           C  
ATOM    367  OE1 GLN L  48      25.630   6.764  41.821  0.90 28.99           O  
ATOM    368  NE2 GLN L  48      26.517   4.721  42.257  0.90 29.48           N  
ATOM    369  C   GLN L  48      25.539   7.911  37.074  1.00 23.22           C  
ATOM    370  O   GLN L  48      26.312   8.593  36.403  1.00 23.10           O  
ATOM    371  N   SER L  49      24.266   8.283  37.311  1.00 22.58           N  
ATOM    372  CA  SER L  49      23.756   9.547  36.867  0.90 22.13           C  
ATOM    373  CB  SER L  49      22.224   9.584  36.799  0.90 22.08           C  
ATOM    374  OG  SER L  49      21.769   8.563  35.927  0.88 28.74           O  
ATOM    375  C   SER L  49      24.190  10.562  37.876  1.00 21.63           C  
ATOM    376  O   SER L  49      24.545  10.213  38.999  1.00 20.89           O  
ATOM    377  N   PRO L  50      24.166  11.817  37.522  1.00 19.94           N  
ATOM    378  CA  PRO L  50      24.590  12.831  38.448  1.00 19.22           C  
ATOM    379  CD  PRO L  50      24.367  12.218  36.137  1.00 19.84           C  
ATOM    380  CB  PRO L  50      24.708  14.112  37.624  1.00 18.74           C  
ATOM    381  CG  PRO L  50      25.029  13.605  36.204  1.00 20.06           C  
ATOM    382  C   PRO L  50      23.627  12.926  39.591  1.00 19.89           C  
ATOM    383  O   PRO L  50      22.460  12.568  39.428  1.00 19.94           O  
ATOM    384  N   LYS L  51      24.115  13.381  40.761  1.00 19.33           N  
ATOM    385  CA  LYS L  51      23.330  13.503  41.960  1.00 20.44           C  
ATOM    386  CB  LYS L  51      23.930  12.666  43.103  1.00 21.49           C  
ATOM    387  CG  LYS L  51      23.190  12.735  44.439  1.00 23.99           C  
ATOM    388  CD  LYS L  51      23.820  11.836  45.508  1.00 28.70           C  
ATOM    389  CE  LYS L  51      23.317  12.097  46.928  1.00 31.87           C  
ATOM    390  NZ  LYS L  51      24.106  11.307  47.900  1.00 34.19           N1+
ATOM    391  C   LYS L  51      23.410  14.935  42.397  1.00 19.77           C  
ATOM    392  O   LYS L  51      24.490  15.521  42.413  1.00 19.62           O  
ATOM    393  N   LEU L  52      22.267  15.537  42.786  1.00 18.03           N  
ATOM    394  CA  LEU L  52      22.269  16.919  43.190  1.00 18.72           C  
ATOM    395  CB  LEU L  52      20.891  17.582  43.014  1.00 17.96           C  
ATOM    396  CG  LEU L  52      20.821  19.063  43.431  1.00 18.36           C  
ATOM    397  CD1 LEU L  52      21.763  19.946  42.607  1.00 16.53           C  
ATOM    398  CD2 LEU L  52      19.374  19.572  43.373  1.00 19.64           C  
ATOM    399  C   LEU L  52      22.671  17.027  44.635  1.00 19.06           C  
ATOM    400  O   LEU L  52      22.039  16.435  45.510  1.00 19.28           O  
ATOM    401  N   LEU L  53      23.840  17.657  44.896  1.00 17.21           N  
ATOM    402  CA  LEU L  53      24.332  17.919  46.226  1.00 17.42           C  
ATOM    403  CB  LEU L  53      25.864  18.017  46.265  1.00 18.19           C  
ATOM    404  CG  LEU L  53      26.571  16.708  45.872  1.00 19.33           C  
ATOM    405  CD1 LEU L  53      28.097  16.872  45.927  1.00 18.22           C  
ATOM    406  CD2 LEU L  53      26.081  15.527  46.723  1.00 17.95           C  
ATOM    407  C   LEU L  53      23.809  19.188  46.839  1.00 18.59           C  
ATOM    408  O   LEU L  53      23.281  19.189  47.950  1.00 19.59           O  
ATOM    409  N   ILE L  54      23.955  20.318  46.108  1.00 18.47           N  
ATOM    410  CA  ILE L  54      23.624  21.607  46.652  1.00 18.83           C  
ATOM    411  CB  ILE L  54      24.838  22.366  47.111  1.00 19.18           C  
ATOM    412  CG1 ILE L  54      25.499  21.607  48.274  1.00 20.33           C  
ATOM    413  CG2 ILE L  54      24.435  23.809  47.457  1.00 19.39           C  
ATOM    414  CD1 ILE L  54      26.865  22.155  48.680  1.00 23.19           C  
ATOM    415  C   ILE L  54      22.922  22.421  45.611  1.00 19.64           C  
ATOM    416  O   ILE L  54      23.188  22.284  44.418  1.00 19.52           O  
ATOM    417  N   TYR L  55      21.970  23.275  46.048  1.00 19.44           N  
ATOM    418  CA  TYR L  55      21.287  24.126  45.116  1.00 19.70           C  
ATOM    419  CB  TYR L  55      19.929  23.595  44.617  1.00 20.66           C  
ATOM    420  CG  TYR L  55      18.862  23.618  45.643  1.00 20.83           C  
ATOM    421  CD1 TYR L  55      18.073  24.731  45.814  1.00 20.14           C  
ATOM    422  CD2 TYR L  55      18.632  22.510  46.413  1.00 23.37           C  
ATOM    423  CE1 TYR L  55      17.079  24.745  46.762  1.00 21.70           C  
ATOM    424  CE2 TYR L  55      17.639  22.521  47.362  1.00 22.61           C  
ATOM    425  CZ  TYR L  55      16.862  23.639  47.540  1.00 22.51           C  
ATOM    426  OH  TYR L  55      15.845  23.644  48.517  1.00 24.23           O  
ATOM    427  C   TYR L  55      21.144  25.481  45.735  1.00 19.35           C  
ATOM    428  O   TYR L  55      21.280  25.636  46.946  1.00 20.18           O  
ATOM    429  N   TRP L  56      20.871  26.546  44.940  1.00 18.69           N  
ATOM    430  CA  TRP L  56      20.792  27.899  45.455  1.00 18.60           C  
ATOM    431  CB  TRP L  56      19.698  28.165  46.505  1.00 18.38           C  
ATOM    432  CG  TRP L  56      18.316  28.280  45.919  1.00 19.34           C  
ATOM    433  CD2 TRP L  56      18.013  29.087  44.769  1.00 19.67           C  
ATOM    434  CD1 TRP L  56      17.149  27.676  46.285  1.00 20.46           C  
ATOM    435  NE1 TRP L  56      16.132  28.078  45.452  1.00 20.49           N  
ATOM    436  CE2 TRP L  56      16.652  28.940  44.509  1.00 19.57           C  
ATOM    437  CE3 TRP L  56      18.808  29.880  43.991  1.00 20.48           C  
ATOM    438  CZ2 TRP L  56      16.062  29.589  43.462  1.00 20.19           C  
ATOM    439  CZ3 TRP L  56      18.210  30.537  42.938  1.00 19.63           C  
ATOM    440  CH2 TRP L  56      16.863  30.393  42.681  1.00 21.25           C  
ATOM    441  C   TRP L  56      22.115  28.266  46.048  1.00 22.52           C  
ATOM    442  O   TRP L  56      22.213  29.122  46.926  1.00 22.86           O  
ATOM    443  N   ALA L  57      23.162  27.594  45.550  1.00 20.06           N  
ATOM    444  CA  ALA L  57      24.549  27.808  45.860  1.00 20.52           C  
ATOM    445  CB  ALA L  57      24.968  29.284  45.724  1.00 20.85           C  
ATOM    446  C   ALA L  57      24.924  27.348  47.242  1.00 21.26           C  
ATOM    447  O   ALA L  57      26.090  27.018  47.459  1.00 22.07           O  
ATOM    448  N   SER L  58      23.979  27.226  48.201  1.00 20.23           N  
ATOM    449  CA  SER L  58      24.459  26.861  49.512  1.00 20.39           C  
ATOM    450  CB  SER L  58      24.651  28.083  50.426  1.00 22.74           C  
ATOM    451  OG  SER L  58      25.630  28.956  49.883  1.00 27.65           O  
ATOM    452  C   SER L  58      23.470  25.993  50.217  1.00 23.14           C  
ATOM    453  O   SER L  58      23.650  25.674  51.393  1.00 23.58           O  
ATOM    454  N   THR L  59      22.417  25.536  49.522  1.00 17.36           N  
ATOM    455  CA  THR L  59      21.451  24.773  50.262  1.00 19.57           C  
ATOM    456  CB  THR L  59      20.032  25.049  49.847  1.00 19.89           C  
ATOM    457  OG1 THR L  59      19.732  26.426  50.013  1.00 30.86           O  
ATOM    458  CG2 THR L  59      19.083  24.197  50.708  1.00 29.60           C  
ATOM    459  C   THR L  59      21.715  23.326  49.992  1.00 20.08           C  
ATOM    460  O   THR L  59      21.688  22.881  48.847  1.00 21.02           O  
ATOM    461  N   ARG L  60      21.984  22.550  51.062  1.00 20.76           N  
ATOM    462  CA  ARG L  60      22.262  21.149  50.909  1.00 22.92           C  
ATOM    463  CB  ARG L  60      22.784  20.458  52.181  1.00 23.85           C  
ATOM    464  CG  ARG L  60      24.100  20.999  52.736  1.00 28.02           C  
ATOM    465  CD  ARG L  60      24.589  20.200  53.946  1.00 29.30           C  
ATOM    466  NE  ARG L  60      25.703  20.959  54.581  1.00 31.55           N  
ATOM    467  CZ  ARG L  60      25.434  21.868  55.564  1.00 32.86           C  
ATOM    468  NH1 ARG L  60      24.146  22.097  55.952  1.00 33.12           N1+
ATOM    469  NH2 ARG L  60      26.454  22.545  56.167  1.00 33.85           N  
ATOM    470  C   ARG L  60      20.963  20.478  50.618  1.00 24.05           C  
ATOM    471  O   ARG L  60      19.939  20.817  51.209  1.00 25.50           O  
ATOM    472  N   GLU L  61      20.951  19.501  49.695  1.00 24.47           N  
ATOM    473  CA  GLU L  61      19.686  18.865  49.496  1.00 26.15           C  
ATOM    474  CB  GLU L  61      19.423  18.292  48.099  1.00 27.85           C  
ATOM    475  CG  GLU L  61      20.286  17.107  47.703  1.00 29.33           C  
ATOM    476  CD  GLU L  61      19.516  16.429  46.589  1.00 46.25           C  
ATOM    477  OE1 GLU L  61      18.626  17.097  46.000  1.00 47.25           O  
ATOM    478  OE2 GLU L  61      19.796  15.232  46.317  1.00 48.50           O1-
ATOM    479  C   GLU L  61      19.548  17.790  50.525  1.00 27.97           C  
ATOM    480  O   GLU L  61      20.506  17.422  51.200  1.00 28.18           O  
ATOM    481  N   SER L  62      18.321  17.272  50.689  1.00 29.40           N  
ATOM    482  CA  SER L  62      18.059  16.309  51.713  1.00 32.00           C  
ATOM    483  CB  SER L  62      16.577  15.888  51.752  1.00 33.94           C  
ATOM    484  OG  SER L  62      16.358  14.925  52.771  1.00 38.93           O  
ATOM    485  C   SER L  62      18.889  15.086  51.471  1.00 31.67           C  
ATOM    486  O   SER L  62      19.044  14.625  50.341  1.00 32.25           O  
ATOM    487  N   GLY L  63      19.470  14.540  52.559  1.00 31.78           N  
ATOM    488  CA  GLY L  63      20.207  13.313  52.476  1.00 31.62           C  
ATOM    489  C   GLY L  63      21.667  13.574  52.261  1.00 30.99           C  
ATOM    490  O   GLY L  63      22.476  12.656  52.384  1.00 32.64           O  
ATOM    491  N   VAL L  64      22.055  14.826  51.942  1.00 29.59           N  
ATOM    492  CA  VAL L  64      23.448  15.095  51.702  1.00 27.97           C  
ATOM    493  CB  VAL L  64      23.682  16.372  50.940  1.00 27.81           C  
ATOM    494  CG1 VAL L  64      25.196  16.572  50.754  1.00 24.89           C  
ATOM    495  CG2 VAL L  64      22.901  16.304  49.617  1.00 26.71           C  
ATOM    496  C   VAL L  64      24.136  15.228  53.026  1.00 27.07           C  
ATOM    497  O   VAL L  64      23.624  15.870  53.940  1.00 26.30           O  
ATOM    498  N   PRO L  65      25.302  14.642  53.135  1.00 28.25           N  
ATOM    499  CA  PRO L  65      26.039  14.695  54.371  1.00 29.33           C  
ATOM    500  CD  PRO L  65      25.597  13.434  52.381  1.00 27.58           C  
ATOM    501  CB  PRO L  65      27.154  13.662  54.236  1.00 29.31           C  
ATOM    502  CG  PRO L  65      26.570  12.627  53.257  1.00 29.50           C  
ATOM    503  C   PRO L  65      26.528  16.084  54.635  1.00 29.41           C  
ATOM    504  O   PRO L  65      26.785  16.821  53.686  1.00 28.81           O  
ATOM    505  N   ASP L  66      26.702  16.441  55.921  1.00 28.86           N  
ATOM    506  CA  ASP L  66      27.080  17.763  56.333  1.00 29.37           C  
ATOM    507  CB  ASP L  66      26.963  18.015  57.850  1.00 32.10           C  
ATOM    508  CG  ASP L  66      27.881  17.083  58.621  1.00 36.78           C  
ATOM    509  OD1 ASP L  66      27.626  15.848  58.618  1.00 40.35           O  
ATOM    510  OD2 ASP L  66      28.839  17.604  59.250  1.00 39.10           O1-
ATOM    511  C   ASP L  66      28.463  18.103  55.860  1.00 27.16           C  
ATOM    512  O   ASP L  66      28.840  19.273  55.842  1.00 26.43           O  
ATOM    513  N   ARG L  67      29.261  17.093  55.465  1.00 26.11           N  
ATOM    514  CA  ARG L  67      30.619  17.320  55.045  1.00 24.92           C  
ATOM    515  CB  ARG L  67      31.285  16.109  54.378  1.00 24.41           C  
ATOM    516  CG  ARG L  67      31.150  14.764  55.076  1.00 24.76           C  
ATOM    517  CD  ARG L  67      31.788  13.662  54.229  1.00 24.23           C  
ATOM    518  NE  ARG L  67      31.183  12.362  54.621  1.00 24.34           N  
ATOM    519  CZ  ARG L  67      30.594  11.595  53.657  1.00 26.00           C  
ATOM    520  NH1 ARG L  67      30.549  12.045  52.370  1.00 23.51           N1+
ATOM    521  NH2 ARG L  67      30.043  10.388  53.977  1.00 25.29           N  
ATOM    522  C   ARG L  67      30.589  18.287  53.901  1.00 24.03           C  
ATOM    523  O   ARG L  67      31.520  19.075  53.735  1.00 23.32           O  
ATOM    524  N   PHE L  68      29.541  18.199  53.054  1.00 21.41           N  
ATOM    525  CA  PHE L  68      29.445  18.999  51.862  1.00 20.20           C  
ATOM    526  CB  PHE L  68      28.578  18.347  50.771  1.00 19.56           C  
ATOM    527  CG  PHE L  68      29.258  17.113  50.288  1.00 19.99           C  
ATOM    528  CD1 PHE L  68      29.149  15.922  50.967  1.00 19.68           C  
ATOM    529  CD2 PHE L  68      30.006  17.140  49.137  1.00 19.00           C  
ATOM    530  CE1 PHE L  68      29.776  14.787  50.510  1.00 19.65           C  
ATOM    531  CE2 PHE L  68      30.633  16.008  48.677  1.00 19.60           C  
ATOM    532  CZ  PHE L  68      30.522  14.825  49.361  1.00 18.78           C  
ATOM    533  C   PHE L  68      28.816  20.327  52.153  1.00 20.48           C  
ATOM    534  O   PHE L  68      27.781  20.414  52.813  1.00 20.68           O  
ATOM    535  N   THR L  69      29.441  21.411  51.645  1.00 19.75           N  
ATOM    536  CA  THR L  69      28.908  22.733  51.820  1.00 20.39           C  
ATOM    537  CB  THR L  69      29.529  23.472  52.969  1.00 20.95           C  
ATOM    538  OG1 THR L  69      30.926  23.623  52.752  1.00 17.44           O  
ATOM    539  CG2 THR L  69      29.273  22.682  54.264  1.00 18.51           C  
ATOM    540  C   THR L  69      29.197  23.524  50.579  1.00 21.21           C  
ATOM    541  O   THR L  69      30.136  23.226  49.843  1.00 21.57           O  
ATOM    542  N   GLY L  70      28.383  24.570  50.320  1.00 20.65           N  
ATOM    543  CA  GLY L  70      28.596  25.390  49.163  1.00 21.23           C  
ATOM    544  C   GLY L  70      28.519  26.812  49.608  1.00 21.67           C  
ATOM    545  O   GLY L  70      27.825  27.134  50.572  1.00 21.39           O  
ATOM    546  N   SER L  71      29.230  27.703  48.894  1.00 22.02           N  
ATOM    547  CA  SER L  71      29.258  29.081  49.279  1.00 22.86           C  
ATOM    548  CB  SER L  71      30.344  29.350  50.336  1.00 24.08           C  
ATOM    549  OG  SER L  71      30.354  30.717  50.711  1.00 26.00           O  
ATOM    550  C   SER L  71      29.578  29.889  48.059  1.00 22.34           C  
ATOM    551  O   SER L  71      29.794  29.346  46.976  1.00 23.59           O  
ATOM    552  N   GLY L  72      29.611  31.230  48.209  1.00 23.03           N  
ATOM    553  CA  GLY L  72      29.936  32.080  47.099  1.00 22.72           C  
ATOM    554  C   GLY L  72      28.718  32.830  46.674  1.00 22.03           C  
ATOM    555  O   GLY L  72      27.606  32.538  47.110  1.00 21.54           O  
ATOM    556  N   SER L  73      28.926  33.860  45.830  1.00 22.42           N  
ATOM    557  CA  SER L  73      27.842  34.648  45.331  1.00 23.55           C  
ATOM    558  CB  SER L  73      27.427  35.777  46.292  1.00 25.26           C  
ATOM    559  OG  SER L  73      26.353  36.524  45.743  1.00 28.38           O  
ATOM    560  C   SER L  73      28.303  35.288  44.057  1.00 23.97           C  
ATOM    561  O   SER L  73      29.499  35.479  43.833  1.00 24.75           O  
ATOM    562  N   GLY L  74      27.343  35.639  43.180  1.00 22.35           N  
ATOM    563  CA  GLY L  74      27.670  36.311  41.956  1.00 23.49           C  
ATOM    564  C   GLY L  74      28.416  35.404  41.027  1.00 24.05           C  
ATOM    565  O   GLY L  74      27.846  34.486  40.438  1.00 23.81           O  
ATOM    566  N   THR L  75      29.678  35.781  40.750  1.00 24.02           N  
ATOM    567  CA  THR L  75      30.594  35.105  39.870  1.00 23.73           C  
ATOM    568  CB  THR L  75      31.611  36.050  39.302  1.00 24.36           C  
ATOM    569  OG1 THR L  75      32.405  36.603  40.340  1.00 25.23           O  
ATOM    570  CG2 THR L  75      30.864  37.170  38.559  1.00 24.49           C  
ATOM    571  C   THR L  75      31.349  33.942  40.469  1.00 23.64           C  
ATOM    572  O   THR L  75      31.670  33.001  39.745  1.00 24.59           O  
ATOM    573  N   ASP L  76      31.706  33.978  41.776  1.00 22.08           N  
ATOM    574  CA  ASP L  76      32.591  32.959  42.300  1.00 22.46           C  
ATOM    575  CB  ASP L  76      33.825  33.521  43.033  1.00 24.86           C  
ATOM    576  CG  ASP L  76      34.823  34.043  42.013  1.00 29.31           C  
ATOM    577  OD1 ASP L  76      34.744  33.614  40.832  1.00 30.69           O  
ATOM    578  OD2 ASP L  76      35.686  34.872  42.405  1.00 32.21           O1-
ATOM    579  C   ASP L  76      31.910  32.070  43.296  1.00 21.78           C  
ATOM    580  O   ASP L  76      31.276  32.545  44.237  1.00 22.80           O  
ATOM    581  N   PHE L  77      32.064  30.736  43.133  1.00 20.79           N  
ATOM    582  CA  PHE L  77      31.425  29.824  44.038  1.00 20.32           C  
ATOM    583  CB  PHE L  77      30.213  29.111  43.414  1.00 18.69           C  
ATOM    584  CG  PHE L  77      29.230  30.157  43.011  1.00 18.67           C  
ATOM    585  CD1 PHE L  77      29.342  30.776  41.787  1.00 18.13           C  
ATOM    586  CD2 PHE L  77      28.202  30.522  43.846  1.00 18.15           C  
ATOM    587  CE1 PHE L  77      28.442  31.740  41.401  1.00 16.48           C  
ATOM    588  CE2 PHE L  77      27.299  31.486  43.463  1.00 16.86           C  
ATOM    589  CZ  PHE L  77      27.417  32.099  42.240  1.00 16.56           C  
ATOM    590  C   PHE L  77      32.407  28.755  44.415  1.00 20.57           C  
ATOM    591  O   PHE L  77      33.373  28.505  43.695  1.00 20.40           O  
ATOM    592  N   THR L  78      32.190  28.102  45.579  1.00 19.52           N  
ATOM    593  CA  THR L  78      33.102  27.074  45.978  1.00 19.02           C  
ATOM    594  CB  THR L  78      34.103  27.564  46.983  1.00 19.63           C  
ATOM    595  OG1 THR L  78      35.247  26.727  46.989  1.00 20.29           O  
ATOM    596  CG2 THR L  78      33.449  27.561  48.373  1.00 20.89           C  
ATOM    597  C   THR L  78      32.319  25.953  46.601  1.00 19.92           C  
ATOM    598  O   THR L  78      31.311  26.172  47.271  1.00 20.71           O  
ATOM    599  N   LEU L  79      32.759  24.701  46.363  1.00 19.11           N  
ATOM    600  CA  LEU L  79      32.157  23.542  46.961  1.00 18.64           C  
ATOM    601  CB  LEU L  79      31.826  22.426  45.955  1.00 18.10           C  
ATOM    602  CG  LEU L  79      31.165  21.196  46.607  1.00 17.06           C  
ATOM    603  CD1 LEU L  79      29.725  21.502  47.052  1.00 18.28           C  
ATOM    604  CD2 LEU L  79      31.272  19.949  45.721  1.00 17.23           C  
ATOM    605  C   LEU L  79      33.209  22.991  47.867  1.00 19.53           C  
ATOM    606  O   LEU L  79      34.358  22.842  47.453  1.00 19.41           O  
ATOM    607  N   THR L  80      32.855  22.675  49.129  1.00 19.26           N  
ATOM    608  CA  THR L  80      33.874  22.211  50.029  1.00 20.64           C  
ATOM    609  CB  THR L  80      34.146  23.171  51.150  1.00 21.49           C  
ATOM    610  OG1 THR L  80      34.540  24.434  50.633  1.00 23.46           O  
ATOM    611  CG2 THR L  80      35.257  22.592  52.041  1.00 24.14           C  
ATOM    612  C   THR L  80      33.445  20.930  50.675  1.00 21.84           C  
ATOM    613  O   THR L  80      32.265  20.716  50.950  1.00 21.91           O  
ATOM    614  N   ILE L  81      34.423  20.032  50.915  1.00 22.26           N  
ATOM    615  CA  ILE L  81      34.172  18.813  51.625  1.00 22.19           C  
ATOM    616  CB  ILE L  81      34.584  17.585  50.867  1.00 21.06           C  
ATOM    617  CG1 ILE L  81      33.873  17.545  49.506  1.00 20.38           C  
ATOM    618  CG2 ILE L  81      34.274  16.359  51.743  1.00 20.90           C  
ATOM    619  CD1 ILE L  81      34.442  16.494  48.555  1.00 20.92           C  
ATOM    620  C   ILE L  81      35.042  18.905  52.844  1.00 22.75           C  
ATOM    621  O   ILE L  81      36.266  18.964  52.739  1.00 23.59           O  
ATOM    622  N   SER L  82      34.427  18.914  54.041  1.00 23.82           N  
ATOM    623  CA  SER L  82      35.147  19.117  55.270  1.00 25.33           C  
ATOM    624  CB  SER L  82      34.233  19.018  56.502  1.00 24.66           C  
ATOM    625  OG  SER L  82      33.182  19.965  56.407  1.00 25.35           O  
ATOM    626  C   SER L  82      36.178  18.051  55.432  1.00 26.61           C  
ATOM    627  O   SER L  82      37.362  18.343  55.587  1.00 28.02           O  
ATOM    628  N   SER L  83      35.747  16.775  55.427  1.00 25.88           N  
ATOM    629  CA  SER L  83      36.690  15.703  55.539  1.00 26.35           C  
ATOM    630  CB  SER L  83      36.681  15.013  56.912  1.00 27.83           C  
ATOM    631  OG  SER L  83      35.409  14.435  57.155  1.00 33.54           O  
ATOM    632  C   SER L  83      36.298  14.692  54.510  1.00 25.16           C  
ATOM    633  O   SER L  83      35.232  14.085  54.590  1.00 24.92           O  
ATOM    634  N   VAL L  84      37.189  14.467  53.531  1.00 25.23           N  
ATOM    635  CA  VAL L  84      36.911  13.592  52.430  1.00 24.73           C  
ATOM    636  CB  VAL L  84      37.931  13.710  51.332  1.00 24.42           C  
ATOM    637  CG1 VAL L  84      37.686  12.604  50.294  1.00 24.56           C  
ATOM    638  CG2 VAL L  84      37.845  15.128  50.746  1.00 24.11           C  
ATOM    639  C   VAL L  84      36.892  12.170  52.892  1.00 25.54           C  
ATOM    640  O   VAL L  84      37.680  11.757  53.742  1.00 25.55           O  
ATOM    641  N   LYS L  85      35.941  11.394  52.333  1.00 25.61           N  
ATOM    642  CA  LYS L  85      35.808   9.990  52.592  0.90 26.26           C  
ATOM    643  CB  LYS L  85      34.425   9.559  53.113  0.90 26.80           C  
ATOM    644  CG  LYS L  85      34.331   9.469  54.637  0.90 29.30           C  
ATOM    645  CD  LYS L  85      34.527  10.781  55.393  0.90 32.81           C  
ATOM    646  CE  LYS L  85      34.427  10.587  56.908  1.00  0.00           C  
ATOM    647  NZ  LYS L  85      34.956  11.771  57.614  1.00  0.00           N1+
ATOM    648  C   LYS L  85      36.047   9.271  51.303  1.00 25.55           C  
ATOM    649  O   LYS L  85      36.050   9.869  50.230  1.00 24.76           O  
ATOM    650  N   ALA L  86      36.244   7.942  51.387  1.00 24.99           N  
ATOM    651  CA  ALA L  86      36.560   7.135  50.243  1.00 25.25           C  
ATOM    652  CB  ALA L  86      36.736   5.648  50.596  1.00 24.85           C  
ATOM    653  C   ALA L  86      35.449   7.227  49.241  1.00 25.24           C  
ATOM    654  O   ALA L  86      35.689   7.273  48.036  1.00 25.24           O  
ATOM    655  N   GLU L  87      34.202   7.278  49.732  1.00 24.81           N  
ATOM    656  CA  GLU L  87      33.001   7.270  48.943  1.00 24.85           C  
ATOM    657  CB  GLU L  87      31.755   7.382  49.831  1.00 27.33           C  
ATOM    658  CG  GLU L  87      31.670   6.294  50.896  1.00 32.73           C  
ATOM    659  CD  GLU L  87      30.679   6.775  51.945  1.00 37.66           C  
ATOM    660  OE1 GLU L  87      29.500   7.018  51.576  1.00 37.68           O  
ATOM    661  OE2 GLU L  87      31.090   6.915  53.128  1.00 38.75           O1-
ATOM    662  C   GLU L  87      32.963   8.476  48.055  1.00 23.74           C  
ATOM    663  O   GLU L  87      32.378   8.440  46.975  1.00 24.07           O  
ATOM    664  N   ASP L  88      33.579   9.580  48.507  1.00 22.24           N  
ATOM    665  CA  ASP L  88      33.530  10.874  47.883  1.00 21.77           C  
ATOM    666  CB  ASP L  88      34.161  11.968  48.764  1.00 21.14           C  
ATOM    667  CG  ASP L  88      33.269  12.153  49.990  1.00 22.87           C  
ATOM    668  OD1 ASP L  88      32.106  11.667  49.960  1.00 22.60           O  
ATOM    669  OD2 ASP L  88      33.740  12.783  50.973  1.00 22.88           O1-
ATOM    670  C   ASP L  88      34.188  10.896  46.531  1.00 21.87           C  
ATOM    671  O   ASP L  88      33.994  11.849  45.779  1.00 22.08           O  
ATOM    672  N   LEU L  89      35.033   9.905  46.190  1.00 20.51           N  
ATOM    673  CA  LEU L  89      35.672   9.975  44.903  1.00 20.82           C  
ATOM    674  CB  LEU L  89      36.624   8.799  44.628  1.00 23.05           C  
ATOM    675  CG  LEU L  89      37.832   8.784  45.586  1.00 20.60           C  
ATOM    676  CD1 LEU L  89      38.771   7.605  45.295  1.00 21.17           C  
ATOM    677  CD2 LEU L  89      38.568  10.133  45.574  1.00 18.08           C  
ATOM    678  C   LEU L  89      34.619  10.014  43.836  1.00 19.80           C  
ATOM    679  O   LEU L  89      33.712   9.182  43.792  1.00 20.10           O  
ATOM    680  N   ALA L  90      34.721  11.021  42.941  1.00 19.36           N  
ATOM    681  CA  ALA L  90      33.751  11.191  41.897  1.00 17.99           C  
ATOM    682  CB  ALA L  90      32.317  11.366  42.423  1.00 20.34           C  
ATOM    683  C   ALA L  90      34.098  12.446  41.160  1.00 18.33           C  
ATOM    684  O   ALA L  90      35.116  13.082  41.430  1.00 18.01           O  
ATOM    685  N   VAL L  91      33.263  12.811  40.167  1.00 17.04           N  
ATOM    686  CA  VAL L  91      33.462  14.036  39.450  1.00 14.92           C  
ATOM    687  CB  VAL L  91      33.316  13.890  37.963  1.00 14.17           C  
ATOM    688  CG1 VAL L  91      33.504  15.269  37.307  1.00 13.74           C  
ATOM    689  CG2 VAL L  91      34.322  12.829  37.483  1.00 14.40           C  
ATOM    690  C   VAL L  91      32.396  14.966  39.936  1.00 16.27           C  
ATOM    691  O   VAL L  91      31.247  14.569  40.120  1.00 16.99           O  
ATOM    692  N   TYR L  92      32.760  16.240  40.177  1.00 15.37           N  
ATOM    693  CA  TYR L  92      31.817  17.191  40.691  1.00 14.89           C  
ATOM    694  CB  TYR L  92      32.325  17.949  41.930  1.00 14.78           C  
ATOM    695  CG  TYR L  92      32.498  16.961  43.029  1.00 15.59           C  
ATOM    696  CD1 TYR L  92      33.665  16.244  43.153  1.00 14.51           C  
ATOM    697  CD2 TYR L  92      31.491  16.749  43.939  1.00 15.60           C  
ATOM    698  CE1 TYR L  92      33.820  15.331  44.170  1.00 14.47           C  
ATOM    699  CE2 TYR L  92      31.642  15.838  44.956  1.00 14.80           C  
ATOM    700  CZ  TYR L  92      32.808  15.126  45.074  1.00 13.62           C  
ATOM    701  OH  TYR L  92      32.963  14.190  46.117  1.00 15.35           O  
ATOM    702  C   TYR L  92      31.572  18.218  39.631  1.00 15.73           C  
ATOM    703  O   TYR L  92      32.509  18.669  38.974  1.00 17.07           O  
ATOM    704  N   PHE L  93      30.287  18.598  39.427  1.00 15.59           N  
ATOM    705  CA  PHE L  93      29.979  19.578  38.420  1.00 15.80           C  
ATOM    706  CB  PHE L  93      29.060  19.111  37.270  1.00 16.31           C  
ATOM    707  CG  PHE L  93      29.603  17.946  36.508  1.00 17.31           C  
ATOM    708  CD1 PHE L  93      30.689  18.059  35.672  1.00 16.55           C  
ATOM    709  CD2 PHE L  93      29.010  16.716  36.640  1.00 16.70           C  
ATOM    710  CE1 PHE L  93      31.168  16.972  34.976  1.00 18.05           C  
ATOM    711  CE2 PHE L  93      29.483  15.627  35.945  1.00 18.91           C  
ATOM    712  CZ  PHE L  93      30.563  15.750  35.108  1.00 18.14           C  
ATOM    713  C   PHE L  93      29.185  20.686  39.045  1.00 17.15           C  
ATOM    714  O   PHE L  93      28.417  20.480  39.984  1.00 16.88           O  
ATOM    715  N   CYS L  94      29.363  21.912  38.514  1.00 17.05           N  
ATOM    716  CA  CYS L  94      28.588  23.047  38.918  1.00 18.27           C  
ATOM    717  CB  CYS L  94      29.446  24.280  39.302  1.00 19.69           C  
ATOM    718  SG  CYS L  94      30.629  24.787  38.015  1.00 25.52           S  
ATOM    719  C   CYS L  94      27.735  23.387  37.730  1.00 18.62           C  
ATOM    720  O   CYS L  94      28.089  23.058  36.598  1.00 18.51           O  
ATOM    721  N   GLN L  95      26.551  23.993  37.961  1.00 18.33           N  
ATOM    722  CA  GLN L  95      25.690  24.362  36.869  1.00 17.95           C  
ATOM    723  CB  GLN L  95      24.538  23.375  36.623  1.00 18.04           C  
ATOM    724  CG  GLN L  95      23.638  23.794  35.460  1.00 21.80           C  
ATOM    725  CD  GLN L  95      22.294  23.097  35.610  1.00 25.39           C  
ATOM    726  OE1 GLN L  95      21.388  23.298  34.804  1.00 28.48           O  
ATOM    727  NE2 GLN L  95      22.151  22.272  36.678  1.00 23.00           N  
ATOM    728  C   GLN L  95      25.013  25.648  37.235  1.00 18.27           C  
ATOM    729  O   GLN L  95      24.782  25.924  38.411  1.00 20.23           O  
ATOM    730  N   GLN L  96      24.671  26.473  36.224  1.00 17.43           N  
ATOM    731  CA  GLN L  96      23.960  27.694  36.476  1.00 17.02           C  
ATOM    732  CB  GLN L  96      24.695  28.943  35.949  1.00 16.70           C  
ATOM    733  CG  GLN L  96      24.970  28.933  34.440  1.00 16.81           C  
ATOM    734  CD  GLN L  96      23.719  29.367  33.688  1.00 16.99           C  
ATOM    735  OE1 GLN L  96      22.794  29.933  34.267  1.00 16.55           O  
ATOM    736  NE2 GLN L  96      23.692  29.092  32.356  1.00 15.57           N  
ATOM    737  C   GLN L  96      22.627  27.588  35.797  1.00 17.72           C  
ATOM    738  O   GLN L  96      22.533  27.102  34.672  1.00 18.09           O  
ATOM    739  N   TYR L  97      21.546  27.758  36.579  1.00 25.65           N  
ATOM    740  CA  TYR L  97      20.160  27.774  36.184  1.00 25.17           C  
ATOM    741  CB  TYR L  97      19.193  26.898  36.996  1.00 22.59           C  
ATOM    742  CG  TYR L  97      19.437  27.035  38.444  1.00 21.77           C  
ATOM    743  CD1 TYR L  97      18.854  28.047  39.160  1.00 21.82           C  
ATOM    744  CD2 TYR L  97      20.247  26.123  39.074  1.00 22.42           C  
ATOM    745  CE1 TYR L  97      19.076  28.148  40.509  1.00 23.82           C  
ATOM    746  CE2 TYR L  97      20.475  26.223  40.423  1.00 21.28           C  
ATOM    747  CZ  TYR L  97      19.888  27.237  41.139  1.00 25.49           C  
ATOM    748  OH  TYR L  97      20.114  27.347  42.524  1.00 25.21           O  
ATOM    749  C   TYR L  97      19.609  29.124  35.827  1.00 26.60           C  
ATOM    750  O   TYR L  97      18.415  29.253  35.577  1.00 28.02           O  
ATOM    751  N   TYR L  98      20.407  30.192  35.983  1.00 25.77           N  
ATOM    752  CA  TYR L  98      19.948  31.542  35.794  1.00 25.20           C  
ATOM    753  CB  TYR L  98      21.105  32.537  36.002  1.00 24.52           C  
ATOM    754  CG  TYR L  98      20.594  33.913  35.769  1.00 28.84           C  
ATOM    755  CD1 TYR L  98      19.975  34.622  36.772  1.00 29.28           C  
ATOM    756  CD2 TYR L  98      20.740  34.490  34.530  1.00 27.77           C  
ATOM    757  CE1 TYR L  98      19.509  35.895  36.535  1.00 27.88           C  
ATOM    758  CE2 TYR L  98      20.276  35.759  34.288  1.00 26.96           C  
ATOM    759  CZ  TYR L  98      19.657  36.464  35.292  1.00 29.08           C  
ATOM    760  OH  TYR L  98      19.177  37.768  35.053  1.00 26.82           O  
ATOM    761  C   TYR L  98      19.365  31.786  34.426  1.00 26.58           C  
ATOM    762  O   TYR L  98      18.266  32.333  34.330  1.00 27.56           O  
ATOM    763  N   THR L  99      20.052  31.398  33.330  1.00 24.90           N  
ATOM    764  CA  THR L  99      19.498  31.686  32.033  1.00 24.62           C  
ATOM    765  CB  THR L  99      20.133  32.870  31.365  1.00 23.13           C  
ATOM    766  OG1 THR L  99      19.405  33.227  30.199  1.00  0.00           O  
ATOM    767  CG2 THR L  99      21.580  32.504  30.995  1.00  0.00           C  
ATOM    768  C   THR L  99      19.721  30.511  31.131  1.00 26.22           C  
ATOM    769  O   THR L  99      20.461  29.587  31.461  1.00 27.49           O  
ATOM    770  N   TYR L 100      19.057  30.531  29.958  1.00 23.99           N  
ATOM    771  CA  TYR L 100      19.145  29.502  28.958  1.00 23.79           C  
ATOM    772  CB  TYR L 100      17.820  29.295  28.198  1.00 24.63           C  
ATOM    773  CG  TYR L 100      16.865  28.580  29.098  1.00 24.65           C  
ATOM    774  CD1 TYR L 100      16.507  29.103  30.318  1.00 26.20           C  
ATOM    775  CD2 TYR L 100      16.294  27.394  28.698  1.00 25.20           C  
ATOM    776  CE1 TYR L 100      15.623  28.437  31.137  1.00 27.00           C  
ATOM    777  CE2 TYR L 100      15.409  26.723  29.509  1.00 26.87           C  
ATOM    778  CZ  TYR L 100      15.073  27.243  30.736  1.00 29.58           C  
ATOM    779  OH  TYR L 100      14.167  26.559  31.573  1.00 28.58           O  
ATOM    780  C   TYR L 100      20.181  29.924  27.966  1.00 25.60           C  
ATOM    781  O   TYR L 100      20.294  31.110  27.662  1.00 26.24           O  
ATOM    782  N   PRO L 101      20.972  29.008  27.462  1.00 25.62           N  
ATOM    783  CA  PRO L 101      20.867  27.629  27.861  1.00 23.98           C  
ATOM    784  CD  PRO L 101      21.392  29.132  26.076  1.00 24.64           C  
ATOM    785  CB  PRO L 101      21.559  26.813  26.771  1.00 23.71           C  
ATOM    786  CG  PRO L 101      21.436  27.699  25.522  1.00 25.34           C  
ATOM    787  C   PRO L 101      21.466  27.407  29.211  1.00 26.11           C  
ATOM    788  O   PRO L 101      22.341  28.174  29.613  1.00 27.61           O  
ATOM    789  N   LEU L 102      21.017  26.356  29.925  1.00 23.99           N  
ATOM    790  CA  LEU L 102      21.574  26.094  31.218  1.00 22.40           C  
ATOM    791  CB  LEU L 102      20.801  25.046  32.038  1.00 19.65           C  
ATOM    792  CG  LEU L 102      19.396  25.506  32.469  1.00 22.84           C  
ATOM    793  CD1 LEU L 102      19.467  26.713  33.419  1.00 18.86           C  
ATOM    794  CD2 LEU L 102      18.489  25.753  31.258  1.00 18.21           C  
ATOM    795  C   LEU L 102      22.953  25.580  30.985  1.00 23.71           C  
ATOM    796  O   LEU L 102      23.197  24.900  29.987  1.00 22.50           O  
ATOM    797  N   THR L 103      23.913  25.892  31.884  1.00 17.61           N  
ATOM    798  CA  THR L 103      25.209  25.416  31.493  1.00 17.60           C  
ATOM    799  CB  THR L 103      26.139  26.533  31.112  1.00 17.77           C  
ATOM    800  OG1 THR L 103      25.545  27.356  30.124  1.00 19.78           O  
ATOM    801  CG2 THR L 103      27.413  25.921  30.521  1.00 18.69           C  
ATOM    802  C   THR L 103      25.859  24.720  32.651  1.00 17.74           C  
ATOM    803  O   THR L 103      25.563  25.007  33.810  1.00 16.86           O  
ATOM    804  N   PHE L 104      26.784  23.785  32.341  1.00 17.81           N  
ATOM    805  CA  PHE L 104      27.508  23.040  33.338  1.00 16.87           C  
ATOM    806  CB  PHE L 104      27.445  21.508  33.174  1.00 17.14           C  
ATOM    807  CG  PHE L 104      26.083  20.981  33.474  1.00 15.25           C  
ATOM    808  CD1 PHE L 104      25.744  20.631  34.757  1.00 16.88           C  
ATOM    809  CD2 PHE L 104      25.145  20.820  32.484  1.00 15.92           C  
ATOM    810  CE1 PHE L 104      24.495  20.137  35.046  1.00 17.23           C  
ATOM    811  CE2 PHE L 104      23.893  20.326  32.769  1.00 15.97           C  
ATOM    812  CZ  PHE L 104      23.562  19.982  34.053  1.00 16.48           C  
ATOM    813  C   PHE L 104      28.964  23.362  33.203  1.00 16.73           C  
ATOM    814  O   PHE L 104      29.434  23.753  32.135  1.00 17.48           O  
ATOM    815  N   GLY L 105      29.719  23.211  34.309  1.00 17.72           N  
ATOM    816  CA  GLY L 105      31.136  23.433  34.290  1.00 17.89           C  
ATOM    817  C   GLY L 105      31.765  22.181  33.757  1.00 17.89           C  
ATOM    818  O   GLY L 105      31.095  21.171  33.552  1.00 18.36           O  
ATOM    819  N   ALA L 106      33.091  22.228  33.532  1.00 18.11           N  
ATOM    820  CA  ALA L 106      33.875  21.154  32.987  1.00 19.56           C  
ATOM    821  CB  ALA L 106      35.337  21.562  32.745  1.00 13.55           C  
ATOM    822  C   ALA L 106      33.887  19.978  33.918  1.00 20.51           C  
ATOM    823  O   ALA L 106      33.960  18.834  33.474  1.00 19.90           O  
ATOM    824  N   GLY L 107      33.871  20.222  35.243  1.00 19.99           N  
ATOM    825  CA  GLY L 107      33.892  19.130  36.180  1.00 19.79           C  
ATOM    826  C   GLY L 107      35.250  19.048  36.809  1.00 18.96           C  
ATOM    827  O   GLY L 107      36.257  19.424  36.210  1.00 18.79           O  
ATOM    828  N   THR L 108      35.289  18.563  38.069  1.00 17.76           N  
ATOM    829  CA  THR L 108      36.522  18.381  38.781  1.00 17.99           C  
ATOM    830  CB  THR L 108      36.634  19.275  39.986  1.00 18.18           C  
ATOM    831  OG1 THR L 108      36.543  20.637  39.595  1.00 18.55           O  
ATOM    832  CG2 THR L 108      37.980  19.018  40.679  1.00 18.26           C  
ATOM    833  C   THR L 108      36.526  16.967  39.272  1.00 18.37           C  
ATOM    834  O   THR L 108      35.615  16.546  39.983  1.00 18.00           O  
ATOM    835  N   LYS L 109      37.569  16.193  38.918  1.00 18.50           N  
ATOM    836  CA  LYS L 109      37.619  14.815  39.315  1.00 19.52           C  
ATOM    837  CB  LYS L 109      38.322  13.916  38.286  1.00 19.06           C  
ATOM    838  CG  LYS L 109      38.372  12.450  38.706  1.00 20.62           C  
ATOM    839  CD  LYS L 109      38.893  11.513  37.617  1.00 24.18           C  
ATOM    840  CE  LYS L 109      38.993  10.058  38.075  1.00 27.59           C  
ATOM    841  NZ  LYS L 109      39.849   9.294  37.144  1.00 29.47           N1+
ATOM    842  C   LYS L 109      38.397  14.719  40.587  1.00 19.63           C  
ATOM    843  O   LYS L 109      39.522  15.208  40.685  1.00 20.61           O  
ATOM    844  N   LEU L 110      37.802  14.062  41.602  1.00 20.19           N  
ATOM    845  CA  LEU L 110      38.431  13.928  42.886  1.00 19.83           C  
ATOM    846  CB  LEU L 110      37.433  14.143  44.043  1.00 19.32           C  
ATOM    847  CG  LEU L 110      37.992  13.929  45.465  1.00 20.09           C  
ATOM    848  CD1 LEU L 110      39.105  14.927  45.813  1.00 20.82           C  
ATOM    849  CD2 LEU L 110      36.860  13.948  46.504  1.00 20.30           C  
ATOM    850  C   LEU L 110      38.989  12.541  43.002  1.00 20.73           C  
ATOM    851  O   LEU L 110      38.259  11.557  42.887  1.00 20.55           O  
ATOM    852  N   GLU L 111      40.315  12.442  43.240  1.00 20.07           N  
ATOM    853  CA  GLU L 111      40.994  11.182  43.381  1.00 22.07           C  
ATOM    854  CB  GLU L 111      42.239  11.063  42.485  1.00 24.43           C  
ATOM    855  CG  GLU L 111      41.910  11.110  40.994  1.00 29.60           C  
ATOM    856  CD  GLU L 111      43.209  11.046  40.207  1.00 34.60           C  
ATOM    857  OE1 GLU L 111      44.276  10.809  40.833  1.00 37.52           O  
ATOM    858  OE2 GLU L 111      43.150  11.233  38.963  1.00 37.35           O1-
ATOM    859  C   GLU L 111      41.469  11.110  44.800  1.00 21.90           C  
ATOM    860  O   GLU L 111      41.815  12.128  45.396  1.00 21.72           O  
ATOM    861  N   LEU L 112      41.498   9.893  45.380  1.00 20.47           N  
ATOM    862  CA  LEU L 112      41.858   9.747  46.763  1.00 19.41           C  
ATOM    863  CB  LEU L 112      40.857   8.840  47.516  1.00 19.28           C  
ATOM    864  CG  LEU L 112      41.081   8.606  49.026  1.00 21.22           C  
ATOM    865  CD1 LEU L 112      39.888   7.842  49.617  1.00 21.37           C  
ATOM    866  CD2 LEU L 112      42.394   7.872  49.339  1.00 20.18           C  
ATOM    867  C   LEU L 112      43.230   9.163  46.835  1.00 18.96           C  
ATOM    868  O   LEU L 112      43.563   8.232  46.105  1.00 18.76           O  
ATOM    869  N   LYS L 113      44.068   9.724  47.729  1.00 19.09           N  
ATOM    870  CA  LYS L 113      45.401   9.237  47.924  1.00 20.82           C  
ATOM    871  CB  LYS L 113      46.383  10.322  48.391  1.00 22.29           C  
ATOM    872  CG  LYS L 113      46.661  11.406  47.350  1.00 26.36           C  
ATOM    873  CD  LYS L 113      47.375  12.629  47.929  1.00 29.73           C  
ATOM    874  CE  LYS L 113      47.655  13.715  46.891  1.00 32.66           C  
ATOM    875  NZ  LYS L 113      48.585  13.197  45.861  1.00 34.12           N1+
ATOM    876  C   LYS L 113      45.327   8.205  49.041  1.00 22.37           C  
ATOM    877  O   LYS L 113      44.917   8.589  50.170  1.00 23.80           O  
ATOM    878  OXT LYS L 113      45.676   7.022  48.782  1.00  0.00           O1-
TER     879      LYS L 113 
ATOM    880  N   GLN H 114       8.732   5.735  45.547  1.00 38.47           N1+
ATOM    881  CA  GLN H 114       9.411   7.039  45.398  1.00 38.03           C  
ATOM    882  CB  GLN H 114      10.846   6.959  45.960  1.00 39.98           C  
ATOM    883  CG  GLN H 114      11.753   5.956  45.242  1.00 43.36           C  
ATOM    884  CD  GLN H 114      13.121   5.988  45.914  1.00 47.19           C  
ATOM    885  OE1 GLN H 114      14.109   5.508  45.361  1.00 47.77           O  
ATOM    886  NE2 GLN H 114      13.184   6.569  47.142  1.00 52.77           N  
ATOM    887  C   GLN H 114       9.425   7.490  43.972  1.00 36.46           C  
ATOM    888  O   GLN H 114       8.868   6.831  43.095  1.00 36.33           O  
ATOM    889  N   VAL H 115      10.050   8.653  43.710  1.00 34.69           N  
ATOM    890  CA  VAL H 115      10.082   9.203  42.385  1.00 32.11           C  
ATOM    891  CB  VAL H 115      10.541  10.629  42.375  1.00 32.08           C  
ATOM    892  CG1 VAL H 115      10.590  11.131  40.925  1.00 32.31           C  
ATOM    893  CG2 VAL H 115       9.626  11.449  43.300  1.00 30.39           C  
ATOM    894  C   VAL H 115      11.066   8.415  41.586  1.00 31.09           C  
ATOM    895  O   VAL H 115      12.168   8.127  42.055  1.00 30.71           O  
ATOM    896  N   GLN H 116      10.684   8.032  40.349  1.00 30.23           N  
ATOM    897  CA  GLN H 116      11.581   7.283  39.512  1.00 30.69           C  
ATOM    898  CB  GLN H 116      11.314   5.767  39.487  1.00 32.48           C  
ATOM    899  CG  GLN H 116      11.600   5.025  40.789  1.00 36.90           C  
ATOM    900  CD  GLN H 116      11.274   3.555  40.549  1.00 41.23           C  
ATOM    901  OE1 GLN H 116      12.145   2.693  40.637  1.00 43.52           O  
ATOM    902  NE2 GLN H 116       9.985   3.259  40.229  1.00 42.37           N  
ATOM    903  C   GLN H 116      11.409   7.720  38.090  1.00 28.74           C  
ATOM    904  O   GLN H 116      10.302   8.012  37.639  1.00 29.65           O  
ATOM    905  N   LEU H 117      12.535   7.778  37.349  1.00 26.07           N  
ATOM    906  CA  LEU H 117      12.529   8.085  35.947  1.00 24.81           C  
ATOM    907  CB  LEU H 117      13.399   9.310  35.610  1.00 24.64           C  
ATOM    908  CG  LEU H 117      12.897  10.624  36.241  1.00 25.20           C  
ATOM    909  CD1 LEU H 117      13.802  11.809  35.868  1.00 25.08           C  
ATOM    910  CD2 LEU H 117      11.423  10.881  35.891  1.00 25.61           C  
ATOM    911  C   LEU H 117      13.168   6.901  35.282  1.00 24.29           C  
ATOM    912  O   LEU H 117      14.353   6.639  35.484  1.00 24.38           O  
ATOM    913  N   GLN H 118      12.400   6.153  34.462  1.00 25.40           N  
ATOM    914  CA  GLN H 118      12.927   4.973  33.830  1.00 25.61           C  
ATOM    915  CB  GLN H 118      11.984   3.764  33.962  1.00 26.71           C  
ATOM    916  CG  GLN H 118      12.440   2.518  33.198  1.00 32.97           C  
ATOM    917  CD  GLN H 118      13.610   1.880  33.931  1.00 36.96           C  
ATOM    918  OE1 GLN H 118      13.867   2.171  35.099  1.00 39.65           O  
ATOM    919  NE2 GLN H 118      14.346   0.982  33.224  1.00 37.43           N  
ATOM    920  C   GLN H 118      13.092   5.246  32.370  1.00 24.94           C  
ATOM    921  O   GLN H 118      12.123   5.515  31.662  1.00 25.18           O  
ATOM    922  N   GLN H 119      14.349   5.172  31.883  1.00 22.87           N  
ATOM    923  CA  GLN H 119      14.617   5.432  30.498  1.00 22.08           C  
ATOM    924  CB  GLN H 119      15.909   6.233  30.261  1.00 21.06           C  
ATOM    925  CG  GLN H 119      15.830   7.649  30.844  1.00 20.00           C  
ATOM    926  CD  GLN H 119      17.139   8.376  30.570  1.00 20.89           C  
ATOM    927  OE1 GLN H 119      17.863   8.751  31.492  1.00 21.40           O  
ATOM    928  NE2 GLN H 119      17.449   8.598  29.265  1.00 20.31           N  
ATOM    929  C   GLN H 119      14.704   4.132  29.756  1.00 22.71           C  
ATOM    930  O   GLN H 119      14.861   3.067  30.351  1.00 22.72           O  
ATOM    931  N   SER H 120      14.581   4.205  28.415  1.00 23.52           N  
ATOM    932  CA  SER H 120      14.629   3.045  27.570  1.00 24.04           C  
ATOM    933  CB  SER H 120      14.038   3.280  26.171  1.00 25.37           C  
ATOM    934  OG  SER H 120      14.744   4.315  25.505  1.00 24.98           O  
ATOM    935  C   SER H 120      16.054   2.604  27.420  1.00 24.66           C  
ATOM    936  O   SER H 120      16.982   3.305  27.817  1.00 23.42           O  
ATOM    937  N   GLY H 121      16.251   1.407  26.828  1.00 23.28           N  
ATOM    938  CA  GLY H 121      17.542   0.779  26.719  1.00 22.06           C  
ATOM    939  C   GLY H 121      18.372   1.404  25.642  1.00 21.46           C  
ATOM    940  O   GLY H 121      17.908   2.173  24.800  1.00 22.57           O  
ATOM    941  N   PRO H 122      19.628   1.033  25.684  1.00 20.66           N  
ATOM    942  CA  PRO H 122      20.638   1.488  24.766  1.00 20.75           C  
ATOM    943  CD  PRO H 122      20.061  -0.128  26.441  1.00 20.49           C  
ATOM    944  CB  PRO H 122      21.930   0.813  25.221  1.00 21.02           C  
ATOM    945  CG  PRO H 122      21.433  -0.499  25.853  1.00 20.17           C  
ATOM    946  C   PRO H 122      20.304   1.083  23.368  1.00 21.58           C  
ATOM    947  O   PRO H 122      19.696   0.035  23.187  1.00 21.92           O  
ATOM    948  N   GLU H 123      20.689   1.903  22.368  1.00 21.23           N  
ATOM    949  CA  GLU H 123      20.396   1.511  21.024  1.00 21.61           C  
ATOM    950  CB  GLU H 123      19.138   2.163  20.431  1.00 23.95           C  
ATOM    951  CG  GLU H 123      17.860   1.698  21.123  1.00 29.95           C  
ATOM    952  CD  GLU H 123      16.678   2.100  20.262  1.00 34.62           C  
ATOM    953  OE1 GLU H 123      16.688   1.744  19.055  1.00 35.83           O  
ATOM    954  OE2 GLU H 123      15.750   2.763  20.793  1.00 35.24           O1-
ATOM    955  C   GLU H 123      21.534   1.860  20.131  1.00 20.53           C  
ATOM    956  O   GLU H 123      22.316   2.771  20.402  1.00 20.55           O  
ATOM    957  N   VAL H 124      21.664   1.083  19.041  1.00 20.30           N  
ATOM    958  CA  VAL H 124      22.647   1.370  18.047  1.00 20.69           C  
ATOM    959  CB  VAL H 124      23.523   0.202  17.692  1.00 21.04           C  
ATOM    960  CG1 VAL H 124      22.673  -0.889  17.021  1.00 32.68           C  
ATOM    961  CG2 VAL H 124      24.673   0.714  16.812  1.00 33.61           C  
ATOM    962  C   VAL H 124      21.865   1.762  16.836  1.00 21.43           C  
ATOM    963  O   VAL H 124      20.876   1.116  16.490  1.00 20.71           O  
ATOM    964  N   VAL H 125      22.259   2.873  16.189  1.00 20.97           N  
ATOM    965  CA  VAL H 125      21.561   3.313  15.018  1.00 21.86           C  
ATOM    966  CB  VAL H 125      20.605   4.441  15.276  1.00 23.97           C  
ATOM    967  CG1 VAL H 125      19.388   3.888  16.033  1.00 24.63           C  
ATOM    968  CG2 VAL H 125      21.342   5.524  16.078  1.00 25.13           C  
ATOM    969  C   VAL H 125      22.569   3.745  14.000  1.00 22.13           C  
ATOM    970  O   VAL H 125      23.681   4.148  14.335  1.00 21.65           O  
ATOM    971  N   ARG H 126      22.199   3.644  12.708  1.00 23.46           N  
ATOM    972  CA  ARG H 126      23.084   3.989  11.630  1.00 24.66           C  
ATOM    973  CB  ARG H 126      22.751   3.283  10.306  1.00 26.30           C  
ATOM    974  CG  ARG H 126      23.201   1.820  10.279  1.00 30.31           C  
ATOM    975  CD  ARG H 126      22.689   1.035   9.070  1.00 34.05           C  
ATOM    976  NE  ARG H 126      22.599   1.981   7.922  1.00 33.22           N  
ATOM    977  CZ  ARG H 126      23.685   2.219   7.130  1.00 36.96           C  
ATOM    978  NH1 ARG H 126      24.870   1.586   7.375  1.00 37.54           N1+
ATOM    979  NH2 ARG H 126      23.584   3.103   6.096  1.00 37.87           N  
ATOM    980  C   ARG H 126      23.039   5.464  11.409  1.00 23.55           C  
ATOM    981  O   ARG H 126      22.115   6.152  11.831  1.00 22.31           O  
ATOM    982  N   PRO H 127      24.044   5.976  10.761  1.00 22.63           N  
ATOM    983  CA  PRO H 127      24.082   7.389  10.534  1.00 22.84           C  
ATOM    984  CD  PRO H 127      25.375   5.394  10.834  1.00 24.00           C  
ATOM    985  CB  PRO H 127      25.488   7.685  10.019  1.00 24.10           C  
ATOM    986  CG  PRO H 127      26.346   6.575  10.660  1.00 24.34           C  
ATOM    987  C   PRO H 127      22.977   7.809   9.621  1.00 22.96           C  
ATOM    988  O   PRO H 127      22.650   7.065   8.699  1.00 23.41           O  
ATOM    989  N   GLY H 128      22.380   8.989   9.877  1.00 23.67           N  
ATOM    990  CA  GLY H 128      21.347   9.510   9.030  1.00 23.83           C  
ATOM    991  C   GLY H 128      20.009   9.053   9.523  1.00 25.00           C  
ATOM    992  O   GLY H 128      18.981   9.553   9.068  1.00 25.97           O  
ATOM    993  N   VAL H 129      19.978   8.096  10.471  1.00 23.76           N  
ATOM    994  CA  VAL H 129      18.722   7.601  10.968  1.00 24.99           C  
ATOM    995  CB  VAL H 129      18.725   6.204  11.523  1.00 25.72           C  
ATOM    996  CG1 VAL H 129      19.158   5.218  10.433  1.00 25.48           C  
ATOM    997  CG2 VAL H 129      19.565   6.179  12.809  1.00 21.25           C  
ATOM    998  C   VAL H 129      18.292   8.451  12.114  1.00 26.04           C  
ATOM    999  O   VAL H 129      18.989   9.378  12.524  1.00 26.62           O  
ATOM   1000  N   SER H 130      17.080   8.165  12.626  1.00 26.34           N  
ATOM   1001  CA  SER H 130      16.567   8.860  13.766  0.90 27.38           C  
ATOM   1002  CB  SER H 130      15.227   9.565  13.496  0.90 29.29           C  
ATOM   1003  OG  SER H 130      15.399  10.577  12.514  0.90 32.96           O  
ATOM   1004  C   SER H 130      16.334   7.838  14.837  1.00 27.32           C  
ATOM   1005  O   SER H 130      16.182   6.650  14.554  1.00 28.34           O  
ATOM   1006  N   VAL H 131      16.349   8.277  16.113  1.00 26.72           N  
ATOM   1007  CA  VAL H 131      16.100   7.380  17.205  1.00 27.39           C  
ATOM   1008  CB  VAL H 131      17.348   6.981  17.936  1.00 27.16           C  
ATOM   1009  CG1 VAL H 131      17.991   8.242  18.534  1.00 27.27           C  
ATOM   1010  CG2 VAL H 131      16.990   5.910  18.979  1.00 28.86           C  
ATOM   1011  C   VAL H 131      15.201   8.088  18.170  1.00 27.44           C  
ATOM   1012  O   VAL H 131      15.270   9.308  18.322  1.00 28.24           O  
ATOM   1013  N   ARG H 132      14.302   7.339  18.838  1.00 26.42           N  
ATOM   1014  CA  ARG H 132      13.435   7.967  19.790  1.00 26.54           C  
ATOM   1015  CB  ARG H 132      11.950   7.915  19.387  1.00 27.40           C  
ATOM   1016  CG  ARG H 132      11.031   8.737  20.292  1.00 28.39           C  
ATOM   1017  CD  ARG H 132       9.562   8.672  19.873  1.00 30.49           C  
ATOM   1018  NE  ARG H 132       9.048   7.326  20.253  1.00  0.00           N  
ATOM   1019  CZ  ARG H 132       7.859   6.884  19.748  1.00  0.00           C  
ATOM   1020  NH1 ARG H 132       7.161   7.671  18.880  1.00  0.00           N1+
ATOM   1021  NH2 ARG H 132       7.375   5.659  20.107  1.00  0.00           N  
ATOM   1022  C   ARG H 132      13.599   7.226  21.077  1.00 26.26           C  
ATOM   1023  O   ARG H 132      13.457   6.005  21.119  1.00 27.63           O  
ATOM   1024  N   ILE H 133      13.893   7.955  22.171  1.00 24.90           N  
ATOM   1025  CA  ILE H 133      14.119   7.331  23.443  1.00 25.20           C  
ATOM   1026  CB  ILE H 133      15.526   7.525  23.947  1.00 25.45           C  
ATOM   1027  CG1 ILE H 133      15.868   9.014  24.119  1.00 25.87           C  
ATOM   1028  CG2 ILE H 133      16.465   6.788  22.976  1.00 26.49           C  
ATOM   1029  CD1 ILE H 133      17.238   9.253  24.759  1.00 23.54           C  
ATOM   1030  C   ILE H 133      13.113   7.862  24.415  1.00 25.10           C  
ATOM   1031  O   ILE H 133      12.603   8.970  24.253  1.00 25.05           O  
ATOM   1032  N   SER H 134      12.768   7.054  25.441  1.00 24.50           N  
ATOM   1033  CA  SER H 134      11.702   7.441  26.322  1.00 24.63           C  
ATOM   1034  CB  SER H 134      10.510   6.474  26.263  1.00 25.04           C  
ATOM   1035  OG  SER H 134      10.933   5.162  26.604  1.00 25.07           O  
ATOM   1036  C   SER H 134      12.154   7.537  27.747  1.00 24.10           C  
ATOM   1037  O   SER H 134      13.202   7.022  28.131  1.00 22.43           O  
ATOM   1038  N   CYS H 135      11.352   8.265  28.558  1.00 24.17           N  
ATOM   1039  CA  CYS H 135      11.614   8.453  29.957  1.00 24.90           C  
ATOM   1040  CB  CYS H 135      12.213   9.850  30.249  1.00 25.32           C  
ATOM   1041  SG  CYS H 135      12.577  10.165  32.000  1.00 26.99           S  
ATOM   1042  C   CYS H 135      10.287   8.329  30.653  1.00 25.43           C  
ATOM   1043  O   CYS H 135       9.413   9.184  30.500  1.00 25.81           O  
ATOM   1044  N   LYS H 136      10.101   7.257  31.450  1.00 25.87           N  
ATOM   1045  CA  LYS H 136       8.828   7.049  32.084  1.00 28.28           C  
ATOM   1046  CB  LYS H 136       8.374   5.583  32.089  1.00 29.45           C  
ATOM   1047  CG  LYS H 136       6.980   5.407  32.689  1.00 33.01           C  
ATOM   1048  CD  LYS H 136       6.329   4.069  32.353  1.00 36.94           C  
ATOM   1049  CE  LYS H 136       4.938   3.912  32.963  1.00 39.86           C  
ATOM   1050  NZ  LYS H 136       4.295   2.681  32.454  1.00 40.39           N1+
ATOM   1051  C   LYS H 136       8.909   7.499  33.506  1.00 28.10           C  
ATOM   1052  O   LYS H 136       9.798   7.094  34.250  1.00 28.69           O  
ATOM   1053  N   GLY H 137       7.945   8.340  33.926  1.00 28.75           N  
ATOM   1054  CA  GLY H 137       7.991   8.869  35.257  1.00 29.14           C  
ATOM   1055  C   GLY H 137       6.964   8.190  36.099  1.00 30.37           C  
ATOM   1056  O   GLY H 137       5.891   7.818  35.626  1.00 30.72           O  
ATOM   1057  N   SER H 138       7.291   8.015  37.396  1.00 29.89           N  
ATOM   1058  CA  SER H 138       6.371   7.401  38.303  1.00 30.52           C  
ATOM   1059  CB  SER H 138       6.462   5.868  38.294  1.00 31.00           C  
ATOM   1060  OG  SER H 138       7.786   5.463  38.603  1.00 31.82           O  
ATOM   1061  C   SER H 138       6.684   7.893  39.682  1.00 30.11           C  
ATOM   1062  O   SER H 138       7.779   8.387  39.949  1.00 29.38           O  
ATOM   1063  N   GLY H 139       5.720   7.714  40.610  1.00 36.79           N  
ATOM   1064  CA  GLY H 139       5.930   8.008  41.998  1.00 35.70           C  
ATOM   1065  C   GLY H 139       5.488   9.400  42.295  1.00 36.04           C  
ATOM   1066  O   GLY H 139       5.346   9.771  43.459  1.00 37.34           O  
ATOM   1067  N   TYR H 140       5.259  10.213  41.250  1.00 32.10           N  
ATOM   1068  CA  TYR H 140       4.865  11.568  41.490  1.00 31.31           C  
ATOM   1069  CB  TYR H 140       6.047  12.555  41.467  1.00 30.26           C  
ATOM   1070  CG  TYR H 140       6.696  12.483  40.126  1.00 29.42           C  
ATOM   1071  CD1 TYR H 140       7.530  11.434  39.808  1.00 28.43           C  
ATOM   1072  CD2 TYR H 140       6.483  13.469  39.190  1.00 30.38           C  
ATOM   1073  CE1 TYR H 140       8.133  11.366  38.573  1.00 29.60           C  
ATOM   1074  CE2 TYR H 140       7.084  13.405  37.955  1.00 31.24           C  
ATOM   1075  CZ  TYR H 140       7.910  12.352  37.643  1.00 30.43           C  
ATOM   1076  OH  TYR H 140       8.526  12.285  36.376  1.00 32.53           O  
ATOM   1077  C   TYR H 140       3.894  11.976  40.432  1.00 32.46           C  
ATOM   1078  O   TYR H 140       3.654  11.247  39.469  1.00 33.20           O  
ATOM   1079  N   THR H 141       3.289  13.167  40.602  1.00 33.36           N  
ATOM   1080  CA  THR H 141       2.364  13.630  39.617  1.00 35.46           C  
ATOM   1081  CB  THR H 141       1.482  14.739  40.106  1.00 36.35           C  
ATOM   1082  OG1 THR H 141       0.753  14.308  41.246  1.00 42.12           O  
ATOM   1083  CG2 THR H 141       0.505  15.128  38.983  1.00 35.08           C  
ATOM   1084  C   THR H 141       3.184  14.119  38.467  1.00 36.57           C  
ATOM   1085  O   THR H 141       3.927  15.094  38.563  1.00 38.24           O  
ATOM   1086  N   PHE H 142       3.031  13.424  37.328  1.00 37.27           N  
ATOM   1087  CA  PHE H 142       3.784  13.631  36.129  1.00 36.66           C  
ATOM   1088  CB  PHE H 142       3.367  12.603  35.058  1.00 36.74           C  
ATOM   1089  CG  PHE H 142       4.187  12.755  33.826  1.00 35.28           C  
ATOM   1090  CD1 PHE H 142       5.511  12.379  33.811  1.00 35.41           C  
ATOM   1091  CD2 PHE H 142       3.616  13.236  32.672  1.00 32.62           C  
ATOM   1092  CE1 PHE H 142       6.263  12.509  32.668  1.00 32.98           C  
ATOM   1093  CE2 PHE H 142       4.362  13.367  31.525  1.00 33.63           C  
ATOM   1094  CZ  PHE H 142       5.688  13.006  31.524  1.00 34.02           C  
ATOM   1095  C   PHE H 142       3.553  15.024  35.613  1.00 35.23           C  
ATOM   1096  O   PHE H 142       4.496  15.707  35.217  1.00 36.20           O  
ATOM   1097  N   THR H 143       2.292  15.490  35.641  1.00 34.93           N  
ATOM   1098  CA  THR H 143       1.888  16.767  35.116  1.00 34.42           C  
ATOM   1099  CB  THR H 143       0.401  16.965  35.184  1.00 35.45           C  
ATOM   1100  OG1 THR H 143      -0.037  16.951  36.534  1.00 46.83           O  
ATOM   1101  CG2 THR H 143      -0.281  15.833  34.398  1.00 33.16           C  
ATOM   1102  C   THR H 143       2.527  17.891  35.878  1.00 35.86           C  
ATOM   1103  O   THR H 143       2.715  18.979  35.339  1.00 35.82           O  
ATOM   1104  N   ASP H 144       2.836  17.680  37.168  1.00 35.41           N  
ATOM   1105  CA  ASP H 144       3.353  18.727  38.006  1.00 35.81           C  
ATOM   1106  CB  ASP H 144       3.431  18.333  39.492  1.00 37.73           C  
ATOM   1107  CG  ASP H 144       2.018  18.361  40.060  1.00 47.57           C  
ATOM   1108  OD1 ASP H 144       1.062  18.036  39.307  1.00 49.65           O  
ATOM   1109  OD2 ASP H 144       1.874  18.733  41.256  1.00 46.03           O1-
ATOM   1110  C   ASP H 144       4.720  19.214  37.594  1.00 37.25           C  
ATOM   1111  O   ASP H 144       5.015  20.393  37.778  1.00 37.45           O  
ATOM   1112  N   TYR H 145       5.601  18.358  37.034  1.00 35.89           N  
ATOM   1113  CA  TYR H 145       6.955  18.814  36.827  1.00 34.21           C  
ATOM   1114  CB  TYR H 145       7.977  17.922  37.546  1.00 33.78           C  
ATOM   1115  CG  TYR H 145       7.679  17.912  39.005  1.00 36.87           C  
ATOM   1116  CD1 TYR H 145       6.586  17.226  39.484  1.00 39.71           C  
ATOM   1117  CD2 TYR H 145       8.501  18.560  39.896  1.00 38.65           C  
ATOM   1118  CE1 TYR H 145       6.311  17.201  40.832  1.00 41.56           C  
ATOM   1119  CE2 TYR H 145       8.233  18.539  41.244  1.00 40.38           C  
ATOM   1120  CZ  TYR H 145       7.136  17.858  41.715  1.00 42.85           C  
ATOM   1121  OH  TYR H 145       6.860  17.833  43.099  1.00 46.58           O  
ATOM   1122  C   TYR H 145       7.370  18.769  35.377  1.00 35.12           C  
ATOM   1123  O   TYR H 145       6.917  17.909  34.621  1.00 37.52           O  
ATOM   1124  N   ALA H 146       8.246  19.733  34.966  1.00 25.20           N  
ATOM   1125  CA  ALA H 146       8.851  19.743  33.663  1.00 24.09           C  
ATOM   1126  CB  ALA H 146       9.479  21.097  33.292  1.00 24.40           C  
ATOM   1127  C   ALA H 146       9.935  18.708  33.600  1.00 24.21           C  
ATOM   1128  O   ALA H 146      10.538  18.352  34.611  1.00 24.82           O  
ATOM   1129  N   MET H 147      10.207  18.205  32.378  1.00 22.33           N  
ATOM   1130  CA  MET H 147      11.210  17.200  32.150  1.00 20.69           C  
ATOM   1131  CB  MET H 147      10.668  15.998  31.358  1.00 21.28           C  
ATOM   1132  CG  MET H 147      11.718  14.939  31.011  1.00 28.07           C  
ATOM   1133  SD  MET H 147      12.207  13.847  32.379  1.00  0.00           S  
ATOM   1134  CE  MET H 147      10.694  12.845  32.309  1.00  0.00           C  
ATOM   1135  C   MET H 147      12.286  17.798  31.290  1.00 20.95           C  
ATOM   1136  O   MET H 147      12.006  18.338  30.219  1.00 21.25           O  
ATOM   1137  N   HIS H 148      13.557  17.679  31.731  1.00 19.18           N  
ATOM   1138  CA  HIS H 148      14.669  18.225  30.996  1.00 18.91           C  
ATOM   1139  ND1 HIS H 148      14.162  20.430  33.428  1.00 20.89           N  
ATOM   1140  CG  HIS H 148      15.051  20.344  32.382  1.00 19.60           C  
ATOM   1141  CB  HIS H 148      15.631  19.061  31.863  1.00 19.21           C  
ATOM   1142  NE2 HIS H 148      14.541  22.512  32.753  1.00 21.59           N  
ATOM   1143  CD2 HIS H 148      15.271  21.625  31.981  1.00 21.94           C  
ATOM   1144  CE1 HIS H 148      13.891  21.747  33.607  1.00 22.45           C  
ATOM   1145  C   HIS H 148      15.485  17.091  30.448  1.00 18.68           C  
ATOM   1146  O   HIS H 148      15.417  15.964  30.936  1.00 18.71           O  
ATOM   1147  N   TRP H 149      16.277  17.360  29.388  1.00 18.44           N  
ATOM   1148  CA  TRP H 149      17.093  16.330  28.797  1.00 19.38           C  
ATOM   1149  CB  TRP H 149      16.650  15.955  27.375  1.00 20.02           C  
ATOM   1150  CG  TRP H 149      15.284  15.312  27.346  1.00 22.06           C  
ATOM   1151  CD2 TRP H 149      15.056  13.894  27.354  1.00 22.15           C  
ATOM   1152  CD1 TRP H 149      14.054  15.902  27.317  1.00 22.18           C  
ATOM   1153  NE1 TRP H 149      13.073  14.939  27.311  1.00 23.25           N  
ATOM   1154  CE2 TRP H 149      13.675  13.699  27.333  1.00 22.99           C  
ATOM   1155  CE3 TRP H 149      15.924  12.840  27.378  1.00 21.50           C  
ATOM   1156  CZ2 TRP H 149      13.140  12.443  27.335  1.00 22.14           C  
ATOM   1157  CZ3 TRP H 149      15.381  11.574  27.380  1.00 20.86           C  
ATOM   1158  CH2 TRP H 149      14.015  11.381  27.358  1.00 22.46           C  
ATOM   1159  C   TRP H 149      18.503  16.834  28.733  1.00 18.86           C  
ATOM   1160  O   TRP H 149      18.737  18.001  28.420  1.00 18.11           O  
ATOM   1161  N   VAL H 150      19.483  15.954  29.036  1.00 18.08           N  
ATOM   1162  CA  VAL H 150      20.867  16.349  29.051  1.00 16.41           C  
ATOM   1163  CB  VAL H 150      21.423  16.454  30.444  1.00 17.02           C  
ATOM   1164  CG1 VAL H 150      22.917  16.806  30.361  1.00 16.70           C  
ATOM   1165  CG2 VAL H 150      20.586  17.478  31.233  1.00 15.63           C  
ATOM   1166  C   VAL H 150      21.689  15.328  28.311  1.00 17.16           C  
ATOM   1167  O   VAL H 150      21.417  14.127  28.369  1.00 16.69           O  
ATOM   1168  N   LYS H 151      22.738  15.796  27.599  1.00 17.48           N  
ATOM   1169  CA  LYS H 151      23.587  14.919  26.833  1.00 18.13           C  
ATOM   1170  CB  LYS H 151      23.841  15.436  25.408  1.00 17.23           C  
ATOM   1171  CG  LYS H 151      24.732  14.523  24.566  1.00 18.30           C  
ATOM   1172  CD  LYS H 151      24.739  14.878  23.077  1.00 18.34           C  
ATOM   1173  CE  LYS H 151      25.886  15.798  22.665  1.00 17.48           C  
ATOM   1174  NZ  LYS H 151      25.873  15.984  21.198  1.00 16.17           N1+
ATOM   1175  C   LYS H 151      24.924  14.839  27.510  1.00 18.88           C  
ATOM   1176  O   LYS H 151      25.449  15.842  27.984  1.00 20.33           O  
ATOM   1177  N   GLN H 152      25.504  13.623  27.594  1.00 19.38           N  
ATOM   1178  CA  GLN H 152      26.808  13.490  28.182  1.00 20.17           C  
ATOM   1179  CB  GLN H 152      26.834  12.680  29.491  1.00 18.44           C  
ATOM   1180  CG  GLN H 152      28.239  12.563  30.085  1.00 18.29           C  
ATOM   1181  CD  GLN H 152      28.139  11.918  31.460  1.00 20.50           C  
ATOM   1182  OE1 GLN H 152      27.409  10.949  31.659  1.00 19.71           O  
ATOM   1183  NE2 GLN H 152      28.892  12.482  32.443  1.00 20.68           N  
ATOM   1184  C   GLN H 152      27.675  12.772  27.203  1.00 22.51           C  
ATOM   1185  O   GLN H 152      27.414  11.624  26.849  1.00 21.53           O  
ATOM   1186  N   SER H 153      28.749  13.451  26.755  1.00 26.13           N  
ATOM   1187  CA  SER H 153      29.659  12.898  25.795  1.00 30.84           C  
ATOM   1188  CB  SER H 153      30.487  13.960  25.054  1.00 32.22           C  
ATOM   1189  OG  SER H 153      29.633  14.816  24.315  1.00 30.82           O  
ATOM   1190  C   SER H 153      30.634  12.021  26.513  1.00 33.90           C  
ATOM   1191  O   SER H 153      30.676  11.982  27.741  1.00 35.05           O  
ATOM   1192  N   HIS H 154      31.466  11.296  25.740  1.00 38.22           N  
ATOM   1193  CA  HIS H 154      32.419  10.396  26.320  1.00 39.20           C  
ATOM   1194  ND1 HIS H 154      35.611  10.073  24.879  1.00 47.06           N  
ATOM   1195  CG  HIS H 154      34.283  10.177  24.527  1.00 42.33           C  
ATOM   1196  CB  HIS H 154      33.173   9.521  25.296  1.00 40.56           C  
ATOM   1197  NE2 HIS H 154      35.542  11.282  23.016  1.00 45.72           N  
ATOM   1198  CD2 HIS H 154      34.259  10.919  23.387  1.00 44.90           C  
ATOM   1199  CE1 HIS H 154      36.319  10.750  23.943  1.00 46.12           C  
ATOM   1200  C   HIS H 154      33.389  11.195  27.147  1.00 38.33           C  
ATOM   1201  O   HIS H 154      33.881  10.706  28.161  1.00 38.12           O  
ATOM   1202  N   ALA H 155      33.673  12.449  26.737  1.00 38.44           N  
ATOM   1203  CA  ALA H 155      34.536  13.372  27.435  1.00 39.73           C  
ATOM   1204  CB  ALA H 155      34.667  14.729  26.720  1.00 41.42           C  
ATOM   1205  C   ALA H 155      33.910  13.601  28.772  1.00 39.84           C  
ATOM   1206  O   ALA H 155      34.576  13.897  29.765  1.00 39.92           O  
ATOM   1207  N   LYS H 156      32.580  13.435  28.807  1.00 38.64           N  
ATOM   1208  CA  LYS H 156      31.783  13.584  29.983  1.00 37.89           C  
ATOM   1209  CB  LYS H 156      32.444  13.002  31.243  1.00 38.42           C  
ATOM   1210  CG  LYS H 156      32.571  11.479  31.204  1.00 41.35           C  
ATOM   1211  CD  LYS H 156      33.378  10.918  32.372  1.00 43.58           C  
ATOM   1212  CE  LYS H 156      32.879  11.422  33.727  1.00 25.43           C  
ATOM   1213  NZ  LYS H 156      31.452  11.069  33.904  1.00 24.60           N1+
ATOM   1214  C   LYS H 156      31.410  15.002  30.269  1.00 35.65           C  
ATOM   1215  O   LYS H 156      31.022  15.312  31.391  1.00 35.96           O  
ATOM   1216  N   SER H 157      31.484  15.914  29.284  1.00 32.26           N  
ATOM   1217  CA  SER H 157      30.928  17.201  29.572  1.00 29.55           C  
ATOM   1218  CB  SER H 157      31.378  18.309  28.608  1.00 32.15           C  
ATOM   1219  OG  SER H 157      30.935  18.019  27.291  1.00 29.59           O  
ATOM   1220  C   SER H 157      29.434  17.048  29.466  1.00 26.99           C  
ATOM   1221  O   SER H 157      28.937  16.255  28.667  1.00 27.77           O  
ATOM   1222  N   LEU H 158      28.674  17.807  30.284  1.00 24.29           N  
ATOM   1223  CA  LEU H 158      27.238  17.708  30.292  1.00 20.32           C  
ATOM   1224  CB  LEU H 158      26.641  17.756  31.711  1.00 19.41           C  
ATOM   1225  CG  LEU H 158      26.950  16.514  32.569  1.00 17.36           C  
ATOM   1226  CD1 LEU H 158      26.384  16.658  33.988  1.00 17.27           C  
ATOM   1227  CD2 LEU H 158      26.437  15.238  31.889  1.00 17.67           C  
ATOM   1228  C   LEU H 158      26.677  18.877  29.533  1.00 21.51           C  
ATOM   1229  O   LEU H 158      27.127  20.009  29.702  1.00 19.34           O  
ATOM   1230  N   ASP H 159      25.677  18.615  28.659  1.00 19.91           N  
ATOM   1231  CA  ASP H 159      25.067  19.642  27.855  1.00 19.86           C  
ATOM   1232  CB  ASP H 159      25.280  19.423  26.346  1.00 21.19           C  
ATOM   1233  CG  ASP H 159      26.768  19.458  26.014  1.00 22.39           C  
ATOM   1234  OD1 ASP H 159      27.528  20.176  26.716  1.00 33.37           O  
ATOM   1235  OD2 ASP H 159      27.161  18.754  25.045  1.00 36.08           O1-
ATOM   1236  C   ASP H 159      23.574  19.565  28.048  1.00 19.23           C  
ATOM   1237  O   ASP H 159      23.002  18.479  28.064  1.00 20.12           O  
ATOM   1238  N   TRP H 160      22.894  20.725  28.175  1.00 17.96           N  
ATOM   1239  CA  TRP H 160      21.466  20.750  28.361  1.00 17.84           C  
ATOM   1240  CB  TRP H 160      21.026  21.961  29.194  1.00 18.07           C  
ATOM   1241  CG  TRP H 160      19.540  22.113  29.379  1.00 18.16           C  
ATOM   1242  CD2 TRP H 160      18.741  23.071  28.671  1.00 18.64           C  
ATOM   1243  CD1 TRP H 160      18.702  21.463  30.236  1.00 18.64           C  
ATOM   1244  NE1 TRP H 160      17.428  21.960  30.108  1.00 18.39           N  
ATOM   1245  CE2 TRP H 160      17.437  22.952  29.149  1.00 19.34           C  
ATOM   1246  CE3 TRP H 160      19.068  23.985  27.711  1.00 19.43           C  
ATOM   1247  CZ2 TRP H 160      16.434  23.747  28.672  1.00 20.85           C  
ATOM   1248  CZ3 TRP H 160      18.052  24.778  27.223  1.00 20.44           C  
ATOM   1249  CH2 TRP H 160      16.759  24.663  27.693  1.00 20.98           C  
ATOM   1250  C   TRP H 160      20.816  20.862  27.012  1.00 17.56           C  
ATOM   1251  O   TRP H 160      21.109  21.781  26.252  1.00 17.48           O  
ATOM   1252  N   ILE H 161      19.985  19.859  26.652  1.00 17.71           N  
ATOM   1253  CA  ILE H 161      19.268  19.801  25.406  1.00 17.87           C  
ATOM   1254  CB  ILE H 161      18.790  18.411  25.096  1.00 19.05           C  
ATOM   1255  CG1 ILE H 161      19.977  17.437  25.009  1.00 20.89           C  
ATOM   1256  CG2 ILE H 161      17.966  18.472  23.801  1.00 21.55           C  
ATOM   1257  CD1 ILE H 161      19.559  15.968  24.976  1.00 20.79           C  
ATOM   1258  C   ILE H 161      18.060  20.694  25.371  1.00 17.58           C  
ATOM   1259  O   ILE H 161      17.877  21.458  24.424  1.00 17.87           O  
ATOM   1260  N   GLY H 162      17.194  20.617  26.407  1.00 17.36           N  
ATOM   1261  CA  GLY H 162      15.972  21.383  26.398  1.00 18.37           C  
ATOM   1262  C   GLY H 162      15.037  20.826  27.433  1.00 18.72           C  
ATOM   1263  O   GLY H 162      15.385  19.910  28.178  1.00 18.29           O  
ATOM   1264  N   VAL H 163      13.809  21.387  27.508  1.00 19.59           N  
ATOM   1265  CA  VAL H 163      12.854  20.927  28.479  1.00 19.42           C  
ATOM   1266  CB  VAL H 163      12.799  21.794  29.702  1.00 19.41           C  
ATOM   1267  CG1 VAL H 163      12.378  23.209  29.265  1.00 15.32           C  
ATOM   1268  CG2 VAL H 163      11.842  21.151  30.721  1.00 15.16           C  
ATOM   1269  C   VAL H 163      11.489  20.953  27.870  1.00 20.65           C  
ATOM   1270  O   VAL H 163      11.232  21.688  26.917  1.00 20.99           O  
ATOM   1271  N   ILE H 164      10.573  20.113  28.395  1.00 20.55           N  
ATOM   1272  CA  ILE H 164       9.220  20.132  27.921  1.00 22.28           C  
ATOM   1273  CB  ILE H 164       8.816  18.942  27.100  1.00 22.22           C  
ATOM   1274  CG1 ILE H 164       7.432  19.199  26.469  1.00 21.69           C  
ATOM   1275  CG2 ILE H 164       8.900  17.685  27.982  1.00 22.37           C  
ATOM   1276  CD1 ILE H 164       7.055  18.203  25.372  1.00 24.11           C  
ATOM   1277  C   ILE H 164       8.320  20.190  29.115  1.00 23.29           C  
ATOM   1278  O   ILE H 164       8.634  19.648  30.175  1.00 22.91           O  
ATOM   1279  N   GLY H 165       7.174  20.886  28.975  1.00 24.13           N  
ATOM   1280  CA  GLY H 165       6.239  20.963  30.061  1.00 25.64           C  
ATOM   1281  C   GLY H 165       5.108  20.057  29.702  1.00 26.67           C  
ATOM   1282  O   GLY H 165       4.393  20.294  28.737  1.00 26.86           O  
ATOM   1283  N   THR H 166       4.922  18.949  30.450  1.00 24.54           N  
ATOM   1284  CA  THR H 166       4.063  17.861  30.028  1.00 25.77           C  
ATOM   1285  CB  THR H 166       4.044  16.741  31.025  1.00 25.63           C  
ATOM   1286  OG1 THR H 166       3.452  17.180  32.238  1.00  0.00           O  
ATOM   1287  CG2 THR H 166       5.490  16.286  31.283  1.00  0.00           C  
ATOM   1288  C   THR H 166       2.635  18.234  29.803  1.00 28.59           C  
ATOM   1289  O   THR H 166       2.029  17.797  28.822  1.00 29.45           O  
ATOM   1290  N   ASP H 167       2.021  19.013  30.702  1.00 32.22           N  
ATOM   1291  CA  ASP H 167       0.616  19.193  30.485  1.00 34.70           C  
ATOM   1292  CB  ASP H 167      -0.111  19.968  31.591  1.00 20.31           C  
ATOM   1293  CG  ASP H 167      -1.600  19.800  31.308  1.00 24.31           C  
ATOM   1294  OD1 ASP H 167      -1.950  18.811  30.609  1.00  0.00           O  
ATOM   1295  OD2 ASP H 167      -2.406  20.645  31.782  1.00  0.00           O1-
ATOM   1296  C   ASP H 167       0.351  19.929  29.212  1.00 35.93           C  
ATOM   1297  O   ASP H 167      -0.445  19.487  28.383  1.00 37.49           O  
ATOM   1298  N   ASN H 168       1.004  21.093  29.041  1.00 38.16           N  
ATOM   1299  CA  ASN H 168       0.766  21.925  27.900  1.00 38.18           C  
ATOM   1300  CB  ASN H 168       1.270  23.365  28.102  1.00 39.39           C  
ATOM   1301  CG  ASN H 168       0.412  24.032  29.178  1.00 30.18           C  
ATOM   1302  OD1 ASN H 168      -0.431  23.399  29.813  1.00 30.13           O  
ATOM   1303  ND2 ASN H 168       0.629  25.359  29.382  1.00 30.81           N  
ATOM   1304  C   ASN H 168       1.404  21.374  26.664  1.00 38.50           C  
ATOM   1305  O   ASN H 168       0.800  21.385  25.591  1.00 38.38           O  
ATOM   1306  N   GLY H 169       2.636  20.847  26.797  1.00 33.66           N  
ATOM   1307  CA  GLY H 169       3.337  20.309  25.670  1.00 31.62           C  
ATOM   1308  C   GLY H 169       4.297  21.344  25.175  1.00 30.78           C  
ATOM   1309  O   GLY H 169       4.917  21.183  24.127  1.00 29.10           O  
ATOM   1310  N   ASN H 170       4.444  22.449  25.933  1.00 28.45           N  
ATOM   1311  CA  ASN H 170       5.327  23.520  25.542  1.00 28.00           C  
ATOM   1312  CB  ASN H 170       5.238  24.767  26.431  1.00 28.30           C  
ATOM   1313  CG  ASN H 170       3.974  25.496  26.034  1.00 31.80           C  
ATOM   1314  OD1 ASN H 170       3.558  25.435  24.879  1.00 25.18           O  
ATOM   1315  ND2 ASN H 170       3.349  26.215  27.005  1.00  0.00           N  
ATOM   1316  C   ASN H 170       6.735  23.044  25.644  1.00 27.73           C  
ATOM   1317  O   ASN H 170       7.054  22.229  26.507  1.00 26.99           O  
ATOM   1318  N   THR H 171       7.620  23.561  24.760  1.00 27.01           N  
ATOM   1319  CA  THR H 171       8.975  23.089  24.737  1.00 27.49           C  
ATOM   1320  CB  THR H 171       9.256  22.248  23.529  1.00 29.23           C  
ATOM   1321  OG1 THR H 171       8.317  21.192  23.415  1.00 30.06           O  
ATOM   1322  CG2 THR H 171      10.652  21.639  23.695  1.00 28.93           C  
ATOM   1323  C   THR H 171       9.927  24.251  24.651  1.00 26.60           C  
ATOM   1324  O   THR H 171       9.580  25.335  24.183  1.00 25.65           O  
ATOM   1325  N   ASN H 172      11.173  24.033  25.124  1.00 24.61           N  
ATOM   1326  CA  ASN H 172      12.227  25.009  25.059  1.00 24.65           C  
ATOM   1327  CB  ASN H 172      12.497  25.644  26.437  1.00 26.92           C  
ATOM   1328  CG  ASN H 172      13.169  26.996  26.261  1.00 32.34           C  
ATOM   1329  OD1 ASN H 172      14.369  27.090  26.008  1.00 38.71           O  
ATOM   1330  ND2 ASN H 172      12.360  28.080  26.405  1.00 37.82           N  
ATOM   1331  C   ASN H 172      13.460  24.249  24.646  1.00 23.53           C  
ATOM   1332  O   ASN H 172      13.768  23.212  25.232  1.00 22.38           O  
ATOM   1333  N   TYR H 173      14.215  24.739  23.634  1.00 21.66           N  
ATOM   1334  CA  TYR H 173      15.360  23.986  23.183  1.00 21.87           C  
ATOM   1335  CB  TYR H 173      15.330  23.544  21.703  1.00 22.93           C  
ATOM   1336  CG  TYR H 173      14.288  22.513  21.422  1.00 24.64           C  
ATOM   1337  CD1 TYR H 173      13.013  22.884  21.069  1.00 24.02           C  
ATOM   1338  CD2 TYR H 173      14.594  21.172  21.487  1.00 24.97           C  
ATOM   1339  CE1 TYR H 173      12.054  21.936  20.799  1.00 25.19           C  
ATOM   1340  CE2 TYR H 173      13.638  20.218  21.218  1.00 26.30           C  
ATOM   1341  CZ  TYR H 173      12.364  20.600  20.874  1.00 25.43           C  
ATOM   1342  OH  TYR H 173      11.380  19.628  20.597  1.00 27.22           O  
ATOM   1343  C   TYR H 173      16.598  24.824  23.264  1.00 21.70           C  
ATOM   1344  O   TYR H 173      16.557  26.051  23.196  1.00 21.37           O  
ATOM   1345  N   ASN H 174      17.744  24.139  23.439  1.00 22.18           N  
ATOM   1346  CA  ASN H 174      19.046  24.738  23.401  1.00 21.52           C  
ATOM   1347  CB  ASN H 174      20.120  23.726  23.855  1.00 21.55           C  
ATOM   1348  CG  ASN H 174      21.521  24.321  23.824  1.00 22.18           C  
ATOM   1349  OD1 ASN H 174      21.805  25.274  23.101  1.00 22.71           O  
ATOM   1350  ND2 ASN H 174      22.439  23.713  24.624  1.00 14.29           N  
ATOM   1351  C   ASN H 174      19.258  25.030  21.949  1.00 24.02           C  
ATOM   1352  O   ASN H 174      18.914  24.214  21.097  1.00 23.05           O  
ATOM   1353  N   GLN H 175      19.852  26.186  21.614  1.00 25.63           N  
ATOM   1354  CA  GLN H 175      19.968  26.543  20.229  1.00 27.86           C  
ATOM   1355  CB  GLN H 175      20.631  27.913  19.996  1.00 29.25           C  
ATOM   1356  CG  GLN H 175      20.730  28.279  18.512  1.00 32.58           C  
ATOM   1357  CD  GLN H 175      21.129  29.742  18.400  1.00 36.10           C  
ATOM   1358  OE1 GLN H 175      20.466  30.619  18.953  1.00 38.25           O  
ATOM   1359  NE2 GLN H 175      22.239  30.017  17.663  1.00 39.26           N  
ATOM   1360  C   GLN H 175      20.773  25.498  19.529  1.00 26.87           C  
ATOM   1361  O   GLN H 175      20.511  25.176  18.371  1.00 27.30           O  
ATOM   1362  N   LYS H 176      21.770  24.926  20.224  1.00 26.37           N  
ATOM   1363  CA  LYS H 176      22.634  23.956  19.619  1.00 27.41           C  
ATOM   1364  CB  LYS H 176      23.713  23.473  20.603  1.00 28.24           C  
ATOM   1365  CG  LYS H 176      24.842  22.677  19.952  1.00 31.61           C  
ATOM   1366  CD  LYS H 176      26.073  22.536  20.851  1.00 33.23           C  
ATOM   1367  CE  LYS H 176      27.209  21.728  20.223  1.00 35.88           C  
ATOM   1368  NZ  LYS H 176      28.388  21.734  21.117  1.00 37.79           N1+
ATOM   1369  C   LYS H 176      21.833  22.768  19.155  1.00 27.40           C  
ATOM   1370  O   LYS H 176      22.096  22.208  18.094  1.00 27.74           O  
ATOM   1371  N   PHE H 177      20.857  22.335  19.971  1.00 26.20           N  
ATOM   1372  CA  PHE H 177      20.004  21.200  19.736  1.00 26.80           C  
ATOM   1373  CB  PHE H 177      19.451  20.595  21.036  1.00 26.16           C  
ATOM   1374  CG  PHE H 177      20.652  20.059  21.738  1.00 26.42           C  
ATOM   1375  CD1 PHE H 177      21.098  18.787  21.491  1.00 26.06           C  
ATOM   1376  CD2 PHE H 177      21.361  20.835  22.624  1.00 26.10           C  
ATOM   1377  CE1 PHE H 177      22.211  18.298  22.130  1.00 26.38           C  
ATOM   1378  CE2 PHE H 177      22.477  20.350  23.267  1.00 25.65           C  
ATOM   1379  CZ  PHE H 177      22.907  19.073  23.022  1.00 26.78           C  
ATOM   1380  C   PHE H 177      18.875  21.449  18.782  1.00 27.99           C  
ATOM   1381  O   PHE H 177      18.294  20.487  18.279  1.00 27.76           O  
ATOM   1382  N   LYS H 178      18.459  22.714  18.568  1.00 29.88           N  
ATOM   1383  CA  LYS H 178      17.298  22.955  17.751  1.00 32.20           C  
ATOM   1384  CB  LYS H 178      17.004  24.443  17.481  1.00 33.93           C  
ATOM   1385  CG  LYS H 178      16.509  25.229  18.695  1.00 37.46           C  
ATOM   1386  CD  LYS H 178      16.532  26.745  18.482  1.00 40.79           C  
ATOM   1387  CE  LYS H 178      16.119  27.559  19.711  1.00 41.99           C  
ATOM   1388  NZ  LYS H 178      14.647  27.552  19.859  1.00 43.42           N1+
ATOM   1389  C   LYS H 178      17.452  22.308  16.413  1.00 33.11           C  
ATOM   1390  O   LYS H 178      18.469  22.456  15.736  1.00 32.93           O  
ATOM   1391  N   GLY H 179      16.411  21.546  16.023  1.00 32.81           N  
ATOM   1392  CA  GLY H 179      16.333  20.907  14.744  1.00 33.82           C  
ATOM   1393  C   GLY H 179      16.799  19.495  14.880  1.00 32.52           C  
ATOM   1394  O   GLY H 179      16.321  18.607  14.175  1.00 33.19           O  
ATOM   1395  N   LYS H 180      17.797  19.270  15.753  1.00 30.42           N  
ATOM   1396  CA  LYS H 180      18.314  17.956  16.003  1.00 30.11           C  
ATOM   1397  CB  LYS H 180      19.689  17.982  16.693  1.00 30.55           C  
ATOM   1398  CG  LYS H 180      20.268  16.589  16.945  1.00 32.22           C  
ATOM   1399  CD  LYS H 180      21.781  16.580  17.169  1.00 34.42           C  
ATOM   1400  CE  LYS H 180      22.566  16.813  15.875  1.00 34.41           C  
ATOM   1401  NZ  LYS H 180      24.004  16.526  16.077  1.00 32.99           N1+
ATOM   1402  C   LYS H 180      17.370  17.158  16.851  1.00 29.31           C  
ATOM   1403  O   LYS H 180      17.139  15.980  16.585  1.00 29.60           O  
ATOM   1404  N   ALA H 181      16.778  17.781  17.893  1.00 25.89           N  
ATOM   1405  CA  ALA H 181      15.980  17.009  18.803  1.00 25.06           C  
ATOM   1406  CB  ALA H 181      16.501  17.054  20.249  1.00 24.20           C  
ATOM   1407  C   ALA H 181      14.578  17.522  18.832  1.00 25.02           C  
ATOM   1408  O   ALA H 181      14.321  18.695  18.571  1.00 26.17           O  
ATOM   1409  N   THR H 182      13.627  16.608  19.112  1.00 24.67           N  
ATOM   1410  CA  THR H 182      12.243  16.948  19.277  1.00 23.85           C  
ATOM   1411  CB  THR H 182      11.328  16.399  18.225  1.00 24.36           C  
ATOM   1412  OG1 THR H 182      11.474  14.989  18.138  1.00 23.63           O  
ATOM   1413  CG2 THR H 182      11.626  17.063  16.881  1.00 24.94           C  
ATOM   1414  C   THR H 182      11.795  16.329  20.558  1.00 24.19           C  
ATOM   1415  O   THR H 182      12.065  15.157  20.819  1.00 24.79           O  
ATOM   1416  N   MET H 183      11.078  17.107  21.388  1.00 23.22           N  
ATOM   1417  CA  MET H 183      10.626  16.589  22.643  1.00 23.52           C  
ATOM   1418  CB  MET H 183      11.025  17.471  23.840  1.00 22.49           C  
ATOM   1419  CG  MET H 183      12.541  17.517  24.067  1.00 21.44           C  
ATOM   1420  SD  MET H 183      13.084  18.539  25.471  1.00 20.48           S  
ATOM   1421  CE  MET H 183      13.024  20.122  24.582  1.00 12.94           C  
ATOM   1422  C   MET H 183       9.133  16.512  22.600  1.00 23.60           C  
ATOM   1423  O   MET H 183       8.465  17.418  22.108  1.00 23.29           O  
ATOM   1424  N   THR H 184       8.578  15.389  23.104  1.00 25.44           N  
ATOM   1425  CA  THR H 184       7.157  15.186  23.140  1.00 26.22           C  
ATOM   1426  CB  THR H 184       6.655  14.356  21.996  1.00 27.05           C  
ATOM   1427  OG1 THR H 184       7.309  13.096  21.987  1.00 27.89           O  
ATOM   1428  CG2 THR H 184       6.920  15.098  20.678  1.00 27.27           C  
ATOM   1429  C   THR H 184       6.831  14.459  24.411  1.00 26.90           C  
ATOM   1430  O   THR H 184       7.727  14.013  25.127  1.00 26.86           O  
ATOM   1431  N   VAL H 185       5.524  14.350  24.740  1.00 28.56           N  
ATOM   1432  CA  VAL H 185       5.127  13.668  25.942  1.00 28.97           C  
ATOM   1433  CB  VAL H 185       4.920  14.589  27.113  1.00 28.80           C  
ATOM   1434  CG1 VAL H 185       6.267  15.231  27.484  1.00 20.03           C  
ATOM   1435  CG2 VAL H 185       3.833  15.612  26.744  1.00 21.19           C  
ATOM   1436  C   VAL H 185       3.824  12.961  25.704  1.00 31.15           C  
ATOM   1437  O   VAL H 185       3.039  13.341  24.835  1.00 32.39           O  
ATOM   1438  N   ASP H 186       3.585  11.874  26.471  1.00 31.90           N  
ATOM   1439  CA  ASP H 186       2.358  11.129  26.413  1.00 32.54           C  
ATOM   1440  CB  ASP H 186       2.565   9.671  25.965  1.00 33.51           C  
ATOM   1441  CG  ASP H 186       1.215   9.081  25.590  1.00 36.97           C  
ATOM   1442  OD1 ASP H 186       0.271   9.875  25.336  1.00 37.96           O  
ATOM   1443  OD2 ASP H 186       1.108   7.828  25.550  1.00 38.32           O1-
ATOM   1444  C   ASP H 186       1.840  11.097  27.819  1.00 32.44           C  
ATOM   1445  O   ASP H 186       2.298  10.310  28.643  1.00 31.12           O  
ATOM   1446  N   LYS H 187       0.853  11.956  28.126  1.00 33.47           N  
ATOM   1447  CA  LYS H 187       0.356  12.091  29.465  1.00 35.14           C  
ATOM   1448  CB  LYS H 187      -0.683  13.218  29.598  1.00 36.18           C  
ATOM   1449  CG  LYS H 187      -1.024  13.560  31.049  1.00 21.17           C  
ATOM   1450  CD  LYS H 187      -1.699  14.924  31.220  1.00 23.51           C  
ATOM   1451  CE  LYS H 187      -3.114  15.000  30.645  1.00 25.40           C  
ATOM   1452  NZ  LYS H 187      -3.064  14.946  29.166  1.00 26.51           N1+
ATOM   1453  C   LYS H 187      -0.268  10.809  29.920  1.00 36.29           C  
ATOM   1454  O   LYS H 187      -0.136  10.425  31.080  1.00 35.69           O  
ATOM   1455  N   SER H 188      -0.963  10.101  29.015  1.00 37.99           N  
ATOM   1456  CA  SER H 188      -1.631   8.891  29.398  1.00 38.78           C  
ATOM   1457  CB  SER H 188      -2.290   8.200  28.198  1.00 39.01           C  
ATOM   1458  OG  SER H 188      -2.898   6.989  28.614  1.00 41.35           O  
ATOM   1459  C   SER H 188      -0.625   7.931  29.959  1.00 38.41           C  
ATOM   1460  O   SER H 188      -0.850   7.327  31.007  1.00 38.29           O  
ATOM   1461  N   SER H 189       0.498   7.750  29.238  1.00 36.77           N  
ATOM   1462  CA  SER H 189       1.566   6.851  29.589  1.00 35.98           C  
ATOM   1463  CB  SER H 189       2.461   6.503  28.391  1.00 36.12           C  
ATOM   1464  OG  SER H 189       1.702   5.868  27.377  1.00 24.86           O  
ATOM   1465  C   SER H 189       2.489   7.437  30.626  1.00 34.81           C  
ATOM   1466  O   SER H 189       3.307   6.713  31.193  1.00 34.02           O  
ATOM   1467  N   ASN H 190       2.410   8.754  30.896  1.00 33.17           N  
ATOM   1468  CA  ASN H 190       3.330   9.374  31.814  1.00 31.88           C  
ATOM   1469  CB  ASN H 190       3.247   8.822  33.248  1.00 31.23           C  
ATOM   1470  CG  ASN H 190       1.974   9.363  33.880  1.00 18.25           C  
ATOM   1471  OD1 ASN H 190       1.529  10.465  33.559  1.00 16.03           O  
ATOM   1472  ND2 ASN H 190       1.375   8.573  34.811  1.00 22.06           N  
ATOM   1473  C   ASN H 190       4.728   9.174  31.313  1.00 30.97           C  
ATOM   1474  O   ASN H 190       5.643   8.894  32.088  1.00 30.55           O  
ATOM   1475  N   THR H 191       4.935   9.327  29.989  1.00 29.54           N  
ATOM   1476  CA  THR H 191       6.247   9.132  29.445  1.00 28.16           C  
ATOM   1477  CB  THR H 191       6.340   7.907  28.584  1.00 29.04           C  
ATOM   1478  OG1 THR H 191       5.982   6.756  29.334  1.00 28.52           O  
ATOM   1479  CG2 THR H 191       7.782   7.771  28.072  1.00 27.32           C  
ATOM   1480  C   THR H 191       6.618  10.307  28.588  1.00 28.33           C  
ATOM   1481  O   THR H 191       5.781  10.903  27.912  1.00 28.77           O  
ATOM   1482  N   ALA H 192       7.918  10.669  28.596  1.00 26.84           N  
ATOM   1483  CA  ALA H 192       8.409  11.759  27.799  1.00 25.37           C  
ATOM   1484  CB  ALA H 192       9.260  12.763  28.594  1.00 24.30           C  
ATOM   1485  C   ALA H 192       9.300  11.155  26.762  1.00 25.28           C  
ATOM   1486  O   ALA H 192       9.957  10.146  27.018  1.00 25.62           O  
ATOM   1487  N   TYR H 193       9.334  11.748  25.549  1.00 25.08           N  
ATOM   1488  CA  TYR H 193      10.143  11.170  24.516  1.00 25.26           C  
ATOM   1489  CB  TYR H 193       9.350  10.645  23.305  1.00 28.00           C  
ATOM   1490  CG  TYR H 193       8.315   9.660  23.743  1.00 29.76           C  
ATOM   1491  CD1 TYR H 193       8.651   8.384  24.119  1.00 30.77           C  
ATOM   1492  CD2 TYR H 193       6.990  10.027  23.796  1.00 30.98           C  
ATOM   1493  CE1 TYR H 193       7.687   7.487  24.520  1.00 31.10           C  
ATOM   1494  CE2 TYR H 193       6.021   9.136  24.195  1.00 32.98           C  
ATOM   1495  CZ  TYR H 193       6.368   7.860  24.557  1.00 32.64           C  
ATOM   1496  OH  TYR H 193       5.381   6.938  24.968  1.00 34.04           O  
ATOM   1497  C   TYR H 193      11.045  12.225  23.957  1.00 25.53           C  
ATOM   1498  O   TYR H 193      10.709  13.408  23.922  1.00 26.30           O  
ATOM   1499  N   MET H 194      12.252  11.802  23.532  1.00 25.27           N  
ATOM   1500  CA  MET H 194      13.163  12.676  22.857  1.00 23.75           C  
ATOM   1501  CB  MET H 194      14.483  12.931  23.596  1.00 23.85           C  
ATOM   1502  CG  MET H 194      15.405  13.863  22.807  1.00 24.12           C  
ATOM   1503  SD  MET H 194      16.990  14.238  23.603  1.00 32.97           S  
ATOM   1504  CE  MET H 194      17.615  12.534  23.550  1.00 27.03           C  
ATOM   1505  C   MET H 194      13.519  11.993  21.582  1.00 23.75           C  
ATOM   1506  O   MET H 194      13.878  10.816  21.580  1.00 22.54           O  
ATOM   1507  N   GLU H 195      13.416  12.712  20.451  1.00 24.41           N  
ATOM   1508  CA  GLU H 195      13.749  12.080  19.212  1.00 25.81           C  
ATOM   1509  CB  GLU H 195      12.582  12.062  18.208  1.00 28.27           C  
ATOM   1510  CG  GLU H 195      12.835  11.198  16.971  1.00 33.34           C  
ATOM   1511  CD  GLU H 195      11.569  11.223  16.125  1.00 37.49           C  
ATOM   1512  OE1 GLU H 195      10.577  11.866  16.560  1.00 39.85           O  
ATOM   1513  OE2 GLU H 195      11.578  10.597  15.030  1.00 39.51           O1-
ATOM   1514  C   GLU H 195      14.886  12.844  18.614  1.00 25.44           C  
ATOM   1515  O   GLU H 195      14.857  14.070  18.534  1.00 26.01           O  
ATOM   1516  N   LEU H 196      15.938  12.118  18.195  1.00 24.54           N  
ATOM   1517  CA  LEU H 196      17.084  12.731  17.593  1.00 24.26           C  
ATOM   1518  CB  LEU H 196      18.409  12.232  18.189  1.00 23.52           C  
ATOM   1519  CG  LEU H 196      18.560  12.502  19.697  1.00 24.01           C  
ATOM   1520  CD1 LEU H 196      19.906  11.972  20.213  1.00 24.46           C  
ATOM   1521  CD2 LEU H 196      18.343  13.985  20.040  1.00 22.84           C  
ATOM   1522  C   LEU H 196      17.081  12.312  16.155  1.00 25.37           C  
ATOM   1523  O   LEU H 196      16.823  11.151  15.844  1.00 24.72           O  
ATOM   1524  N   GLY H 197      17.382  13.243  15.227  1.00 25.82           N  
ATOM   1525  CA  GLY H 197      17.320  12.871  13.840  1.00 26.14           C  
ATOM   1526  C   GLY H 197      18.616  13.192  13.166  1.00 25.37           C  
ATOM   1527  O   GLY H 197      19.433  13.951  13.686  1.00 24.25           O  
ATOM   1528  N   ARG H 198      18.822  12.605  11.966  1.00 26.62           N  
ATOM   1529  CA  ARG H 198      19.996  12.842  11.174  1.00 28.68           C  
ATOM   1530  CB  ARG H 198      20.008  14.235  10.521  1.00 30.28           C  
ATOM   1531  CG  ARG H 198      19.002  14.330   9.370  1.00 33.99           C  
ATOM   1532  CD  ARG H 198      18.779  15.744   8.834  1.00 37.43           C  
ATOM   1533  NE  ARG H 198      17.956  16.478   9.836  1.00 40.51           N  
ATOM   1534  CZ  ARG H 198      16.595  16.377   9.797  1.00 42.83           C  
ATOM   1535  NH1 ARG H 198      15.994  15.589   8.857  1.00 40.90           N1+
ATOM   1536  NH2 ARG H 198      15.835  17.059  10.702  1.00 41.40           N  
ATOM   1537  C   ARG H 198      21.204  12.659  12.032  1.00 27.29           C  
ATOM   1538  O   ARG H 198      22.058  13.537  12.135  1.00 28.13           O  
ATOM   1539  N   LEU H 199      21.302  11.472  12.648  1.00 26.42           N  
ATOM   1540  CA  LEU H 199      22.347  11.167  13.573  1.00 25.30           C  
ATOM   1541  CB  LEU H 199      22.064   9.879  14.362  1.00 22.77           C  
ATOM   1542  CG  LEU H 199      20.859  10.022  15.310  1.00 22.52           C  
ATOM   1543  CD1 LEU H 199      20.581   8.714  16.061  1.00 24.18           C  
ATOM   1544  CD2 LEU H 199      21.049  11.211  16.268  1.00 21.21           C  
ATOM   1545  C   LEU H 199      23.668  11.028  12.886  1.00 24.84           C  
ATOM   1546  O   LEU H 199      23.771  10.611  11.732  1.00 25.70           O  
ATOM   1547  N   THR H 200      24.727  11.423  13.619  1.00 25.61           N  
ATOM   1548  CA  THR H 200      26.083  11.336  13.173  1.00 27.83           C  
ATOM   1549  CB  THR H 200      26.692  12.672  12.869  1.00 29.02           C  
ATOM   1550  OG1 THR H 200      26.707  13.480  14.037  1.00 22.40           O  
ATOM   1551  CG2 THR H 200      25.863  13.353  11.769  1.00 21.03           C  
ATOM   1552  C   THR H 200      26.854  10.736  14.309  1.00 27.72           C  
ATOM   1553  O   THR H 200      26.320  10.549  15.400  1.00 26.09           O  
ATOM   1554  N   SER H 201      28.139  10.412  14.081  1.00 28.35           N  
ATOM   1555  CA  SER H 201      28.939   9.783  15.093  1.00 28.43           C  
ATOM   1556  CB  SER H 201      30.361   9.470  14.604  1.00 29.34           C  
ATOM   1557  OG  SER H 201      31.111   8.843  15.632  1.00 30.89           O  
ATOM   1558  C   SER H 201      29.063  10.709  16.260  1.00 28.82           C  
ATOM   1559  O   SER H 201      29.181  10.269  17.403  1.00 29.06           O  
ATOM   1560  N   GLU H 202      29.001  12.024  15.998  1.00 28.21           N  
ATOM   1561  CA  GLU H 202      29.172  13.029  17.007  1.00 29.19           C  
ATOM   1562  CB  GLU H 202      29.040  14.451  16.439  1.00 32.90           C  
ATOM   1563  CG  GLU H 202      30.027  14.737  15.301  1.00 39.09           C  
ATOM   1564  CD  GLU H 202      31.449  14.575  15.821  1.00 43.91           C  
ATOM   1565  OE1 GLU H 202      31.621  14.471  17.065  1.00 45.63           O  
ATOM   1566  OE2 GLU H 202      32.385  14.557  14.978  1.00 46.25           O1-
ATOM   1567  C   GLU H 202      28.093  12.850  18.029  1.00 26.96           C  
ATOM   1568  O   GLU H 202      28.272  13.182  19.199  1.00 26.80           O  
ATOM   1569  N   ASP H 203      26.930  12.347  17.583  1.00 24.70           N  
ATOM   1570  CA  ASP H 203      25.752  12.146  18.381  1.00 22.70           C  
ATOM   1571  CB  ASP H 203      24.496  11.890  17.536  1.00 22.71           C  
ATOM   1572  CG  ASP H 203      24.175  13.213  16.863  1.00 25.62           C  
ATOM   1573  OD1 ASP H 203      24.491  14.263  17.486  1.00 25.79           O  
ATOM   1574  OD2 ASP H 203      23.631  13.201  15.727  1.00 24.93           O1-
ATOM   1575  C   ASP H 203      25.896  11.033  19.380  1.00 20.55           C  
ATOM   1576  O   ASP H 203      25.073  10.931  20.288  1.00 19.06           O  
ATOM   1577  N   SER H 204      26.873  10.117  19.223  1.00 19.89           N  
ATOM   1578  CA  SER H 204      26.969   9.055  20.190  1.00 19.48           C  
ATOM   1579  CB  SER H 204      28.137   8.088  19.932  1.00 18.91           C  
ATOM   1580  OG  SER H 204      27.944   7.401  18.703  1.00 12.74           O  
ATOM   1581  C   SER H 204      27.173   9.677  21.539  1.00 19.30           C  
ATOM   1582  O   SER H 204      28.003  10.571  21.696  1.00 18.51           O  
ATOM   1583  N   ALA H 205      26.403   9.220  22.551  1.00 17.73           N  
ATOM   1584  CA  ALA H 205      26.526   9.777  23.869  1.00 17.13           C  
ATOM   1585  CB  ALA H 205      26.313  11.302  23.910  1.00 16.82           C  
ATOM   1586  C   ALA H 205      25.473   9.163  24.739  1.00 17.81           C  
ATOM   1587  O   ALA H 205      24.673   8.344  24.292  1.00 18.24           O  
ATOM   1588  N   ILE H 206      25.470   9.542  26.033  1.00 17.18           N  
ATOM   1589  CA  ILE H 206      24.489   9.068  26.968  1.00 16.29           C  
ATOM   1590  CB  ILE H 206      25.051   8.819  28.340  1.00 16.63           C  
ATOM   1591  CG1 ILE H 206      26.090   7.686  28.331  1.00 17.91           C  
ATOM   1592  CG2 ILE H 206      23.872   8.552  29.288  1.00 17.18           C  
ATOM   1593  CD1 ILE H 206      25.492   6.310  28.050  1.00 21.19           C  
ATOM   1594  C   ILE H 206      23.502  10.183  27.122  1.00 15.93           C  
ATOM   1595  O   ILE H 206      23.886  11.327  27.353  1.00 17.73           O  
ATOM   1596  N   TYR H 207      22.192   9.893  26.988  1.00 16.11           N  
ATOM   1597  CA  TYR H 207      21.226  10.947  27.112  1.00 16.16           C  
ATOM   1598  CB  TYR H 207      20.216  11.005  25.953  1.00 16.34           C  
ATOM   1599  CG  TYR H 207      20.962  11.325  24.702  1.00 16.56           C  
ATOM   1600  CD1 TYR H 207      21.254  12.629  24.386  1.00 16.22           C  
ATOM   1601  CD2 TYR H 207      21.385  10.334  23.848  1.00 15.50           C  
ATOM   1602  CE1 TYR H 207      21.943  12.943  23.238  1.00 14.98           C  
ATOM   1603  CE2 TYR H 207      22.074  10.643  22.697  1.00 14.36           C  
ATOM   1604  CZ  TYR H 207      22.356  11.949  22.388  1.00 14.04           C  
ATOM   1605  OH  TYR H 207      23.063  12.272  21.210  1.00 14.36           O  
ATOM   1606  C   TYR H 207      20.444  10.699  28.367  1.00 17.47           C  
ATOM   1607  O   TYR H 207      19.990   9.580  28.605  1.00 16.93           O  
ATOM   1608  N   TYR H 208      20.266  11.750  29.203  1.00 16.71           N  
ATOM   1609  CA  TYR H 208      19.553  11.586  30.443  1.00 17.61           C  
ATOM   1610  CB  TYR H 208      20.263  12.073  31.726  1.00 16.49           C  
ATOM   1611  CG  TYR H 208      21.580  11.429  31.992  1.00 17.77           C  
ATOM   1612  CD1 TYR H 208      21.686  10.114  32.379  1.00 17.89           C  
ATOM   1613  CD2 TYR H 208      22.730  12.161  31.853  1.00 18.98           C  
ATOM   1614  CE1 TYR H 208      22.915   9.547  32.629  1.00 18.50           C  
ATOM   1615  CE2 TYR H 208      23.960  11.603  32.102  1.00 19.44           C  
ATOM   1616  CZ  TYR H 208      24.058  10.292  32.493  1.00 19.07           C  
ATOM   1617  OH  TYR H 208      25.318   9.710  32.752  1.00 21.49           O  
ATOM   1618  C   TYR H 208      18.331  12.456  30.427  1.00 18.99           C  
ATOM   1619  O   TYR H 208      18.289  13.492  29.765  1.00 19.29           O  
ATOM   1620  N   CYS H 209      17.280  12.018  31.152  1.00 17.93           N  
ATOM   1621  CA  CYS H 209      16.116  12.828  31.375  1.00 18.93           C  
ATOM   1622  CB  CYS H 209      14.781  12.097  31.098  1.00 20.69           C  
ATOM   1623  SG  CYS H 209      14.578  10.559  32.051  1.00 25.38           S  
ATOM   1624  C   CYS H 209      16.168  13.191  32.836  1.00 19.38           C  
ATOM   1625  O   CYS H 209      16.670  12.409  33.643  1.00 19.00           O  
ATOM   1626  N   ALA H 210      15.684  14.399  33.216  1.00 19.32           N  
ATOM   1627  CA  ALA H 210      15.743  14.812  34.596  1.00 19.34           C  
ATOM   1628  CB  ALA H 210      16.986  15.656  34.931  1.00 18.53           C  
ATOM   1629  C   ALA H 210      14.539  15.651  34.907  1.00 19.93           C  
ATOM   1630  O   ALA H 210      13.944  16.261  34.020  1.00 20.73           O  
ATOM   1631  N   ARG H 211      14.157  15.716  36.201  1.00 18.22           N  
ATOM   1632  CA  ARG H 211      12.969  16.426  36.573  1.00 19.12           C  
ATOM   1633  CB  ARG H 211      12.023  15.562  37.425  1.00 21.94           C  
ATOM   1634  CG  ARG H 211      10.688  16.226  37.767  1.00 24.45           C  
ATOM   1635  CD  ARG H 211       9.854  15.433  38.777  1.00 24.64           C  
ATOM   1636  NE  ARG H 211      10.350  15.776  40.141  1.00 24.22           N  
ATOM   1637  CZ  ARG H 211       9.705  15.310  41.250  1.00 24.86           C  
ATOM   1638  NH1 ARG H 211       8.614  14.505  41.117  1.00 23.69           N1+
ATOM   1639  NH2 ARG H 211      10.146  15.639  42.499  1.00 25.97           N  
ATOM   1640  C   ARG H 211      13.359  17.607  37.400  1.00 19.50           C  
ATOM   1641  O   ARG H 211      14.242  17.510  38.249  1.00 18.87           O  
ATOM   1642  N   ARG H 212      12.707  18.762  37.141  1.00 19.51           N  
ATOM   1643  CA  ARG H 212      12.885  19.964  37.902  1.00 20.51           C  
ATOM   1644  CB  ARG H 212      12.198  21.185  37.280  1.00 22.11           C  
ATOM   1645  CG  ARG H 212      10.686  20.986  37.176  1.00 23.03           C  
ATOM   1646  CD  ARG H 212       9.952  22.111  36.447  1.00 23.84           C  
ATOM   1647  NE  ARG H 212      10.031  23.337  37.289  1.00 10.10           N  
ATOM   1648  CZ  ARG H 212       9.134  23.519  38.299  1.00 11.49           C  
ATOM   1649  NH1 ARG H 212       8.237  22.534  38.594  1.00 10.85           N1+
ATOM   1650  NH2 ARG H 212       9.124  24.686  39.004  1.00 11.99           N  
ATOM   1651  C   ARG H 212      12.173  19.701  39.196  1.00 21.49           C  
ATOM   1652  O   ARG H 212      11.367  18.776  39.278  1.00 20.83           O  
ATOM   1653  N   ASP H 213      12.486  20.378  40.307  1.00 33.82           N  
ATOM   1654  CA  ASP H 213      11.714  20.111  41.496  1.00 35.15           C  
ATOM   1655  CB  ASP H 213      12.592  19.863  42.741  1.00 35.33           C  
ATOM   1656  CG  ASP H 213      11.801  19.040  43.750  1.00 51.96           C  
ATOM   1657  OD1 ASP H 213      10.626  18.699  43.449  1.00 51.74           O  
ATOM   1658  OD2 ASP H 213      12.366  18.732  44.834  1.00 30.86           O1-
ATOM   1659  C   ASP H 213      10.867  21.326  41.680  1.00 37.72           C  
ATOM   1660  O   ASP H 213      10.399  21.924  40.712  1.00 38.12           O  
ATOM   1661  N   ARG H 214      10.642  21.746  42.935  1.00 38.04           N  
ATOM   1662  CA  ARG H 214       9.956  22.985  43.145  1.00 41.72           C  
ATOM   1663  CB  ARG H 214       9.749  23.333  44.632  1.00 43.29           C  
ATOM   1664  CG  ARG H 214       8.841  22.361  45.391  1.00 53.64           C  
ATOM   1665  CD  ARG H 214       8.793  22.623  46.900  1.00 37.74           C  
ATOM   1666  NE  ARG H 214       8.009  23.868  47.131  1.00 39.79           N  
ATOM   1667  CZ  ARG H 214       6.650  23.808  47.263  1.00 55.35           C  
ATOM   1668  NH1 ARG H 214       6.013  22.603  47.174  1.00 42.25           N1+
ATOM   1669  NH2 ARG H 214       5.935  24.945  47.489  1.00 41.68           N  
ATOM   1670  C   ARG H 214      10.862  24.037  42.569  1.00 40.90           C  
ATOM   1671  O   ARG H 214      11.983  23.749  42.166  1.00 43.58           O  
ATOM   1672  N   ASP H 215      10.427  25.303  42.550  1.00 41.92           N  
ATOM   1673  CA  ASP H 215      11.158  26.332  41.858  1.00 41.64           C  
ATOM   1674  CB  ASP H 215      10.567  27.730  42.084  1.00 44.38           C  
ATOM   1675  CG  ASP H 215       9.175  27.735  41.482  1.00 45.61           C  
ATOM   1676  OD1 ASP H 215       8.713  26.642  41.056  1.00 45.62           O  
ATOM   1677  OD2 ASP H 215       8.556  28.831  41.440  1.00 46.53           O1-
ATOM   1678  C   ASP H 215      12.577  26.393  42.339  1.00 44.00           C  
ATOM   1679  O   ASP H 215      13.484  26.684  41.561  1.00 42.77           O  
ATOM   1680  N   ASP H 216      12.808  26.142  43.638  1.00 38.89           N  
ATOM   1681  CA  ASP H 216      14.151  26.183  44.140  1.00 39.07           C  
ATOM   1682  CB  ASP H 216      14.231  25.999  45.665  1.00 49.46           C  
ATOM   1683  CG  ASP H 216      13.559  27.168  46.373  1.00 49.72           C  
ATOM   1684  OD1 ASP H 216      12.984  28.047  45.677  1.00  0.00           O  
ATOM   1685  OD2 ASP H 216      13.615  27.195  47.631  1.00  0.00           O1-
ATOM   1686  C   ASP H 216      14.991  25.083  43.575  1.00 37.83           C  
ATOM   1687  O   ASP H 216      16.114  25.314  43.127  1.00 35.40           O  
ATOM   1688  N   VAL H 217      14.470  23.848  43.556  1.00 35.94           N  
ATOM   1689  CA  VAL H 217      15.353  22.780  43.200  1.00 35.81           C  
ATOM   1690  CB  VAL H 217      15.113  21.539  44.002  1.00 36.14           C  
ATOM   1691  CG1 VAL H 217      16.025  20.419  43.471  1.00  0.00           C  
ATOM   1692  CG2 VAL H 217      15.329  21.875  45.487  1.00  0.00           C  
ATOM   1693  C   VAL H 217      15.182  22.417  41.772  1.00 34.06           C  
ATOM   1694  O   VAL H 217      14.075  22.187  41.295  1.00 35.62           O  
ATOM   1695  N   TRP H 218      16.298  22.369  41.030  1.00 33.43           N  
ATOM   1696  CA  TRP H 218      16.174  21.917  39.678  1.00 32.88           C  
ATOM   1697  CB  TRP H 218      16.592  22.938  38.599  1.00 34.48           C  
ATOM   1698  CG  TRP H 218      15.585  24.040  38.327  1.00 37.51           C  
ATOM   1699  CD2 TRP H 218      15.614  25.357  38.904  1.00 36.79           C  
ATOM   1700  CD1 TRP H 218      14.513  24.018  37.482  1.00 37.96           C  
ATOM   1701  NE1 TRP H 218      13.878  25.238  37.492  1.00 39.09           N  
ATOM   1702  CE2 TRP H 218      14.544  26.072  38.362  1.00 38.36           C  
ATOM   1703  CE3 TRP H 218      16.465  25.931  39.804  1.00 37.93           C  
ATOM   1704  CZ2 TRP H 218      14.310  27.372  38.711  1.00 38.56           C  
ATOM   1705  CZ3 TRP H 218      16.214  27.238  40.163  1.00 41.81           C  
ATOM   1706  CH2 TRP H 218      15.160  27.948  39.628  1.00 39.31           C  
ATOM   1707  C   TRP H 218      17.028  20.696  39.543  1.00 33.62           C  
ATOM   1708  O   TRP H 218      17.969  20.502  40.309  1.00 32.90           O  
ATOM   1709  N   PHE H 219      16.692  19.832  38.563  1.00 31.11           N  
ATOM   1710  CA  PHE H 219      17.402  18.613  38.283  1.00 31.02           C  
ATOM   1711  CB  PHE H 219      18.804  18.872  37.702  1.00 30.96           C  
ATOM   1712  CG  PHE H 219      18.605  19.542  36.383  1.00 30.75           C  
ATOM   1713  CD1 PHE H 219      18.407  18.803  35.240  1.00 33.95           C  
ATOM   1714  CD2 PHE H 219      18.610  20.915  36.291  1.00 35.37           C  
ATOM   1715  CE1 PHE H 219      18.223  19.421  34.026  1.00 32.87           C  
ATOM   1716  CE2 PHE H 219      18.426  21.541  35.080  1.00 34.37           C  
ATOM   1717  CZ  PHE H 219      18.233  20.793  33.944  1.00 33.26           C  
ATOM   1718  C   PHE H 219      17.521  17.763  39.522  1.00 32.64           C  
ATOM   1719  O   PHE H 219      18.604  17.288  39.855  1.00 29.63           O  
ATOM   1720  N   ALA H 220      16.410  17.584  40.268  1.00 31.75           N  
ATOM   1721  CA  ALA H 220      16.389  16.803  41.482  1.00 30.28           C  
ATOM   1722  CB  ALA H 220      15.078  16.966  42.267  1.00 30.81           C  
ATOM   1723  C   ALA H 220      16.574  15.322  41.249  1.00 29.56           C  
ATOM   1724  O   ALA H 220      17.332  14.664  41.956  1.00 29.10           O  
ATOM   1725  N   TYR H 221      15.873  14.762  40.248  1.00 21.65           N  
ATOM   1726  CA  TYR H 221      15.822  13.361  39.921  1.00 21.66           C  
ATOM   1727  CB  TYR H 221      14.416  12.745  40.044  1.00 22.97           C  
ATOM   1728  CG  TYR H 221      14.114  12.589  41.494  1.00 24.37           C  
ATOM   1729  CD1 TYR H 221      13.645  13.634  42.255  1.00 25.58           C  
ATOM   1730  CD2 TYR H 221      14.304  11.370  42.094  1.00 25.65           C  
ATOM   1731  CE1 TYR H 221      13.371  13.463  43.593  1.00 27.40           C  
ATOM   1732  CE2 TYR H 221      14.034  11.190  43.427  1.00 27.03           C  
ATOM   1733  CZ  TYR H 221      13.568  12.237  44.181  1.00 27.64           C  
ATOM   1734  OH  TYR H 221      13.291  12.050  45.551  1.00 27.49           O  
ATOM   1735  C   TYR H 221      16.285  13.158  38.515  1.00 21.82           C  
ATOM   1736  O   TYR H 221      15.982  13.955  37.630  1.00 22.86           O  
ATOM   1737  N   TRP H 222      17.038  12.059  38.278  1.00 20.42           N  
ATOM   1738  CA  TRP H 222      17.583  11.800  36.972  1.00 20.91           C  
ATOM   1739  CB  TRP H 222      19.121  11.883  36.939  1.00 19.40           C  
ATOM   1740  CG  TRP H 222      19.700  13.254  37.209  1.00 19.93           C  
ATOM   1741  CD2 TRP H 222      20.426  14.033  36.245  1.00 19.30           C  
ATOM   1742  CD1 TRP H 222      19.702  13.975  38.368  1.00 18.45           C  
ATOM   1743  NE1 TRP H 222      20.378  15.157  38.184  1.00 19.44           N  
ATOM   1744  CE2 TRP H 222      20.831  15.205  36.883  1.00 19.93           C  
ATOM   1745  CE3 TRP H 222      20.735  13.789  34.937  1.00 18.42           C  
ATOM   1746  CZ2 TRP H 222      21.553  16.155  36.220  1.00 19.26           C  
ATOM   1747  CZ3 TRP H 222      21.459  14.752  34.270  1.00 19.35           C  
ATOM   1748  CH2 TRP H 222      21.861  15.911  34.900  1.00 19.70           C  
ATOM   1749  C   TRP H 222      17.253  10.393  36.568  1.00 20.65           C  
ATOM   1750  O   TRP H 222      17.012   9.522  37.404  1.00 21.05           O  
ATOM   1751  N   GLY H 223      17.218  10.145  35.242  1.00 18.98           N  
ATOM   1752  CA  GLY H 223      17.005   8.820  34.737  1.00 18.64           C  
ATOM   1753  C   GLY H 223      18.347   8.152  34.749  1.00 19.21           C  
ATOM   1754  O   GLY H 223      19.350   8.780  35.078  1.00 17.36           O  
ATOM   1755  N   GLN H 224      18.391   6.848  34.406  1.00 18.98           N  
ATOM   1756  CA  GLN H 224      19.605   6.073  34.384  1.00 20.15           C  
ATOM   1757  CB  GLN H 224      19.398   4.548  34.275  1.00 21.71           C  
ATOM   1758  CG  GLN H 224      18.828   4.062  32.942  1.00 22.54           C  
ATOM   1759  CD  GLN H 224      17.309   4.103  33.007  1.00 23.43           C  
ATOM   1760  OE1 GLN H 224      16.719   4.965  33.655  1.00 24.42           O  
ATOM   1761  NE2 GLN H 224      16.658   3.129  32.315  1.00 22.94           N  
ATOM   1762  C   GLN H 224      20.468   6.491  33.232  1.00 21.32           C  
ATOM   1763  O   GLN H 224      21.682   6.302  33.258  1.00 21.45           O  
ATOM   1764  N   GLY H 225      19.851   7.004  32.151  1.00 20.87           N  
ATOM   1765  CA  GLY H 225      20.601   7.406  30.994  1.00 21.04           C  
ATOM   1766  C   GLY H 225      20.430   6.351  29.949  1.00 21.44           C  
ATOM   1767  O   GLY H 225      20.231   5.178  30.263  1.00 21.27           O  
ATOM   1768  N   THR H 226      20.486   6.762  28.664  1.00 20.97           N  
ATOM   1769  CA  THR H 226      20.366   5.841  27.569  1.00 20.17           C  
ATOM   1770  CB  THR H 226      19.135   6.072  26.742  1.00 20.88           C  
ATOM   1771  OG1 THR H 226      17.975   5.964  27.552  1.00 21.70           O  
ATOM   1772  CG2 THR H 226      19.083   5.026  25.616  1.00 19.83           C  
ATOM   1773  C   THR H 226      21.542   6.062  26.670  1.00 20.34           C  
ATOM   1774  O   THR H 226      21.780   7.171  26.195  1.00 20.65           O  
ATOM   1775  N   LEU H 227      22.301   4.987  26.386  1.00 19.13           N  
ATOM   1776  CA  LEU H 227      23.461   5.109  25.550  1.00 18.62           C  
ATOM   1777  CB  LEU H 227      24.540   4.053  25.854  1.00 18.22           C  
ATOM   1778  CG  LEU H 227      25.756   4.098  24.908  1.00 21.32           C  
ATOM   1779  CD1 LEU H 227      26.505   5.435  25.010  1.00 21.39           C  
ATOM   1780  CD2 LEU H 227      26.675   2.884  25.124  1.00 22.32           C  
ATOM   1781  C   LEU H 227      23.046   4.911  24.130  1.00 19.28           C  
ATOM   1782  O   LEU H 227      22.443   3.897  23.780  1.00 17.85           O  
ATOM   1783  N   VAL H 228      23.350   5.901  23.269  1.00 18.39           N  
ATOM   1784  CA  VAL H 228      23.038   5.769  21.878  1.00 19.35           C  
ATOM   1785  CB  VAL H 228      22.217   6.908  21.341  1.00 19.28           C  
ATOM   1786  CG1 VAL H 228      22.040   6.720  19.826  1.00 22.37           C  
ATOM   1787  CG2 VAL H 228      20.884   6.952  22.110  1.00 20.93           C  
ATOM   1788  C   VAL H 228      24.338   5.742  21.139  1.00 20.54           C  
ATOM   1789  O   VAL H 228      25.172   6.633  21.294  1.00 21.02           O  
ATOM   1790  N   THR H 229      24.545   4.692  20.319  1.00 19.84           N  
ATOM   1791  CA  THR H 229      25.756   4.580  19.560  1.00 19.76           C  
ATOM   1792  CB  THR H 229      26.461   3.266  19.740  1.00 20.10           C  
ATOM   1793  OG1 THR H 229      25.582   2.202  19.410  1.00 20.24           O  
ATOM   1794  CG2 THR H 229      26.935   3.135  21.194  1.00 18.98           C  
ATOM   1795  C   THR H 229      25.392   4.683  18.117  1.00 21.16           C  
ATOM   1796  O   THR H 229      24.489   4.001  17.638  1.00 20.51           O  
ATOM   1797  N   VAL H 230      26.096   5.564  17.381  1.00 21.33           N  
ATOM   1798  CA  VAL H 230      25.804   5.718  15.988  1.00 21.75           C  
ATOM   1799  CB  VAL H 230      25.781   7.152  15.548  1.00 22.77           C  
ATOM   1800  CG1 VAL H 230      25.582   7.193  14.026  1.00 23.91           C  
ATOM   1801  CG2 VAL H 230      24.693   7.891  16.342  1.00 22.05           C  
ATOM   1802  C   VAL H 230      26.898   5.051  15.229  1.00 22.69           C  
ATOM   1803  O   VAL H 230      28.045   5.496  15.254  1.00 22.33           O  
ATOM   1804  N   SER H 231      26.566   3.949  14.531  1.00 22.65           N  
ATOM   1805  CA  SER H 231      27.557   3.278  13.745  1.00 23.45           C  
ATOM   1806  CB  SER H 231      28.379   2.234  14.524  1.00 23.51           C  
ATOM   1807  OG  SER H 231      27.551   1.154  14.928  1.00 24.28           O  
ATOM   1808  C   SER H 231      26.839   2.557  12.657  1.00 23.41           C  
ATOM   1809  O   SER H 231      25.660   2.232  12.783  1.00 22.80           O  
ATOM   1810  N   ALA H 232      27.545   2.289  11.543  1.00 24.05           N  
ATOM   1811  CA  ALA H 232      26.925   1.611  10.445  1.00 25.08           C  
ATOM   1812  CB  ALA H 232      27.816   1.543   9.192  1.00 26.14           C  
ATOM   1813  C   ALA H 232      26.631   0.185  10.889  1.00 26.01           C  
ATOM   1814  O   ALA H 232      27.608  -0.569  11.141  1.00 27.23           O  
ATOM   1815  OXT ALA H 232      25.425  -0.170  10.981  1.00  0.00           O1-
TER    1816      ALA H 232 
CONECT  157  718
CONECT  718  157
CONECT 1041 1623
CONECT 1623 1041
END
