# Supplementary material for: Fully automated antibody structure prediction using BIOVIA tools: Validation study
Source: PLoS One. 2017 May 18;12(5):e0177923. doi: 10.1371/journal.pone.0177923 (PMC5436848; doi:10.1371/journal.pone.0177923)
Supplement: S2 Dataset — Predicted structures using the Top5 framework method, Chothia CDR definition with canonical filtering and generating 50 models. These were used in the comparison against predictions using no filtering. (ZIP) [file pone.0177923.s004.zip › 4N90_ED_FV_FinalModel.pdb]

REMARK   Accelrys Discovery Studio PDB file
REMARK   Created:  2015-04-10T06:03:13Z
SSBOND   1 CYS L   23    CYS L   89                                     
SSBOND   2 CYS H  130    CYS H  205                                     
ATOM      1  N   GLU L   1      25.378  32.514  25.993  1.00 62.30           N1+
ATOM      2  CA  GLU L   1      25.325  31.572  27.132  1.00 61.27           C  
ATOM      3  CB  GLU L   1      25.633  30.144  26.661  1.00 61.67           C  
ATOM      4  CG  GLU L   1      24.585  29.567  25.712  1.00 63.93           C  
ATOM      5  CD  GLU L   1      25.168  28.290  25.128  1.00 64.95           C  
ATOM      6  OE1 GLU L   1      25.992  27.638  25.822  1.00 65.75           O  
ATOM      7  OE2 GLU L   1      24.807  27.955  23.969  1.00 66.42           O1-
ATOM      8  C   GLU L   1      26.352  31.949  28.143  1.00 60.11           C  
ATOM      9  O   GLU L   1      27.304  32.671  27.851  1.00 61.89           O  
ATOM     10  N   ILE L   2      26.166  31.462  29.379  1.00 56.92           N  
ATOM     11  CA  ILE L   2      27.099  31.743  30.425  1.00 54.75           C  
ATOM     12  CB  ILE L   2      26.459  31.922  31.772  1.00 53.64           C  
ATOM     13  CG1 ILE L   2      25.591  33.189  31.800  1.00 53.39           C  
ATOM     14  CG2 ILE L   2      27.559  31.894  32.843  1.00 53.50           C  
ATOM     15  CD1 ILE L   2      24.723  33.294  33.054  1.00 52.60           C  
ATOM     16  C   ILE L   2      27.999  30.561  30.508  1.00 53.99           C  
ATOM     17  O   ILE L   2      27.546  29.419  30.442  1.00 53.57           O  
ATOM     18  N   VAL L   3      29.317  30.817  30.617  1.00 52.70           N  
ATOM     19  CA  VAL L   3      30.254  29.734  30.683  1.00 51.23           C  
ATOM     20  CB  VAL L   3      31.507  29.982  29.896  1.00 53.19           C  
ATOM     21  CG1 VAL L   3      32.471  28.807  30.129  1.00 52.86           C  
ATOM     22  CG2 VAL L   3      31.128  30.205  28.423  1.00 53.30           C  
ATOM     23  C   VAL L   3      30.662  29.550  32.110  1.00 49.49           C  
ATOM     24  O   VAL L   3      30.997  30.508  32.805  1.00 49.54           O  
ATOM     25  N   LEU L   4      30.632  28.289  32.585  1.00 46.83           N  
ATOM     26  CA  LEU L   4      31.032  27.995  33.931  1.00 45.69           C  
ATOM     27  CB  LEU L   4      30.105  26.992  34.642  1.00 43.66           C  
ATOM     28  CG  LEU L   4      28.667  27.498  34.842  1.00 42.37           C  
ATOM     29  CD1 LEU L   4      27.804  26.446  35.557  1.00 51.71           C  
ATOM     30  CD2 LEU L   4      28.648  28.867  35.539  1.00 52.95           C  
ATOM     31  C   LEU L   4      32.369  27.332  33.845  1.00 45.71           C  
ATOM     32  O   LEU L   4      32.542  26.378  33.092  1.00 45.56           O  
ATOM     33  N   THR L   5      33.360  27.832  34.612  1.00 46.04           N  
ATOM     34  CA  THR L   5      34.665  27.234  34.591  1.00 46.94           C  
ATOM     35  CB  THR L   5      35.766  28.181  34.218  1.00 48.40           C  
ATOM     36  OG1 THR L   5      35.745  29.320  35.063  1.00 50.24           O  
ATOM     37  CG2 THR L   5      35.595  28.587  32.750  1.00 48.43           C  
ATOM     38  C   THR L   5      34.972  26.703  35.949  1.00 45.93           C  
ATOM     39  O   THR L   5      34.866  27.408  36.952  1.00 46.05           O  
ATOM     40  N   GLN L   6      35.380  25.420  36.009  1.00 45.65           N  
ATOM     41  CA  GLN L   6      35.668  24.814  37.273  1.00 45.48           C  
ATOM     42  CB  GLN L   6      34.925  23.479  37.470  1.00 44.19           C  
ATOM     43  CG  GLN L   6      33.399  23.627  37.440  1.00 42.41           C  
ATOM     44  CD  GLN L   6      32.762  22.264  37.682  1.00 41.23           C  
ATOM     45  OE1 GLN L   6      31.837  21.861  36.980  1.00 39.09           O  
ATOM     46  NE2 GLN L   6      33.258  21.536  38.718  1.00 40.12           N  
ATOM     47  C   GLN L   6      37.139  24.545  37.336  1.00 46.86           C  
ATOM     48  O   GLN L   6      37.780  24.273  36.322  1.00 47.88           O  
ATOM     49  N   SER L   7      37.717  24.658  38.550  1.00 47.67           N  
ATOM     50  CA  SER L   7      39.112  24.383  38.748  1.00 48.97           C  
ATOM     51  CB  SER L   7      40.008  25.634  38.729  1.00 48.85           C  
ATOM     52  OG  SER L   7      40.026  26.213  37.432  1.00 50.07           O  
ATOM     53  C   SER L   7      39.236  23.796  40.117  1.00 49.67           C  
ATOM     54  O   SER L   7      38.446  24.119  41.004  1.00 51.64           O  
ATOM     55  N   PRO L   8      40.196  22.937  40.331  1.00 48.78           N  
ATOM     56  CA  PRO L   8      41.103  22.493  39.308  1.00 49.27           C  
ATOM     57  CD  PRO L   8      40.759  22.781  41.662  1.00 47.38           C  
ATOM     58  CB  PRO L   8      42.375  22.043  40.029  1.00 48.58           C  
ATOM     59  CG  PRO L   8      41.924  21.797  41.477  1.00 47.95           C  
ATOM     60  C   PRO L   8      40.443  21.391  38.544  1.00 48.15           C  
ATOM     61  O   PRO L   8      39.402  20.907  38.982  1.00 47.54           O  
ATOM     62  N   GLY L   9      41.022  20.989  37.396  1.00 48.09           N  
ATOM     63  CA  GLY L   9      40.444  19.932  36.621  1.00 47.54           C  
ATOM     64  C   GLY L   9      40.461  18.673  37.434  1.00 47.02           C  
ATOM     65  O   GLY L   9      39.484  17.927  37.450  1.00 46.51           O  
ATOM     66  N   THR L  10      41.588  18.385  38.115  1.00 46.93           N  
ATOM     67  CA  THR L  10      41.647  17.220  38.953  1.00 46.68           C  
ATOM     68  CB  THR L  10      42.546  16.113  38.470  1.00 47.42           C  
ATOM     69  OG1 THR L  10      43.851  16.608  38.219  1.00 47.70           O  
ATOM     70  CG2 THR L  10      41.955  15.446  37.224  1.00 45.69           C  
ATOM     71  C   THR L  10      42.162  17.638  40.286  1.00 46.73           C  
ATOM     72  O   THR L  10      42.986  18.544  40.394  1.00 48.38           O  
ATOM     73  N   LEU L  11      41.655  16.988  41.351  1.00 45.57           N  
ATOM     74  CA  LEU L  11      42.106  17.319  42.667  1.00 45.56           C  
ATOM     75  CB  LEU L  11      41.000  18.014  43.482  1.00 44.67           C  
ATOM     76  CG  LEU L  11      41.470  18.671  44.789  1.00 45.59           C  
ATOM     77  CD1 LEU L  11      42.355  19.895  44.510  1.00 44.99           C  
ATOM     78  CD2 LEU L  11      40.284  18.996  45.709  1.00 44.98           C  
ATOM     79  C   LEU L  11      42.437  16.012  43.327  1.00 45.47           C  
ATOM     80  O   LEU L  11      41.597  15.116  43.385  1.00 45.17           O  
ATOM     81  N   SER L  12      43.675  15.855  43.841  1.00 46.44           N  
ATOM     82  CA  SER L  12      44.019  14.604  44.458  1.00 47.03           C  
ATOM     83  CB  SER L  12      45.335  14.008  43.929  1.00 46.92           C  
ATOM     84  OG  SER L  12      45.211  13.684  42.552  1.00 48.84           O  
ATOM     85  C   SER L  12      44.185  14.836  45.929  1.00 47.98           C  
ATOM     86  O   SER L  12      45.048  15.607  46.350  1.00 50.15           O  
ATOM     87  N   LEU L  13      43.351  14.152  46.745  1.00 47.19           N  
ATOM     88  CA  LEU L  13      43.376  14.319  48.174  1.00 48.05           C  
ATOM     89  CB  LEU L  13      42.113  14.988  48.751  1.00 48.31           C  
ATOM     90  CG  LEU L  13      41.850  16.437  48.313  1.00 53.80           C  
ATOM     91  CD1 LEU L  13      42.858  17.421  48.920  1.00 53.50           C  
ATOM     92  CD2 LEU L  13      41.768  16.528  46.791  1.00 54.86           C  
ATOM     93  C   LEU L  13      43.374  12.972  48.825  1.00 47.95           C  
ATOM     94  O   LEU L  13      42.952  11.977  48.240  1.00 47.43           O  
ATOM     95  N   SER L  14      43.874  12.922  50.075  1.00 49.17           N  
ATOM     96  CA  SER L  14      43.829  11.726  50.862  1.00 50.04           C  
ATOM     97  CB  SER L  14      45.021  11.587  51.825  1.00 51.65           C  
ATOM     98  OG  SER L  14      46.236  11.496  51.095  1.00 55.09           O  
ATOM     99  C   SER L  14      42.582  11.830  51.683  1.00 49.62           C  
ATOM    100  O   SER L  14      42.033  12.919  51.845  1.00 49.65           O  
ATOM    101  N   PRO L  15      42.106  10.742  52.218  1.00 49.38           N  
ATOM    102  CA  PRO L  15      40.903  10.832  52.991  1.00 49.77           C  
ATOM    103  CD  PRO L  15      42.241   9.450  51.568  1.00 31.43           C  
ATOM    104  CB  PRO L  15      40.437   9.395  53.206  1.00 49.33           C  
ATOM    105  CG  PRO L  15      40.982   8.659  51.969  1.00 30.69           C  
ATOM    106  C   PRO L  15      41.153  11.604  54.243  1.00 51.41           C  
ATOM    107  O   PRO L  15      42.232  11.477  54.816  1.00 51.54           O  
ATOM    108  N   GLY L  16      40.165  12.409  54.679  1.00 52.00           N  
ATOM    109  CA  GLY L  16      40.309  13.172  55.883  1.00 52.99           C  
ATOM    110  C   GLY L  16      40.685  14.582  55.536  1.00 53.99           C  
ATOM    111  O   GLY L  16      40.510  15.489  56.347  1.00 55.38           O  
ATOM    112  N   GLU L  17      41.195  14.807  54.308  1.00 53.12           N  
ATOM    113  CA  GLU L  17      41.619  16.122  53.909  1.00 54.00           C  
ATOM    114  CB  GLU L  17      42.594  16.139  52.717  1.00 55.02           C  
ATOM    115  CG  GLU L  17      43.959  15.523  53.020  1.00 57.82           C  
ATOM    116  CD  GLU L  17      44.828  15.683  51.780  1.00 59.21           C  
ATOM    117  OE1 GLU L  17      44.526  16.588  50.959  1.00 59.70           O  
ATOM    118  OE2 GLU L  17      45.808  14.904  51.639  1.00 60.41           O1-
ATOM    119  C   GLU L  17      40.428  16.934  53.504  1.00 53.50           C  
ATOM    120  O   GLU L  17      39.356  16.406  53.214  1.00 52.22           O  
ATOM    121  N   ARG L  18      40.602  18.271  53.510  1.00 53.84           N  
ATOM    122  CA  ARG L  18      39.567  19.197  53.147  1.00 53.48           C  
ATOM    123  CB  ARG L  18      39.757  20.554  53.837  1.00 55.50           C  
ATOM    124  CG  ARG L  18      38.576  21.511  53.712  1.00 57.62           C  
ATOM    125  CD  ARG L  18      38.839  22.840  54.420  1.00 60.81           C  
ATOM    126  NE  ARG L  18      37.537  23.541  54.575  1.00 64.15           N  
ATOM    127  CZ  ARG L  18      37.492  24.742  55.222  1.00 65.26           C  
ATOM    128  NH1 ARG L  18      38.645  25.322  55.665  1.00 65.86           N1+
ATOM    129  NH2 ARG L  18      36.293  25.362  55.426  1.00 65.23           N  
ATOM    130  C   ARG L  18      39.658  19.431  51.669  1.00 52.18           C  
ATOM    131  O   ARG L  18      40.753  19.544  51.122  1.00 52.52           O  
ATOM    132  N   ALA L  19      38.504  19.519  50.973  1.00 50.10           N  
ATOM    133  CA  ALA L  19      38.573  19.731  49.555  1.00 48.78           C  
ATOM    134  CB  ALA L  19      37.918  18.612  48.728  1.00 48.29           C  
ATOM    135  C   ALA L  19      37.859  21.002  49.221  1.00 47.87           C  
ATOM    136  O   ALA L  19      36.778  21.277  49.742  1.00 46.68           O  
ATOM    137  N   THR L  20      38.464  21.821  48.335  1.00 47.32           N  
ATOM    138  CA  THR L  20      37.849  23.056  47.943  1.00 47.58           C  
ATOM    139  CB  THR L  20      38.655  24.260  48.339  1.00 49.25           C  
ATOM    140  OG1 THR L  20      38.845  24.283  49.746  1.00 50.22           O  
ATOM    141  CG2 THR L  20      37.906  25.524  47.895  1.00 49.09           C  
ATOM    142  C   THR L  20      37.746  23.075  46.446  1.00 47.28           C  
ATOM    143  O   THR L  20      38.758  23.091  45.747  1.00 47.67           O  
ATOM    144  N   LEU L  21      36.507  23.093  45.907  1.00 46.12           N  
ATOM    145  CA  LEU L  21      36.349  23.134  44.479  1.00 45.34           C  
ATOM    146  CB  LEU L  21      35.411  22.057  43.905  1.00 43.55           C  
ATOM    147  CG  LEU L  21      35.934  20.621  44.096  1.00 42.71           C  
ATOM    148  CD1 LEU L  21      35.897  20.201  45.570  1.00 42.53           C  
ATOM    149  CD2 LEU L  21      35.212  19.630  43.175  1.00 42.14           C  
ATOM    150  C   LEU L  21      35.777  24.468  44.120  1.00 46.07           C  
ATOM    151  O   LEU L  21      34.912  24.993  44.818  1.00 44.76           O  
ATOM    152  N   SER L  22      36.251  25.055  43.003  1.00 46.95           N  
ATOM    153  CA  SER L  22      35.791  26.364  42.640  1.00 48.04           C  
ATOM    154  CB  SER L  22      36.930  27.389  42.509  1.00 48.93           C  
ATOM    155  OG  SER L  22      37.856  26.965  41.520  1.00 50.63           O  
ATOM    156  C   SER L  22      35.069  26.303  41.331  1.00 47.33           C  
ATOM    157  O   SER L  22      35.322  25.439  40.493  1.00 47.28           O  
ATOM    158  N   CYS L  23      34.099  27.223  41.158  1.00 47.48           N  
ATOM    159  CA  CYS L  23      33.332  27.333  39.950  1.00 47.84           C  
ATOM    160  CB  CYS L  23      31.937  26.663  40.070  1.00 46.36           C  
ATOM    161  SG  CYS L  23      30.891  26.812  38.583  1.00 46.71           S  
ATOM    162  C   CYS L  23      33.154  28.801  39.686  1.00 49.57           C  
ATOM    163  O   CYS L  23      32.609  29.528  40.517  1.00 48.39           O  
ATOM    164  N   ARG L  24      33.620  29.277  38.511  1.00 51.72           N  
ATOM    165  CA  ARG L  24      33.507  30.674  38.183  1.00 54.50           C  
ATOM    166  CB  ARG L  24      34.826  31.342  37.765  1.00 65.89           C  
ATOM    167  CG  ARG L  24      35.772  31.647  38.923  1.00 69.58           C  
ATOM    168  CD  ARG L  24      36.851  32.659  38.535  1.00 74.61           C  
ATOM    169  NE  ARG L  24      36.146  33.789  37.863  1.00 77.21           N  
ATOM    170  CZ  ARG L  24      36.782  34.963  37.584  1.00 79.88           C  
ATOM    171  NH1 ARG L  24      38.089  35.144  37.933  1.00 82.12           N1+
ATOM    172  NH2 ARG L  24      36.103  35.958  36.941  1.00 79.83           N  
ATOM    173  C   ARG L  24      32.593  30.815  37.010  1.00 54.06           C  
ATOM    174  O   ARG L  24      32.510  29.930  36.161  1.00 54.27           O  
ATOM    175  N   ALA L  25      31.875  31.954  36.939  1.00 53.20           N  
ATOM    176  CA  ALA L  25      30.963  32.173  35.854  1.00 53.28           C  
ATOM    177  CB  ALA L  25      29.523  32.472  36.309  1.00 51.47           C  
ATOM    178  C   ALA L  25      31.444  33.346  35.054  1.00 55.25           C  
ATOM    179  O   ALA L  25      32.036  34.283  35.586  1.00 55.87           O  
ATOM    180  N   SER L  26      31.203  33.270  33.731  1.00 35.51           N  
ATOM    181  CA  SER L  26      31.590  34.272  32.786  1.00 35.99           C  
ATOM    182  CB  SER L  26      31.325  33.825  31.334  1.00 36.11           C  
ATOM    183  OG  SER L  26      29.945  33.552  31.146  1.00 40.34           O  
ATOM    184  C   SER L  26      30.795  35.507  33.052  1.00 38.26           C  
ATOM    185  O   SER L  26      31.247  36.619  32.778  1.00 38.62           O  
ATOM    186  N   GLN L  27      29.583  35.327  33.606  1.00 36.48           N  
ATOM    187  CA  GLN L  27      28.697  36.421  33.870  1.00 39.04           C  
ATOM    188  CB  GLN L  27      27.550  36.436  32.846  1.00 42.14           C  
ATOM    189  CG  GLN L  27      26.540  37.565  32.999  1.00 47.36           C  
ATOM    190  CD  GLN L  27      25.534  37.365  31.877  1.00 59.21           C  
ATOM    191  OE1 GLN L  27      24.490  36.740  32.062  1.00 59.96           O  
ATOM    192  NE2 GLN L  27      25.871  37.891  30.670  1.00 57.88           N  
ATOM    193  C   GLN L  27      28.111  36.185  35.225  1.00 43.03           C  
ATOM    194  O   GLN L  27      28.134  35.068  35.738  1.00 39.07           O  
ATOM    195  N   GLY L  28      27.572  37.246  35.856  1.00 40.15           N  
ATOM    196  CA  GLY L  28      27.020  37.093  37.170  1.00 42.88           C  
ATOM    197  C   GLY L  28      25.803  36.228  37.073  1.00 42.69           C  
ATOM    198  O   GLY L  28      24.999  36.347  36.148  1.00 42.35           O  
ATOM    199  N   ILE L  29      25.634  35.331  38.057  1.00 39.46           N  
ATOM    200  CA  ILE L  29      24.487  34.479  38.079  1.00 36.29           C  
ATOM    201  CB  ILE L  29      24.792  33.025  37.839  1.00 35.97           C  
ATOM    202  CG1 ILE L  29      25.730  32.441  38.906  1.00 37.15           C  
ATOM    203  CG2 ILE L  29      25.341  32.892  36.408  1.00 36.87           C  
ATOM    204  CD1 ILE L  29      25.935  30.935  38.749  1.00 47.69           C  
ATOM    205  C   ILE L  29      23.846  34.674  39.410  1.00 40.06           C  
ATOM    206  O   ILE L  29      24.521  34.994  40.386  1.00 40.60           O  
ATOM    207  N   SER L  30      22.508  34.563  39.482  1.00 38.93           N  
ATOM    208  CA  SER L  30      21.893  34.730  40.764  1.00 42.83           C  
ATOM    209  CB  SER L  30      20.360  34.813  40.716  1.00 47.12           C  
ATOM    210  OG  SER L  30      19.847  34.975  42.031  1.00 54.39           O  
ATOM    211  C   SER L  30      22.268  33.544  41.601  1.00 40.89           C  
ATOM    212  O   SER L  30      22.319  32.415  41.114  1.00 39.57           O  
ATOM    213  N   ARG L  31      22.510  33.790  42.905  1.00 38.09           N  
ATOM    214  CA  ARG L  31      22.939  32.807  43.869  1.00 37.81           C  
ATOM    215  CB  ARG L  31      23.091  33.406  45.273  1.00 40.42           C  
ATOM    216  CG  ARG L  31      23.312  32.354  46.359  1.00  0.00           C  
ATOM    217  CD  ARG L  31      22.471  32.612  47.609  1.00  0.00           C  
ATOM    218  NE  ARG L  31      22.770  33.997  48.067  1.00  0.00           N  
ATOM    219  CZ  ARG L  31      23.883  34.232  48.814  1.00  0.00           C  
ATOM    220  NH1 ARG L  31      24.749  33.211  49.082  1.00  0.00           N1+
ATOM    221  NH2 ARG L  31      24.139  35.487  49.287  1.00  0.00           N  
ATOM    222  C   ARG L  31      21.886  31.761  44.003  1.00 37.41           C  
ATOM    223  O   ARG L  31      22.176  30.573  44.142  1.00 37.07           O  
ATOM    224  N   SER L  32      20.612  32.180  43.948  1.00 37.71           N  
ATOM    225  CA  SER L  32      19.568  31.233  44.162  1.00 38.36           C  
ATOM    226  CB  SER L  32      18.162  31.855  44.169  1.00 42.89           C  
ATOM    227  OG  SER L  32      17.858  32.401  42.895  1.00 50.75           O  
ATOM    228  C   SER L  32      19.645  30.190  43.091  1.00 37.05           C  
ATOM    229  O   SER L  32      18.983  29.158  43.204  1.00 35.39           O  
ATOM    230  N   TYR L  33      20.421  30.423  42.005  1.00 34.07           N  
ATOM    231  CA  TYR L  33      20.418  29.389  41.020  1.00 31.83           C  
ATOM    232  CB  TYR L  33      19.779  29.877  39.707  1.00 33.20           C  
ATOM    233  CG  TYR L  33      18.417  30.341  40.101  1.00 37.75           C  
ATOM    234  CD1 TYR L  33      17.504  29.439  40.589  1.00 39.75           C  
ATOM    235  CD2 TYR L  33      18.029  31.659  39.979  1.00 40.76           C  
ATOM    236  CE1 TYR L  33      16.246  29.830  40.962  1.00 43.68           C  
ATOM    237  CE2 TYR L  33      16.765  32.064  40.353  1.00 43.24           C  
ATOM    238  CZ  TYR L  33      15.872  31.142  40.845  1.00 47.96           C  
ATOM    239  OH  TYR L  33      14.576  31.531  41.232  1.00 50.16           O  
ATOM    240  C   TYR L  33      21.778  28.770  40.692  1.00 32.59           C  
ATOM    241  O   TYR L  33      22.005  28.478  39.522  1.00 30.61           O  
ATOM    242  N   LEU L  34      22.726  28.528  41.645  1.00 38.22           N  
ATOM    243  CA  LEU L  34      23.787  27.646  41.264  1.00 37.86           C  
ATOM    244  CB  LEU L  34      25.169  28.180  41.681  1.00 38.22           C  
ATOM    245  CG  LEU L  34      26.362  27.327  41.213  1.00 38.68           C  
ATOM    246  CD1 LEU L  34      26.618  27.512  39.710  1.00 38.87           C  
ATOM    247  CD2 LEU L  34      27.607  27.581  42.073  1.00 38.29           C  
ATOM    248  C   LEU L  34      23.602  26.359  42.008  1.00 37.11           C  
ATOM    249  O   LEU L  34      23.261  26.362  43.190  1.00 36.95           O  
ATOM    250  N   ALA L  35      23.847  25.220  41.330  1.00 36.19           N  
ATOM    251  CA  ALA L  35      23.692  23.942  41.965  1.00 34.90           C  
ATOM    252  CB  ALA L  35      22.524  23.124  41.389  1.00 33.88           C  
ATOM    253  C   ALA L  35      24.940  23.130  41.762  1.00 35.10           C  
ATOM    254  O   ALA L  35      25.700  23.351  40.820  1.00 35.11           O  
ATOM    255  N   TRP L  36      25.195  22.171  42.680  1.00 34.66           N  
ATOM    256  CA  TRP L  36      26.340  21.310  42.570  1.00 34.16           C  
ATOM    257  CB  TRP L  36      27.284  21.391  43.783  1.00 34.33           C  
ATOM    258  CG  TRP L  36      28.024  22.702  43.896  1.00 35.98           C  
ATOM    259  CD2 TRP L  36      29.316  22.947  43.319  1.00 36.59           C  
ATOM    260  CD1 TRP L  36      27.658  23.855  44.526  1.00 36.32           C  
ATOM    261  NE1 TRP L  36      28.641  24.805  44.375  1.00 36.93           N  
ATOM    262  CE2 TRP L  36      29.669  24.259  43.636  1.00 37.69           C  
ATOM    263  CE3 TRP L  36      30.142  22.145  42.586  1.00 36.11           C  
ATOM    264  CZ2 TRP L  36      30.858  24.788  43.223  1.00 38.54           C  
ATOM    265  CZ3 TRP L  36      31.340  22.683  42.171  1.00 37.42           C  
ATOM    266  CH2 TRP L  36      31.692  23.979  42.483  1.00 37.95           C  
ATOM    267  C   TRP L  36      25.852  19.896  42.480  1.00 33.91           C  
ATOM    268  O   TRP L  36      24.885  19.516  43.141  1.00 34.05           O  
ATOM    269  N   TYR L  37      26.518  19.076  41.641  1.00 33.45           N  
ATOM    270  CA  TYR L  37      26.129  17.702  41.472  1.00 32.50           C  
ATOM    271  CB  TYR L  37      25.567  17.376  40.074  1.00 31.97           C  
ATOM    272  CG  TYR L  37      24.281  18.100  39.856  1.00 32.78           C  
ATOM    273  CD1 TYR L  37      24.268  19.386  39.370  1.00 32.59           C  
ATOM    274  CD2 TYR L  37      23.079  17.492  40.133  1.00 31.83           C  
ATOM    275  CE1 TYR L  37      23.082  20.050  39.164  1.00 32.61           C  
ATOM    276  CE2 TYR L  37      21.890  18.151  39.929  1.00 32.54           C  
ATOM    277  CZ  TYR L  37      21.888  19.434  39.444  1.00 32.94           C  
ATOM    278  OH  TYR L  37      20.670  20.114  39.233  1.00 33.91           O  
ATOM    279  C   TYR L  37      27.338  16.827  41.628  1.00 32.55           C  
ATOM    280  O   TYR L  37      28.469  17.247  41.384  1.00 32.79           O  
ATOM    281  N   GLN L  38      27.114  15.569  42.061  1.00 32.68           N  
ATOM    282  CA  GLN L  38      28.187  14.624  42.202  1.00 32.90           C  
ATOM    283  CB  GLN L  38      28.298  14.052  43.625  1.00 33.55           C  
ATOM    284  CG  GLN L  38      29.449  13.062  43.808  1.00 34.46           C  
ATOM    285  CD  GLN L  38      29.350  12.515  45.225  1.00 35.64           C  
ATOM    286  OE1 GLN L  38      28.362  11.880  45.587  1.00 35.35           O  
ATOM    287  NE2 GLN L  38      30.392  12.774  46.060  1.00 36.23           N  
ATOM    288  C   GLN L  38      27.867  13.477  41.292  1.00 32.96           C  
ATOM    289  O   GLN L  38      26.722  13.033  41.229  1.00 33.06           O  
ATOM    290  N   GLN L  39      28.864  12.971  40.535  1.00 33.46           N  
ATOM    291  CA  GLN L  39      28.570  11.868  39.662  1.00 33.89           C  
ATOM    292  CB  GLN L  39      28.512  12.248  38.169  1.00 33.23           C  
ATOM    293  CG  GLN L  39      28.173  11.068  37.252  1.00 33.86           C  
ATOM    294  CD  GLN L  39      27.985  11.582  35.829  1.00 34.38           C  
ATOM    295  OE1 GLN L  39      28.825  12.302  35.292  1.00 35.12           O  
ATOM    296  NE2 GLN L  39      26.839  11.206  35.200  1.00 33.60           N  
ATOM    297  C   GLN L  39      29.619  10.811  39.830  1.00 34.84           C  
ATOM    298  O   GLN L  39      30.815  11.065  39.693  1.00 34.79           O  
ATOM    299  N   LYS L  40      29.168   9.581  40.145  1.00 36.05           N  
ATOM    300  CA  LYS L  40      30.016   8.434  40.302  1.00 37.35           C  
ATOM    301  CB  LYS L  40      29.436   7.392  41.275  1.00 37.51           C  
ATOM    302  CG  LYS L  40      29.220   7.894  42.706  1.00 37.92           C  
ATOM    303  CD  LYS L  40      30.507   8.198  43.471  1.00 38.86           C  
ATOM    304  CE  LYS L  40      30.259   8.748  44.876  1.00 40.43           C  
ATOM    305  NZ  LYS L  40      29.658   7.704  45.735  1.00 41.68           N1+
ATOM    306  C   LYS L  40      30.057   7.767  38.962  1.00 38.18           C  
ATOM    307  O   LYS L  40      29.137   7.923  38.162  1.00 37.80           O  
ATOM    308  N   PRO L  41      31.091   7.025  38.681  1.00 39.62           N  
ATOM    309  CA  PRO L  41      31.228   6.382  37.402  1.00 39.85           C  
ATOM    310  CD  PRO L  41      31.880   6.369  39.710  1.00 39.66           C  
ATOM    311  CB  PRO L  41      32.473   5.507  37.520  1.00 40.42           C  
ATOM    312  CG  PRO L  41      32.495   5.140  39.015  1.00 40.63           C  
ATOM    313  C   PRO L  41      30.021   5.557  37.063  1.00 40.04           C  
ATOM    314  O   PRO L  41      29.550   4.804  37.915  1.00 40.24           O  
ATOM    315  N   GLY L  42      29.514   5.694  35.819  1.00 40.46           N  
ATOM    316  CA  GLY L  42      28.430   4.896  35.316  1.00 40.98           C  
ATOM    317  C   GLY L  42      27.152   5.270  35.992  1.00 41.17           C  
ATOM    318  O   GLY L  42      26.177   4.521  35.937  1.00 42.12           O  
ATOM    319  N   GLN L  43      27.100   6.450  36.631  1.00 39.88           N  
ATOM    320  CA  GLN L  43      25.906   6.760  37.357  1.00 39.41           C  
ATOM    321  CB  GLN L  43      26.177   6.767  38.870  1.00 40.78           C  
ATOM    322  CG  GLN L  43      24.948   6.676  39.768  1.00 44.30           C  
ATOM    323  CD  GLN L  43      25.466   6.705  41.197  1.00 45.83           C  
ATOM    324  OE1 GLN L  43      26.513   7.286  41.473  1.00 46.39           O  
ATOM    325  NE2 GLN L  43      24.722   6.057  42.132  1.00 47.63           N  
ATOM    326  C   GLN L  43      25.443   8.126  36.939  1.00 38.28           C  
ATOM    327  O   GLN L  43      26.216   8.912  36.397  1.00 37.64           O  
ATOM    328  N   ALA L  44      24.143   8.425  37.153  1.00 36.78           N  
ATOM    329  CA  ALA L  44      23.580   9.707  36.824  1.00 35.81           C  
ATOM    330  CB  ALA L  44      22.041   9.713  36.821  1.00 35.38           C  
ATOM    331  C   ALA L  44      24.037  10.686  37.863  1.00 34.86           C  
ATOM    332  O   ALA L  44      24.446  10.294  38.953  1.00 34.23           O  
ATOM    333  N   PRO L  45      23.991  11.959  37.562  1.00 34.28           N  
ATOM    334  CA  PRO L  45      24.424  12.943  38.517  1.00 33.85           C  
ATOM    335  CD  PRO L  45      24.154  12.418  36.191  1.00 33.82           C  
ATOM    336  CB  PRO L  45      24.518  14.256  37.740  1.00 33.47           C  
ATOM    337  CG  PRO L  45      24.809  13.806  36.296  1.00 33.96           C  
ATOM    338  C   PRO L  45      23.477  12.988  39.674  1.00 34.28           C  
ATOM    339  O   PRO L  45      22.313  12.625  39.509  1.00 34.12           O  
ATOM    340  N   SER L  46      23.962  13.403  40.863  1.00 34.15           N  
ATOM    341  CA  SER L  46      23.125  13.486  42.026  1.00 34.68           C  
ATOM    342  CB  SER L  46      23.560  12.542  43.160  1.00 35.83           C  
ATOM    343  OG  SER L  46      24.849  12.908  43.632  1.00  0.00           O  
ATOM    344  C   SER L  46      23.240  14.887  42.549  1.00 33.63           C  
ATOM    345  O   SER L  46      24.322  15.470  42.541  1.00 33.23           O  
ATOM    346  N   LEU L  47      22.120  15.458  43.041  1.00 33.20           N  
ATOM    347  CA  LEU L  47      22.105  16.831  43.479  1.00 32.75           C  
ATOM    348  CB  LEU L  47      20.691  17.435  43.454  1.00 31.93           C  
ATOM    349  CG  LEU L  47      20.602  18.881  43.975  1.00 32.58           C  
ATOM    350  CD1 LEU L  47      21.349  19.872  43.068  1.00 30.78           C  
ATOM    351  CD2 LEU L  47      19.139  19.272  44.235  1.00 32.60           C  
ATOM    352  C   LEU L  47      22.595  16.945  44.895  1.00 33.15           C  
ATOM    353  O   LEU L  47      22.008  16.361  45.803  1.00 33.81           O  
ATOM    354  N   LEU L  48      23.772  17.586  45.088  1.00 33.15           N  
ATOM    355  CA  LEU L  48      24.327  17.880  46.387  1.00 33.39           C  
ATOM    356  CB  LEU L  48      25.858  17.978  46.353  1.00 33.48           C  
ATOM    357  CG  LEU L  48      26.535  16.643  45.993  1.00 35.15           C  
ATOM    358  CD1 LEU L  48      28.063  16.784  45.973  1.00 35.28           C  
ATOM    359  CD2 LEU L  48      26.060  15.511  46.917  1.00 34.22           C  
ATOM    360  C   LEU L  48      23.814  19.153  47.011  1.00 33.92           C  
ATOM    361  O   LEU L  48      23.344  19.156  48.147  1.00 34.04           O  
ATOM    362  N   ILE L  49      23.901  20.283  46.268  1.00 33.68           N  
ATOM    363  CA  ILE L  49      23.557  21.558  46.838  1.00 34.11           C  
ATOM    364  CB  ILE L  49      24.750  22.342  47.297  1.00 34.41           C  
ATOM    365  CG1 ILE L  49      25.430  21.603  48.463  1.00 35.11           C  
ATOM    366  CG2 ILE L  49      24.289  23.765  47.648  1.00 34.81           C  
ATOM    367  CD1 ILE L  49      26.775  22.189  48.886  1.00 35.91           C  
ATOM    368  C   ILE L  49      22.820  22.378  45.828  1.00 33.90           C  
ATOM    369  O   ILE L  49      23.105  22.322  44.632  1.00 34.51           O  
ATOM    370  N   TYR L  50      21.824  23.164  46.294  1.00 33.86           N  
ATOM    371  CA  TYR L  50      21.095  24.015  45.399  1.00 33.90           C  
ATOM    372  CB  TYR L  50      19.670  23.522  45.070  1.00 34.33           C  
ATOM    373  CG  TYR L  50      18.835  23.497  46.305  1.00 35.87           C  
ATOM    374  CD1 TYR L  50      18.209  24.634  46.757  1.00 35.69           C  
ATOM    375  CD2 TYR L  50      18.665  22.330  47.008  1.00 36.52           C  
ATOM    376  CE1 TYR L  50      17.432  24.608  47.892  1.00 37.56           C  
ATOM    377  CE2 TYR L  50      17.891  22.295  48.142  1.00 38.29           C  
ATOM    378  CZ  TYR L  50      17.273  23.436  48.588  1.00 38.71           C  
ATOM    379  OH  TYR L  50      16.477  23.404  49.753  1.00 39.64           O  
ATOM    380  C   TYR L  50      20.999  25.367  46.034  1.00 34.50           C  
ATOM    381  O   TYR L  50      21.121  25.501  47.249  1.00 34.38           O  
ATOM    382  N   GLY L  51      20.830  26.441  45.238  1.00 39.31           N  
ATOM    383  CA  GLY L  51      20.690  27.729  45.859  1.00 39.76           C  
ATOM    384  C   GLY L  51      22.019  28.148  46.405  1.00 42.15           C  
ATOM    385  O   GLY L  51      22.099  28.962  47.324  1.00 42.31           O  
ATOM    386  N   ALA L  52      23.093  27.546  45.869  1.00 43.05           N  
ATOM    387  CA  ALA L  52      24.463  27.863  46.155  1.00 42.47           C  
ATOM    388  CB  ALA L  52      24.757  29.362  45.999  1.00 36.00           C  
ATOM    389  C   ALA L  52      24.878  27.431  47.531  1.00 45.34           C  
ATOM    390  O   ALA L  52      26.063  27.182  47.749  1.00 46.04           O  
ATOM    391  N   SER L  53      23.943  27.239  48.483  1.00 43.29           N  
ATOM    392  CA  SER L  53      24.455  26.896  49.780  1.00 46.21           C  
ATOM    393  CB  SER L  53      24.702  28.141  50.651  1.00 50.23           C  
ATOM    394  OG  SER L  53      23.500  28.878  50.812  1.00 57.03           O  
ATOM    395  C   SER L  53      23.489  26.016  50.499  1.00 47.92           C  
ATOM    396  O   SER L  53      23.751  25.614  51.633  1.00 50.28           O  
ATOM    397  N   SER L  54      22.365  25.644  49.867  1.00 39.92           N  
ATOM    398  CA  SER L  54      21.466  24.836  50.638  1.00 40.26           C  
ATOM    399  CB  SER L  54      19.985  25.153  50.378  1.00 40.17           C  
ATOM    400  OG  SER L  54      19.167  24.349  51.213  1.00 50.17           O  
ATOM    401  C   SER L  54      21.700  23.403  50.272  1.00 40.51           C  
ATOM    402  O   SER L  54      21.758  23.051  49.094  1.00 39.10           O  
ATOM    403  N   ARG L  55      21.857  22.531  51.292  1.00 41.13           N  
ATOM    404  CA  ARG L  55      22.123  21.153  50.992  1.00 41.98           C  
ATOM    405  CB  ARG L  55      22.956  20.399  52.048  1.00 43.75           C  
ATOM    406  CG  ARG L  55      22.302  20.268  53.421  1.00 48.17           C  
ATOM    407  CD  ARG L  55      23.222  19.638  54.468  1.00 50.43           C  
ATOM    408  NE  ARG L  55      24.101  20.719  54.995  1.00 54.04           N  
ATOM    409  CZ  ARG L  55      23.683  21.486  56.046  1.00 55.64           C  
ATOM    410  NH1 ARG L  55      22.456  21.275  56.606  1.00 56.71           N1+
ATOM    411  NH2 ARG L  55      24.496  22.465  56.540  1.00 56.10           N  
ATOM    412  C   ARG L  55      20.833  20.432  50.776  1.00 40.81           C  
ATOM    413  O   ARG L  55      19.819  20.719  51.412  1.00 41.00           O  
ATOM    414  N   ALA L  56      20.854  19.471  49.836  1.00 40.09           N  
ATOM    415  CA  ALA L  56      19.697  18.688  49.517  1.00 40.09           C  
ATOM    416  CB  ALA L  56      19.830  17.905  48.199  1.00 39.07           C  
ATOM    417  C   ALA L  56      19.503  17.704  50.628  1.00 40.65           C  
ATOM    418  O   ALA L  56      20.430  17.402  51.376  1.00 40.20           O  
ATOM    419  N   THR L  57      18.271  17.181  50.772  1.00 41.31           N  
ATOM    420  CA  THR L  57      18.002  16.277  51.850  1.00 42.47           C  
ATOM    421  CB  THR L  57      16.553  15.896  51.954  1.00 43.34           C  
ATOM    422  OG1 THR L  57      16.142  15.201  50.785  1.00 44.28           O  
ATOM    423  CG2 THR L  57      15.718  17.178  52.122  1.00 44.19           C  
ATOM    424  C   THR L  57      18.785  15.019  51.631  1.00 42.42           C  
ATOM    425  O   THR L  57      18.929  14.548  50.504  1.00 41.51           O  
ATOM    426  N   GLY L  58      19.339  14.455  52.725  1.00 43.83           N  
ATOM    427  CA  GLY L  58      20.040  13.205  52.642  1.00 44.42           C  
ATOM    428  C   GLY L  58      21.510  13.418  52.414  1.00 44.39           C  
ATOM    429  O   GLY L  58      22.282  12.462  52.474  1.00 45.23           O  
ATOM    430  N   ILE L  59      21.945  14.668  52.152  1.00 43.72           N  
ATOM    431  CA  ILE L  59      23.342  14.935  51.919  1.00 43.21           C  
ATOM    432  CB  ILE L  59      23.599  16.128  51.032  1.00 41.86           C  
ATOM    433  CG1 ILE L  59      23.231  15.812  49.572  1.00 40.60           C  
ATOM    434  CG2 ILE L  59      25.065  16.554  51.205  1.00 40.94           C  
ATOM    435  CD1 ILE L  59      21.744  15.606  49.320  1.00 39.75           C  
ATOM    436  C   ILE L  59      24.023  15.187  53.229  1.00 44.29           C  
ATOM    437  O   ILE L  59      23.510  15.900  54.090  1.00 44.61           O  
ATOM    438  N   PRO L  60      25.184  14.599  53.391  1.00 44.95           N  
ATOM    439  CA  PRO L  60      25.951  14.731  54.604  1.00 45.86           C  
ATOM    440  CD  PRO L  60      25.552  13.412  52.642  1.00 44.29           C  
ATOM    441  CB  PRO L  60      27.046  13.660  54.531  1.00 45.58           C  
ATOM    442  CG  PRO L  60      26.997  13.137  53.082  1.00 45.20           C  
ATOM    443  C   PRO L  60      26.459  16.129  54.805  1.00 46.79           C  
ATOM    444  O   PRO L  60      26.742  16.819  53.829  1.00 45.50           O  
ATOM    445  N   ASP L  61      26.621  16.526  56.082  1.00 48.88           N  
ATOM    446  CA  ASP L  61      26.972  17.842  56.552  1.00 49.60           C  
ATOM    447  CB  ASP L  61      26.990  17.918  58.085  1.00 53.02           C  
ATOM    448  CG  ASP L  61      25.573  17.660  58.575  1.00 73.71           C  
ATOM    449  OD1 ASP L  61      24.648  17.646  57.720  1.00 75.20           O  
ATOM    450  OD2 ASP L  61      25.393  17.468  59.807  1.00 77.57           O1-
ATOM    451  C   ASP L  61      28.336  18.212  56.067  1.00 49.08           C  
ATOM    452  O   ASP L  61      28.700  19.385  56.019  1.00 49.38           O  
ATOM    453  N   ARG L  62      29.129  17.199  55.705  1.00 47.49           N  
ATOM    454  CA  ARG L  62      30.478  17.345  55.254  1.00 46.81           C  
ATOM    455  CB  ARG L  62      31.000  15.984  54.783  1.00 46.39           C  
ATOM    456  CG  ARG L  62      32.428  15.952  54.267  1.00 46.16           C  
ATOM    457  CD  ARG L  62      32.715  14.620  53.578  1.00 45.84           C  
ATOM    458  NE  ARG L  62      32.242  13.559  54.507  1.00 45.14           N  
ATOM    459  CZ  ARG L  62      31.363  12.615  54.065  1.00 44.59           C  
ATOM    460  NH1 ARG L  62      31.021  12.562  52.744  1.00 44.16           N1+
ATOM    461  NH2 ARG L  62      30.805  11.741  54.950  1.00 44.93           N  
ATOM    462  C   ARG L  62      30.490  18.273  54.072  1.00 44.86           C  
ATOM    463  O   ARG L  62      31.456  19.012  53.876  1.00 45.07           O  
ATOM    464  N   PHE L  63      29.425  18.241  53.243  1.00 43.12           N  
ATOM    465  CA  PHE L  63      29.367  19.051  52.055  1.00 42.07           C  
ATOM    466  CB  PHE L  63      28.504  18.422  50.944  1.00 40.68           C  
ATOM    467  CG  PHE L  63      29.140  17.141  50.520  1.00 40.35           C  
ATOM    468  CD1 PHE L  63      30.137  17.132  49.573  1.00 39.69           C  
ATOM    469  CD2 PHE L  63      28.737  15.945  51.066  1.00 40.18           C  
ATOM    470  CE1 PHE L  63      30.723  15.952  49.181  1.00 38.91           C  
ATOM    471  CE2 PHE L  63      29.320  14.762  50.678  1.00 40.19           C  
ATOM    472  CZ  PHE L  63      30.316  14.763  49.733  1.00 39.19           C  
ATOM    473  C   PHE L  63      28.745  20.385  52.365  1.00 42.97           C  
ATOM    474  O   PHE L  63      27.736  20.460  53.065  1.00 42.49           O  
ATOM    475  N   SER L  64      29.350  21.480  51.846  1.00 43.14           N  
ATOM    476  CA  SER L  64      28.829  22.813  52.029  1.00 44.16           C  
ATOM    477  CB  SER L  64      29.462  23.596  53.192  1.00 45.07           C  
ATOM    478  OG  SER L  64      29.065  23.051  54.438  1.00 47.93           O  
ATOM    479  C   SER L  64      29.151  23.620  50.810  1.00 43.64           C  
ATOM    480  O   SER L  64      30.174  23.405  50.160  1.00 43.95           O  
ATOM    481  N   GLY L  65      28.283  24.605  50.486  1.00 43.00           N  
ATOM    482  CA  GLY L  65      28.521  25.434  49.339  1.00 42.95           C  
ATOM    483  C   GLY L  65      28.440  26.866  49.767  1.00 43.63           C  
ATOM    484  O   GLY L  65      27.810  27.193  50.771  1.00 43.94           O  
ATOM    485  N   SER L  66      29.094  27.761  48.993  1.00 44.31           N  
ATOM    486  CA  SER L  66      29.095  29.165  49.301  1.00 45.57           C  
ATOM    487  CB  SER L  66      30.124  29.548  50.380  1.00 46.75           C  
ATOM    488  OG  SER L  66      31.435  29.216  49.946  1.00 46.97           O  
ATOM    489  C   SER L  66      29.446  29.933  48.058  1.00 45.76           C  
ATOM    490  O   SER L  66      29.713  29.353  47.006  1.00 44.76           O  
ATOM    491  N   GLY L  67      29.443  31.281  48.155  1.00 46.92           N  
ATOM    492  CA  GLY L  67      29.801  32.113  47.034  1.00 48.08           C  
ATOM    493  C   GLY L  67      28.577  32.749  46.450  1.00 47.52           C  
ATOM    494  O   GLY L  67      27.449  32.395  46.787  1.00 46.76           O  
ATOM    495  N   SER L  68      28.790  33.752  45.568  1.00 48.33           N  
ATOM    496  CA  SER L  68      27.718  34.448  44.914  1.00 48.80           C  
ATOM    497  CB  SER L  68      27.065  35.538  45.784  1.00 50.20           C  
ATOM    498  OG  SER L  68      26.421  34.955  46.907  1.00 53.31           O  
ATOM    499  C   SER L  68      28.299  35.149  43.727  1.00 49.49           C  
ATOM    500  O   SER L  68      29.513  35.183  43.544  1.00 50.89           O  
ATOM    501  N   GLY L  69      27.429  35.725  42.876  1.00 48.63           N  
ATOM    502  CA  GLY L  69      27.898  36.462  41.742  1.00 49.51           C  
ATOM    503  C   GLY L  69      28.609  35.539  40.805  1.00 49.95           C  
ATOM    504  O   GLY L  69      28.006  34.657  40.194  1.00 49.78           O  
ATOM    505  N   THR L  70      29.894  35.857  40.565  1.00 50.00           N  
ATOM    506  CA  THR L  70      30.797  35.139  39.710  1.00 50.24           C  
ATOM    507  CB  THR L  70      31.919  36.000  39.234  1.00 51.83           C  
ATOM    508  OG1 THR L  70      31.408  37.141  38.564  1.00 53.01           O  
ATOM    509  CG2 THR L  70      32.775  35.167  38.270  1.00 52.55           C  
ATOM    510  C   THR L  70      31.444  33.937  40.338  1.00 49.52           C  
ATOM    511  O   THR L  70      31.713  32.961  39.639  1.00 49.52           O  
ATOM    512  N   ASP L  71      31.768  33.983  41.651  1.00 49.98           N  
ATOM    513  CA  ASP L  71      32.567  32.922  42.216  1.00 50.29           C  
ATOM    514  CB  ASP L  71      33.819  33.414  42.970  1.00 53.30           C  
ATOM    515  CG  ASP L  71      34.819  33.968  41.965  1.00 58.26           C  
ATOM    516  OD1 ASP L  71      34.495  33.962  40.749  1.00 63.12           O  
ATOM    517  OD2 ASP L  71      35.923  34.397  42.397  1.00 64.19           O1-
ATOM    518  C   ASP L  71      31.785  32.101  43.195  1.00 48.39           C  
ATOM    519  O   ASP L  71      31.096  32.627  44.068  1.00 48.29           O  
ATOM    520  N   PHE L  72      31.901  30.760  43.076  1.00 46.40           N  
ATOM    521  CA  PHE L  72      31.212  29.872  43.971  1.00 44.82           C  
ATOM    522  CB  PHE L  72      30.013  29.159  43.319  1.00 43.09           C  
ATOM    523  CG  PHE L  72      28.987  30.187  42.985  1.00 43.20           C  
ATOM    524  CD1 PHE L  72      29.082  30.918  41.824  1.00 43.21           C  
ATOM    525  CD2 PHE L  72      27.924  30.414  43.830  1.00 42.74           C  
ATOM    526  CE1 PHE L  72      28.134  31.866  41.512  1.00 43.75           C  
ATOM    527  CE2 PHE L  72      26.974  31.361  43.523  1.00 43.56           C  
ATOM    528  CZ  PHE L  72      27.078  32.089  42.363  1.00 42.97           C  
ATOM    529  C   PHE L  72      32.167  28.795  44.398  1.00 44.51           C  
ATOM    530  O   PHE L  72      33.123  28.486  43.687  1.00 44.64           O  
ATOM    531  N   THR L  73      31.939  28.200  45.592  1.00 43.33           N  
ATOM    532  CA  THR L  73      32.834  27.172  46.043  1.00 43.32           C  
ATOM    533  CB  THR L  73      33.824  27.664  47.056  1.00 45.09           C  
ATOM    534  OG1 THR L  73      34.606  28.712  46.502  1.00 46.63           O  
ATOM    535  CG2 THR L  73      34.729  26.495  47.478  1.00 44.42           C  
ATOM    536  C   THR L  73      32.071  26.053  46.686  1.00 42.62           C  
ATOM    537  O   THR L  73      31.047  26.258  47.336  1.00 42.66           O  
ATOM    538  N   LEU L  74      32.576  24.816  46.495  1.00 40.72           N  
ATOM    539  CA  LEU L  74      32.033  23.643  47.114  1.00 40.40           C  
ATOM    540  CB  LEU L  74      31.733  22.513  46.115  1.00 38.92           C  
ATOM    541  CG  LEU L  74      31.153  21.247  46.768  1.00 37.52           C  
ATOM    542  CD1 LEU L  74      29.799  21.533  47.433  1.00 37.21           C  
ATOM    543  CD2 LEU L  74      31.085  20.088  45.761  1.00 36.72           C  
ATOM    544  C   LEU L  74      33.103  23.156  48.035  1.00 41.06           C  
ATOM    545  O   LEU L  74      34.252  22.994  47.627  1.00 41.36           O  
ATOM    546  N   THR L  75      32.759  22.918  49.315  1.00 41.50           N  
ATOM    547  CA  THR L  75      33.774  22.514  50.244  1.00 43.21           C  
ATOM    548  CB  THR L  75      33.965  23.502  51.361  1.00 44.53           C  
ATOM    549  OG1 THR L  75      34.326  24.772  50.841  1.00 44.71           O  
ATOM    550  CG2 THR L  75      35.056  22.982  52.310  1.00 45.62           C  
ATOM    551  C   THR L  75      33.388  21.218  50.882  1.00 43.27           C  
ATOM    552  O   THR L  75      32.246  21.026  51.295  1.00 43.04           O  
ATOM    553  N   ILE L  76      34.354  20.281  50.956  1.00 43.69           N  
ATOM    554  CA  ILE L  76      34.133  19.041  51.636  1.00 44.53           C  
ATOM    555  CB  ILE L  76      34.466  17.847  50.798  1.00 43.50           C  
ATOM    556  CG1 ILE L  76      33.629  17.866  49.510  1.00 42.08           C  
ATOM    557  CG2 ILE L  76      34.229  16.586  51.644  1.00 42.87           C  
ATOM    558  CD1 ILE L  76      34.101  16.857  48.466  1.00 41.27           C  
ATOM    559  C   ILE L  76      35.081  19.081  52.794  1.00 46.40           C  
ATOM    560  O   ILE L  76      36.296  19.026  52.616  1.00 46.85           O  
ATOM    561  N   SER L  77      34.536  19.172  54.022  1.00 48.35           N  
ATOM    562  CA  SER L  77      35.352  19.368  55.188  1.00 51.14           C  
ATOM    563  CB  SER L  77      34.528  19.570  56.473  1.00 51.22           C  
ATOM    564  OG  SER L  77      33.775  18.405  56.776  1.00 52.43           O  
ATOM    565  C   SER L  77      36.284  18.218  55.404  1.00 52.49           C  
ATOM    566  O   SER L  77      37.464  18.422  55.684  1.00 54.22           O  
ATOM    567  N   ARG L  78      35.784  16.973  55.292  1.00 52.84           N  
ATOM    568  CA  ARG L  78      36.626  15.838  55.535  1.00 53.76           C  
ATOM    569  CB  ARG L  78      36.309  15.249  56.919  1.00 55.70           C  
ATOM    570  CG  ARG L  78      37.092  14.005  57.320  0.67 77.61           C  
ATOM    571  CD  ARG L  78      36.614  13.437  58.659  0.67 81.69           C  
ATOM    572  NE  ARG L  78      35.122  13.461  58.644  0.67 85.38           N  
ATOM    573  CZ  ARG L  78      34.440  14.373  59.400  0.67 85.52           C  
ATOM    574  NH1 ARG L  78      35.117  15.219  60.234  0.67 84.28           N1+
ATOM    575  NH2 ARG L  78      33.078  14.434  59.334  0.67 87.05           N  
ATOM    576  C   ARG L  78      36.289  14.810  54.496  1.00 51.94           C  
ATOM    577  O   ARG L  78      35.235  14.184  54.568  1.00 51.78           O  
ATOM    578  N   LEU L  79      37.191  14.568  53.524  1.00 50.69           N  
ATOM    579  CA  LEU L  79      36.872  13.633  52.479  1.00 48.92           C  
ATOM    580  CB  LEU L  79      37.853  13.576  51.289  1.00 47.98           C  
ATOM    581  CG  LEU L  79      37.697  14.695  50.245  1.00 29.43           C  
ATOM    582  CD1 LEU L  79      38.089  16.061  50.802  1.00 29.04           C  
ATOM    583  CD2 LEU L  79      38.448  14.355  48.952  1.00 28.42           C  
ATOM    584  C   LEU L  79      36.801  12.239  53.001  1.00 49.11           C  
ATOM    585  O   LEU L  79      37.583  11.824  53.855  1.00 49.67           O  
ATOM    586  N   GLU L  80      35.823  11.483  52.465  1.00 48.51           N  
ATOM    587  CA  GLU L  80      35.628  10.102  52.791  1.00 48.47           C  
ATOM    588  CB  GLU L  80      34.196   9.790  53.255  1.00 49.78           C  
ATOM    589  CG  GLU L  80      33.817  10.469  54.572  1.00 52.72           C  
ATOM    590  CD  GLU L  80      34.436   9.691  55.723  1.00 55.08           C  
ATOM    591  OE1 GLU L  80      35.414   8.934  55.479  1.00 56.75           O  
ATOM    592  OE2 GLU L  80      33.933   9.846  56.867  1.00 64.27           O1-
ATOM    593  C   GLU L  80      35.853   9.362  51.510  1.00 47.65           C  
ATOM    594  O   GLU L  80      35.738   9.940  50.431  1.00 46.23           O  
ATOM    595  N   PRO L  81      36.191   8.106  51.600  1.00 47.39           N  
ATOM    596  CA  PRO L  81      36.507   7.308  50.443  1.00 47.13           C  
ATOM    597  CD  PRO L  81      35.835   7.288  52.749  1.00 51.14           C  
ATOM    598  CB  PRO L  81      36.746   5.898  50.982  1.00 47.65           C  
ATOM    599  CG  PRO L  81      35.838   5.841  52.224  1.00 50.96           C  
ATOM    600  C   PRO L  81      35.420   7.314  49.403  1.00 46.75           C  
ATOM    601  O   PRO L  81      35.749   7.246  48.220  1.00 46.93           O  
ATOM    602  N   GLU L  82      34.134   7.369  49.806  1.00 46.75           N  
ATOM    603  CA  GLU L  82      33.033   7.319  48.879  1.00 46.15           C  
ATOM    604  CB  GLU L  82      31.646   7.109  49.525  1.00 47.54           C  
ATOM    605  CG  GLU L  82      31.152   8.249  50.418  1.00 49.97           C  
ATOM    606  CD  GLU L  82      31.386   7.866  51.871  1.00 52.38           C  
ATOM    607  OE1 GLU L  82      32.081   6.846  52.122  1.00 52.29           O  
ATOM    608  OE2 GLU L  82      30.863   8.595  52.756  1.00 53.24           O1-
ATOM    609  C   GLU L  82      32.966   8.576  48.065  1.00 45.01           C  
ATOM    610  O   GLU L  82      32.392   8.585  46.979  1.00 44.49           O  
ATOM    611  N   ASP L  83      33.528   9.675  48.595  1.00 43.32           N  
ATOM    612  CA  ASP L  83      33.474  10.996  48.029  1.00 42.07           C  
ATOM    613  CB  ASP L  83      34.131  12.047  48.943  1.00 42.18           C  
ATOM    614  CG  ASP L  83      33.276  12.192  50.195  1.00 43.12           C  
ATOM    615  OD1 ASP L  83      32.114  11.704  50.179  1.00 43.40           O  
ATOM    616  OD2 ASP L  83      33.774  12.794  51.183  1.00 43.28           O1-
ATOM    617  C   ASP L  83      34.165  11.074  46.700  1.00 40.91           C  
ATOM    618  O   ASP L  83      33.924  12.005  45.935  1.00 40.31           O  
ATOM    619  N   PHE L  84      35.096  10.160  46.385  1.00 40.40           N  
ATOM    620  CA  PHE L  84      35.783  10.341  45.139  1.00 40.00           C  
ATOM    621  CB  PHE L  84      37.002   9.414  44.992  1.00 41.24           C  
ATOM    622  CG  PHE L  84      37.950   9.881  46.050  1.00 42.77           C  
ATOM    623  CD1 PHE L  84      37.787   9.485  47.358  1.00 43.07           C  
ATOM    624  CD2 PHE L  84      38.996  10.726  45.747  1.00 43.35           C  
ATOM    625  CE1 PHE L  84      38.643   9.911  48.347  1.00 43.66           C  
ATOM    626  CE2 PHE L  84      39.857  11.156  46.732  1.00 43.20           C  
ATOM    627  CZ  PHE L  84      39.684  10.750  48.035  1.00 43.41           C  
ATOM    628  C   PHE L  84      34.814  10.188  44.003  1.00 39.02           C  
ATOM    629  O   PHE L  84      34.139   9.169  43.865  1.00 39.21           O  
ATOM    630  N   ALA L  85      34.728  11.238  43.155  1.00 37.58           N  
ATOM    631  CA  ALA L  85      33.810  11.279  42.049  1.00 35.92           C  
ATOM    632  CB  ALA L  85      32.331  11.297  42.473  1.00 35.22           C  
ATOM    633  C   ALA L  85      34.066  12.562  41.319  1.00 36.07           C  
ATOM    634  O   ALA L  85      34.988  13.306  41.653  1.00 36.28           O  
ATOM    635  N   VAL L  86      33.268  12.827  40.264  1.00 34.89           N  
ATOM    636  CA  VAL L  86      33.387  14.042  39.507  1.00 35.36           C  
ATOM    637  CB  VAL L  86      33.158  13.839  38.037  1.00 36.21           C  
ATOM    638  CG1 VAL L  86      33.203  15.206  37.333  1.00 36.06           C  
ATOM    639  CG2 VAL L  86      34.197  12.829  37.521  1.00 36.47           C  
ATOM    640  C   VAL L  86      32.328  14.975  40.014  1.00 35.24           C  
ATOM    641  O   VAL L  86      31.221  14.544  40.332  1.00 35.49           O  
ATOM    642  N   TYR L  87      32.644  16.284  40.119  1.00 34.81           N  
ATOM    643  CA  TYR L  87      31.688  17.224  40.637  1.00 34.58           C  
ATOM    644  CB  TYR L  87      32.170  17.949  41.908  1.00 33.29           C  
ATOM    645  CG  TYR L  87      32.304  16.963  43.021  1.00 34.20           C  
ATOM    646  CD1 TYR L  87      33.406  16.142  43.111  1.00 34.31           C  
ATOM    647  CD2 TYR L  87      31.327  16.869  43.986  1.00 33.05           C  
ATOM    648  CE1 TYR L  87      33.524  15.242  44.145  1.00 33.53           C  
ATOM    649  CE2 TYR L  87      31.439  15.972  45.020  1.00 33.20           C  
ATOM    650  CZ  TYR L  87      32.541  15.157  45.100  1.00 33.12           C  
ATOM    651  OH  TYR L  87      32.661  14.237  46.161  1.00 34.40           O  
ATOM    652  C   TYR L  87      31.431  18.285  39.605  1.00 35.63           C  
ATOM    653  O   TYR L  87      32.362  18.799  38.984  1.00 36.24           O  
ATOM    654  N   TYR L  88      30.142  18.651  39.405  1.00 35.21           N  
ATOM    655  CA  TYR L  88      29.794  19.640  38.420  1.00 35.92           C  
ATOM    656  CB  TYR L  88      28.835  19.147  37.315  1.00 34.88           C  
ATOM    657  CG  TYR L  88      29.419  18.032  36.515  1.00 35.05           C  
ATOM    658  CD1 TYR L  88      29.243  16.726  36.907  1.00 35.52           C  
ATOM    659  CD2 TYR L  88      30.126  18.288  35.363  1.00 35.09           C  
ATOM    660  CE1 TYR L  88      29.771  15.694  36.168  1.00 36.33           C  
ATOM    661  CE2 TYR L  88      30.657  17.259  34.618  1.00 35.41           C  
ATOM    662  CZ  TYR L  88      30.481  15.959  35.022  1.00 36.39           C  
ATOM    663  OH  TYR L  88      31.022  14.901  34.264  1.00 37.31           O  
ATOM    664  C   TYR L  88      29.003  20.728  39.083  1.00 36.82           C  
ATOM    665  O   TYR L  88      28.241  20.480  40.016  1.00 37.22           O  
ATOM    666  N   CYS L  89      29.184  21.978  38.605  1.00 38.00           N  
ATOM    667  CA  CYS L  89      28.393  23.089  39.053  1.00 39.06           C  
ATOM    668  CB  CYS L  89      29.220  24.355  39.405  1.00 40.47           C  
ATOM    669  SG  CYS L  89      30.341  24.909  38.079  1.00 44.31           S  
ATOM    670  C   CYS L  89      27.464  23.399  37.913  1.00 39.26           C  
ATOM    671  O   CYS L  89      27.804  23.156  36.757  1.00 39.03           O  
ATOM    672  N   GLN L  90      26.244  23.899  38.209  1.00 38.73           N  
ATOM    673  CA  GLN L  90      25.279  24.174  37.177  1.00 38.74           C  
ATOM    674  CB  GLN L  90      24.131  23.158  37.138  1.00 37.72           C  
ATOM    675  CG  GLN L  90      23.094  23.465  36.059  1.00 38.83           C  
ATOM    676  CD  GLN L  90      21.765  22.908  36.550  1.00 42.34           C  
ATOM    677  OE1 GLN L  90      21.354  23.176  37.677  1.00 43.22           O  
ATOM    678  NE2 GLN L  90      21.069  22.111  35.699  1.00 38.33           N  
ATOM    679  C   GLN L  90      24.610  25.469  37.500  1.00 38.86           C  
ATOM    680  O   GLN L  90      24.288  25.739  38.656  1.00 38.62           O  
ATOM    681  N   GLN L  91      24.348  26.294  36.469  1.00 39.79           N  
ATOM    682  CA  GLN L  91      23.713  27.554  36.716  1.00 40.20           C  
ATOM    683  CB  GLN L  91      24.526  28.761  36.205  1.00 40.78           C  
ATOM    684  CG  GLN L  91      24.666  28.839  34.684  1.00 42.21           C  
ATOM    685  CD  GLN L  91      23.436  29.558  34.149  1.00 42.06           C  
ATOM    686  OE1 GLN L  91      22.887  30.442  34.805  1.00 42.82           O  
ATOM    687  NE2 GLN L  91      22.988  29.176  32.924  1.00 42.66           N  
ATOM    688  C   GLN L  91      22.388  27.538  36.035  1.00 40.00           C  
ATOM    689  O   GLN L  91      22.253  27.041  34.917  1.00 40.31           O  
ATOM    690  N   PHE L  92      21.303  27.738  36.809  1.00 22.82           N  
ATOM    691  CA  PHE L  92      19.953  27.880  36.318  1.00 26.35           C  
ATOM    692  CB  PHE L  92      18.898  26.820  36.732  1.00 25.53           C  
ATOM    693  CG  PHE L  92      18.983  26.348  38.135  1.00 25.67           C  
ATOM    694  CD1 PHE L  92      18.504  27.062  39.201  1.00 24.97           C  
ATOM    695  CD2 PHE L  92      19.539  25.114  38.367  1.00 27.40           C  
ATOM    696  CE1 PHE L  92      18.596  26.557  40.479  1.00 26.80           C  
ATOM    697  CE2 PHE L  92      19.635  24.599  39.636  1.00 29.78           C  
ATOM    698  CZ  PHE L  92      19.167  25.327  40.700  1.00 33.58           C  
ATOM    699  C   PHE L  92      19.435  29.284  36.215  1.00 28.68           C  
ATOM    700  O   PHE L  92      18.295  29.487  35.806  1.00 29.83           O  
ATOM    701  N   GLY L  93      20.200  30.283  36.690  1.00 29.25           N  
ATOM    702  CA  GLY L  93      19.722  31.638  36.740  1.00 30.58           C  
ATOM    703  C   GLY L  93      19.335  32.132  35.384  1.00 33.55           C  
ATOM    704  O   GLY L  93      18.353  32.864  35.263  1.00 33.77           O  
ATOM    705  N   SER L  94      20.098  31.785  34.334  1.00 30.40           N  
ATOM    706  CA  SER L  94      19.747  32.255  33.025  1.00 35.28           C  
ATOM    707  CB  SER L  94      20.797  33.210  32.439  1.00 35.46           C  
ATOM    708  OG  SER L  94      20.408  33.630  31.143  1.00 47.95           O  
ATOM    709  C   SER L  94      19.636  31.068  32.115  1.00 35.62           C  
ATOM    710  O   SER L  94      20.235  30.024  32.366  1.00 31.42           O  
ATOM    711  N   SER L  95      18.847  31.189  31.024  1.00 34.90           N  
ATOM    712  CA  SER L  95      18.715  30.080  30.119  1.00 36.66           C  
ATOM    713  CB  SER L  95      17.258  29.760  29.722  1.00 37.94           C  
ATOM    714  OG  SER L  95      16.520  29.308  30.848  1.00 47.74           O  
ATOM    715  C   SER L  95      19.468  30.435  28.878  1.00 35.69           C  
ATOM    716  O   SER L  95      19.582  31.604  28.518  1.00 36.53           O  
ATOM    717  N   PRO L  96      20.006  29.442  28.215  1.00 36.18           N  
ATOM    718  CA  PRO L  96      19.898  28.065  28.608  1.00 35.00           C  
ATOM    719  CD  PRO L  96      20.536  29.600  26.871  1.00 39.27           C  
ATOM    720  CB  PRO L  96      20.338  27.249  27.390  1.00 36.91           C  
ATOM    721  CG  PRO L  96      21.172  28.237  26.552  1.00 38.64           C  
ATOM    722  C   PRO L  96      20.730  27.782  29.815  1.00 30.22           C  
ATOM    723  O   PRO L  96      21.670  28.525  30.097  1.00 29.23           O  
ATOM    724  N   TRP L  97      20.387  26.707  30.547  1.00 26.58           N  
ATOM    725  CA  TRP L  97      21.133  26.326  31.705  1.00 25.21           C  
ATOM    726  CB  TRP L  97      20.423  25.295  32.587  1.00 24.56           C  
ATOM    727  CG  TRP L  97      19.180  25.829  33.248  1.00 27.65           C  
ATOM    728  CD2 TRP L  97      18.188  25.008  33.879  1.00 30.81           C  
ATOM    729  CD1 TRP L  97      18.751  27.117  33.368  1.00 29.45           C  
ATOM    730  NE1 TRP L  97      17.549  27.150  34.029  1.00 28.40           N  
ATOM    731  CE2 TRP L  97      17.192  25.859  34.353  1.00 32.08           C  
ATOM    732  CE3 TRP L  97      18.114  23.654  34.046  1.00 37.73           C  
ATOM    733  CZ2 TRP L  97      16.102  25.366  35.006  1.00 46.68           C  
ATOM    734  CZ3 TRP L  97      17.016  23.160  34.711  1.00 42.54           C  
ATOM    735  CH2 TRP L  97      16.029  24.000  35.182  1.00 48.20           C  
ATOM    736  C   TRP L  97      22.387  25.697  31.214  1.00 24.77           C  
ATOM    737  O   TRP L  97      22.410  25.028  30.182  1.00 26.12           O  
ATOM    738  N   THR L  98      23.481  25.917  31.954  1.00 38.96           N  
ATOM    739  CA  THR L  98      24.761  25.381  31.569  1.00 39.07           C  
ATOM    740  CB  THR L  98      25.691  26.413  30.993  1.00 39.95           C  
ATOM    741  OG1 THR L  98      25.926  27.444  31.940  1.00 40.05           O  
ATOM    742  CG2 THR L  98      25.067  26.995  29.712  1.00 40.14           C  
ATOM    743  C   THR L  98      25.444  24.746  32.751  1.00 38.74           C  
ATOM    744  O   THR L  98      25.095  24.997  33.904  1.00 38.46           O  
ATOM    745  N   PHE L  99      26.450  23.883  32.470  1.00 38.55           N  
ATOM    746  CA  PHE L  99      27.194  23.165  33.480  1.00 37.81           C  
ATOM    747  CB  PHE L  99      27.142  21.636  33.315  1.00 36.39           C  
ATOM    748  CG  PHE L  99      25.742  21.141  33.443  1.00 36.55           C  
ATOM    749  CD1 PHE L  99      24.883  21.189  32.369  1.00 37.30           C  
ATOM    750  CD2 PHE L  99      25.296  20.610  34.630  1.00 35.48           C  
ATOM    751  CE1 PHE L  99      23.594  20.726  32.483  1.00 37.00           C  
ATOM    752  CE2 PHE L  99      24.009  20.146  34.748  1.00 35.90           C  
ATOM    753  CZ  PHE L  99      23.154  20.204  33.675  1.00 36.05           C  
ATOM    754  C   PHE L  99      28.652  23.494  33.317  1.00 39.08           C  
ATOM    755  O   PHE L  99      29.093  23.911  32.247  1.00 39.74           O  
ATOM    756  N   GLY L 100      29.447  23.320  34.397  1.00 39.36           N  
ATOM    757  CA  GLY L 100      30.870  23.525  34.319  1.00 40.15           C  
ATOM    758  C   GLY L 100      31.461  22.251  33.784  1.00 41.30           C  
ATOM    759  O   GLY L 100      30.750  21.266  33.599  1.00 40.45           O  
ATOM    760  N   GLN L 101      32.785  22.248  33.523  1.00 42.62           N  
ATOM    761  CA  GLN L 101      33.503  21.119  32.985  1.00 42.82           C  
ATOM    762  CB  GLN L 101      34.973  21.419  32.656  1.00 75.43           C  
ATOM    763  CG  GLN L 101      35.169  22.594  31.705  1.00 80.92           C  
ATOM    764  CD  GLN L 101      35.066  23.847  32.554  1.00 82.83           C  
ATOM    765  OE1 GLN L 101      35.501  23.875  33.706  1.00 82.69           O  
ATOM    766  NE2 GLN L 101      34.467  24.917  31.974  1.00 85.33           N  
ATOM    767  C   GLN L 101      33.547  20.015  33.996  1.00 41.64           C  
ATOM    768  O   GLN L 101      33.594  18.837  33.646  1.00 41.51           O  
ATOM    769  N   GLY L 102      33.603  20.367  35.290  1.00 41.25           N  
ATOM    770  CA  GLY L 102      33.645  19.354  36.305  1.00 40.70           C  
ATOM    771  C   GLY L 102      35.039  19.225  36.840  1.00 41.95           C  
ATOM    772  O   GLY L 102      36.023  19.526  36.162  1.00 42.23           O  
ATOM    773  N   THR L 103      35.136  18.772  38.108  1.00 41.31           N  
ATOM    774  CA  THR L 103      36.402  18.553  38.747  1.00 41.81           C  
ATOM    775  CB  THR L 103      36.634  19.435  39.943  1.00 42.20           C  
ATOM    776  OG1 THR L 103      36.590  20.804  39.567  1.00 42.99           O  
ATOM    777  CG2 THR L 103      38.012  19.105  40.540  1.00 41.80           C  
ATOM    778  C   THR L 103      36.411  17.138  39.230  1.00 41.78           C  
ATOM    779  O   THR L 103      35.497  16.698  39.925  1.00 40.87           O  
ATOM    780  N   LYS L 104      37.464  16.379  38.873  1.00 42.85           N  
ATOM    781  CA  LYS L 104      37.538  15.005  39.272  1.00 42.79           C  
ATOM    782  CB  LYS L 104      38.312  14.149  38.257  1.00 43.76           C  
ATOM    783  CG  LYS L 104      38.336  12.656  38.573  1.00 45.83           C  
ATOM    784  CD  LYS L 104      38.869  11.813  37.413  1.00 47.65           C  
ATOM    785  CE  LYS L 104      38.942  10.319  37.727  1.00 48.94           C  
ATOM    786  NZ  LYS L 104      37.592   9.721  37.647  1.00 49.07           N1+
ATOM    787  C   LYS L 104      38.272  14.941  40.574  1.00 42.36           C  
ATOM    788  O   LYS L 104      39.382  15.455  40.699  1.00 43.35           O  
ATOM    789  N   VAL L 105      37.659  14.301  41.590  1.00 41.28           N  
ATOM    790  CA  VAL L 105      38.330  14.179  42.851  1.00 41.59           C  
ATOM    791  CB  VAL L 105      37.425  14.396  44.034  1.00 40.81           C  
ATOM    792  CG1 VAL L 105      38.213  14.123  45.326  1.00 20.51           C  
ATOM    793  CG2 VAL L 105      36.862  15.827  43.952  1.00 20.35           C  
ATOM    794  C   VAL L 105      38.892  12.791  42.911  1.00 42.37           C  
ATOM    795  O   VAL L 105      38.159  11.802  42.876  1.00 42.74           O  
ATOM    796  N   GLU L 106      40.233  12.700  43.006  1.00 44.07           N  
ATOM    797  CA  GLU L 106      40.917  11.440  42.989  1.00 44.95           C  
ATOM    798  CB  GLU L 106      42.062  11.380  41.968  1.00 46.74           C  
ATOM    799  CG  GLU L 106      41.612  11.399  40.513  1.00 49.13           C  
ATOM    800  CD  GLU L 106      42.867  11.433  39.659  1.00 51.19           C  
ATOM    801  OE1 GLU L 106      43.762  12.269  39.957  1.00 51.80           O  
ATOM    802  OE2 GLU L 106      42.948  10.625  38.697  1.00 51.04           O1-
ATOM    803  C   GLU L 106      41.571  11.229  44.309  1.00 45.79           C  
ATOM    804  O   GLU L 106      41.891  12.174  45.027  1.00 46.06           O  
ATOM    805  N   ILE L 107      41.804   9.948  44.647  1.00 46.14           N  
ATOM    806  CA  ILE L 107      42.394   9.601  45.902  1.00 47.42           C  
ATOM    807  CB  ILE L 107      41.913   8.262  46.396  1.00 47.27           C  
ATOM    808  CG1 ILE L 107      42.228   8.079  47.885  1.00 47.12           C  
ATOM    809  CG2 ILE L 107      42.491   7.158  45.496  1.00 46.75           C  
ATOM    810  CD1 ILE L 107      41.498   6.891  48.509  1.00 47.47           C  
ATOM    811  C   ILE L 107      43.885   9.556  45.737  1.00 48.73           C  
ATOM    812  O   ILE L 107      44.407   8.980  44.783  1.00 48.76           O  
ATOM    813  N   LYS L 108      44.619  10.216  46.657  1.00 50.20           N  
ATOM    814  CA  LYS L 108      46.051  10.148  46.601  1.00 52.14           C  
ATOM    815  CB  LYS L 108      46.797  11.383  47.149  1.00 54.19           C  
ATOM    816  CG  LYS L 108      46.955  12.533  46.151  1.00 55.73           C  
ATOM    817  CD  LYS L 108      47.661  13.763  46.732  1.00 59.07           C  
ATOM    818  CE  LYS L 108      48.145  14.743  45.661  1.00 60.92           C  
ATOM    819  NZ  LYS L 108      48.912  15.846  46.283  1.00 63.47           N1+
ATOM    820  C   LYS L 108      46.474   8.977  47.475  1.00 52.26           C  
ATOM    821  O   LYS L 108      46.565   9.176  48.715  1.00 52.70           O  
ATOM    822  OXT LYS L 108      46.719   7.872  46.919  1.00 51.13           O1-
TER     823      LYS L 108 
ATOM    824  N   GLN H 109       8.768   4.856  45.194  1.00 61.32           N1+
ATOM    825  CA  GLN H 109       9.514   6.109  44.964  1.00 59.67           C  
ATOM    826  CB  GLN H 109      11.034   5.862  45.047  1.00 60.09           C  
ATOM    827  CG  GLN H 109      11.547   5.449  46.428  1.00 63.40           C  
ATOM    828  CD  GLN H 109      13.056   5.251  46.325  1.00 64.66           C  
ATOM    829  OE1 GLN H 109      13.534   4.246  45.799  1.00 66.52           O  
ATOM    830  NE2 GLN H 109      13.832   6.246  46.834  1.00 79.61           N  
ATOM    831  C   GLN H 109       9.229   6.659  43.608  1.00 57.53           C  
ATOM    832  O   GLN H 109       8.422   6.121  42.852  1.00 58.02           O  
ATOM    833  N   VAL H 110       9.892   7.777  43.273  1.00 50.39           N  
ATOM    834  CA  VAL H 110       9.703   8.360  41.979  1.00 47.90           C  
ATOM    835  CB  VAL H 110       9.786   9.854  41.978  1.00 47.58           C  
ATOM    836  CG1 VAL H 110       9.674  10.346  40.525  1.00 46.56           C  
ATOM    837  CG2 VAL H 110       8.688  10.398  42.908  1.00 47.68           C  
ATOM    838  C   VAL H 110      10.807   7.840  41.132  1.00 47.08           C  
ATOM    839  O   VAL H 110      11.979   7.932  41.498  1.00 46.95           O  
ATOM    840  N   GLN H 111      10.454   7.260  39.971  1.00 45.48           N  
ATOM    841  CA  GLN H 111      11.482   6.714  39.144  1.00 44.14           C  
ATOM    842  CB  GLN H 111      11.473   5.177  39.079  1.00 45.95           C  
ATOM    843  CG  GLN H 111      11.795   4.511  40.416  1.00 48.37           C  
ATOM    844  CD  GLN H 111      11.750   3.007  40.206  1.00 51.19           C  
ATOM    845  OE1 GLN H 111      10.760   2.462  39.722  1.00 52.75           O  
ATOM    846  NE2 GLN H 111      12.861   2.314  40.574  1.00 51.01           N  
ATOM    847  C   GLN H 111      11.277   7.199  37.752  1.00 42.77           C  
ATOM    848  O   GLN H 111      10.151   7.306  37.269  1.00 43.04           O  
ATOM    849  N   LEU H 112      12.393   7.517  37.074  1.00 40.99           N  
ATOM    850  CA  LEU H 112      12.358   7.951  35.712  1.00 39.85           C  
ATOM    851  CB  LEU H 112      13.133   9.259  35.487  1.00 38.39           C  
ATOM    852  CG  LEU H 112      12.636  10.444  36.337  1.00 38.29           C  
ATOM    853  CD1 LEU H 112      13.457  11.711  36.057  1.00 37.38           C  
ATOM    854  CD2 LEU H 112      11.128  10.671  36.168  1.00 37.61           C  
ATOM    855  C   LEU H 112      13.096   6.896  34.952  1.00 40.36           C  
ATOM    856  O   LEU H 112      14.139   6.427  35.407  1.00 40.46           O  
ATOM    857  N   GLN H 113      12.576   6.471  33.784  1.00 40.73           N  
ATOM    858  CA  GLN H 113      13.262   5.441  33.058  1.00 41.43           C  
ATOM    859  CB  GLN H 113      12.573   4.070  33.161  1.00 42.78           C  
ATOM    860  CG  GLN H 113      13.280   2.964  32.373  1.00 44.69           C  
ATOM    861  CD  GLN H 113      14.459   2.440  33.179  1.00 45.69           C  
ATOM    862  OE1 GLN H 113      15.252   3.201  33.729  1.00 46.77           O  
ATOM    863  NE2 GLN H 113      14.576   1.088  33.256  1.00 45.84           N  
ATOM    864  C   GLN H 113      13.281   5.796  31.607  1.00 41.70           C  
ATOM    865  O   GLN H 113      12.233   5.944  30.980  1.00 42.66           O  
ATOM    866  N   GLU H 114      14.494   5.921  31.034  1.00 41.75           N  
ATOM    867  CA  GLU H 114      14.646   6.235  29.641  1.00 42.20           C  
ATOM    868  CB  GLU H 114      16.019   6.833  29.291  1.00 40.80           C  
ATOM    869  CG  GLU H 114      16.368   8.121  30.036  1.00 40.12           C  
ATOM    870  CD  GLU H 114      17.082   7.745  31.326  1.00 38.72           C  
ATOM    871  OE1 GLU H 114      17.199   6.524  31.611  1.00 42.72           O  
ATOM    872  OE2 GLU H 114      17.530   8.680  32.041  1.00 37.45           O1-
ATOM    873  C   GLU H 114      14.557   4.953  28.866  1.00 43.55           C  
ATOM    874  O   GLU H 114      14.809   3.875  29.405  1.00 44.15           O  
ATOM    875  N   SER H 115      14.173   5.041  27.574  1.00 44.75           N  
ATOM    876  CA  SER H 115      14.109   3.884  26.721  1.00 46.19           C  
ATOM    877  CB  SER H 115      12.731   3.198  26.706  1.00 46.86           C  
ATOM    878  OG  SER H 115      12.380   2.734  28.000  1.00 52.76           O  
ATOM    879  C   SER H 115      14.310   4.368  25.319  1.00 47.03           C  
ATOM    880  O   SER H 115      13.980   5.510  25.002  1.00 46.40           O  
ATOM    881  N   GLY H 116      14.852   3.504  24.437  1.00 47.96           N  
ATOM    882  CA  GLY H 116      15.029   3.905  23.068  1.00 49.65           C  
ATOM    883  C   GLY H 116      16.166   3.126  22.486  1.00 50.89           C  
ATOM    884  O   GLY H 116      16.861   2.393  23.185  1.00 50.25           O  
ATOM    885  N   PRO H 117      16.375   3.284  21.205  1.00 52.44           N  
ATOM    886  CA  PRO H 117      17.422   2.562  20.539  1.00 53.53           C  
ATOM    887  CD  PRO H 117      15.300   3.637  20.295  1.00 60.49           C  
ATOM    888  CB  PRO H 117      17.117   2.643  19.039  1.00 54.99           C  
ATOM    889  CG  PRO H 117      15.992   3.690  18.925  1.00 61.77           C  
ATOM    890  C   PRO H 117      18.792   3.015  20.924  1.00 53.30           C  
ATOM    891  O   PRO H 117      19.021   4.214  21.073  1.00 53.66           O  
ATOM    892  N   GLY H 118      19.697   2.043  21.141  1.00 52.88           N  
ATOM    893  CA  GLY H 118      21.075   2.267  21.466  1.00 51.78           C  
ATOM    894  C   GLY H 118      21.838   2.743  20.268  1.00 51.91           C  
ATOM    895  O   GLY H 118      22.769   3.533  20.403  1.00 52.13           O  
ATOM    896  N   LEU H 119      21.505   2.235  19.062  1.00 51.84           N  
ATOM    897  CA  LEU H 119      22.312   2.569  17.919  1.00 52.08           C  
ATOM    898  CB  LEU H 119      22.943   1.326  17.265  1.00 52.54           C  
ATOM    899  CG  LEU H 119      23.910   1.637  16.109  1.00 53.19           C  
ATOM    900  CD1 LEU H 119      25.156   2.390  16.605  1.00 51.54           C  
ATOM    901  CD2 LEU H 119      24.264   0.361  15.328  1.00 52.69           C  
ATOM    902  C   LEU H 119      21.480   3.259  16.879  1.00 52.52           C  
ATOM    903  O   LEU H 119      20.310   2.930  16.686  1.00 52.83           O  
ATOM    904  N   VAL H 120      22.078   4.258  16.188  1.00 52.67           N  
ATOM    905  CA  VAL H 120      21.378   4.983  15.160  1.00 53.10           C  
ATOM    906  CB  VAL H 120      20.789   6.274  15.660  1.00 52.35           C  
ATOM    907  CG1 VAL H 120      20.132   7.025  14.488  1.00 63.25           C  
ATOM    908  CG2 VAL H 120      19.820   5.950  16.808  1.00 61.62           C  
ATOM    909  C   VAL H 120      22.346   5.320  14.061  1.00 53.93           C  
ATOM    910  O   VAL H 120      23.521   5.594  14.299  1.00 53.52           O  
ATOM    911  N   LYS H 121      21.847   5.309  12.810  1.00 54.96           N  
ATOM    912  CA  LYS H 121      22.606   5.599  11.623  1.00 56.12           C  
ATOM    913  CB  LYS H 121      21.876   5.113  10.360  1.00 57.35           C  
ATOM    914  CG  LYS H 121      22.613   5.327   9.039  1.00 58.82           C  
ATOM    915  CD  LYS H 121      23.669   4.268   8.728  1.00 60.97           C  
ATOM    916  CE  LYS H 121      24.178   4.342   7.288  1.00 62.98           C  
ATOM    917  NZ  LYS H 121      25.059   3.188   7.007  1.00 64.33           N1+
ATOM    918  C   LYS H 121      22.719   7.087  11.505  1.00 56.08           C  
ATOM    919  O   LYS H 121      21.871   7.828  11.995  1.00 55.16           O  
ATOM    920  N   PRO H 122      23.752   7.547  10.854  1.00 56.77           N  
ATOM    921  CA  PRO H 122      23.920   8.963  10.699  1.00 57.10           C  
ATOM    922  CD  PRO H 122      25.027   6.849  10.894  1.00 57.40           C  
ATOM    923  CB  PRO H 122      25.342   9.154  10.178  1.00 57.77           C  
ATOM    924  CG  PRO H 122      26.098   7.944  10.759  1.00 57.80           C  
ATOM    925  C   PRO H 122      22.842   9.536   9.837  1.00 58.08           C  
ATOM    926  O   PRO H 122      22.331   8.828   8.972  1.00 58.82           O  
ATOM    927  N   SER H 123      22.490  10.814  10.094  1.00 58.09           N  
ATOM    928  CA  SER H 123      21.486  11.604   9.430  1.00 59.12           C  
ATOM    929  CB  SER H 123      21.621  11.648   7.894  1.00 60.90           C  
ATOM    930  OG  SER H 123      21.197  10.427   7.309  1.00 62.14           O  
ATOM    931  C   SER H 123      20.116  11.098   9.764  1.00 58.75           C  
ATOM    932  O   SER H 123      19.122  11.653   9.297  1.00 58.47           O  
ATOM    933  N   GLN H 124      20.008  10.064  10.620  1.00 58.34           N  
ATOM    934  CA  GLN H 124      18.700   9.593  10.979  1.00 58.21           C  
ATOM    935  CB  GLN H 124      18.607   8.073  11.188  1.00 59.60           C  
ATOM    936  CG  GLN H 124      18.762   7.301   9.874  1.00 63.65           C  
ATOM    937  CD  GLN H 124      18.657   5.816  10.176  1.00 66.04           C  
ATOM    938  OE1 GLN H 124      18.714   4.977   9.279  1.00 65.62           O  
ATOM    939  NE2 GLN H 124      18.497   5.479  11.483  1.00 20.37           N  
ATOM    940  C   GLN H 124      18.278  10.311  12.224  1.00 56.33           C  
ATOM    941  O   GLN H 124      19.018  11.142  12.750  1.00 55.14           O  
ATOM    942  N   THR H 125      17.053  10.032  12.717  1.00 55.67           N  
ATOM    943  CA  THR H 125      16.557  10.758  13.855  1.00 54.19           C  
ATOM    944  CB  THR H 125      15.146  11.248  13.692  1.00 54.40           C  
ATOM    945  OG1 THR H 125      15.038  12.098  12.563  1.00 55.85           O  
ATOM    946  CG2 THR H 125      14.755  12.025  14.957  1.00 54.15           C  
ATOM    947  C   THR H 125      16.563   9.882  15.071  1.00 52.60           C  
ATOM    948  O   THR H 125      16.283   8.688  15.009  1.00 52.62           O  
ATOM    949  N   LEU H 126      16.887  10.494  16.229  1.00 50.90           N  
ATOM    950  CA  LEU H 126      16.956   9.812  17.492  1.00 49.06           C  
ATOM    951  CB  LEU H 126      18.068  10.384  18.394  1.00 48.43           C  
ATOM    952  CG  LEU H 126      18.102   9.832  19.832  1.00 47.61           C  
ATOM    953  CD1 LEU H 126      18.397   8.326  19.864  1.00 48.48           C  
ATOM    954  CD2 LEU H 126      19.061  10.653  20.711  1.00 46.84           C  
ATOM    955  C   LEU H 126      15.658  10.003  18.213  1.00 48.17           C  
ATOM    956  O   LEU H 126      15.140  11.116  18.287  1.00 47.66           O  
ATOM    957  N   SER H 127      15.089   8.904  18.756  1.00 47.41           N  
ATOM    958  CA  SER H 127      13.866   9.011  19.502  1.00 46.66           C  
ATOM    959  CB  SER H 127      12.665   8.344  18.809  1.00 47.91           C  
ATOM    960  OG  SER H 127      12.380   9.006  17.587  1.00 50.98           O  
ATOM    961  C   SER H 127      14.060   8.312  20.814  1.00 45.25           C  
ATOM    962  O   SER H 127      14.463   7.150  20.857  1.00 44.99           O  
ATOM    963  N   LEU H 128      13.771   9.020  21.927  1.00 43.10           N  
ATOM    964  CA  LEU H 128      13.910   8.460  23.243  1.00 41.73           C  
ATOM    965  CB  LEU H 128      15.124   9.007  24.015  1.00 40.34           C  
ATOM    966  CG  LEU H 128      16.481   8.557  23.445  1.00 40.48           C  
ATOM    967  CD1 LEU H 128      17.647   9.140  24.260  1.00 38.37           C  
ATOM    968  CD2 LEU H 128      16.557   7.024  23.330  1.00 40.28           C  
ATOM    969  C   LEU H 128      12.694   8.824  24.033  1.00 42.09           C  
ATOM    970  O   LEU H 128      12.074   9.859  23.793  1.00 41.77           O  
ATOM    971  N   THR H 129      12.306   7.959  24.994  1.00 41.74           N  
ATOM    972  CA  THR H 129      11.160   8.266  25.800  1.00 42.42           C  
ATOM    973  CB  THR H 129       9.964   7.411  25.491  1.00 43.71           C  
ATOM    974  OG1 THR H 129       8.801   7.964  26.086  1.00 45.42           O  
ATOM    975  CG2 THR H 129      10.206   5.992  26.029  1.00 44.34           C  
ATOM    976  C   THR H 129      11.520   8.039  27.239  1.00 41.27           C  
ATOM    977  O   THR H 129      12.298   7.145  27.562  1.00 41.77           O  
ATOM    978  N   CYS H 130      10.971   8.872  28.147  1.00 40.43           N  
ATOM    979  CA  CYS H 130      11.247   8.714  29.548  1.00 39.33           C  
ATOM    980  CB  CYS H 130      11.879   9.978  30.178  1.00 38.39           C  
ATOM    981  SG  CYS H 130      12.314   9.820  31.940  1.00 39.05           S  
ATOM    982  C   CYS H 130       9.933   8.425  30.193  1.00 39.78           C  
ATOM    983  O   CYS H 130       8.956   9.142  29.981  1.00 39.33           O  
ATOM    984  N   THR H 131       9.868   7.343  30.992  1.00 39.64           N  
ATOM    985  CA  THR H 131       8.613   6.993  31.584  1.00 39.60           C  
ATOM    986  CB  THR H 131       8.255   5.551  31.362  1.00 39.95           C  
ATOM    987  OG1 THR H 131       6.872   5.356  31.593  1.00 52.06           O  
ATOM    988  CG2 THR H 131       9.084   4.671  32.310  1.00 50.41           C  
ATOM    989  C   THR H 131       8.716   7.259  33.052  1.00 39.44           C  
ATOM    990  O   THR H 131       9.726   6.958  33.685  1.00 38.71           O  
ATOM    991  N   VAL H 132       7.664   7.857  33.640  1.00 38.86           N  
ATOM    992  CA  VAL H 132       7.724   8.171  35.034  1.00 39.38           C  
ATOM    993  CB  VAL H 132       7.319   9.580  35.346  1.00 39.42           C  
ATOM    994  CG1 VAL H 132       7.334   9.767  36.871  1.00 38.54           C  
ATOM    995  CG2 VAL H 132       8.267  10.529  34.596  1.00 39.36           C  
ATOM    996  C   VAL H 132       6.805   7.259  35.774  1.00 40.27           C  
ATOM    997  O   VAL H 132       5.749   6.869  35.275  1.00 41.66           O  
ATOM    998  N   SER H 133       7.231   6.870  36.992  1.00 40.27           N  
ATOM    999  CA  SER H 133       6.438   6.028  37.831  1.00 41.49           C  
ATOM   1000  CB  SER H 133       6.974   4.590  37.943  1.00 42.12           C  
ATOM   1001  OG  SER H 133       6.974   3.962  36.670  1.00 47.48           O  
ATOM   1002  C   SER H 133       6.492   6.623  39.200  1.00 41.50           C  
ATOM   1003  O   SER H 133       7.442   7.320  39.552  1.00 40.69           O  
ATOM   1004  N   GLY H 134       5.417   6.414  39.980  1.00 43.27           N  
ATOM   1005  CA  GLY H 134       5.363   6.935  41.311  1.00 44.30           C  
ATOM   1006  C   GLY H 134       4.635   8.242  41.306  1.00 43.57           C  
ATOM   1007  O   GLY H 134       4.225   8.723  42.362  1.00 46.13           O  
ATOM   1008  N   GLY H 135       4.430   8.850  40.119  1.00 42.56           N  
ATOM   1009  CA  GLY H 135       3.759  10.121  40.111  1.00 43.63           C  
ATOM   1010  C   GLY H 135       3.199  10.376  38.748  1.00 42.56           C  
ATOM   1011  O   GLY H 135       3.532   9.692  37.780  1.00 42.43           O  
ATOM   1012  N   SER H 136       2.334  11.406  38.644  1.00 42.98           N  
ATOM   1013  CA  SER H 136       1.702  11.712  37.392  1.00 41.61           C  
ATOM   1014  CB  SER H 136       0.180  11.900  37.527  1.00 41.60           C  
ATOM   1015  OG  SER H 136      -0.397  12.160  36.258  1.00 42.59           O  
ATOM   1016  C   SER H 136       2.264  12.999  36.863  1.00 41.89           C  
ATOM   1017  O   SER H 136       2.389  13.984  37.588  1.00 39.64           O  
ATOM   1018  N   ILE H 137       2.616  13.009  35.561  1.00 38.03           N  
ATOM   1019  CA  ILE H 137       3.162  14.165  34.900  1.00 40.46           C  
ATOM   1020  CB  ILE H 137       3.575  13.922  33.474  1.00 37.35           C  
ATOM   1021  CG1 ILE H 137       4.579  12.766  33.371  1.00 36.38           C  
ATOM   1022  CG2 ILE H 137       4.155  15.245  32.939  1.00 40.08           C  
ATOM   1023  CD1 ILE H 137       4.779  12.281  31.935  1.00 38.03           C  
ATOM   1024  C   ILE H 137       2.106  15.228  34.869  1.00 37.60           C  
ATOM   1025  O   ILE H 137       2.401  16.416  34.984  1.00 38.93           O  
ATOM   1026  N   SER H 138       0.837  14.814  34.695  1.00 39.29           N  
ATOM   1027  CA  SER H 138      -0.269  15.718  34.542  1.00 40.41           C  
ATOM   1028  CB  SER H 138      -1.573  15.019  34.105  1.00 40.56           C  
ATOM   1029  OG  SER H 138      -2.050  14.145  35.117  1.00 44.48           O  
ATOM   1030  C   SER H 138      -0.544  16.495  35.805  1.00 40.30           C  
ATOM   1031  O   SER H 138      -1.354  17.420  35.775  1.00 39.76           O  
ATOM   1032  N   SER H 139       0.102  16.160  36.946  1.00 36.38           N  
ATOM   1033  CA  SER H 139      -0.144  16.871  38.179  1.00 38.27           C  
ATOM   1034  CB  SER H 139       0.713  16.377  39.360  1.00 38.63           C  
ATOM   1035  OG  SER H 139       2.079  16.727  39.180  1.00 38.80           O  
ATOM   1036  C   SER H 139       0.200  18.310  37.969  1.00 37.80           C  
ATOM   1037  O   SER H 139      -0.483  19.194  38.484  1.00 38.75           O  
ATOM   1038  N   GLY H 140       1.275  18.576  37.202  1.00 36.90           N  
ATOM   1039  CA  GLY H 140       1.604  19.929  36.837  1.00 37.36           C  
ATOM   1040  C   GLY H 140       2.312  20.698  37.915  1.00 36.00           C  
ATOM   1041  O   GLY H 140       1.935  21.826  38.239  1.00 36.38           O  
ATOM   1042  N   ASP H 141       3.354  20.118  38.529  1.00 34.10           N  
ATOM   1043  CA  ASP H 141       4.095  20.880  39.492  1.00 31.64           C  
ATOM   1044  CB  ASP H 141       4.030  20.265  40.903  1.00 34.07           C  
ATOM   1045  CG  ASP H 141       2.621  20.383  41.472  1.00 25.23           C  
ATOM   1046  OD1 ASP H 141       1.887  21.329  41.082  1.00 23.30           O  
ATOM   1047  OD2 ASP H 141       2.261  19.519  42.317  1.00 26.10           O1-
ATOM   1048  C   ASP H 141       5.540  20.824  39.087  1.00 31.29           C  
ATOM   1049  O   ASP H 141       6.403  21.318  39.815  1.00 31.45           O  
ATOM   1050  N   TYR H 142       5.844  20.241  37.903  1.00 29.98           N  
ATOM   1051  CA  TYR H 142       7.221  20.065  37.531  1.00 28.23           C  
ATOM   1052  CB  TYR H 142       7.710  18.629  37.788  1.00 26.82           C  
ATOM   1053  CG  TYR H 142       7.297  18.212  39.162  1.00 28.65           C  
ATOM   1054  CD1 TYR H 142       8.041  18.541  40.269  1.00 29.07           C  
ATOM   1055  CD2 TYR H 142       6.141  17.485  39.340  1.00 27.72           C  
ATOM   1056  CE1 TYR H 142       7.640  18.146  41.523  1.00 23.90           C  
ATOM   1057  CE2 TYR H 142       5.738  17.087  40.592  1.00 29.45           C  
ATOM   1058  CZ  TYR H 142       6.491  17.415  41.691  1.00 25.02           C  
ATOM   1059  OH  TYR H 142       6.083  17.010  42.980  1.00 27.10           O  
ATOM   1060  C   TYR H 142       7.375  20.271  36.044  1.00 30.49           C  
ATOM   1061  O   TYR H 142       6.419  20.237  35.273  1.00 28.82           O  
ATOM   1062  N   PHE H 143       8.629  20.489  35.614  1.00 36.65           N  
ATOM   1063  CA  PHE H 143       9.093  20.685  34.268  1.00 35.87           C  
ATOM   1064  CB  PHE H 143       9.896  21.984  34.069  1.00 35.87           C  
ATOM   1065  CG  PHE H 143       8.970  23.135  34.283  1.00 37.24           C  
ATOM   1066  CD1 PHE H 143       8.742  23.624  35.550  1.00 37.73           C  
ATOM   1067  CD2 PHE H 143       8.327  23.727  33.220  1.00 38.47           C  
ATOM   1068  CE1 PHE H 143       7.892  24.686  35.757  1.00 38.56           C  
ATOM   1069  CE2 PHE H 143       7.475  24.789  33.421  1.00 38.40           C  
ATOM   1070  CZ  PHE H 143       7.256  25.271  34.689  1.00 39.68           C  
ATOM   1071  C   PHE H 143      10.010  19.523  34.043  1.00 35.58           C  
ATOM   1072  O   PHE H 143      10.743  19.143  34.956  1.00 35.19           O  
ATOM   1073  N   TRP H 144       9.978  18.913  32.834  1.00 35.24           N  
ATOM   1074  CA  TRP H 144      10.767  17.731  32.604  1.00 35.35           C  
ATOM   1075  CB  TRP H 144       9.938  16.552  32.072  1.00 35.09           C  
ATOM   1076  CG  TRP H 144       8.905  16.095  33.067  1.00 35.75           C  
ATOM   1077  CD2 TRP H 144       9.182  15.218  34.168  1.00 35.54           C  
ATOM   1078  CD1 TRP H 144       7.585  16.427  33.158  1.00 35.65           C  
ATOM   1079  NE1 TRP H 144       7.022  15.814  34.251  1.00 36.08           N  
ATOM   1080  CE2 TRP H 144       7.993  15.067  34.883  1.00 36.29           C  
ATOM   1081  CE3 TRP H 144      10.334  14.596  34.556  1.00 35.76           C  
ATOM   1082  CZ2 TRP H 144       7.938  14.289  36.003  1.00 36.05           C  
ATOM   1083  CZ3 TRP H 144      10.272  13.805  35.681  1.00 35.95           C  
ATOM   1084  CH2 TRP H 144       9.098  13.655  36.391  1.00 36.17           C  
ATOM   1085  C   TRP H 144      11.821  18.033  31.581  1.00 35.57           C  
ATOM   1086  O   TRP H 144      11.539  18.616  30.536  1.00 35.88           O  
ATOM   1087  N   SER H 145      13.074  17.599  31.838  1.00 34.99           N  
ATOM   1088  CA  SER H 145      14.126  17.977  30.938  1.00 34.96           C  
ATOM   1089  CB  SER H 145      15.090  19.006  31.549  1.00 35.57           C  
ATOM   1090  OG  SER H 145      15.634  18.505  32.759  1.00 36.86           O  
ATOM   1091  C   SER H 145      14.925  16.801  30.448  1.00 34.88           C  
ATOM   1092  O   SER H 145      14.814  15.678  30.941  1.00 34.26           O  
ATOM   1093  N   TRP H 146      15.726  17.052  29.389  1.00 34.10           N  
ATOM   1094  CA  TRP H 146      16.613  16.073  28.825  1.00 33.90           C  
ATOM   1095  CB  TRP H 146      16.294  15.704  27.367  1.00 33.67           C  
ATOM   1096  CG  TRP H 146      15.041  14.877  27.201  1.00 34.37           C  
ATOM   1097  CD2 TRP H 146      15.015  13.441  27.246  1.00 34.42           C  
ATOM   1098  CD1 TRP H 146      13.756  15.281  26.984  1.00 34.16           C  
ATOM   1099  NE1 TRP H 146      12.930  14.186  26.892  1.00 35.11           N  
ATOM   1100  CE2 TRP H 146      13.692  13.047  27.049  1.00 34.68           C  
ATOM   1101  CE3 TRP H 146      16.013  12.527  27.434  1.00 34.12           C  
ATOM   1102  CZ2 TRP H 146      13.345  11.727  27.038  1.00 34.40           C  
ATOM   1103  CZ3 TRP H 146      15.660  11.195  27.421  1.00 33.34           C  
ATOM   1104  CH2 TRP H 146      14.351  10.805  27.227  1.00 34.04           C  
ATOM   1105  C   TRP H 146      17.991  16.664  28.854  1.00 34.59           C  
ATOM   1106  O   TRP H 146      18.180  17.839  28.539  1.00 34.37           O  
ATOM   1107  N   ILE H 147      18.985  15.847  29.260  1.00 33.61           N  
ATOM   1108  CA  ILE H 147      20.358  16.259  29.371  1.00 33.83           C  
ATOM   1109  CB  ILE H 147      20.825  16.302  30.796  1.00 32.83           C  
ATOM   1110  CG1 ILE H 147      19.931  17.203  31.666  1.00 33.31           C  
ATOM   1111  CG2 ILE H 147      22.301  16.727  30.787  1.00 31.96           C  
ATOM   1112  CD1 ILE H 147      19.991  18.683  31.323  1.00 33.33           C  
ATOM   1113  C   ILE H 147      21.179  15.172  28.733  1.00 35.09           C  
ATOM   1114  O   ILE H 147      20.779  14.010  28.727  1.00 35.63           O  
ATOM   1115  N   ARG H 148      22.363  15.511  28.177  1.00 36.01           N  
ATOM   1116  CA  ARG H 148      23.159  14.499  27.528  1.00 36.75           C  
ATOM   1117  CB  ARG H 148      23.077  14.620  26.001  1.00 36.39           C  
ATOM   1118  CG  ARG H 148      23.511  16.013  25.541  1.00 37.29           C  
ATOM   1119  CD  ARG H 148      23.137  16.360  24.101  1.00 38.15           C  
ATOM   1120  NE  ARG H 148      24.143  15.733  23.205  1.00 40.08           N  
ATOM   1121  CZ  ARG H 148      24.114  15.995  21.867  1.00 41.11           C  
ATOM   1122  NH1 ARG H 148      23.184  16.855  21.357  1.00 41.20           N1+
ATOM   1123  NH2 ARG H 148      25.006  15.384  21.037  1.00 40.80           N  
ATOM   1124  C   ARG H 148      24.602  14.679  27.898  1.00 37.50           C  
ATOM   1125  O   ARG H 148      25.036  15.788  28.201  1.00 38.15           O  
ATOM   1126  N   GLN H 149      25.382  13.572  27.911  1.00 38.03           N  
ATOM   1127  CA  GLN H 149      26.786  13.709  28.177  1.00 39.04           C  
ATOM   1128  CB  GLN H 149      27.211  13.400  29.626  1.00 38.16           C  
ATOM   1129  CG  GLN H 149      27.074  11.943  30.062  1.00 38.43           C  
ATOM   1130  CD  GLN H 149      27.548  11.878  31.509  1.00 38.45           C  
ATOM   1131  OE1 GLN H 149      27.254  10.926  32.229  1.00 38.35           O  
ATOM   1132  NE2 GLN H 149      28.292  12.926  31.954  1.00 37.90           N  
ATOM   1133  C   GLN H 149      27.547  12.799  27.260  1.00 40.53           C  
ATOM   1134  O   GLN H 149      27.303  11.595  27.207  1.00 40.01           O  
ATOM   1135  N   LEU H 150      28.514  13.374  26.517  1.00 42.49           N  
ATOM   1136  CA  LEU H 150      29.320  12.634  25.587  1.00 45.04           C  
ATOM   1137  CB  LEU H 150      30.135  13.537  24.646  1.00 45.56           C  
ATOM   1138  CG  LEU H 150      29.271  14.527  23.840  1.00 27.05           C  
ATOM   1139  CD1 LEU H 150      30.123  15.327  22.842  1.00  0.00           C  
ATOM   1140  CD2 LEU H 150      28.073  13.827  23.184  1.00  0.00           C  
ATOM   1141  C   LEU H 150      30.286  11.835  26.403  1.00 46.48           C  
ATOM   1142  O   LEU H 150      30.612  12.202  27.531  1.00 46.57           O  
ATOM   1143  N   PRO H 151      30.765  10.743  25.873  1.00 48.40           N  
ATOM   1144  CA  PRO H 151      31.646   9.920  26.648  1.00 49.19           C  
ATOM   1145  CD  PRO H 151      30.032   9.977  24.879  1.00 49.32           C  
ATOM   1146  CB  PRO H 151      31.851   8.652  25.824  1.00 50.22           C  
ATOM   1147  CG  PRO H 151      30.531   8.528  25.035  1.00 50.30           C  
ATOM   1148  C   PRO H 151      32.890  10.645  27.033  1.00 50.20           C  
ATOM   1149  O   PRO H 151      33.528  11.246  26.170  1.00 50.80           O  
ATOM   1150  N   GLY H 152      33.242  10.602  28.331  1.00 50.70           N  
ATOM   1151  CA  GLY H 152      34.441  11.225  28.804  1.00 51.68           C  
ATOM   1152  C   GLY H 152      34.273  12.712  28.765  1.00 52.03           C  
ATOM   1153  O   GLY H 152      35.250  13.451  28.882  1.00 52.70           O  
ATOM   1154  N   LYS H 153      33.028  13.204  28.615  1.00 51.65           N  
ATOM   1155  CA  LYS H 153      32.857  14.627  28.514  1.00 50.93           C  
ATOM   1156  CB  LYS H 153      32.400  15.086  27.119  1.00 52.63           C  
ATOM   1157  CG  LYS H 153      33.517  14.928  26.081  1.00 55.31           C  
ATOM   1158  CD  LYS H 153      33.062  15.008  24.623  1.00 58.12           C  
ATOM   1159  CE  LYS H 153      34.210  14.835  23.623  1.00 60.10           C  
ATOM   1160  NZ  LYS H 153      33.677  14.730  22.246  1.00 61.64           N1+
ATOM   1161  C   LYS H 153      31.868  15.095  29.542  1.00 49.09           C  
ATOM   1162  O   LYS H 153      31.414  14.321  30.383  1.00 48.16           O  
ATOM   1163  N   GLY H 154      31.538  16.405  29.506  1.00 48.14           N  
ATOM   1164  CA  GLY H 154      30.681  17.023  30.486  1.00 46.17           C  
ATOM   1165  C   GLY H 154      29.234  16.929  30.096  1.00 44.47           C  
ATOM   1166  O   GLY H 154      28.870  16.254  29.137  1.00 44.24           O  
ATOM   1167  N   LEU H 155      28.366  17.643  30.852  1.00 42.76           N  
ATOM   1168  CA  LEU H 155      26.936  17.599  30.689  1.00 40.99           C  
ATOM   1169  CB  LEU H 155      26.200  17.643  32.040  1.00 39.71           C  
ATOM   1170  CG  LEU H 155      26.462  16.416  32.936  1.00 39.18           C  
ATOM   1171  CD1 LEU H 155      25.834  16.598  34.325  1.00 38.93           C  
ATOM   1172  CD2 LEU H 155      25.993  15.118  32.261  1.00 37.21           C  
ATOM   1173  C   LEU H 155      26.456  18.781  29.896  1.00 40.76           C  
ATOM   1174  O   LEU H 155      26.980  19.886  30.025  1.00 40.59           O  
ATOM   1175  N   GLU H 156      25.437  18.553  29.032  1.00 39.98           N  
ATOM   1176  CA  GLU H 156      24.838  19.599  28.243  1.00 40.08           C  
ATOM   1177  CB  GLU H 156      25.131  19.489  26.735  1.00 40.50           C  
ATOM   1178  CG  GLU H 156      24.491  20.610  25.909  1.00 43.18           C  
ATOM   1179  CD  GLU H 156      24.694  20.292  24.433  1.00 44.98           C  
ATOM   1180  OE1 GLU H 156      25.024  19.117  24.123  1.00 45.97           O  
ATOM   1181  OE2 GLU H 156      24.515  21.217  23.596  1.00 29.19           O1-
ATOM   1182  C   GLU H 156      23.343  19.499  28.385  1.00 38.86           C  
ATOM   1183  O   GLU H 156      22.760  18.427  28.237  1.00 38.21           O  
ATOM   1184  N   TRP H 157      22.686  20.642  28.673  1.00 38.28           N  
ATOM   1185  CA  TRP H 157      21.258  20.743  28.832  1.00 37.38           C  
ATOM   1186  CB  TRP H 157      20.912  21.999  29.654  1.00 37.63           C  
ATOM   1187  CG  TRP H 157      19.515  22.540  29.507  1.00 38.33           C  
ATOM   1188  CD2 TRP H 157      18.367  22.212  30.301  1.00 38.49           C  
ATOM   1189  CD1 TRP H 157      19.104  23.473  28.609  1.00 38.05           C  
ATOM   1190  NE1 TRP H 157      17.771  23.742  28.784  1.00 38.27           N  
ATOM   1191  CE2 TRP H 157      17.302  22.978  29.823  1.00 38.37           C  
ATOM   1192  CE3 TRP H 157      18.214  21.351  31.343  1.00 39.04           C  
ATOM   1193  CZ2 TRP H 157      16.059  22.895  30.378  1.00 38.23           C  
ATOM   1194  CZ3 TRP H 157      16.960  21.266  31.906  1.00 38.90           C  
ATOM   1195  CH2 TRP H 157      15.907  22.023  31.431  1.00 38.87           C  
ATOM   1196  C   TRP H 157      20.608  20.857  27.485  1.00 37.20           C  
ATOM   1197  O   TRP H 157      20.953  21.735  26.699  1.00 38.77           O  
ATOM   1198  N   ILE H 158      19.713  19.898  27.157  1.00 36.62           N  
ATOM   1199  CA  ILE H 158      18.970  19.878  25.923  1.00 37.13           C  
ATOM   1200  CB  ILE H 158      18.480  18.498  25.609  1.00 36.60           C  
ATOM   1201  CG1 ILE H 158      19.678  17.537  25.519  1.00 36.02           C  
ATOM   1202  CG2 ILE H 158      17.642  18.568  24.321  1.00 36.72           C  
ATOM   1203  CD1 ILE H 158      19.292  16.059  25.548  1.00 35.26           C  
ATOM   1204  C   ILE H 158      17.772  20.799  25.919  1.00 38.16           C  
ATOM   1205  O   ILE H 158      17.626  21.624  25.018  1.00 39.39           O  
ATOM   1206  N   GLY H 159      16.881  20.691  26.937  1.00 38.08           N  
ATOM   1207  CA  GLY H 159      15.674  21.485  26.954  1.00 37.95           C  
ATOM   1208  C   GLY H 159      14.696  20.862  27.916  1.00 37.88           C  
ATOM   1209  O   GLY H 159      14.986  19.819  28.501  1.00 37.17           O  
ATOM   1210  N   HIS H 160      13.509  21.491  28.120  1.00 37.91           N  
ATOM   1211  CA  HIS H 160      12.531  20.918  29.021  1.00 37.87           C  
ATOM   1212  ND1 HIS H 160      13.054  23.906  30.626  1.00  0.00           N  
ATOM   1213  CG  HIS H 160      12.215  22.817  30.702  1.00 38.30           C  
ATOM   1214  CB  HIS H 160      12.642  21.398  30.480  1.00 37.27           C  
ATOM   1215  NE2 HIS H 160      11.038  24.690  31.141  1.00  0.00           N  
ATOM   1216  CD2 HIS H 160      10.988  23.313  31.018  1.00 44.23           C  
ATOM   1217  CE1 HIS H 160      12.299  25.000  30.897  1.00 45.01           C  
ATOM   1218  C   HIS H 160      11.146  21.233  28.538  1.00 38.16           C  
ATOM   1219  O   HIS H 160      10.976  22.037  27.625  1.00 38.60           O  
ATOM   1220  N   ILE H 161      10.123  20.553  29.118  1.00 38.44           N  
ATOM   1221  CA  ILE H 161       8.750  20.769  28.739  1.00 38.83           C  
ATOM   1222  CB  ILE H 161       8.258  19.744  27.755  1.00 39.05           C  
ATOM   1223  CG1 ILE H 161       6.898  20.146  27.156  1.00 38.80           C  
ATOM   1224  CG2 ILE H 161       8.258  18.379  28.461  1.00 37.62           C  
ATOM   1225  CD1 ILE H 161       6.504  19.327  25.927  1.00 43.63           C  
ATOM   1226  C   ILE H 161       7.864  20.714  29.957  1.00 39.56           C  
ATOM   1227  O   ILE H 161       8.096  19.938  30.885  1.00 39.67           O  
ATOM   1228  N   HIS H 162       6.820  21.570  29.985  1.00 40.53           N  
ATOM   1229  CA  HIS H 162       5.872  21.587  31.070  1.00 41.67           C  
ATOM   1230  ND1 HIS H 162       3.221  23.435  32.730  1.00  0.00           N  
ATOM   1231  CG  HIS H 162       4.560  23.122  32.653  1.00 45.92           C  
ATOM   1232  CB  HIS H 162       5.331  22.999  31.368  1.00 42.76           C  
ATOM   1233  NE2 HIS H 162       3.941  23.219  34.823  1.00  0.00           N  
ATOM   1234  CD2 HIS H 162       4.983  22.990  33.940  1.00 55.04           C  
ATOM   1235  CE1 HIS H 162       2.904  23.483  34.049  1.00 52.45           C  
ATOM   1236  C   HIS H 162       4.745  20.663  30.678  1.00 42.62           C  
ATOM   1237  O   HIS H 162       4.585  20.343  29.504  1.00 43.02           O  
ATOM   1238  N   ASN H 163       3.919  20.091  31.541  1.00 23.26           N  
ATOM   1239  CA  ASN H 163       2.993  19.128  30.967  1.00 23.24           C  
ATOM   1240  CB  ASN H 163       2.237  18.313  32.033  1.00 26.48           C  
ATOM   1241  CG  ASN H 163       1.401  19.264  32.868  1.00 30.12           C  
ATOM   1242  OD1 ASN H 163       1.926  20.154  33.535  1.00  0.00           O  
ATOM   1243  ND2 ASN H 163       0.056  19.071  32.832  1.00  0.00           N  
ATOM   1244  C   ASN H 163       2.005  19.791  30.032  1.00 26.94           C  
ATOM   1245  O   ASN H 163       1.456  19.149  29.134  1.00 24.50           O  
ATOM   1246  N   SER H 164       1.785  21.105  30.224  1.00 23.43           N  
ATOM   1247  CA  SER H 164       0.912  21.920  29.425  1.00 25.59           C  
ATOM   1248  CB  SER H 164       0.826  23.369  29.936  1.00 24.42           C  
ATOM   1249  OG  SER H 164       2.092  24.003  29.827  1.00 25.88           O  
ATOM   1250  C   SER H 164       1.436  21.979  28.022  1.00 27.26           C  
ATOM   1251  O   SER H 164       0.682  22.257  27.090  1.00 25.01           O  
ATOM   1252  N   GLY H 165       2.740  21.712  27.820  1.00 26.31           N  
ATOM   1253  CA  GLY H 165       3.242  21.722  26.473  1.00 25.85           C  
ATOM   1254  C   GLY H 165       4.261  22.790  26.282  1.00 23.58           C  
ATOM   1255  O   GLY H 165       4.983  22.775  25.285  1.00 24.96           O  
ATOM   1256  N   THR H 166       4.392  23.737  27.222  1.00 47.86           N  
ATOM   1257  CA  THR H 166       5.343  24.765  26.872  1.00 48.31           C  
ATOM   1258  CB  THR H 166       5.271  25.990  27.735  1.00 49.46           C  
ATOM   1259  OG1 THR H 166       5.576  25.667  29.085  1.00  0.00           O  
ATOM   1260  CG2 THR H 166       3.854  26.579  27.631  1.00  0.00           C  
ATOM   1261  C   THR H 166       6.724  24.197  26.998  1.00 47.51           C  
ATOM   1262  O   THR H 166       7.006  23.429  27.915  1.00 46.16           O  
ATOM   1263  N   THR H 167       7.635  24.563  26.070  1.00 47.38           N  
ATOM   1264  CA  THR H 167       8.946  23.979  26.116  1.00 46.63           C  
ATOM   1265  CB  THR H 167       9.088  22.880  25.097  1.00 47.29           C  
ATOM   1266  OG1 THR H 167      10.378  22.296  25.135  1.00 49.10           O  
ATOM   1267  CG2 THR H 167       8.765  23.442  23.707  1.00 47.13           C  
ATOM   1268  C   THR H 167       9.996  25.031  25.897  1.00 46.45           C  
ATOM   1269  O   THR H 167       9.707  26.115  25.395  1.00 46.92           O  
ATOM   1270  N   TYR H 168      11.244  24.742  26.337  1.00 45.83           N  
ATOM   1271  CA  TYR H 168      12.358  25.641  26.182  1.00 46.23           C  
ATOM   1272  CB  TYR H 168      12.750  26.292  27.517  1.00 46.84           C  
ATOM   1273  CG  TYR H 168      11.533  27.020  27.981  1.00 49.37           C  
ATOM   1274  CD1 TYR H 168      10.589  26.365  28.741  1.00 31.45           C  
ATOM   1275  CD2 TYR H 168      11.318  28.337  27.646  1.00 30.41           C  
ATOM   1276  CE1 TYR H 168       9.457  27.012  29.177  1.00 32.93           C  
ATOM   1277  CE2 TYR H 168      10.188  28.991  28.078  1.00 31.09           C  
ATOM   1278  CZ  TYR H 168       9.257  28.329  28.844  1.00 32.90           C  
ATOM   1279  OH  TYR H 168       8.096  28.997  29.288  1.00 37.67           O  
ATOM   1280  C   TYR H 168      13.521  24.821  25.697  1.00 45.97           C  
ATOM   1281  O   TYR H 168      13.838  23.789  26.286  1.00 44.88           O  
ATOM   1282  N   TYR H 169      14.217  25.270  24.630  1.00 46.17           N  
ATOM   1283  CA  TYR H 169      15.277  24.462  24.081  1.00 46.27           C  
ATOM   1284  CB  TYR H 169      15.103  24.095  22.594  1.00 45.58           C  
ATOM   1285  CG  TYR H 169      13.846  23.332  22.366  1.00 45.76           C  
ATOM   1286  CD1 TYR H 169      13.776  21.992  22.658  1.00 45.39           C  
ATOM   1287  CD2 TYR H 169      12.731  23.963  21.865  1.00 46.48           C  
ATOM   1288  CE1 TYR H 169      12.613  21.291  22.443  1.00 45.34           C  
ATOM   1289  CE2 TYR H 169      11.567  23.266  21.646  1.00 46.52           C  
ATOM   1290  CZ  TYR H 169      11.507  21.926  21.935  1.00 45.86           C  
ATOM   1291  OH  TYR H 169      10.316  21.204  21.714  1.00 45.27           O  
ATOM   1292  C   TYR H 169      16.559  25.236  24.092  1.00 46.84           C  
ATOM   1293  O   TYR H 169      16.562  26.465  24.036  1.00 47.50           O  
ATOM   1294  N   ASN H 170      17.696  24.512  24.174  1.00 46.67           N  
ATOM   1295  CA  ASN H 170      18.995  25.121  24.104  1.00 47.82           C  
ATOM   1296  CB  ASN H 170      20.130  24.127  24.427  1.00 47.18           C  
ATOM   1297  CG  ASN H 170      21.464  24.859  24.476  1.00 26.79           C  
ATOM   1298  OD1 ASN H 170      21.797  25.634  23.581  1.00 26.52           O  
ATOM   1299  ND2 ASN H 170      22.254  24.605  25.552  1.00 25.63           N  
ATOM   1300  C   ASN H 170      19.162  25.574  22.682  1.00 49.88           C  
ATOM   1301  O   ASN H 170      18.819  24.845  21.753  1.00 49.79           O  
ATOM   1302  N   PRO H 171      19.669  26.760  22.470  1.00 51.75           N  
ATOM   1303  CA  PRO H 171      19.804  27.240  21.119  1.00 53.48           C  
ATOM   1304  CD  PRO H 171      19.423  27.851  23.400  1.00 51.41           C  
ATOM   1305  CB  PRO H 171      20.099  28.731  21.233  1.00 53.56           C  
ATOM   1306  CG  PRO H 171      19.393  29.129  22.542  1.00 53.57           C  
ATOM   1307  C   PRO H 171      20.792  26.473  20.309  1.00 54.66           C  
ATOM   1308  O   PRO H 171      20.694  26.494  19.083  1.00 55.40           O  
ATOM   1309  N   SER H 172      21.755  25.794  20.948  1.00 54.52           N  
ATOM   1310  CA  SER H 172      22.714  25.093  20.152  1.00 56.61           C  
ATOM   1311  CB  SER H 172      23.765  24.366  21.008  1.00 56.43           C  
ATOM   1312  OG  SER H 172      23.138  23.401  21.839  1.00 57.11           O  
ATOM   1313  C   SER H 172      21.990  24.068  19.320  1.00 56.80           C  
ATOM   1314  O   SER H 172      22.244  23.926  18.128  1.00 57.48           O  
ATOM   1315  N   LEU H 173      21.123  23.283  19.982  1.00 56.58           N  
ATOM   1316  CA  LEU H 173      20.296  22.205  19.493  1.00 56.92           C  
ATOM   1317  CB  LEU H 173      19.914  21.243  20.627  1.00 55.12           C  
ATOM   1318  CG  LEU H 173      21.121  20.534  21.268  1.00 55.81           C  
ATOM   1319  CD1 LEU H 173      20.675  19.591  22.393  1.00 55.03           C  
ATOM   1320  CD2 LEU H 173      21.968  19.807  20.211  1.00 56.48           C  
ATOM   1321  C   LEU H 173      18.997  22.601  18.841  1.00 58.34           C  
ATOM   1322  O   LEU H 173      18.458  21.834  18.046  1.00 58.65           O  
ATOM   1323  N   LYS H 174      18.462  23.801  19.130  1.00 59.00           N  
ATOM   1324  CA  LYS H 174      17.070  24.127  18.910  1.00 59.88           C  
ATOM   1325  CB  LYS H 174      16.798  25.635  19.049  1.00 61.60           C  
ATOM   1326  CG  LYS H 174      15.320  25.993  18.891  1.00 63.22           C  
ATOM   1327  CD  LYS H 174      14.988  27.434  19.277  1.00 64.81           C  
ATOM   1328  CE  LYS H 174      15.051  28.414  18.104  1.00 67.19           C  
ATOM   1329  NZ  LYS H 174      13.952  28.132  17.153  1.00 69.57           N1+
ATOM   1330  C   LYS H 174      16.520  23.711  17.577  1.00 60.47           C  
ATOM   1331  O   LYS H 174      15.403  23.200  17.525  1.00 60.39           O  
ATOM   1332  N   SER H 175      17.242  23.894  16.462  1.00 60.73           N  
ATOM   1333  CA  SER H 175      16.628  23.553  15.208  1.00 60.99           C  
ATOM   1334  CB  SER H 175      17.565  23.797  14.016  1.00 62.55           C  
ATOM   1335  OG  SER H 175      17.895  25.176  13.943  1.00 64.47           O  
ATOM   1336  C   SER H 175      16.248  22.095  15.176  1.00 60.00           C  
ATOM   1337  O   SER H 175      15.150  21.742  14.748  1.00 60.99           O  
ATOM   1338  N   ARG H 176      17.166  21.225  15.626  1.00 57.94           N  
ATOM   1339  CA  ARG H 176      17.060  19.792  15.592  1.00 56.61           C  
ATOM   1340  CB  ARG H 176      18.426  19.126  15.791  1.00 56.37           C  
ATOM   1341  CG  ARG H 176      19.445  19.573  14.746  1.00 57.68           C  
ATOM   1342  CD  ARG H 176      20.729  18.745  14.756  1.00 56.90           C  
ATOM   1343  NE  ARG H 176      21.350  18.875  16.103  1.00 57.26           N  
ATOM   1344  CZ  ARG H 176      22.130  17.866  16.591  1.00 56.56           C  
ATOM   1345  NH1 ARG H 176      22.338  16.740  15.848  1.00 57.28           N1+
ATOM   1346  NH2 ARG H 176      22.705  17.982  17.822  1.00 55.48           N  
ATOM   1347  C   ARG H 176      16.118  19.174  16.599  1.00 54.92           C  
ATOM   1348  O   ARG H 176      15.571  18.101  16.337  1.00 54.43           O  
ATOM   1349  N   VAL H 177      15.940  19.793  17.784  1.00 53.48           N  
ATOM   1350  CA  VAL H 177      15.266  19.146  18.887  1.00 51.62           C  
ATOM   1351  CB  VAL H 177      15.822  19.578  20.214  1.00 51.29           C  
ATOM   1352  CG1 VAL H 177      14.999  18.941  21.343  1.00 50.89           C  
ATOM   1353  CG2 VAL H 177      17.314  19.214  20.256  1.00 52.06           C  
ATOM   1354  C   VAL H 177      13.781  19.363  18.947  1.00 51.01           C  
ATOM   1355  O   VAL H 177      13.260  20.423  18.601  1.00 51.49           O  
ATOM   1356  N   THR H 178      13.057  18.306  19.390  1.00 49.54           N  
ATOM   1357  CA  THR H 178      11.644  18.382  19.636  1.00 49.32           C  
ATOM   1358  CB  THR H 178      10.807  17.782  18.543  1.00 50.09           C  
ATOM   1359  OG1 THR H 178      11.054  18.452  17.316  1.00 52.93           O  
ATOM   1360  CG2 THR H 178       9.322  17.913  18.927  1.00 50.55           C  
ATOM   1361  C   THR H 178      11.374  17.591  20.881  1.00 47.53           C  
ATOM   1362  O   THR H 178      11.789  16.440  20.998  1.00 47.56           O  
ATOM   1363  N   ILE H 179      10.667  18.193  21.857  1.00 45.92           N  
ATOM   1364  CA  ILE H 179      10.354  17.482  23.063  1.00 45.43           C  
ATOM   1365  CB  ILE H 179      10.877  18.144  24.305  1.00 44.17           C  
ATOM   1366  CG1 ILE H 179      12.412  18.215  24.260  1.00 47.74           C  
ATOM   1367  CG2 ILE H 179      10.343  17.375  25.524  1.00 47.20           C  
ATOM   1368  CD1 ILE H 179      13.010  19.124  25.331  1.00 47.06           C  
ATOM   1369  C   ILE H 179       8.867  17.473  23.170  1.00 46.76           C  
ATOM   1370  O   ILE H 179       8.227  18.513  23.021  1.00 47.14           O  
ATOM   1371  N   SER H 180       8.273  16.290  23.429  1.00 47.61           N  
ATOM   1372  CA  SER H 180       6.843  16.220  23.513  1.00 49.34           C  
ATOM   1373  CB  SER H 180       6.206  15.423  22.362  1.00 50.22           C  
ATOM   1374  OG  SER H 180       6.675  14.084  22.386  1.00 51.24           O  
ATOM   1375  C   SER H 180       6.466  15.534  24.788  1.00 49.33           C  
ATOM   1376  O   SER H 180       7.292  14.892  25.433  1.00 49.05           O  
ATOM   1377  N   VAL H 181       5.189  15.692  25.198  1.00 50.26           N  
ATOM   1378  CA  VAL H 181       4.699  15.073  26.396  1.00 50.93           C  
ATOM   1379  CB  VAL H 181       4.265  16.060  27.441  1.00 50.60           C  
ATOM   1380  CG1 VAL H 181       3.552  15.313  28.568  1.00 51.08           C  
ATOM   1381  CG2 VAL H 181       5.499  16.806  27.953  1.00 49.92           C  
ATOM   1382  C   VAL H 181       3.490  14.276  26.031  1.00 53.00           C  
ATOM   1383  O   VAL H 181       2.680  14.687  25.200  1.00 53.53           O  
ATOM   1384  N   ASP H 182       3.359  13.083  26.641  1.00 53.54           N  
ATOM   1385  CA  ASP H 182       2.222  12.249  26.400  1.00 55.48           C  
ATOM   1386  CB  ASP H 182       2.583  10.929  25.697  1.00 57.21           C  
ATOM   1387  CG  ASP H 182       1.290  10.286  25.216  1.00 60.40           C  
ATOM   1388  OD1 ASP H 182       0.266  10.400  25.941  1.00 33.51           O  
ATOM   1389  OD2 ASP H 182       1.307   9.684  24.108  1.00 34.98           O1-
ATOM   1390  C   ASP H 182       1.672  11.926  27.745  1.00 55.32           C  
ATOM   1391  O   ASP H 182       2.051  10.937  28.371  1.00 55.21           O  
ATOM   1392  N   THR H 183       0.732  12.762  28.207  1.00 55.48           N  
ATOM   1393  CA  THR H 183       0.179  12.649  29.518  1.00 55.03           C  
ATOM   1394  CB  THR H 183      -0.732  13.795  29.851  1.00 55.02           C  
ATOM   1395  OG1 THR H 183      -1.154  13.703  31.200  1.00 56.18           O  
ATOM   1396  CG2 THR H 183      -1.936  13.791  28.899  1.00 54.74           C  
ATOM   1397  C   THR H 183      -0.556  11.350  29.679  1.00 55.38           C  
ATOM   1398  O   THR H 183      -0.569  10.780  30.769  1.00 55.41           O  
ATOM   1399  N   SER H 184      -1.200  10.837  28.614  1.00 56.26           N  
ATOM   1400  CA  SER H 184      -1.955   9.621  28.763  1.00 57.41           C  
ATOM   1401  CB  SER H 184      -2.681   9.204  27.473  1.00 58.78           C  
ATOM   1402  OG  SER H 184      -1.738   8.853  26.471  1.00 35.81           O  
ATOM   1403  C   SER H 184      -1.049   8.487  29.167  1.00 56.73           C  
ATOM   1404  O   SER H 184      -1.425   7.653  29.990  1.00 56.89           O  
ATOM   1405  N   LYS H 185       0.139   8.398  28.534  1.00 55.48           N  
ATOM   1406  CA  LYS H 185       1.165   7.414  28.778  1.00 54.45           C  
ATOM   1407  CB  LYS H 185       2.141   7.264  27.601  1.00 55.60           C  
ATOM   1408  CG  LYS H 185       1.491   6.618  26.377  1.00 58.57           C  
ATOM   1409  CD  LYS H 185       2.344   6.706  25.112  1.00 60.21           C  
ATOM   1410  CE  LYS H 185       1.690   6.056  23.893  1.00 63.90           C  
ATOM   1411  NZ  LYS H 185       0.487   6.825  23.503  1.00 66.05           N1+
ATOM   1412  C   LYS H 185       1.959   7.720  30.020  1.00 52.32           C  
ATOM   1413  O   LYS H 185       2.604   6.836  30.583  1.00 52.25           O  
ATOM   1414  N   LYS H 186       1.955   8.991  30.472  1.00 49.93           N  
ATOM   1415  CA  LYS H 186       2.762   9.400  31.590  1.00 47.29           C  
ATOM   1416  CB  LYS H 186       2.428   8.623  32.876  1.00 46.81           C  
ATOM   1417  CG  LYS H 186       1.017   8.974  33.362  1.00 46.11           C  
ATOM   1418  CD  LYS H 186       0.410   8.016  34.388  1.00  0.00           C  
ATOM   1419  CE  LYS H 186      -1.002   8.430  34.816  1.00  0.00           C  
ATOM   1420  NZ  LYS H 186      -1.645   7.340  35.584  1.00  0.00           N1+
ATOM   1421  C   LYS H 186       4.204   9.264  31.216  1.00 45.51           C  
ATOM   1422  O   LYS H 186       5.017   8.687  31.938  1.00 44.65           O  
ATOM   1423  N   GLN H 187       4.541   9.820  30.030  1.00 44.05           N  
ATOM   1424  CA  GLN H 187       5.887   9.820  29.538  1.00 43.28           C  
ATOM   1425  CB  GLN H 187       6.140   8.671  28.547  1.00 44.45           C  
ATOM   1426  CG  GLN H 187       5.914   7.287  29.158  1.00 47.04           C  
ATOM   1427  CD  GLN H 187       5.927   6.253  28.039  1.00 48.96           C  
ATOM   1428  OE1 GLN H 187       5.915   6.597  26.858  1.00 53.66           O  
ATOM   1429  NE2 GLN H 187       5.936   4.948  28.421  1.00 52.26           N  
ATOM   1430  C   GLN H 187       6.112  11.097  28.770  1.00 42.45           C  
ATOM   1431  O   GLN H 187       5.164  11.790  28.402  1.00 43.08           O  
ATOM   1432  N   PHE H 188       7.397  11.460  28.548  1.00 40.81           N  
ATOM   1433  CA  PHE H 188       7.742  12.579  27.713  1.00 40.11           C  
ATOM   1434  CB  PHE H 188       8.134  13.859  28.482  1.00 38.68           C  
ATOM   1435  CG  PHE H 188       9.345  13.632  29.317  1.00 37.94           C  
ATOM   1436  CD1 PHE H 188       9.246  12.952  30.506  1.00 37.64           C  
ATOM   1437  CD2 PHE H 188      10.579  14.090  28.915  1.00 37.40           C  
ATOM   1438  CE1 PHE H 188      10.356  12.738  31.288  1.00 36.97           C  
ATOM   1439  CE2 PHE H 188      11.692  13.880  29.694  1.00 36.63           C  
ATOM   1440  CZ  PHE H 188      11.582  13.204  30.885  1.00 37.45           C  
ATOM   1441  C   PHE H 188       8.861  12.108  26.826  1.00 40.31           C  
ATOM   1442  O   PHE H 188       9.597  11.190  27.188  1.00 40.21           O  
ATOM   1443  N   SER H 189       9.021  12.706  25.624  1.00 40.76           N  
ATOM   1444  CA  SER H 189       9.986  12.141  24.720  1.00 42.32           C  
ATOM   1445  CB  SER H 189       9.343  11.375  23.551  1.00 43.38           C  
ATOM   1446  OG  SER H 189       8.613  10.260  24.040  1.00 45.81           O  
ATOM   1447  C   SER H 189      10.863  13.187  24.115  1.00 42.63           C  
ATOM   1448  O   SER H 189      10.614  14.387  24.214  1.00 42.35           O  
ATOM   1449  N   LEU H 190      11.954  12.712  23.478  1.00 42.38           N  
ATOM   1450  CA  LEU H 190      12.916  13.564  22.847  1.00 42.43           C  
ATOM   1451  CB  LEU H 190      14.289  13.498  23.540  1.00 41.37           C  
ATOM   1452  CG  LEU H 190      15.390  14.343  22.875  1.00 41.95           C  
ATOM   1453  CD1 LEU H 190      15.058  15.842  22.917  1.00 41.13           C  
ATOM   1454  CD2 LEU H 190      16.767  14.018  23.475  1.00 41.30           C  
ATOM   1455  C   LEU H 190      13.108  13.108  21.432  1.00 44.01           C  
ATOM   1456  O   LEU H 190      13.106  11.911  21.151  1.00 44.61           O  
ATOM   1457  N   ARG H 191      13.244  14.067  20.489  1.00 44.79           N  
ATOM   1458  CA  ARG H 191      13.537  13.732  19.121  1.00 46.83           C  
ATOM   1459  CB  ARG H 191      12.379  13.958  18.128  1.00 49.64           C  
ATOM   1460  CG  ARG H 191      11.327  12.849  18.153  1.00 59.87           C  
ATOM   1461  CD  ARG H 191      10.245  12.978  17.075  1.00 63.06           C  
ATOM   1462  NE  ARG H 191      10.916  12.987  15.744  1.00  0.00           N  
ATOM   1463  CZ  ARG H 191      11.131  14.172  15.103  1.00  0.00           C  
ATOM   1464  NH1 ARG H 191      10.697  15.336  15.671  1.00  0.00           N1+
ATOM   1465  NH2 ARG H 191      11.770  14.194  13.897  1.00  0.00           N  
ATOM   1466  C   ARG H 191      14.667  14.606  18.678  1.00 46.93           C  
ATOM   1467  O   ARG H 191      14.637  15.822  18.864  1.00 46.81           O  
ATOM   1468  N   LEU H 192      15.709  13.992  18.081  1.00 46.86           N  
ATOM   1469  CA  LEU H 192      16.854  14.735  17.634  1.00 47.04           C  
ATOM   1470  CB  LEU H 192      18.109  14.388  18.452  1.00 46.25           C  
ATOM   1471  CG  LEU H 192      19.377  15.157  18.056  1.00 53.24           C  
ATOM   1472  CD1 LEU H 192      19.204  16.667  18.282  1.00 52.58           C  
ATOM   1473  CD2 LEU H 192      20.602  14.592  18.793  1.00 52.21           C  
ATOM   1474  C   LEU H 192      17.104  14.342  16.206  1.00 48.57           C  
ATOM   1475  O   LEU H 192      17.390  13.184  15.909  1.00 48.75           O  
ATOM   1476  N   SER H 193      17.014  15.315  15.281  1.00 49.83           N  
ATOM   1477  CA  SER H 193      17.127  15.022  13.879  1.00 51.25           C  
ATOM   1478  CB  SER H 193      16.281  15.980  13.026  1.00 52.33           C  
ATOM   1479  OG  SER H 193      16.414  15.663  11.651  1.00 29.89           O  
ATOM   1480  C   SER H 193      18.551  15.123  13.410  1.00 51.71           C  
ATOM   1481  O   SER H 193      19.411  15.682  14.089  1.00 50.86           O  
ATOM   1482  N   SER H 194      18.817  14.554  12.211  1.00 53.13           N  
ATOM   1483  CA  SER H 194      20.087  14.607  11.529  1.00 53.95           C  
ATOM   1484  CB  SER H 194      20.353  15.954  10.826  1.00 55.18           C  
ATOM   1485  OG  SER H 194      20.458  17.003  11.777  1.00 57.87           O  
ATOM   1486  C   SER H 194      21.202  14.322  12.479  1.00 52.76           C  
ATOM   1487  O   SER H 194      22.075  15.162  12.693  1.00 52.49           O  
ATOM   1488  N   VAL H 195      21.216  13.108  13.055  1.00 52.02           N  
ATOM   1489  CA  VAL H 195      22.198  12.769  14.041  1.00 51.90           C  
ATOM   1490  CB  VAL H 195      21.810  11.554  14.830  1.00 51.28           C  
ATOM   1491  CG1 VAL H 195      22.866  11.332  15.907  1.00 29.30           C  
ATOM   1492  CG2 VAL H 195      20.398  11.729  15.400  1.00 30.09           C  
ATOM   1493  C   VAL H 195      23.525  12.496  13.385  1.00 53.07           C  
ATOM   1494  O   VAL H 195      23.598  12.007  12.257  1.00 54.35           O  
ATOM   1495  N   THR H 196      24.621  12.843  14.097  1.00 52.47           N  
ATOM   1496  CA  THR H 196      25.960  12.600  13.633  1.00 52.93           C  
ATOM   1497  CB  THR H 196      26.681  13.835  13.172  1.00 53.32           C  
ATOM   1498  OG1 THR H 196      26.845  14.746  14.248  1.00 53.04           O  
ATOM   1499  CG2 THR H 196      25.866  14.485  12.041  1.00 53.21           C  
ATOM   1500  C   THR H 196      26.723  12.050  14.798  1.00 52.73           C  
ATOM   1501  O   THR H 196      26.195  11.948  15.902  1.00 51.63           O  
ATOM   1502  N   ALA H 197      28.012  11.727  14.586  1.00 53.28           N  
ATOM   1503  CA  ALA H 197      28.847  11.105  15.580  1.00 52.58           C  
ATOM   1504  CB  ALA H 197      30.291  10.884  15.094  1.00 52.76           C  
ATOM   1505  C   ALA H 197      28.905  11.988  16.786  1.00 51.50           C  
ATOM   1506  O   ALA H 197      29.008  11.514  17.916  1.00 51.12           O  
ATOM   1507  N   ALA H 198      28.834  13.310  16.569  1.00 51.24           N  
ATOM   1508  CA  ALA H 198      28.935  14.273  17.624  1.00 50.59           C  
ATOM   1509  CB  ALA H 198      28.760  15.717  17.124  1.00 50.82           C  
ATOM   1510  C   ALA H 198      27.854  14.006  18.629  1.00 49.47           C  
ATOM   1511  O   ALA H 198      28.021  14.290  19.811  1.00 49.37           O  
ATOM   1512  N   ASP H 199      26.698  13.505  18.163  1.00 48.28           N  
ATOM   1513  CA  ASP H 199      25.520  13.222  18.941  1.00 46.76           C  
ATOM   1514  CB  ASP H 199      24.285  13.009  18.056  1.00 46.84           C  
ATOM   1515  CG  ASP H 199      23.987  14.363  17.432  1.00 48.60           C  
ATOM   1516  OD1 ASP H 199      24.144  15.387  18.150  1.00 47.75           O  
ATOM   1517  OD2 ASP H 199      23.619  14.396  16.226  1.00 50.10           O1-
ATOM   1518  C   ASP H 199      25.675  12.034  19.847  1.00 45.55           C  
ATOM   1519  O   ASP H 199      24.825  11.817  20.709  1.00 45.08           O  
ATOM   1520  N   THR H 200      26.694  11.176  19.648  1.00 44.29           N  
ATOM   1521  CA  THR H 200      26.782  10.023  20.500  1.00 42.74           C  
ATOM   1522  CB  THR H 200      27.877   9.066  20.112  1.00 42.93           C  
ATOM   1523  OG1 THR H 200      27.696   7.836  20.788  1.00 44.73           O  
ATOM   1524  CG2 THR H 200      29.247   9.659  20.470  1.00 41.87           C  
ATOM   1525  C   THR H 200      26.983  10.468  21.921  1.00 41.53           C  
ATOM   1526  O   THR H 200      27.873  11.265  22.216  1.00 41.82           O  
ATOM   1527  N   ALA H 201      26.129   9.975  22.849  1.00 39.56           N  
ATOM   1528  CA  ALA H 201      26.262  10.362  24.227  1.00 37.97           C  
ATOM   1529  CB  ALA H 201      26.007  11.863  24.469  1.00 37.71           C  
ATOM   1530  C   ALA H 201      25.261   9.605  25.048  1.00 36.82           C  
ATOM   1531  O   ALA H 201      24.431   8.867  24.518  1.00 36.76           O  
ATOM   1532  N   VAL H 202      25.359   9.740  26.390  1.00 35.42           N  
ATOM   1533  CA  VAL H 202      24.406   9.149  27.286  1.00 34.28           C  
ATOM   1534  CB  VAL H 202      24.981   8.823  28.636  1.00 33.73           C  
ATOM   1535  CG1 VAL H 202      23.858   8.298  29.549  1.00 32.34           C  
ATOM   1536  CG2 VAL H 202      26.135   7.828  28.439  1.00 33.05           C  
ATOM   1537  C   VAL H 202      23.352  10.192  27.483  1.00 34.39           C  
ATOM   1538  O   VAL H 202      23.658  11.340  27.798  1.00 33.98           O  
ATOM   1539  N   TYR H 203      22.069   9.820  27.316  1.00 34.38           N  
ATOM   1540  CA  TYR H 203      21.031  10.804  27.436  1.00 34.64           C  
ATOM   1541  CB  TYR H 203      20.026  10.780  26.266  1.00 34.89           C  
ATOM   1542  CG  TYR H 203      20.677  11.336  25.043  1.00 35.64           C  
ATOM   1543  CD1 TYR H 203      21.615  10.615  24.339  1.00 36.13           C  
ATOM   1544  CD2 TYR H 203      20.323  12.586  24.587  1.00 35.86           C  
ATOM   1545  CE1 TYR H 203      22.199  11.139  23.208  1.00 36.57           C  
ATOM   1546  CE2 TYR H 203      20.902  13.115  23.458  1.00 36.03           C  
ATOM   1547  CZ  TYR H 203      21.843  12.391  22.767  1.00 37.55           C  
ATOM   1548  OH  TYR H 203      22.439  12.932  21.608  1.00 37.73           O  
ATOM   1549  C   TYR H 203      20.262  10.532  28.692  1.00 34.60           C  
ATOM   1550  O   TYR H 203      19.907   9.389  28.978  1.00 34.68           O  
ATOM   1551  N   TYR H 204      19.994  11.597  29.482  1.00 33.46           N  
ATOM   1552  CA  TYR H 204      19.294  11.451  30.731  1.00 33.36           C  
ATOM   1553  CB  TYR H 204      20.046  11.991  31.964  1.00 32.61           C  
ATOM   1554  CG  TYR H 204      21.278  11.209  32.261  1.00 33.27           C  
ATOM   1555  CD1 TYR H 204      22.479  11.550  31.685  1.00 33.05           C  
ATOM   1556  CD2 TYR H 204      21.233  10.146  33.133  1.00 31.78           C  
ATOM   1557  CE1 TYR H 204      23.617  10.834  31.968  1.00 34.35           C  
ATOM   1558  CE2 TYR H 204      22.367   9.426  33.421  1.00 33.04           C  
ATOM   1559  CZ  TYR H 204      23.562   9.771  32.837  1.00 34.29           C  
ATOM   1560  OH  TYR H 204      24.729   9.038  33.129  1.00 35.08           O  
ATOM   1561  C   TYR H 204      18.053  12.294  30.713  1.00 33.99           C  
ATOM   1562  O   TYR H 204      17.998  13.338  30.066  1.00 34.23           O  
ATOM   1563  N   CYS H 205      17.003  11.831  31.428  1.00 34.33           N  
ATOM   1564  CA  CYS H 205      15.813  12.612  31.618  1.00 34.37           C  
ATOM   1565  CB  CYS H 205      14.494  11.876  31.269  1.00 35.56           C  
ATOM   1566  SG  CYS H 205      14.313  10.231  32.028  1.00 37.41           S  
ATOM   1567  C   CYS H 205      15.811  12.991  33.074  1.00 33.49           C  
ATOM   1568  O   CYS H 205      16.315  12.236  33.905  1.00 33.31           O  
ATOM   1569  N   ALA H 206      15.282  14.189  33.422  1.00 32.65           N  
ATOM   1570  CA  ALA H 206      15.308  14.627  34.797  1.00 32.21           C  
ATOM   1571  CB  ALA H 206      16.594  15.387  35.163  1.00 31.93           C  
ATOM   1572  C   ALA H 206      14.166  15.558  35.049  1.00 32.95           C  
ATOM   1573  O   ALA H 206      13.583  16.115  34.122  1.00 32.92           O  
ATOM   1574  N   ARG H 207      13.832  15.763  36.342  1.00 32.52           N  
ATOM   1575  CA  ARG H 207      12.694  16.558  36.699  1.00 33.37           C  
ATOM   1576  CB  ARG H 207      11.728  15.764  37.597  1.00 33.68           C  
ATOM   1577  CG  ARG H 207      10.412  16.467  37.919  1.00 35.17           C  
ATOM   1578  CD  ARG H 207       9.474  15.611  38.773  1.00 37.31           C  
ATOM   1579  NE  ARG H 207      10.043  15.521  40.147  1.00 38.47           N  
ATOM   1580  CZ  ARG H 207       9.382  14.804  41.102  1.00 40.04           C  
ATOM   1581  NH1 ARG H 207       8.219  14.163  40.789  1.00 40.53           N1+
ATOM   1582  NH2 ARG H 207       9.880  14.720  42.369  1.00 40.28           N  
ATOM   1583  C   ARG H 207      13.128  17.778  37.453  1.00 33.74           C  
ATOM   1584  O   ARG H 207      14.066  17.718  38.246  1.00 34.03           O  
ATOM   1585  N   ASP H 208      12.457  18.924  37.172  1.00 33.51           N  
ATOM   1586  CA  ASP H 208      12.615  20.162  37.895  1.00 33.91           C  
ATOM   1587  CB  ASP H 208      12.280  21.414  37.068  1.00 24.19           C  
ATOM   1588  CG  ASP H 208      13.325  21.569  35.970  1.00 21.30           C  
ATOM   1589  OD1 ASP H 208      14.364  20.860  36.030  1.00  0.00           O  
ATOM   1590  OD2 ASP H 208      13.093  22.404  35.056  1.00  0.00           O1-
ATOM   1591  C   ASP H 208      11.586  20.069  39.001  1.00 34.56           C  
ATOM   1592  O   ASP H 208      10.398  20.020  38.699  1.00 35.14           O  
ATOM   1593  N   ARG H 209      11.999  19.853  40.240  1.00 62.67           N  
ATOM   1594  CA  ARG H 209      10.860  19.856  41.082  1.00 71.01           C  
ATOM   1595  CB  ARG H 209      11.125  19.373  42.524  1.00116.24           C  
ATOM   1596  CG  ARG H 209       9.826  19.053  43.271  1.00116.83           C  
ATOM   1597  CD  ARG H 209       9.992  18.533  44.700  1.00124.66           C  
ATOM   1598  NE  ARG H 209      10.663  17.205  44.650  1.00  0.00           N  
ATOM   1599  CZ  ARG H 209      10.210  16.196  45.445  1.00  0.00           C  
ATOM   1600  NH1 ARG H 209       9.094  16.389  46.210  1.00  0.00           N1+
ATOM   1601  NH2 ARG H 209      10.876  15.004  45.485  1.00  0.00           N  
ATOM   1602  C   ARG H 209      10.516  21.299  41.091  1.00 74.32           C  
ATOM   1603  O   ARG H 209      11.272  22.117  41.607  1.00 76.49           O  
ATOM   1604  N   GLY H 210       9.388  21.661  40.462  1.00102.60           N  
ATOM   1605  CA  GLY H 210       9.082  23.049  40.321  1.00106.29           C  
ATOM   1606  C   GLY H 210       8.815  23.620  41.676  1.00113.58           C  
ATOM   1607  O   GLY H 210       7.981  23.105  42.420  1.00117.07           O  
ATOM   1608  N   GLY H 211       9.492  24.733  42.031  1.00101.48           N  
ATOM   1609  CA  GLY H 211       9.213  25.292  43.318  1.00110.94           C  
ATOM   1610  C   GLY H 211      10.476  25.806  43.947  1.00113.81           C  
ATOM   1611  O   GLY H 211      11.246  26.548  43.344  1.00115.28           O  
ATOM   1612  N   ASP H 212      10.666  25.417  45.222  1.00101.24           N  
ATOM   1613  CA  ASP H 212      11.743  25.794  46.089  1.00104.34           C  
ATOM   1614  CB  ASP H 212      11.513  25.308  47.531  1.00101.21           C  
ATOM   1615  CG  ASP H 212      10.401  26.145  48.144  1.00  0.00           C  
ATOM   1616  OD1 ASP H 212       9.915  27.085  47.460  1.00  0.00           O  
ATOM   1617  OD2 ASP H 212      10.026  25.859  49.312  1.00  0.00           O1-
ATOM   1618  C   ASP H 212      13.037  25.206  45.644  1.00107.24           C  
ATOM   1619  O   ASP H 212      14.117  25.706  45.946  1.00115.23           O  
ATOM   1620  N   TYR H 213      12.907  24.105  44.901  1.00 96.13           N  
ATOM   1621  CA  TYR H 213      13.908  23.278  44.316  1.00 90.51           C  
ATOM   1622  CB  TYR H 213      13.208  22.173  43.538  1.00 84.71           C  
ATOM   1623  CG  TYR H 213      12.093  21.785  44.447  1.00 87.97           C  
ATOM   1624  CD1 TYR H 213      12.319  20.937  45.506  1.00 94.63           C  
ATOM   1625  CD2 TYR H 213      10.823  22.304  44.292  1.00113.06           C  
ATOM   1626  CE1 TYR H 213      11.296  20.586  46.358  1.00117.18           C  
ATOM   1627  CE2 TYR H 213       9.792  21.958  45.139  1.00 90.88           C  
ATOM   1628  CZ  TYR H 213      10.030  21.089  46.174  1.00115.37           C  
ATOM   1629  OH  TYR H 213       8.982  20.724  47.046  1.00117.57           O  
ATOM   1630  C   TYR H 213      14.677  24.143  43.374  1.00 87.62           C  
ATOM   1631  O   TYR H 213      15.827  23.852  43.049  1.00 86.84           O  
ATOM   1632  N   TYR H 214      14.022  25.215  42.868  1.00105.15           N  
ATOM   1633  CA  TYR H 214      14.616  26.143  41.936  1.00103.48           C  
ATOM   1634  CB  TYR H 214      15.915  26.796  42.440  1.00105.81           C  
ATOM   1635  CG  TYR H 214      15.561  27.727  43.550  1.00113.68           C  
ATOM   1636  CD1 TYR H 214      14.785  28.839  43.308  1.00118.76           C  
ATOM   1637  CD2 TYR H 214      16.026  27.515  44.827  1.00117.06           C  
ATOM   1638  CE1 TYR H 214      14.459  29.719  44.315  1.00126.93           C  
ATOM   1639  CE2 TYR H 214      15.705  28.392  45.839  1.00124.66           C  
ATOM   1640  CZ  TYR H 214      14.918  29.492  45.590  1.00129.59           C  
ATOM   1641  OH  TYR H 214      14.598  30.388  46.634  1.00117.05           O  
ATOM   1642  C   TYR H 214      14.883  25.440  40.648  1.00 95.77           C  
ATOM   1643  O   TYR H 214      15.852  25.707  39.941  1.00 95.52           O  
ATOM   1644  N   TYR H 215      13.962  24.534  40.305  1.00 83.67           N  
ATOM   1645  CA  TYR H 215      13.959  23.810  39.073  1.00 74.35           C  
ATOM   1646  CB  TYR H 215      13.735  24.716  37.857  1.00 70.82           C  
ATOM   1647  CG  TYR H 215      12.458  25.362  38.233  1.00 75.95           C  
ATOM   1648  CD1 TYR H 215      11.304  24.619  38.251  1.00 74.41           C  
ATOM   1649  CD2 TYR H 215      12.420  26.693  38.572  1.00 84.83           C  
ATOM   1650  CE1 TYR H 215      10.120  25.207  38.617  1.00 80.14           C  
ATOM   1651  CE2 TYR H 215      11.234  27.281  38.938  1.00 90.01           C  
ATOM   1652  CZ  TYR H 215      10.083  26.532  38.965  1.00 87.44           C  
ATOM   1653  OH  TYR H 215       8.855  27.110  39.343  1.00 93.26           O  
ATOM   1654  C   TYR H 215      15.216  23.047  38.922  1.00 70.88           C  
ATOM   1655  O   TYR H 215      15.721  22.881  37.814  1.00 69.81           O  
ATOM   1656  N   GLY H 216      15.759  22.552  40.044  1.00 61.82           N  
ATOM   1657  CA  GLY H 216      16.905  21.717  39.921  1.00 65.74           C  
ATOM   1658  C   GLY H 216      16.373  20.389  39.505  1.00 69.46           C  
ATOM   1659  O   GLY H 216      15.205  20.087  39.747  1.00 72.39           O  
ATOM   1660  N   MET H 217      17.216  19.555  38.874  1.00 62.90           N  
ATOM   1661  CA  MET H 217      16.736  18.268  38.483  1.00 61.63           C  
ATOM   1662  CB  MET H 217      17.506  17.694  37.282  1.00 53.43           C  
ATOM   1663  CG  MET H 217      17.164  18.431  35.980  1.00 47.65           C  
ATOM   1664  SD  MET H 217      18.228  18.059  34.556  1.00 62.78           S  
ATOM   1665  CE  MET H 217      19.292  19.519  34.748  1.00 51.94           C  
ATOM   1666  C   MET H 217      16.905  17.389  39.678  1.00 63.85           C  
ATOM   1667  O   MET H 217      17.967  16.817  39.916  1.00 65.99           O  
ATOM   1668  N   ASP H 218      15.827  17.289  40.475  1.00 63.85           N  
ATOM   1669  CA  ASP H 218      15.830  16.556  41.704  1.00 72.34           C  
ATOM   1670  CB  ASP H 218      14.585  16.860  42.565  1.00 70.17           C  
ATOM   1671  CG  ASP H 218      13.305  16.602  41.773  1.00 76.96           C  
ATOM   1672  OD1 ASP H 218      13.176  17.136  40.639  1.00 86.42           O  
ATOM   1673  OD2 ASP H 218      12.429  15.873  42.303  1.00 73.30           O1-
ATOM   1674  C   ASP H 218      15.958  15.084  41.474  1.00 65.81           C  
ATOM   1675  O   ASP H 218      16.632  14.391  42.236  1.00 69.58           O  
ATOM   1676  N   VAL H 219      15.319  14.570  40.413  1.00 35.71           N  
ATOM   1677  CA  VAL H 219      15.287  13.166  40.135  1.00 35.67           C  
ATOM   1678  CB  VAL H 219      13.907  12.575  40.164  1.00 35.78           C  
ATOM   1679  CG1 VAL H 219      13.330  12.769  41.578  1.00  0.00           C  
ATOM   1680  CG2 VAL H 219      13.066  13.215  39.046  1.00  0.00           C  
ATOM   1681  C   VAL H 219      15.827  12.979  38.760  1.00 35.42           C  
ATOM   1682  O   VAL H 219      15.546  13.772  37.866  1.00 35.04           O  
ATOM   1683  N   TRP H 220      16.632  11.917  38.563  1.00 35.16           N  
ATOM   1684  CA  TRP H 220      17.230  11.688  37.279  1.00 34.91           C  
ATOM   1685  CB  TRP H 220      18.763  11.834  37.284  1.00 34.07           C  
ATOM   1686  CG  TRP H 220      19.260  13.247  37.478  1.00 33.78           C  
ATOM   1687  CD2 TRP H 220      19.979  14.004  36.488  1.00 33.93           C  
ATOM   1688  CD1 TRP H 220      19.177  14.040  38.584  1.00 33.73           C  
ATOM   1689  NE1 TRP H 220      19.788  15.247  38.344  1.00 33.85           N  
ATOM   1690  CE2 TRP H 220      20.290  15.238  37.059  1.00 33.63           C  
ATOM   1691  CE3 TRP H 220      20.358  13.692  35.213  1.00 33.06           C  
ATOM   1692  CZ2 TRP H 220      20.986  16.184  36.360  1.00 33.49           C  
ATOM   1693  CZ3 TRP H 220      21.051  14.652  34.507  1.00 33.66           C  
ATOM   1694  CH2 TRP H 220      21.358  15.873  35.070  1.00 33.32           C  
ATOM   1695  C   TRP H 220      16.948  10.283  36.861  1.00 35.42           C  
ATOM   1696  O   TRP H 220      16.602   9.430  37.678  1.00 36.17           O  
ATOM   1697  N   GLY H 221      17.070  10.027  35.544  1.00 35.41           N  
ATOM   1698  CA  GLY H 221      16.898   8.706  35.014  1.00 36.24           C  
ATOM   1699  C   GLY H 221      18.233   8.025  35.091  1.00 36.70           C  
ATOM   1700  O   GLY H 221      19.198   8.586  35.604  1.00 36.44           O  
ATOM   1701  N   GLN H 222      18.290   6.766  34.610  1.00 38.18           N  
ATOM   1702  CA  GLN H 222      19.467   5.942  34.575  1.00 39.68           C  
ATOM   1703  CB  GLN H 222      19.157   4.533  34.046  1.00 42.54           C  
ATOM   1704  CG  GLN H 222      17.915   3.883  34.650  1.00 46.77           C  
ATOM   1705  CD  GLN H 222      18.193   3.551  36.100  1.00 49.60           C  
ATOM   1706  OE1 GLN H 222      19.256   3.862  36.634  1.00 51.25           O  
ATOM   1707  NE2 GLN H 222      17.204   2.893  36.759  1.00 49.57           N  
ATOM   1708  C   GLN H 222      20.403   6.493  33.546  1.00 39.82           C  
ATOM   1709  O   GLN H 222      21.618   6.532  33.736  1.00 40.28           O  
ATOM   1710  N   GLY H 223      19.830   6.912  32.403  1.00 39.20           N  
ATOM   1711  CA  GLY H 223      20.595   7.379  31.286  1.00 38.43           C  
ATOM   1712  C   GLY H 223      20.675   6.245  30.311  1.00 38.36           C  
ATOM   1713  O   GLY H 223      20.712   5.078  30.698  1.00 37.39           O  
ATOM   1714  N   THR H 224      20.690   6.567  29.002  1.00 37.97           N  
ATOM   1715  CA  THR H 224      20.789   5.536  28.008  1.00 38.74           C  
ATOM   1716  CB  THR H 224      19.496   5.312  27.269  1.00 38.87           C  
ATOM   1717  OG1 THR H 224      19.548   4.097  26.539  1.00 41.38           O  
ATOM   1718  CG2 THR H 224      19.232   6.492  26.320  1.00 40.73           C  
ATOM   1719  C   THR H 224      21.843   5.959  27.032  1.00 38.96           C  
ATOM   1720  O   THR H 224      21.886   7.114  26.610  1.00 39.17           O  
ATOM   1721  N   THR H 225      22.738   5.027  26.644  1.00 39.51           N  
ATOM   1722  CA  THR H 225      23.786   5.398  25.735  1.00 39.93           C  
ATOM   1723  CB  THR H 225      25.038   4.575  25.863  1.00 40.66           C  
ATOM   1724  OG1 THR H 225      26.065   5.125  25.051  1.00  0.00           O  
ATOM   1725  CG2 THR H 225      24.739   3.128  25.438  1.00  0.00           C  
ATOM   1726  C   THR H 225      23.292   5.256  24.333  1.00 40.98           C  
ATOM   1727  O   THR H 225      22.716   4.237  23.955  1.00 41.21           O  
ATOM   1728  N   VAL H 226      23.498   6.309  23.523  1.00 40.95           N  
ATOM   1729  CA  VAL H 226      23.106   6.250  22.148  1.00 42.15           C  
ATOM   1730  CB  VAL H 226      22.141   7.332  21.761  1.00 42.62           C  
ATOM   1731  CG1 VAL H 226      21.874   7.233  20.252  1.00 43.81           C  
ATOM   1732  CG2 VAL H 226      20.878   7.206  22.628  1.00 41.28           C  
ATOM   1733  C   VAL H 226      24.345   6.467  21.341  1.00 43.21           C  
ATOM   1734  O   VAL H 226      25.037   7.471  21.504  1.00 43.29           O  
ATOM   1735  N   THR H 227      24.664   5.519  20.442  1.00 44.40           N  
ATOM   1736  CA  THR H 227      25.829   5.695  19.626  1.00 45.19           C  
ATOM   1737  CB  THR H 227      26.816   4.568  19.710  1.00 45.48           C  
ATOM   1738  OG1 THR H 227      26.178   3.337  19.406  1.00 44.90           O  
ATOM   1739  CG2 THR H 227      27.429   4.528  21.116  1.00 44.83           C  
ATOM   1740  C   THR H 227      25.388   5.807  18.208  1.00 46.53           C  
ATOM   1741  O   THR H 227      24.527   5.062  17.743  1.00 46.94           O  
ATOM   1742  N   VAL H 228      25.957   6.779  17.476  1.00 47.62           N  
ATOM   1743  CA  VAL H 228      25.581   6.890  16.101  1.00 49.36           C  
ATOM   1744  CB  VAL H 228      25.183   8.267  15.689  1.00 49.54           C  
ATOM   1745  CG1 VAL H 228      23.844   8.591  16.361  1.00 49.42           C  
ATOM   1746  CG2 VAL H 228      26.312   9.221  16.094  1.00 47.46           C  
ATOM   1747  C   VAL H 228      26.741   6.467  15.273  1.00 51.37           C  
ATOM   1748  O   VAL H 228      27.837   7.014  15.387  1.00 51.79           O  
ATOM   1749  N   SER H 229      26.517   5.453  14.416  1.00 52.88           N  
ATOM   1750  CA  SER H 229      27.572   4.981  13.573  1.00 54.84           C  
ATOM   1751  CB  SER H 229      28.470   3.928  14.247  1.00 54.69           C  
ATOM   1752  OG  SER H 229      29.485   3.513  13.344  1.00 55.70           O  
ATOM   1753  C   SER H 229      26.943   4.335  12.384  1.00 56.60           C  
ATOM   1754  O   SER H 229      25.777   3.946  12.422  1.00 56.86           O  
ATOM   1755  N   SER H 230      27.704   4.215  11.279  1.00 58.27           N  
ATOM   1756  CA  SER H 230      27.161   3.590  10.109  1.00 59.91           C  
ATOM   1757  CB  SER H 230      27.824   4.049   8.796  1.00 61.19           C  
ATOM   1758  OG  SER H 230      29.182   3.634   8.761  1.00 62.13           O  
ATOM   1759  C   SER H 230      27.406   2.094  10.249  1.00 60.06           C  
ATOM   1760  O   SER H 230      26.867   1.332   9.403  1.00 61.26           O  
ATOM   1761  OXT SER H 230      28.128   1.693  11.200  1.00 61.97           O1-
TER    1762      SER H 230 
CONECT  161  669
CONECT  669  161
CONECT  981 1566
CONECT 1566  981
END
