# Supplementary material for: Fully automated antibody structure prediction using BIOVIA tools: Validation study
Source: PLoS One. 2017 May 18;12(5):e0177923. doi: 10.1371/journal.pone.0177923 (PMC5436848; doi:10.1371/journal.pone.0177923)
Supplement: S2 Dataset — Predicted structures using the Top5 framework method, Chothia CDR definition with canonical filtering and generating 50 models. These were used in the comparison against predictions using no filtering. (ZIP) [file pone.0177923.s004.zip › 4N9G_NM_FV_FinalModel.pdb]

REMARK   Accelrys Discovery Studio PDB file
REMARK   Created:  2015-04-10T06:17:20Z
SSBOND   1 CYS L   23    CYS L   88                                     
SSBOND   2 CYS H  129    CYS H  203                                     
ATOM      1  N   ASP L   1      25.931  32.275  25.610  1.00 50.39           N1+
ATOM      2  CA  ASP L   1      25.635  31.405  26.774  1.00 48.36           C  
ATOM      3  CB  ASP L   1      25.942  29.938  26.430  1.00 47.05           C  
ATOM      4  CG  ASP L   1      24.957  29.486  25.360  1.00 57.91           C  
ATOM      5  OD1 ASP L   1      23.808  30.002  25.363  1.00 58.55           O  
ATOM      6  OD2 ASP L   1      25.341  28.627  24.523  1.00 56.12           O1-
ATOM      7  C   ASP L   1      26.509  31.810  27.916  1.00 50.54           C  
ATOM      8  O   ASP L   1      27.487  32.531  27.732  1.00 53.77           O  
ATOM      9  N   ILE L   2      26.172  31.368  29.141  1.00 45.76           N  
ATOM     10  CA  ILE L   2      26.989  31.706  30.271  1.00 43.44           C  
ATOM     11  CB  ILE L   2      26.267  31.798  31.585  1.00 42.54           C  
ATOM     12  CG1 ILE L   2      25.207  32.906  31.560  1.00 40.08           C  
ATOM     13  CG2 ILE L   2      27.322  31.998  32.688  1.00 37.91           C  
ATOM     14  CD1 ILE L   2      24.322  32.905  32.807  1.00 49.16           C  
ATOM     15  C   ILE L   2      27.986  30.612  30.425  1.00 47.02           C  
ATOM     16  O   ILE L   2      27.636  29.432  30.403  1.00 47.75           O  
ATOM     17  N   GLN L   3      29.270  30.978  30.576  1.00 44.41           N  
ATOM     18  CA  GLN L   3      30.260  29.954  30.699  1.00 43.67           C  
ATOM     19  CB  GLN L   3      31.598  30.280  30.022  1.00 48.74           C  
ATOM     20  CG  GLN L   3      31.512  30.345  28.500  1.00 56.83           C  
ATOM     21  CD  GLN L   3      32.905  30.671  27.992  1.00 69.79           C  
ATOM     22  OE1 GLN L   3      33.097  31.612  27.225  1.00 66.88           O  
ATOM     23  NE2 GLN L   3      33.913  29.873  28.434  1.00 73.15           N  
ATOM     24  C   GLN L   3      30.558  29.739  32.138  1.00 45.78           C  
ATOM     25  O   GLN L   3      30.674  30.682  32.921  1.00 45.57           O  
ATOM     26  N   MET L   4      30.681  28.456  32.516  1.00 41.42           N  
ATOM     27  CA  MET L   4      30.999  28.110  33.864  1.00 40.77           C  
ATOM     28  CB  MET L   4      30.010  27.096  34.462  1.00 41.16           C  
ATOM     29  CG  MET L   4      28.565  27.600  34.463  1.00 41.12           C  
ATOM     30  SD  MET L   4      28.265  29.038  35.534  1.00 30.36           S  
ATOM     31  CE  MET L   4      28.192  28.059  37.059  1.00 30.53           C  
ATOM     32  C   MET L   4      32.333  27.443  33.804  1.00 43.85           C  
ATOM     33  O   MET L   4      32.515  26.468  33.078  1.00 43.77           O  
ATOM     34  N   SER L   5      33.312  27.966  34.564  1.00 40.96           N  
ATOM     35  CA  SER L   5      34.614  27.371  34.542  1.00 42.48           C  
ATOM     36  CB  SER L   5      35.718  28.344  34.092  1.00 45.85           C  
ATOM     37  OG  SER L   5      35.719  29.500  34.913  1.00  0.00           O  
ATOM     38  C   SER L   5      34.920  26.896  35.925  1.00 43.94           C  
ATOM     39  O   SER L   5      34.794  27.642  36.895  1.00 42.47           O  
ATOM     40  N   GLN L   6      35.334  25.618  36.046  1.00 40.45           N  
ATOM     41  CA  GLN L   6      35.615  25.045  37.329  1.00 39.50           C  
ATOM     42  CB  GLN L   6      34.942  23.682  37.564  1.00 41.55           C  
ATOM     43  CG  GLN L   6      33.418  23.738  37.646  1.00 43.16           C  
ATOM     44  CD  GLN L   6      32.910  22.322  37.874  1.00 44.72           C  
ATOM     45  OE1 GLN L   6      32.208  21.760  37.035  1.00 43.47           O  
ATOM     46  NE2 GLN L   6      33.273  21.719  39.036  1.00 42.46           N  
ATOM     47  C   GLN L   6      37.083  24.790  37.423  1.00 41.15           C  
ATOM     48  O   GLN L   6      37.751  24.532  36.423  1.00 41.39           O  
ATOM     49  N   SER L   7      37.632  24.883  38.648  1.00 41.26           N  
ATOM     50  CA  SER L   7      39.023  24.600  38.852  1.00 42.22           C  
ATOM     51  CB  SER L   7      39.902  25.860  38.935  1.00 47.72           C  
ATOM     52  OG  SER L   7      39.890  26.559  37.699  1.00 55.83           O  
ATOM     53  C   SER L   7      39.130  23.932  40.183  1.00 44.87           C  
ATOM     54  O   SER L   7      38.377  24.259  41.098  1.00 45.30           O  
ATOM     55  N   PRO L   8      40.029  22.994  40.335  1.00 41.61           N  
ATOM     56  CA  PRO L   8      40.891  22.528  39.281  1.00 41.84           C  
ATOM     57  CD  PRO L   8      40.569  22.695  41.650  1.00 42.12           C  
ATOM     58  CB  PRO L   8      42.124  21.940  39.969  1.00 43.92           C  
ATOM     59  CG  PRO L   8      41.648  21.630  41.396  1.00 45.29           C  
ATOM     60  C   PRO L   8      40.151  21.509  38.476  1.00 43.32           C  
ATOM     61  O   PRO L   8      39.041  21.140  38.854  1.00 47.28           O  
ATOM     62  N   SER L   9      40.738  21.066  37.346  1.00 41.08           N  
ATOM     63  CA  SER L   9      40.129  20.065  36.520  1.00 40.55           C  
ATOM     64  CB  SER L   9      40.873  19.852  35.190  1.00 45.60           C  
ATOM     65  OG  SER L   9      40.789  21.024  34.391  1.00 57.60           O  
ATOM     66  C   SER L   9      40.121  18.763  37.260  1.00 43.20           C  
ATOM     67  O   SER L   9      39.169  17.992  37.154  1.00 42.78           O  
ATOM     68  N   SER L  10      41.192  18.475  38.025  1.00 41.82           N  
ATOM     69  CA  SER L  10      41.230  17.233  38.743  1.00 39.34           C  
ATOM     70  CB  SER L  10      41.877  16.108  37.916  1.00 42.38           C  
ATOM     71  OG  SER L  10      41.893  14.897  38.652  1.00 50.04           O  
ATOM     72  C   SER L  10      42.083  17.454  39.954  1.00 41.91           C  
ATOM     73  O   SER L  10      42.925  18.350  39.970  1.00 40.40           O  
ATOM     74  N   LEU L  11      41.862  16.664  41.027  1.00 40.53           N  
ATOM     75  CA  LEU L  11      42.706  16.814  42.178  1.00 39.99           C  
ATOM     76  CB  LEU L  11      42.217  17.830  43.223  1.00 40.19           C  
ATOM     77  CG  LEU L  11      40.945  17.409  43.973  1.00 42.92           C  
ATOM     78  CD1 LEU L  11      40.601  18.429  45.065  1.00 42.13           C  
ATOM     79  CD2 LEU L  11      39.774  17.168  43.011  1.00 42.79           C  
ATOM     80  C   LEU L  11      42.815  15.497  42.878  1.00 41.11           C  
ATOM     81  O   LEU L  11      41.974  14.615  42.712  1.00 42.26           O  
ATOM     82  N   SER L  12      43.886  15.326  43.678  1.00 39.99           N  
ATOM     83  CA  SER L  12      44.051  14.111  44.415  1.00 39.23           C  
ATOM     84  CB  SER L  12      45.267  13.303  43.940  1.00 41.47           C  
ATOM     85  OG  SER L  12      45.325  12.066  44.632  1.00 48.27           O  
ATOM     86  C   SER L  12      44.272  14.507  45.842  1.00 42.40           C  
ATOM     87  O   SER L  12      45.066  15.402  46.123  1.00 40.95           O  
ATOM     88  N   ALA L  13      43.566  13.854  46.790  1.00 40.79           N  
ATOM     89  CA  ALA L  13      43.725  14.219  48.171  1.00 40.10           C  
ATOM     90  CB  ALA L  13      42.686  15.247  48.651  1.00 40.99           C  
ATOM     91  C   ALA L  13      43.549  12.985  49.004  1.00 41.77           C  
ATOM     92  O   ALA L  13      42.966  12.000  48.557  1.00 43.41           O  
ATOM     93  N   SER L  14      44.084  13.003  50.244  1.00 40.40           N  
ATOM     94  CA  SER L  14      43.969  11.864  51.110  1.00 39.79           C  
ATOM     95  CB  SER L  14      45.137  11.716  52.100  1.00 42.02           C  
ATOM     96  OG  SER L  14      46.337  11.432  51.395  1.00 48.12           O  
ATOM     97  C   SER L  14      42.701  11.979  51.897  1.00 41.75           C  
ATOM     98  O   SER L  14      42.109  13.052  52.001  1.00 42.66           O  
ATOM     99  N   VAL L  15      42.251  10.855  52.486  1.00 41.35           N  
ATOM    100  CA  VAL L  15      41.034  10.894  53.239  1.00 40.68           C  
ATOM    101  CB  VAL L  15      40.526   9.543  53.648  1.00 42.85           C  
ATOM    102  CG1 VAL L  15      40.148   8.763  52.380  1.00 43.55           C  
ATOM    103  CG2 VAL L  15      41.601   8.844  54.495  1.00 41.05           C  
ATOM    104  C   VAL L  15      41.268  11.704  54.471  1.00 42.71           C  
ATOM    105  O   VAL L  15      42.329  11.632  55.087  1.00 44.35           O  
ATOM    106  N   GLY L  16      40.260  12.520  54.845  1.00 41.60           N  
ATOM    107  CA  GLY L  16      40.341  13.336  56.021  1.00 41.03           C  
ATOM    108  C   GLY L  16      40.717  14.739  55.644  1.00 43.70           C  
ATOM    109  O   GLY L  16      40.583  15.654  56.456  1.00 45.35           O  
ATOM    110  N   ASP L  17      41.184  14.960  54.400  1.00 40.79           N  
ATOM    111  CA  ASP L  17      41.608  16.278  54.009  1.00 40.30           C  
ATOM    112  CB  ASP L  17      42.510  16.297  52.761  1.00 43.02           C  
ATOM    113  CG  ASP L  17      43.866  15.717  53.124  1.00 48.35           C  
ATOM    114  OD1 ASP L  17      44.111  15.488  54.338  1.00 48.07           O  
ATOM    115  OD2 ASP L  17      44.679  15.503  52.187  1.00 53.93           O1-
ATOM    116  C   ASP L  17      40.416  17.115  53.677  1.00 42.50           C  
ATOM    117  O   ASP L  17      39.320  16.607  53.449  1.00 42.39           O  
ATOM    118  N   THR L  18      40.621  18.448  53.645  1.00 40.71           N  
ATOM    119  CA  THR L  18      39.572  19.350  53.280  1.00 41.60           C  
ATOM    120  CB  THR L  18      39.570  20.615  54.092  1.00 42.73           C  
ATOM    121  OG1 THR L  18      38.498  21.454  53.692  1.00  0.00           O  
ATOM    122  CG2 THR L  18      40.918  21.342  53.923  1.00  0.00           C  
ATOM    123  C   THR L  18      39.808  19.695  51.843  1.00 43.41           C  
ATOM    124  O   THR L  18      40.893  20.132  51.464  1.00 44.58           O  
ATOM    125  N   VAL L  19      38.785  19.485  50.995  1.00 40.98           N  
ATOM    126  CA  VAL L  19      38.940  19.737  49.593  1.00 38.75           C  
ATOM    127  CB  VAL L  19      38.520  18.567  48.746  1.00 40.28           C  
ATOM    128  CG1 VAL L  19      38.704  18.933  47.269  1.00 40.43           C  
ATOM    129  CG2 VAL L  19      39.314  17.324  49.171  1.00 42.11           C  
ATOM    130  C   VAL L  19      38.031  20.872  49.243  1.00 40.26           C  
ATOM    131  O   VAL L  19      36.931  20.981  49.781  1.00 40.48           O  
ATOM    132  N   THR L  20      38.483  21.772  48.346  1.00 39.70           N  
ATOM    133  CA  THR L  20      37.644  22.864  47.950  1.00 39.02           C  
ATOM    134  CB  THR L  20      38.138  24.187  48.461  1.00 43.67           C  
ATOM    135  OG1 THR L  20      38.265  24.153  49.875  1.00 47.16           O  
ATOM    136  CG2 THR L  20      37.123  25.268  48.072  1.00 40.67           C  
ATOM    137  C   THR L  20      37.653  22.915  46.450  1.00 39.58           C  
ATOM    138  O   THR L  20      38.708  22.813  45.824  1.00 44.02           O  
ATOM    139  N   ILE L  21      36.463  23.068  45.834  1.00 36.39           N  
ATOM    140  CA  ILE L  21      36.353  23.144  44.404  1.00 36.19           C  
ATOM    141  CB  ILE L  21      35.509  22.051  43.812  1.00 39.30           C  
ATOM    142  CG1 ILE L  21      36.140  20.681  44.111  1.00 41.13           C  
ATOM    143  CG2 ILE L  21      35.343  22.327  42.310  1.00 41.48           C  
ATOM    144  CD1 ILE L  21      35.238  19.500  43.759  1.00 40.71           C  
ATOM    145  C   ILE L  21      35.695  24.451  44.092  1.00 40.10           C  
ATOM    146  O   ILE L  21      34.759  24.867  44.773  1.00 39.74           O  
ATOM    147  N   THR L  22      36.176  25.141  43.040  1.00 35.75           N  
ATOM    148  CA  THR L  22      35.657  26.443  42.738  1.00 35.79           C  
ATOM    149  CB  THR L  22      36.746  27.479  42.721  1.00 41.92           C  
ATOM    150  OG1 THR L  22      36.217  28.766  42.448  1.00 47.23           O  
ATOM    151  CG2 THR L  22      37.797  27.087  41.673  1.00 49.76           C  
ATOM    152  C   THR L  22      34.976  26.420  41.402  1.00 39.02           C  
ATOM    153  O   THR L  22      35.291  25.604  40.536  1.00 39.59           O  
ATOM    154  N   CYS L  23      33.970  27.302  41.228  1.00 37.62           N  
ATOM    155  CA  CYS L  23      33.244  27.424  39.993  1.00 36.76           C  
ATOM    156  CB  CYS L  23      31.851  26.746  40.078  1.00 37.93           C  
ATOM    157  SG  CYS L  23      30.847  26.836  38.563  1.00 39.98           S  
ATOM    158  C   CYS L  23      33.086  28.899  39.728  1.00 40.51           C  
ATOM    159  O   CYS L  23      32.588  29.635  40.582  1.00 39.14           O  
ATOM    160  N   ARG L  24      33.524  29.371  38.536  1.00 37.45           N  
ATOM    161  CA  ARG L  24      33.468  30.770  38.182  1.00 38.49           C  
ATOM    162  CB  ARG L  24      34.769  31.321  37.579  1.00 39.75           C  
ATOM    163  CG  ARG L  24      35.918  31.563  38.550  1.00 50.88           C  
ATOM    164  CD  ARG L  24      37.229  31.824  37.809  1.00 57.05           C  
ATOM    165  NE  ARG L  24      38.280  32.124  38.817  1.00 63.62           N  
ATOM    166  CZ  ARG L  24      38.642  33.420  39.043  1.00 79.15           C  
ATOM    167  NH1 ARG L  24      38.037  34.425  38.346  1.00 64.06           N1+
ATOM    168  NH2 ARG L  24      39.617  33.708  39.954  1.00 69.39           N  
ATOM    169  C   ARG L  24      32.481  30.944  37.075  1.00 41.22           C  
ATOM    170  O   ARG L  24      32.436  30.146  36.139  1.00 42.49           O  
ATOM    171  N   ALA L  25      31.688  32.033  37.139  1.00 38.73           N  
ATOM    172  CA  ALA L  25      30.710  32.296  36.127  1.00 40.47           C  
ATOM    173  CB  ALA L  25      29.314  32.614  36.691  1.00 38.17           C  
ATOM    174  C   ALA L  25      31.158  33.489  35.340  1.00 42.59           C  
ATOM    175  O   ALA L  25      31.792  34.405  35.862  1.00 44.52           O  
ATOM    176  N   SER L  26      30.798  33.477  34.036  1.00 27.97           N  
ATOM    177  CA  SER L  26      31.090  34.510  33.081  1.00 29.12           C  
ATOM    178  CB  SER L  26      30.756  34.077  31.645  1.00 28.57           C  
ATOM    179  OG  SER L  26      31.057  35.127  30.740  1.00 28.30           O  
ATOM    180  C   SER L  26      30.262  35.725  33.368  1.00 32.18           C  
ATOM    181  O   SER L  26      30.701  36.856  33.160  1.00 34.37           O  
ATOM    182  N   GLN L  27      29.023  35.508  33.849  1.00 28.59           N  
ATOM    183  CA  GLN L  27      28.101  36.582  34.090  1.00 27.86           C  
ATOM    184  CB  GLN L  27      26.916  36.532  33.109  1.00 27.52           C  
ATOM    185  CG  GLN L  27      26.035  37.776  33.085  1.00 35.69           C  
ATOM    186  CD  GLN L  27      24.977  37.557  32.012  1.00 41.73           C  
ATOM    187  OE1 GLN L  27      24.673  36.424  31.639  1.00 43.49           O  
ATOM    188  NE2 GLN L  27      24.401  38.675  31.496  1.00 42.94           N  
ATOM    189  C   GLN L  27      27.582  36.415  35.490  1.00 31.61           C  
ATOM    190  O   GLN L  27      27.737  35.347  36.078  1.00 33.67           O  
ATOM    191  N   GLY L  28      26.985  37.483  36.066  1.00 27.42           N  
ATOM    192  CA  GLY L  28      26.473  37.461  37.413  1.00 31.27           C  
ATOM    193  C   GLY L  28      25.307  36.528  37.494  1.00 29.54           C  
ATOM    194  O   GLY L  28      24.246  36.762  36.919  1.00 31.81           O  
ATOM    195  N   ILE L  29      25.531  35.426  38.225  1.00 28.26           N  
ATOM    196  CA  ILE L  29      24.654  34.325  38.489  1.00 30.54           C  
ATOM    197  CB  ILE L  29      25.391  33.123  39.016  1.00 26.05           C  
ATOM    198  CG1 ILE L  29      26.591  32.723  38.150  1.00 23.85           C  
ATOM    199  CG2 ILE L  29      24.369  31.981  39.028  1.00 24.47           C  
ATOM    200  CD1 ILE L  29      26.191  32.061  36.835  1.00 26.88           C  
ATOM    201  C   ILE L  29      23.616  34.620  39.526  1.00 30.72           C  
ATOM    202  O   ILE L  29      22.562  33.989  39.516  1.00 32.13           O  
ATOM    203  N   SER L  30      23.945  35.480  40.518  1.00 31.37           N  
ATOM    204  CA  SER L  30      23.120  35.643  41.686  1.00 31.37           C  
ATOM    205  CB  SER L  30      21.589  35.603  41.479  1.00 30.08           C  
ATOM    206  OG  SER L  30      21.156  36.714  40.707  1.00 33.97           O  
ATOM    207  C   SER L  30      23.543  34.473  42.512  1.00 30.77           C  
ATOM    208  O   SER L  30      24.737  34.181  42.573  1.00 35.97           O  
ATOM    209  N   ASN L  31      22.615  33.788  43.206  1.00 26.78           N  
ATOM    210  CA  ASN L  31      23.075  32.612  43.888  1.00 28.38           C  
ATOM    211  CB  ASN L  31      22.736  32.601  45.389  1.00 30.41           C  
ATOM    212  CG  ASN L  31      21.227  32.510  45.551  1.00  6.00           C  
ATOM    213  OD1 ASN L  31      20.465  33.064  44.758  1.00  3.88           O  
ATOM    214  ND2 ASN L  31      20.785  31.787  46.613  1.00  6.68           N  
ATOM    215  C   ASN L  31      22.389  31.430  43.273  1.00 27.85           C  
ATOM    216  O   ASN L  31      22.109  30.448  43.959  1.00 27.86           O  
ATOM    217  N   TYR L  32      22.168  31.454  41.942  1.00 29.13           N  
ATOM    218  CA  TYR L  32      21.443  30.369  41.349  1.00 27.04           C  
ATOM    219  CB  TYR L  32      20.548  30.799  40.177  1.00 26.82           C  
ATOM    220  CG  TYR L  32      19.575  31.798  40.698  1.00 29.85           C  
ATOM    221  CD1 TYR L  32      18.372  31.399  41.226  1.00 32.71           C  
ATOM    222  CD2 TYR L  32      19.876  33.140  40.669  1.00 28.79           C  
ATOM    223  CE1 TYR L  32      17.476  32.326  41.705  1.00 31.79           C  
ATOM    224  CE2 TYR L  32      18.984  34.072  41.147  1.00 20.84           C  
ATOM    225  CZ  TYR L  32      17.779  33.664  41.666  1.00 23.18           C  
ATOM    226  OH  TYR L  32      16.859  34.616  42.157  1.00 26.02           O  
ATOM    227  C   TYR L  32      22.444  29.419  40.806  1.00 26.20           C  
ATOM    228  O   TYR L  32      22.684  29.330  39.601  1.00 25.24           O  
ATOM    229  N   LEU L  33      23.041  28.656  41.726  1.00 31.09           N  
ATOM    230  CA  LEU L  33      24.043  27.686  41.373  1.00 31.05           C  
ATOM    231  CB  LEU L  33      25.458  28.109  41.801  1.00 32.44           C  
ATOM    232  CG  LEU L  33      26.541  27.075  41.450  1.00 34.95           C  
ATOM    233  CD1 LEU L  33      26.792  27.003  39.942  1.00 34.53           C  
ATOM    234  CD2 LEU L  33      27.825  27.307  42.252  1.00 32.83           C  
ATOM    235  C   LEU L  33      23.764  26.403  42.102  1.00 32.97           C  
ATOM    236  O   LEU L  33      23.441  26.411  43.289  1.00 32.71           O  
ATOM    237  N   ALA L  34      23.908  25.253  41.407  1.00 30.10           N  
ATOM    238  CA  ALA L  34      23.686  23.968  42.016  1.00 31.93           C  
ATOM    239  CB  ALA L  34      22.494  23.214  41.403  1.00 20.97           C  
ATOM    240  C   ALA L  34      24.912  23.114  41.825  1.00 31.82           C  
ATOM    241  O   ALA L  34      25.660  23.281  40.861  1.00 33.95           O  
ATOM    242  N   TRP L  35      25.159  22.178  42.772  1.00 30.51           N  
ATOM    243  CA  TRP L  35      26.301  21.298  42.694  1.00 29.68           C  
ATOM    244  CB  TRP L  35      27.237  21.398  43.908  1.00 30.72           C  
ATOM    245  CG  TRP L  35      27.997  22.699  43.993  1.00 31.67           C  
ATOM    246  CD2 TRP L  35      29.252  22.934  43.334  1.00 32.54           C  
ATOM    247  CD1 TRP L  35      27.689  23.850  44.658  1.00 33.38           C  
ATOM    248  NE1 TRP L  35      28.675  24.787  44.459  1.00 32.69           N  
ATOM    249  CE2 TRP L  35      29.642  24.237  43.643  1.00 33.22           C  
ATOM    250  CE3 TRP L  35      30.016  22.130  42.537  1.00 31.96           C  
ATOM    251  CZ2 TRP L  35      30.808  24.755  43.156  1.00 33.85           C  
ATOM    252  CZ3 TRP L  35      31.189  22.657  42.046  1.00 33.08           C  
ATOM    253  CH2 TRP L  35      31.578  23.946  42.349  1.00 33.46           C  
ATOM    254  C   TRP L  35      25.826  19.874  42.621  1.00 31.69           C  
ATOM    255  O   TRP L  35      24.900  19.481  43.330  1.00 31.77           O  
ATOM    256  N   TYR L  36      26.477  19.059  41.757  1.00 31.23           N  
ATOM    257  CA  TYR L  36      26.112  17.676  41.565  1.00 30.08           C  
ATOM    258  CB  TYR L  36      25.590  17.356  40.151  1.00 32.95           C  
ATOM    259  CG  TYR L  36      24.362  18.157  39.895  1.00 30.90           C  
ATOM    260  CD1 TYR L  36      23.132  17.708  40.312  1.00 29.61           C  
ATOM    261  CD2 TYR L  36      24.441  19.363  39.241  1.00 32.76           C  
ATOM    262  CE1 TYR L  36      22.001  18.451  40.079  1.00 30.63           C  
ATOM    263  CE2 TYR L  36      23.312  20.109  39.005  1.00 30.45           C  
ATOM    264  CZ  TYR L  36      22.089  19.653  39.426  1.00 31.57           C  
ATOM    265  OH  TYR L  36      20.927  20.414  39.189  1.00 34.57           O  
ATOM    266  C   TYR L  36      27.331  16.806  41.735  1.00 32.34           C  
ATOM    267  O   TYR L  36      28.465  17.243  41.541  1.00 33.98           O  
ATOM    268  N   GLN L  37      27.107  15.528  42.123  1.00 31.98           N  
ATOM    269  CA  GLN L  37      28.158  14.559  42.284  1.00 30.85           C  
ATOM    270  CB  GLN L  37      28.172  13.911  43.682  1.00 32.18           C  
ATOM    271  CG  GLN L  37      29.281  12.873  43.886  1.00 35.10           C  
ATOM    272  CD  GLN L  37      29.041  12.152  45.209  1.00 38.99           C  
ATOM    273  OE1 GLN L  37      28.019  11.493  45.396  1.00 40.33           O  
ATOM    274  NE2 GLN L  37      30.008  12.270  46.158  1.00 37.13           N  
ATOM    275  C   GLN L  37      27.878  13.452  41.315  1.00 32.37           C  
ATOM    276  O   GLN L  37      26.739  13.006  41.190  1.00 36.96           O  
ATOM    277  N   GLN L  38      28.906  12.976  40.582  1.00 32.11           N  
ATOM    278  CA  GLN L  38      28.635  11.908  39.658  1.00 33.84           C  
ATOM    279  CB  GLN L  38      28.590  12.365  38.187  1.00 33.25           C  
ATOM    280  CG  GLN L  38      28.144  11.269  37.214  1.00 35.37           C  
ATOM    281  CD  GLN L  38      28.063  11.849  35.806  1.00 44.40           C  
ATOM    282  OE1 GLN L  38      28.585  12.928  35.530  1.00 46.40           O  
ATOM    283  NE2 GLN L  38      27.385  11.112  34.887  1.00 37.49           N  
ATOM    284  C   GLN L  38      29.685  10.848  39.783  1.00 36.39           C  
ATOM    285  O   GLN L  38      30.884  11.119  39.724  1.00 36.68           O  
ATOM    286  N   LYS L  39      29.237   9.592  39.962  1.00 36.39           N  
ATOM    287  CA  LYS L  39      30.118   8.463  40.037  1.00 37.20           C  
ATOM    288  CB  LYS L  39      29.624   7.390  41.021  1.00 39.44           C  
ATOM    289  CG  LYS L  39      29.669   7.918  42.459  1.00 43.33           C  
ATOM    290  CD  LYS L  39      28.963   7.054  43.504  1.00 47.30           C  
ATOM    291  CE  LYS L  39      29.066   7.647  44.913  1.00 52.69           C  
ATOM    292  NZ  LYS L  39      28.372   6.782  45.891  1.00 54.99           N1+
ATOM    293  C   LYS L  39      30.193   7.909  38.644  1.00 40.26           C  
ATOM    294  O   LYS L  39      29.343   8.205  37.803  1.00 39.84           O  
ATOM    295  N   PRO L  40      31.179   7.109  38.349  1.00 40.42           N  
ATOM    296  CA  PRO L  40      31.396   6.687  36.996  1.00 40.52           C  
ATOM    297  CD  PRO L  40      32.373   6.979  39.167  1.00 43.38           C  
ATOM    298  CB  PRO L  40      32.643   5.809  37.037  1.00 41.35           C  
ATOM    299  CG  PRO L  40      33.441   6.390  38.224  1.00 45.21           C  
ATOM    300  C   PRO L  40      30.233   6.121  36.243  1.00 42.95           C  
ATOM    301  O   PRO L  40      29.874   6.685  35.213  1.00 42.23           O  
ATOM    302  N   GLY L  41      29.628   5.029  36.722  1.00 42.70           N  
ATOM    303  CA  GLY L  41      28.541   4.371  36.059  1.00 43.92           C  
ATOM    304  C   GLY L  41      27.263   5.139  36.145  1.00 46.50           C  
ATOM    305  O   GLY L  41      26.420   5.021  35.260  1.00 46.05           O  
ATOM    306  N   LYS L  42      27.072   5.909  37.234  1.00 43.55           N  
ATOM    307  CA  LYS L  42      25.777   6.436  37.564  1.00 40.98           C  
ATOM    308  CB  LYS L  42      25.534   6.456  39.078  1.00 42.82           C  
ATOM    309  CG  LYS L  42      25.642   5.071  39.710  1.00 48.38           C  
ATOM    310  CD  LYS L  42      24.674   4.065  39.088  1.00 53.36           C  
ATOM    311  CE  LYS L  42      24.657   2.708  39.789  0.80 53.31           C  
ATOM    312  NZ  LYS L  42      23.752   2.762  40.960  0.80 60.33           N1+
ATOM    313  C   LYS L  42      25.512   7.830  37.085  1.00 40.64           C  
ATOM    314  O   LYS L  42      26.391   8.551  36.616  1.00 41.26           O  
ATOM    315  N   ALA L  43      24.218   8.208  37.192  1.00 37.24           N  
ATOM    316  CA  ALA L  43      23.710   9.507  36.857  1.00 38.58           C  
ATOM    317  CB  ALA L  43      22.175   9.559  36.752  1.00 38.80           C  
ATOM    318  C   ALA L  43      24.126  10.447  37.949  1.00 37.05           C  
ATOM    319  O   ALA L  43      24.464  10.033  39.057  1.00 38.23           O  
ATOM    320  N   PRO L  44      24.136  11.714  37.644  1.00 35.00           N  
ATOM    321  CA  PRO L  44      24.520  12.713  38.606  1.00 32.40           C  
ATOM    322  CD  PRO L  44      24.325  12.160  36.277  1.00 34.46           C  
ATOM    323  CB  PRO L  44      24.777  13.989  37.798  1.00 32.74           C  
ATOM    324  CG  PRO L  44      24.240  13.686  36.384  1.00 35.82           C  
ATOM    325  C   PRO L  44      23.497  12.870  39.694  1.00 33.74           C  
ATOM    326  O   PRO L  44      22.314  12.672  39.418  1.00 36.82           O  
ATOM    327  N   LYS L  45      23.927  13.211  40.936  1.00 31.89           N  
ATOM    328  CA  LYS L  45      22.992  13.393  42.018  1.00 31.40           C  
ATOM    329  CB  LYS L  45      23.112  12.355  43.149  1.00 35.48           C  
ATOM    330  CG  LYS L  45      24.328  12.547  44.058  1.00 40.02           C  
ATOM    331  CD  LYS L  45      24.272  11.694  45.329  1.00 43.26           C  
ATOM    332  CE  LYS L  45      23.200  12.137  46.329  1.00 52.63           C  
ATOM    333  NZ  LYS L  45      23.088  11.148  47.424  1.00 60.22           N1+
ATOM    334  C   LYS L  45      23.215  14.754  42.627  1.00 32.67           C  
ATOM    335  O   LYS L  45      24.355  15.185  42.807  1.00 33.57           O  
ATOM    336  N   SER L  46      22.109  15.461  42.966  1.00 31.24           N  
ATOM    337  CA  SER L  46      22.171  16.812  43.476  1.00 31.19           C  
ATOM    338  CB  SER L  46      20.821  17.550  43.399  1.00 29.24           C  
ATOM    339  OG  SER L  46      20.946  18.864  43.922  1.00  0.00           O  
ATOM    340  C   SER L  46      22.616  16.847  44.921  1.00 33.26           C  
ATOM    341  O   SER L  46      22.029  16.190  45.783  1.00 36.10           O  
ATOM    342  N   LEU L  47      23.770  17.511  45.191  1.00 30.48           N  
ATOM    343  CA  LEU L  47      24.269  17.775  46.520  1.00 29.82           C  
ATOM    344  CB  LEU L  47      25.802  17.873  46.568  1.00 31.26           C  
ATOM    345  CG  LEU L  47      26.523  16.572  46.185  1.00 33.37           C  
ATOM    346  CD1 LEU L  47      28.047  16.739  46.286  1.00 31.90           C  
ATOM    347  CD2 LEU L  47      25.994  15.378  46.998  1.00 35.66           C  
ATOM    348  C   LEU L  47      23.757  19.046  47.144  1.00 32.92           C  
ATOM    349  O   LEU L  47      23.227  19.043  48.255  1.00 34.52           O  
ATOM    350  N   ILE L  48      23.918  20.185  46.427  1.00 30.79           N  
ATOM    351  CA  ILE L  48      23.593  21.472  46.983  1.00 29.80           C  
ATOM    352  CB  ILE L  48      24.803  22.245  47.419  1.00 31.26           C  
ATOM    353  CG1 ILE L  48      25.523  21.487  48.545  1.00 33.87           C  
ATOM    354  CG2 ILE L  48      24.367  23.665  47.813  1.00 31.53           C  
ATOM    355  CD1 ILE L  48      26.889  22.067  48.901  1.00 37.48           C  
ATOM    356  C   ILE L  48      22.888  22.296  45.955  1.00 30.81           C  
ATOM    357  O   ILE L  48      23.187  22.204  44.766  1.00 32.11           O  
ATOM    358  N   TYR L  49      21.922  23.127  46.409  1.00 29.11           N  
ATOM    359  CA  TYR L  49      21.221  23.992  45.505  1.00 29.61           C  
ATOM    360  CB  TYR L  49      19.798  23.531  45.138  1.00 30.23           C  
ATOM    361  CG  TYR L  49      18.896  23.479  46.323  1.00 30.60           C  
ATOM    362  CD1 TYR L  49      18.922  22.400  47.177  1.00 31.47           C  
ATOM    363  CD2 TYR L  49      17.998  24.493  46.567  1.00 31.27           C  
ATOM    364  CE1 TYR L  49      18.081  22.339  48.265  1.00 31.94           C  
ATOM    365  CE2 TYR L  49      17.154  24.438  47.653  1.00 32.04           C  
ATOM    366  CZ  TYR L  49      17.198  23.362  48.506  1.00 35.56           C  
ATOM    367  OH  TYR L  49      16.334  23.307  49.619  1.00 39.36           O  
ATOM    368  C   TYR L  49      21.165  25.373  46.095  1.00 31.44           C  
ATOM    369  O   TYR L  49      21.352  25.561  47.296  1.00 33.21           O  
ATOM    370  N   TYR L  50      20.947  26.383  45.228  1.00 17.52           N  
ATOM    371  CA  TYR L  50      20.897  27.756  45.642  1.00 17.33           C  
ATOM    372  CB  TYR L  50      19.637  28.160  46.429  1.00 17.84           C  
ATOM    373  CG  TYR L  50      18.494  28.210  45.470  1.00 18.39           C  
ATOM    374  CD1 TYR L  50      17.748  27.089  45.206  1.00 19.09           C  
ATOM    375  CD2 TYR L  50      18.164  29.385  44.833  1.00 19.20           C  
ATOM    376  CE1 TYR L  50      16.692  27.126  44.327  1.00 20.68           C  
ATOM    377  CE2 TYR L  50      17.108  29.434  43.951  1.00 20.40           C  
ATOM    378  CZ  TYR L  50      16.371  28.302  43.697  1.00 21.96           C  
ATOM    379  OH  TYR L  50      15.288  28.342  42.794  1.00 25.90           O  
ATOM    380  C   TYR L  50      22.115  28.101  46.440  1.00 17.82           C  
ATOM    381  O   TYR L  50      22.036  28.739  47.488  1.00 18.38           O  
ATOM    382  N   THR L  51      23.275  27.635  45.945  1.00 17.76           N  
ATOM    383  CA  THR L  51      24.603  27.928  46.407  1.00 16.59           C  
ATOM    384  CB  THR L  51      24.842  29.404  46.536  1.00 17.32           C  
ATOM    385  OG1 THR L  51      24.647  30.039  45.280  1.00 18.59           O  
ATOM    386  CG2 THR L  51      26.281  29.630  47.036  1.00 17.10           C  
ATOM    387  C   THR L  51      24.952  27.285  47.720  1.00 17.42           C  
ATOM    388  O   THR L  51      26.065  26.781  47.859  1.00 17.24           O  
ATOM    389  N   SER L  52      24.022  27.175  48.692  1.00 16.45           N  
ATOM    390  CA  SER L  52      24.503  26.645  49.942  1.00 18.61           C  
ATOM    391  CB  SER L  52      24.871  27.746  50.950  1.00 20.54           C  
ATOM    392  OG  SER L  52      23.717  28.503  51.285  1.00 26.52           O  
ATOM    393  C   SER L  52      23.467  25.797  50.579  1.00 19.50           C  
ATOM    394  O   SER L  52      23.678  25.279  51.677  1.00 19.58           O  
ATOM    395  N   HIS L  53      22.322  25.592  49.909  1.00 30.10           N  
ATOM    396  CA  HIS L  53      21.382  24.763  50.610  1.00 30.51           C  
ATOM    397  ND1 HIS L  53      19.543  27.402  49.402  1.00  0.00           N  
ATOM    398  CG  HIS L  53      19.497  26.443  50.388  1.00 29.00           C  
ATOM    399  CB  HIS L  53      19.924  25.015  50.187  1.00 35.63           C  
ATOM    400  NE2 HIS L  53      18.756  28.402  51.227  1.00  0.00           N  
ATOM    401  CD2 HIS L  53      19.014  27.067  51.495  1.00  0.00           C  
ATOM    402  CE1 HIS L  53      19.088  28.556  49.958  1.00  0.00           C  
ATOM    403  C   HIS L  53      21.699  23.326  50.314  1.00 33.95           C  
ATOM    404  O   HIS L  53      21.831  22.937  49.155  1.00 33.99           O  
ATOM    405  N   LEU L  54      21.843  22.503  51.377  1.00 33.04           N  
ATOM    406  CA  LEU L  54      22.151  21.099  51.249  1.00 34.73           C  
ATOM    407  CB  LEU L  54      22.709  20.439  52.525  1.00 37.04           C  
ATOM    408  CG  LEU L  54      24.172  20.729  52.897  1.00 38.42           C  
ATOM    409  CD1 LEU L  54      24.535  20.000  54.197  1.00 34.62           C  
ATOM    410  CD2 LEU L  54      25.147  20.338  51.776  1.00 41.69           C  
ATOM    411  C   LEU L  54      20.895  20.339  50.979  1.00 37.99           C  
ATOM    412  O   LEU L  54      19.860  20.590  51.592  1.00 38.33           O  
ATOM    413  N   GLU L  55      20.967  19.355  50.060  1.00 34.48           N  
ATOM    414  CA  GLU L  55      19.814  18.544  49.814  1.00 34.47           C  
ATOM    415  CB  GLU L  55      19.805  17.771  48.485  1.00 35.39           C  
ATOM    416  CG  GLU L  55      18.523  16.946  48.339  1.00 42.04           C  
ATOM    417  CD  GLU L  55      18.386  16.476  46.904  1.00 49.95           C  
ATOM    418  OE1 GLU L  55      18.323  17.353  46.004  1.00 48.15           O  
ATOM    419  OE2 GLU L  55      18.336  15.236  46.689  1.00 70.74           O1-
ATOM    420  C   GLU L  55      19.715  17.555  50.924  1.00 36.86           C  
ATOM    421  O   GLU L  55      20.702  17.251  51.592  1.00 39.43           O  
ATOM    422  N   SER L  56      18.497  17.039  51.165  1.00 36.34           N  
ATOM    423  CA  SER L  56      18.306  16.123  52.248  1.00 37.71           C  
ATOM    424  CB  SER L  56      16.825  15.805  52.513  1.00 43.02           C  
ATOM    425  OG  SER L  56      16.258  15.157  51.384  1.00 56.86           O  
ATOM    426  C   SER L  56      19.008  14.840  51.940  1.00 40.08           C  
ATOM    427  O   SER L  56      19.026  14.371  50.802  1.00 39.30           O  
ATOM    428  N   GLY L  57      19.624  14.240  52.979  1.00 40.19           N  
ATOM    429  CA  GLY L  57      20.272  12.967  52.843  1.00 42.14           C  
ATOM    430  C   GLY L  57      21.723  13.168  52.536  1.00 43.38           C  
ATOM    431  O   GLY L  57      22.517  12.236  52.656  1.00 45.90           O  
ATOM    432  N   VAL L  58      22.113  14.392  52.137  1.00 38.97           N  
ATOM    433  CA  VAL L  58      23.494  14.642  51.828  1.00 35.90           C  
ATOM    434  CB  VAL L  58      23.712  15.901  51.037  1.00 36.35           C  
ATOM    435  CG1 VAL L  58      25.223  16.127  50.883  1.00 36.46           C  
ATOM    436  CG2 VAL L  58      22.970  15.789  49.695  1.00 35.78           C  
ATOM    437  C   VAL L  58      24.220  14.797  53.128  1.00 38.23           C  
ATOM    438  O   VAL L  58      23.679  15.354  54.082  1.00 38.23           O  
ATOM    439  N   PRO L  59      25.438  14.323  53.191  1.00 35.62           N  
ATOM    440  CA  PRO L  59      26.192  14.409  54.415  1.00 37.35           C  
ATOM    441  CD  PRO L  59      25.831  13.175  52.388  1.00 38.68           C  
ATOM    442  CB  PRO L  59      27.386  13.476  54.233  1.00 39.13           C  
ATOM    443  CG  PRO L  59      26.878  12.426  53.230  1.00 41.04           C  
ATOM    444  C   PRO L  59      26.574  15.827  54.714  1.00 39.61           C  
ATOM    445  O   PRO L  59      26.668  16.631  53.790  1.00 37.35           O  
ATOM    446  N   SER L  60      26.795  16.144  56.004  1.00 36.75           N  
ATOM    447  CA  SER L  60      27.096  17.475  56.458  1.00 38.45           C  
ATOM    448  CB  SER L  60      27.049  17.611  57.987  1.00 39.79           C  
ATOM    449  OG  SER L  60      27.348  18.947  58.361  1.00 50.00           O  
ATOM    450  C   SER L  60      28.461  17.909  56.013  1.00 38.96           C  
ATOM    451  O   SER L  60      28.770  19.099  56.045  1.00 40.07           O  
ATOM    452  N   ARG L  61      29.315  16.965  55.587  1.00 37.81           N  
ATOM    453  CA  ARG L  61      30.653  17.317  55.201  1.00 34.78           C  
ATOM    454  CB  ARG L  61      31.578  16.112  54.941  1.00 34.08           C  
ATOM    455  CG  ARG L  61      31.124  15.134  53.859  1.00 39.36           C  
ATOM    456  CD  ARG L  61      32.112  13.976  53.684  1.00 40.23           C  
ATOM    457  NE  ARG L  61      31.484  12.958  52.797  1.00 40.59           N  
ATOM    458  CZ  ARG L  61      30.785  11.923  53.344  1.00 44.19           C  
ATOM    459  NH1 ARG L  61      30.634  11.849  54.699  1.00 42.12           N1+
ATOM    460  NH2 ARG L  61      30.243  10.959  52.544  1.00 42.35           N  
ATOM    461  C   ARG L  61      30.625  18.205  53.994  1.00 36.08           C  
ATOM    462  O   ARG L  61      31.544  19.001  53.802  1.00 38.17           O  
ATOM    463  N   PHE L  62      29.598  18.064  53.129  1.00 33.04           N  
ATOM    464  CA  PHE L  62      29.505  18.870  51.941  1.00 32.33           C  
ATOM    465  CB  PHE L  62      28.608  18.246  50.855  1.00 32.47           C  
ATOM    466  CG  PHE L  62      29.197  16.938  50.442  1.00 34.28           C  
ATOM    467  CD1 PHE L  62      30.234  16.885  49.541  1.00 33.51           C  
ATOM    468  CD2 PHE L  62      28.701  15.759  50.948  1.00 35.20           C  
ATOM    469  CE1 PHE L  62      30.770  15.677  49.160  1.00 36.35           C  
ATOM    470  CE2 PHE L  62      29.234  14.547  50.572  1.00 37.53           C  
ATOM    471  CZ  PHE L  62      30.273  14.503  49.674  1.00 33.80           C  
ATOM    472  C   PHE L  62      28.902  20.206  52.278  1.00 34.96           C  
ATOM    473  O   PHE L  62      27.961  20.299  53.066  1.00 38.98           O  
ATOM    474  N   SER L  63      29.440  21.290  51.678  1.00 32.16           N  
ATOM    475  CA  SER L  63      28.910  22.604  51.906  1.00 32.68           C  
ATOM    476  CB  SER L  63      29.563  23.339  53.088  1.00 34.47           C  
ATOM    477  OG  SER L  63      30.922  23.630  52.795  1.00 43.40           O  
ATOM    478  C   SER L  63      29.185  23.421  50.683  1.00 35.33           C  
ATOM    479  O   SER L  63      30.005  23.043  49.847  1.00 36.25           O  
ATOM    480  N   GLY L  64      28.489  24.570  50.542  1.00 34.31           N  
ATOM    481  CA  GLY L  64      28.723  25.408  49.401  1.00 33.22           C  
ATOM    482  C   GLY L  64      28.574  26.836  49.827  1.00 35.34           C  
ATOM    483  O   GLY L  64      27.802  27.154  50.731  1.00 37.63           O  
ATOM    484  N   SER L  65      29.326  27.742  49.168  1.00 34.83           N  
ATOM    485  CA  SER L  65      29.239  29.138  49.484  1.00 36.84           C  
ATOM    486  CB  SER L  65      30.219  29.578  50.585  1.00 40.21           C  
ATOM    487  OG  SER L  65      31.560  29.404  50.148  1.00 47.67           O  
ATOM    488  C   SER L  65      29.581  29.911  48.249  1.00 38.26           C  
ATOM    489  O   SER L  65      30.046  29.348  47.259  1.00 40.17           O  
ATOM    490  N   GLY L  66      29.329  31.237  48.272  1.00 34.53           N  
ATOM    491  CA  GLY L  66      29.684  32.057  47.149  1.00 35.75           C  
ATOM    492  C   GLY L  66      28.488  32.840  46.713  1.00 38.08           C  
ATOM    493  O   GLY L  66      27.362  32.576  47.133  1.00 38.67           O  
ATOM    494  N   SER L  67      28.723  33.858  45.859  1.00 35.96           N  
ATOM    495  CA  SER L  67      27.662  34.654  45.317  1.00 35.66           C  
ATOM    496  CB  SER L  67      27.150  35.741  46.278  1.00 39.23           C  
ATOM    497  OG  SER L  67      28.186  36.672  46.557  1.00 51.11           O  
ATOM    498  C   SER L  67      28.213  35.354  44.114  1.00 38.56           C  
ATOM    499  O   SER L  67      29.421  35.552  43.999  1.00 41.23           O  
ATOM    500  N   GLY L  68      27.330  35.753  43.177  1.00 37.74           N  
ATOM    501  CA  GLY L  68      27.796  36.471  42.027  1.00 37.27           C  
ATOM    502  C   GLY L  68      28.546  35.549  41.115  1.00 40.28           C  
ATOM    503  O   GLY L  68      27.977  34.614  40.559  1.00 39.95           O  
ATOM    504  N   THR L  69      29.812  35.901  40.821  1.00 38.20           N  
ATOM    505  CA  THR L  69      30.691  35.161  39.953  1.00 38.49           C  
ATOM    506  CB  THR L  69      31.772  36.027  39.384  1.00 45.59           C  
ATOM    507  OG1 THR L  69      32.564  35.280  38.473  1.00 47.33           O  
ATOM    508  CG2 THR L  69      32.635  36.563  40.537  1.00 44.65           C  
ATOM    509  C   THR L  69      31.374  33.963  40.562  1.00 39.03           C  
ATOM    510  O   THR L  69      31.519  32.940  39.893  1.00 40.34           O  
ATOM    511  N   ASP L  70      31.843  34.048  41.828  1.00 36.74           N  
ATOM    512  CA  ASP L  70      32.666  32.979  42.340  1.00 38.11           C  
ATOM    513  CB  ASP L  70      33.961  33.467  43.012  1.00 43.19           C  
ATOM    514  CG  ASP L  70      34.906  33.952  41.921  1.00 50.58           C  
ATOM    515  OD1 ASP L  70      34.636  33.649  40.728  1.00 41.47           O  
ATOM    516  OD2 ASP L  70      35.911  34.628  42.266  1.00 49.14           O1-
ATOM    517  C   ASP L  70      31.927  32.146  43.340  1.00 41.22           C  
ATOM    518  O   ASP L  70      31.269  32.664  44.239  1.00 41.28           O  
ATOM    519  N   PHE L  71      32.040  30.806  43.197  1.00 37.11           N  
ATOM    520  CA  PHE L  71      31.374  29.898  44.088  1.00 34.27           C  
ATOM    521  CB  PHE L  71      30.172  29.183  43.450  1.00 34.39           C  
ATOM    522  CG  PHE L  71      29.171  30.221  43.080  1.00 34.65           C  
ATOM    523  CD1 PHE L  71      29.247  30.855  41.863  1.00 36.12           C  
ATOM    524  CD2 PHE L  71      28.160  30.565  43.945  1.00 36.07           C  
ATOM    525  CE1 PHE L  71      28.327  31.816  41.514  1.00 37.47           C  
ATOM    526  CE2 PHE L  71      27.237  31.524  43.602  1.00 33.13           C  
ATOM    527  CZ  PHE L  71      27.318  32.152  42.383  1.00 34.79           C  
ATOM    528  C   PHE L  71      32.333  28.817  44.485  1.00 37.43           C  
ATOM    529  O   PHE L  71      33.265  28.499  43.746  1.00 35.59           O  
ATOM    530  N   SER L  72      32.118  28.222  45.682  1.00 34.66           N  
ATOM    531  CA  SER L  72      32.988  27.176  46.146  1.00 34.31           C  
ATOM    532  CB  SER L  72      33.962  27.630  47.248  1.00 37.89           C  
ATOM    533  OG  SER L  72      34.896  28.566  46.735  1.00  0.00           O  
ATOM    534  C   SER L  72      32.176  26.066  46.746  1.00 37.11           C  
ATOM    535  O   SER L  72      31.154  26.294  47.393  1.00 38.31           O  
ATOM    536  N   LEU L  73      32.634  24.816  46.524  1.00 33.79           N  
ATOM    537  CA  LEU L  73      32.057  23.629  47.096  1.00 33.12           C  
ATOM    538  CB  LEU L  73      31.712  22.558  46.043  1.00 32.81           C  
ATOM    539  CG  LEU L  73      31.165  21.234  46.618  1.00 33.26           C  
ATOM    540  CD1 LEU L  73      29.764  21.404  47.228  1.00 33.08           C  
ATOM    541  CD2 LEU L  73      31.231  20.110  45.572  1.00 33.55           C  
ATOM    542  C   LEU L  73      33.123  23.053  47.978  1.00 36.00           C  
ATOM    543  O   LEU L  73      34.254  22.856  47.534  1.00 39.45           O  
ATOM    544  N   THR L  74      32.799  22.766  49.256  1.00 35.63           N  
ATOM    545  CA  THR L  74      33.825  22.289  50.141  1.00 34.26           C  
ATOM    546  CB  THR L  74      34.081  23.231  51.284  1.00 38.37           C  
ATOM    547  OG1 THR L  74      34.461  24.509  50.796  1.00 39.68           O  
ATOM    548  CG2 THR L  74      35.197  22.652  52.167  1.00 38.01           C  
ATOM    549  C   THR L  74      33.427  20.978  50.749  1.00 36.00           C  
ATOM    550  O   THR L  74      32.293  20.792  51.186  1.00 35.41           O  
ATOM    551  N   ILE L  75      34.383  20.027  50.783  1.00 32.87           N  
ATOM    552  CA  ILE L  75      34.189  18.765  51.436  1.00 33.33           C  
ATOM    553  CB  ILE L  75      34.670  17.601  50.611  1.00 32.69           C  
ATOM    554  CG1 ILE L  75      33.894  17.531  49.284  1.00 32.23           C  
ATOM    555  CG2 ILE L  75      34.543  16.321  51.451  1.00 34.75           C  
ATOM    556  CD1 ILE L  75      34.489  16.554  48.269  1.00 32.57           C  
ATOM    557  C   ILE L  75      35.050  18.870  52.663  1.00 37.04           C  
ATOM    558  O   ILE L  75      36.276  18.912  52.571  1.00 36.91           O  
ATOM    559  N   SER L  76      34.421  18.924  53.855  1.00 35.07           N  
ATOM    560  CA  SER L  76      35.148  19.167  55.073  1.00 36.16           C  
ATOM    561  CB  SER L  76      34.237  19.249  56.314  1.00 40.40           C  
ATOM    562  OG  SER L  76      33.660  17.982  56.595  1.00 44.35           O  
ATOM    563  C   SER L  76      36.149  18.082  55.316  1.00 39.82           C  
ATOM    564  O   SER L  76      37.314  18.372  55.589  1.00 39.95           O  
ATOM    565  N   SER L  77      35.727  16.805  55.244  1.00 39.14           N  
ATOM    566  CA  SER L  77      36.653  15.727  55.448  1.00 36.57           C  
ATOM    567  CB  SER L  77      36.447  14.989  56.783  1.00 39.64           C  
ATOM    568  OG  SER L  77      37.396  13.941  56.913  1.00 45.17           O  
ATOM    569  C   SER L  77      36.412  14.741  54.351  1.00 39.09           C  
ATOM    570  O   SER L  77      35.344  14.134  54.270  1.00 38.42           O  
ATOM    571  N   LEU L  78      37.431  14.529  53.501  1.00 37.05           N  
ATOM    572  CA  LEU L  78      37.316  13.697  52.337  1.00 35.01           C  
ATOM    573  CB  LEU L  78      38.580  13.831  51.457  1.00 36.17           C  
ATOM    574  CG  LEU L  78      38.494  13.330  50.001  1.00 35.76           C  
ATOM    575  CD1 LEU L  78      38.127  11.850  49.913  1.00 33.44           C  
ATOM    576  CD2 LEU L  78      37.601  14.235  49.140  1.00 38.92           C  
ATOM    577  C   LEU L  78      37.171  12.273  52.796  1.00 40.14           C  
ATOM    578  O   LEU L  78      37.916  11.813  53.661  1.00 39.09           O  
ATOM    579  N   GLN L  79      36.195  11.539  52.215  1.00 38.64           N  
ATOM    580  CA  GLN L  79      35.938  10.167  52.570  1.00 38.26           C  
ATOM    581  CB  GLN L  79      34.493   9.926  53.036  1.00 38.60           C  
ATOM    582  CG  GLN L  79      34.126  10.712  54.297  1.00 45.56           C  
ATOM    583  CD  GLN L  79      34.870  10.101  55.473  1.00 58.32           C  
ATOM    584  OE1 GLN L  79      34.656   8.943  55.827  1.00 60.36           O  
ATOM    585  NE2 GLN L  79      35.775  10.900  56.098  1.00 58.70           N  
ATOM    586  C   GLN L  79      36.159   9.338  51.338  1.00 39.89           C  
ATOM    587  O   GLN L  79      36.151   9.856  50.223  1.00 41.66           O  
ATOM    588  N   PRO L  80      36.365   8.059  51.500  1.00 39.39           N  
ATOM    589  CA  PRO L  80      36.641   7.201  50.375  1.00 37.97           C  
ATOM    590  CD  PRO L  80      36.883   7.517  52.746  1.00 41.19           C  
ATOM    591  CB  PRO L  80      37.001   5.843  50.977  1.00 40.35           C  
ATOM    592  CG  PRO L  80      37.583   6.202  52.359  1.00 42.18           C  
ATOM    593  C   PRO L  80      35.532   7.146  49.367  1.00 40.02           C  
ATOM    594  O   PRO L  80      35.818   6.976  48.183  1.00 43.70           O  
ATOM    595  N   GLU L  81      34.268   7.267  49.810  1.00 38.41           N  
ATOM    596  CA  GLU L  81      33.118   7.208  48.948  1.00 39.81           C  
ATOM    597  CB  GLU L  81      31.775   7.038  49.692  1.00 40.65           C  
ATOM    598  CG  GLU L  81      31.480   8.090  50.761  1.00 43.06           C  
ATOM    599  CD  GLU L  81      31.993   7.546  52.088  1.00 59.18           C  
ATOM    600  OE1 GLU L  81      32.813   6.590  52.056  1.00 56.13           O  
ATOM    601  OE2 GLU L  81      31.571   8.073  53.152  1.00 59.67           O1-
ATOM    602  C   GLU L  81      33.031   8.436  48.092  1.00 40.64           C  
ATOM    603  O   GLU L  81      32.377   8.422  47.051  1.00 41.71           O  
ATOM    604  N   ASP L  82      33.668   9.533  48.534  1.00 35.67           N  
ATOM    605  CA  ASP L  82      33.614  10.845  47.943  1.00 36.32           C  
ATOM    606  CB  ASP L  82      34.309  11.904  48.813  1.00 35.77           C  
ATOM    607  CG  ASP L  82      33.448  12.093  50.056  1.00 40.43           C  
ATOM    608  OD1 ASP L  82      32.292  11.591  50.056  1.00 42.97           O  
ATOM    609  OD2 ASP L  82      33.930  12.742  51.021  1.00 40.71           O1-
ATOM    610  C   ASP L  82      34.211  10.894  46.566  1.00 38.16           C  
ATOM    611  O   ASP L  82      34.005  11.869  45.847  1.00 37.76           O  
ATOM    612  N   PHE L  83      35.033   9.905  46.182  1.00 36.36           N  
ATOM    613  CA  PHE L  83      35.627   9.887  44.872  1.00 35.52           C  
ATOM    614  CB  PHE L  83      36.419   8.578  44.675  1.00 37.68           C  
ATOM    615  CG  PHE L  83      36.867   8.392  43.269  1.00 48.56           C  
ATOM    616  CD1 PHE L  83      38.021   8.971  42.796  1.00 41.27           C  
ATOM    617  CD2 PHE L  83      36.127   7.601  42.423  1.00 50.99           C  
ATOM    618  CE1 PHE L  83      38.421   8.775  41.492  1.00 50.59           C  
ATOM    619  CE2 PHE L  83      36.523   7.402  41.121  1.00 50.77           C  
ATOM    620  CZ  PHE L  83      37.672   7.991  40.650  1.00 51.91           C  
ATOM    621  C   PHE L  83      34.537   9.980  43.841  1.00 37.17           C  
ATOM    622  O   PHE L  83      33.620   9.160  43.814  1.00 37.87           O  
ATOM    623  N   ALA L  84      34.617  11.003  42.958  1.00 36.10           N  
ATOM    624  CA  ALA L  84      33.631  11.200  41.933  1.00 36.13           C  
ATOM    625  CB  ALA L  84      32.199  11.354  42.474  1.00 33.88           C  
ATOM    626  C   ALA L  84      33.983  12.474  41.232  1.00 38.09           C  
ATOM    627  O   ALA L  84      34.979  13.120  41.554  1.00 40.30           O  
ATOM    628  N   THR L  85      33.183  12.851  40.218  1.00 36.19           N  
ATOM    629  CA  THR L  85      33.412  14.084  39.527  1.00 34.19           C  
ATOM    630  CB  THR L  85      33.359  13.937  38.035  1.00 37.45           C  
ATOM    631  OG1 THR L  85      34.335  12.996  37.608  1.00 43.59           O  
ATOM    632  CG2 THR L  85      33.624  15.304  37.384  1.00 38.53           C  
ATOM    633  C   THR L  85      32.310  14.998  39.965  1.00 36.12           C  
ATOM    634  O   THR L  85      31.153  14.586  40.037  1.00 37.82           O  
ATOM    635  N   TYR L  86      32.640  16.269  40.279  1.00 33.79           N  
ATOM    636  CA  TYR L  86      31.640  17.169  40.787  1.00 32.30           C  
ATOM    637  CB  TYR L  86      32.042  17.846  42.111  1.00 32.30           C  
ATOM    638  CG  TYR L  86      32.136  16.793  43.163  1.00 35.89           C  
ATOM    639  CD1 TYR L  86      33.260  16.008  43.274  1.00 38.14           C  
ATOM    640  CD2 TYR L  86      31.100  16.593  44.045  1.00 35.64           C  
ATOM    641  CE1 TYR L  86      33.348  15.039  44.246  1.00 36.51           C  
ATOM    642  CE2 TYR L  86      31.182  15.626  45.019  1.00 37.66           C  
ATOM    643  CZ  TYR L  86      32.308  14.848  45.122  1.00 37.11           C  
ATOM    644  OH  TYR L  86      32.388  13.858  46.124  1.00 39.31           O  
ATOM    645  C   TYR L  86      31.421  18.251  39.776  1.00 37.25           C  
ATOM    646  O   TYR L  86      32.374  18.742  39.173  1.00 38.90           O  
ATOM    647  N   TYR L  87      30.140  18.639  39.561  1.00 35.88           N  
ATOM    648  CA  TYR L  87      29.831  19.630  38.565  1.00 34.31           C  
ATOM    649  CB  TYR L  87      28.906  19.144  37.433  1.00 35.44           C  
ATOM    650  CG  TYR L  87      29.403  17.906  36.768  1.00 34.75           C  
ATOM    651  CD1 TYR L  87      30.454  17.932  35.883  1.00 35.39           C  
ATOM    652  CD2 TYR L  87      28.804  16.702  37.045  1.00 37.83           C  
ATOM    653  CE1 TYR L  87      30.891  16.779  35.275  1.00 37.58           C  
ATOM    654  CE2 TYR L  87      29.236  15.545  36.441  1.00 35.66           C  
ATOM    655  CZ  TYR L  87      30.282  15.583  35.551  1.00 37.99           C  
ATOM    656  OH  TYR L  87      30.736  14.405  34.923  1.00 41.68           O  
ATOM    657  C   TYR L  87      29.013  20.725  39.194  1.00 34.11           C  
ATOM    658  O   TYR L  87      28.232  20.486  40.112  1.00 36.52           O  
ATOM    659  N   CYS L  88      29.185  21.968  38.692  1.00 32.79           N  
ATOM    660  CA  CYS L  88      28.385  23.093  39.100  1.00 33.66           C  
ATOM    661  CB  CYS L  88      29.211  24.363  39.443  1.00 34.78           C  
ATOM    662  SG  CYS L  88      30.333  24.910  38.112  1.00 37.44           S  
ATOM    663  C   CYS L  88      27.464  23.406  37.950  1.00 33.84           C  
ATOM    664  O   CYS L  88      27.822  23.173  36.796  1.00 35.87           O  
ATOM    665  N   GLN L  89      26.234  23.903  38.237  1.00 31.51           N  
ATOM    666  CA  GLN L  89      25.297  24.234  37.192  1.00 29.73           C  
ATOM    667  CB  GLN L  89      24.128  23.237  37.045  1.00 32.87           C  
ATOM    668  CG  GLN L  89      23.147  23.621  35.930  1.00 33.65           C  
ATOM    669  CD  GLN L  89      21.935  22.698  35.982  1.00 33.01           C  
ATOM    670  OE1 GLN L  89      21.673  22.045  36.992  1.00 30.28           O  
ATOM    671  NE2 GLN L  89      21.163  22.650  34.863  1.00 32.80           N  
ATOM    672  C   GLN L  89      24.650  25.534  37.551  1.00 32.57           C  
ATOM    673  O   GLN L  89      24.275  25.751  38.701  1.00 34.09           O  
ATOM    674  N   GLN L  90      24.486  26.426  36.553  1.00 33.47           N  
ATOM    675  CA  GLN L  90      23.877  27.707  36.773  1.00 32.70           C  
ATOM    676  CB  GLN L  90      24.677  28.879  36.164  1.00 33.53           C  
ATOM    677  CG  GLN L  90      24.836  28.823  34.643  1.00 34.12           C  
ATOM    678  CD  GLN L  90      23.567  29.341  33.987  1.00 42.86           C  
ATOM    679  OE1 GLN L  90      22.893  30.223  34.516  1.00 40.42           O  
ATOM    680  NE2 GLN L  90      23.229  28.781  32.796  1.00 36.23           N  
ATOM    681  C   GLN L  90      22.499  27.692  36.187  1.00 35.24           C  
ATOM    682  O   GLN L  90      22.237  27.099  35.145  1.00 33.72           O  
ATOM    683  N   HIS L  91      21.549  28.150  37.028  1.00 39.91           N  
ATOM    684  CA  HIS L  91      20.189  28.202  36.602  1.00 41.35           C  
ATOM    685  ND1 HIS L  91      18.844  27.486  39.752  1.00 38.80           N  
ATOM    686  CG  HIS L  91      19.499  26.858  38.716  1.00 41.61           C  
ATOM    687  CB  HIS L  91      19.268  27.149  37.261  1.00 40.45           C  
ATOM    688  NE2 HIS L  91      20.175  25.958  40.671  1.00 39.75           N  
ATOM    689  CD2 HIS L  91      20.309  25.932  39.295  1.00 41.20           C  
ATOM    690  CE1 HIS L  91      19.285  26.906  40.899  1.00 39.44           C  
ATOM    691  C   HIS L  91      19.678  29.579  36.850  1.00 43.25           C  
ATOM    692  O   HIS L  91      18.521  29.777  37.216  1.00 42.52           O  
ATOM    693  N   ASN L  92      20.580  30.567  36.703  1.00 42.71           N  
ATOM    694  CA  ASN L  92      20.222  31.950  36.754  1.00 45.06           C  
ATOM    695  CB  ASN L  92      21.461  32.856  36.798  1.00 42.46           C  
ATOM    696  CG  ASN L  92      20.996  34.302  36.845  1.00 47.18           C  
ATOM    697  OD1 ASN L  92      19.805  34.583  36.962  1.00 47.08           O  
ATOM    698  ND2 ASN L  92      21.963  35.248  36.729  1.00 43.55           N  
ATOM    699  C   ASN L  92      19.514  32.285  35.484  1.00 45.47           C  
ATOM    700  O   ASN L  92      18.445  32.893  35.488  1.00 47.60           O  
ATOM    701  N   SER L  93      20.098  31.858  34.344  1.00 46.85           N  
ATOM    702  CA  SER L  93      19.540  32.261  33.092  1.00 47.66           C  
ATOM    703  CB  SER L  93      20.233  33.499  32.500  1.00 47.97           C  
ATOM    704  OG  SER L  93      20.045  34.614  33.359  1.00  0.00           O  
ATOM    705  C   SER L  93      19.663  31.154  32.090  1.00 48.48           C  
ATOM    706  O   SER L  93      20.241  30.099  32.339  1.00 47.33           O  
ATOM    707  N   TYR L  94      19.080  31.422  30.912  1.00 46.50           N  
ATOM    708  CA  TYR L  94      18.944  30.586  29.756  1.00 47.38           C  
ATOM    709  CB  TYR L  94      17.684  31.072  29.021  1.00 47.96           C  
ATOM    710  CG  TYR L  94      17.533  30.565  27.635  1.00 47.64           C  
ATOM    711  CD1 TYR L  94      18.150  31.222  26.597  1.00 46.58           C  
ATOM    712  CD2 TYR L  94      16.765  29.459  27.369  1.00 47.90           C  
ATOM    713  CE1 TYR L  94      18.010  30.783  25.303  1.00 47.68           C  
ATOM    714  CE2 TYR L  94      16.624  29.023  26.073  1.00 45.10           C  
ATOM    715  CZ  TYR L  94      17.242  29.677  25.039  1.00 50.36           C  
ATOM    716  OH  TYR L  94      17.088  29.217  23.714  1.00 47.04           O  
ATOM    717  C   TYR L  94      20.135  30.812  28.876  1.00 46.72           C  
ATOM    718  O   TYR L  94      20.518  31.958  28.663  1.00 47.96           O  
ATOM    719  N   PRO L  95      20.764  29.782  28.350  1.00 46.15           N  
ATOM    720  CA  PRO L  95      20.415  28.409  28.625  1.00 47.22           C  
ATOM    721  CD  PRO L  95      21.338  29.930  27.025  1.00 48.30           C  
ATOM    722  CB  PRO L  95      20.761  27.614  27.365  1.00 47.37           C  
ATOM    723  CG  PRO L  95      21.753  28.512  26.613  1.00 50.03           C  
ATOM    724  C   PRO L  95      21.154  27.913  29.831  1.00 46.22           C  
ATOM    725  O   PRO L  95      22.104  28.566  30.260  1.00 45.45           O  
ATOM    726  N   ARG L  96      20.750  26.748  30.381  1.00 45.79           N  
ATOM    727  CA  ARG L  96      21.400  26.218  31.551  1.00 43.96           C  
ATOM    728  CB  ARG L  96      20.595  25.103  32.246  1.00 45.18           C  
ATOM    729  CG  ARG L  96      19.281  25.571  32.886  1.00 42.70           C  
ATOM    730  CD  ARG L  96      18.258  26.126  31.889  1.00 80.32           C  
ATOM    731  NE  ARG L  96      16.958  26.279  32.606  1.00  0.00           N  
ATOM    732  CZ  ARG L  96      16.679  27.400  33.336  1.00 49.23           C  
ATOM    733  NH1 ARG L  96      17.582  28.420  33.405  1.00  0.00           N1+
ATOM    734  NH2 ARG L  96      15.492  27.494  34.004  1.00  0.00           N  
ATOM    735  C   ARG L  96      22.730  25.648  31.141  1.00 46.21           C  
ATOM    736  O   ARG L  96      22.870  25.095  30.050  1.00 45.47           O  
ATOM    737  N   THR L  97      23.762  25.786  32.008  1.00 34.97           N  
ATOM    738  CA  THR L  97      25.054  25.297  31.625  1.00 34.74           C  
ATOM    739  CB  THR L  97      25.930  26.351  31.003  1.00 37.65           C  
ATOM    740  OG1 THR L  97      26.055  27.465  31.873  1.00 38.19           O  
ATOM    741  CG2 THR L  97      25.320  26.790  29.662  1.00 42.32           C  
ATOM    742  C   THR L  97      25.768  24.743  32.814  1.00 36.02           C  
ATOM    743  O   THR L  97      25.661  25.251  33.928  1.00 35.90           O  
ATOM    744  N   PHE L  98      26.533  23.660  32.579  1.00 32.98           N  
ATOM    745  CA  PHE L  98      27.275  23.004  33.616  1.00 34.47           C  
ATOM    746  CB  PHE L  98      27.259  21.466  33.516  1.00 34.33           C  
ATOM    747  CG  PHE L  98      25.881  20.923  33.714  1.00 35.86           C  
ATOM    748  CD1 PHE L  98      24.985  20.876  32.669  1.00 36.21           C  
ATOM    749  CD2 PHE L  98      25.489  20.437  34.941  1.00 37.33           C  
ATOM    750  CE1 PHE L  98      23.718  20.369  32.847  1.00 36.63           C  
ATOM    751  CE2 PHE L  98      24.224  19.930  35.124  1.00 36.18           C  
ATOM    752  CZ  PHE L  98      23.335  19.893  34.076  1.00 35.54           C  
ATOM    753  C   PHE L  98      28.723  23.376  33.483  1.00 38.05           C  
ATOM    754  O   PHE L  98      29.181  23.806  32.425  1.00 37.20           O  
ATOM    755  N   GLY L  99      29.485  23.225  34.584  1.00 37.32           N  
ATOM    756  CA  GLY L  99      30.901  23.466  34.549  1.00 35.97           C  
ATOM    757  C   GLY L  99      31.516  22.246  33.934  1.00 38.42           C  
ATOM    758  O   GLY L  99      30.811  21.282  33.643  1.00 37.02           O  
ATOM    759  N   GLN L 100      32.850  22.262  33.718  1.00 37.92           N  
ATOM    760  CA  GLN L 100      33.554  21.171  33.092  1.00 39.89           C  
ATOM    761  CB  GLN L 100      35.064  21.394  32.908  1.00 39.80           C  
ATOM    762  CG  GLN L 100      35.456  22.726  32.289  1.00 42.97           C  
ATOM    763  CD  GLN L 100      35.692  23.651  33.468  1.00 51.33           C  
ATOM    764  OE1 GLN L 100      34.988  24.643  33.640  1.00 48.21           O  
ATOM    765  NE2 GLN L 100      36.697  23.300  34.315  1.00 42.79           N  
ATOM    766  C   GLN L 100      33.503  19.985  33.994  1.00 40.78           C  
ATOM    767  O   GLN L 100      33.456  18.845  33.537  1.00 39.23           O  
ATOM    768  N   GLY L 101      33.564  20.232  35.313  1.00 40.45           N  
ATOM    769  CA  GLY L 101      33.565  19.159  36.260  1.00 40.32           C  
ATOM    770  C   GLY L 101      34.948  19.032  36.810  1.00 42.65           C  
ATOM    771  O   GLY L 101      35.939  19.290  36.129  1.00 40.92           O  
ATOM    772  N   THR L 102      35.034  18.641  38.094  1.00 41.32           N  
ATOM    773  CA  THR L 102      36.300  18.432  38.726  1.00 39.07           C  
ATOM    774  CB  THR L 102      36.512  19.308  39.930  1.00 41.82           C  
ATOM    775  OG1 THR L 102      36.424  20.678  39.561  1.00 44.19           O  
ATOM    776  CG2 THR L 102      37.900  19.011  40.522  1.00 41.97           C  
ATOM    777  C   THR L 102      36.303  17.012  39.188  1.00 41.88           C  
ATOM    778  O   THR L 102      35.379  16.570  39.866  1.00 43.52           O  
ATOM    779  N   LYS L 103      37.351  16.251  38.815  1.00 40.38           N  
ATOM    780  CA  LYS L 103      37.433  14.877  39.209  1.00 40.00           C  
ATOM    781  CB  LYS L 103      38.152  13.982  38.182  1.00 40.24           C  
ATOM    782  CG  LYS L 103      38.233  12.516  38.616  1.00 44.79           C  
ATOM    783  CD  LYS L 103      38.724  11.550  37.535  1.00 49.37           C  
ATOM    784  CE  LYS L 103      38.874  10.116  38.053  1.00 55.99           C  
ATOM    785  NZ  LYS L 103      39.350   9.220  36.977  1.00 60.49           N1+
ATOM    786  C   LYS L 103      38.220  14.824  40.476  1.00 42.13           C  
ATOM    787  O   LYS L 103      39.328  15.349  40.563  1.00 44.63           O  
ATOM    788  N   VAL L 104      37.650  14.177  41.508  1.00 40.94           N  
ATOM    789  CA  VAL L 104      38.320  14.077  42.770  1.00 39.41           C  
ATOM    790  CB  VAL L 104      37.401  14.304  43.942  1.00 42.73           C  
ATOM    791  CG1 VAL L 104      38.185  14.061  45.242  1.00 41.22           C  
ATOM    792  CG2 VAL L 104      36.805  15.718  43.840  1.00 39.17           C  
ATOM    793  C   VAL L 104      38.850  12.684  42.880  1.00 43.79           C  
ATOM    794  O   VAL L 104      38.124  11.712  42.676  1.00 43.05           O  
ATOM    795  N   GLU L 105      40.151  12.562  43.204  1.00 41.86           N  
ATOM    796  CA  GLU L 105      40.788  11.282  43.312  1.00 43.23           C  
ATOM    797  CB  GLU L 105      41.967  11.130  42.337  1.00 45.09           C  
ATOM    798  CG  GLU L 105      41.539  11.134  40.867  1.00 54.28           C  
ATOM    799  CD  GLU L 105      42.790  11.204  40.003  1.00 61.07           C  
ATOM    800  OE1 GLU L 105      43.897  11.389  40.575  1.00 65.00           O  
ATOM    801  OE2 GLU L 105      42.656  11.079  38.757  1.00 62.69           O1-
ATOM    802  C   GLU L 105      41.346  11.188  44.696  1.00 45.23           C  
ATOM    803  O   GLU L 105      41.666  12.199  45.319  1.00 46.04           O  
ATOM    804  N   ILE L 106      41.474   9.959  45.229  1.00 44.18           N  
ATOM    805  CA  ILE L 106      41.969   9.854  46.566  1.00 44.76           C  
ATOM    806  CB  ILE L 106      41.015   9.154  47.492  1.00 46.96           C  
ATOM    807  CG1 ILE L 106      40.671   7.754  46.968  1.00 46.15           C  
ATOM    808  CG2 ILE L 106      39.796  10.061  47.706  1.00 45.13           C  
ATOM    809  CD1 ILE L 106      39.756   6.983  47.915  1.00 49.27           C  
ATOM    810  C   ILE L 106      43.292   9.175  46.576  1.00 47.64           C  
ATOM    811  O   ILE L 106      43.484   8.121  45.972  1.00 48.32           O  
ATOM    812  N   LYS L 107      44.270   9.818  47.249  1.00 47.26           N  
ATOM    813  CA  LYS L 107      45.557   9.210  47.385  1.00 46.80           C  
ATOM    814  CB  LYS L 107      46.735  10.187  47.566  1.00 48.68           C  
ATOM    815  CG  LYS L 107      47.218  10.856  46.279  1.00 55.89           C  
ATOM    816  CD  LYS L 107      48.238  11.972  46.516  1.00 56.90           C  
ATOM    817  CE  LYS L 107      49.654  11.450  46.762  1.00 67.39           C  
ATOM    818  NZ  LYS L 107      50.583  12.585  46.954  1.00 72.89           N1+
ATOM    819  C   LYS L 107      45.512   8.375  48.657  1.00 48.06           C  
ATOM    820  O   LYS L 107      44.568   8.574  49.467  1.00 50.83           O  
ATOM    821  OXT LYS L 107      46.433   7.536  48.842  1.00  0.00           O1-
TER     822      LYS L 107 
ATOM    823  N   GLN H 108       7.660   7.680  45.567  1.00 67.06           N1+
ATOM    824  CA  GLN H 108       8.739   7.021  44.795  1.00 62.86           C  
ATOM    825  CB  GLN H 108       8.684   5.496  44.979  1.00 66.98           C  
ATOM    826  CG  GLN H 108       9.782   4.773  44.202  1.00 79.25           C  
ATOM    827  CD  GLN H 108       9.610   3.275  44.395  1.00 90.74           C  
ATOM    828  OE1 GLN H 108       8.905   2.828  45.297  1.00 80.47           O  
ATOM    829  NE2 GLN H 108      10.273   2.473  43.520  1.00 83.87           N  
ATOM    830  C   GLN H 108       8.644   7.298  43.331  1.00 62.88           C  
ATOM    831  O   GLN H 108       8.055   6.527  42.579  1.00 66.71           O  
ATOM    832  N   VAL H 109       9.238   8.419  42.883  1.00 55.60           N  
ATOM    833  CA  VAL H 109       9.182   8.747  41.489  1.00 50.98           C  
ATOM    834  CB  VAL H 109       9.268  10.221  41.229  1.00 54.34           C  
ATOM    835  CG1 VAL H 109       9.242  10.456  39.711  1.00 51.03           C  
ATOM    836  CG2 VAL H 109       8.126  10.912  41.990  1.00 54.76           C  
ATOM    837  C   VAL H 109      10.340   8.089  40.811  1.00 55.52           C  
ATOM    838  O   VAL H 109      11.471   8.156  41.290  1.00 54.50           O  
ATOM    839  N   GLN H 110      10.065   7.442  39.656  1.00 53.25           N  
ATOM    840  CA  GLN H 110      11.052   6.699  38.922  1.00 52.28           C  
ATOM    841  CB  GLN H 110      10.687   5.209  38.789  1.00 54.87           C  
ATOM    842  CG  GLN H 110      10.687   4.421  40.098  1.00 67.33           C  
ATOM    843  CD  GLN H 110      12.014   3.688  40.192  1.00 80.40           C  
ATOM    844  OE1 GLN H 110      12.576   3.269  39.182  1.00 82.38           O  
ATOM    845  NE2 GLN H 110      12.530   3.522  41.439  1.00 83.25           N  
ATOM    846  C   GLN H 110      11.092   7.197  37.511  1.00 52.56           C  
ATOM    847  O   GLN H 110      10.091   7.665  36.969  1.00 53.65           O  
ATOM    848  N   LEU H 111      12.284   7.106  36.882  1.00 48.58           N  
ATOM    849  CA  LEU H 111      12.472   7.491  35.511  1.00 47.17           C  
ATOM    850  CB  LEU H 111      13.307   8.771  35.357  1.00 46.94           C  
ATOM    851  CG  LEU H 111      12.610  10.030  35.893  1.00 49.85           C  
ATOM    852  CD1 LEU H 111      13.501  11.270  35.728  1.00 47.49           C  
ATOM    853  CD2 LEU H 111      11.231  10.214  35.236  1.00 48.41           C  
ATOM    854  C   LEU H 111      13.259   6.396  34.854  1.00 48.88           C  
ATOM    855  O   LEU H 111      14.243   5.919  35.417  1.00 49.83           O  
ATOM    856  N   GLN H 112      12.842   5.961  33.646  1.00 47.53           N  
ATOM    857  CA  GLN H 112      13.556   4.916  32.958  1.00 49.61           C  
ATOM    858  CB  GLN H 112      12.800   3.572  33.003  1.00 51.20           C  
ATOM    859  CG  GLN H 112      13.490   2.405  32.289  1.00 58.90           C  
ATOM    860  CD  GLN H 112      14.224   1.536  33.304  1.00 80.02           C  
ATOM    861  OE1 GLN H 112      14.222   0.310  33.199  1.00 78.87           O  
ATOM    862  NE2 GLN H 112      14.881   2.181  34.305  1.00 73.96           N  
ATOM    863  C   GLN H 112      13.656   5.298  31.511  1.00 49.01           C  
ATOM    864  O   GLN H 112      12.641   5.536  30.857  1.00 48.92           O  
ATOM    865  N   GLU H 113      14.893   5.363  30.971  1.00 47.84           N  
ATOM    866  CA  GLU H 113      15.065   5.682  29.581  1.00 47.34           C  
ATOM    867  CB  GLU H 113      16.413   6.344  29.231  1.00 47.19           C  
ATOM    868  CG  GLU H 113      16.595   7.761  29.776  1.00 49.01           C  
ATOM    869  CD  GLU H 113      17.251   7.671  31.145  1.00 52.47           C  
ATOM    870  OE1 GLU H 113      17.553   6.529  31.580  1.00 53.66           O  
ATOM    871  OE2 GLU H 113      17.465   8.742  31.771  1.00 47.68           O1-
ATOM    872  C   GLU H 113      15.005   4.411  28.794  1.00 51.34           C  
ATOM    873  O   GLU H 113      15.388   3.345  29.277  1.00 48.63           O  
ATOM    874  N   SER H 114      14.498   4.501  27.547  1.00 47.26           N  
ATOM    875  CA  SER H 114      14.444   3.365  26.672  1.00 48.80           C  
ATOM    876  CB  SER H 114      13.073   2.672  26.620  1.00 51.78           C  
ATOM    877  OG  SER H 114      12.772   2.072  27.870  1.00 58.96           O  
ATOM    878  C   SER H 114      14.697   3.875  25.293  1.00 52.48           C  
ATOM    879  O   SER H 114      14.433   5.039  24.993  1.00 51.89           O  
ATOM    880  N   GLY H 115      15.223   3.006  24.408  1.00 50.24           N  
ATOM    881  CA  GLY H 115      15.474   3.441  23.065  1.00 51.07           C  
ATOM    882  C   GLY H 115      16.602   2.624  22.512  1.00 53.14           C  
ATOM    883  O   GLY H 115      17.220   1.827  23.213  1.00 54.69           O  
ATOM    884  N   PRO H 116      16.864   2.821  21.244  1.00 52.43           N  
ATOM    885  CA  PRO H 116      17.912   2.081  20.589  1.00 53.25           C  
ATOM    886  CD  PRO H 116      15.766   3.108  20.334  1.00 52.98           C  
ATOM    887  CB  PRO H 116      17.646   2.202  19.092  1.00 53.91           C  
ATOM    888  CG  PRO H 116      16.124   2.407  19.012  1.00 54.87           C  
ATOM    889  C   PRO H 116      19.299   2.486  20.968  1.00 55.81           C  
ATOM    890  O   PRO H 116      19.537   3.665  21.219  1.00 55.53           O  
ATOM    891  N   GLY H 117      20.207   1.494  21.057  1.00 51.53           N  
ATOM    892  CA  GLY H 117      21.602   1.681  21.318  1.00 52.51           C  
ATOM    893  C   GLY H 117      22.285   2.270  20.122  1.00 54.14           C  
ATOM    894  O   GLY H 117      23.179   3.100  20.268  1.00 52.52           O  
ATOM    895  N   LEU H 118      21.909   1.834  18.900  1.00 51.02           N  
ATOM    896  CA  LEU H 118      22.634   2.301  17.749  1.00 50.71           C  
ATOM    897  CB  LEU H 118      23.312   1.156  16.971  1.00 51.72           C  
ATOM    898  CG  LEU H 118      24.218   1.615  15.812  1.00 56.25           C  
ATOM    899  CD1 LEU H 118      25.411   2.436  16.326  1.00 53.15           C  
ATOM    900  CD2 LEU H 118      24.664   0.423  14.950  1.00 57.68           C  
ATOM    901  C   LEU H 118      21.703   3.018  16.816  1.00 52.04           C  
ATOM    902  O   LEU H 118      20.561   2.607  16.616  1.00 53.63           O  
ATOM    903  N   VAL H 119      22.181   4.142  16.239  1.00 49.61           N  
ATOM    904  CA  VAL H 119      21.418   4.893  15.280  1.00 49.88           C  
ATOM    905  CB  VAL H 119      20.899   6.193  15.825  1.00 51.88           C  
ATOM    906  CG1 VAL H 119      20.163   6.947  14.706  1.00 50.23           C  
ATOM    907  CG2 VAL H 119      20.020   5.887  17.048  1.00 50.69           C  
ATOM    908  C   VAL H 119      22.347   5.221  14.146  1.00 51.93           C  
ATOM    909  O   VAL H 119      23.501   5.585  14.366  1.00 50.52           O  
ATOM    910  N   LYS H 120      21.862   5.098  12.891  1.00 51.40           N  
ATOM    911  CA  LYS H 120      22.686   5.380  11.746  1.00 50.80           C  
ATOM    912  CB  LYS H 120      22.176   4.760  10.431  1.00 54.49           C  
ATOM    913  CG  LYS H 120      22.256   3.232  10.406  1.00 63.81           C  
ATOM    914  CD  LYS H 120      21.490   2.586   9.247  1.00 64.28           C  
ATOM    915  CE  LYS H 120      21.593   1.058   9.231  1.00 77.05           C  
ATOM    916  NZ  LYS H 120      20.761   0.501   8.142  1.00 77.07           N1+
ATOM    917  C   LYS H 120      22.747   6.864  11.577  1.00 51.30           C  
ATOM    918  O   LYS H 120      21.865   7.597  12.020  1.00 50.33           O  
ATOM    919  N   PRO H 121      23.787   7.322  10.939  1.00 50.33           N  
ATOM    920  CA  PRO H 121      23.976   8.735  10.771  1.00 50.97           C  
ATOM    921  CD  PRO H 121      25.049   6.597  10.950  1.00 54.92           C  
ATOM    922  CB  PRO H 121      25.402   8.902  10.254  1.00 53.69           C  
ATOM    923  CG  PRO H 121      26.139   7.673  10.821  1.00 54.36           C  
ATOM    924  C   PRO H 121      22.937   9.339   9.883  1.00 53.02           C  
ATOM    925  O   PRO H 121      22.423   8.653   9.003  1.00 52.49           O  
ATOM    926  N   SER H 122      22.624  10.629  10.110  1.00 52.11           N  
ATOM    927  CA  SER H 122      21.665  11.358   9.333  1.00 50.86           C  
ATOM    928  CB  SER H 122      21.902  11.205   7.824  1.00 56.43           C  
ATOM    929  OG  SER H 122      20.915  11.928   7.107  1.00 69.56           O  
ATOM    930  C   SER H 122      20.281  10.867   9.628  1.00 53.86           C  
ATOM    931  O   SER H 122      19.314  11.363   9.053  1.00 55.48           O  
ATOM    932  N   GLU H 123      20.137   9.909  10.559  1.00 50.67           N  
ATOM    933  CA  GLU H 123      18.828   9.418  10.886  1.00 49.86           C  
ATOM    934  CB  GLU H 123      18.747   7.895  11.053  1.00 50.32           C  
ATOM    935  CG  GLU H 123      18.885   7.182   9.706  1.00 57.81           C  
ATOM    936  CD  GLU H 123      18.605   5.703   9.895  1.00 72.71           C  
ATOM    937  OE1 GLU H 123      18.507   5.262  11.071  1.00 96.99           O  
ATOM    938  OE2 GLU H 123      18.480   4.994   8.862  1.00 69.21           O1-
ATOM    939  C   GLU H 123      18.371  10.099  12.130  1.00 51.57           C  
ATOM    940  O   GLU H 123      19.067  10.969  12.648  1.00 53.78           O  
ATOM    941  N   THR H 124      17.163   9.746  12.619  1.00 50.71           N  
ATOM    942  CA  THR H 124      16.602  10.397  13.769  1.00 48.93           C  
ATOM    943  CB  THR H 124      15.126  10.655  13.626  1.00 52.18           C  
ATOM    944  OG1 THR H 124      14.883  11.476  12.493  1.00 56.70           O  
ATOM    945  CG2 THR H 124      14.609  11.347  14.898  1.00 52.96           C  
ATOM    946  C   THR H 124      16.787   9.538  14.983  1.00 51.02           C  
ATOM    947  O   THR H 124      16.523   8.337  14.975  1.00 48.40           O  
ATOM    948  N   LEU H 125      17.252  10.178  16.075  1.00 47.33           N  
ATOM    949  CA  LEU H 125      17.494   9.544  17.342  1.00 47.11           C  
ATOM    950  CB  LEU H 125      18.523  10.337  18.165  1.00 44.50           C  
ATOM    951  CG  LEU H 125      18.965   9.687  19.483  1.00 49.85           C  
ATOM    952  CD1 LEU H 125      20.098   8.683  19.248  1.00 50.81           C  
ATOM    953  CD2 LEU H 125      19.278  10.737  20.556  1.00 50.82           C  
ATOM    954  C   LEU H 125      16.217   9.684  18.115  1.00 47.42           C  
ATOM    955  O   LEU H 125      15.723  10.797  18.282  1.00 48.10           O  
ATOM    956  N   SER H 126      15.633   8.569  18.600  1.00 46.87           N  
ATOM    957  CA  SER H 126      14.433   8.705  19.379  1.00 46.31           C  
ATOM    958  CB  SER H 126      13.159   8.242  18.648  1.00 49.89           C  
ATOM    959  OG  SER H 126      13.281   6.888  18.243  1.00 60.72           O  
ATOM    960  C   SER H 126      14.579   7.917  20.647  1.00 49.34           C  
ATOM    961  O   SER H 126      14.961   6.749  20.638  1.00 49.48           O  
ATOM    962  N   LEU H 127      14.281   8.572  21.789  1.00 44.81           N  
ATOM    963  CA  LEU H 127      14.377   7.968  23.091  1.00 43.52           C  
ATOM    964  CB  LEU H 127      15.532   8.546  23.926  1.00 44.30           C  
ATOM    965  CG  LEU H 127      16.927   8.189  23.388  1.00 48.03           C  
ATOM    966  CD1 LEU H 127      18.035   8.827  24.238  1.00 47.47           C  
ATOM    967  CD2 LEU H 127      17.090   6.667  23.277  1.00 50.25           C  
ATOM    968  C   LEU H 127      13.123   8.285  23.844  1.00 46.27           C  
ATOM    969  O   LEU H 127      12.493   9.314  23.604  1.00 45.25           O  
ATOM    970  N   THR H 128      12.724   7.390  24.775  1.00 43.00           N  
ATOM    971  CA  THR H 128      11.560   7.619  25.589  1.00 44.74           C  
ATOM    972  CB  THR H 128      10.459   6.617  25.392  1.00 50.35           C  
ATOM    973  OG1 THR H 128      10.952   5.303  25.597  1.00 58.74           O  
ATOM    974  CG2 THR H 128       9.855   6.759  23.990  1.00 49.80           C  
ATOM    975  C   THR H 128      11.950   7.540  27.036  1.00 48.67           C  
ATOM    976  O   THR H 128      12.880   6.824  27.405  1.00 46.47           O  
ATOM    977  N   CYS H 129      11.242   8.307  27.897  1.00 44.68           N  
ATOM    978  CA  CYS H 129      11.484   8.300  29.316  1.00 43.89           C  
ATOM    979  CB  CYS H 129      12.006   9.664  29.836  1.00 44.34           C  
ATOM    980  SG  CYS H 129      12.330   9.722  31.627  1.00 45.83           S  
ATOM    981  C   CYS H 129      10.175   7.990  29.984  1.00 48.48           C  
ATOM    982  O   CYS H 129       9.225   8.768  29.898  1.00 49.87           O  
ATOM    983  N   VAL H 130      10.095   6.837  30.683  1.00 45.88           N  
ATOM    984  CA  VAL H 130       8.863   6.438  31.308  1.00 45.53           C  
ATOM    985  CB  VAL H 130       8.624   4.953  31.263  1.00 51.95           C  
ATOM    986  CG1 VAL H 130       9.713   4.242  32.087  1.00  0.00           C  
ATOM    987  CG2 VAL H 130       7.191   4.675  31.749  1.00 58.37           C  
ATOM    988  C   VAL H 130       8.897   6.860  32.745  1.00 48.11           C  
ATOM    989  O   VAL H 130       9.871   6.616  33.454  1.00 49.54           O  
ATOM    990  N   VAL H 131       7.806   7.503  33.209  1.00 45.96           N  
ATOM    991  CA  VAL H 131       7.749   8.014  34.551  1.00 46.03           C  
ATOM    992  CB  VAL H 131       7.257   9.435  34.604  1.00 49.60           C  
ATOM    993  CG1 VAL H 131       7.145   9.880  36.070  1.00 49.54           C  
ATOM    994  CG2 VAL H 131       8.177  10.317  33.743  1.00 47.51           C  
ATOM    995  C   VAL H 131       6.766   7.197  35.331  1.00 49.85           C  
ATOM    996  O   VAL H 131       5.719   6.810  34.817  1.00 50.19           O  
ATOM    997  N   SER H 132       7.099   6.899  36.606  1.00 47.64           N  
ATOM    998  CA  SER H 132       6.201   6.167  37.453  1.00 49.59           C  
ATOM    999  CB  SER H 132       6.617   4.703  37.692  1.00 49.75           C  
ATOM   1000  OG  SER H 132       6.602   3.964  36.481  1.00 56.01           O  
ATOM   1001  C   SER H 132       6.240   6.811  38.803  1.00 51.77           C  
ATOM   1002  O   SER H 132       7.235   7.433  39.174  1.00 51.53           O  
ATOM   1003  N   GLY H 133       5.275   6.411  39.649  1.00 44.63           N  
ATOM   1004  CA  GLY H 133       5.404   6.779  41.021  1.00 41.25           C  
ATOM   1005  C   GLY H 133       5.228   8.231  41.037  1.00 47.18           C  
ATOM   1006  O   GLY H 133       5.730   8.946  41.903  1.00 50.63           O  
ATOM   1007  N   GLY H 134       4.496   8.690  40.022  1.00 41.49           N  
ATOM   1008  CA  GLY H 134       4.262  10.076  39.910  1.00 40.05           C  
ATOM   1009  C   GLY H 134       3.650  10.273  38.577  1.00 43.38           C  
ATOM   1010  O   GLY H 134       3.541   9.346  37.769  1.00 46.20           O  
ATOM   1011  N   SER H 135       3.231  11.513  38.318  1.00 42.61           N  
ATOM   1012  CA  SER H 135       2.641  11.796  37.057  1.00 41.58           C  
ATOM   1013  CB  SER H 135       1.205  12.346  37.145  1.00 43.80           C  
ATOM   1014  OG  SER H 135       0.700  12.608  35.844  1.00 46.33           O  
ATOM   1015  C   SER H 135       3.468  12.847  36.420  1.00 43.24           C  
ATOM   1016  O   SER H 135       4.271  13.523  37.062  1.00 43.07           O  
ATOM   1017  N   PHE H 136       3.288  12.954  35.099  1.00 45.32           N  
ATOM   1018  CA  PHE H 136       3.876  13.926  34.238  1.00 41.87           C  
ATOM   1019  CB  PHE H 136       3.388  13.774  32.815  1.00 50.62           C  
ATOM   1020  CG  PHE H 136       4.319  12.852  32.193  1.00 21.51           C  
ATOM   1021  CD1 PHE H 136       4.858  11.830  32.920  1.00 53.40           C  
ATOM   1022  CD2 PHE H 136       4.619  13.030  30.879  1.00 20.16           C  
ATOM   1023  CE1 PHE H 136       5.718  10.976  32.305  1.00 20.98           C  
ATOM   1024  CE2 PHE H 136       5.475  12.160  30.285  1.00 20.25           C  
ATOM   1025  CZ  PHE H 136       6.024  11.128  30.998  1.00 19.09           C  
ATOM   1026  C   PHE H 136       3.378  15.265  34.590  1.00 41.04           C  
ATOM   1027  O   PHE H 136       4.098  16.248  34.471  1.00 39.67           O  
ATOM   1028  N   SER H 137       2.102  15.342  34.977  1.00 43.85           N  
ATOM   1029  CA  SER H 137       1.510  16.625  35.165  1.00 46.78           C  
ATOM   1030  CB  SER H 137       0.025  16.556  35.565  1.00 51.54           C  
ATOM   1031  OG  SER H 137      -0.729  15.879  34.571  1.00 59.48           O  
ATOM   1032  C   SER H 137       2.213  17.387  36.242  1.00 45.31           C  
ATOM   1033  O   SER H 137       2.840  16.828  37.141  1.00 42.18           O  
ATOM   1034  N   SER H 138       2.131  18.721  36.102  1.00 46.75           N  
ATOM   1035  CA  SER H 138       2.598  19.685  37.049  1.00 44.55           C  
ATOM   1036  CB  SER H 138       1.969  19.493  38.436  1.00 50.10           C  
ATOM   1037  OG  SER H 138       0.565  19.683  38.357  1.00 71.24           O  
ATOM   1038  C   SER H 138       4.079  19.636  37.204  1.00 43.52           C  
ATOM   1039  O   SER H 138       4.627  20.327  38.063  1.00 51.85           O  
ATOM   1040  N   TYR H 139       4.780  18.848  36.371  1.00 37.71           N  
ATOM   1041  CA  TYR H 139       6.197  18.908  36.496  1.00 33.02           C  
ATOM   1042  CB  TYR H 139       6.947  17.694  37.074  1.00 31.31           C  
ATOM   1043  CG  TYR H 139       6.790  17.435  38.534  1.00 34.79           C  
ATOM   1044  CD1 TYR H 139       7.459  18.211  39.447  1.00 37.55           C  
ATOM   1045  CD2 TYR H 139       5.997  16.410  38.995  1.00 34.81           C  
ATOM   1046  CE1 TYR H 139       7.349  17.969  40.796  1.00 39.02           C  
ATOM   1047  CE2 TYR H 139       5.882  16.163  40.343  1.00 39.55           C  
ATOM   1048  CZ  TYR H 139       6.560  16.942  41.247  1.00 39.91           C  
ATOM   1049  OH  TYR H 139       6.451  16.692  42.631  1.00 40.91           O  
ATOM   1050  C   TYR H 139       6.787  19.099  35.165  1.00 29.57           C  
ATOM   1051  O   TYR H 139       6.204  18.968  34.088  1.00 28.70           O  
ATOM   1052  N   TYR H 140       8.049  19.446  35.259  1.00 39.29           N  
ATOM   1053  CA  TYR H 140       8.797  19.768  34.071  1.00 38.43           C  
ATOM   1054  CB  TYR H 140       9.633  21.054  34.211  1.00 40.02           C  
ATOM   1055  CG  TYR H 140       8.729  22.224  34.385  1.00 42.02           C  
ATOM   1056  CD1 TYR H 140       7.959  22.349  35.518  1.00 47.06           C  
ATOM   1057  CD2 TYR H 140       8.683  23.219  33.436  1.00 42.96           C  
ATOM   1058  CE1 TYR H 140       7.133  23.435  35.688  1.00 45.51           C  
ATOM   1059  CE2 TYR H 140       7.859  24.306  33.600  1.00 43.52           C  
ATOM   1060  CZ  TYR H 140       7.080  24.415  34.726  1.00 47.65           C  
ATOM   1061  OH  TYR H 140       6.235  25.533  34.893  1.00 47.56           O  
ATOM   1062  C   TYR H 140       9.805  18.678  33.881  1.00 38.20           C  
ATOM   1063  O   TYR H 140      10.382  18.195  34.854  1.00 39.92           O  
ATOM   1064  N   TRP H 141      10.026  18.238  32.623  1.00 36.11           N  
ATOM   1065  CA  TRP H 141      11.002  17.209  32.414  1.00 36.50           C  
ATOM   1066  CB  TRP H 141      10.400  15.854  32.023  1.00 37.63           C  
ATOM   1067  CG  TRP H 141      10.005  14.991  33.205  1.00 40.56           C  
ATOM   1068  CD2 TRP H 141       8.814  15.084  34.013  1.00 47.94           C  
ATOM   1069  CD1 TRP H 141      10.718  13.945  33.704  1.00 50.03           C  
ATOM   1070  NE1 TRP H 141      10.042  13.364  34.745  1.00 48.54           N  
ATOM   1071  CE2 TRP H 141       8.871  14.051  34.950  1.00 49.17           C  
ATOM   1072  CE3 TRP H 141       7.767  15.961  33.998  1.00 49.51           C  
ATOM   1073  CZ2 TRP H 141       7.883  13.867  35.873  1.00 49.39           C  
ATOM   1074  CZ3 TRP H 141       6.759  15.753  34.916  1.00 49.66           C  
ATOM   1075  CH2 TRP H 141       6.812  14.726  35.835  1.00 51.79           C  
ATOM   1076  C   TRP H 141      12.048  17.634  31.422  1.00 39.73           C  
ATOM   1077  O   TRP H 141      11.756  18.219  30.379  1.00 39.56           O  
ATOM   1078  N   THR H 142      13.322  17.311  31.744  1.00 37.82           N  
ATOM   1079  CA  THR H 142      14.444  17.732  30.952  1.00 36.43           C  
ATOM   1080  CB  THR H 142      15.425  18.580  31.710  1.00 32.80           C  
ATOM   1081  OG1 THR H 142      16.004  17.830  32.768  1.00  0.00           O  
ATOM   1082  CG2 THR H 142      14.693  19.809  32.274  1.00  0.00           C  
ATOM   1083  C   THR H 142      15.224  16.554  30.452  1.00 38.13           C  
ATOM   1084  O   THR H 142      15.112  15.438  30.955  1.00 38.06           O  
ATOM   1085  N   TRP H 143      16.024  16.795  29.391  1.00 35.56           N  
ATOM   1086  CA  TRP H 143      16.904  15.801  28.843  1.00 36.73           C  
ATOM   1087  CB  TRP H 143      16.576  15.419  27.391  1.00 34.88           C  
ATOM   1088  CG  TRP H 143      15.291  14.646  27.230  1.00 36.99           C  
ATOM   1089  CD2 TRP H 143      15.210  13.212  27.226  1.00 38.57           C  
ATOM   1090  CD1 TRP H 143      14.016  15.105  27.062  1.00 39.15           C  
ATOM   1091  NE1 TRP H 143      13.148  14.046  26.953  1.00 38.07           N  
ATOM   1092  CE2 TRP H 143      13.868  12.874  27.050  1.00 39.50           C  
ATOM   1093  CE3 TRP H 143      16.176  12.253  27.357  1.00 39.23           C  
ATOM   1094  CZ2 TRP H 143      13.469  11.571  27.004  1.00 40.41           C  
ATOM   1095  CZ3 TRP H 143      15.769  10.938  27.309  1.00 40.38           C  
ATOM   1096  CH2 TRP H 143      14.442  10.604  27.135  1.00 40.00           C  
ATOM   1097  C   TRP H 143      18.282  16.399  28.852  1.00 39.05           C  
ATOM   1098  O   TRP H 143      18.466  17.563  28.500  1.00 36.20           O  
ATOM   1099  N   ILE H 144      19.286  15.611  29.286  1.00 36.47           N  
ATOM   1100  CA  ILE H 144      20.654  16.054  29.330  1.00 35.80           C  
ATOM   1101  CB  ILE H 144      21.114  16.402  30.718  1.00 38.51           C  
ATOM   1102  CG1 ILE H 144      20.352  17.644  31.218  1.00 40.68           C  
ATOM   1103  CG2 ILE H 144      22.643  16.566  30.711  1.00 39.53           C  
ATOM   1104  CD1 ILE H 144      20.516  17.919  32.712  1.00 52.05           C  
ATOM   1105  C   ILE H 144      21.491  14.934  28.791  1.00 39.14           C  
ATOM   1106  O   ILE H 144      21.107  13.770  28.886  1.00 39.52           O  
ATOM   1107  N   ARG H 145      22.649  15.252  28.173  1.00 37.61           N  
ATOM   1108  CA  ARG H 145      23.438  14.180  27.629  1.00 38.38           C  
ATOM   1109  CB  ARG H 145      23.342  14.046  26.100  1.00 37.31           C  
ATOM   1110  CG  ARG H 145      23.829  15.272  25.336  1.00 41.87           C  
ATOM   1111  CD  ARG H 145      23.715  15.100  23.823  1.00 38.49           C  
ATOM   1112  NE  ARG H 145      24.217  16.350  23.193  1.00 39.85           N  
ATOM   1113  CZ  ARG H 145      24.279  16.438  21.833  1.00 46.04           C  
ATOM   1114  NH1 ARG H 145      23.861  15.391  21.064  1.00 45.79           N1+
ATOM   1115  NH2 ARG H 145      24.755  17.573  21.244  1.00 45.75           N  
ATOM   1116  C   ARG H 145      24.881  14.366  27.993  1.00 41.36           C  
ATOM   1117  O   ARG H 145      25.305  15.453  28.386  1.00 39.10           O  
ATOM   1118  N   GLN H 146      25.669  13.270  27.909  1.00 39.71           N  
ATOM   1119  CA  GLN H 146      27.065  13.336  28.227  1.00 38.49           C  
ATOM   1120  CB  GLN H 146      27.355  12.870  29.666  1.00 39.43           C  
ATOM   1121  CG  GLN H 146      28.827  12.930  30.073  1.00 39.73           C  
ATOM   1122  CD  GLN H 146      28.933  12.442  31.513  1.00 47.09           C  
ATOM   1123  OE1 GLN H 146      28.357  11.419  31.880  1.00 46.02           O  
ATOM   1124  NE2 GLN H 146      29.683  13.206  32.355  1.00 50.80           N  
ATOM   1125  C   GLN H 146      27.818  12.439  27.286  1.00 42.61           C  
ATOM   1126  O   GLN H 146      27.573  11.235  27.216  1.00 41.85           O  
ATOM   1127  N   SER H 147      28.782  13.013  26.543  1.00 43.80           N  
ATOM   1128  CA  SER H 147      29.592  12.259  25.628  1.00 47.13           C  
ATOM   1129  CB  SER H 147      30.486  13.196  24.794  1.00 47.83           C  
ATOM   1130  OG  SER H 147      31.288  12.475  23.873  1.00 63.30           O  
ATOM   1131  C   SER H 147      30.454  11.364  26.483  1.00 47.74           C  
ATOM   1132  O   SER H 147      30.759  11.705  27.625  1.00 47.20           O  
ATOM   1133  N   PRO H 148      30.893  10.239  25.975  1.00 50.26           N  
ATOM   1134  CA  PRO H 148      31.591   9.249  26.750  1.00 53.21           C  
ATOM   1135  CD  PRO H 148      30.622   9.800  24.618  1.00 51.49           C  
ATOM   1136  CB  PRO H 148      31.937   8.121  25.771  1.00 55.73           C  
ATOM   1137  CG  PRO H 148      31.686   8.719  24.371  1.00 55.56           C  
ATOM   1138  C   PRO H 148      32.739   9.723  27.590  1.00 55.40           C  
ATOM   1139  O   PRO H 148      32.885   9.203  28.693  1.00 61.31           O  
ATOM   1140  N   GLY H 149      33.583  10.668  27.149  1.00 55.07           N  
ATOM   1141  CA  GLY H 149      34.611  11.060  28.072  1.00 54.83           C  
ATOM   1142  C   GLY H 149      34.539  12.543  28.190  1.00 57.65           C  
ATOM   1143  O   GLY H 149      35.556  13.227  28.304  1.00 56.85           O  
ATOM   1144  N   LYS H 150      33.305  13.076  28.201  1.00 52.79           N  
ATOM   1145  CA  LYS H 150      33.129  14.494  28.277  1.00 50.83           C  
ATOM   1146  CB  LYS H 150      32.602  15.149  26.986  1.00 52.56           C  
ATOM   1147  CG  LYS H 150      33.680  15.322  25.911  1.00 62.09           C  
ATOM   1148  CD  LYS H 150      33.146  15.795  24.554  1.00 68.10           C  
ATOM   1149  CE  LYS H 150      34.242  16.049  23.517  1.00 86.83           C  
ATOM   1150  NZ  LYS H 150      35.061  17.218  23.909  1.00 89.03           N1+
ATOM   1151  C   LYS H 150      32.170  14.804  29.379  1.00 50.65           C  
ATOM   1152  O   LYS H 150      31.819  13.941  30.185  1.00 49.86           O  
ATOM   1153  N   GLY H 151      31.757  16.088  29.436  1.00 47.19           N  
ATOM   1154  CA  GLY H 151      30.907  16.609  30.469  1.00 44.43           C  
ATOM   1155  C   GLY H 151      29.460  16.548  30.078  1.00 45.66           C  
ATOM   1156  O   GLY H 151      29.071  15.912  29.099  1.00 44.00           O  
ATOM   1157  N   LEU H 152      28.629  17.267  30.865  1.00 43.53           N  
ATOM   1158  CA  LEU H 152      27.197  17.267  30.763  1.00 41.05           C  
ATOM   1159  CB  LEU H 152      26.516  17.392  32.138  1.00 40.23           C  
ATOM   1160  CG  LEU H 152      26.677  16.165  33.050  1.00 42.79           C  
ATOM   1161  CD1 LEU H 152      26.123  16.431  34.455  1.00 39.18           C  
ATOM   1162  CD2 LEU H 152      26.019  14.932  32.426  1.00 38.68           C  
ATOM   1163  C   LEU H 152      26.720  18.430  29.956  1.00 43.74           C  
ATOM   1164  O   LEU H 152      27.229  19.545  30.067  1.00 44.39           O  
ATOM   1165  N   GLU H 153      25.702  18.173  29.110  1.00 40.01           N  
ATOM   1166  CA  GLU H 153      25.106  19.195  28.302  1.00 39.83           C  
ATOM   1167  CB  GLU H 153      25.430  19.028  26.808  1.00 41.89           C  
ATOM   1168  CG  GLU H 153      25.028  20.216  25.936  1.00 39.22           C  
ATOM   1169  CD  GLU H 153      25.423  19.890  24.501  1.00 48.71           C  
ATOM   1170  OE1 GLU H 153      25.668  18.686  24.213  1.00 52.99           O  
ATOM   1171  OE2 GLU H 153      25.482  20.840  23.677  1.00 50.88           O1-
ATOM   1172  C   GLU H 153      23.619  19.094  28.469  1.00 39.33           C  
ATOM   1173  O   GLU H 153      23.047  18.006  28.409  1.00 39.92           O  
ATOM   1174  N   TRP H 154      22.960  20.249  28.687  1.00 37.08           N  
ATOM   1175  CA  TRP H 154      21.537  20.351  28.880  1.00 36.85           C  
ATOM   1176  CB  TRP H 154      21.233  21.527  29.823  1.00 37.86           C  
ATOM   1177  CG  TRP H 154      20.230  22.531  29.332  1.00 38.03           C  
ATOM   1178  CD2 TRP H 154      18.824  22.561  29.613  1.00 35.89           C  
ATOM   1179  CD1 TRP H 154      20.491  23.629  28.577  1.00 37.32           C  
ATOM   1180  NE1 TRP H 154      19.341  24.343  28.368  1.00 34.48           N  
ATOM   1181  CE2 TRP H 154      18.305  23.700  28.999  1.00 36.75           C  
ATOM   1182  CE3 TRP H 154      18.031  21.718  30.324  1.00 36.06           C  
ATOM   1183  CZ2 TRP H 154      16.983  24.019  29.084  1.00 36.87           C  
ATOM   1184  CZ3 TRP H 154      16.696  22.047  30.403  1.00 37.69           C  
ATOM   1185  CH2 TRP H 154      16.176  23.172  29.799  1.00 37.50           C  
ATOM   1186  C   TRP H 154      20.888  20.548  27.544  1.00 37.41           C  
ATOM   1187  O   TRP H 154      21.184  21.509  26.838  1.00 36.77           O  
ATOM   1188  N   ILE H 155      20.058  19.565  27.127  1.00 37.36           N  
ATOM   1189  CA  ILE H 155      19.353  19.567  25.871  1.00 37.68           C  
ATOM   1190  CB  ILE H 155      18.870  18.194  25.509  1.00 39.06           C  
ATOM   1191  CG1 ILE H 155      20.065  17.232  25.411  1.00 38.27           C  
ATOM   1192  CG2 ILE H 155      18.064  18.293  24.203  1.00 38.36           C  
ATOM   1193  CD1 ILE H 155      19.665  15.761  25.318  1.00 41.48           C  
ATOM   1194  C   ILE H 155      18.158  20.488  25.853  1.00 38.83           C  
ATOM   1195  O   ILE H 155      17.999  21.282  24.925  1.00 39.99           O  
ATOM   1196  N   GLY H 156      17.274  20.408  26.876  1.00 37.49           N  
ATOM   1197  CA  GLY H 156      16.078  21.214  26.871  1.00 36.56           C  
ATOM   1198  C   GLY H 156      15.066  20.609  27.803  1.00 36.87           C  
ATOM   1199  O   GLY H 156      15.297  19.552  28.388  1.00 36.59           O  
ATOM   1200  N   GLU H 157      13.895  21.274  27.956  1.00 36.86           N  
ATOM   1201  CA  GLU H 157      12.885  20.795  28.862  1.00 36.63           C  
ATOM   1202  CB  GLU H 157      12.800  21.609  30.166  1.00 37.39           C  
ATOM   1203  CG  GLU H 157      12.464  23.088  29.946  1.00 36.87           C  
ATOM   1204  CD  GLU H 157      12.335  23.766  31.305  1.00  0.00           C  
ATOM   1205  OE1 GLU H 157      11.622  23.201  32.177  1.00  0.00           O  
ATOM   1206  OE2 GLU H 157      12.946  24.851  31.491  1.00  0.00           O1-
ATOM   1207  C   GLU H 157      11.527  20.873  28.222  1.00 38.23           C  
ATOM   1208  O   GLU H 157      11.322  21.540  27.208  1.00 38.70           O  
ATOM   1209  N   MET H 158      10.570  20.127  28.813  1.00 37.18           N  
ATOM   1210  CA  MET H 158       9.180  20.111  28.444  1.00 38.57           C  
ATOM   1211  CB  MET H 158       8.628  18.704  28.177  1.00 38.24           C  
ATOM   1212  CG  MET H 158       8.921  18.133  26.797  1.00  0.00           C  
ATOM   1213  SD  MET H 158       7.760  18.695  25.518  1.00  0.00           S  
ATOM   1214  CE  MET H 158       6.307  17.921  26.289  1.00  0.00           C  
ATOM   1215  C   MET H 158       8.478  20.545  29.674  1.00 41.19           C  
ATOM   1216  O   MET H 158       8.561  19.872  30.701  1.00 39.96           O  
ATOM   1217  N   ASN H 159       7.724  21.652  29.570  1.00 39.38           N  
ATOM   1218  CA  ASN H 159       7.098  22.248  30.706  1.00 39.99           C  
ATOM   1219  CB  ASN H 159       6.554  23.659  30.425  1.00 25.40           C  
ATOM   1220  CG  ASN H 159       7.761  24.542  30.129  1.00 25.76           C  
ATOM   1221  OD1 ASN H 159       8.583  24.812  31.003  1.00  0.00           O  
ATOM   1222  ND2 ASN H 159       7.885  24.991  28.851  1.00  0.00           N  
ATOM   1223  C   ASN H 159       5.987  21.384  31.153  1.00 41.69           C  
ATOM   1224  O   ASN H 159       5.715  20.334  30.571  1.00 41.50           O  
ATOM   1225  N   GLY H 160       5.148  21.108  32.140  1.00 20.85           N  
ATOM   1226  CA  GLY H 160       4.581  19.717  31.742  1.00 22.50           C  
ATOM   1227  C   GLY H 160       3.205  19.576  31.063  1.00 24.89           C  
ATOM   1228  O   GLY H 160       2.939  18.831  30.098  1.00 23.62           O  
ATOM   1229  N   ASN H 161       2.255  20.223  31.700  1.00 25.71           N  
ATOM   1230  CA  ASN H 161       0.926  19.980  31.280  1.00 27.67           C  
ATOM   1231  CB  ASN H 161      -0.104  20.530  32.280  1.00 29.30           C  
ATOM   1232  CG  ASN H 161       0.081  22.029  32.487  1.00 35.31           C  
ATOM   1233  OD1 ASN H 161      -0.460  22.844  31.742  1.00 36.44           O  
ATOM   1234  ND2 ASN H 161       0.837  22.407  33.551  1.00 37.27           N  
ATOM   1235  C   ASN H 161       0.744  20.636  29.983  1.00 31.06           C  
ATOM   1236  O   ASN H 161       0.013  20.171  29.111  1.00 33.53           O  
ATOM   1237  N   SER H 162       1.421  21.772  29.870  1.00 26.67           N  
ATOM   1238  CA  SER H 162       1.266  22.654  28.778  1.00 26.39           C  
ATOM   1239  CB  SER H 162       1.902  23.987  29.156  1.00 26.57           C  
ATOM   1240  OG  SER H 162       3.312  23.850  29.268  1.00 26.39           O  
ATOM   1241  C   SER H 162       1.852  22.103  27.520  1.00 26.74           C  
ATOM   1242  O   SER H 162       1.256  22.226  26.450  1.00 29.60           O  
ATOM   1243  N   GLY H 163       3.025  21.454  27.599  1.00 24.58           N  
ATOM   1244  CA  GLY H 163       3.605  20.982  26.381  1.00 24.01           C  
ATOM   1245  C   GLY H 163       4.597  22.025  25.944  1.00 23.48           C  
ATOM   1246  O   GLY H 163       5.382  21.758  25.036  1.00 24.28           O  
ATOM   1247  N   TYR H 164       4.574  23.240  26.562  1.00 41.43           N  
ATOM   1248  CA  TYR H 164       5.604  24.213  26.306  1.00 41.91           C  
ATOM   1249  CB  TYR H 164       5.554  25.436  27.238  1.00 43.10           C  
ATOM   1250  CG  TYR H 164       4.347  26.221  26.853  0.50 47.12           C  
ATOM   1251  CD1 TYR H 164       3.099  25.852  27.299  1.00  0.00           C  
ATOM   1252  CD2 TYR H 164       4.465  27.325  26.039  1.00  0.00           C  
ATOM   1253  CE1 TYR H 164       1.987  26.578  26.943  1.00  0.00           C  
ATOM   1254  CE2 TYR H 164       3.356  28.054  25.680  1.00  0.00           C  
ATOM   1255  CZ  TYR H 164       2.113  27.680  26.131  1.00  0.00           C  
ATOM   1256  OH  TYR H 164       0.976  28.428  25.762  1.00  0.00           O  
ATOM   1257  C   TYR H 164       6.969  23.598  26.392  1.00 44.20           C  
ATOM   1258  O   TYR H 164       7.228  22.744  27.239  1.00 43.36           O  
ATOM   1259  N   THR H 165       7.879  24.010  25.476  1.00 41.47           N  
ATOM   1260  CA  THR H 165       9.210  23.466  25.455  1.00 38.83           C  
ATOM   1261  CB  THR H 165       9.475  22.562  24.288  1.00 41.16           C  
ATOM   1262  OG1 THR H 165       9.379  23.291  23.074  1.00 49.93           O  
ATOM   1263  CG2 THR H 165       8.440  21.427  24.294  1.00 44.66           C  
ATOM   1264  C   THR H 165      10.216  24.574  25.344  1.00 41.80           C  
ATOM   1265  O   THR H 165       9.900  25.700  24.960  1.00 44.16           O  
ATOM   1266  N   ASN H 166      11.473  24.264  25.724  1.00 41.16           N  
ATOM   1267  CA  ASN H 166      12.578  25.173  25.601  1.00 38.99           C  
ATOM   1268  CB  ASN H 166      12.940  25.869  26.922  1.00 40.61           C  
ATOM   1269  CG  ASN H 166      13.962  26.950  26.615  1.00 41.84           C  
ATOM   1270  OD1 ASN H 166      13.604  28.092  26.329  1.00 64.71           O  
ATOM   1271  ND2 ASN H 166      15.272  26.585  26.679  1.00 91.68           N  
ATOM   1272  C   ASN H 166      13.758  24.336  25.213  1.00 40.55           C  
ATOM   1273  O   ASN H 166      13.987  23.277  25.795  1.00 39.95           O  
ATOM   1274  N   TYR H 167      14.560  24.790  24.230  1.00 40.27           N  
ATOM   1275  CA  TYR H 167      15.650  23.957  23.793  1.00 40.54           C  
ATOM   1276  CB  TYR H 167      15.500  23.468  22.343  1.00 42.74           C  
ATOM   1277  CG  TYR H 167      14.217  22.719  22.200  1.00 43.39           C  
ATOM   1278  CD1 TYR H 167      14.060  21.463  22.742  1.00 42.43           C  
ATOM   1279  CD2 TYR H 167      13.171  23.272  21.495  1.00 43.17           C  
ATOM   1280  CE1 TYR H 167      12.873  20.781  22.595  1.00 44.69           C  
ATOM   1281  CE2 TYR H 167      11.982  22.595  21.344  1.00 42.20           C  
ATOM   1282  CZ  TYR H 167      11.832  21.345  21.896  1.00 45.85           C  
ATOM   1283  OH  TYR H 167      10.615  20.648  21.742  1.00 46.35           O  
ATOM   1284  C   TYR H 167      16.921  24.754  23.813  1.00 44.16           C  
ATOM   1285  O   TYR H 167      16.907  25.980  23.713  1.00 43.26           O  
ATOM   1286  N   ASN H 168      18.065  24.054  23.961  1.00 40.37           N  
ATOM   1287  CA  ASN H 168      19.358  24.678  23.917  1.00 40.16           C  
ATOM   1288  CB  ASN H 168      20.485  23.669  24.219  1.00 44.42           C  
ATOM   1289  CG  ASN H 168      21.819  24.386  24.376  1.00 44.79           C  
ATOM   1290  OD1 ASN H 168      22.180  25.248  23.577  1.00 49.15           O  
ATOM   1291  ND2 ASN H 168      22.579  24.009  25.438  1.00 41.78           N  
ATOM   1292  C   ASN H 168      19.525  25.180  22.512  1.00 43.61           C  
ATOM   1293  O   ASN H 168      19.211  24.471  21.557  1.00 41.01           O  
ATOM   1294  N   PRO H 169      20.027  26.375  22.347  1.00 45.51           N  
ATOM   1295  CA  PRO H 169      20.136  26.950  21.032  1.00 46.08           C  
ATOM   1296  CD  PRO H 169      19.891  27.396  23.375  1.00 48.24           C  
ATOM   1297  CB  PRO H 169      20.533  28.407  21.254  1.00 48.22           C  
ATOM   1298  CG  PRO H 169      19.919  28.741  22.625  1.00 51.77           C  
ATOM   1299  C   PRO H 169      21.047  26.197  20.126  1.00 46.50           C  
ATOM   1300  O   PRO H 169      20.934  26.357  18.911  1.00 47.50           O  
ATOM   1301  N   SER H 170      21.987  25.409  20.670  1.00 43.86           N  
ATOM   1302  CA  SER H 170      22.852  24.692  19.782  1.00 47.21           C  
ATOM   1303  CB  SER H 170      24.004  23.980  20.516  1.00 48.19           C  
ATOM   1304  OG  SER H 170      23.493  22.999  21.404  1.00 56.09           O  
ATOM   1305  C   SER H 170      22.059  23.662  19.024  1.00 48.97           C  
ATOM   1306  O   SER H 170      22.151  23.557  17.803  1.00 48.50           O  
ATOM   1307  N   LEU H 171      21.294  22.846  19.769  1.00 45.44           N  
ATOM   1308  CA  LEU H 171      20.465  21.737  19.361  1.00 45.94           C  
ATOM   1309  CB  LEU H 171      20.200  20.797  20.544  1.00 45.69           C  
ATOM   1310  CG  LEU H 171      21.495  20.209  21.126  1.00 53.12           C  
ATOM   1311  CD1 LEU H 171      21.198  19.282  22.308  1.00 52.64           C  
ATOM   1312  CD2 LEU H 171      22.336  19.519  20.039  1.00 49.99           C  
ATOM   1313  C   LEU H 171      19.123  22.105  18.782  1.00 50.03           C  
ATOM   1314  O   LEU H 171      18.509  21.279  18.109  1.00 50.32           O  
ATOM   1315  N   GLN H 172      18.621  23.331  19.019  1.00 49.24           N  
ATOM   1316  CA  GLN H 172      17.234  23.674  18.804  1.00 49.48           C  
ATOM   1317  CB  GLN H 172      16.993  25.192  18.826  1.00 53.13           C  
ATOM   1318  CG  GLN H 172      17.353  25.895  20.130  1.00 55.72           C  
ATOM   1319  CD  GLN H 172      17.055  27.372  19.924  0.80 64.97           C  
ATOM   1320  OE1 GLN H 172      17.533  28.225  20.668  1.00  0.00           O  
ATOM   1321  NE2 GLN H 172      16.246  27.682  18.874  1.00  0.00           N  
ATOM   1322  C   GLN H 172      16.702  23.245  17.468  1.00 49.16           C  
ATOM   1323  O   GLN H 172      15.607  22.688  17.400  1.00 55.19           O  
ATOM   1324  N   SER H 173      17.425  23.470  16.362  1.00 47.84           N  
ATOM   1325  CA  SER H 173      16.829  23.142  15.098  1.00 47.33           C  
ATOM   1326  CB  SER H 173      17.736  23.502  13.908  1.00 57.24           C  
ATOM   1327  OG  SER H 173      18.961  22.789  13.986  1.00 64.38           O  
ATOM   1328  C   SER H 173      16.519  21.671  15.020  1.00 51.13           C  
ATOM   1329  O   SER H 173      15.502  21.272  14.454  1.00 51.50           O  
ATOM   1330  N   ARG H 174      17.428  20.830  15.543  1.00 48.22           N  
ATOM   1331  CA  ARG H 174      17.369  19.393  15.504  1.00 47.04           C  
ATOM   1332  CB  ARG H 174      18.755  18.760  15.684  1.00 47.70           C  
ATOM   1333  CG  ARG H 174      19.717  19.145  14.560  1.00 51.60           C  
ATOM   1334  CD  ARG H 174      21.024  18.351  14.562  1.00 51.00           C  
ATOM   1335  NE  ARG H 174      21.754  18.664  15.822  1.00 48.21           N  
ATOM   1336  CZ  ARG H 174      22.714  17.797  16.260  1.00 57.51           C  
ATOM   1337  NH1 ARG H 174      22.967  16.665  15.542  1.00 53.86           N1+
ATOM   1338  NH2 ARG H 174      23.410  18.042  17.408  1.00 54.48           N  
ATOM   1339  C   ARG H 174      16.439  18.730  16.490  1.00 49.51           C  
ATOM   1340  O   ARG H 174      15.951  17.630  16.222  1.00 49.02           O  
ATOM   1341  N   VAL H 175      16.193  19.339  17.669  1.00 45.03           N  
ATOM   1342  CA  VAL H 175      15.533  18.602  18.716  1.00 41.80           C  
ATOM   1343  CB  VAL H 175      16.189  18.798  20.048  1.00 46.23           C  
ATOM   1344  CG1 VAL H 175      15.930  20.241  20.513  1.00 51.58           C  
ATOM   1345  CG2 VAL H 175      15.682  17.717  21.014  1.00 49.52           C  
ATOM   1346  C   VAL H 175      14.079  18.928  18.876  1.00 46.90           C  
ATOM   1347  O   VAL H 175      13.641  20.063  18.697  1.00 48.09           O  
ATOM   1348  N   THR H 176      13.290  17.879  19.208  1.00 44.98           N  
ATOM   1349  CA  THR H 176      11.889  18.019  19.472  1.00 42.87           C  
ATOM   1350  CB  THR H 176      11.032  17.501  18.355  1.00 46.49           C  
ATOM   1351  OG1 THR H 176      11.353  18.169  17.144  1.00 58.87           O  
ATOM   1352  CG2 THR H 176       9.558  17.745  18.709  1.00 56.83           C  
ATOM   1353  C   THR H 176      11.590  17.183  20.683  1.00 46.25           C  
ATOM   1354  O   THR H 176      12.070  16.055  20.799  1.00 49.41           O  
ATOM   1355  N   ILE H 177      10.788  17.709  21.633  1.00 42.02           N  
ATOM   1356  CA  ILE H 177      10.477  16.896  22.773  1.00 41.77           C  
ATOM   1357  CB  ILE H 177      10.983  17.415  24.085  1.00 44.18           C  
ATOM   1358  CG1 ILE H 177      12.504  17.635  24.010  1.00 73.57           C  
ATOM   1359  CG2 ILE H 177      10.611  16.374  25.156  1.00 73.92           C  
ATOM   1360  CD1 ILE H 177      13.081  18.341  25.234  1.00 76.16           C  
ATOM   1361  C   ILE H 177       8.990  16.770  22.851  1.00 44.95           C  
ATOM   1362  O   ILE H 177       8.253  17.710  22.553  1.00 44.62           O  
ATOM   1363  N   SER H 178       8.504  15.578  23.250  1.00 43.21           N  
ATOM   1364  CA  SER H 178       7.089  15.348  23.247  1.00 45.34           C  
ATOM   1365  CB  SER H 178       6.650  14.368  22.144  1.00 48.66           C  
ATOM   1366  OG  SER H 178       5.244  14.179  22.177  1.00 69.38           O  
ATOM   1367  C   SER H 178       6.659  14.786  24.568  1.00 48.40           C  
ATOM   1368  O   SER H 178       7.475  14.348  25.377  1.00 48.27           O  
ATOM   1369  N   LYS H 179       5.336  14.831  24.825  1.00 45.01           N  
ATOM   1370  CA  LYS H 179       4.778  14.329  26.049  1.00 46.53           C  
ATOM   1371  CB  LYS H 179       4.296  15.451  26.993  1.00 50.66           C  
ATOM   1372  CG  LYS H 179       3.544  14.939  28.223  1.00 28.47           C  
ATOM   1373  CD  LYS H 179       3.313  15.978  29.326  1.00 39.70           C  
ATOM   1374  CE  LYS H 179       4.410  15.986  30.390  1.00 29.43           C  
ATOM   1375  NZ  LYS H 179       4.054  16.892  31.504  1.00 37.22           N1+
ATOM   1376  C   LYS H 179       3.561  13.516  25.729  1.00 49.80           C  
ATOM   1377  O   LYS H 179       2.715  13.930  24.937  1.00 50.60           O  
ATOM   1378  N   ASP H 180       3.453  12.320  26.346  1.00 48.75           N  
ATOM   1379  CA  ASP H 180       2.297  11.487  26.170  1.00 49.79           C  
ATOM   1380  CB  ASP H 180       2.606  10.147  25.475  1.00 52.27           C  
ATOM   1381  CG  ASP H 180       1.285   9.483  25.113  1.00 57.26           C  
ATOM   1382  OD1 ASP H 180       0.480   9.212  26.042  1.00 62.27           O  
ATOM   1383  OD2 ASP H 180       1.067   9.230  23.899  1.00 57.59           O1-
ATOM   1384  C   ASP H 180       1.771  11.191  27.543  1.00 54.69           C  
ATOM   1385  O   ASP H 180       2.315  10.357  28.264  1.00 51.10           O  
ATOM   1386  N   ALA H 181       0.690  11.888  27.939  1.00 51.42           N  
ATOM   1387  CA  ALA H 181       0.107  11.741  29.243  1.00 54.35           C  
ATOM   1388  CB  ALA H 181      -1.033  12.739  29.497  1.00 59.37           C  
ATOM   1389  C   ALA H 181      -0.446  10.360  29.418  1.00 55.40           C  
ATOM   1390  O   ALA H 181      -0.344   9.777  30.496  1.00 59.12           O  
ATOM   1391  N   SER H 182      -1.068   9.806  28.363  1.00 55.75           N  
ATOM   1392  CA  SER H 182      -1.688   8.512  28.457  1.00 56.54           C  
ATOM   1393  CB  SER H 182      -2.289   8.067  27.117  1.00 61.08           C  
ATOM   1394  OG  SER H 182      -3.187   9.058  26.645  1.00 67.98           O  
ATOM   1395  C   SER H 182      -0.647   7.498  28.813  1.00 57.24           C  
ATOM   1396  O   SER H 182      -0.809   6.730  29.761  1.00 61.00           O  
ATOM   1397  N   LYS H 183       0.444   7.477  28.026  1.00 55.24           N  
ATOM   1398  CA  LYS H 183       1.551   6.572  28.180  1.00 53.02           C  
ATOM   1399  CB  LYS H 183       2.526   6.572  26.992  1.00 53.88           C  
ATOM   1400  CG  LYS H 183       1.965   5.888  25.745  1.00 69.36           C  
ATOM   1401  CD  LYS H 183       2.805   6.140  24.493  0.80 71.87           C  
ATOM   1402  CE  LYS H 183       2.268   5.445  23.243  1.00 76.16           C  
ATOM   1403  NZ  LYS H 183       3.026   5.900  22.056  1.00 81.87           N1+
ATOM   1404  C   LYS H 183       2.336   6.910  29.409  1.00 55.11           C  
ATOM   1405  O   LYS H 183       3.031   6.055  29.957  1.00 54.66           O  
ATOM   1406  N   ASN H 184       2.263   8.175  29.869  1.00 51.38           N  
ATOM   1407  CA  ASN H 184       3.032   8.593  31.007  1.00 50.32           C  
ATOM   1408  CB  ASN H 184       2.824   7.675  32.226  1.00 52.32           C  
ATOM   1409  CG  ASN H 184       3.254   8.399  33.495  1.00 63.37           C  
ATOM   1410  OD1 ASN H 184       4.273   9.083  33.535  1.00 62.70           O  
ATOM   1411  ND2 ASN H 184       2.442   8.254  34.572  1.00 57.33           N  
ATOM   1412  C   ASN H 184       4.486   8.563  30.633  1.00 50.87           C  
ATOM   1413  O   ASN H 184       5.335   8.160  31.428  1.00 51.34           O  
ATOM   1414  N   GLN H 185       4.809   9.004  29.394  1.00 48.39           N  
ATOM   1415  CA  GLN H 185       6.172   8.998  28.931  1.00 46.88           C  
ATOM   1416  CB  GLN H 185       6.423   7.948  27.835  1.00 47.68           C  
ATOM   1417  CG  GLN H 185       6.164   6.496  28.236  1.00 57.12           C  
ATOM   1418  CD  GLN H 185       6.245   5.660  26.965  1.00 67.24           C  
ATOM   1419  OE1 GLN H 185       6.304   6.196  25.860  1.00 61.56           O  
ATOM   1420  NE2 GLN H 185       6.242   4.308  27.116  1.00 68.92           N  
ATOM   1421  C   GLN H 185       6.475  10.309  28.258  1.00 48.09           C  
ATOM   1422  O   GLN H 185       5.571  11.013  27.811  1.00 47.50           O  
ATOM   1423  N   PHE H 186       7.780  10.670  28.201  1.00 45.68           N  
ATOM   1424  CA  PHE H 186       8.261  11.840  27.515  1.00 42.94           C  
ATOM   1425  CB  PHE H 186       9.226  12.731  28.310  1.00 44.99           C  
ATOM   1426  CG  PHE H 186       8.526  13.298  29.474  1.00 45.62           C  
ATOM   1427  CD1 PHE H 186       7.846  14.480  29.354  1.00 46.16           C  
ATOM   1428  CD2 PHE H 186       8.565  12.647  30.677  1.00 44.41           C  
ATOM   1429  CE1 PHE H 186       7.191  15.009  30.431  1.00 46.75           C  
ATOM   1430  CE2 PHE H 186       7.909  13.172  31.763  1.00 43.31           C  
ATOM   1431  CZ  PHE H 186       7.221  14.349  31.628  1.00 45.72           C  
ATOM   1432  C   PHE H 186       9.170  11.323  26.455  1.00 43.96           C  
ATOM   1433  O   PHE H 186       9.896  10.358  26.688  1.00 44.76           O  
ATOM   1434  N   SER H 187       9.189  11.969  25.272  1.00 45.13           N  
ATOM   1435  CA  SER H 187      10.055  11.461  24.248  1.00 46.95           C  
ATOM   1436  CB  SER H 187       9.310  10.887  23.028  1.00 47.24           C  
ATOM   1437  OG  SER H 187       8.619  11.919  22.340  1.00 60.05           O  
ATOM   1438  C   SER H 187      10.948  12.558  23.760  1.00 46.49           C  
ATOM   1439  O   SER H 187      10.615  13.740  23.834  1.00 46.79           O  
ATOM   1440  N   LEU H 188      12.142  12.161  23.276  1.00 43.93           N  
ATOM   1441  CA  LEU H 188      13.117  13.058  22.729  1.00 43.88           C  
ATOM   1442  CB  LEU H 188      14.460  12.988  23.476  1.00 46.22           C  
ATOM   1443  CG  LEU H 188      15.563  13.876  22.878  1.00 48.18           C  
ATOM   1444  CD1 LEU H 188      15.267  15.367  23.089  1.00 46.92           C  
ATOM   1445  CD2 LEU H 188      16.953  13.453  23.373  1.00 47.01           C  
ATOM   1446  C   LEU H 188      13.396  12.602  21.331  1.00 46.66           C  
ATOM   1447  O   LEU H 188      13.625  11.416  21.094  1.00 47.54           O  
ATOM   1448  N   LYS H 189      13.363  13.536  20.357  1.00 44.32           N  
ATOM   1449  CA  LYS H 189      13.690  13.183  19.006  1.00 45.06           C  
ATOM   1450  CB  LYS H 189      12.511  13.294  18.026  1.00 46.87           C  
ATOM   1451  CG  LYS H 189      11.390  12.299  18.334  1.00 57.02           C  
ATOM   1452  CD  LYS H 189      10.124  12.509  17.502  1.00 64.37           C  
ATOM   1453  CE  LYS H 189      10.135  11.727  16.186  1.00111.84           C  
ATOM   1454  NZ  LYS H 189       9.987  10.278  16.456  1.00111.45           N1+
ATOM   1455  C   LYS H 189      14.766  14.123  18.549  1.00 47.34           C  
ATOM   1456  O   LYS H 189      14.607  15.342  18.597  1.00 50.44           O  
ATOM   1457  N   LEU H 190      15.907  13.562  18.103  1.00 42.90           N  
ATOM   1458  CA  LEU H 190      17.017  14.356  17.653  1.00 43.75           C  
ATOM   1459  CB  LEU H 190      18.290  14.013  18.462  1.00 42.41           C  
ATOM   1460  CG  LEU H 190      19.507  14.949  18.311  1.00 49.42           C  
ATOM   1461  CD1 LEU H 190      19.990  15.039  16.863  1.00 47.91           C  
ATOM   1462  CD2 LEU H 190      19.266  16.316  18.964  1.00 46.25           C  
ATOM   1463  C   LEU H 190      17.229  13.952  16.219  1.00 47.63           C  
ATOM   1464  O   LEU H 190      17.493  12.785  15.940  1.00 47.17           O  
ATOM   1465  N   THR H 191      17.105  14.897  15.263  1.00 45.50           N  
ATOM   1466  CA  THR H 191      17.212  14.541  13.870  1.00 45.14           C  
ATOM   1467  CB  THR H 191      16.272  15.314  12.992  1.00 49.51           C  
ATOM   1468  OG1 THR H 191      16.290  14.796  11.670  1.00  0.00           O  
ATOM   1469  CG2 THR H 191      16.696  16.792  12.988  1.00  0.00           C  
ATOM   1470  C   THR H 191      18.601  14.782  13.355  1.00 49.05           C  
ATOM   1471  O   THR H 191      19.406  15.470  13.979  1.00 48.22           O  
ATOM   1472  N   SER H 192      18.901  14.197  12.174  1.00 49.16           N  
ATOM   1473  CA  SER H 192      20.150  14.356  11.477  1.00 49.32           C  
ATOM   1474  CB  SER H 192      20.302  15.740  10.827  1.00 52.59           C  
ATOM   1475  OG  SER H 192      19.292  15.930   9.847  1.00 58.56           O  
ATOM   1476  C   SER H 192      21.308  14.142  12.401  1.00 50.55           C  
ATOM   1477  O   SER H 192      22.170  15.010  12.529  1.00 50.07           O  
ATOM   1478  N   LEU H 193      21.381  12.967  13.056  1.00 47.48           N  
ATOM   1479  CA  LEU H 193      22.452  12.734  13.988  1.00 47.12           C  
ATOM   1480  CB  LEU H 193      22.288  11.517  14.917  1.00 47.39           C  
ATOM   1481  CG  LEU H 193      21.138  11.630  15.926  1.00  0.00           C  
ATOM   1482  CD1 LEU H 193      19.787  11.491  15.230  1.00  0.00           C  
ATOM   1483  CD2 LEU H 193      21.304  10.654  17.097  1.00  0.00           C  
ATOM   1484  C   LEU H 193      23.753  12.515  13.290  1.00 51.79           C  
ATOM   1485  O   LEU H 193      23.815  12.049  12.153  1.00 50.06           O  
ATOM   1486  N   THR H 194      24.839  12.874  14.002  1.00 47.12           N  
ATOM   1487  CA  THR H 194      26.184  12.694  13.546  1.00 50.10           C  
ATOM   1488  CB  THR H 194      26.896  13.981  13.238  1.00 52.79           C  
ATOM   1489  OG1 THR H 194      26.967  14.794  14.400  1.00 53.76           O  
ATOM   1490  CG2 THR H 194      26.137  14.718  12.121  1.00 53.17           C  
ATOM   1491  C   THR H 194      26.920  12.022  14.666  1.00 51.11           C  
ATOM   1492  O   THR H 194      26.326  11.603  15.658  1.00 50.47           O  
ATOM   1493  N   ALA H 195      28.249  11.899  14.516  1.00 52.62           N  
ATOM   1494  CA  ALA H 195      29.126  11.255  15.457  1.00 52.47           C  
ATOM   1495  CB  ALA H 195      30.583  11.207  14.970  1.00 55.37           C  
ATOM   1496  C   ALA H 195      29.112  11.985  16.769  1.00 54.19           C  
ATOM   1497  O   ALA H 195      29.297  11.384  17.825  1.00 53.69           O  
ATOM   1498  N   ALA H 196      28.927  13.315  16.727  1.00 48.07           N  
ATOM   1499  CA  ALA H 196      28.954  14.169  17.885  1.00 50.14           C  
ATOM   1500  CB  ALA H 196      28.740  15.652  17.536  1.00 50.24           C  
ATOM   1501  C   ALA H 196      27.874  13.773  18.845  1.00 48.13           C  
ATOM   1502  O   ALA H 196      28.014  13.960  20.050  1.00 52.19           O  
ATOM   1503  N   ASP H 197      26.748  13.269  18.315  1.00 44.21           N  
ATOM   1504  CA  ASP H 197      25.566  12.884  19.034  1.00 43.48           C  
ATOM   1505  CB  ASP H 197      24.373  12.642  18.097  1.00 45.18           C  
ATOM   1506  CG  ASP H 197      23.974  14.006  17.550  1.00 52.68           C  
ATOM   1507  OD1 ASP H 197      23.697  14.913  18.378  1.00 47.98           O  
ATOM   1508  OD2 ASP H 197      23.960  14.169  16.301  1.00 52.73           O1-
ATOM   1509  C   ASP H 197      25.771  11.657  19.879  1.00 48.78           C  
ATOM   1510  O   ASP H 197      24.907  11.333  20.691  1.00 48.56           O  
ATOM   1511  N   THR H 198      26.848  10.875  19.664  1.00 44.57           N  
ATOM   1512  CA  THR H 198      27.008   9.719  20.505  1.00 43.05           C  
ATOM   1513  CB  THR H 198      28.166   8.830  20.144  1.00 47.73           C  
ATOM   1514  OG1 THR H 198      29.383   9.559  20.161  1.00 48.53           O  
ATOM   1515  CG2 THR H 198      27.927   8.223  18.759  1.00 47.93           C  
ATOM   1516  C   THR H 198      27.200  10.178  21.912  1.00 46.06           C  
ATOM   1517  O   THR H 198      28.081  10.986  22.203  1.00 47.68           O  
ATOM   1518  N   ALA H 199      26.355   9.668  22.834  1.00 43.13           N  
ATOM   1519  CA  ALA H 199      26.473  10.081  24.201  1.00 42.87           C  
ATOM   1520  CB  ALA H 199      26.161  11.572  24.417  1.00 41.39           C  
ATOM   1521  C   ALA H 199      25.496   9.303  25.023  1.00 43.65           C  
ATOM   1522  O   ALA H 199      24.709   8.514  24.502  1.00 44.55           O  
ATOM   1523  N   VAL H 200      25.565   9.486  26.356  1.00 42.33           N  
ATOM   1524  CA  VAL H 200      24.628   8.864  27.239  1.00 39.98           C  
ATOM   1525  CB  VAL H 200      25.214   8.482  28.568  1.00 41.31           C  
ATOM   1526  CG1 VAL H 200      24.096   7.889  29.443  1.00 40.58           C  
ATOM   1527  CG2 VAL H 200      26.395   7.527  28.331  1.00 41.46           C  
ATOM   1528  C   VAL H 200      23.582   9.904  27.479  1.00 41.56           C  
ATOM   1529  O   VAL H 200      23.892  11.021  27.888  1.00 39.59           O  
ATOM   1530  N   TYR H 201      22.304   9.557  27.232  1.00 40.00           N  
ATOM   1531  CA  TYR H 201      21.245  10.513  27.368  1.00 38.90           C  
ATOM   1532  CB  TYR H 201      20.226  10.457  26.216  1.00 41.50           C  
ATOM   1533  CG  TYR H 201      20.888  10.966  24.979  1.00 40.76           C  
ATOM   1534  CD1 TYR H 201      21.809  10.202  24.298  1.00 41.54           C  
ATOM   1535  CD2 TYR H 201      20.570  12.212  24.490  1.00 43.51           C  
ATOM   1536  CE1 TYR H 201      22.408  10.681  23.156  1.00 40.26           C  
ATOM   1537  CE2 TYR H 201      21.166  12.696  23.348  1.00 43.06           C  
ATOM   1538  CZ  TYR H 201      22.087  11.929  22.679  1.00 41.35           C  
ATOM   1539  OH  TYR H 201      22.702  12.420  21.506  1.00 43.41           O  
ATOM   1540  C   TYR H 201      20.507  10.237  28.636  1.00 41.42           C  
ATOM   1541  O   TYR H 201      20.205   9.089  28.957  1.00 41.28           O  
ATOM   1542  N   TYR H 202      20.212  11.308  29.406  1.00 40.09           N  
ATOM   1543  CA  TYR H 202      19.516  11.137  30.649  1.00 38.91           C  
ATOM   1544  CB  TYR H 202      20.230  11.695  31.895  1.00 39.65           C  
ATOM   1545  CG  TYR H 202      21.553  11.055  32.141  1.00 39.17           C  
ATOM   1546  CD1 TYR H 202      21.651   9.846  32.787  1.00 41.48           C  
ATOM   1547  CD2 TYR H 202      22.707  11.674  31.728  1.00 38.94           C  
ATOM   1548  CE1 TYR H 202      22.875   9.266  33.021  1.00 40.59           C  
ATOM   1549  CE2 TYR H 202      23.934  11.098  31.960  1.00 40.99           C  
ATOM   1550  CZ  TYR H 202      24.023   9.892  32.608  1.00 40.86           C  
ATOM   1551  OH  TYR H 202      25.281   9.298  32.847  1.00 46.89           O  
ATOM   1552  C   TYR H 202      18.267  11.960  30.595  1.00 40.84           C  
ATOM   1553  O   TYR H 202      18.226  13.007  29.951  1.00 41.68           O  
ATOM   1554  N   CYS H 203      17.199  11.474  31.255  1.00 39.54           N  
ATOM   1555  CA  CYS H 203      16.015  12.262  31.421  1.00 39.64           C  
ATOM   1556  CB  CYS H 203      14.691  11.575  30.998  1.00 41.25           C  
ATOM   1557  SG  CYS H 203      14.344   9.990  31.820  1.00 44.91           S  
ATOM   1558  C   CYS H 203      15.970  12.584  32.883  1.00 41.01           C  
ATOM   1559  O   CYS H 203      16.336  11.758  33.718  1.00 41.11           O  
ATOM   1560  N   ALA H 204      15.558  13.820  33.233  1.00 38.76           N  
ATOM   1561  CA  ALA H 204      15.542  14.199  34.620  1.00 39.31           C  
ATOM   1562  CB  ALA H 204      16.785  14.999  35.045  1.00 38.95           C  
ATOM   1563  C   ALA H 204      14.351  15.073  34.865  1.00 38.48           C  
ATOM   1564  O   ALA H 204      13.739  15.596  33.933  1.00 39.56           O  
ATOM   1565  N   ARG H 205      13.962  15.231  36.148  1.00 37.95           N  
ATOM   1566  CA  ARG H 205      12.859  16.110  36.413  1.00 37.30           C  
ATOM   1567  CB  ARG H 205      11.860  15.624  37.469  1.00 34.52           C  
ATOM   1568  CG  ARG H 205      10.684  16.594  37.573  1.00 37.70           C  
ATOM   1569  CD  ARG H 205       9.592  16.168  38.541  1.00 39.82           C  
ATOM   1570  NE  ARG H 205      10.254  15.840  39.825  1.00 41.76           N  
ATOM   1571  CZ  ARG H 205      10.497  14.538  40.133  1.00 45.37           C  
ATOM   1572  NH1 ARG H 205      10.177  13.561  39.236  1.00 43.13           N1+
ATOM   1573  NH2 ARG H 205      11.049  14.219  41.341  1.00 40.61           N  
ATOM   1574  C   ARG H 205      13.414  17.426  36.868  1.00 37.98           C  
ATOM   1575  O   ARG H 205      14.235  17.465  37.782  1.00 39.15           O  
ATOM   1576  N   ASP H 206      12.975  18.529  36.214  1.00 36.13           N  
ATOM   1577  CA  ASP H 206      13.411  19.869  36.510  1.00 36.70           C  
ATOM   1578  CB  ASP H 206      13.359  20.816  35.297  1.00 36.97           C  
ATOM   1579  CG  ASP H 206      14.020  22.142  35.654  1.00 37.40           C  
ATOM   1580  OD1 ASP H 206      13.668  22.739  36.705  1.00  0.00           O  
ATOM   1581  OD2 ASP H 206      14.886  22.586  34.853  1.00  0.00           O1-
ATOM   1582  C   ASP H 206      12.483  20.414  37.531  1.00 39.05           C  
ATOM   1583  O   ASP H 206      11.273  20.519  37.330  1.00 39.47           O  
ATOM   1584  N   ALA H 207      13.063  20.632  38.741  1.00 42.46           N  
ATOM   1585  CA  ALA H 207      12.473  20.682  40.067  1.00 43.57           C  
ATOM   1586  CB  ALA H 207      13.559  20.896  41.131  1.00 40.57           C  
ATOM   1587  C   ALA H 207      11.360  21.655  40.332  1.00 44.46           C  
ATOM   1588  O   ALA H 207      10.388  21.233  40.954  1.00 44.07           O  
ATOM   1589  N   ILE H 208      11.440  22.930  39.892  1.00 44.85           N  
ATOM   1590  CA  ILE H 208      10.472  23.969  40.200  1.00 46.54           C  
ATOM   1591  CB  ILE H 208      10.363  25.050  39.159  1.00 45.85           C  
ATOM   1592  CG1 ILE H 208      11.707  25.664  38.787  1.00  0.00           C  
ATOM   1593  CG2 ILE H 208       9.344  26.074  39.686  1.00  0.00           C  
ATOM   1594  CD1 ILE H 208      11.637  26.590  37.571  1.00  0.00           C  
ATOM   1595  C   ILE H 208       9.065  23.460  40.178  1.00 47.08           C  
ATOM   1596  O   ILE H 208       8.664  22.710  39.291  1.00 47.02           O  
ATOM   1597  N   VAL H 209       8.282  23.806  41.212  1.00 47.95           N  
ATOM   1598  CA  VAL H 209       6.876  23.549  41.145  1.00 48.48           C  
ATOM   1599  CB  VAL H 209       6.408  22.433  42.028  1.00 48.51           C  
ATOM   1600  CG1 VAL H 209       4.873  22.371  41.954  1.00 51.91           C  
ATOM   1601  CG2 VAL H 209       7.095  21.133  41.574  1.00 52.99           C  
ATOM   1602  C   VAL H 209       6.249  24.818  41.619  1.00 49.44           C  
ATOM   1603  O   VAL H 209       6.070  25.030  42.816  1.00 49.14           O  
ATOM   1604  N   MET H 210       5.874  25.684  40.664  1.00 50.30           N  
ATOM   1605  CA  MET H 210       5.348  26.986  40.951  1.00 51.71           C  
ATOM   1606  CB  MET H 210       5.077  27.809  39.680  1.00 40.53           C  
ATOM   1607  CG  MET H 210       6.316  28.047  38.812  1.00 34.32           C  
ATOM   1608  SD  MET H 210       6.884  26.569  37.920  1.00  0.00           S  
ATOM   1609  CE  MET H 210       8.164  27.427  36.959  1.00  0.00           C  
ATOM   1610  C   MET H 210       4.040  26.850  41.652  1.00 52.02           C  
ATOM   1611  O   MET H 210       3.732  27.620  42.559  1.00 52.25           O  
ATOM   1612  N   VAL H 211       3.240  25.843  41.262  1.00 52.55           N  
ATOM   1613  CA  VAL H 211       1.915  25.707  41.788  1.00 53.57           C  
ATOM   1614  CB  VAL H 211       1.210  24.478  41.284  1.00 41.53           C  
ATOM   1615  CG1 VAL H 211      -0.160  24.372  41.983  1.00  0.00           C  
ATOM   1616  CG2 VAL H 211       1.131  24.554  39.747  1.00  0.00           C  
ATOM   1617  C   VAL H 211       1.997  25.620  43.281  1.00 53.76           C  
ATOM   1618  O   VAL H 211       1.212  26.255  43.981  1.00 54.23           O  
ATOM   1619  N   PHE H 212       2.962  24.832  43.789  1.00 54.05           N  
ATOM   1620  CA  PHE H 212       3.208  24.603  45.188  1.00 54.79           C  
ATOM   1621  CB  PHE H 212       4.071  23.369  45.488  1.00 44.81           C  
ATOM   1622  CG  PHE H 212       3.173  22.188  45.353  1.00 48.58           C  
ATOM   1623  CD1 PHE H 212       2.290  21.885  46.365  1.00 39.27           C  
ATOM   1624  CD2 PHE H 212       3.205  21.382  44.237  1.00 40.16           C  
ATOM   1625  CE1 PHE H 212       1.450  20.802  46.268  1.00  0.00           C  
ATOM   1626  CE2 PHE H 212       2.366  20.296  44.135  1.00  0.00           C  
ATOM   1627  CZ  PHE H 212       1.486  20.003  45.150  1.00 76.59           C  
ATOM   1628  C   PHE H 212       3.825  25.801  45.845  1.00 53.72           C  
ATOM   1629  O   PHE H 212       3.842  25.872  47.069  1.00 54.48           O  
ATOM   1630  N   THR H 213       4.389  26.729  45.050  1.00 52.26           N  
ATOM   1631  CA  THR H 213       5.116  27.911  45.452  1.00 51.25           C  
ATOM   1632  CB  THR H 213       4.478  28.801  46.490  1.00 52.00           C  
ATOM   1633  OG1 THR H 213       4.532  28.230  47.789  1.00  0.00           O  
ATOM   1634  CG2 THR H 213       3.019  29.047  46.072  1.00  0.00           C  
ATOM   1635  C   THR H 213       6.445  27.486  45.969  1.00 49.52           C  
ATOM   1636  O   THR H 213       7.072  28.192  46.758  1.00 49.15           O  
ATOM   1637  N   ASP H 214       6.904  26.303  45.519  1.00 48.13           N  
ATOM   1638  CA  ASP H 214       8.222  25.828  45.821  1.00 46.65           C  
ATOM   1639  CB  ASP H 214       8.280  24.317  46.124  1.00 46.80           C  
ATOM   1640  CG  ASP H 214       7.559  24.047  47.440  1.00 40.53           C  
ATOM   1641  OD1 ASP H 214       6.953  25.000  47.996  1.00  0.00           O  
ATOM   1642  OD2 ASP H 214       7.602  22.876  47.905  1.00  0.00           O1-
ATOM   1643  C   ASP H 214       8.985  26.036  44.552  1.00 45.60           C  
ATOM   1644  O   ASP H 214       8.623  25.483  43.514  1.00 44.71           O  
ATOM   1645  N   MET H 215      10.059  26.850  44.586  1.00 45.26           N  
ATOM   1646  CA  MET H 215      10.764  27.102  43.364  1.00 44.72           C  
ATOM   1647  CB  MET H 215      11.053  28.587  43.069  1.00 45.36           C  
ATOM   1648  CG  MET H 215      12.150  29.211  43.938  1.00 53.72           C  
ATOM   1649  SD  MET H 215      11.636  29.744  45.599  1.00  0.00           S  
ATOM   1650  CE  MET H 215      11.079  31.384  45.048  1.00  0.00           C  
ATOM   1651  C   MET H 215      12.085  26.402  43.428  1.00 44.49           C  
ATOM   1652  O   MET H 215      12.654  26.204  44.501  1.00 44.83           O  
ATOM   1653  N   ARG H 216      12.586  25.981  42.251  1.00 42.72           N  
ATOM   1654  CA  ARG H 216      13.832  25.285  42.153  1.00 42.33           C  
ATOM   1655  CB  ARG H 216      13.682  23.759  42.305  1.00 42.44           C  
ATOM   1656  CG  ARG H 216      13.102  23.357  43.666  1.00 36.53           C  
ATOM   1657  CD  ARG H 216      12.814  21.859  43.807  1.00  0.00           C  
ATOM   1658  NE  ARG H 216      12.142  21.636  45.115  1.00  0.00           N  
ATOM   1659  CZ  ARG H 216      11.094  20.765  45.200  1.00  0.00           C  
ATOM   1660  NH1 ARG H 216      10.673  20.077  44.098  1.00  0.00           N1+
ATOM   1661  NH2 ARG H 216      10.453  20.593  46.393  1.00  0.00           N  
ATOM   1662  C   ARG H 216      14.333  25.551  40.774  1.00 41.88           C  
ATOM   1663  O   ARG H 216      13.915  26.506  40.127  1.00 42.70           O  
ATOM   1664  N   GLY H 217      15.292  24.743  40.300  1.00 41.06           N  
ATOM   1665  CA  GLY H 217      15.791  24.868  38.958  1.00 40.55           C  
ATOM   1666  C   GLY H 217      16.791  23.784  38.835  1.00 40.36           C  
ATOM   1667  O   GLY H 217      17.710  23.839  38.020  1.00 41.46           O  
ATOM   1668  N   ARG H 218      16.610  22.736  39.655  1.00 39.68           N  
ATOM   1669  CA  ARG H 218      17.575  21.690  39.631  1.00 39.24           C  
ATOM   1670  CB  ARG H 218      18.297  21.482  40.976  1.00 38.88           C  
ATOM   1671  CG  ARG H 218      17.382  21.134  42.153  1.00 38.40           C  
ATOM   1672  CD  ARG H 218      18.100  21.194  43.505  1.00  0.00           C  
ATOM   1673  NE  ARG H 218      17.147  20.717  44.546  1.00  0.00           N  
ATOM   1674  CZ  ARG H 218      16.260  21.578  45.127  1.00  0.00           C  
ATOM   1675  NH1 ARG H 218      16.225  22.892  44.754  1.00  0.00           N1+
ATOM   1676  NH2 ARG H 218      15.400  21.114  46.078  1.00  0.00           N  
ATOM   1677  C   ARG H 218      16.898  20.420  39.243  1.00 38.99           C  
ATOM   1678  O   ARG H 218      15.672  20.313  39.269  1.00 39.06           O  
ATOM   1679  N   VAL H 219      17.710  19.440  38.807  1.00 38.10           N  
ATOM   1680  CA  VAL H 219      17.202  18.153  38.437  1.00 37.57           C  
ATOM   1681  CB  VAL H 219      17.952  17.552  37.280  1.00 36.99           C  
ATOM   1682  CG1 VAL H 219      17.633  18.346  36.002  1.00  0.00           C  
ATOM   1683  CG2 VAL H 219      19.451  17.600  37.610  1.00  0.00           C  
ATOM   1684  C   VAL H 219      17.330  17.269  39.642  1.00 37.64           C  
ATOM   1685  O   VAL H 219      18.398  16.763  39.984  1.00 37.00           O  
ATOM   1686  N   ASP H 220      16.195  17.082  40.326  1.00 38.13           N  
ATOM   1687  CA  ASP H 220      16.119  16.355  41.557  1.00 39.39           C  
ATOM   1688  CB  ASP H 220      14.721  16.527  42.180  1.00 40.01           C  
ATOM   1689  CG  ASP H 220      14.761  15.966  43.582  1.00 41.15           C  
ATOM   1690  OD1 ASP H 220      15.871  15.535  43.992  1.00 42.74           O  
ATOM   1691  OD2 ASP H 220      13.701  15.955  44.263  1.00 41.99           O1-
ATOM   1692  C   ASP H 220      16.369  14.891  41.376  1.00 39.93           C  
ATOM   1693  O   ASP H 220      17.143  14.274  42.101  1.00 40.36           O  
ATOM   1694  N   VAL H 221      15.699  14.320  40.378  1.00 43.07           N  
ATOM   1695  CA  VAL H 221      15.582  12.927  40.037  1.00 43.04           C  
ATOM   1696  CB  VAL H 221      14.175  12.406  40.065  1.00 44.50           C  
ATOM   1697  CG1 VAL H 221      13.641  12.517  41.501  1.00 30.60           C  
ATOM   1698  CG2 VAL H 221      13.347  13.167  39.018  1.00 27.26           C  
ATOM   1699  C   VAL H 221      16.097  12.717  38.648  1.00 44.35           C  
ATOM   1700  O   VAL H 221      15.768  13.476  37.737  1.00 43.63           O  
ATOM   1701  N   TRP H 222      16.911  11.654  38.455  1.00 42.18           N  
ATOM   1702  CA  TRP H 222      17.504  11.381  37.173  1.00 44.29           C  
ATOM   1703  CB  TRP H 222      19.036  11.527  37.172  1.00 43.77           C  
ATOM   1704  CG  TRP H 222      19.559  12.930  37.356  1.00 41.74           C  
ATOM   1705  CD2 TRP H 222      20.254  13.677  36.347  1.00 42.14           C  
ATOM   1706  CD1 TRP H 222      19.541  13.716  38.473  1.00 43.65           C  
ATOM   1707  NE1 TRP H 222      20.184  14.901  38.222  1.00 42.70           N  
ATOM   1708  CE2 TRP H 222      20.629  14.894  36.915  1.00 44.63           C  
ATOM   1709  CE3 TRP H 222      20.563  13.370  35.052  1.00 41.52           C  
ATOM   1710  CZ2 TRP H 222      21.322  15.825  36.196  1.00 43.40           C  
ATOM   1711  CZ3 TRP H 222      21.255  14.316  34.328  1.00 42.77           C  
ATOM   1712  CH2 TRP H 222      21.628  15.519  34.889  1.00 43.10           C  
ATOM   1713  C   TRP H 222      17.252   9.945  36.804  1.00 45.71           C  
ATOM   1714  O   TRP H 222      17.056   9.092  37.667  1.00 47.17           O  
ATOM   1715  N   GLY H 223      17.252   9.651  35.484  1.00 44.21           N  
ATOM   1716  CA  GLY H 223      17.084   8.307  35.004  1.00 43.91           C  
ATOM   1717  C   GLY H 223      18.425   7.639  35.078  1.00 48.78           C  
ATOM   1718  O   GLY H 223      19.422   8.265  35.435  1.00 49.25           O  
ATOM   1719  N   PRO H 224      18.462   6.364  34.787  1.00 47.78           N  
ATOM   1720  CA  PRO H 224      19.708   5.636  34.805  1.00 47.65           C  
ATOM   1721  CD  PRO H 224      17.333   5.513  35.126  0.80 66.33           C  
ATOM   1722  CB  PRO H 224      19.327   4.157  34.806  1.00 50.21           C  
ATOM   1723  CG  PRO H 224      17.940   4.144  35.474  0.80 55.31           C  
ATOM   1724  C   PRO H 224      20.657   6.013  33.707  1.00 48.93           C  
ATOM   1725  O   PRO H 224      21.863   5.840  33.884  1.00 49.68           O  
ATOM   1726  N   GLY H 225      20.140   6.497  32.562  1.00 47.27           N  
ATOM   1727  CA  GLY H 225      20.971   6.908  31.464  1.00 46.02           C  
ATOM   1728  C   GLY H 225      21.054   5.797  30.459  1.00 47.83           C  
ATOM   1729  O   GLY H 225      21.214   4.633  30.824  1.00 49.42           O  
ATOM   1730  N   ILE H 226      20.955   6.139  29.151  1.00 46.03           N  
ATOM   1731  CA  ILE H 226      21.077   5.136  28.126  1.00 46.64           C  
ATOM   1732  CB  ILE H 226      19.813   4.835  27.367  1.00 49.94           C  
ATOM   1733  CG1 ILE H 226      19.324   6.057  26.572  1.00  0.00           C  
ATOM   1734  CG2 ILE H 226      18.782   4.290  28.371  1.00 64.17           C  
ATOM   1735  CD1 ILE H 226      18.882   7.223  27.448  1.00  0.00           C  
ATOM   1736  C   ILE H 226      22.095   5.595  27.125  1.00 47.38           C  
ATOM   1737  O   ILE H 226      22.102   6.751  26.704  1.00 46.81           O  
ATOM   1738  N   LEU H 227      22.994   4.678  26.714  1.00 46.64           N  
ATOM   1739  CA  LEU H 227      24.027   5.016  25.776  1.00 47.23           C  
ATOM   1740  CB  LEU H 227      25.265   4.108  25.893  1.00 50.10           C  
ATOM   1741  CG  LEU H 227      26.359   4.396  24.847  1.00 53.10           C  
ATOM   1742  CD1 LEU H 227      26.970   5.793  25.020  1.00 49.76           C  
ATOM   1743  CD2 LEU H 227      27.418   3.284  24.838  1.00 55.24           C  
ATOM   1744  C   LEU H 227      23.497   4.869  24.386  1.00 49.49           C  
ATOM   1745  O   LEU H 227      22.860   3.873  24.047  1.00 50.01           O  
ATOM   1746  N   VAL H 228      23.747   5.890  23.542  1.00 45.73           N  
ATOM   1747  CA  VAL H 228      23.345   5.813  22.167  1.00 46.35           C  
ATOM   1748  CB  VAL H 228      22.336   6.854  21.784  1.00 49.16           C  
ATOM   1749  CG1 VAL H 228      22.093   6.766  20.269  1.00 48.33           C  
ATOM   1750  CG2 VAL H 228      21.068   6.630  22.623  1.00 48.60           C  
ATOM   1751  C   VAL H 228      24.570   6.041  21.341  1.00 49.14           C  
ATOM   1752  O   VAL H 228      25.287   7.023  21.534  1.00 48.71           O  
ATOM   1753  N   THR H 229      24.845   5.130  20.386  1.00 47.45           N  
ATOM   1754  CA  THR H 229      26.016   5.288  19.575  1.00 48.54           C  
ATOM   1755  CB  THR H 229      26.940   4.106  19.622  1.00 51.43           C  
ATOM   1756  OG1 THR H 229      27.343   3.856  20.959  1.00 50.23           O  
ATOM   1757  CG2 THR H 229      28.173   4.415  18.757  1.00 49.42           C  
ATOM   1758  C   THR H 229      25.579   5.455  18.155  1.00 50.05           C  
ATOM   1759  O   THR H 229      24.686   4.757  17.678  1.00 53.48           O  
ATOM   1760  N   VAL H 230      26.213   6.409  17.445  1.00 49.28           N  
ATOM   1761  CA  VAL H 230      25.897   6.669  16.073  1.00 51.28           C  
ATOM   1762  CB  VAL H 230      25.944   8.132  15.739  1.00 52.32           C  
ATOM   1763  CG1 VAL H 230      25.695   8.300  14.233  1.00 52.17           C  
ATOM   1764  CG2 VAL H 230      24.935   8.876  16.628  1.00 49.88           C  
ATOM   1765  C   VAL H 230      26.953   6.002  15.255  1.00 55.65           C  
ATOM   1766  O   VAL H 230      28.138   6.312  15.384  1.00 53.33           O  
ATOM   1767  N   SER H 231      26.553   5.046  14.395  1.00 52.98           N  
ATOM   1768  CA  SER H 231      27.524   4.380  13.578  1.00 59.79           C  
ATOM   1769  CB  SER H 231      28.334   3.313  14.333  1.00 65.52           C  
ATOM   1770  OG  SER H 231      29.269   2.699  13.459  0.80 69.23           O  
ATOM   1771  C   SER H 231      26.789   3.682  12.482  1.00 60.46           C  
ATOM   1772  O   SER H 231      25.578   3.486  12.563  1.00 60.52           O  
ATOM   1773  N   SER H 232      27.501   3.293  11.409  1.00 62.71           N  
ATOM   1774  CA  SER H 232      26.817   2.599  10.360  1.00 60.94           C  
ATOM   1775  CB  SER H 232      27.533   2.667   9.002  1.00 63.92           C  
ATOM   1776  OG  SER H 232      28.776   1.986   9.068  1.00 68.63           O  
ATOM   1777  C   SER H 232      26.741   1.136  10.779  1.00 70.26           C  
ATOM   1778  O   SER H 232      27.066   0.263   9.934  1.00 67.13           O  
ATOM   1779  OXT SER H 232      26.360   0.871  11.952  1.00  0.00           O1-
TER    1780      SER H 232 
CONECT  157  662
CONECT  662  157
CONECT  980 1557
CONECT 1557  980
END
