# Supplementary material for: Fully automated antibody structure prediction using BIOVIA tools: Validation study
Source: PLoS One. 2017 May 18;12(5):e0177923. doi: 10.1371/journal.pone.0177923 (PMC5436848; doi:10.1371/journal.pone.0177923)
Supplement: S2 Dataset — Predicted structures using the Top5 framework method, Chothia CDR definition with canonical filtering and generating 50 models. These were used in the comparison against predictions using no filtering. (ZIP) [file pone.0177923.s004.zip › 4NCC_12_FV_FinalModel.pdb]

REMARK   Accelrys Discovery Studio PDB file
REMARK   Created:  2015-04-10T06:19:07Z
SSBOND   1 CYS L   23    CYS L   87                                     
SSBOND   2 CYS H  127    CYS H  201                                     
ATOM      1  N   GLN L   1      26.010  32.910  26.266  1.00 51.01           N1+
ATOM      2  CA  GLN L   1      25.628  32.010  27.372  1.00 50.16           C  
ATOM      3  CB  GLN L   1      25.518  30.564  26.860  1.00 50.71           C  
ATOM      4  CG  GLN L   1      24.935  29.582  27.875  1.00 61.37           C  
ATOM      5  CD  GLN L   1      24.808  28.233  27.179  1.00 45.65           C  
ATOM      6  OE1 GLN L   1      25.657  27.855  26.375  1.00 48.08           O  
ATOM      7  NE2 GLN L   1      23.713  27.490  27.489  1.00 39.63           N  
ATOM      8  C   GLN L   1      26.656  32.094  28.448  1.00 45.65           C  
ATOM      9  O   GLN L   1      27.798  32.475  28.203  1.00 49.20           O  
ATOM     10  N   ILE L   2      26.268  31.740  29.683  1.00 42.57           N  
ATOM     11  CA  ILE L   2      27.183  31.867  30.772  1.00 41.16           C  
ATOM     12  CB  ILE L   2      26.519  31.933  32.113  1.00 40.04           C  
ATOM     13  CG1 ILE L   2      25.679  33.218  32.230  1.00 40.57           C  
ATOM     14  CG2 ILE L   2      27.625  31.832  33.176  1.00 34.96           C  
ATOM     15  CD1 ILE L   2      24.506  33.292  31.255  1.00 42.81           C  
ATOM     16  C   ILE L   2      28.104  30.696  30.759  1.00 36.65           C  
ATOM     17  O   ILE L   2      27.680  29.550  30.628  1.00 35.90           O  
ATOM     18  N   VAL L   3      29.414  30.986  30.878  1.00 35.56           N  
ATOM     19  CA  VAL L   3      30.421  29.968  30.857  1.00 34.97           C  
ATOM     20  CB  VAL L   3      31.668  30.406  30.145  1.00 37.46           C  
ATOM     21  CG1 VAL L   3      32.726  29.297  30.274  1.00 30.84           C  
ATOM     22  CG2 VAL L   3      31.308  30.767  28.696  1.00 30.11           C  
ATOM     23  C   VAL L   3      30.814  29.699  32.273  1.00 34.60           C  
ATOM     24  O   VAL L   3      31.158  30.618  33.015  1.00 33.79           O  
ATOM     25  N   LEU L   4      30.767  28.415  32.683  1.00 31.83           N  
ATOM     26  CA  LEU L   4      31.134  28.071  34.026  1.00 31.16           C  
ATOM     27  CB  LEU L   4      30.135  27.126  34.715  1.00 31.26           C  
ATOM     28  CG  LEU L   4      28.727  27.721  34.894  1.00 31.52           C  
ATOM     29  CD1 LEU L   4      27.790  26.725  35.597  1.00 26.35           C  
ATOM     30  CD2 LEU L   4      28.775  29.090  35.588  1.00 28.74           C  
ATOM     31  C   LEU L   4      32.431  27.329  33.970  1.00 32.25           C  
ATOM     32  O   LEU L   4      32.553  26.337  33.253  1.00 33.03           O  
ATOM     33  N   THR L   5      33.439  27.785  34.740  1.00 33.49           N  
ATOM     34  CA  THR L   5      34.701  27.105  34.702  1.00 27.98           C  
ATOM     35  CB  THR L   5      35.839  27.988  34.257  1.00 34.00           C  
ATOM     36  OG1 THR L   5      36.972  27.197  33.946  1.00 37.10           O  
ATOM     37  CG2 THR L   5      36.200  29.000  35.358  1.00 31.62           C  
ATOM     38  C   THR L   5      34.992  26.554  36.070  1.00 31.41           C  
ATOM     39  O   THR L   5      34.957  27.272  37.069  1.00 33.17           O  
ATOM     40  N   GLN L   6      35.278  25.237  36.146  1.00 28.09           N  
ATOM     41  CA  GLN L   6      35.554  24.625  37.417  1.00 31.25           C  
ATOM     42  CB  GLN L   6      34.896  23.249  37.599  1.00 29.86           C  
ATOM     43  CG  GLN L   6      33.372  23.373  37.659  1.00 25.69           C  
ATOM     44  CD  GLN L   6      32.770  22.027  38.021  1.00 23.66           C  
ATOM     45  OE1 GLN L   6      31.651  21.708  37.625  1.00 24.89           O  
ATOM     46  NE2 GLN L   6      33.523  21.217  38.810  1.00 21.05           N  
ATOM     47  C   GLN L   6      37.038  24.521  37.575  1.00 31.84           C  
ATOM     48  O   GLN L   6      37.751  24.151  36.643  1.00 33.10           O  
ATOM     49  N   SER L   7      37.526  24.880  38.779  1.00 34.06           N  
ATOM     50  CA  SER L   7      38.940  25.061  38.992  1.00 37.68           C  
ATOM     51  CB  SER L   7      39.265  25.882  40.241  1.00 43.86           C  
ATOM     52  OG  SER L   7      40.677  26.003  40.352  1.00 40.36           O  
ATOM     53  C   SER L   7      39.786  23.831  38.878  1.00 42.62           C  
ATOM     54  O   SER L   7      40.343  23.660  37.795  1.00 46.28           O  
ATOM     55  N   PRO L   8      39.991  22.936  39.822  1.00 36.89           N  
ATOM     56  CA  PRO L   8      40.853  21.893  39.378  1.00 34.26           C  
ATOM     57  CD  PRO L   8      40.237  23.232  41.234  1.00 31.45           C  
ATOM     58  CB  PRO L   8      41.385  21.191  40.619  1.00 36.14           C  
ATOM     59  CG  PRO L   8      41.384  22.308  41.673  1.00 30.26           C  
ATOM     60  C   PRO L   8      40.056  21.029  38.461  1.00 34.62           C  
ATOM     61  O   PRO L   8      38.962  20.626  38.842  1.00 34.41           O  
ATOM     62  N   ALA L   9      40.567  20.761  37.252  1.00 32.92           N  
ATOM     63  CA  ALA L   9      39.843  19.871  36.403  1.00 31.84           C  
ATOM     64  CB  ALA L   9      40.492  19.692  35.021  1.00 31.08           C  
ATOM     65  C   ALA L   9      39.888  18.552  37.097  1.00 31.18           C  
ATOM     66  O   ALA L   9      38.900  17.822  37.145  1.00 28.54           O  
ATOM     67  N   ILE L  10      41.071  18.214  37.645  1.00 29.57           N  
ATOM     68  CA  ILE L  10      41.222  16.989  38.374  1.00 30.39           C  
ATOM     69  CB  ILE L  10      41.834  15.887  37.565  1.00 31.37           C  
ATOM     70  CG1 ILE L  10      40.883  15.526  36.409  1.00 36.71           C  
ATOM     71  CG2 ILE L  10      42.122  14.704  38.498  1.00 29.28           C  
ATOM     72  CD1 ILE L  10      41.494  14.592  35.367  1.00 39.60           C  
ATOM     73  C   ILE L  10      42.055  17.274  39.586  1.00 32.90           C  
ATOM     74  O   ILE L  10      42.964  18.104  39.551  1.00 33.60           O  
ATOM     75  N   MET L  11      41.748  16.595  40.709  1.00 26.45           N  
ATOM     76  CA  MET L  11      42.431  16.893  41.934  1.00 29.18           C  
ATOM     77  CB  MET L  11      41.669  17.992  42.698  1.00 33.42           C  
ATOM     78  CG  MET L  11      42.289  18.451  44.011  1.00 37.20           C  
ATOM     79  SD  MET L  11      41.353  19.765  44.849  1.00 47.82           S  
ATOM     80  CE  MET L  11      42.448  19.795  46.296  1.00 43.45           C  
ATOM     81  C   MET L  11      42.451  15.645  42.769  1.00 29.75           C  
ATOM     82  O   MET L  11      41.555  14.809  42.675  1.00 28.67           O  
ATOM     83  N   SER L  12      43.495  15.470  43.604  1.00 30.05           N  
ATOM     84  CA  SER L  12      43.537  14.311  44.448  1.00 29.88           C  
ATOM     85  CB  SER L  12      44.654  13.311  44.086  1.00 33.69           C  
ATOM     86  OG  SER L  12      45.922  13.946  44.097  1.00 41.63           O  
ATOM     87  C   SER L  12      43.720  14.778  45.858  1.00 31.17           C  
ATOM     88  O   SER L  12      44.296  15.837  46.103  1.00 29.32           O  
ATOM     89  N   ALA L  13      43.181  14.013  46.831  1.00 30.49           N  
ATOM     90  CA  ALA L  13      43.312  14.402  48.205  1.00 31.00           C  
ATOM     91  CB  ALA L  13      42.210  15.364  48.684  1.00 32.51           C  
ATOM     92  C   ALA L  13      43.212  13.168  49.043  1.00 32.22           C  
ATOM     93  O   ALA L  13      42.628  12.166  48.634  1.00 30.18           O  
ATOM     94  N   SER L  14      43.816  13.203  50.245  1.00 29.56           N  
ATOM     95  CA  SER L  14      43.730  12.071  51.116  1.00 34.36           C  
ATOM     96  CB  SER L  14      45.008  11.807  51.936  1.00 26.62           C  
ATOM     97  OG  SER L  14      45.397  12.972  52.644  1.00 33.88           O  
ATOM     98  C   SER L  14      42.569  12.280  52.028  1.00 33.54           C  
ATOM     99  O   SER L  14      42.066  13.391  52.190  1.00 32.67           O  
ATOM    100  N   PRO L  15      42.125  11.214  52.624  1.00 32.86           N  
ATOM    101  CA  PRO L  15      40.990  11.297  53.488  1.00 33.15           C  
ATOM    102  CD  PRO L  15      42.296   9.883  52.076  1.00 36.01           C  
ATOM    103  CB  PRO L  15      40.548   9.853  53.754  1.00 31.28           C  
ATOM    104  CG  PRO L  15      41.665   8.980  53.146  1.00 33.78           C  
ATOM    105  C   PRO L  15      41.322  12.101  54.696  1.00 36.67           C  
ATOM    106  O   PRO L  15      42.433  11.987  55.209  1.00 36.65           O  
ATOM    107  N   GLY L  16      40.369  12.923  55.167  1.00 36.04           N  
ATOM    108  CA  GLY L  16      40.615  13.724  56.326  1.00 33.95           C  
ATOM    109  C   GLY L  16      41.069  15.089  55.899  1.00 36.64           C  
ATOM    110  O   GLY L  16      41.159  15.992  56.729  1.00 38.52           O  
ATOM    111  N   GLU L  17      41.374  15.284  54.598  1.00 34.03           N  
ATOM    112  CA  GLU L  17      41.804  16.581  54.146  1.00 36.59           C  
ATOM    113  CB  GLU L  17      42.666  16.580  52.867  1.00 39.44           C  
ATOM    114  CG  GLU L  17      44.128  16.171  53.057  1.00 46.88           C  
ATOM    115  CD  GLU L  17      44.849  16.405  51.732  1.00 35.42           C  
ATOM    116  OE1 GLU L  17      44.165  16.402  50.673  1.00 32.79           O  
ATOM    117  OE2 GLU L  17      46.094  16.598  51.763  1.00 38.32           O1-
ATOM    118  C   GLU L  17      40.609  17.413  53.819  1.00 37.57           C  
ATOM    119  O   GLU L  17      39.537  16.899  53.501  1.00 34.77           O  
ATOM    120  N   LYS L  18      40.765  18.748  53.909  1.00 35.68           N  
ATOM    121  CA  LYS L  18      39.684  19.603  53.531  1.00 37.98           C  
ATOM    122  CB  LYS L  18      39.683  20.961  54.254  1.00 41.92           C  
ATOM    123  CG  LYS L  18      38.393  21.758  54.050  1.00 47.32           C  
ATOM    124  CD  LYS L  18      38.217  22.899  55.053  1.00 53.02           C  
ATOM    125  CE  LYS L  18      39.134  24.092  54.783  1.00 50.36           C  
ATOM    126  NZ  LYS L  18      38.905  25.151  55.792  1.00 50.29           N1+
ATOM    127  C   LYS L  18      39.857  19.845  52.068  1.00 39.78           C  
ATOM    128  O   LYS L  18      40.966  20.118  51.610  1.00 39.11           O  
ATOM    129  N   VAL L  19      38.764  19.734  51.288  1.00 33.97           N  
ATOM    130  CA  VAL L  19      38.886  19.907  49.871  1.00 31.32           C  
ATOM    131  CB  VAL L  19      38.481  18.693  49.082  1.00 32.05           C  
ATOM    132  CG1 VAL L  19      38.547  19.048  47.588  1.00 32.39           C  
ATOM    133  CG2 VAL L  19      39.379  17.506  49.476  1.00 32.82           C  
ATOM    134  C   VAL L  19      37.982  21.020  49.456  1.00 31.60           C  
ATOM    135  O   VAL L  19      36.873  21.164  49.971  1.00 31.45           O  
ATOM    136  N   THR L  20      38.465  21.861  48.519  1.00 30.19           N  
ATOM    137  CA  THR L  20      37.673  22.947  48.029  1.00 27.02           C  
ATOM    138  CB  THR L  20      38.148  24.288  48.507  1.00 31.16           C  
ATOM    139  OG1 THR L  20      38.134  24.334  49.925  1.00 35.66           O  
ATOM    140  CG2 THR L  20      37.226  25.378  47.932  1.00 28.40           C  
ATOM    141  C   THR L  20      37.792  22.951  46.542  1.00 30.79           C  
ATOM    142  O   THR L  20      38.889  22.884  45.990  1.00 30.42           O  
ATOM    143  N   ILE L  21      36.642  23.024  45.852  1.00 29.36           N  
ATOM    144  CA  ILE L  21      36.653  23.105  44.424  1.00 28.17           C  
ATOM    145  CB  ILE L  21      36.086  21.889  43.742  1.00 29.51           C  
ATOM    146  CG1 ILE L  21      34.634  21.640  44.165  1.00 24.50           C  
ATOM    147  CG2 ILE L  21      37.025  20.701  44.012  1.00 24.10           C  
ATOM    148  CD1 ILE L  21      33.960  20.548  43.337  1.00 25.31           C  
ATOM    149  C   ILE L  21      35.862  24.323  44.071  1.00 28.87           C  
ATOM    150  O   ILE L  21      34.931  24.694  44.787  1.00 29.78           O  
ATOM    151  N   THR L  22      36.235  25.009  42.971  1.00 29.22           N  
ATOM    152  CA  THR L  22      35.561  26.242  42.686  1.00 29.28           C  
ATOM    153  CB  THR L  22      36.443  27.461  42.746  1.00 33.73           C  
ATOM    154  OG1 THR L  22      37.502  27.360  41.808  1.00 30.33           O  
ATOM    155  CG2 THR L  22      36.999  27.616  44.170  1.00 34.34           C  
ATOM    156  C   THR L  22      34.928  26.222  41.334  1.00 31.87           C  
ATOM    157  O   THR L  22      35.306  25.457  40.446  1.00 30.07           O  
ATOM    158  N   CYS L  23      33.894  27.075  41.186  1.00 30.22           N  
ATOM    159  CA  CYS L  23      33.189  27.255  39.951  1.00 31.37           C  
ATOM    160  CB  CYS L  23      31.774  26.615  39.989  1.00 32.71           C  
ATOM    161  SG  CYS L  23      30.817  26.741  38.443  1.00 44.41           S  
ATOM    162  C   CYS L  23      33.103  28.743  39.724  1.00 35.95           C  
ATOM    163  O   CYS L  23      32.675  29.496  40.600  1.00 32.84           O  
ATOM    164  N   SER L  24      33.550  29.221  38.540  1.00 34.87           N  
ATOM    165  CA  SER L  24      33.494  30.634  38.275  1.00 35.95           C  
ATOM    166  CB  SER L  24      34.863  31.299  38.056  1.00 36.64           C  
ATOM    167  OG  SER L  24      35.606  31.304  39.265  1.00 42.16           O  
ATOM    168  C   SER L  24      32.695  30.856  37.033  1.00 37.00           C  
ATOM    169  O   SER L  24      32.743  30.064  36.095  1.00 35.83           O  
ATOM    170  N   ALA L  25      31.948  31.978  36.999  1.00 33.74           N  
ATOM    171  CA  ALA L  25      31.067  32.267  35.904  1.00 34.78           C  
ATOM    172  CB  ALA L  25      29.622  32.549  36.352  1.00 34.44           C  
ATOM    173  C   ALA L  25      31.546  33.486  35.178  1.00 37.06           C  
ATOM    174  O   ALA L  25      32.159  34.382  35.756  1.00 34.43           O  
ATOM    175  N   SER L  26      31.240  33.494  33.869  1.00 59.15           N  
ATOM    176  CA  SER L  26      31.523  34.578  32.986  1.00 62.28           C  
ATOM    177  CB  SER L  26      31.198  34.253  31.518  1.00 62.52           C  
ATOM    178  OG  SER L  26      31.994  33.168  31.067  1.00 59.54           O  
ATOM    179  C   SER L  26      30.652  35.735  33.375  1.00 67.09           C  
ATOM    180  O   SER L  26      31.024  36.889  33.154  1.00 66.50           O  
ATOM    181  N   SER L  27      29.462  35.462  33.954  1.00 64.83           N  
ATOM    182  CA  SER L  27      28.573  36.537  34.309  1.00 64.08           C  
ATOM    183  CB  SER L  27      27.372  36.672  33.360  1.00 70.67           C  
ATOM    184  OG  SER L  27      26.504  35.557  33.507  1.00 78.07           O  
ATOM    185  C   SER L  27      28.015  36.274  35.678  1.00 62.55           C  
ATOM    186  O   SER L  27      28.062  35.152  36.177  1.00 58.48           O  
ATOM    187  N   SER L  28      27.457  37.317  36.325  1.00 63.34           N  
ATOM    188  CA  SER L  28      26.939  37.160  37.658  1.00 61.98           C  
ATOM    189  CB  SER L  28      26.535  38.489  38.322  1.00 65.64           C  
ATOM    190  OG  SER L  28      25.469  39.087  37.601  1.00 69.44           O  
ATOM    191  C   SER L  28      25.730  36.279  37.611  1.00 56.85           C  
ATOM    192  O   SER L  28      24.980  36.288  36.637  1.00 55.94           O  
ATOM    193  N   VAL L  29      25.522  35.476  38.678  1.00 53.32           N  
ATOM    194  CA  VAL L  29      24.403  34.575  38.752  1.00 53.59           C  
ATOM    195  CB  VAL L  29      24.771  33.146  38.478  1.00 53.29           C  
ATOM    196  CG1 VAL L  29      25.215  33.023  37.012  1.00 54.50           C  
ATOM    197  CG2 VAL L  29      25.859  32.722  39.480  1.00 52.41           C  
ATOM    198  C   VAL L  29      23.867  34.624  40.151  1.00 55.28           C  
ATOM    199  O   VAL L  29      24.612  34.842  41.105  1.00 59.84           O  
ATOM    200  N   SER L  30      22.537  34.455  40.304  1.00 54.11           N  
ATOM    201  CA  SER L  30      21.942  34.499  41.611  1.00 55.32           C  
ATOM    202  CB  SER L  30      20.407  34.611  41.595  1.00 52.98           C  
ATOM    203  OG  SER L  30      19.822  33.440  41.048  1.00 53.57           O  
ATOM    204  C   SER L  30      22.304  33.288  42.415  1.00 56.45           C  
ATOM    205  O   SER L  30      22.771  33.415  43.546  1.00 53.25           O  
ATOM    206  N   TYR L  31      22.100  32.076  41.855  1.00 57.06           N  
ATOM    207  CA  TYR L  31      22.395  30.880  42.595  1.00 58.81           C  
ATOM    208  CB  TYR L  31      21.190  30.111  43.179  1.00 60.51           C  
ATOM    209  CG  TYR L  31      20.649  30.796  44.386  1.00 69.54           C  
ATOM    210  CD1 TYR L  31      21.254  30.610  45.609  1.00 69.70           C  
ATOM    211  CD2 TYR L  31      19.548  31.618  44.307  1.00 72.07           C  
ATOM    212  CE1 TYR L  31      20.770  31.228  46.738  1.00 70.92           C  
ATOM    213  CE2 TYR L  31      19.058  32.239  45.433  1.00 71.18           C  
ATOM    214  CZ  TYR L  31      19.669  32.044  46.650  1.00 68.94           C  
ATOM    215  OH  TYR L  31      19.170  32.680  47.807  1.00 68.74           O  
ATOM    216  C   TYR L  31      23.054  29.896  41.709  1.00 58.03           C  
ATOM    217  O   TYR L  31      23.207  30.079  40.503  1.00 59.43           O  
ATOM    218  N   MET L  32      23.500  28.809  42.339  1.00 28.91           N  
ATOM    219  CA  MET L  32      24.151  27.747  41.611  1.00 26.45           C  
ATOM    220  CB  MET L  32      25.669  27.944  41.531  1.00 28.98           C  
ATOM    221  CG  MET L  32      26.371  26.871  40.709  1.00 21.45           C  
ATOM    222  SD  MET L  32      28.096  27.256  40.321  1.00 19.34           S  
ATOM    223  CE  MET L  32      27.698  28.771  39.404  1.00 19.16           C  
ATOM    224  C   MET L  32      23.890  26.415  42.265  1.00 27.17           C  
ATOM    225  O   MET L  32      23.655  26.336  43.470  1.00 25.50           O  
ATOM    226  N   HIS L  33      23.927  25.324  41.461  1.00 25.55           N  
ATOM    227  CA  HIS L  33      23.677  24.000  41.964  1.00 23.48           C  
ATOM    228  ND1 HIS L  33      20.055  23.441  42.293  1.00 28.50           N  
ATOM    229  CG  HIS L  33      21.198  24.056  41.846  1.00 27.36           C  
ATOM    230  CB  HIS L  33      22.421  23.355  41.353  1.00 22.55           C  
ATOM    231  NE2 HIS L  33      19.719  25.626  42.503  1.00 29.90           N  
ATOM    232  CD2 HIS L  33      20.979  25.388  41.989  1.00 25.12           C  
ATOM    233  CE1 HIS L  33      19.202  24.426  42.675  1.00 25.72           C  
ATOM    234  C   HIS L  33      24.866  23.125  41.684  1.00 25.24           C  
ATOM    235  O   HIS L  33      25.697  23.433  40.830  1.00 24.77           O  
ATOM    236  N   TRP L  34      24.989  22.015  42.449  1.00 23.40           N  
ATOM    237  CA  TRP L  34      26.097  21.111  42.300  1.00 22.35           C  
ATOM    238  CB  TRP L  34      27.076  21.161  43.477  1.00 23.95           C  
ATOM    239  CG  TRP L  34      27.872  22.432  43.506  1.00 25.46           C  
ATOM    240  CD2 TRP L  34      29.125  22.583  42.828  1.00 26.11           C  
ATOM    241  CD1 TRP L  34      27.609  23.624  44.112  1.00 25.26           C  
ATOM    242  NE1 TRP L  34      28.622  24.515  43.847  1.00 27.35           N  
ATOM    243  CE2 TRP L  34      29.563  23.885  43.059  1.00 27.89           C  
ATOM    244  CE3 TRP L  34      29.849  21.703  42.077  1.00 25.64           C  
ATOM    245  CZ2 TRP L  34      30.743  24.331  42.538  1.00 28.78           C  
ATOM    246  CZ3 TRP L  34      31.037  22.154  41.550  1.00 25.43           C  
ATOM    247  CH2 TRP L  34      31.472  23.443  41.778  1.00 26.27           C  
ATOM    248  C   TRP L  34      25.602  19.699  42.232  1.00 24.26           C  
ATOM    249  O   TRP L  34      24.715  19.301  42.984  1.00 23.51           O  
ATOM    250  N   PHE L  35      26.207  18.894  41.331  1.00 23.29           N  
ATOM    251  CA  PHE L  35      25.803  17.527  41.159  1.00 23.07           C  
ATOM    252  CB  PHE L  35      25.187  17.243  39.778  1.00 21.24           C  
ATOM    253  CG  PHE L  35      23.918  18.023  39.704  1.00 22.25           C  
ATOM    254  CD1 PHE L  35      23.930  19.342  39.312  1.00 20.97           C  
ATOM    255  CD2 PHE L  35      22.716  17.442  40.031  1.00 20.43           C  
ATOM    256  CE1 PHE L  35      22.764  20.069  39.243  1.00 23.63           C  
ATOM    257  CE2 PHE L  35      21.545  18.161  39.966  1.00 21.48           C  
ATOM    258  CZ  PHE L  35      21.572  19.475  39.572  1.00 24.17           C  
ATOM    259  C   PHE L  35      26.998  16.640  41.323  1.00 24.13           C  
ATOM    260  O   PHE L  35      28.130  17.023  41.024  1.00 23.33           O  
ATOM    261  N   GLN L  36      26.761  15.414  41.833  1.00 22.68           N  
ATOM    262  CA  GLN L  36      27.820  14.468  42.032  1.00 21.34           C  
ATOM    263  CB  GLN L  36      27.824  13.850  43.439  1.00 21.26           C  
ATOM    264  CG  GLN L  36      28.981  12.882  43.676  1.00 20.77           C  
ATOM    265  CD  GLN L  36      28.727  12.165  44.994  1.00 23.15           C  
ATOM    266  OE1 GLN L  36      29.635  11.966  45.797  1.00 23.47           O  
ATOM    267  NE2 GLN L  36      27.458  11.738  45.223  1.00 22.86           N  
ATOM    268  C   GLN L  36      27.589  13.343  41.073  1.00 22.14           C  
ATOM    269  O   GLN L  36      26.466  12.865  40.913  1.00 22.34           O  
ATOM    270  N   GLN L  37      28.659  12.893  40.390  1.00 23.98           N  
ATOM    271  CA  GLN L  37      28.490  11.805  39.472  1.00 24.54           C  
ATOM    272  CB  GLN L  37      28.586  12.243  38.000  1.00 25.06           C  
ATOM    273  CG  GLN L  37      28.359  11.111  36.996  1.00 23.62           C  
ATOM    274  CD  GLN L  37      28.364  11.733  35.605  1.00 26.37           C  
ATOM    275  OE1 GLN L  37      28.770  12.880  35.430  1.00 28.07           O  
ATOM    276  NE2 GLN L  37      27.901  10.962  34.583  1.00 27.71           N  
ATOM    277  C   GLN L  37      29.565  10.796  39.727  1.00 25.30           C  
ATOM    278  O   GLN L  37      30.755  11.102  39.692  1.00 25.66           O  
ATOM    279  N   LYS L  38      29.143   9.545  39.992  1.00 27.91           N  
ATOM    280  CA  LYS L  38      30.040   8.451  40.221  1.00 30.66           C  
ATOM    281  CB  LYS L  38      29.582   7.515  41.355  1.00 31.60           C  
ATOM    282  CG  LYS L  38      29.441   8.214  42.708  1.00 34.20           C  
ATOM    283  CD  LYS L  38      28.649   7.413  43.742  1.00 37.15           C  
ATOM    284  CE  LYS L  38      28.279   8.227  44.984  1.00 36.27           C  
ATOM    285  NZ  LYS L  38      29.504   8.696  45.669  1.00 38.84           N1+
ATOM    286  C   LYS L  38      30.031   7.653  38.955  1.00 35.88           C  
ATOM    287  O   LYS L  38      29.140   7.793  38.119  1.00 33.97           O  
ATOM    288  N   PRO L  39      31.023   6.840  38.763  1.00 38.05           N  
ATOM    289  CA  PRO L  39      31.148   6.034  37.585  1.00 41.40           C  
ATOM    290  CD  PRO L  39      32.081   6.618  39.731  1.00 30.10           C  
ATOM    291  CB  PRO L  39      32.474   5.286  37.743  1.00 45.42           C  
ATOM    292  CG  PRO L  39      32.749   5.316  39.261  1.00 31.38           C  
ATOM    293  C   PRO L  39      29.979   5.116  37.417  1.00 41.08           C  
ATOM    294  O   PRO L  39      29.583   4.458  38.379  1.00 40.29           O  
ATOM    295  N   GLY L  40      29.419   5.066  36.193  1.00 40.82           N  
ATOM    296  CA  GLY L  40      28.351   4.167  35.882  1.00 38.64           C  
ATOM    297  C   GLY L  40      27.079   4.642  36.511  1.00 41.71           C  
ATOM    298  O   GLY L  40      26.120   3.876  36.599  1.00 38.95           O  
ATOM    299  N   THR L  41      27.014   5.912  36.958  1.00 38.26           N  
ATOM    300  CA  THR L  41      25.801   6.320  37.608  1.00 35.16           C  
ATOM    301  CB  THR L  41      25.963   6.456  39.093  1.00 39.65           C  
ATOM    302  OG1 THR L  41      24.699   6.495  39.728  1.00 44.51           O  
ATOM    303  CG2 THR L  41      26.721   7.756  39.392  1.00 39.85           C  
ATOM    304  C   THR L  41      25.368   7.649  37.067  1.00 32.00           C  
ATOM    305  O   THR L  41      26.155   8.385  36.474  1.00 31.61           O  
ATOM    306  N   SER L  42      24.071   7.977  37.242  1.00 32.36           N  
ATOM    307  CA  SER L  42      23.565   9.235  36.781  1.00 29.82           C  
ATOM    308  CB  SER L  42      22.038   9.244  36.606  1.00 31.45           C  
ATOM    309  OG  SER L  42      21.659   8.286  35.627  1.00 35.31           O  
ATOM    310  C   SER L  42      23.923  10.262  37.806  1.00 28.00           C  
ATOM    311  O   SER L  42      24.265   9.943  38.943  1.00 26.43           O  
ATOM    312  N   PRO L  43      23.852  11.502  37.424  1.00 26.64           N  
ATOM    313  CA  PRO L  43      24.199  12.543  38.344  1.00 27.88           C  
ATOM    314  CD  PRO L  43      24.102  11.884  36.042  1.00 24.05           C  
ATOM    315  CB  PRO L  43      24.310  13.815  37.507  1.00 25.47           C  
ATOM    316  CG  PRO L  43      24.709  13.295  36.113  1.00 24.77           C  
ATOM    317  C   PRO L  43      23.186  12.619  39.438  1.00 27.60           C  
ATOM    318  O   PRO L  43      22.031  12.255  39.213  1.00 25.94           O  
ATOM    319  N   LYS L  44      23.612  13.061  40.637  1.00 24.53           N  
ATOM    320  CA  LYS L  44      22.721  13.204  41.751  1.00 27.13           C  
ATOM    321  CB  LYS L  44      23.095  12.344  42.962  1.00 27.99           C  
ATOM    322  CG  LYS L  44      22.902  10.851  42.732  1.00 37.41           C  
ATOM    323  CD  LYS L  44      23.626   9.996  43.766  1.00 41.80           C  
ATOM    324  CE  LYS L  44      23.409   8.501  43.557  1.00 45.37           C  
ATOM    325  NZ  LYS L  44      22.046   8.138  43.996  1.00 45.77           N1+
ATOM    326  C   LYS L  44      22.831  14.618  42.217  1.00 26.19           C  
ATOM    327  O   LYS L  44      23.931  15.157  42.333  1.00 23.49           O  
ATOM    328  N   LEU L  45      21.678  15.256  42.504  1.00 26.41           N  
ATOM    329  CA  LEU L  45      21.704  16.622  42.953  1.00 25.84           C  
ATOM    330  CB  LEU L  45      20.328  17.272  43.103  1.00 28.22           C  
ATOM    331  CG  LEU L  45      20.467  18.701  43.641  1.00 25.75           C  
ATOM    332  CD1 LEU L  45      21.049  19.669  42.601  1.00 20.11           C  
ATOM    333  CD2 LEU L  45      19.158  19.173  44.245  1.00 22.42           C  
ATOM    334  C   LEU L  45      22.335  16.656  44.309  1.00 23.23           C  
ATOM    335  O   LEU L  45      21.877  15.987  45.235  1.00 23.74           O  
ATOM    336  N   TRP L  46      23.495  17.336  44.414  1.00 22.05           N  
ATOM    337  CA  TRP L  46      24.191  17.402  45.665  1.00 25.51           C  
ATOM    338  CB  TRP L  46      25.702  17.308  45.410  1.00 23.15           C  
ATOM    339  CG  TRP L  46      26.466  16.638  46.518  1.00 24.19           C  
ATOM    340  CD2 TRP L  46      26.263  15.252  46.829  1.00 21.87           C  
ATOM    341  CD1 TRP L  46      27.397  17.103  47.397  1.00 23.25           C  
ATOM    342  NE1 TRP L  46      27.821  16.077  48.211  1.00 23.54           N  
ATOM    343  CE2 TRP L  46      27.122  14.935  47.878  1.00 24.09           C  
ATOM    344  CE3 TRP L  46      25.424  14.321  46.284  1.00 21.46           C  
ATOM    345  CZ2 TRP L  46      27.160  13.674  48.399  1.00 20.54           C  
ATOM    346  CZ3 TRP L  46      25.463  13.050  46.810  1.00 22.09           C  
ATOM    347  CH2 TRP L  46      26.318  12.734  47.846  1.00 23.60           C  
ATOM    348  C   TRP L  46      23.849  18.600  46.520  1.00 26.26           C  
ATOM    349  O   TRP L  46      23.483  18.472  47.689  1.00 25.34           O  
ATOM    350  N   ILE L  47      23.978  19.818  45.936  1.00 25.80           N  
ATOM    351  CA  ILE L  47      23.727  21.058  46.628  1.00 26.33           C  
ATOM    352  CB  ILE L  47      24.958  21.847  46.963  1.00 26.24           C  
ATOM    353  CG1 ILE L  47      25.820  21.105  47.994  1.00 24.60           C  
ATOM    354  CG2 ILE L  47      24.519  23.250  47.413  1.00 28.04           C  
ATOM    355  CD1 ILE L  47      27.125  21.831  48.314  1.00 27.96           C  
ATOM    356  C   ILE L  47      22.922  21.928  45.716  1.00 30.76           C  
ATOM    357  O   ILE L  47      23.207  21.989  44.521  1.00 27.79           O  
ATOM    358  N   TYR L  48      21.911  22.643  46.264  1.00 30.28           N  
ATOM    359  CA  TYR L  48      21.047  23.456  45.451  1.00 30.44           C  
ATOM    360  CB  TYR L  48      19.632  22.854  45.293  1.00 30.36           C  
ATOM    361  CG  TYR L  48      18.952  22.761  46.623  1.00 33.01           C  
ATOM    362  CD1 TYR L  48      19.135  21.662  47.430  1.00 29.73           C  
ATOM    363  CD2 TYR L  48      18.125  23.765  47.074  1.00 33.70           C  
ATOM    364  CE1 TYR L  48      18.511  21.566  48.653  1.00 31.27           C  
ATOM    365  CE2 TYR L  48      17.495  23.677  48.295  1.00 29.38           C  
ATOM    366  CZ  TYR L  48      17.687  22.575  49.091  1.00 34.37           C  
ATOM    367  OH  TYR L  48      17.043  22.485  50.346  1.00 35.76           O  
ATOM    368  C   TYR L  48      20.916  24.823  46.057  1.00 30.23           C  
ATOM    369  O   TYR L  48      21.066  25.008  47.264  1.00 27.84           O  
ATOM    370  N   SER L  49      20.658  25.829  45.197  1.00 20.10           N  
ATOM    371  CA  SER L  49      20.510  27.189  45.628  1.00 19.84           C  
ATOM    372  CB  SER L  49      19.229  27.442  46.437  1.00 20.54           C  
ATOM    373  OG  SER L  49      19.163  28.804  46.828  1.00 24.18           O  
ATOM    374  C   SER L  49      21.722  27.608  46.409  1.00 18.85           C  
ATOM    375  O   SER L  49      21.636  28.271  47.441  1.00 18.26           O  
ATOM    376  N   THR L  50      22.889  27.170  45.906  1.00 17.59           N  
ATOM    377  CA  THR L  50      24.226  27.504  46.300  1.00 16.66           C  
ATOM    378  CB  THR L  50      24.481  28.985  46.304  1.00 16.36           C  
ATOM    379  OG1 THR L  50      24.229  29.525  45.014  1.00 17.09           O  
ATOM    380  CG2 THR L  50      25.951  29.228  46.686  1.00 13.07           C  
ATOM    381  C   THR L  50      24.645  26.941  47.627  1.00 17.58           C  
ATOM    382  O   THR L  50      25.828  26.652  47.797  1.00 17.69           O  
ATOM    383  N   SER L  51      23.733  26.667  48.584  1.00 17.77           N  
ATOM    384  CA  SER L  51      24.296  26.207  49.827  1.00 18.52           C  
ATOM    385  CB  SER L  51      24.555  27.356  50.818  1.00 19.38           C  
ATOM    386  OG  SER L  51      23.331  27.961  51.205  1.00 18.97           O  
ATOM    387  C   SER L  51      23.368  25.255  50.507  1.00 18.48           C  
ATOM    388  O   SER L  51      23.640  24.819  51.627  1.00 19.61           O  
ATOM    389  N   ASN L  52      22.270  24.869  49.839  1.00 28.31           N  
ATOM    390  CA  ASN L  52      21.341  23.998  50.498  1.00 29.68           C  
ATOM    391  CB  ASN L  52      19.903  24.277  50.038  1.00 30.60           C  
ATOM    392  CG  ASN L  52      19.660  25.774  50.222  1.00 35.54           C  
ATOM    393  OD1 ASN L  52      19.832  26.324  51.309  1.00 22.58           O  
ATOM    394  ND2 ASN L  52      19.277  26.463  49.113  1.00 22.00           N  
ATOM    395  C   ASN L  52      21.692  22.584  50.143  1.00 32.91           C  
ATOM    396  O   ASN L  52      21.891  22.253  48.975  1.00 32.62           O  
ATOM    397  N   LEU L  53      21.790  21.706  51.164  1.00 30.47           N  
ATOM    398  CA  LEU L  53      22.150  20.342  50.907  1.00 30.48           C  
ATOM    399  CB  LEU L  53      22.854  19.637  52.081  1.00 31.17           C  
ATOM    400  CG  LEU L  53      24.258  20.189  52.383  1.00 34.48           C  
ATOM    401  CD1 LEU L  53      24.932  19.398  53.514  1.00 32.01           C  
ATOM    402  CD2 LEU L  53      25.114  20.259  51.109  1.00 30.19           C  
ATOM    403  C   LEU L  53      20.919  19.559  50.596  1.00 34.91           C  
ATOM    404  O   LEU L  53      19.873  19.731  51.220  1.00 34.83           O  
ATOM    405  N   ALA L  54      21.033  18.670  49.593  1.00 30.51           N  
ATOM    406  CA  ALA L  54      19.944  17.822  49.218  1.00 30.29           C  
ATOM    407  CB  ALA L  54      20.127  17.149  47.846  1.00 32.18           C  
ATOM    408  C   ALA L  54      19.846  16.756  50.261  1.00 35.89           C  
ATOM    409  O   ALA L  54      20.803  16.483  50.982  1.00 34.17           O  
ATOM    410  N   SER L  55      18.663  16.132  50.383  1.00 35.30           N  
ATOM    411  CA  SER L  55      18.509  15.143  51.406  1.00 36.92           C  
ATOM    412  CB  SER L  55      17.085  14.567  51.488  1.00 41.75           C  
ATOM    413  OG  SER L  55      17.005  13.594  52.518  1.00 47.28           O  
ATOM    414  C   SER L  55      19.442  14.014  51.122  1.00 39.65           C  
ATOM    415  O   SER L  55      19.619  13.612  49.973  1.00 38.09           O  
ATOM    416  N   GLY L  56      20.076  13.476  52.181  1.00 38.32           N  
ATOM    417  CA  GLY L  56      20.942  12.346  52.010  1.00 35.27           C  
ATOM    418  C   GLY L  56      22.364  12.789  51.824  1.00 34.98           C  
ATOM    419  O   GLY L  56      23.261  11.950  51.765  1.00 38.75           O  
ATOM    420  N   VAL L  57      22.626  14.106  51.724  1.00 33.38           N  
ATOM    421  CA  VAL L  57      23.988  14.542  51.563  1.00 31.22           C  
ATOM    422  CB  VAL L  57      24.115  15.817  50.778  1.00 31.25           C  
ATOM    423  CG1 VAL L  57      25.586  16.261  50.790  1.00 28.63           C  
ATOM    424  CG2 VAL L  57      23.562  15.571  49.364  1.00 25.50           C  
ATOM    425  C   VAL L  57      24.558  14.774  52.929  1.00 35.36           C  
ATOM    426  O   VAL L  57      23.925  15.393  53.782  1.00 35.47           O  
ATOM    427  N   PRO L  58      25.754  14.295  53.155  1.00 33.67           N  
ATOM    428  CA  PRO L  58      26.416  14.403  54.431  1.00 33.45           C  
ATOM    429  CD  PRO L  58      26.383  13.328  52.275  1.00 32.91           C  
ATOM    430  CB  PRO L  58      27.603  13.439  54.365  1.00 36.08           C  
ATOM    431  CG  PRO L  58      27.792  13.157  52.861  1.00 34.81           C  
ATOM    432  C   PRO L  58      26.800  15.819  54.745  1.00 34.37           C  
ATOM    433  O   PRO L  58      27.024  16.606  53.830  1.00 32.17           O  
ATOM    434  N   ALA L  59      26.916  16.131  56.050  1.00 34.63           N  
ATOM    435  CA  ALA L  59      27.181  17.427  56.618  1.00 33.27           C  
ATOM    436  CB  ALA L  59      27.192  17.411  58.156  1.00 38.81           C  
ATOM    437  C   ALA L  59      28.509  17.947  56.168  1.00 34.51           C  
ATOM    438  O   ALA L  59      28.714  19.159  56.109  1.00 36.11           O  
ATOM    439  N   ARG L  60      29.452  17.044  55.852  1.00 34.47           N  
ATOM    440  CA  ARG L  60      30.796  17.426  55.518  1.00 33.12           C  
ATOM    441  CB  ARG L  60      31.633  16.275  54.933  1.00 33.11           C  
ATOM    442  CG  ARG L  60      31.770  15.040  55.816  1.00 38.45           C  
ATOM    443  CD  ARG L  60      32.651  13.962  55.178  1.00 36.97           C  
ATOM    444  NE  ARG L  60      32.056  13.616  53.856  1.00 35.31           N  
ATOM    445  CZ  ARG L  60      31.195  12.563  53.732  1.00 37.83           C  
ATOM    446  NH1 ARG L  60      30.921  11.766  54.805  1.00 35.73           N1+
ATOM    447  NH2 ARG L  60      30.607  12.299  52.530  1.00 38.88           N  
ATOM    448  C   ARG L  60      30.745  18.418  54.401  1.00 32.28           C  
ATOM    449  O   ARG L  60      31.592  19.310  54.321  1.00 32.17           O  
ATOM    450  N   PHE L  61      29.779  18.251  53.478  1.00 31.11           N  
ATOM    451  CA  PHE L  61      29.686  19.106  52.329  1.00 30.67           C  
ATOM    452  CB  PHE L  61      28.882  18.483  51.174  1.00 28.49           C  
ATOM    453  CG  PHE L  61      29.638  17.308  50.654  1.00 28.35           C  
ATOM    454  CD1 PHE L  61      30.556  17.472  49.647  1.00 30.04           C  
ATOM    455  CD2 PHE L  61      29.442  16.046  51.167  1.00 27.89           C  
ATOM    456  CE1 PHE L  61      31.258  16.399  49.155  1.00 26.90           C  
ATOM    457  CE2 PHE L  61      30.143  14.968  50.677  1.00 27.90           C  
ATOM    458  CZ  PHE L  61      31.056  15.143  49.668  1.00 27.17           C  
ATOM    459  C   PHE L  61      29.036  20.420  52.661  1.00 32.26           C  
ATOM    460  O   PHE L  61      28.130  20.498  53.491  1.00 29.63           O  
ATOM    461  N   SER L  62      29.520  21.498  51.999  1.00 30.23           N  
ATOM    462  CA  SER L  62      28.984  22.824  52.152  1.00 28.57           C  
ATOM    463  CB  SER L  62      29.727  23.696  53.179  1.00 30.88           C  
ATOM    464  OG  SER L  62      29.622  23.142  54.480  1.00 37.20           O  
ATOM    465  C   SER L  62      29.166  23.536  50.846  1.00 29.77           C  
ATOM    466  O   SER L  62      30.102  23.255  50.098  1.00 30.82           O  
ATOM    467  N   GLY L  63      28.270  24.499  50.550  1.00 27.19           N  
ATOM    468  CA  GLY L  63      28.393  25.263  49.343  1.00 26.13           C  
ATOM    469  C   GLY L  63      28.344  26.704  49.735  1.00 29.19           C  
ATOM    470  O   GLY L  63      27.765  27.058  50.761  1.00 33.35           O  
ATOM    471  N   SER L  64      28.977  27.581  48.930  1.00 25.86           N  
ATOM    472  CA  SER L  64      28.944  28.980  49.239  1.00 29.52           C  
ATOM    473  CB  SER L  64      29.890  29.387  50.386  1.00 34.60           C  
ATOM    474  OG  SER L  64      31.237  29.097  50.043  1.00 38.75           O  
ATOM    475  C   SER L  64      29.353  29.731  48.017  1.00 33.83           C  
ATOM    476  O   SER L  64      29.745  29.138  47.012  1.00 36.30           O  
ATOM    477  N   GLY L  65      29.221  31.073  48.064  1.00 34.52           N  
ATOM    478  CA  GLY L  65      29.659  31.877  46.960  1.00 34.74           C  
ATOM    479  C   GLY L  65      28.600  32.875  46.618  1.00 40.52           C  
ATOM    480  O   GLY L  65      27.484  32.834  47.133  1.00 41.55           O  
ATOM    481  N   SER L  66      28.957  33.823  45.731  1.00 43.49           N  
ATOM    482  CA  SER L  66      28.021  34.801  45.270  1.00 42.38           C  
ATOM    483  CB  SER L  66      27.726  35.915  46.290  1.00 47.02           C  
ATOM    484  OG  SER L  66      28.910  36.642  46.588  1.00 48.73           O  
ATOM    485  C   SER L  66      28.605  35.441  44.057  1.00 41.91           C  
ATOM    486  O   SER L  66      29.803  35.341  43.795  1.00 41.89           O  
ATOM    487  N   GLY L  67      27.750  36.110  43.266  1.00 44.55           N  
ATOM    488  CA  GLY L  67      28.228  36.793  42.105  1.00 44.69           C  
ATOM    489  C   GLY L  67      28.855  35.799  41.176  1.00 44.99           C  
ATOM    490  O   GLY L  67      28.194  34.903  40.659  1.00 44.91           O  
ATOM    491  N   THR L  68      30.144  36.032  40.866  1.00 44.51           N  
ATOM    492  CA  THR L  68      30.953  35.248  39.973  1.00 42.88           C  
ATOM    493  CB  THR L  68      32.131  36.011  39.440  1.00 43.45           C  
ATOM    494  OG1 THR L  68      33.006  36.368  40.499  1.00 46.56           O  
ATOM    495  CG2 THR L  68      31.622  37.274  38.728  1.00 40.86           C  
ATOM    496  C   THR L  68      31.510  33.986  40.566  1.00 40.50           C  
ATOM    497  O   THR L  68      31.747  33.029  39.830  1.00 41.31           O  
ATOM    498  N   SER L  69      31.786  33.943  41.888  1.00 37.01           N  
ATOM    499  CA  SER L  69      32.534  32.808  42.357  1.00 36.21           C  
ATOM    500  CB  SER L  69      33.834  33.226  43.066  1.00 42.63           C  
ATOM    501  OG  SER L  69      34.542  32.082  43.514  1.00 47.08           O  
ATOM    502  C   SER L  69      31.738  31.976  43.316  1.00 36.62           C  
ATOM    503  O   SER L  69      31.052  32.489  44.199  1.00 37.56           O  
ATOM    504  N   TYR L  70      31.828  30.638  43.152  1.00 34.68           N  
ATOM    505  CA  TYR L  70      31.152  29.714  44.019  1.00 31.68           C  
ATOM    506  CB  TYR L  70      29.922  29.025  43.399  1.00 31.12           C  
ATOM    507  CG  TYR L  70      28.836  30.025  43.216  1.00 32.65           C  
ATOM    508  CD1 TYR L  70      27.924  30.251  44.220  1.00 31.86           C  
ATOM    509  CD2 TYR L  70      28.725  30.733  42.044  1.00 31.50           C  
ATOM    510  CE1 TYR L  70      26.916  31.171  44.062  1.00 32.78           C  
ATOM    511  CE2 TYR L  70      27.719  31.654  41.879  1.00 33.91           C  
ATOM    512  CZ  TYR L  70      26.813  31.874  42.887  1.00 34.07           C  
ATOM    513  OH  TYR L  70      25.781  32.819  42.717  1.00 33.51           O  
ATOM    514  C   TYR L  70      32.098  28.601  44.335  1.00 32.28           C  
ATOM    515  O   TYR L  70      33.030  28.332  43.580  1.00 31.66           O  
ATOM    516  N   SER L  71      31.878  27.918  45.478  1.00 27.61           N  
ATOM    517  CA  SER L  71      32.753  26.836  45.807  1.00 30.62           C  
ATOM    518  CB  SER L  71      33.908  27.244  46.736  1.00 31.69           C  
ATOM    519  OG  SER L  71      33.399  27.711  47.975  1.00 37.11           O  
ATOM    520  C   SER L  71      31.979  25.753  46.492  1.00 30.63           C  
ATOM    521  O   SER L  71      30.900  25.978  47.041  1.00 29.11           O  
ATOM    522  N   LEU L  72      32.531  24.525  46.420  1.00 30.08           N  
ATOM    523  CA  LEU L  72      31.999  23.368  47.075  1.00 26.89           C  
ATOM    524  CB  LEU L  72      31.776  22.191  46.107  1.00 28.47           C  
ATOM    525  CG  LEU L  72      31.192  20.928  46.770  1.00 28.41           C  
ATOM    526  CD1 LEU L  72      29.699  21.098  47.075  1.00 26.00           C  
ATOM    527  CD2 LEU L  72      31.500  19.662  45.962  1.00 29.15           C  
ATOM    528  C   LEU L  72      33.090  22.954  48.014  1.00 28.41           C  
ATOM    529  O   LEU L  72      34.252  22.880  47.615  1.00 29.65           O  
ATOM    530  N   THR L  73      32.758  22.685  49.292  1.00 28.59           N  
ATOM    531  CA  THR L  73      33.796  22.362  50.230  1.00 28.09           C  
ATOM    532  CB  THR L  73      33.971  23.424  51.280  1.00 30.26           C  
ATOM    533  OG1 THR L  73      34.291  24.663  50.667  1.00 33.70           O  
ATOM    534  CG2 THR L  73      35.091  23.010  52.249  1.00 31.97           C  
ATOM    535  C   THR L  73      33.450  21.099  50.950  1.00 31.14           C  
ATOM    536  O   THR L  73      32.290  20.834  51.262  1.00 29.74           O  
ATOM    537  N   ILE L  74      34.481  20.272  51.208  1.00 27.91           N  
ATOM    538  CA  ILE L  74      34.325  19.073  51.975  1.00 29.65           C  
ATOM    539  CB  ILE L  74      34.808  17.852  51.246  1.00 31.85           C  
ATOM    540  CG1 ILE L  74      34.083  17.722  49.895  1.00 29.78           C  
ATOM    541  CG2 ILE L  74      34.592  16.637  52.161  1.00 28.69           C  
ATOM    542  CD1 ILE L  74      34.723  16.711  48.943  1.00 28.07           C  
ATOM    543  C   ILE L  74      35.220  19.280  53.160  1.00 33.77           C  
ATOM    544  O   ILE L  74      36.434  19.403  53.006  1.00 33.86           O  
ATOM    545  N   SER L  75      34.643  19.327  54.377  1.00 37.63           N  
ATOM    546  CA  SER L  75      35.424  19.617  55.550  1.00 38.87           C  
ATOM    547  CB  SER L  75      34.569  19.681  56.827  1.00 41.67           C  
ATOM    548  OG  SER L  75      33.936  18.431  57.054  1.00 30.92           O  
ATOM    549  C   SER L  75      36.463  18.563  55.746  1.00 42.85           C  
ATOM    550  O   SER L  75      37.645  18.863  55.915  1.00 41.97           O  
ATOM    551  N   ARG L  76      36.032  17.292  55.757  1.00 40.66           N  
ATOM    552  CA  ARG L  76      36.942  16.198  55.889  1.00 40.38           C  
ATOM    553  CB  ARG L  76      36.773  15.433  57.209  1.00 41.28           C  
ATOM    554  CG  ARG L  76      37.817  14.335  57.415  1.00 40.65           C  
ATOM    555  CD  ARG L  76      37.493  13.384  58.569  1.00 33.11           C  
ATOM    556  NE  ARG L  76      37.398  14.194  59.814  1.00 39.08           N  
ATOM    557  CZ  ARG L  76      37.597  13.595  61.024  1.00 41.52           C  
ATOM    558  NH1 ARG L  76      37.928  12.273  61.081  1.00 42.34           N1+
ATOM    559  NH2 ARG L  76      37.471  14.318  62.176  1.00 41.90           N  
ATOM    560  C   ARG L  76      36.560  15.269  54.794  1.00 40.85           C  
ATOM    561  O   ARG L  76      35.451  14.736  54.777  1.00 38.17           O  
ATOM    562  N   MET L  77      37.488  15.041  53.854  1.00 38.00           N  
ATOM    563  CA  MET L  77      37.201  14.216  52.729  1.00 35.91           C  
ATOM    564  CB  MET L  77      38.294  14.284  51.654  1.00 33.56           C  
ATOM    565  CG  MET L  77      37.994  13.402  50.448  1.00 35.93           C  
ATOM    566  SD  MET L  77      39.278  13.399  49.169  1.00 44.89           S  
ATOM    567  CE  MET L  77      38.414  12.183  48.138  1.00 38.48           C  
ATOM    568  C   MET L  77      37.108  12.796  53.175  1.00 35.56           C  
ATOM    569  O   MET L  77      37.813  12.355  54.082  1.00 36.45           O  
ATOM    570  N   GLU L  78      36.193  12.051  52.528  1.00 33.59           N  
ATOM    571  CA  GLU L  78      36.002  10.658  52.784  1.00 35.04           C  
ATOM    572  CB  GLU L  78      34.554  10.301  53.169  1.00 35.23           C  
ATOM    573  CG  GLU L  78      34.099  10.922  54.494  1.00 40.35           C  
ATOM    574  CD  GLU L  78      34.910  10.283  55.610  1.00 47.78           C  
ATOM    575  OE1 GLU L  78      35.629   9.296  55.306  1.00 48.25           O  
ATOM    576  OE2 GLU L  78      34.831  10.763  56.772  1.00 43.81           O1-
ATOM    577  C   GLU L  78      36.304   9.972  51.485  1.00 34.04           C  
ATOM    578  O   GLU L  78      36.289  10.591  50.425  1.00 33.25           O  
ATOM    579  N   ALA L  79      36.599   8.662  51.543  1.00 33.25           N  
ATOM    580  CA  ALA L  79      36.936   7.900  50.375  1.00 34.72           C  
ATOM    581  CB  ALA L  79      37.236   6.428  50.708  1.00 29.15           C  
ATOM    582  C   ALA L  79      35.775   7.907  49.424  1.00 34.14           C  
ATOM    583  O   ALA L  79      35.952   8.020  48.212  1.00 30.98           O  
ATOM    584  N   GLU L  80      34.550   7.816  49.968  1.00 33.42           N  
ATOM    585  CA  GLU L  80      33.324   7.719  49.222  1.00 33.87           C  
ATOM    586  CB  GLU L  80      32.096   7.529  50.136  1.00 33.70           C  
ATOM    587  CG  GLU L  80      31.867   8.660  51.143  1.00 38.52           C  
ATOM    588  CD  GLU L  80      30.823   8.193  52.156  1.00 45.99           C  
ATOM    589  OE1 GLU L  80      30.537   6.967  52.190  1.00 49.93           O  
ATOM    590  OE2 GLU L  80      30.299   9.055  52.911  1.00 50.64           O1-
ATOM    591  C   GLU L  80      33.124   8.953  48.392  1.00 31.25           C  
ATOM    592  O   GLU L  80      32.383   8.932  47.412  1.00 32.11           O  
ATOM    593  N   ASP L  81      33.751  10.070  48.799  1.00 29.16           N  
ATOM    594  CA  ASP L  81      33.633  11.353  48.161  1.00 27.55           C  
ATOM    595  CB  ASP L  81      34.323  12.481  48.950  1.00 27.99           C  
ATOM    596  CG  ASP L  81      33.539  12.717  50.236  1.00 28.60           C  
ATOM    597  OD1 ASP L  81      32.369  12.257  50.319  1.00 27.99           O  
ATOM    598  OD2 ASP L  81      34.106  13.362  51.157  1.00 31.90           O1-
ATOM    599  C   ASP L  81      34.216  11.333  46.778  1.00 27.01           C  
ATOM    600  O   ASP L  81      33.937  12.235  45.990  1.00 26.04           O  
ATOM    601  N   ALA L  82      35.096  10.364  46.455  1.00 27.44           N  
ATOM    602  CA  ALA L  82      35.670  10.346  45.136  1.00 26.45           C  
ATOM    603  CB  ALA L  82      36.587   9.132  44.887  1.00 27.15           C  
ATOM    604  C   ALA L  82      34.553  10.312  44.133  1.00 24.19           C  
ATOM    605  O   ALA L  82      33.681   9.446  44.183  1.00 25.04           O  
ATOM    606  N   ALA L  83      34.562  11.280  43.190  1.00 20.50           N  
ATOM    607  CA  ALA L  83      33.539  11.372  42.183  1.00 20.88           C  
ATOM    608  CB  ALA L  83      32.117  11.496  42.761  1.00 22.01           C  
ATOM    609  C   ALA L  83      33.811  12.614  41.388  1.00 20.78           C  
ATOM    610  O   ALA L  83      34.757  13.350  41.668  1.00 21.16           O  
ATOM    611  N   THR L  84      32.998  12.863  40.339  1.00 20.46           N  
ATOM    612  CA  THR L  84      33.153  14.067  39.573  1.00 22.68           C  
ATOM    613  CB  THR L  84      33.059  13.860  38.089  1.00 22.85           C  
ATOM    614  OG1 THR L  84      34.053  12.940  37.661  1.00 30.81           O  
ATOM    615  CG2 THR L  84      33.269  15.216  37.393  1.00 21.95           C  
ATOM    616  C   THR L  84      32.038  14.973  39.994  1.00 24.90           C  
ATOM    617  O   THR L  84      30.904  14.526  40.165  1.00 20.66           O  
ATOM    618  N   TYR L  85      32.338  16.276  40.199  1.00 24.02           N  
ATOM    619  CA  TYR L  85      31.327  17.192  40.653  1.00 22.05           C  
ATOM    620  CB  TYR L  85      31.679  17.928  41.958  1.00 20.48           C  
ATOM    621  CG  TYR L  85      31.723  16.934  43.068  1.00 22.54           C  
ATOM    622  CD1 TYR L  85      32.879  16.244  43.347  1.00 23.94           C  
ATOM    623  CD2 TYR L  85      30.603  16.692  43.831  1.00 21.69           C  
ATOM    624  CE1 TYR L  85      32.920  15.331  44.374  1.00 22.38           C  
ATOM    625  CE2 TYR L  85      30.639  15.779  44.858  1.00 20.74           C  
ATOM    626  CZ  TYR L  85      31.799  15.097  45.132  1.00 22.12           C  
ATOM    627  OH  TYR L  85      31.843  14.160  46.185  1.00 22.77           O  
ATOM    628  C   TYR L  85      31.124  18.246  39.610  1.00 24.13           C  
ATOM    629  O   TYR L  85      32.084  18.828  39.103  1.00 23.08           O  
ATOM    630  N   TYR L  86      29.843  18.520  39.272  1.00 21.50           N  
ATOM    631  CA  TYR L  86      29.545  19.497  38.263  1.00 21.46           C  
ATOM    632  CB  TYR L  86      28.678  18.976  37.095  1.00 20.19           C  
ATOM    633  CG  TYR L  86      29.384  17.911  36.323  1.00 25.13           C  
ATOM    634  CD1 TYR L  86      30.292  18.241  35.344  1.00 27.40           C  
ATOM    635  CD2 TYR L  86      29.142  16.579  36.570  1.00 23.64           C  
ATOM    636  CE1 TYR L  86      30.944  17.267  34.626  1.00 28.64           C  
ATOM    637  CE2 TYR L  86      29.790  15.599  35.854  1.00 26.06           C  
ATOM    638  CZ  TYR L  86      30.696  15.941  34.880  1.00 29.28           C  
ATOM    639  OH  TYR L  86      31.363  14.937  34.144  1.00 32.33           O  
ATOM    640  C   TYR L  86      28.740  20.607  38.877  1.00 23.74           C  
ATOM    641  O   TYR L  86      27.832  20.366  39.670  1.00 21.73           O  
ATOM    642  N   CYS L  87      29.085  21.871  38.544  1.00 22.81           N  
ATOM    643  CA  CYS L  87      28.312  23.006  38.974  1.00 24.22           C  
ATOM    644  CB  CYS L  87      29.152  24.271  39.311  1.00 24.24           C  
ATOM    645  SG  CYS L  87      30.246  24.832  37.964  1.00 32.52           S  
ATOM    646  C   CYS L  87      27.361  23.331  37.860  1.00 23.53           C  
ATOM    647  O   CYS L  87      27.561  22.900  36.726  1.00 26.03           O  
ATOM    648  N   GLN L  88      26.270  24.069  38.166  1.00 26.01           N  
ATOM    649  CA  GLN L  88      25.312  24.401  37.145  1.00 23.35           C  
ATOM    650  CB  GLN L  88      24.315  23.253  36.923  1.00 22.51           C  
ATOM    651  CG  GLN L  88      23.203  23.540  35.926  1.00 23.48           C  
ATOM    652  CD  GLN L  88      21.950  23.678  36.760  1.00 28.84           C  
ATOM    653  OE1 GLN L  88      22.026  23.770  37.983  1.00 24.43           O  
ATOM    654  NE2 GLN L  88      20.775  23.648  36.075  1.00 26.76           N  
ATOM    655  C   GLN L  88      24.610  25.678  37.519  1.00 25.81           C  
ATOM    656  O   GLN L  88      24.310  25.918  38.688  1.00 23.80           O  
ATOM    657  N   GLN L  89      24.343  26.545  36.513  1.00 25.02           N  
ATOM    658  CA  GLN L  89      23.703  27.812  36.753  1.00 24.76           C  
ATOM    659  CB  GLN L  89      24.557  29.027  36.338  1.00 25.06           C  
ATOM    660  CG  GLN L  89      24.820  29.138  34.833  1.00 24.62           C  
ATOM    661  CD  GLN L  89      23.647  29.867  34.188  1.00 28.17           C  
ATOM    662  OE1 GLN L  89      23.129  30.840  34.734  1.00 29.64           O  
ATOM    663  NE2 GLN L  89      23.214  29.388  32.991  1.00 25.78           N  
ATOM    664  C   GLN L  89      22.423  27.865  35.980  1.00 25.44           C  
ATOM    665  O   GLN L  89      22.237  27.173  34.979  1.00 23.75           O  
ATOM    666  N   ARG L  90      21.380  28.319  36.713  1.00 20.99           N  
ATOM    667  CA  ARG L  90      20.008  28.527  36.315  1.00 22.74           C  
ATOM    668  CB  ARG L  90      19.049  28.034  37.383  1.00 22.21           C  
ATOM    669  CG  ARG L  90      19.333  26.566  37.659  1.00 24.27           C  
ATOM    670  CD  ARG L  90      18.983  26.172  39.078  1.00 24.69           C  
ATOM    671  NE  ARG L  90      19.551  24.816  39.312  1.00 28.17           N  
ATOM    672  CZ  ARG L  90      18.839  23.709  38.961  1.00 30.41           C  
ATOM    673  NH1 ARG L  90      17.611  23.858  38.387  1.00 29.83           N1+
ATOM    674  NH2 ARG L  90      19.342  22.461  39.201  1.00 31.93           N  
ATOM    675  C   ARG L  90      19.656  29.932  35.962  1.00 24.59           C  
ATOM    676  O   ARG L  90      18.582  30.187  35.417  1.00 24.94           O  
ATOM    677  N   SER L  91      20.513  30.889  36.346  1.00 26.69           N  
ATOM    678  CA  SER L  91      20.131  32.268  36.291  1.00 28.07           C  
ATOM    679  CB  SER L  91      21.266  33.213  36.716  1.00 26.77           C  
ATOM    680  OG  SER L  91      20.824  34.560  36.657  1.00 30.43           O  
ATOM    681  C   SER L  91      19.689  32.647  34.914  1.00 29.67           C  
ATOM    682  O   SER L  91      18.804  33.490  34.768  1.00 32.06           O  
ATOM    683  N   SER L  92      20.275  32.054  33.859  1.00 31.00           N  
ATOM    684  CA  SER L  92      19.822  32.441  32.555  1.00 30.71           C  
ATOM    685  CB  SER L  92      20.819  33.320  31.788  1.00 25.02           C  
ATOM    686  OG  SER L  92      20.973  34.568  32.448  1.00 32.37           O  
ATOM    687  C   SER L  92      19.595  31.209  31.736  1.00 29.92           C  
ATOM    688  O   SER L  92      19.941  30.102  32.143  1.00 31.15           O  
ATOM    689  N   TYR L  93      18.969  31.386  30.554  1.00 28.30           N  
ATOM    690  CA  TYR L  93      18.731  30.302  29.646  1.00 27.45           C  
ATOM    691  CB  TYR L  93      17.328  30.287  29.003  1.00 24.70           C  
ATOM    692  CG  TYR L  93      16.279  30.027  30.031  1.00 20.73           C  
ATOM    693  CD1 TYR L  93      15.733  31.067  30.744  1.00 21.20           C  
ATOM    694  CD2 TYR L  93      15.834  28.747  30.274  1.00 21.22           C  
ATOM    695  CE1 TYR L  93      14.760  30.833  31.687  1.00 18.97           C  
ATOM    696  CE2 TYR L  93      14.862  28.506  31.215  1.00 20.53           C  
ATOM    697  CZ  TYR L  93      14.323  29.552  31.924  1.00 21.06           C  
ATOM    698  OH  TYR L  93      13.322  29.306  32.889  1.00 23.10           O  
ATOM    699  C   TYR L  93      19.673  30.529  28.518  1.00 26.89           C  
ATOM    700  O   TYR L  93      19.911  31.678  28.140  1.00 27.98           O  
ATOM    701  N   PRO L  94      20.263  29.503  27.972  1.00 23.66           N  
ATOM    702  CA  PRO L  94      20.079  28.153  28.438  1.00 22.98           C  
ATOM    703  CD  PRO L  94      20.548  29.549  26.551  1.00 21.04           C  
ATOM    704  CB  PRO L  94      20.455  27.245  27.260  1.00 21.04           C  
ATOM    705  CG  PRO L  94      21.143  28.174  26.246  1.00 21.87           C  
ATOM    706  C   PRO L  94      20.884  27.907  29.673  1.00 23.22           C  
ATOM    707  O   PRO L  94      21.824  28.656  29.935  1.00 24.88           O  
ATOM    708  N   PHE L  95      20.532  26.861  30.450  1.00 19.46           N  
ATOM    709  CA  PHE L  95      21.257  26.612  31.661  1.00 17.72           C  
ATOM    710  CB  PHE L  95      20.597  25.610  32.626  1.00 15.94           C  
ATOM    711  CG  PHE L  95      19.280  26.148  33.063  1.00 18.68           C  
ATOM    712  CD1 PHE L  95      19.187  27.317  33.776  1.00 16.75           C  
ATOM    713  CD2 PHE L  95      18.130  25.452  32.786  1.00 18.65           C  
ATOM    714  CE1 PHE L  95      17.969  27.805  34.189  1.00 17.97           C  
ATOM    715  CE2 PHE L  95      16.909  25.930  33.193  1.00 18.14           C  
ATOM    716  CZ  PHE L  95      16.825  27.108  33.893  1.00 16.74           C  
ATOM    717  C   PHE L  95      22.582  26.035  31.280  1.00 17.89           C  
ATOM    718  O   PHE L  95      22.698  25.397  30.234  1.00 21.71           O  
ATOM    719  N   THR L  96      23.633  26.255  32.106  1.00 27.05           N  
ATOM    720  CA  THR L  96      24.888  25.731  31.664  1.00 27.04           C  
ATOM    721  CB  THR L  96      25.821  26.806  31.201  1.00 27.33           C  
ATOM    722  OG1 THR L  96      26.073  27.714  32.263  1.00 27.93           O  
ATOM    723  CG2 THR L  96      25.167  27.552  30.027  1.00 27.20           C  
ATOM    724  C   THR L  96      25.531  25.009  32.806  1.00 26.05           C  
ATOM    725  O   THR L  96      25.265  25.301  33.972  1.00 24.96           O  
ATOM    726  N   PHE L  97      26.396  24.025  32.478  1.00 26.28           N  
ATOM    727  CA  PHE L  97      27.085  23.238  33.466  1.00 24.92           C  
ATOM    728  CB  PHE L  97      26.970  21.712  33.272  1.00 24.95           C  
ATOM    729  CG  PHE L  97      25.593  21.214  33.558  1.00 24.87           C  
ATOM    730  CD1 PHE L  97      25.249  20.821  34.827  1.00 22.02           C  
ATOM    731  CD2 PHE L  97      24.645  21.122  32.566  1.00 24.17           C  
ATOM    732  CE1 PHE L  97      23.986  20.352  35.107  1.00 23.78           C  
ATOM    733  CE2 PHE L  97      23.380  20.652  32.841  1.00 23.00           C  
ATOM    734  CZ  PHE L  97      23.045  20.265  34.114  1.00 20.91           C  
ATOM    735  C   PHE L  97      28.555  23.504  33.339  1.00 25.48           C  
ATOM    736  O   PHE L  97      29.044  23.921  32.291  1.00 27.46           O  
ATOM    737  N   GLY L  98      29.305  23.276  34.436  1.00 25.41           N  
ATOM    738  CA  GLY L  98      30.731  23.426  34.398  1.00 24.70           C  
ATOM    739  C   GLY L  98      31.289  22.175  33.788  1.00 28.99           C  
ATOM    740  O   GLY L  98      30.583  21.185  33.605  1.00 27.05           O  
ATOM    741  N   GLY L  99      32.597  22.205  33.469  1.00 30.21           N  
ATOM    742  CA  GLY L  99      33.328  21.123  32.869  1.00 28.52           C  
ATOM    743  C   GLY L  99      33.386  19.963  33.816  1.00 26.53           C  
ATOM    744  O   GLY L  99      33.491  18.813  33.392  1.00 27.45           O  
ATOM    745  N   GLY L 100      33.399  20.241  35.132  1.00 23.91           N  
ATOM    746  CA  GLY L 100      33.435  19.179  36.096  1.00 22.87           C  
ATOM    747  C   GLY L 100      34.787  19.131  36.732  1.00 26.36           C  
ATOM    748  O   GLY L 100      35.797  19.496  36.131  1.00 26.60           O  
ATOM    749  N   THR L 101      34.813  18.693  38.006  1.00 24.73           N  
ATOM    750  CA  THR L 101      36.037  18.517  38.728  1.00 24.25           C  
ATOM    751  CB  THR L 101      36.143  19.368  39.960  1.00 24.89           C  
ATOM    752  OG1 THR L 101      36.080  20.743  39.613  1.00 26.01           O  
ATOM    753  CG2 THR L 101      37.470  19.055  40.673  1.00 22.64           C  
ATOM    754  C   THR L 101      36.067  17.092  39.175  1.00 26.43           C  
ATOM    755  O   THR L 101      35.161  16.625  39.864  1.00 23.99           O  
ATOM    756  N   LYS L 102      37.129  16.360  38.794  1.00 25.95           N  
ATOM    757  CA  LYS L 102      37.207  14.984  39.173  1.00 27.80           C  
ATOM    758  CB  LYS L 102      37.895  14.103  38.118  1.00 31.37           C  
ATOM    759  CG  LYS L 102      37.701  12.606  38.353  1.00 34.82           C  
ATOM    760  CD  LYS L 102      38.078  11.754  37.143  1.00 38.32           C  
ATOM    761  CE  LYS L 102      37.876  10.256  37.366  1.00 42.03           C  
ATOM    762  NZ  LYS L 102      38.424   9.495  36.222  1.00 42.99           N1+
ATOM    763  C   LYS L 102      38.014  14.927  40.426  1.00 27.01           C  
ATOM    764  O   LYS L 102      39.109  15.481  40.500  1.00 27.62           O  
ATOM    765  N   LEU L 103      37.467  14.259  41.459  1.00 26.23           N  
ATOM    766  CA  LEU L 103      38.130  14.171  42.726  1.00 25.18           C  
ATOM    767  CB  LEU L 103      37.191  14.544  43.886  1.00 26.93           C  
ATOM    768  CG  LEU L 103      37.830  14.537  45.283  1.00 28.50           C  
ATOM    769  CD1 LEU L 103      38.951  15.583  45.400  1.00 27.73           C  
ATOM    770  CD2 LEU L 103      36.750  14.709  46.363  1.00 28.50           C  
ATOM    771  C   LEU L 103      38.582  12.754  42.904  1.00 26.75           C  
ATOM    772  O   LEU L 103      37.778  11.821  42.929  1.00 28.21           O  
ATOM    773  N   GLU L 104      39.910  12.574  43.046  1.00 27.73           N  
ATOM    774  CA  GLU L 104      40.499  11.273  43.165  1.00 29.18           C  
ATOM    775  CB  GLU L 104      41.672  11.060  42.191  1.00 30.29           C  
ATOM    776  CG  GLU L 104      41.233  11.022  40.726  1.00 32.99           C  
ATOM    777  CD  GLU L 104      42.470  11.017  39.840  1.00 39.67           C  
ATOM    778  OE1 GLU L 104      43.293  11.963  39.967  1.00 39.05           O  
ATOM    779  OE2 GLU L 104      42.606  10.070  39.021  1.00 40.01           O1-
ATOM    780  C   GLU L 104      41.047  11.141  44.545  1.00 29.20           C  
ATOM    781  O   GLU L 104      41.318  12.132  45.220  1.00 28.06           O  
ATOM    782  N   ILE L 105      41.222   9.887  45.003  1.00 25.74           N  
ATOM    783  CA  ILE L 105      41.704   9.701  46.337  1.00 29.68           C  
ATOM    784  CB  ILE L 105      40.987   8.616  47.083  1.00 28.70           C  
ATOM    785  CG1 ILE L 105      41.172   8.798  48.593  1.00 27.51           C  
ATOM    786  CG2 ILE L 105      41.471   7.254  46.564  1.00 27.91           C  
ATOM    787  CD1 ILE L 105      40.156   7.997  49.398  1.00 28.06           C  
ATOM    788  C   ILE L 105      43.163   9.381  46.264  1.00 30.53           C  
ATOM    789  O   ILE L 105      43.603   8.570  45.449  1.00 28.08           O  
ATOM    790  N   LYS L 106      43.961  10.053  47.114  1.00 29.69           N  
ATOM    791  CA  LYS L 106      45.380   9.869  47.094  1.00 33.46           C  
ATOM    792  CB  LYS L 106      46.138  10.877  47.975  1.00 33.49           C  
ATOM    793  CG  LYS L 106      47.646  10.888  47.713  1.00 39.03           C  
ATOM    794  CD  LYS L 106      48.385  12.078  48.337  1.00 39.74           C  
ATOM    795  CE  LYS L 106      47.865  13.453  47.900  1.00 44.47           C  
ATOM    796  NZ  LYS L 106      46.842  13.943  48.852  1.00 45.66           N1+
ATOM    797  C   LYS L 106      45.687   8.474  47.612  1.00 31.73           C  
ATOM    798  O   LYS L 106      45.124   8.095  48.673  1.00 32.35           O  
ATOM    799  OXT LYS L 106      46.499   7.771  46.952  1.00  0.00           O1-
TER     800      LYS L 106 
ATOM    801  N   VAL H 107       9.484   7.194  43.279  1.00 47.65           N1+
ATOM    802  CA  VAL H 107       9.582   8.142  42.143  1.00 49.19           C  
ATOM    803  CB  VAL H 107       9.712   9.548  42.658  1.00 42.80           C  
ATOM    804  CG1 VAL H 107      10.879   9.618  43.655  1.00 45.92           C  
ATOM    805  CG2 VAL H 107       9.886  10.488  41.458  1.00 43.45           C  
ATOM    806  C   VAL H 107      10.728   7.814  41.244  1.00 48.96           C  
ATOM    807  O   VAL H 107      11.885   7.848  41.662  1.00 48.86           O  
ATOM    808  N   LYS H 108      10.435   7.459  39.974  1.00 45.92           N  
ATOM    809  CA  LYS H 108      11.527   7.125  39.110  1.00 44.75           C  
ATOM    810  CB  LYS H 108      11.859   5.624  39.076  1.00 49.72           C  
ATOM    811  CG  LYS H 108      10.790   4.758  38.410  1.00 55.20           C  
ATOM    812  CD  LYS H 108      11.266   3.330  38.138  1.00 62.92           C  
ATOM    813  CE  LYS H 108      11.564   2.539  39.413  1.00 48.35           C  
ATOM    814  NZ  LYS H 108      12.028   1.177  39.068  1.00 51.02           N1+
ATOM    815  C   LYS H 108      11.238   7.562  37.706  1.00 42.28           C  
ATOM    816  O   LYS H 108      10.092   7.791  37.323  1.00 41.08           O  
ATOM    817  N   LEU H 109      12.315   7.726  36.910  1.00 41.54           N  
ATOM    818  CA  LEU H 109      12.167   8.071  35.526  1.00 40.01           C  
ATOM    819  CB  LEU H 109      12.731   9.453  35.149  1.00 35.41           C  
ATOM    820  CG  LEU H 109      12.012  10.613  35.867  1.00 37.16           C  
ATOM    821  CD1 LEU H 109      12.358  10.640  37.361  1.00 34.21           C  
ATOM    822  CD2 LEU H 109      12.255  11.963  35.180  1.00 34.85           C  
ATOM    823  C   LEU H 109      12.890   7.031  34.726  1.00 38.27           C  
ATOM    824  O   LEU H 109      14.060   6.742  34.972  1.00 35.69           O  
ATOM    825  N   LEU H 110      12.199   6.430  33.738  1.00 36.38           N  
ATOM    826  CA  LEU H 110      12.823   5.385  32.983  1.00 37.58           C  
ATOM    827  CB  LEU H 110      12.039   4.059  33.101  1.00 40.15           C  
ATOM    828  CG  LEU H 110      12.727   2.791  32.548  1.00 46.62           C  
ATOM    829  CD1 LEU H 110      11.826   1.564  32.745  1.00 46.31           C  
ATOM    830  CD2 LEU H 110      13.165   2.935  31.085  1.00 44.18           C  
ATOM    831  C   LEU H 110      12.865   5.824  31.549  1.00 38.84           C  
ATOM    832  O   LEU H 110      11.826   6.049  30.930  1.00 35.35           O  
ATOM    833  N   GLU H 111      14.084   5.966  30.985  1.00 33.87           N  
ATOM    834  CA  GLU H 111      14.216   6.384  29.616  1.00 33.91           C  
ATOM    835  CB  GLU H 111      15.445   7.271  29.339  1.00 32.08           C  
ATOM    836  CG  GLU H 111      15.465   8.598  30.100  1.00 39.34           C  
ATOM    837  CD  GLU H 111      16.424   8.472  31.279  1.00 36.73           C  
ATOM    838  OE1 GLU H 111      16.467   7.381  31.907  1.00 35.86           O  
ATOM    839  OE2 GLU H 111      17.141   9.470  31.559  1.00 37.34           O1-
ATOM    840  C   GLU H 111      14.394   5.172  28.755  1.00 34.98           C  
ATOM    841  O   GLU H 111      14.917   4.153  29.201  1.00 35.63           O  
ATOM    842  N   SER H 112      13.950   5.260  27.485  1.00 34.75           N  
ATOM    843  CA  SER H 112      14.113   4.169  26.563  1.00 35.71           C  
ATOM    844  CB  SER H 112      12.957   3.156  26.572  1.00 36.25           C  
ATOM    845  OG  SER H 112      12.940   2.431  27.790  1.00 37.26           O  
ATOM    846  C   SER H 112      14.148   4.739  25.181  1.00 33.08           C  
ATOM    847  O   SER H 112      13.992   5.944  24.990  1.00 29.46           O  
ATOM    848  N   GLY H 113      14.366   3.867  24.171  1.00 33.92           N  
ATOM    849  CA  GLY H 113      14.344   4.298  22.800  1.00 30.77           C  
ATOM    850  C   GLY H 113      15.733   4.496  22.271  1.00 31.56           C  
ATOM    851  O   GLY H 113      15.906   4.784  21.087  1.00 33.50           O  
ATOM    852  N   GLY H 114      16.767   4.332  23.117  1.00 31.50           N  
ATOM    853  CA  GLY H 114      18.109   4.537  22.653  1.00 33.98           C  
ATOM    854  C   GLY H 114      18.506   3.374  21.799  1.00 36.71           C  
ATOM    855  O   GLY H 114      17.851   2.332  21.781  1.00 38.81           O  
ATOM    856  N   GLY H 115      19.620   3.535  21.059  1.00 32.26           N  
ATOM    857  CA  GLY H 115      20.059   2.472  20.207  1.00 33.57           C  
ATOM    858  C   GLY H 115      20.945   3.043  19.145  1.00 35.65           C  
ATOM    859  O   GLY H 115      21.427   4.170  19.247  1.00 33.56           O  
ATOM    860  N   LEU H 116      21.172   2.251  18.080  1.00 31.89           N  
ATOM    861  CA  LEU H 116      22.055   2.644  17.019  1.00 30.25           C  
ATOM    862  CB  LEU H 116      22.861   1.455  16.463  1.00 30.71           C  
ATOM    863  CG  LEU H 116      23.839   1.810  15.329  1.00 29.97           C  
ATOM    864  CD1 LEU H 116      24.982   2.702  15.836  1.00 31.80           C  
ATOM    865  CD2 LEU H 116      24.346   0.549  14.610  1.00 30.87           C  
ATOM    866  C   LEU H 116      21.234   3.193  15.890  1.00 30.56           C  
ATOM    867  O   LEU H 116      20.188   2.641  15.554  1.00 32.27           O  
ATOM    868  N   VAL H 117      21.678   4.326  15.296  1.00 27.47           N  
ATOM    869  CA  VAL H 117      20.997   4.889  14.160  1.00 29.89           C  
ATOM    870  CB  VAL H 117      20.024   5.993  14.476  1.00 32.86           C  
ATOM    871  CG1 VAL H 117      18.828   5.404  15.233  1.00 33.94           C  
ATOM    872  CG2 VAL H 117      20.755   7.098  15.254  1.00 28.21           C  
ATOM    873  C   VAL H 117      22.023   5.455  13.220  1.00 30.46           C  
ATOM    874  O   VAL H 117      23.122   5.820  13.633  1.00 30.06           O  
ATOM    875  N   GLN H 118      21.680   5.532  11.916  1.00 33.94           N  
ATOM    876  CA  GLN H 118      22.590   6.059  10.935  1.00 37.81           C  
ATOM    877  CB  GLN H 118      22.273   5.676   9.479  1.00 40.62           C  
ATOM    878  CG  GLN H 118      20.951   6.238   8.956  1.00 44.03           C  
ATOM    879  CD  GLN H 118      20.940   6.056   7.444  1.00 55.02           C  
ATOM    880  OE1 GLN H 118      21.213   6.994   6.697  1.00 57.64           O  
ATOM    881  NE2 GLN H 118      20.633   4.816   6.978  1.00 54.40           N  
ATOM    882  C   GLN H 118      22.568   7.558  11.007  1.00 35.31           C  
ATOM    883  O   GLN H 118      21.632   8.170  11.514  1.00 35.38           O  
ATOM    884  N   PRO H 119      23.611   8.134  10.467  1.00 35.06           N  
ATOM    885  CA  PRO H 119      23.845   9.563  10.503  1.00 36.22           C  
ATOM    886  CD  PRO H 119      24.864   7.395  10.412  1.00 34.93           C  
ATOM    887  CB  PRO H 119      25.294   9.755  10.061  1.00 38.68           C  
ATOM    888  CG  PRO H 119      25.981   8.447  10.483  1.00 34.76           C  
ATOM    889  C   PRO H 119      22.893  10.493   9.795  1.00 38.69           C  
ATOM    890  O   PRO H 119      23.140  11.687   9.778  1.00 36.85           O  
ATOM    891  N   GLY H 120      21.949  10.032   8.991  1.00 38.80           N  
ATOM    892  CA  GLY H 120      20.922  10.898   8.478  1.00 34.56           C  
ATOM    893  C   GLY H 120      19.724  10.888   9.359  1.00 36.56           C  
ATOM    894  O   GLY H 120      18.906  11.807   9.348  1.00 36.73           O  
ATOM    895  N   GLY H 121      19.592   9.772  10.094  1.00 34.47           N  
ATOM    896  CA  GLY H 121      18.374   9.336  10.708  1.00 35.05           C  
ATOM    897  C   GLY H 121      17.896  10.172  11.839  1.00 35.21           C  
ATOM    898  O   GLY H 121      18.481  11.184  12.221  1.00 31.13           O  
ATOM    899  N   SER H 122      16.733   9.735  12.362  1.00 33.28           N  
ATOM    900  CA  SER H 122      16.077  10.364  13.461  1.00 37.38           C  
ATOM    901  CB  SER H 122      14.847  11.188  13.041  1.00 38.60           C  
ATOM    902  OG  SER H 122      13.899  10.347  12.401  1.00 37.15           O  
ATOM    903  C   SER H 122      15.611   9.279  14.383  1.00 37.26           C  
ATOM    904  O   SER H 122      15.494   8.120  13.987  1.00 36.54           O  
ATOM    905  N   LEU H 123      15.394   9.630  15.669  1.00 33.25           N  
ATOM    906  CA  LEU H 123      14.895   8.679  16.620  1.00 35.28           C  
ATOM    907  CB  LEU H 123      15.977   7.804  17.281  1.00 36.18           C  
ATOM    908  CG  LEU H 123      17.202   8.566  17.810  1.00 35.74           C  
ATOM    909  CD1 LEU H 123      16.847   9.501  18.973  1.00 39.49           C  
ATOM    910  CD2 LEU H 123      18.339   7.595  18.153  1.00 38.06           C  
ATOM    911  C   LEU H 123      14.126   9.417  17.673  1.00 32.79           C  
ATOM    912  O   LEU H 123      14.280  10.627  17.846  1.00 33.77           O  
ATOM    913  N   LYS H 124      13.241   8.692  18.385  1.00 32.52           N  
ATOM    914  CA  LYS H 124      12.412   9.302  19.382  1.00 32.77           C  
ATOM    915  CB  LYS H 124      10.918   9.128  19.053  1.00 35.11           C  
ATOM    916  CG  LYS H 124       9.939   9.987  19.855  1.00 35.52           C  
ATOM    917  CD  LYS H 124       8.549  10.008  19.212  1.00 42.31           C  
ATOM    918  CE  LYS H 124       7.522  10.883  19.933  1.00 46.84           C  
ATOM    919  NZ  LYS H 124       6.206  10.777  19.262  1.00 39.83           N1+
ATOM    920  C   LYS H 124      12.685   8.611  20.684  1.00 32.01           C  
ATOM    921  O   LYS H 124      12.550   7.394  20.790  1.00 29.63           O  
ATOM    922  N   LEU H 125      13.077   9.386  21.717  1.00 30.20           N  
ATOM    923  CA  LEU H 125      13.358   8.823  23.010  1.00 29.94           C  
ATOM    924  CB  LEU H 125      14.575   9.457  23.706  1.00 26.62           C  
ATOM    925  CG  LEU H 125      15.908   9.258  22.961  1.00 27.09           C  
ATOM    926  CD1 LEU H 125      17.064   9.917  23.727  1.00 26.30           C  
ATOM    927  CD2 LEU H 125      16.181   7.777  22.656  1.00 27.83           C  
ATOM    928  C   LEU H 125      12.172   9.070  23.894  1.00 31.49           C  
ATOM    929  O   LEU H 125      11.443  10.046  23.714  1.00 27.43           O  
ATOM    930  N   SER H 126      11.950   8.171  24.877  1.00 29.66           N  
ATOM    931  CA  SER H 126      10.827   8.290  25.763  1.00 27.23           C  
ATOM    932  CB  SER H 126       9.819   7.135  25.619  1.00 30.95           C  
ATOM    933  OG  SER H 126       9.264   7.123  24.313  1.00 37.34           O  
ATOM    934  C   SER H 126      11.316   8.218  27.179  1.00 34.78           C  
ATOM    935  O   SER H 126      12.306   7.552  27.475  1.00 32.25           O  
ATOM    936  N   CYS H 127      10.617   8.931  28.088  1.00 31.14           N  
ATOM    937  CA  CYS H 127      10.927   8.940  29.491  1.00 32.56           C  
ATOM    938  CB  CYS H 127      11.475  10.310  29.949  1.00 32.97           C  
ATOM    939  SG  CYS H 127      11.632  10.499  31.750  1.00 40.64           S  
ATOM    940  C   CYS H 127       9.639   8.698  30.221  1.00 34.89           C  
ATOM    941  O   CYS H 127       8.726   9.519  30.158  1.00 33.63           O  
ATOM    942  N   ALA H 128       9.532   7.565  30.950  1.00 34.77           N  
ATOM    943  CA  ALA H 128       8.306   7.277  31.644  1.00 34.52           C  
ATOM    944  CB  ALA H 128       7.911   5.790  31.603  1.00 33.78           C  
ATOM    945  C   ALA H 128       8.489   7.657  33.081  1.00 37.65           C  
ATOM    946  O   ALA H 128       9.424   7.208  33.740  1.00 37.70           O  
ATOM    947  N   ALA H 129       7.570   8.483  33.616  1.00 38.35           N  
ATOM    948  CA  ALA H 129       7.712   8.949  34.966  1.00 37.94           C  
ATOM    949  CB  ALA H 129       7.534  10.472  35.100  1.00 36.45           C  
ATOM    950  C   ALA H 129       6.669   8.303  35.820  1.00 41.33           C  
ATOM    951  O   ALA H 129       5.555   8.037  35.370  1.00 42.41           O  
ATOM    952  N   SER H 130       7.031   8.001  37.086  1.00 41.21           N  
ATOM    953  CA  SER H 130       6.074   7.419  37.983  1.00 43.53           C  
ATOM    954  CB  SER H 130       6.033   5.883  37.926  1.00 42.56           C  
ATOM    955  OG  SER H 130       7.278   5.347  38.354  1.00 45.08           O  
ATOM    956  C   SER H 130       6.450   7.795  39.382  1.00 46.82           C  
ATOM    957  O   SER H 130       7.601   8.125  39.661  1.00 43.31           O  
ATOM    958  N   GLY H 131       5.460   7.747  40.300  1.00 43.45           N  
ATOM    959  CA  GLY H 131       5.703   8.005  41.689  1.00 44.09           C  
ATOM    960  C   GLY H 131       5.338   9.415  42.040  1.00 45.65           C  
ATOM    961  O   GLY H 131       5.263   9.741  43.222  1.00 45.40           O  
ATOM    962  N   PHE H 132       5.107  10.296  41.047  1.00 44.39           N  
ATOM    963  CA  PHE H 132       4.749  11.646  41.387  1.00 42.73           C  
ATOM    964  CB  PHE H 132       5.946  12.616  41.454  1.00 42.27           C  
ATOM    965  CG  PHE H 132       6.597  12.741  40.115  1.00 43.35           C  
ATOM    966  CD1 PHE H 132       7.442  11.764  39.645  1.00 42.59           C  
ATOM    967  CD2 PHE H 132       6.386  13.853  39.333  1.00 42.78           C  
ATOM    968  CE1 PHE H 132       8.050  11.887  38.417  1.00 41.73           C  
ATOM    969  CE2 PHE H 132       6.992  13.982  38.104  1.00 41.61           C  
ATOM    970  CZ  PHE H 132       7.827  12.996  37.641  1.00 41.18           C  
ATOM    971  C   PHE H 132       3.772  12.154  40.370  1.00 43.26           C  
ATOM    972  O   PHE H 132       3.504  11.491  39.370  1.00 44.26           O  
ATOM    973  N   ASP H 133       3.191  13.348  40.622  1.00 44.40           N  
ATOM    974  CA  ASP H 133       2.242  13.906  39.699  1.00 43.81           C  
ATOM    975  CB  ASP H 133       1.311  14.958  40.328  1.00 45.09           C  
ATOM    976  CG  ASP H 133       0.168  15.247  39.357  1.00 46.69           C  
ATOM    977  OD1 ASP H 133       0.146  14.649  38.249  1.00 48.03           O  
ATOM    978  OD2 ASP H 133      -0.704  16.081  39.716  1.00 52.10           O1-
ATOM    979  C   ASP H 133       3.026  14.582  38.617  1.00 42.35           C  
ATOM    980  O   ASP H 133       3.525  15.695  38.779  1.00 41.75           O  
ATOM    981  N   PHE H 134       3.105  13.915  37.455  1.00 40.92           N  
ATOM    982  CA  PHE H 134       3.885  14.318  36.322  1.00 39.90           C  
ATOM    983  CB  PHE H 134       3.787  13.285  35.186  1.00 38.44           C  
ATOM    984  CG  PHE H 134       4.578  13.756  34.016  1.00 37.14           C  
ATOM    985  CD1 PHE H 134       5.949  13.683  34.012  1.00 37.46           C  
ATOM    986  CD2 PHE H 134       3.937  14.248  32.905  1.00 37.20           C  
ATOM    987  CE1 PHE H 134       6.668  14.116  32.923  1.00 37.53           C  
ATOM    988  CE2 PHE H 134       4.649  14.680  31.813  1.00 37.28           C  
ATOM    989  CZ  PHE H 134       6.019  14.614  31.820  1.00 37.24           C  
ATOM    990  C   PHE H 134       3.427  15.647  35.792  1.00 39.31           C  
ATOM    991  O   PHE H 134       4.248  16.478  35.408  1.00 38.72           O  
ATOM    992  N   SER H 135       2.104  15.887  35.766  1.00 40.42           N  
ATOM    993  CA  SER H 135       1.554  17.070  35.159  1.00 40.19           C  
ATOM    994  CB  SER H 135       0.015  17.073  35.141  1.00 42.28           C  
ATOM    995  OG  SER H 135      -0.492  17.136  36.466  1.00 43.02           O  
ATOM    996  C   SER H 135       2.001  18.311  35.873  1.00 39.43           C  
ATOM    997  O   SER H 135       1.959  19.400  35.306  1.00 39.57           O  
ATOM    998  N   ARG H 136       2.397  18.193  37.149  1.00 39.77           N  
ATOM    999  CA  ARG H 136       2.808  19.301  37.973  1.00 40.41           C  
ATOM   1000  CB  ARG H 136       2.820  18.948  39.471  1.00 40.07           C  
ATOM   1001  CG  ARG H 136       1.415  18.750  40.046  1.00 49.65           C  
ATOM   1002  CD  ARG H 136       0.906  19.942  40.858  1.00 54.16           C  
ATOM   1003  NE  ARG H 136      -0.504  19.652  41.241  1.00 74.18           N  
ATOM   1004  CZ  ARG H 136      -0.776  18.896  42.345  1.00 78.89           C  
ATOM   1005  NH1 ARG H 136       0.246  18.385  43.091  1.00 82.17           N1+
ATOM   1006  NH2 ARG H 136      -2.069  18.640  42.697  1.00 77.36           N  
ATOM   1007  C   ARG H 136       4.164  19.875  37.629  1.00 38.71           C  
ATOM   1008  O   ARG H 136       4.400  21.052  37.900  1.00 37.72           O  
ATOM   1009  N   TYR H 137       5.104  19.099  37.041  1.00 36.81           N  
ATOM   1010  CA  TYR H 137       6.459  19.600  36.990  1.00 32.92           C  
ATOM   1011  CB  TYR H 137       7.489  18.611  37.571  1.00 34.66           C  
ATOM   1012  CG  TYR H 137       7.166  18.302  38.992  1.00 37.91           C  
ATOM   1013  CD1 TYR H 137       6.243  17.327  39.293  1.00 38.94           C  
ATOM   1014  CD2 TYR H 137       7.791  18.971  40.020  1.00 39.54           C  
ATOM   1015  CE1 TYR H 137       5.938  17.027  40.600  1.00 41.94           C  
ATOM   1016  CE2 TYR H 137       7.488  18.674  41.328  1.00 39.95           C  
ATOM   1017  CZ  TYR H 137       6.564  17.701  41.620  1.00 40.54           C  
ATOM   1018  OH  TYR H 137       6.255  17.397  42.962  1.00 42.93           O  
ATOM   1019  C   TYR H 137       6.971  19.861  35.599  1.00 31.65           C  
ATOM   1020  O   TYR H 137       6.488  19.323  34.603  1.00 31.82           O  
ATOM   1021  N   TRP H 138       7.984  20.758  35.530  1.00 26.73           N  
ATOM   1022  CA  TRP H 138       8.714  21.038  34.330  1.00 27.15           C  
ATOM   1023  CB  TRP H 138       9.579  22.308  34.396  1.00 27.66           C  
ATOM   1024  CG  TRP H 138       8.828  23.612  34.333  1.00 29.47           C  
ATOM   1025  CD2 TRP H 138       8.861  24.494  33.201  1.00 29.38           C  
ATOM   1026  CD1 TRP H 138       8.047  24.216  35.275  1.00 28.15           C  
ATOM   1027  NE1 TRP H 138       7.585  25.419  34.797  1.00 29.37           N  
ATOM   1028  CE2 TRP H 138       8.080  25.604  33.523  1.00 30.06           C  
ATOM   1029  CE3 TRP H 138       9.497  24.392  31.997  1.00 29.84           C  
ATOM   1030  CZ2 TRP H 138       7.921  26.632  32.638  1.00 26.28           C  
ATOM   1031  CZ3 TRP H 138       9.329  25.427  31.105  1.00 30.84           C  
ATOM   1032  CH2 TRP H 138       8.556  26.523  31.421  1.00 32.72           C  
ATOM   1033  C   TRP H 138       9.675  19.899  34.184  1.00 26.83           C  
ATOM   1034  O   TRP H 138      10.208  19.402  35.175  1.00 27.09           O  
ATOM   1035  N   MET H 139       9.924  19.457  32.936  1.00 27.37           N  
ATOM   1036  CA  MET H 139      10.795  18.336  32.717  1.00 25.65           C  
ATOM   1037  CB  MET H 139      10.080  17.142  32.070  1.00 27.86           C  
ATOM   1038  CG  MET H 139       8.993  16.543  32.961  1.00 27.52           C  
ATOM   1039  SD  MET H 139       9.615  15.779  34.487  1.00 30.19           S  
ATOM   1040  CE  MET H 139      10.370  14.372  33.622  1.00 27.47           C  
ATOM   1041  C   MET H 139      11.886  18.768  31.783  1.00 27.57           C  
ATOM   1042  O   MET H 139      11.717  19.720  31.023  1.00 26.44           O  
ATOM   1043  N   SER H 140      13.047  18.073  31.816  1.00 25.22           N  
ATOM   1044  CA  SER H 140      14.145  18.513  30.997  1.00 24.26           C  
ATOM   1045  CB  SER H 140      15.151  19.376  31.782  1.00 24.21           C  
ATOM   1046  OG  SER H 140      16.215  19.791  30.941  1.00 27.46           O  
ATOM   1047  C   SER H 140      14.909  17.338  30.445  1.00 24.85           C  
ATOM   1048  O   SER H 140      14.799  16.212  30.932  1.00 23.33           O  
ATOM   1049  N   TRP H 141      15.694  17.585  29.368  1.00 22.23           N  
ATOM   1050  CA  TRP H 141      16.547  16.577  28.800  1.00 21.00           C  
ATOM   1051  CB  TRP H 141      16.226  16.236  27.332  1.00 22.91           C  
ATOM   1052  CG  TRP H 141      14.928  15.490  27.117  1.00 22.45           C  
ATOM   1053  CD2 TRP H 141      14.809  14.058  27.170  1.00 22.77           C  
ATOM   1054  CD1 TRP H 141      13.680  15.970  26.837  1.00 21.77           C  
ATOM   1055  NE1 TRP H 141      12.793  14.926  26.712  1.00 23.25           N  
ATOM   1056  CE2 TRP H 141      13.476  13.744  26.914  1.00 25.22           C  
ATOM   1057  CE3 TRP H 141      15.737  13.083  27.412  1.00 24.12           C  
ATOM   1058  CZ2 TRP H 141      13.050  12.445  26.898  1.00 25.54           C  
ATOM   1059  CZ3 TRP H 141      15.305  11.775  27.393  1.00 22.30           C  
ATOM   1060  CH2 TRP H 141      13.985  11.463  27.140  1.00 25.33           C  
ATOM   1061  C   TRP H 141      17.957  17.100  28.834  1.00 21.81           C  
ATOM   1062  O   TRP H 141      18.207  18.272  28.548  1.00 22.94           O  
ATOM   1063  N   VAL H 142      18.918  16.224  29.205  1.00 22.06           N  
ATOM   1064  CA  VAL H 142      20.310  16.584  29.292  1.00 22.24           C  
ATOM   1065  CB  VAL H 142      20.807  16.688  30.711  1.00 22.86           C  
ATOM   1066  CG1 VAL H 142      22.314  17.004  30.704  1.00 21.14           C  
ATOM   1067  CG2 VAL H 142      19.957  17.730  31.456  1.00 21.59           C  
ATOM   1068  C   VAL H 142      21.068  15.460  28.654  1.00 23.76           C  
ATOM   1069  O   VAL H 142      20.616  14.316  28.686  1.00 23.40           O  
ATOM   1070  N   ARG H 143      22.235  15.747  28.036  1.00 21.81           N  
ATOM   1071  CA  ARG H 143      22.969  14.656  27.448  1.00 23.04           C  
ATOM   1072  CB  ARG H 143      22.878  14.547  25.912  1.00 20.72           C  
ATOM   1073  CG  ARG H 143      23.410  15.742  25.116  1.00 20.57           C  
ATOM   1074  CD  ARG H 143      23.290  15.526  23.602  1.00 25.58           C  
ATOM   1075  NE  ARG H 143      23.708  16.777  22.908  1.00 26.17           N  
ATOM   1076  CZ  ARG H 143      23.808  16.803  21.545  1.00 28.95           C  
ATOM   1077  NH1 ARG H 143      23.552  15.679  20.814  1.00 26.38           N1+
ATOM   1078  NH2 ARG H 143      24.168  17.957  20.914  1.00 31.61           N  
ATOM   1079  C   ARG H 143      24.417  14.756  27.808  1.00 24.45           C  
ATOM   1080  O   ARG H 143      24.919  15.822  28.156  1.00 22.39           O  
ATOM   1081  N   GLN H 144      25.121  13.603  27.765  1.00 23.30           N  
ATOM   1082  CA  GLN H 144      26.519  13.568  28.088  1.00 26.43           C  
ATOM   1083  CB  GLN H 144      26.773  12.941  29.474  1.00 27.44           C  
ATOM   1084  CG  GLN H 144      28.221  12.984  29.970  1.00 27.37           C  
ATOM   1085  CD  GLN H 144      28.245  12.415  31.386  1.00 27.19           C  
ATOM   1086  OE1 GLN H 144      27.312  11.737  31.814  1.00 29.09           O  
ATOM   1087  NE2 GLN H 144      29.339  12.704  32.141  1.00 28.88           N  
ATOM   1088  C   GLN H 144      27.208  12.728  27.048  1.00 26.63           C  
ATOM   1089  O   GLN H 144      26.927  11.539  26.907  1.00 24.47           O  
ATOM   1090  N   ALA H 145      28.143  13.338  26.286  1.00 29.20           N  
ATOM   1091  CA  ALA H 145      28.882  12.628  25.276  1.00 31.17           C  
ATOM   1092  CB  ALA H 145      29.582  13.543  24.258  1.00 27.47           C  
ATOM   1093  C   ALA H 145      29.925  11.828  25.983  1.00 33.63           C  
ATOM   1094  O   ALA H 145      30.232  12.083  27.147  1.00 31.30           O  
ATOM   1095  N   PRO H 146      30.490  10.860  25.313  1.00 37.14           N  
ATOM   1096  CA  PRO H 146      31.441   9.994  25.944  1.00 38.60           C  
ATOM   1097  CD  PRO H 146      29.921  10.285  24.107  1.00 34.12           C  
ATOM   1098  CB  PRO H 146      31.806   8.951  24.887  1.00 38.35           C  
ATOM   1099  CG  PRO H 146      30.550   8.884  23.993  1.00 37.78           C  
ATOM   1100  C   PRO H 146      32.601  10.761  26.494  1.00 38.95           C  
ATOM   1101  O   PRO H 146      33.230  11.515  25.753  1.00 39.59           O  
ATOM   1102  N   GLY H 147      32.891  10.584  27.797  1.00 38.58           N  
ATOM   1103  CA  GLY H 147      34.032  11.201  28.405  1.00 43.98           C  
ATOM   1104  C   GLY H 147      33.880  12.691  28.401  1.00 45.52           C  
ATOM   1105  O   GLY H 147      34.877  13.408  28.470  1.00 42.81           O  
ATOM   1106  N   LYS H 148      32.641  13.210  28.318  1.00 39.57           N  
ATOM   1107  CA  LYS H 148      32.497  14.639  28.331  1.00 39.19           C  
ATOM   1108  CB  LYS H 148      31.904  15.286  27.068  1.00 38.00           C  
ATOM   1109  CG  LYS H 148      32.899  15.510  25.933  1.00 42.05           C  
ATOM   1110  CD  LYS H 148      32.250  16.238  24.758  1.00 47.92           C  
ATOM   1111  CE  LYS H 148      31.382  17.413  25.225  1.00 47.33           C  
ATOM   1112  NZ  LYS H 148      31.019  18.277  24.082  1.00 43.39           N1+
ATOM   1113  C   LYS H 148      31.589  15.046  29.441  1.00 36.24           C  
ATOM   1114  O   LYS H 148      31.205  14.242  30.292  1.00 32.41           O  
ATOM   1115  N   GLY H 149      31.261  16.354  29.462  1.00 34.67           N  
ATOM   1116  CA  GLY H 149      30.444  16.925  30.488  1.00 33.28           C  
ATOM   1117  C   GLY H 149      29.003  16.939  30.081  1.00 31.63           C  
ATOM   1118  O   GLY H 149      28.620  16.477  29.009  1.00 32.49           O  
ATOM   1119  N   LEU H 150      28.170  17.510  30.971  1.00 32.55           N  
ATOM   1120  CA  LEU H 150      26.750  17.581  30.804  1.00 30.66           C  
ATOM   1121  CB  LEU H 150      26.028  17.755  32.155  1.00 29.76           C  
ATOM   1122  CG  LEU H 150      26.337  16.602  33.133  1.00 24.88           C  
ATOM   1123  CD1 LEU H 150      25.618  16.756  34.479  1.00 25.60           C  
ATOM   1124  CD2 LEU H 150      26.071  15.245  32.476  1.00 26.41           C  
ATOM   1125  C   LEU H 150      26.395  18.743  29.922  1.00 26.68           C  
ATOM   1126  O   LEU H 150      26.994  19.816  30.009  1.00 29.67           O  
ATOM   1127  N   GLU H 151      25.398  18.533  29.034  1.00 25.88           N  
ATOM   1128  CA  GLU H 151      24.926  19.559  28.143  1.00 27.18           C  
ATOM   1129  CB  GLU H 151      25.276  19.293  26.669  1.00 30.92           C  
ATOM   1130  CG  GLU H 151      24.917  20.456  25.743  1.00 37.14           C  
ATOM   1131  CD  GLU H 151      25.220  20.044  24.307  1.00 40.16           C  
ATOM   1132  OE1 GLU H 151      25.590  18.860  24.089  1.00 30.21           O  
ATOM   1133  OE2 GLU H 151      25.073  20.911  23.405  1.00 35.95           O1-
ATOM   1134  C   GLU H 151      23.423  19.573  28.233  1.00 27.40           C  
ATOM   1135  O   GLU H 151      22.773  18.541  28.081  1.00 24.67           O  
ATOM   1136  N   TRP H 152      22.821  20.758  28.470  1.00 26.81           N  
ATOM   1137  CA  TRP H 152      21.390  20.852  28.602  1.00 24.58           C  
ATOM   1138  CB  TRP H 152      20.981  22.060  29.465  1.00 25.72           C  
ATOM   1139  CG  TRP H 152      19.503  22.274  29.668  1.00 25.22           C  
ATOM   1140  CD2 TRP H 152      18.772  23.379  29.112  1.00 27.07           C  
ATOM   1141  CD1 TRP H 152      18.617  21.569  30.428  1.00 25.97           C  
ATOM   1142  NE1 TRP H 152      17.379  22.165  30.382  1.00 24.89           N  
ATOM   1143  CE2 TRP H 152      17.462  23.283  29.577  1.00 28.04           C  
ATOM   1144  CE3 TRP H 152      19.165  24.399  28.294  1.00 28.64           C  
ATOM   1145  CZ2 TRP H 152      16.521  24.211  29.229  1.00 28.26           C  
ATOM   1146  CZ3 TRP H 152      18.210  25.325  27.933  1.00 27.69           C  
ATOM   1147  CH2 TRP H 152      16.912  25.234  28.392  1.00 27.88           C  
ATOM   1148  C   TRP H 152      20.771  20.991  27.247  1.00 24.74           C  
ATOM   1149  O   TRP H 152      21.202  21.835  26.467  1.00 30.04           O  
ATOM   1150  N   ILE H 153      19.840  20.074  26.885  1.00 22.01           N  
ATOM   1151  CA  ILE H 153      19.109  20.152  25.644  1.00 22.64           C  
ATOM   1152  CB  ILE H 153      18.661  18.811  25.147  1.00 23.26           C  
ATOM   1153  CG1 ILE H 153      19.911  17.991  24.793  1.00 23.45           C  
ATOM   1154  CG2 ILE H 153      17.702  19.006  23.960  1.00 23.47           C  
ATOM   1155  CD1 ILE H 153      19.630  16.523  24.499  1.00 28.40           C  
ATOM   1156  C   ILE H 153      17.925  21.083  25.685  1.00 27.89           C  
ATOM   1157  O   ILE H 153      17.803  21.960  24.830  1.00 27.22           O  
ATOM   1158  N   GLY H 154      17.021  20.946  26.686  1.00 24.72           N  
ATOM   1159  CA  GLY H 154      15.850  21.788  26.671  1.00 26.96           C  
ATOM   1160  C   GLY H 154      14.917  21.403  27.781  1.00 25.71           C  
ATOM   1161  O   GLY H 154      15.130  20.403  28.468  1.00 24.82           O  
ATOM   1162  N   GLN H 155      13.843  22.212  27.966  1.00 27.16           N  
ATOM   1163  CA  GLN H 155      12.877  22.000  29.012  1.00 25.65           C  
ATOM   1164  CB  GLN H 155      13.054  22.954  30.212  1.00 26.03           C  
ATOM   1165  CG  GLN H 155      12.803  24.423  29.854  1.00 30.64           C  
ATOM   1166  CD  GLN H 155      12.953  25.303  31.094  1.00 33.07           C  
ATOM   1167  OE1 GLN H 155      13.630  24.951  32.059  1.00 30.34           O  
ATOM   1168  NE2 GLN H 155      12.291  26.491  31.065  1.00  0.00           N  
ATOM   1169  C   GLN H 155      11.497  22.251  28.477  1.00 28.89           C  
ATOM   1170  O   GLN H 155      11.316  22.995  27.514  1.00 27.65           O  
ATOM   1171  N   ILE H 156      10.480  21.599  29.090  1.00 27.83           N  
ATOM   1172  CA  ILE H 156       9.111  21.802  28.701  1.00 27.70           C  
ATOM   1173  CB  ILE H 156       8.549  20.669  27.892  1.00 27.47           C  
ATOM   1174  CG1 ILE H 156       7.184  21.060  27.302  1.00 26.80           C  
ATOM   1175  CG2 ILE H 156       8.529  19.409  28.774  1.00 22.97           C  
ATOM   1176  CD1 ILE H 156       6.702  20.130  26.189  1.00 27.90           C  
ATOM   1177  C   ILE H 156       8.273  21.970  29.938  1.00 29.65           C  
ATOM   1178  O   ILE H 156       8.411  21.221  30.904  1.00 23.92           O  
ATOM   1179  N   ASN H 157       7.366  22.973  29.931  1.00 30.83           N  
ATOM   1180  CA  ASN H 157       6.535  23.232  31.076  1.00 27.38           C  
ATOM   1181  CB  ASN H 157       6.006  24.674  31.165  1.00 30.32           C  
ATOM   1182  CG  ASN H 157       5.098  24.990  29.990  1.00 34.49           C  
ATOM   1183  OD1 ASN H 157       5.109  24.314  28.962  1.00 40.21           O  
ATOM   1184  ND2 ASN H 157       4.299  26.077  30.148  1.00 33.54           N  
ATOM   1185  C   ASN H 157       5.399  22.261  31.090  1.00 28.86           C  
ATOM   1186  O   ASN H 157       5.165  21.535  30.128  1.00 29.88           O  
ATOM   1187  N   PRO H 158       4.705  22.223  32.200  1.00 37.62           N  
ATOM   1188  CA  PRO H 158       3.668  21.251  32.414  1.00 39.09           C  
ATOM   1189  CD  PRO H 158       5.208  22.784  33.443  1.00 35.63           C  
ATOM   1190  CB  PRO H 158       3.191  21.479  33.846  1.00 39.27           C  
ATOM   1191  CG  PRO H 158       4.432  22.057  34.556  1.00 37.55           C  
ATOM   1192  C   PRO H 158       2.586  21.248  31.376  1.00 41.05           C  
ATOM   1193  O   PRO H 158       2.146  20.168  30.986  1.00 43.58           O  
ATOM   1194  N   HIS H 159       2.123  22.441  30.965  1.00 41.47           N  
ATOM   1195  CA  HIS H 159       1.118  22.659  29.958  1.00 45.89           C  
ATOM   1196  ND1 HIS H 159      -0.518  24.497  32.421  1.00  0.00           N  
ATOM   1197  CG  HIS H 159      -0.674  24.006  31.142  1.00 42.26           C  
ATOM   1198  CB  HIS H 159       0.390  24.013  30.079  1.00 43.74           C  
ATOM   1199  NE2 HIS H 159      -2.595  23.706  32.292  1.00  0.00           N  
ATOM   1200  CD2 HIS H 159      -1.947  23.528  31.081  1.00  0.00           C  
ATOM   1201  CE1 HIS H 159      -1.696  24.292  33.063  1.00  0.00           C  
ATOM   1202  C   HIS H 159       1.688  22.542  28.574  1.00 46.78           C  
ATOM   1203  O   HIS H 159       0.945  22.423  27.601  1.00 44.32           O  
ATOM   1204  N   SER H 160       3.025  22.628  28.446  1.00 40.04           N  
ATOM   1205  CA  SER H 160       3.676  22.579  27.164  1.00 40.77           C  
ATOM   1206  CB  SER H 160       3.162  21.438  26.265  1.00 40.23           C  
ATOM   1207  OG  SER H 160       3.414  20.178  26.869  1.00 32.97           O  
ATOM   1208  C   SER H 160       3.463  23.862  26.425  1.00 42.95           C  
ATOM   1209  O   SER H 160       3.669  23.927  25.214  1.00 45.33           O  
ATOM   1210  N   SER H 161       3.045  24.930  27.129  1.00 42.38           N  
ATOM   1211  CA  SER H 161       2.909  26.192  26.463  1.00 36.81           C  
ATOM   1212  CB  SER H 161       2.165  27.246  27.300  1.00 40.50           C  
ATOM   1213  OG  SER H 161       2.949  27.628  28.417  1.00 42.04           O  
ATOM   1214  C   SER H 161       4.284  26.729  26.174  1.00 43.43           C  
ATOM   1215  O   SER H 161       4.494  27.393  25.161  1.00 44.28           O  
ATOM   1216  N   THR H 162       5.264  26.444  27.063  1.00 34.54           N  
ATOM   1217  CA  THR H 162       6.585  26.985  26.910  1.00 33.79           C  
ATOM   1218  CB  THR H 162       7.036  27.783  28.103  1.00 32.47           C  
ATOM   1219  OG1 THR H 162       6.150  28.869  28.333  1.00 39.70           O  
ATOM   1220  CG2 THR H 162       8.457  28.313  27.852  1.00 34.02           C  
ATOM   1221  C   THR H 162       7.560  25.857  26.748  1.00 34.46           C  
ATOM   1222  O   THR H 162       7.585  24.915  27.540  1.00 30.30           O  
ATOM   1223  N   ILE H 163       8.376  25.922  25.676  1.00 31.96           N  
ATOM   1224  CA  ILE H 163       9.408  24.951  25.456  1.00 28.46           C  
ATOM   1225  CB  ILE H 163       9.120  24.030  24.308  1.00 29.12           C  
ATOM   1226  CG1 ILE H 163       7.845  23.217  24.597  1.00 32.90           C  
ATOM   1227  CG2 ILE H 163      10.364  23.156  24.080  1.00 29.17           C  
ATOM   1228  CD1 ILE H 163       7.305  22.465  23.383  1.00 27.43           C  
ATOM   1229  C   ILE H 163      10.659  25.719  25.148  1.00 30.59           C  
ATOM   1230  O   ILE H 163      10.674  26.558  24.248  1.00 29.38           O  
ATOM   1231  N   ASN H 164      11.751  25.446  25.898  1.00 29.18           N  
ATOM   1232  CA  ASN H 164      12.983  26.164  25.706  1.00 31.02           C  
ATOM   1233  CB  ASN H 164      13.486  26.857  26.984  1.00 31.94           C  
ATOM   1234  CG  ASN H 164      12.485  27.947  27.334  1.00 36.90           C  
ATOM   1235  OD1 ASN H 164      12.017  28.683  26.466  1.00 41.94           O  
ATOM   1236  ND2 ASN H 164      12.138  28.046  28.644  1.00 37.90           N  
ATOM   1237  C   ASN H 164      14.037  25.191  25.277  1.00 33.22           C  
ATOM   1238  O   ASN H 164      14.076  24.054  25.745  1.00 30.52           O  
ATOM   1239  N   TYR H 165      14.926  25.622  24.360  1.00 29.13           N  
ATOM   1240  CA  TYR H 165      15.951  24.748  23.865  1.00 28.02           C  
ATOM   1241  CB  TYR H 165      15.852  24.434  22.361  1.00 28.75           C  
ATOM   1242  CG  TYR H 165      14.575  23.755  21.999  1.00 29.29           C  
ATOM   1243  CD1 TYR H 165      14.474  22.384  22.024  1.00 28.24           C  
ATOM   1244  CD2 TYR H 165      13.478  24.489  21.615  1.00 29.03           C  
ATOM   1245  CE1 TYR H 165      13.301  21.755  21.676  1.00 30.26           C  
ATOM   1246  CE2 TYR H 165      12.301  23.866  21.266  1.00 26.61           C  
ATOM   1247  CZ  TYR H 165      12.211  22.496  21.295  1.00 29.61           C  
ATOM   1248  OH  TYR H 165      11.004  21.855  20.936  1.00 30.29           O  
ATOM   1249  C   TYR H 165      17.240  25.493  23.940  1.00 33.00           C  
ATOM   1250  O   TYR H 165      17.254  26.719  24.014  1.00 34.62           O  
ATOM   1251  N   THR H 166      18.372  24.761  23.942  1.00 35.56           N  
ATOM   1252  CA  THR H 166      19.610  25.468  23.850  1.00 35.14           C  
ATOM   1253  CB  THR H 166      20.823  24.683  24.227  1.00 36.79           C  
ATOM   1254  OG1 THR H 166      20.879  23.466  23.503  1.00 37.11           O  
ATOM   1255  CG2 THR H 166      20.777  24.428  25.728  1.00 39.74           C  
ATOM   1256  C   THR H 166      19.761  25.902  22.429  1.00 38.73           C  
ATOM   1257  O   THR H 166      19.458  25.149  21.501  1.00 35.30           O  
ATOM   1258  N   PRO H 167      20.190  27.120  22.227  1.00 42.48           N  
ATOM   1259  CA  PRO H 167      20.358  27.537  20.872  1.00 43.49           C  
ATOM   1260  CD  PRO H 167      19.778  28.229  23.073  1.00 43.37           C  
ATOM   1261  CB  PRO H 167      20.485  29.056  20.894  1.00 45.56           C  
ATOM   1262  CG  PRO H 167      19.662  29.448  22.134  1.00 45.51           C  
ATOM   1263  C   PRO H 167      21.491  26.811  20.253  1.00 48.24           C  
ATOM   1264  O   PRO H 167      22.645  27.050  20.599  1.00 49.51           O  
ATOM   1265  N   SER H 168      21.165  25.959  19.286  1.00 47.27           N  
ATOM   1266  CA  SER H 168      22.107  25.154  18.589  1.00 47.10           C  
ATOM   1267  CB  SER H 168      23.332  24.679  19.414  1.00 50.36           C  
ATOM   1268  OG  SER H 168      22.973  23.823  20.490  1.00 51.89           O  
ATOM   1269  C   SER H 168      21.283  23.996  18.179  1.00 51.78           C  
ATOM   1270  O   SER H 168      21.170  23.668  17.000  1.00 50.39           O  
ATOM   1271  N   LEU H 169      20.696  23.369  19.208  1.00 52.89           N  
ATOM   1272  CA  LEU H 169      19.846  22.224  19.192  1.00 52.44           C  
ATOM   1273  CB  LEU H 169      19.758  21.575  20.577  1.00 56.36           C  
ATOM   1274  CG  LEU H 169      21.157  21.188  21.098  1.00 69.01           C  
ATOM   1275  CD1 LEU H 169      21.076  20.421  22.425  1.00 64.47           C  
ATOM   1276  CD2 LEU H 169      21.976  20.457  20.023  1.00 65.06           C  
ATOM   1277  C   LEU H 169      18.462  22.523  18.690  1.00 53.82           C  
ATOM   1278  O   LEU H 169      17.743  21.611  18.287  1.00 56.50           O  
ATOM   1279  N   ARG H 170      18.030  23.797  18.702  1.00 55.65           N  
ATOM   1280  CA  ARG H 170      16.658  24.131  18.433  1.00 59.97           C  
ATOM   1281  CB  ARG H 170      16.374  25.638  18.364  1.00 63.68           C  
ATOM   1282  CG  ARG H 170      14.912  25.894  17.996  1.00 68.98           C  
ATOM   1283  CD  ARG H 170      14.555  27.355  17.738  1.00 75.93           C  
ATOM   1284  NE  ARG H 170      13.186  27.360  17.148  1.00  0.00           N  
ATOM   1285  CZ  ARG H 170      12.577  28.540  16.840  1.00  0.00           C  
ATOM   1286  NH1 ARG H 170      13.200  29.721  17.127  1.00  0.00           N1+
ATOM   1287  NH2 ARG H 170      11.349  28.539  16.242  1.00  0.00           N  
ATOM   1288  C   ARG H 170      16.165  23.565  17.133  1.00 55.31           C  
ATOM   1289  O   ARG H 170      15.001  23.178  17.045  1.00 53.21           O  
ATOM   1290  N   ASP H 171      16.971  23.554  16.060  1.00 54.97           N  
ATOM   1291  CA  ASP H 171      16.432  23.037  14.827  1.00 54.47           C  
ATOM   1292  CB  ASP H 171      17.373  23.227  13.622  1.00 65.25           C  
ATOM   1293  CG  ASP H 171      17.555  24.713  13.347  1.00 67.76           C  
ATOM   1294  OD1 ASP H 171      17.719  25.481  14.330  1.00 62.30           O  
ATOM   1295  OD2 ASP H 171      17.522  25.102  12.149  1.00 66.17           O1-
ATOM   1296  C   ASP H 171      16.192  21.551  14.919  1.00 51.24           C  
ATOM   1297  O   ASP H 171      15.164  21.042  14.475  1.00 52.52           O  
ATOM   1298  N   LYS H 172      17.177  20.823  15.475  1.00 48.49           N  
ATOM   1299  CA  LYS H 172      17.249  19.387  15.519  1.00 46.44           C  
ATOM   1300  CB  LYS H 172      18.635  18.877  15.935  1.00 46.32           C  
ATOM   1301  CG  LYS H 172      19.720  19.171  14.904  1.00 47.63           C  
ATOM   1302  CD  LYS H 172      21.138  18.942  15.424  1.00 44.84           C  
ATOM   1303  CE  LYS H 172      21.603  17.489  15.317  1.00 48.03           C  
ATOM   1304  NZ  LYS H 172      23.023  17.386  15.716  1.00 48.14           N1+
ATOM   1305  C   LYS H 172      16.288  18.701  16.440  1.00 42.86           C  
ATOM   1306  O   LYS H 172      15.783  17.631  16.095  1.00 39.26           O  
ATOM   1307  N   PHE H 173      16.032  19.266  17.640  1.00 39.78           N  
ATOM   1308  CA  PHE H 173      15.294  18.515  18.618  1.00 36.16           C  
ATOM   1309  CB  PHE H 173      15.921  18.528  20.023  1.00 34.73           C  
ATOM   1310  CG  PHE H 173      17.206  17.779  20.003  1.00 36.39           C  
ATOM   1311  CD1 PHE H 173      17.218  16.408  19.942  1.00 35.69           C  
ATOM   1312  CD2 PHE H 173      18.403  18.450  20.074  1.00 35.07           C  
ATOM   1313  CE1 PHE H 173      18.407  15.720  19.937  1.00 40.44           C  
ATOM   1314  CE2 PHE H 173      19.594  17.767  20.070  1.00 34.53           C  
ATOM   1315  CZ  PHE H 173      19.600  16.399  19.996  1.00 36.86           C  
ATOM   1316  C   PHE H 173      13.919  19.050  18.824  1.00 33.48           C  
ATOM   1317  O   PHE H 173      13.661  20.243  18.678  1.00 34.34           O  
ATOM   1318  N   ILE H 174      12.991  18.127  19.160  1.00 29.88           N  
ATOM   1319  CA  ILE H 174      11.652  18.494  19.503  1.00 29.37           C  
ATOM   1320  CB  ILE H 174      10.631  18.075  18.490  1.00 36.84           C  
ATOM   1321  CG1 ILE H 174      10.866  18.824  17.167  1.00 37.12           C  
ATOM   1322  CG2 ILE H 174       9.235  18.308  19.090  1.00 31.13           C  
ATOM   1323  CD1 ILE H 174      10.025  18.294  16.010  1.00 39.35           C  
ATOM   1324  C   ILE H 174      11.311  17.827  20.801  1.00 31.41           C  
ATOM   1325  O   ILE H 174      11.334  16.602  20.919  1.00 29.87           O  
ATOM   1326  N   ILE H 175      10.966  18.641  21.815  1.00 30.89           N  
ATOM   1327  CA  ILE H 175      10.612  18.139  23.112  1.00 29.39           C  
ATOM   1328  CB  ILE H 175      11.154  18.984  24.231  1.00 28.12           C  
ATOM   1329  CG1 ILE H 175      12.691  19.006  24.205  1.00 26.45           C  
ATOM   1330  CG2 ILE H 175      10.566  18.462  25.551  1.00 24.65           C  
ATOM   1331  CD1 ILE H 175      13.291  20.081  25.111  1.00 29.53           C  
ATOM   1332  C   ILE H 175       9.118  18.192  23.200  1.00 29.12           C  
ATOM   1333  O   ILE H 175       8.503  19.167  22.771  1.00 30.80           O  
ATOM   1334  N   SER H 176       8.499  17.113  23.727  1.00 27.30           N  
ATOM   1335  CA  SER H 176       7.067  17.034  23.831  1.00 28.51           C  
ATOM   1336  CB  SER H 176       6.445  16.308  22.626  1.00 31.96           C  
ATOM   1337  OG  SER H 176       5.041  16.177  22.784  1.00 32.65           O  
ATOM   1338  C   SER H 176       6.739  16.217  25.044  1.00 31.00           C  
ATOM   1339  O   SER H 176       7.595  15.512  25.574  1.00 30.16           O  
ATOM   1340  N   ARG H 177       5.479  16.309  25.523  1.00 30.39           N  
ATOM   1341  CA  ARG H 177       5.082  15.554  26.679  1.00 32.89           C  
ATOM   1342  CB  ARG H 177       5.174  16.346  27.994  1.00 31.46           C  
ATOM   1343  CG  ARG H 177       4.319  17.616  28.004  1.00 29.49           C  
ATOM   1344  CD  ARG H 177       4.128  18.219  29.399  1.00 30.37           C  
ATOM   1345  NE  ARG H 177       5.447  18.200  30.090  1.00 29.22           N  
ATOM   1346  CZ  ARG H 177       5.508  18.296  31.451  1.00 29.68           C  
ATOM   1347  NH1 ARG H 177       4.369  18.402  32.192  1.00 29.36           N1+
ATOM   1348  NH2 ARG H 177       6.716  18.275  32.083  1.00 27.15           N  
ATOM   1349  C   ARG H 177       3.649  15.132  26.537  1.00 35.31           C  
ATOM   1350  O   ARG H 177       2.845  15.803  25.891  1.00 32.63           O  
ATOM   1351  N   ASP H 178       3.312  13.974  27.147  1.00 35.81           N  
ATOM   1352  CA  ASP H 178       1.974  13.449  27.159  1.00 40.44           C  
ATOM   1353  CB  ASP H 178       1.887  12.083  26.447  1.00 44.52           C  
ATOM   1354  CG  ASP H 178       0.429  11.694  26.260  1.00 48.97           C  
ATOM   1355  OD1 ASP H 178      -0.455  12.495  26.659  1.00 49.10           O  
ATOM   1356  OD2 ASP H 178       0.174  10.593  25.704  1.00 47.68           O1-
ATOM   1357  C   ASP H 178       1.641  13.227  28.608  1.00 40.79           C  
ATOM   1358  O   ASP H 178       1.954  12.182  29.172  1.00 37.10           O  
ATOM   1359  N   ASN H 179       0.963  14.201  29.243  1.00 41.21           N  
ATOM   1360  CA  ASN H 179       0.680  14.156  30.651  1.00 43.27           C  
ATOM   1361  CB  ASN H 179      -0.016  15.428  31.172  1.00 39.31           C  
ATOM   1362  CG  ASN H 179       1.011  16.556  31.190  1.00 41.81           C  
ATOM   1363  OD1 ASN H 179       2.209  16.316  31.339  1.00 39.77           O  
ATOM   1364  ND2 ASN H 179       0.537  17.823  31.047  1.00 41.53           N  
ATOM   1365  C   ASN H 179      -0.185  12.978  30.979  1.00 44.40           C  
ATOM   1366  O   ASN H 179      -0.036  12.381  32.043  1.00 42.91           O  
ATOM   1367  N   ALA H 180      -1.130  12.617  30.089  1.00 44.91           N  
ATOM   1368  CA  ALA H 180      -1.998  11.510  30.382  1.00 47.96           C  
ATOM   1369  CB  ALA H 180      -3.025  11.244  29.270  1.00 45.02           C  
ATOM   1370  C   ALA H 180      -1.161  10.276  30.515  1.00 46.75           C  
ATOM   1371  O   ALA H 180      -1.382   9.456  31.405  1.00 48.64           O  
ATOM   1372  N   LYS H 181      -0.195  10.112  29.592  1.00 47.48           N  
ATOM   1373  CA  LYS H 181       0.746   9.025  29.550  1.00 47.39           C  
ATOM   1374  CB  LYS H 181       1.525   8.937  28.231  1.00 51.25           C  
ATOM   1375  CG  LYS H 181       0.812   8.082  27.191  1.00 54.01           C  
ATOM   1376  CD  LYS H 181       0.665   6.634  27.660  1.00 54.41           C  
ATOM   1377  CE  LYS H 181      -0.161   5.761  26.717  1.00 58.21           C  
ATOM   1378  NZ  LYS H 181       0.546   5.594  25.430  1.00 58.59           N1+
ATOM   1379  C   LYS H 181       1.762   9.141  30.643  1.00 46.54           C  
ATOM   1380  O   LYS H 181       2.366   8.146  31.042  1.00 46.59           O  
ATOM   1381  N   ASN H 182       2.006  10.367  31.138  1.00 45.50           N  
ATOM   1382  CA  ASN H 182       3.049  10.563  32.101  1.00 44.70           C  
ATOM   1383  CB  ASN H 182       2.903   9.707  33.374  1.00 47.07           C  
ATOM   1384  CG  ASN H 182       1.707  10.217  34.169  1.00 57.43           C  
ATOM   1385  OD1 ASN H 182       1.399  11.407  34.160  1.00 62.60           O  
ATOM   1386  ND2 ASN H 182       1.009   9.289  34.876  1.00 42.99           N  
ATOM   1387  C   ASN H 182       4.344  10.197  31.445  1.00 41.52           C  
ATOM   1388  O   ASN H 182       5.187   9.524  32.038  1.00 40.00           O  
ATOM   1389  N   THR H 183       4.524  10.629  30.179  1.00 36.65           N  
ATOM   1390  CA  THR H 183       5.751  10.362  29.487  1.00 35.88           C  
ATOM   1391  CB  THR H 183       5.618   9.321  28.414  1.00 37.55           C  
ATOM   1392  OG1 THR H 183       5.148   8.102  28.972  1.00 44.54           O  
ATOM   1393  CG2 THR H 183       6.997   9.102  27.768  1.00 45.37           C  
ATOM   1394  C   THR H 183       6.237  11.629  28.840  1.00 33.25           C  
ATOM   1395  O   THR H 183       5.448  12.486  28.438  1.00 31.93           O  
ATOM   1396  N   LEU H 184       7.577  11.764  28.746  1.00 31.26           N  
ATOM   1397  CA  LEU H 184       8.270  12.878  28.154  1.00 29.11           C  
ATOM   1398  CB  LEU H 184       9.359  13.425  29.097  1.00 27.20           C  
ATOM   1399  CG  LEU H 184      10.163  14.617  28.553  1.00 27.38           C  
ATOM   1400  CD1 LEU H 184       9.276  15.853  28.343  1.00 26.12           C  
ATOM   1401  CD2 LEU H 184      11.381  14.908  29.446  1.00 27.61           C  
ATOM   1402  C   LEU H 184       8.940  12.335  26.924  1.00 28.80           C  
ATOM   1403  O   LEU H 184       9.368  11.181  26.920  1.00 28.43           O  
ATOM   1404  N   TYR H 185       9.037  13.139  25.838  1.00 26.69           N  
ATOM   1405  CA  TYR H 185       9.605  12.621  24.621  1.00 26.80           C  
ATOM   1406  CB  TYR H 185       8.586  12.442  23.479  1.00 26.48           C  
ATOM   1407  CG  TYR H 185       7.548  11.460  23.906  1.00 30.43           C  
ATOM   1408  CD1 TYR H 185       7.799  10.110  23.859  1.00 31.78           C  
ATOM   1409  CD2 TYR H 185       6.325  11.886  24.369  1.00 34.16           C  
ATOM   1410  CE1 TYR H 185       6.845   9.198  24.251  1.00 33.78           C  
ATOM   1411  CE2 TYR H 185       5.367  10.981  24.761  1.00 33.96           C  
ATOM   1412  CZ  TYR H 185       5.622   9.633  24.705  1.00 38.58           C  
ATOM   1413  OH  TYR H 185       4.635   8.708  25.110  1.00 40.81           O  
ATOM   1414  C   TYR H 185      10.643  13.560  24.089  1.00 27.74           C  
ATOM   1415  O   TYR H 185      10.630  14.758  24.366  1.00 25.77           O  
ATOM   1416  N   LEU H 186      11.605  13.000  23.325  1.00 25.59           N  
ATOM   1417  CA  LEU H 186      12.613  13.793  22.685  1.00 23.81           C  
ATOM   1418  CB  LEU H 186      13.970  13.720  23.407  1.00 25.41           C  
ATOM   1419  CG  LEU H 186      15.075  14.563  22.749  1.00 23.45           C  
ATOM   1420  CD1 LEU H 186      14.731  16.060  22.805  1.00 25.03           C  
ATOM   1421  CD2 LEU H 186      16.456  14.254  23.352  1.00 21.10           C  
ATOM   1422  C   LEU H 186      12.790  13.226  21.311  1.00 30.54           C  
ATOM   1423  O   LEU H 186      13.113  12.051  21.143  1.00 30.46           O  
ATOM   1424  N   GLN H 187      12.579  14.063  20.281  1.00 32.19           N  
ATOM   1425  CA  GLN H 187      12.703  13.608  18.928  1.00 31.63           C  
ATOM   1426  CB  GLN H 187      11.516  14.058  18.064  1.00 33.23           C  
ATOM   1427  CG  GLN H 187      11.446  13.409  16.686  1.00 36.22           C  
ATOM   1428  CD  GLN H 187      10.089  13.776  16.110  1.00 43.58           C  
ATOM   1429  OE1 GLN H 187       9.130  13.998  16.847  1.00 44.95           O  
ATOM   1430  NE2 GLN H 187      10.002  13.847  14.756  1.00 45.21           N  
ATOM   1431  C   GLN H 187      13.954  14.215  18.389  1.00 30.92           C  
ATOM   1432  O   GLN H 187      14.189  15.413  18.536  1.00 30.34           O  
ATOM   1433  N   MET H 188      14.805  13.383  17.758  1.00 30.68           N  
ATOM   1434  CA  MET H 188      16.052  13.874  17.244  1.00 32.64           C  
ATOM   1435  CB  MET H 188      17.260  13.055  17.723  1.00 36.10           C  
ATOM   1436  CG  MET H 188      17.404  12.964  19.244  1.00 32.41           C  
ATOM   1437  SD  MET H 188      18.840  11.989  19.784  1.00 37.53           S  
ATOM   1438  CE  MET H 188      18.181  11.618  21.433  1.00 36.58           C  
ATOM   1439  C   MET H 188      16.023  13.710  15.758  1.00 36.40           C  
ATOM   1440  O   MET H 188      15.609  12.671  15.246  1.00 34.07           O  
ATOM   1441  N   THR H 189      16.477  14.743  15.024  1.00 36.06           N  
ATOM   1442  CA  THR H 189      16.504  14.666  13.591  1.00 40.16           C  
ATOM   1443  CB  THR H 189      15.586  15.655  12.934  1.00 41.92           C  
ATOM   1444  OG1 THR H 189      15.566  15.450  11.530  1.00  0.00           O  
ATOM   1445  CG2 THR H 189      16.071  17.076  13.267  1.00  0.00           C  
ATOM   1446  C   THR H 189      17.894  14.985  13.137  1.00 41.65           C  
ATOM   1447  O   THR H 189      18.693  15.533  13.892  1.00 38.09           O  
ATOM   1448  N   LYS H 190      18.222  14.594  11.888  1.00 42.65           N  
ATOM   1449  CA  LYS H 190      19.493  14.899  11.281  1.00 40.95           C  
ATOM   1450  CB  LYS H 190      19.670  16.398  10.992  1.00 44.53           C  
ATOM   1451  CG  LYS H 190      18.852  16.907   9.812  1.00 53.82           C  
ATOM   1452  CD  LYS H 190      19.319  16.334   8.478  1.00 59.61           C  
ATOM   1453  CE  LYS H 190      18.431  16.753   7.311  1.00 64.90           C  
ATOM   1454  NZ  LYS H 190      17.160  16.000   7.369  1.00 71.17           N1+
ATOM   1455  C   LYS H 190      20.596  14.524  12.211  1.00 37.68           C  
ATOM   1456  O   LYS H 190      21.563  15.266  12.360  1.00 40.30           O  
ATOM   1457  N   VAL H 191      20.503  13.337  12.829  1.00 33.31           N  
ATOM   1458  CA  VAL H 191      21.441  12.961  13.844  1.00 34.88           C  
ATOM   1459  CB  VAL H 191      21.060  11.645  14.465  1.00 33.70           C  
ATOM   1460  CG1 VAL H 191      21.607  10.495  13.603  1.00 42.93           C  
ATOM   1461  CG2 VAL H 191      21.461  11.643  15.945  1.00 32.66           C  
ATOM   1462  C   VAL H 191      22.836  12.876  13.286  1.00 36.79           C  
ATOM   1463  O   VAL H 191      23.037  12.362  12.190  1.00 36.42           O  
ATOM   1464  N   ARG H 192      23.842  13.389  14.039  1.00 36.92           N  
ATOM   1465  CA  ARG H 192      25.219  13.353  13.601  1.00 36.97           C  
ATOM   1466  CB  ARG H 192      25.917  14.720  13.555  1.00 44.78           C  
ATOM   1467  CG  ARG H 192      25.341  15.718  12.556  1.00 52.43           C  
ATOM   1468  CD  ARG H 192      26.213  16.967  12.421  1.00 61.10           C  
ATOM   1469  NE  ARG H 192      25.403  18.016  11.750  1.00 67.69           N  
ATOM   1470  CZ  ARG H 192      25.082  19.148  12.442  1.00 71.83           C  
ATOM   1471  NH1 ARG H 192      25.522  19.303  13.725  1.00 69.67           N1+
ATOM   1472  NH2 ARG H 192      24.316  20.114  11.859  1.00 70.78           N  
ATOM   1473  C   ARG H 192      25.984  12.590  14.637  1.00 39.58           C  
ATOM   1474  O   ARG H 192      25.426  12.177  15.650  1.00 38.27           O  
ATOM   1475  N   SER H 193      27.298  12.390  14.401  1.00 37.54           N  
ATOM   1476  CA  SER H 193      28.147  11.650  15.291  1.00 41.41           C  
ATOM   1477  CB  SER H 193      29.591  11.531  14.774  1.00 42.67           C  
ATOM   1478  OG  SER H 193      29.617  10.815  13.549  1.00 52.29           O  
ATOM   1479  C   SER H 193      28.211  12.373  16.601  1.00 38.90           C  
ATOM   1480  O   SER H 193      28.325  11.748  17.653  1.00 40.03           O  
ATOM   1481  N   GLU H 194      28.104  13.717  16.562  1.00 42.04           N  
ATOM   1482  CA  GLU H 194      28.185  14.559  17.721  1.00 45.10           C  
ATOM   1483  CB  GLU H 194      28.055  16.063  17.405  1.00 49.71           C  
ATOM   1484  CG  GLU H 194      29.294  16.690  16.760  1.00 62.16           C  
ATOM   1485  CD  GLU H 194      29.264  16.428  15.263  1.00 70.13           C  
ATOM   1486  OE1 GLU H 194      28.295  16.889  14.604  1.00 68.64           O  
ATOM   1487  OE2 GLU H 194      30.210  15.769  14.759  1.00 71.84           O1-
ATOM   1488  C   GLU H 194      27.074  14.204  18.657  1.00 38.84           C  
ATOM   1489  O   GLU H 194      27.191  14.396  19.866  1.00 38.65           O  
ATOM   1490  N   ASP H 195      25.953  13.717  18.104  1.00 34.13           N  
ATOM   1491  CA  ASP H 195      24.767  13.339  18.823  1.00 30.52           C  
ATOM   1492  CB  ASP H 195      23.580  13.043  17.894  1.00 29.38           C  
ATOM   1493  CG  ASP H 195      23.116  14.367  17.312  1.00 35.79           C  
ATOM   1494  OD1 ASP H 195      23.253  15.405  18.013  1.00 35.41           O  
ATOM   1495  OD2 ASP H 195      22.621  14.362  16.154  1.00 38.51           O1-
ATOM   1496  C   ASP H 195      24.987  12.109  19.662  1.00 31.05           C  
ATOM   1497  O   ASP H 195      24.173  11.817  20.535  1.00 27.02           O  
ATOM   1498  N   THR H 196      26.024  11.295  19.382  1.00 28.83           N  
ATOM   1499  CA  THR H 196      26.219  10.110  20.178  1.00 27.65           C  
ATOM   1500  CB  THR H 196      27.418   9.307  19.750  1.00 29.40           C  
ATOM   1501  OG1 THR H 196      27.266   8.878  18.405  1.00 30.57           O  
ATOM   1502  CG2 THR H 196      27.584   8.094  20.678  1.00 26.40           C  
ATOM   1503  C   THR H 196      26.422  10.525  21.604  1.00 26.55           C  
ATOM   1504  O   THR H 196      27.325  11.306  21.911  1.00 28.66           O  
ATOM   1505  N   ALA H 197      25.573  10.014  22.524  1.00 26.53           N  
ATOM   1506  CA  ALA H 197      25.718  10.394  23.902  1.00 22.85           C  
ATOM   1507  CB  ALA H 197      25.519  11.900  24.144  1.00 19.81           C  
ATOM   1508  C   ALA H 197      24.689   9.687  24.724  1.00 23.13           C  
ATOM   1509  O   ALA H 197      23.827   8.976  24.206  1.00 23.08           O  
ATOM   1510  N   LEU H 198      24.797   9.847  26.061  1.00 20.73           N  
ATOM   1511  CA  LEU H 198      23.818   9.314  26.962  1.00 23.88           C  
ATOM   1512  CB  LEU H 198      24.322   9.048  28.395  1.00 21.38           C  
ATOM   1513  CG  LEU H 198      25.473   8.042  28.536  1.00 26.95           C  
ATOM   1514  CD1 LEU H 198      25.075   6.660  28.001  1.00 27.99           C  
ATOM   1515  CD2 LEU H 198      26.780   8.593  27.946  1.00 32.93           C  
ATOM   1516  C   LEU H 198      22.817  10.412  27.130  1.00 22.66           C  
ATOM   1517  O   LEU H 198      23.190  11.561  27.363  1.00 21.16           O  
ATOM   1518  N   TYR H 199      21.512  10.089  27.032  1.00 21.89           N  
ATOM   1519  CA  TYR H 199      20.510  11.106  27.174  1.00 22.93           C  
ATOM   1520  CB  TYR H 199      19.471  11.139  26.039  1.00 21.88           C  
ATOM   1521  CG  TYR H 199      20.143  11.701  24.834  1.00 24.05           C  
ATOM   1522  CD1 TYR H 199      20.938  10.920  24.027  1.00 21.78           C  
ATOM   1523  CD2 TYR H 199      19.973  13.025  24.510  1.00 22.78           C  
ATOM   1524  CE1 TYR H 199      21.553  11.456  22.918  1.00 25.48           C  
ATOM   1525  CE2 TYR H 199      20.584  13.564  23.405  1.00 23.29           C  
ATOM   1526  CZ  TYR H 199      21.374  12.780  22.605  1.00 24.69           C  
ATOM   1527  OH  TYR H 199      21.999  13.337  21.470  1.00 25.60           O  
ATOM   1528  C   TYR H 199      19.778  10.860  28.450  1.00 23.42           C  
ATOM   1529  O   TYR H 199      19.335   9.743  28.720  1.00 24.56           O  
ATOM   1530  N   TYR H 200      19.631  11.930  29.260  1.00 22.75           N  
ATOM   1531  CA  TYR H 200      19.025  11.828  30.557  1.00 24.23           C  
ATOM   1532  CB  TYR H 200      19.863  12.441  31.700  1.00 24.62           C  
ATOM   1533  CG  TYR H 200      21.191  11.777  31.870  1.00 24.33           C  
ATOM   1534  CD1 TYR H 200      22.298  12.241  31.201  1.00 24.19           C  
ATOM   1535  CD2 TYR H 200      21.350  10.705  32.713  1.00 22.88           C  
ATOM   1536  CE1 TYR H 200      23.528  11.644  31.360  1.00 25.63           C  
ATOM   1537  CE2 TYR H 200      22.576  10.101  32.877  1.00 24.29           C  
ATOM   1538  CZ  TYR H 200      23.672  10.569  32.200  1.00 26.62           C  
ATOM   1539  OH  TYR H 200      24.929   9.952  32.368  1.00 27.10           O  
ATOM   1540  C   TYR H 200      17.771  12.649  30.575  1.00 25.13           C  
ATOM   1541  O   TYR H 200      17.695  13.738  30.007  1.00 22.78           O  
ATOM   1542  N   CYS H 201      16.744  12.105  31.249  1.00 24.91           N  
ATOM   1543  CA  CYS H 201      15.482  12.742  31.492  1.00 25.56           C  
ATOM   1544  CB  CYS H 201      14.353  11.696  31.394  1.00 28.93           C  
ATOM   1545  SG  CYS H 201      12.713  12.211  31.957  1.00 41.30           S  
ATOM   1546  C   CYS H 201      15.571  13.231  32.908  1.00 25.91           C  
ATOM   1547  O   CYS H 201      16.132  12.542  33.758  1.00 29.21           O  
ATOM   1548  N   ALA H 202      15.058  14.449  33.205  1.00 25.59           N  
ATOM   1549  CA  ALA H 202      15.166  14.935  34.559  1.00 25.96           C  
ATOM   1550  CB  ALA H 202      16.390  15.844  34.769  1.00 21.67           C  
ATOM   1551  C   ALA H 202      13.955  15.746  34.928  1.00 27.75           C  
ATOM   1552  O   ALA H 202      13.374  16.437  34.092  1.00 25.74           O  
ATOM   1553  N   ARG H 203      13.554  15.674  36.220  1.00 25.87           N  
ATOM   1554  CA  ARG H 203      12.455  16.441  36.751  1.00 28.15           C  
ATOM   1555  CB  ARG H 203      11.769  15.787  37.967  1.00 29.09           C  
ATOM   1556  CG  ARG H 203      10.604  16.610  38.522  1.00 36.11           C  
ATOM   1557  CD  ARG H 203      10.481  16.595  40.049  1.00 38.35           C  
ATOM   1558  NE  ARG H 203      10.147  15.218  40.500  1.00 39.62           N  
ATOM   1559  CZ  ARG H 203       9.893  14.996  41.822  1.00 44.13           C  
ATOM   1560  NH1 ARG H 203       9.929  16.032  42.708  1.00 42.44           N1+
ATOM   1561  NH2 ARG H 203       9.605  13.741  42.270  1.00 39.42           N  
ATOM   1562  C   ARG H 203      13.064  17.709  37.281  1.00 25.90           C  
ATOM   1563  O   ARG H 203      14.049  17.667  38.019  1.00 26.29           O  
ATOM   1564  N   LEU H 204      12.487  18.880  36.939  1.00 24.60           N  
ATOM   1565  CA  LEU H 204      13.076  20.123  37.354  1.00 27.95           C  
ATOM   1566  CB  LEU H 204      13.022  21.230  36.288  1.00 29.06           C  
ATOM   1567  CG  LEU H 204      13.752  20.867  34.982  1.00 30.38           C  
ATOM   1568  CD1 LEU H 204      13.885  22.089  34.059  1.00 28.13           C  
ATOM   1569  CD2 LEU H 204      15.093  20.180  35.259  1.00 25.18           C  
ATOM   1570  C   LEU H 204      12.373  20.669  38.555  1.00 30.04           C  
ATOM   1571  O   LEU H 204      11.214  20.361  38.827  1.00 32.15           O  
ATOM   1572  N   LEU H 205      12.956  21.499  39.460  1.00 28.48           N  
ATOM   1573  CA  LEU H 205      12.096  21.873  40.584  1.00 28.18           C  
ATOM   1574  CB  LEU H 205      12.607  21.398  41.959  1.00 28.30           C  
ATOM   1575  CG  LEU H 205      12.519  19.867  42.132  1.00 40.40           C  
ATOM   1576  CD1 LEU H 205      12.935  19.411  43.541  1.00 40.74           C  
ATOM   1577  CD2 LEU H 205      11.125  19.356  41.737  1.00 37.55           C  
ATOM   1578  C   LEU H 205      11.904  23.360  40.620  1.00 29.19           C  
ATOM   1579  O   LEU H 205      12.856  24.118  40.487  1.00 30.05           O  
ATOM   1580  N   ARG H 206      10.635  23.815  40.746  1.00 27.07           N  
ATOM   1581  CA  ARG H 206      10.350  25.225  40.731  1.00 27.21           C  
ATOM   1582  CB  ARG H 206       8.839  25.510  40.642  1.00 24.78           C  
ATOM   1583  CG  ARG H 206       8.035  24.892  41.788  1.00 25.12           C  
ATOM   1584  CD  ARG H 206       6.520  24.925  41.586  1.00  0.00           C  
ATOM   1585  NE  ARG H 206       5.919  24.255  42.772  1.00  0.00           N  
ATOM   1586  CZ  ARG H 206       5.866  22.893  42.828  1.00 35.42           C  
ATOM   1587  NH1 ARG H 206       6.359  22.152  41.793  1.00  0.00           N1+
ATOM   1588  NH2 ARG H 206       5.341  22.275  43.926  1.00  0.00           N  
ATOM   1589  C   ARG H 206      10.891  25.960  41.916  1.00 27.84           C  
ATOM   1590  O   ARG H 206      11.797  26.775  41.772  1.00 30.55           O  
ATOM   1591  N   TYR H 207      10.397  25.661  43.133  1.00 28.22           N  
ATOM   1592  CA  TYR H 207      10.837  26.409  44.279  1.00 27.48           C  
ATOM   1593  CB  TYR H 207      10.034  26.154  45.562  1.00 26.78           C  
ATOM   1594  CG  TYR H 207      10.756  26.963  46.580  1.00 25.77           C  
ATOM   1595  CD1 TYR H 207      10.623  28.333  46.590  1.00  2.00           C  
ATOM   1596  CD2 TYR H 207      11.573  26.365  47.512  1.00  2.00           C  
ATOM   1597  CE1 TYR H 207      11.296  29.093  47.518  1.00  2.00           C  
ATOM   1598  CE2 TYR H 207      12.249  27.119  48.443  1.00  2.00           C  
ATOM   1599  CZ  TYR H 207      12.110  28.487  48.445  1.00  2.00           C  
ATOM   1600  OH  TYR H 207      12.801  29.270  49.395  1.00  3.18           O  
ATOM   1601  C   TYR H 207      12.242  26.049  44.582  1.00 32.85           C  
ATOM   1602  O   TYR H 207      13.079  26.890  44.907  1.00 35.50           O  
ATOM   1603  N   PHE H 208      12.504  24.746  44.471  1.00 31.16           N  
ATOM   1604  CA  PHE H 208      13.749  24.116  44.754  1.00 29.56           C  
ATOM   1605  CB  PHE H 208      13.558  22.608  44.525  1.00 27.91           C  
ATOM   1606  CG  PHE H 208      14.699  21.815  45.021  1.00 29.75           C  
ATOM   1607  CD1 PHE H 208      14.903  21.652  46.370  1.00 29.56           C  
ATOM   1608  CD2 PHE H 208      15.525  21.200  44.124  1.00 28.63           C  
ATOM   1609  CE1 PHE H 208      15.956  20.899  46.834  1.00 28.28           C  
ATOM   1610  CE2 PHE H 208      16.567  20.452  44.587  1.00 30.55           C  
ATOM   1611  CZ  PHE H 208      16.796  20.297  45.933  1.00 32.09           C  
ATOM   1612  C   PHE H 208      14.728  24.690  43.780  1.00 28.41           C  
ATOM   1613  O   PHE H 208      15.883  24.957  44.112  1.00 29.43           O  
ATOM   1614  N   TYR H 209      14.256  24.924  42.543  1.00 26.72           N  
ATOM   1615  CA  TYR H 209      15.044  25.442  41.461  1.00 26.44           C  
ATOM   1616  CB  TYR H 209      15.723  26.805  41.728  1.00 26.78           C  
ATOM   1617  CG  TYR H 209      14.697  27.882  41.816  1.00 28.33           C  
ATOM   1618  CD1 TYR H 209      13.905  28.175  40.731  1.00 29.90           C  
ATOM   1619  CD2 TYR H 209      14.554  28.630  42.963  1.00 27.92           C  
ATOM   1620  CE1 TYR H 209      12.963  29.173  40.802  1.00 30.57           C  
ATOM   1621  CE2 TYR H 209      13.613  29.631  43.039  1.00 29.86           C  
ATOM   1622  CZ  TYR H 209      12.813  29.902  41.956  1.00 32.88           C  
ATOM   1623  OH  TYR H 209      11.846  30.926  42.019  1.00 36.27           O  
ATOM   1624  C   TYR H 209      16.153  24.504  41.137  1.00 26.27           C  
ATOM   1625  O   TYR H 209      17.225  24.976  40.775  1.00 24.33           O  
ATOM   1626  N   ALA H 210      15.956  23.170  41.230  1.00 25.80           N  
ATOM   1627  CA  ALA H 210      17.051  22.290  40.912  1.00 26.35           C  
ATOM   1628  CB  ALA H 210      17.769  21.723  42.149  1.00 25.43           C  
ATOM   1629  C   ALA H 210      16.516  21.106  40.189  1.00 26.44           C  
ATOM   1630  O   ALA H 210      15.333  20.789  40.294  1.00 24.09           O  
ATOM   1631  N   LEU H 211      17.386  20.433  39.407  1.00 26.68           N  
ATOM   1632  CA  LEU H 211      16.969  19.230  38.758  1.00 25.21           C  
ATOM   1633  CB  LEU H 211      17.845  18.836  37.558  1.00 25.26           C  
ATOM   1634  CG  LEU H 211      17.809  19.833  36.388  1.00 25.18           C  
ATOM   1635  CD1 LEU H 211      18.295  21.222  36.826  1.00  0.00           C  
ATOM   1636  CD2 LEU H 211      18.600  19.296  35.184  1.00  0.00           C  
ATOM   1637  C   LEU H 211      17.167  18.179  39.784  1.00 25.64           C  
ATOM   1638  O   LEU H 211      18.263  17.646  39.956  1.00 25.64           O  
ATOM   1639  N   ASP H 212      16.097  17.897  40.537  1.00 24.26           N  
ATOM   1640  CA  ASP H 212      16.197  16.934  41.575  1.00 25.83           C  
ATOM   1641  CB  ASP H 212      15.058  17.036  42.610  1.00 27.22           C  
ATOM   1642  CG  ASP H 212      13.713  16.879  41.922  1.00 29.69           C  
ATOM   1643  OD1 ASP H 212      13.665  16.922  40.664  1.00 28.03           O  
ATOM   1644  OD2 ASP H 212      12.705  16.723  42.659  1.00 30.38           O1-
ATOM   1645  C   ASP H 212      16.286  15.556  41.031  1.00 28.38           C  
ATOM   1646  O   ASP H 212      17.106  14.772  41.514  1.00 29.79           O  
ATOM   1647  N   TYR H 213      15.509  15.180  39.987  1.00 26.84           N  
ATOM   1648  CA  TYR H 213      15.729  13.765  39.885  1.00 26.88           C  
ATOM   1649  CB  TYR H 213      14.489  12.903  40.171  1.00 31.62           C  
ATOM   1650  CG  TYR H 213      14.146  13.038  41.609  1.00 26.69           C  
ATOM   1651  CD1 TYR H 213      14.876  12.366  42.559  1.00 28.13           C  
ATOM   1652  CD2 TYR H 213      13.086  13.824  41.997  1.00 28.19           C  
ATOM   1653  CE1 TYR H 213      14.559  12.483  43.889  1.00 30.21           C  
ATOM   1654  CE2 TYR H 213      12.765  13.945  43.327  1.00 29.39           C  
ATOM   1655  CZ  TYR H 213      13.502  13.274  44.272  1.00 29.37           C  
ATOM   1656  OH  TYR H 213      13.177  13.391  45.639  1.00 32.17           O  
ATOM   1657  C   TYR H 213      16.121  13.453  38.483  1.00 27.17           C  
ATOM   1658  O   TYR H 213      15.650  14.087  37.540  1.00 28.13           O  
ATOM   1659  N   TRP H 214      16.988  12.437  38.316  1.00 25.91           N  
ATOM   1660  CA  TRP H 214      17.483  12.098  37.014  1.00 27.03           C  
ATOM   1661  CB  TRP H 214      19.012  12.202  36.940  1.00 25.30           C  
ATOM   1662  CG  TRP H 214      19.570  13.580  37.185  1.00 22.05           C  
ATOM   1663  CD2 TRP H 214      20.341  14.315  36.224  1.00 23.92           C  
ATOM   1664  CD1 TRP H 214      19.527  14.346  38.314  1.00 23.05           C  
ATOM   1665  NE1 TRP H 214      20.218  15.516  38.114  1.00 22.14           N  
ATOM   1666  CE2 TRP H 214      20.726  15.510  36.831  1.00 21.39           C  
ATOM   1667  CE3 TRP H 214      20.700  14.012  34.944  1.00 22.20           C  
ATOM   1668  CZ2 TRP H 214      21.482  16.428  36.160  1.00 20.77           C  
ATOM   1669  CZ3 TRP H 214      21.458  14.940  34.268  1.00 21.71           C  
ATOM   1670  CH2 TRP H 214      21.840  16.123  34.865  1.00 22.59           C  
ATOM   1671  C   TRP H 214      17.177  10.657  36.747  1.00 28.49           C  
ATOM   1672  O   TRP H 214      17.059   9.851  37.669  1.00 29.43           O  
ATOM   1673  N   GLY H 215      17.032  10.303  35.454  1.00 28.43           N  
ATOM   1674  CA  GLY H 215      16.801   8.938  35.074  1.00 26.92           C  
ATOM   1675  C   GLY H 215      18.140   8.277  34.909  1.00 28.85           C  
ATOM   1676  O   GLY H 215      19.181   8.906  35.092  1.00 26.84           O  
ATOM   1677  N   GLN H 216      18.134   6.968  34.572  1.00 29.60           N  
ATOM   1678  CA  GLN H 216      19.334   6.197  34.369  1.00 32.39           C  
ATOM   1679  CB  GLN H 216      19.085   4.691  34.152  1.00 32.53           C  
ATOM   1680  CG  GLN H 216      18.355   3.992  35.299  1.00 35.10           C  
ATOM   1681  CD  GLN H 216      16.874   4.252  35.081  1.00 38.41           C  
ATOM   1682  OE1 GLN H 216      16.140   4.573  36.012  1.00 39.98           O  
ATOM   1683  NE2 GLN H 216      16.423   4.112  33.805  1.00 39.80           N  
ATOM   1684  C   GLN H 216      20.023   6.682  33.131  1.00 28.18           C  
ATOM   1685  O   GLN H 216      21.250   6.709  33.058  1.00 27.90           O  
ATOM   1686  N   GLY H 217      19.237   7.056  32.104  1.00 29.55           N  
ATOM   1687  CA  GLY H 217      19.797   7.513  30.864  1.00 28.80           C  
ATOM   1688  C   GLY H 217      19.682   6.416  29.850  1.00 30.75           C  
ATOM   1689  O   GLY H 217      19.588   5.236  30.188  1.00 29.37           O  
ATOM   1690  N   ALA H 218      19.668   6.804  28.559  1.00 30.67           N  
ATOM   1691  CA  ALA H 218      19.615   5.868  27.470  1.00 28.60           C  
ATOM   1692  CB  ALA H 218      18.303   5.921  26.672  1.00 29.37           C  
ATOM   1693  C   ALA H 218      20.713   6.267  26.536  1.00 27.88           C  
ATOM   1694  O   ALA H 218      21.020   7.450  26.410  1.00 24.67           O  
ATOM   1695  N   SER H 219      21.329   5.293  25.839  1.00 26.24           N  
ATOM   1696  CA  SER H 219      22.460   5.624  25.018  1.00 24.24           C  
ATOM   1697  CB  SER H 219      23.599   4.597  25.120  1.00 30.10           C  
ATOM   1698  OG  SER H 219      24.070   4.514  26.457  1.00  0.00           O  
ATOM   1699  C   SER H 219      22.064   5.668  23.576  1.00 24.34           C  
ATOM   1700  O   SER H 219      21.346   4.804  23.077  1.00 27.00           O  
ATOM   1701  N   VAL H 220      22.547   6.707  22.866  1.00 25.73           N  
ATOM   1702  CA  VAL H 220      22.293   6.846  21.464  1.00 26.00           C  
ATOM   1703  CB  VAL H 220      21.724   8.190  21.104  1.00 26.69           C  
ATOM   1704  CG1 VAL H 220      21.633   8.291  19.574  1.00 29.04           C  
ATOM   1705  CG2 VAL H 220      20.374   8.363  21.821  1.00 26.96           C  
ATOM   1706  C   VAL H 220      23.613   6.723  20.773  1.00 25.57           C  
ATOM   1707  O   VAL H 220      24.567   7.429  21.101  1.00 28.71           O  
ATOM   1708  N   THR H 221      23.707   5.798  19.799  1.00 29.46           N  
ATOM   1709  CA  THR H 221      24.929   5.643  19.064  1.00 28.35           C  
ATOM   1710  CB  THR H 221      25.472   4.249  19.115  1.00 27.58           C  
ATOM   1711  OG1 THR H 221      24.486   3.341  18.650  1.00 30.21           O  
ATOM   1712  CG2 THR H 221      25.868   3.907  20.557  1.00 25.62           C  
ATOM   1713  C   THR H 221      24.638   5.954  17.633  1.00 26.60           C  
ATOM   1714  O   THR H 221      23.792   5.325  16.998  1.00 26.60           O  
ATOM   1715  N   VAL H 222      25.348   6.954  17.079  1.00 24.34           N  
ATOM   1716  CA  VAL H 222      25.105   7.299  15.710  1.00 27.49           C  
ATOM   1717  CB  VAL H 222      24.999   8.778  15.490  1.00 29.76           C  
ATOM   1718  CG1 VAL H 222      24.835   9.049  13.984  1.00 31.04           C  
ATOM   1719  CG2 VAL H 222      23.839   9.303  16.349  1.00 29.69           C  
ATOM   1720  C   VAL H 222      26.271   6.821  14.918  1.00 30.04           C  
ATOM   1721  O   VAL H 222      27.363   7.381  15.005  1.00 30.40           O  
ATOM   1722  N   SER H 223      26.069   5.763  14.111  1.00 29.48           N  
ATOM   1723  CA  SER H 223      27.163   5.292  13.320  1.00 30.38           C  
ATOM   1724  CB  SER H 223      28.132   4.374  14.084  1.00 32.46           C  
ATOM   1725  OG  SER H 223      27.475   3.169  14.441  1.00 31.33           O  
ATOM   1726  C   SER H 223      26.614   4.503  12.182  1.00 33.24           C  
ATOM   1727  O   SER H 223      25.491   4.002  12.235  1.00 32.09           O  
ATOM   1728  N   SER H 224      27.405   4.396  11.100  1.00 32.45           N  
ATOM   1729  CA  SER H 224      26.998   3.622   9.968  1.00 35.40           C  
ATOM   1730  CB  SER H 224      26.814   4.459   8.692  1.00 38.61           C  
ATOM   1731  OG  SER H 224      28.037   5.085   8.335  1.00 47.72           O  
ATOM   1732  C   SER H 224      28.113   2.623   9.710  1.00 33.34           C  
ATOM   1733  O   SER H 224      27.935   1.761   8.811  1.00 35.01           O  
ATOM   1734  OXT SER H 224      29.157   2.710  10.410  1.00  0.00           O1-
TER    1735      SER H 224 
CONECT  161  645
CONECT  645  161
CONECT  939 1545
CONECT 1545  939
END
