# Supplementary material for: Fully automated antibody structure prediction using BIOVIA tools: Validation study
Source: PLoS One. 2017 May 18;12(5):e0177923. doi: 10.1371/journal.pone.0177923 (PMC5436848; doi:10.1371/journal.pone.0177923)
Supplement: S2 Dataset — Predicted structures using the Top5 framework method, Chothia CDR definition with canonical filtering and generating 50 models. These were used in the comparison against predictions using no filtering. (ZIP) [file pone.0177923.s004.zip › 4NIK_BB_FV_FinalModel.pdb]

REMARK   Accelrys Discovery Studio PDB file
REMARK   Created:  2015-04-10T06:21:49Z
SSBOND   1 CYS L   22    CYS L   90                                     
SSBOND   2 CYS H  132    CYS H  206                                     
ATOM      1  N   GLN L   1      28.001  31.183  26.029  1.00 61.40           N1+
ATOM      2  CA  GLN L   1      27.428  29.860  26.337  1.00 58.64           C  
ATOM      3  CB  GLN L   1      26.728  29.285  25.094  1.00 60.43           C  
ATOM      4  CG  GLN L   1      25.974  27.984  25.372  1.00 60.23           C  
ATOM      5  CD  GLN L   1      24.760  28.325  26.225  1.00 62.39           C  
ATOM      6  OE1 GLN L   1      24.459  29.495  26.455  1.00 63.54           O  
ATOM      7  NE2 GLN L   1      24.042  27.276  26.707  1.00 52.46           N  
ATOM      8  C   GLN L   1      28.513  28.925  26.757  1.00 56.59           C  
ATOM      9  O   GLN L   1      28.335  27.707  26.752  1.00 57.24           O  
ATOM     10  N   SER L   2      29.679  29.488  27.130  1.00 51.57           N  
ATOM     11  CA  SER L   2      30.751  28.663  27.595  1.00 51.65           C  
ATOM     12  CB  SER L   2      32.099  29.395  27.708  1.00 54.31           C  
ATOM     13  OG  SER L   2      32.529  29.827  26.427  1.00 56.28           O  
ATOM     14  C   SER L   2      30.376  28.225  28.968  1.00 47.63           C  
ATOM     15  O   SER L   2      29.618  28.896  29.664  1.00 48.24           O  
ATOM     16  N   VAL L   3      30.914  27.076  29.404  1.00 45.42           N  
ATOM     17  CA  VAL L   3      30.559  26.552  30.687  1.00 42.79           C  
ATOM     18  CB  VAL L   3      30.989  25.132  30.898  1.00 42.08           C  
ATOM     19  CG1 VAL L   3      30.224  24.230  29.915  1.00 53.17           C  
ATOM     20  CG2 VAL L   3      32.516  25.066  30.743  1.00 52.17           C  
ATOM     21  C   VAL L   3      31.200  27.386  31.755  1.00 40.90           C  
ATOM     22  O   VAL L   3      32.200  28.064  31.526  1.00 43.00           O  
ATOM     23  N   LEU L   4      30.599  27.379  32.961  1.00 37.21           N  
ATOM     24  CA  LEU L   4      31.181  28.071  34.077  1.00 35.85           C  
ATOM     25  CB  LEU L   4      30.386  27.877  35.377  1.00 33.85           C  
ATOM     26  CG  LEU L   4      28.951  28.426  35.308  1.00 34.97           C  
ATOM     27  CD1 LEU L   4      28.201  28.209  36.630  1.00 34.02           C  
ATOM     28  CD2 LEU L   4      28.938  29.892  34.849  1.00 34.66           C  
ATOM     29  C   LEU L   4      32.508  27.404  34.252  1.00 34.52           C  
ATOM     30  O   LEU L   4      32.672  26.246  33.875  1.00 34.76           O  
ATOM     31  N   THR L   5      33.511  28.111  34.805  1.00 33.28           N  
ATOM     32  CA  THR L   5      34.821  27.523  34.858  1.00 33.48           C  
ATOM     33  CB  THR L   5      35.932  28.505  34.625  1.00 35.02           C  
ATOM     34  OG1 THR L   5      35.828  29.584  35.540  1.00 36.51           O  
ATOM     35  CG2 THR L   5      35.870  29.008  33.179  1.00 33.02           C  
ATOM     36  C   THR L   5      35.084  26.864  36.172  1.00 31.96           C  
ATOM     37  O   THR L   5      34.879  27.442  37.238  1.00 32.01           O  
ATOM     38  N   GLN L   6      35.557  25.602  36.099  1.00 29.96           N  
ATOM     39  CA  GLN L   6      35.910  24.832  37.258  1.00 30.21           C  
ATOM     40  CB  GLN L   6      34.979  23.630  37.499  1.00 29.23           C  
ATOM     41  CG  GLN L   6      33.532  24.014  37.815  1.00 28.53           C  
ATOM     42  CD  GLN L   6      32.736  22.730  38.018  1.00 28.18           C  
ATOM     43  OE1 GLN L   6      31.688  22.533  37.405  1.00 28.05           O  
ATOM     44  NE2 GLN L   6      33.239  21.828  38.903  1.00 27.27           N  
ATOM     45  C   GLN L   6      37.278  24.270  37.007  1.00 30.49           C  
ATOM     46  O   GLN L   6      37.693  24.101  35.862  1.00 31.14           O  
ATOM     47  N   PRO L   7      38.020  24.004  38.049  1.00 30.53           N  
ATOM     48  CA  PRO L   7      39.324  23.407  37.948  1.00 31.23           C  
ATOM     49  CD  PRO L   7      37.592  24.213  39.421  1.00 30.98           C  
ATOM     50  CB  PRO L   7      39.886  23.426  39.370  1.00 30.03           C  
ATOM     51  CG  PRO L   7      38.627  23.449  40.262  1.00 31.37           C  
ATOM     52  C   PRO L   7      39.147  22.021  37.418  1.00 31.18           C  
ATOM     53  O   PRO L   7      38.189  21.351  37.801  1.00 31.09           O  
ATOM     54  N   ALA L   8      40.064  21.561  36.548  1.00 31.54           N  
ATOM     55  CA  ALA L   8      39.942  20.260  35.961  1.00 31.94           C  
ATOM     56  CB  ALA L   8      41.051  19.964  34.939  1.00 31.73           C  
ATOM     57  C   ALA L   8      40.025  19.218  37.031  1.00 31.03           C  
ATOM     58  O   ALA L   8      39.245  18.267  37.034  1.00 30.33           O  
ATOM     59  N   SER L   9      40.970  19.361  37.980  1.00 31.00           N  
ATOM     60  CA  SER L   9      41.080  18.335  38.980  1.00 30.98           C  
ATOM     61  CB  SER L   9      42.142  17.264  38.676  1.00 30.82           C  
ATOM     62  OG  SER L   9      41.731  16.447  37.592  1.00 33.74           O  
ATOM     63  C   SER L   9      41.473  18.931  40.290  1.00 30.01           C  
ATOM     64  O   SER L   9      42.121  19.974  40.361  1.00 32.09           O  
ATOM     65  N   VAL L  10      41.050  18.254  41.374  1.00 29.47           N  
ATOM     66  CA  VAL L  10      41.413  18.604  42.715  1.00 30.23           C  
ATOM     67  CB  VAL L  10      40.342  19.327  43.477  1.00 29.87           C  
ATOM     68  CG1 VAL L  10      40.148  20.725  42.874  1.00 31.48           C  
ATOM     69  CG2 VAL L  10      39.069  18.467  43.443  1.00 30.26           C  
ATOM     70  C   VAL L  10      41.631  17.305  43.422  1.00 30.26           C  
ATOM     71  O   VAL L  10      40.991  16.306  43.099  1.00 30.46           O  
ATOM     72  N   SER L  11      42.556  17.273  44.404  1.00 28.40           N  
ATOM     73  CA  SER L  11      42.784  16.035  45.097  1.00 29.54           C  
ATOM     74  CB  SER L  11      43.916  15.191  44.486  1.00 31.11           C  
ATOM     75  OG  SER L  11      45.152  15.878  44.600  1.00 33.80           O  
ATOM     76  C   SER L  11      43.171  16.328  46.514  1.00 30.21           C  
ATOM     77  O   SER L  11      43.611  17.430  46.839  1.00 30.11           O  
ATOM     78  N   GLY L  12      43.003  15.322  47.400  1.00 29.82           N  
ATOM     79  CA  GLY L  12      43.366  15.470  48.782  1.00 29.60           C  
ATOM     80  C   GLY L  12      43.400  14.103  49.397  1.00 30.56           C  
ATOM     81  O   GLY L  12      42.864  13.145  48.843  1.00 30.26           O  
ATOM     82  N   SER L  13      44.046  13.986  50.577  1.00 30.45           N  
ATOM     83  CA  SER L  13      44.146  12.728  51.265  1.00 30.75           C  
ATOM     84  CB  SER L  13      45.316  12.663  52.262  1.00 30.78           C  
ATOM     85  OG  SER L  13      46.553  12.774  51.574  1.00 39.20           O  
ATOM     86  C   SER L  13      42.888  12.536  52.048  1.00 30.02           C  
ATOM     87  O   SER L  13      42.117  13.474  52.242  1.00 29.08           O  
ATOM     88  N   PRO L  14      42.653  11.339  52.512  1.00 29.31           N  
ATOM     89  CA  PRO L  14      41.461  11.113  53.274  1.00 29.59           C  
ATOM     90  CD  PRO L  14      43.081  10.143  51.804  1.00 28.97           C  
ATOM     91  CB  PRO L  14      41.346   9.600  53.426  1.00 29.38           C  
ATOM     92  CG  PRO L  14      42.043   9.062  52.162  1.00 28.02           C  
ATOM     93  C   PRO L  14      41.525  11.874  54.554  1.00 30.50           C  
ATOM     94  O   PRO L  14      42.588  11.913  55.174  1.00 31.25           O  
ATOM     95  N   GLY L  15      40.396  12.489  54.957  1.00 31.24           N  
ATOM     96  CA  GLY L  15      40.332  13.223  56.185  1.00 30.57           C  
ATOM     97  C   GLY L  15      40.604  14.675  55.924  1.00 31.60           C  
ATOM     98  O   GLY L  15      40.334  15.516  56.780  1.00 31.56           O  
ATOM     99  N   GLN L  16      41.131  15.018  54.732  1.00 31.10           N  
ATOM    100  CA  GLN L  16      41.464  16.388  54.451  1.00 31.98           C  
ATOM    101  CB  GLN L  16      42.570  16.573  53.396  1.00 32.74           C  
ATOM    102  CG  GLN L  16      43.944  16.053  53.822  1.00 35.94           C  
ATOM    103  CD  GLN L  16      44.919  16.323  52.683  1.00 39.94           C  
ATOM    104  OE1 GLN L  16      46.121  16.095  52.809  1.00 39.33           O  
ATOM    105  NE2 GLN L  16      44.392  16.832  51.538  1.00 43.05           N  
ATOM    106  C   GLN L  16      40.256  17.105  53.935  1.00 33.15           C  
ATOM    107  O   GLN L  16      39.196  16.514  53.733  1.00 33.04           O  
ATOM    108  N   SER L  17      40.391  18.436  53.745  1.00 33.49           N  
ATOM    109  CA  SER L  17      39.316  19.222  53.215  1.00 34.00           C  
ATOM    110  CB  SER L  17      38.916  20.407  54.111  1.00 35.90           C  
ATOM    111  OG  SER L  17      38.362  19.930  55.329  1.00 40.99           O  
ATOM    112  C   SER L  17      39.772  19.789  51.907  1.00 35.14           C  
ATOM    113  O   SER L  17      40.934  20.161  51.746  1.00 34.69           O  
ATOM    114  N   ILE L  18      38.854  19.843  50.921  1.00 33.70           N  
ATOM    115  CA  ILE L  18      39.178  20.358  49.620  1.00 33.12           C  
ATOM    116  CB  ILE L  18      39.311  19.280  48.589  1.00 33.93           C  
ATOM    117  CG1 ILE L  18      37.983  18.525  48.445  1.00 33.61           C  
ATOM    118  CG2 ILE L  18      40.498  18.384  48.978  1.00 33.84           C  
ATOM    119  CD1 ILE L  18      37.951  17.599  47.236  1.00 34.02           C  
ATOM    120  C   ILE L  18      38.064  21.260  49.183  1.00 31.30           C  
ATOM    121  O   ILE L  18      36.928  21.125  49.640  1.00 30.63           O  
ATOM    122  N   THR L  19      38.373  22.238  48.305  1.00 31.38           N  
ATOM    123  CA  THR L  19      37.357  23.129  47.820  1.00 31.22           C  
ATOM    124  CB  THR L  19      37.528  24.546  48.290  1.00 33.11           C  
ATOM    125  OG1 THR L  19      37.516  24.600  49.708  1.00 36.15           O  
ATOM    126  CG2 THR L  19      36.374  25.391  47.730  1.00 32.21           C  
ATOM    127  C   THR L  19      37.421  23.147  46.322  1.00 31.60           C  
ATOM    128  O   THR L  19      38.500  23.100  45.734  1.00 31.72           O  
ATOM    129  N   ILE L  20      36.244  23.201  45.662  1.00 30.03           N  
ATOM    130  CA  ILE L  20      36.179  23.255  44.227  1.00 29.37           C  
ATOM    131  CB  ILE L  20      35.358  22.146  43.636  1.00 29.47           C  
ATOM    132  CG1 ILE L  20      35.951  20.782  44.026  1.00 28.64           C  
ATOM    133  CG2 ILE L  20      35.276  22.368  42.117  1.00 28.40           C  
ATOM    134  CD1 ILE L  20      35.017  19.608  43.744  1.00 28.35           C  
ATOM    135  C   ILE L  20      35.506  24.547  43.872  1.00 30.34           C  
ATOM    136  O   ILE L  20      34.422  24.846  44.371  1.00 30.34           O  
ATOM    137  N   SER L  21      36.151  25.362  43.011  1.00 30.18           N  
ATOM    138  CA  SER L  21      35.603  26.639  42.644  1.00 30.59           C  
ATOM    139  CB  SER L  21      36.681  27.707  42.388  1.00 32.45           C  
ATOM    140  OG  SER L  21      37.469  27.338  41.266  1.00 33.05           O  
ATOM    141  C   SER L  21      34.785  26.528  41.392  1.00 31.82           C  
ATOM    142  O   SER L  21      34.977  25.629  40.575  1.00 32.27           O  
ATOM    143  N   CYS L  22      33.829  27.469  41.228  1.00 31.62           N  
ATOM    144  CA  CYS L  22      32.980  27.556  40.070  1.00 33.55           C  
ATOM    145  CB  CYS L  22      31.558  27.011  40.344  1.00 33.45           C  
ATOM    146  SG  CYS L  22      30.435  27.098  38.916  1.00 37.26           S  
ATOM    147  C   CYS L  22      32.871  29.018  39.747  1.00 34.32           C  
ATOM    148  O   CYS L  22      32.196  29.762  40.458  1.00 35.03           O  
ATOM    149  N   ALA L  23      33.518  29.474  38.651  1.00 35.17           N  
ATOM    150  CA  ALA L  23      33.504  30.884  38.372  1.00 35.77           C  
ATOM    151  CB  ALA L  23      34.898  31.457  38.063  1.00 36.45           C  
ATOM    152  C   ALA L  23      32.646  31.169  37.183  1.00 35.66           C  
ATOM    153  O   ALA L  23      32.838  30.603  36.108  1.00 35.00           O  
ATOM    154  N   GLY L  24      31.704  32.132  37.307  1.00  9.80           N  
ATOM    155  CA  GLY L  24      30.871  32.444  36.176  1.00 11.45           C  
ATOM    156  C   GLY L  24      31.213  33.801  35.625  1.00 11.54           C  
ATOM    157  O   GLY L  24      32.228  34.402  35.978  1.00 11.12           O  
ATOM    158  N   THR L  25      30.341  34.302  34.715  1.00 11.99           N  
ATOM    159  CA  THR L  25      30.457  35.614  34.138  1.00 12.07           C  
ATOM    160  CB  THR L  25      29.804  35.730  32.790  1.00 13.24           C  
ATOM    161  OG1 THR L  25      28.416  35.443  32.885  1.00 12.18           O  
ATOM    162  CG2 THR L  25      30.483  34.747  31.819  1.00 13.75           C  
ATOM    163  C   THR L  25      29.763  36.525  35.105  1.00 12.15           C  
ATOM    164  O   THR L  25      28.998  36.082  35.956  1.00 12.51           O  
ATOM    165  N   SER L  26      30.044  37.836  35.050  1.00 13.21           N  
ATOM    166  CA  SER L  26      29.471  38.689  36.051  1.00 13.41           C  
ATOM    167  CB  SER L  26      30.095  40.092  36.075  1.00 15.33           C  
ATOM    168  OG  SER L  26      29.806  40.777  34.865  1.00 16.30           O  
ATOM    169  C   SER L  26      28.003  38.888  35.889  1.00 13.28           C  
ATOM    170  O   SER L  26      27.244  38.709  36.840  1.00 15.08           O  
ATOM    171  N   SER L  27      27.566  39.176  34.649  1.00 13.52           N  
ATOM    172  CA  SER L  27      26.237  39.664  34.420  1.00 13.80           C  
ATOM    173  CB  SER L  27      25.906  39.866  32.931  1.00 13.61           C  
ATOM    174  OG  SER L  27      25.825  38.612  32.273  1.00 14.82           O  
ATOM    175  C   SER L  27      25.223  38.738  34.986  1.00 13.15           C  
ATOM    176  O   SER L  27      24.083  39.146  35.201  1.00 12.85           O  
ATOM    177  N   ASP L  28      25.577  37.458  35.204  1.00 13.11           N  
ATOM    178  CA  ASP L  28      24.584  36.613  35.800  1.00 12.34           C  
ATOM    179  CB  ASP L  28      23.820  35.707  34.821  1.00 12.43           C  
ATOM    180  CG  ASP L  28      24.701  34.549  34.383  1.00 13.82           C  
ATOM    181  OD1 ASP L  28      24.748  33.536  35.130  1.00 13.20           O  
ATOM    182  OD2 ASP L  28      25.340  34.657  33.307  1.00 15.32           O1-
ATOM    183  C   ASP L  28      25.267  35.682  36.756  1.00 12.92           C  
ATOM    184  O   ASP L  28      24.669  35.223  37.728  1.00 13.21           O  
ATOM    185  N   VAL L  29      26.547  35.334  36.516  1.00 12.48           N  
ATOM    186  CA  VAL L  29      27.106  34.468  37.520  1.00 12.58           C  
ATOM    187  CB  VAL L  29      28.330  33.703  37.124  1.00 12.65           C  
ATOM    188  CG1 VAL L  29      28.870  32.974  38.367  1.00 13.22           C  
ATOM    189  CG2 VAL L  29      27.942  32.748  35.989  1.00 12.50           C  
ATOM    190  C   VAL L  29      27.465  35.391  38.622  1.00 13.69           C  
ATOM    191  O   VAL L  29      28.404  36.168  38.505  1.00 13.62           O  
ATOM    192  N   GLY L  30      26.755  35.291  39.753  1.00 13.51           N  
ATOM    193  CA  GLY L  30      26.893  36.283  40.783  1.00 13.80           C  
ATOM    194  C   GLY L  30      25.624  37.066  40.710  1.00 15.14           C  
ATOM    195  O   GLY L  30      25.152  37.678  41.668  1.00 15.95           O  
ATOM    196  N   GLY L  31      25.062  37.100  39.501  1.00 13.43           N  
ATOM    197  CA  GLY L  31      23.770  37.670  39.301  1.00 13.79           C  
ATOM    198  C   GLY L  31      22.774  36.719  39.894  1.00 13.66           C  
ATOM    199  O   GLY L  31      21.717  37.125  40.375  1.00 13.69           O  
ATOM    200  N   TYR L  32      23.100  35.406  39.838  1.00 12.67           N  
ATOM    201  CA  TYR L  32      22.156  34.384  40.187  1.00 12.41           C  
ATOM    202  CB  TYR L  32      22.016  33.320  39.086  1.00 12.54           C  
ATOM    203  CG  TYR L  32      21.264  33.966  37.983  1.00 13.73           C  
ATOM    204  CD1 TYR L  32      21.896  34.766  37.059  1.00 13.95           C  
ATOM    205  CD2 TYR L  32      19.908  33.763  37.888  1.00 13.03           C  
ATOM    206  CE1 TYR L  32      21.174  35.361  36.055  1.00 14.57           C  
ATOM    207  CE2 TYR L  32      19.185  34.357  36.886  1.00 14.01           C  
ATOM    208  CZ  TYR L  32      19.820  35.159  35.972  1.00 15.01           C  
ATOM    209  OH  TYR L  32      19.076  35.773  34.948  1.00 15.34           O  
ATOM    210  C   TYR L  32      22.509  33.656  41.444  1.00 12.96           C  
ATOM    211  O   TYR L  32      23.589  33.095  41.587  1.00 12.46           O  
ATOM    212  N   ASN L  33      21.560  33.643  42.394  1.00 12.26           N  
ATOM    213  CA  ASN L  33      21.656  32.981  43.666  1.00 11.65           C  
ATOM    214  CB  ASN L  33      20.539  33.416  44.630  1.00 12.65           C  
ATOM    215  CG  ASN L  33      20.721  34.900  44.926  1.00 14.41           C  
ATOM    216  OD1 ASN L  33      21.836  35.419  44.896  1.00 14.30           O  
ATOM    217  ND2 ASN L  33      19.594  35.605  45.215  1.00 15.26           N  
ATOM    218  C   ASN L  33      21.546  31.493  43.505  1.00 12.79           C  
ATOM    219  O   ASN L  33      22.018  30.742  44.355  1.00 13.61           O  
ATOM    220  N   TYR L  34      20.898  31.008  42.426  1.00 11.64           N  
ATOM    221  CA  TYR L  34      20.641  29.594  42.366  1.00 10.54           C  
ATOM    222  CB  TYR L  34      19.368  29.228  41.575  1.00 11.74           C  
ATOM    223  CG  TYR L  34      18.143  29.491  42.389  1.00 12.82           C  
ATOM    224  CD1 TYR L  34      17.608  30.753  42.516  1.00 14.27           C  
ATOM    225  CD2 TYR L  34      17.509  28.443  43.017  1.00 12.51           C  
ATOM    226  CE1 TYR L  34      16.469  30.952  43.266  1.00 15.55           C  
ATOM    227  CE2 TYR L  34      16.373  28.635  43.766  1.00 14.33           C  
ATOM    228  CZ  TYR L  34      15.851  29.896  43.896  1.00 15.88           C  
ATOM    229  OH  TYR L  34      14.684  30.104  44.664  1.00 18.16           O  
ATOM    230  C   TYR L  34      21.759  28.865  41.715  1.00 10.54           C  
ATOM    231  O   TYR L  34      21.825  28.757  40.492  1.00 10.28           O  
ATOM    232  N   VAL L  35      22.638  28.295  42.559  1.00 29.91           N  
ATOM    233  CA  VAL L  35      23.756  27.536  42.089  1.00 28.23           C  
ATOM    234  CB  VAL L  35      25.097  28.074  42.505  1.00 29.00           C  
ATOM    235  CG1 VAL L  35      26.181  27.069  42.082  1.00 27.51           C  
ATOM    236  CG2 VAL L  35      25.280  29.469  41.883  1.00 29.37           C  
ATOM    237  C   VAL L  35      23.598  26.195  42.710  1.00 27.84           C  
ATOM    238  O   VAL L  35      23.354  26.086  43.911  1.00 28.25           O  
ATOM    239  N   SER L  36      23.719  25.135  41.895  1.00 26.62           N  
ATOM    240  CA  SER L  36      23.546  23.809  42.407  1.00 26.35           C  
ATOM    241  CB  SER L  36      22.415  23.024  41.722  1.00 25.41           C  
ATOM    242  OG  SER L  36      21.160  23.642  41.954  1.00 27.37           O  
ATOM    243  C   SER L  36      24.793  23.042  42.112  1.00 25.42           C  
ATOM    244  O   SER L  36      25.546  23.381  41.202  1.00 25.63           O  
ATOM    245  N   TRP L  37      25.044  21.978  42.901  1.00 24.51           N  
ATOM    246  CA  TRP L  37      26.196  21.156  42.682  1.00 24.53           C  
ATOM    247  CB  TRP L  37      27.189  21.203  43.851  1.00 24.34           C  
ATOM    248  CG  TRP L  37      27.823  22.561  44.028  1.00 25.71           C  
ATOM    249  CD2 TRP L  37      29.085  22.945  43.460  1.00 25.08           C  
ATOM    250  CD1 TRP L  37      27.362  23.646  44.715  1.00 24.46           C  
ATOM    251  NE1 TRP L  37      28.256  24.684  44.607  1.00 26.10           N  
ATOM    252  CE2 TRP L  37      29.322  24.266  43.839  1.00 24.90           C  
ATOM    253  CE3 TRP L  37      29.970  22.254  42.684  1.00 24.93           C  
ATOM    254  CZ2 TRP L  37      30.455  24.919  43.445  1.00 25.71           C  
ATOM    255  CZ3 TRP L  37      31.113  22.915  42.293  1.00 26.21           C  
ATOM    256  CH2 TRP L  37      31.351  24.222  42.665  1.00 27.02           C  
ATOM    257  C   TRP L  37      25.734  19.737  42.525  1.00 24.90           C  
ATOM    258  O   TRP L  37      24.771  19.310  43.162  1.00 24.70           O  
ATOM    259  N   TYR L  38      26.427  18.969  41.655  1.00 24.00           N  
ATOM    260  CA  TYR L  38      26.019  17.616  41.390  1.00 24.44           C  
ATOM    261  CB  TYR L  38      25.472  17.420  39.965  1.00 23.51           C  
ATOM    262  CG  TYR L  38      24.320  18.346  39.771  1.00 24.73           C  
ATOM    263  CD1 TYR L  38      24.535  19.641  39.356  1.00 25.20           C  
ATOM    264  CD2 TYR L  38      23.030  17.926  40.000  1.00 23.97           C  
ATOM    265  CE1 TYR L  38      23.482  20.506  39.173  1.00 24.34           C  
ATOM    266  CE2 TYR L  38      21.973  18.787  39.820  1.00 23.87           C  
ATOM    267  CZ  TYR L  38      22.198  20.077  39.404  1.00 25.00           C  
ATOM    268  OH  TYR L  38      21.111  20.959  39.218  1.00 24.91           O  
ATOM    269  C   TYR L  38      27.219  16.724  41.491  1.00 24.77           C  
ATOM    270  O   TYR L  38      28.333  17.120  41.149  1.00 24.27           O  
ATOM    271  N   GLN L  39      27.007  15.482  41.972  1.00 24.77           N  
ATOM    272  CA  GLN L  39      28.079  14.530  42.081  1.00 25.14           C  
ATOM    273  CB  GLN L  39      28.175  13.884  43.475  1.00 24.54           C  
ATOM    274  CG  GLN L  39      29.309  12.867  43.619  1.00 25.51           C  
ATOM    275  CD  GLN L  39      29.216  12.259  45.014  1.00 27.75           C  
ATOM    276  OE1 GLN L  39      28.281  11.522  45.323  1.00 29.80           O  
ATOM    277  NE2 GLN L  39      30.211  12.578  45.885  1.00 28.49           N  
ATOM    278  C   GLN L  39      27.782  13.424  41.115  1.00 24.88           C  
ATOM    279  O   GLN L  39      26.647  12.959  41.021  1.00 25.63           O  
ATOM    280  N   GLN L  40      28.798  12.978  40.347  1.00 24.24           N  
ATOM    281  CA  GLN L  40      28.531  11.905  39.428  1.00 25.27           C  
ATOM    282  CB  GLN L  40      28.433  12.359  37.959  1.00 24.86           C  
ATOM    283  CG  GLN L  40      28.094  11.221  36.991  1.00 26.48           C  
ATOM    284  CD  GLN L  40      28.031  11.785  35.576  1.00 27.24           C  
ATOM    285  OE1 GLN L  40      28.470  12.904  35.317  1.00 27.63           O  
ATOM    286  NE2 GLN L  40      27.464  10.992  34.627  1.00 25.94           N  
ATOM    287  C   GLN L  40      29.624  10.876  39.494  1.00 26.67           C  
ATOM    288  O   GLN L  40      30.795  11.167  39.244  1.00 26.22           O  
ATOM    289  N   HIS L  41      29.250   9.628  39.841  1.00 28.02           N  
ATOM    290  CA  HIS L  41      30.168   8.521  39.846  1.00 31.26           C  
ATOM    291  ND1 HIS L  41      28.555   8.187  42.860  1.00 30.44           N  
ATOM    292  CG  HIS L  41      29.693   7.786  42.200  1.00 33.22           C  
ATOM    293  CB  HIS L  41      29.723   7.366  40.761  1.00 30.95           C  
ATOM    294  NE2 HIS L  41      30.225   8.345  44.320  1.00 33.03           N  
ATOM    295  CD2 HIS L  41      30.704   7.888  43.106  1.00 33.69           C  
ATOM    296  CE1 HIS L  41      28.929   8.511  44.123  1.00 30.96           C  
ATOM    297  C   HIS L  41      30.237   8.030  38.426  1.00 32.71           C  
ATOM    298  O   HIS L  41      29.300   8.235  37.657  1.00 32.42           O  
ATOM    299  N   PRO L  42      31.302   7.366  38.056  1.00 36.07           N  
ATOM    300  CA  PRO L  42      31.559   7.025  36.677  1.00 37.07           C  
ATOM    301  CD  PRO L  42      32.001   6.482  38.975  1.00 37.27           C  
ATOM    302  CB  PRO L  42      32.722   6.032  36.707  1.00 36.95           C  
ATOM    303  CG  PRO L  42      32.596   5.372  38.092  1.00 38.72           C  
ATOM    304  C   PRO L  42      30.422   6.530  35.831  1.00 36.49           C  
ATOM    305  O   PRO L  42      30.155   7.142  34.800  1.00 37.35           O  
ATOM    306  N   GLY L  43      29.783   5.409  36.192  1.00 36.16           N  
ATOM    307  CA  GLY L  43      28.698   4.839  35.442  1.00 38.12           C  
ATOM    308  C   GLY L  43      27.399   5.554  35.627  1.00 38.10           C  
ATOM    309  O   GLY L  43      26.577   5.574  34.712  1.00 39.52           O  
ATOM    310  N   LYS L  44      27.167   6.118  36.829  1.00 35.79           N  
ATOM    311  CA  LYS L  44      25.848   6.551  37.204  1.00 34.56           C  
ATOM    312  CB  LYS L  44      25.550   6.365  38.699  1.00 35.78           C  
ATOM    313  CG  LYS L  44      25.194   4.918  39.049  1.00 35.26           C  
ATOM    314  CD  LYS L  44      23.956   4.415  38.298  1.00 41.07           C  
ATOM    315  CE  LYS L  44      23.562   2.971  38.616  1.00 52.50           C  
ATOM    316  NZ  LYS L  44      22.538   2.948  39.684  1.00 54.42           N1+
ATOM    317  C   LYS L  44      25.469   7.947  36.815  1.00 33.34           C  
ATOM    318  O   LYS L  44      26.231   8.703  36.217  1.00 34.61           O  
ATOM    319  N   ALA L  45      24.183   8.262  37.109  1.00 31.86           N  
ATOM    320  CA  ALA L  45      23.551   9.523  36.847  1.00 31.70           C  
ATOM    321  CB  ALA L  45      22.015   9.446  36.821  1.00 31.91           C  
ATOM    322  C   ALA L  45      23.939  10.497  37.916  1.00 31.17           C  
ATOM    323  O   ALA L  45      24.288  10.125  39.035  1.00 30.56           O  
ATOM    324  N   PRO L  46      23.866  11.756  37.586  1.00 30.06           N  
ATOM    325  CA  PRO L  46      24.264  12.770  38.516  1.00 28.29           C  
ATOM    326  CD  PRO L  46      24.029  12.178  36.204  1.00 29.21           C  
ATOM    327  CB  PRO L  46      24.341  14.062  37.703  1.00 28.12           C  
ATOM    328  CG  PRO L  46      24.655  13.579  36.276  1.00 28.86           C  
ATOM    329  C   PRO L  46      23.314  12.846  39.667  1.00 27.94           C  
ATOM    330  O   PRO L  46      22.126  12.581  39.486  1.00 28.95           O  
ATOM    331  N   LYS L  47      23.825  13.192  40.865  1.00 27.78           N  
ATOM    332  CA  LYS L  47      22.964  13.315  41.999  1.00 27.74           C  
ATOM    333  CB  LYS L  47      23.261  12.316  43.131  1.00 29.76           C  
ATOM    334  CG  LYS L  47      24.560  12.573  43.895  1.00 33.92           C  
ATOM    335  CD  LYS L  47      24.711  11.655  45.108  1.00 37.97           C  
ATOM    336  CE  LYS L  47      23.473  11.623  46.006  1.00 41.17           C  
ATOM    337  NZ  LYS L  47      23.634  10.595  47.056  1.00 45.45           N1+
ATOM    338  C   LYS L  47      23.139  14.702  42.518  1.00 27.15           C  
ATOM    339  O   LYS L  47      24.185  15.323  42.348  1.00 26.55           O  
ATOM    340  N   LEU L  48      22.101  15.241  43.175  1.00 26.86           N  
ATOM    341  CA  LEU L  48      22.166  16.611  43.602  1.00 27.62           C  
ATOM    342  CB  LEU L  48      20.791  17.295  43.578  1.00 27.77           C  
ATOM    343  CG  LEU L  48      20.804  18.763  44.045  1.00 32.19           C  
ATOM    344  CD1 LEU L  48      21.649  19.640  43.110  1.00 30.25           C  
ATOM    345  CD2 LEU L  48      19.376  19.301  44.236  1.00 32.18           C  
ATOM    346  C   LEU L  48      22.671  16.702  45.006  1.00 27.66           C  
ATOM    347  O   LEU L  48      22.033  16.180  45.915  1.00 28.73           O  
ATOM    348  N   MET L  49      23.904  17.234  45.181  1.00 26.15           N  
ATOM    349  CA  MET L  49      24.526  17.471  46.461  1.00 27.42           C  
ATOM    350  CB  MET L  49      26.059  17.465  46.347  1.00 28.54           C  
ATOM    351  CG  MET L  49      26.585  16.183  45.695  1.00 30.35           C  
ATOM    352  SD  MET L  49      26.096  14.636  46.520  1.00 37.71           S  
ATOM    353  CE  MET L  49      27.431  14.660  47.751  1.00 35.65           C  
ATOM    354  C   MET L  49      24.118  18.748  47.163  1.00 28.64           C  
ATOM    355  O   MET L  49      23.807  18.734  48.351  1.00 29.41           O  
ATOM    356  N   ILE L  50      24.129  19.905  46.458  1.00 27.62           N  
ATOM    357  CA  ILE L  50      23.839  21.165  47.101  1.00 28.02           C  
ATOM    358  CB  ILE L  50      25.061  21.960  47.493  1.00 28.15           C  
ATOM    359  CG1 ILE L  50      25.816  21.304  48.662  1.00 28.27           C  
ATOM    360  CG2 ILE L  50      24.615  23.396  47.808  1.00 27.38           C  
ATOM    361  CD1 ILE L  50      26.522  19.997  48.320  0.98 29.79           C  
ATOM    362  C   ILE L  50      23.047  22.012  46.156  1.00 28.95           C  
ATOM    363  O   ILE L  50      23.261  21.953  44.946  1.00 28.05           O  
ATOM    364  N   TYR L  51      22.092  22.815  46.683  1.00 28.42           N  
ATOM    365  CA  TYR L  51      21.334  23.682  45.821  1.00 29.09           C  
ATOM    366  CB  TYR L  51      19.947  23.144  45.408  1.00 27.65           C  
ATOM    367  CG  TYR L  51      19.039  23.021  46.582  1.00 29.75           C  
ATOM    368  CD1 TYR L  51      19.103  21.931  47.419  1.00 31.31           C  
ATOM    369  CD2 TYR L  51      18.099  23.994  46.829  1.00 30.86           C  
ATOM    370  CE1 TYR L  51      18.250  21.822  48.494  1.00 31.99           C  
ATOM    371  CE2 TYR L  51      17.243  23.890  47.901  1.00 31.50           C  
ATOM    372  CZ  TYR L  51      17.319  22.802  48.735  1.00 33.07           C  
ATOM    373  OH  TYR L  51      16.443  22.691  49.835  1.00 42.03           O  
ATOM    374  C   TYR L  51      21.171  25.015  46.495  1.00 29.87           C  
ATOM    375  O   TYR L  51      21.314  25.129  47.711  1.00 30.25           O  
ATOM    376  N   GLU L  52      20.874  26.091  45.733  1.00 16.21           N  
ATOM    377  CA  GLU L  52      20.715  27.424  46.271  1.00 17.06           C  
ATOM    378  CB  GLU L  52      19.483  27.600  47.170  1.00 20.59           C  
ATOM    379  CG  GLU L  52      18.166  27.563  46.394  1.00 23.46           C  
ATOM    380  CD  GLU L  52      17.037  27.795  47.386  1.00 30.72           C  
ATOM    381  OE1 GLU L  52      17.048  28.863  48.052  1.00 28.55           O  
ATOM    382  OE2 GLU L  52      16.156  26.901  47.500  1.00 25.01           O1-
ATOM    383  C   GLU L  52      21.941  27.863  47.018  1.00 18.53           C  
ATOM    384  O   GLU L  52      21.866  28.454  48.095  1.00 17.87           O  
ATOM    385  N   ASP L  53      23.109  27.563  46.436  1.00 14.30           N  
ATOM    386  CA  ASP L  53      24.412  27.952  46.882  1.00 15.20           C  
ATOM    387  CB  ASP L  53      24.548  29.462  47.146  1.00 18.23           C  
ATOM    388  CG  ASP L  53      24.659  30.172  45.804  1.00 19.58           C  
ATOM    389  OD1 ASP L  53      25.307  29.606  44.885  1.00 21.06           O  
ATOM    390  OD2 ASP L  53      24.109  31.298  45.685  1.00 17.32           O1-
ATOM    391  C   ASP L  53      24.807  27.243  48.131  1.00 15.10           C  
ATOM    392  O   ASP L  53      25.989  26.935  48.277  1.00 14.55           O  
ATOM    393  N   SER L  54      23.855  26.855  49.009  1.00 14.86           N  
ATOM    394  CA  SER L  54      24.338  26.274  50.232  1.00 16.90           C  
ATOM    395  CB  SER L  54      24.679  27.339  51.288  1.00 18.60           C  
ATOM    396  OG  SER L  54      23.512  28.070  51.635  1.00 21.58           O  
ATOM    397  C   SER L  54      23.343  25.339  50.886  1.00 18.04           C  
ATOM    398  O   SER L  54      23.602  24.916  52.011  1.00 20.35           O  
ATOM    399  N   LYS L  55      22.211  24.959  50.238  1.00 33.32           N  
ATOM    400  CA  LYS L  55      21.280  24.074  50.884  1.00 33.92           C  
ATOM    401  CB  LYS L  55      19.812  24.308  50.482  1.00 33.53           C  
ATOM    402  CG  LYS L  55      19.216  25.609  51.030  1.00 37.98           C  
ATOM    403  CD  LYS L  55      17.858  25.959  50.415  1.00 50.75           C  
ATOM    404  CE  LYS L  55      17.243  27.254  50.953  1.00 45.21           C  
ATOM    405  NZ  LYS L  55      16.782  27.059  52.347  1.00 47.25           N1+
ATOM    406  C   LYS L  55      21.621  22.651  50.569  1.00 33.75           C  
ATOM    407  O   LYS L  55      22.063  22.333  49.467  1.00 32.03           O  
ATOM    408  N   ARG L  56      21.415  21.751  51.557  1.00 34.94           N  
ATOM    409  CA  ARG L  56      21.703  20.357  51.361  1.00 35.90           C  
ATOM    410  CB  ARG L  56      22.555  19.708  52.466  1.00 36.45           C  
ATOM    411  CG  ARG L  56      23.980  20.239  52.600  1.00 38.69           C  
ATOM    412  CD  ARG L  56      24.817  19.406  53.571  1.00 41.48           C  
ATOM    413  NE  ARG L  56      24.041  19.297  54.839  1.00 43.57           N  
ATOM    414  CZ  ARG L  56      24.231  20.196  55.848  1.00 46.59           C  
ATOM    415  NH1 ARG L  56      25.154  21.193  55.714  1.00 44.72           N1+
ATOM    416  NH2 ARG L  56      23.501  20.092  56.998  1.00 44.90           N  
ATOM    417  C   ARG L  56      20.414  19.599  51.384  1.00 36.10           C  
ATOM    418  O   ARG L  56      19.549  19.807  52.234  1.00 36.31           O  
ATOM    419  N   PRO L  57      20.290  18.710  50.442  1.00 35.66           N  
ATOM    420  CA  PRO L  57      19.120  17.881  50.378  1.00 35.38           C  
ATOM    421  CD  PRO L  57      20.841  18.974  49.123  1.00 34.76           C  
ATOM    422  CB  PRO L  57      19.100  17.294  48.966  1.00 36.03           C  
ATOM    423  CG  PRO L  57      19.857  18.337  48.128  1.00 34.64           C  
ATOM    424  C   PRO L  57      19.189  16.850  51.446  1.00 37.86           C  
ATOM    425  O   PRO L  57      20.271  16.623  51.989  1.00 38.18           O  
ATOM    426  N   SER L  58      18.046  16.231  51.784  1.00 39.25           N  
ATOM    427  CA  SER L  58      18.093  15.218  52.789  1.00 40.74           C  
ATOM    428  CB  SER L  58      16.705  14.690  53.196  1.00 42.04           C  
ATOM    429  OG  SER L  58      16.094  14.033  52.097  1.00 46.48           O  
ATOM    430  C   SER L  58      18.866  14.079  52.217  1.00 41.30           C  
ATOM    431  O   SER L  58      18.743  13.763  51.033  1.00 41.17           O  
ATOM    432  N   GLY L  59      19.702  13.441  53.056  1.00 40.47           N  
ATOM    433  CA  GLY L  59      20.468  12.307  52.632  1.00 40.13           C  
ATOM    434  C   GLY L  59      21.885  12.716  52.362  1.00 39.31           C  
ATOM    435  O   GLY L  59      22.782  11.876  52.390  1.00 42.49           O  
ATOM    436  N   VAL L  60      22.133  14.016  52.099  1.00 36.50           N  
ATOM    437  CA  VAL L  60      23.477  14.436  51.810  1.00 36.23           C  
ATOM    438  CB  VAL L  60      23.551  15.679  50.968  1.00 35.76           C  
ATOM    439  CG1 VAL L  60      25.019  16.125  50.874  1.00 33.19           C  
ATOM    440  CG2 VAL L  60      22.912  15.382  49.600  1.00 32.79           C  
ATOM    441  C   VAL L  60      24.199  14.713  53.094  1.00 37.16           C  
ATOM    442  O   VAL L  60      23.681  15.381  53.988  1.00 36.56           O  
ATOM    443  N   SER L  61      25.455  14.228  53.190  1.00 37.93           N  
ATOM    444  CA  SER L  61      26.242  14.375  54.383  1.00 37.88           C  
ATOM    445  CB  SER L  61      27.563  13.588  54.336  1.00 39.27           C  
ATOM    446  OG  SER L  61      28.294  13.783  55.538  1.00 41.67           O  
ATOM    447  C   SER L  61      26.588  15.822  54.586  1.00 39.81           C  
ATOM    448  O   SER L  61      26.761  16.584  53.638  1.00 39.24           O  
ATOM    449  N   ASN L  62      26.723  16.207  55.871  1.00 38.64           N  
ATOM    450  CA  ASN L  62      27.020  17.537  56.330  1.00 39.42           C  
ATOM    451  CB  ASN L  62      26.866  17.710  57.853  1.00 44.67           C  
ATOM    452  CG  ASN L  62      27.828  16.781  58.574  1.00 48.81           C  
ATOM    453  OD1 ASN L  62      27.891  15.585  58.292  1.00 50.04           O  
ATOM    454  ND2 ASN L  62      28.602  17.346  59.539  1.00 46.63           N  
ATOM    455  C   ASN L  62      28.414  17.913  55.930  1.00 38.65           C  
ATOM    456  O   ASN L  62      28.794  19.080  55.987  1.00 38.67           O  
ATOM    457  N   ARG L  63      29.226  16.912  55.550  1.00 36.12           N  
ATOM    458  CA  ARG L  63      30.589  17.124  55.158  1.00 33.68           C  
ATOM    459  CB  ARG L  63      31.290  15.818  54.744  1.00 34.13           C  
ATOM    460  CG  ARG L  63      31.399  14.810  55.893  1.00 35.62           C  
ATOM    461  CD  ARG L  63      32.181  13.534  55.567  1.00 36.28           C  
ATOM    462  NE  ARG L  63      31.411  12.743  54.564  1.00 37.24           N  
ATOM    463  CZ  ARG L  63      31.733  12.813  53.240  1.00 36.87           C  
ATOM    464  NH1 ARG L  63      32.756  13.616  52.832  1.00 37.13           N1+
ATOM    465  NH2 ARG L  63      31.052  12.065  52.323  1.00 36.15           N  
ATOM    466  C   ARG L  63      30.595  18.047  53.976  1.00 33.20           C  
ATOM    467  O   ARG L  63      31.569  18.769  53.760  1.00 32.67           O  
ATOM    468  N   PHE L  64      29.522  18.015  53.155  1.00 31.75           N  
ATOM    469  CA  PHE L  64      29.448  18.842  51.980  1.00 32.13           C  
ATOM    470  CB  PHE L  64      28.608  18.206  50.856  1.00 30.06           C  
ATOM    471  CG  PHE L  64      29.292  16.971  50.370  1.00 31.16           C  
ATOM    472  CD1 PHE L  64      29.194  15.787  51.066  1.00 32.06           C  
ATOM    473  CD2 PHE L  64      30.018  16.991  49.201  1.00 29.22           C  
ATOM    474  CE1 PHE L  64      29.820  14.649  50.611  1.00 31.36           C  
ATOM    475  CE2 PHE L  64      30.645  15.857  48.742  1.00 30.81           C  
ATOM    476  CZ  PHE L  64      30.548  14.681  49.447  1.00 30.76           C  
ATOM    477  C   PHE L  64      28.788  20.151  52.322  1.00 32.08           C  
ATOM    478  O   PHE L  64      27.776  20.188  53.020  1.00 32.52           O  
ATOM    479  N   SER L  65      29.363  21.275  51.834  1.00 29.65           N  
ATOM    480  CA  SER L  65      28.792  22.575  52.073  1.00 31.70           C  
ATOM    481  CB  SER L  65      29.351  23.271  53.327  1.00 32.36           C  
ATOM    482  OG  SER L  65      30.740  23.524  53.167  1.00 34.60           O  
ATOM    483  C   SER L  65      29.110  23.449  50.894  1.00 32.34           C  
ATOM    484  O   SER L  65      30.051  23.177  50.147  1.00 32.37           O  
ATOM    485  N   GLY L  66      28.330  24.536  50.692  1.00 31.06           N  
ATOM    486  CA  GLY L  66      28.579  25.381  49.556  1.00 32.26           C  
ATOM    487  C   GLY L  66      28.496  26.816  49.976  1.00 34.41           C  
ATOM    488  O   GLY L  66      27.868  27.150  50.979  1.00 34.97           O  
ATOM    489  N   SER L  67      29.142  27.704  49.188  1.00 34.20           N  
ATOM    490  CA  SER L  67      29.144  29.109  49.479  1.00 36.29           C  
ATOM    491  CB  SER L  67      30.287  29.535  50.418  1.00 36.56           C  
ATOM    492  OG  SER L  67      31.543  29.299  49.797  1.00 39.89           O  
ATOM    493  C   SER L  67      29.329  29.847  48.190  1.00 37.43           C  
ATOM    494  O   SER L  67      29.567  29.243  47.144  1.00 35.74           O  
ATOM    495  N   LYS L  68      29.190  31.189  48.228  1.00 38.29           N  
ATOM    496  CA  LYS L  68      29.353  31.949  47.023  1.00 37.90           C  
ATOM    497  CB  LYS L  68      28.035  32.086  46.242  1.00 38.70           C  
ATOM    498  CG  LYS L  68      28.161  32.833  44.916  1.00 41.75           C  
ATOM    499  CD  LYS L  68      26.918  32.706  44.034  1.00 42.76           C  
ATOM    500  CE  LYS L  68      25.721  33.507  44.546  1.00 45.39           C  
ATOM    501  NZ  LYS L  68      25.856  34.928  44.163  1.00 43.23           N1+
ATOM    502  C   LYS L  68      29.801  33.331  47.389  1.00 41.80           C  
ATOM    503  O   LYS L  68      29.380  33.882  48.405  1.00 41.76           O  
ATOM    504  N   SER L  69      30.709  33.910  46.577  1.00 40.61           N  
ATOM    505  CA  SER L  69      31.113  35.270  46.784  1.00 42.28           C  
ATOM    506  CB  SER L  69      32.415  35.417  47.593  1.00 45.33           C  
ATOM    507  OG  SER L  69      33.513  34.902  46.853  1.00 49.33           O  
ATOM    508  C   SER L  69      31.375  35.844  45.430  1.00 41.33           C  
ATOM    509  O   SER L  69      32.195  35.327  44.674  1.00 41.53           O  
ATOM    510  N   GLY L  70      30.687  36.947  45.087  1.00 42.68           N  
ATOM    511  CA  GLY L  70      30.908  37.549  43.805  1.00 40.19           C  
ATOM    512  C   GLY L  70      30.503  36.576  42.738  1.00 38.84           C  
ATOM    513  O   GLY L  70      29.446  35.952  42.798  1.00 40.22           O  
ATOM    514  N   ASN L  71      31.357  36.478  41.702  1.00 39.69           N  
ATOM    515  CA  ASN L  71      31.204  35.649  40.539  1.00 38.00           C  
ATOM    516  CB  ASN L  71      32.103  36.087  39.369  1.00 37.65           C  
ATOM    517  CG  ASN L  71      31.532  37.392  38.832  1.00 40.83           C  
ATOM    518  OD1 ASN L  71      30.413  37.778  39.166  1.00 40.11           O  
ATOM    519  ND2 ASN L  71      32.315  38.089  37.966  1.00 40.60           N  
ATOM    520  C   ASN L  71      31.490  34.206  40.827  1.00 38.06           C  
ATOM    521  O   ASN L  71      31.190  33.347  39.997  1.00 37.65           O  
ATOM    522  N   THR L  72      32.147  33.881  41.956  1.00 36.38           N  
ATOM    523  CA  THR L  72      32.527  32.505  42.118  1.00 36.17           C  
ATOM    524  CB  THR L  72      33.991  32.351  42.408  1.00 36.64           C  
ATOM    525  OG1 THR L  72      34.755  32.940  41.366  1.00 36.71           O  
ATOM    526  CG2 THR L  72      34.323  30.855  42.522  1.00 33.62           C  
ATOM    527  C   THR L  72      31.773  31.837  43.234  1.00 35.19           C  
ATOM    528  O   THR L  72      31.479  32.435  44.267  1.00 36.57           O  
ATOM    529  N   ALA L  73      31.446  30.541  43.023  1.00 33.22           N  
ATOM    530  CA  ALA L  73      30.769  29.719  43.988  1.00 32.07           C  
ATOM    531  CB  ALA L  73      29.505  29.035  43.439  1.00 30.39           C  
ATOM    532  C   ALA L  73      31.731  28.631  44.359  1.00 31.84           C  
ATOM    533  O   ALA L  73      32.608  28.284  43.569  1.00 31.05           O  
ATOM    534  N   SER L  74      31.616  28.077  45.587  1.00 30.65           N  
ATOM    535  CA  SER L  74      32.562  27.063  45.968  1.00 31.79           C  
ATOM    536  CB  SER L  74      33.629  27.566  46.956  1.00 33.83           C  
ATOM    537  OG  SER L  74      34.443  28.555  46.342  1.00 36.25           O  
ATOM    538  C   SER L  74      31.868  25.924  46.650  1.00 30.81           C  
ATOM    539  O   SER L  74      30.887  26.103  47.370  1.00 30.78           O  
ATOM    540  N   LEU L  75      32.388  24.702  46.415  1.00 30.35           N  
ATOM    541  CA  LEU L  75      31.912  23.515  47.061  1.00 29.07           C  
ATOM    542  CB  LEU L  75      31.608  22.371  46.080  1.00 27.16           C  
ATOM    543  CG  LEU L  75      31.114  21.080  46.757  1.00 27.61           C  
ATOM    544  CD1 LEU L  75      29.793  21.306  47.508  1.00 25.88           C  
ATOM    545  CD2 LEU L  75      31.032  19.922  45.748  1.00 25.81           C  
ATOM    546  C   LEU L  75      33.025  23.063  47.954  1.00 29.98           C  
ATOM    547  O   LEU L  75      34.168  22.939  47.515  1.00 29.99           O  
ATOM    548  N   THR L  76      32.723  22.822  49.246  1.00 29.76           N  
ATOM    549  CA  THR L  76      33.759  22.410  50.149  1.00 30.42           C  
ATOM    550  CB  THR L  76      33.926  23.333  51.322  1.00 30.70           C  
ATOM    551  OG1 THR L  76      34.241  24.643  50.873  1.00 33.52           O  
ATOM    552  CG2 THR L  76      35.053  22.796  52.221  1.00 30.26           C  
ATOM    553  C   THR L  76      33.403  21.063  50.692  1.00 30.25           C  
ATOM    554  O   THR L  76      32.270  20.824  51.105  1.00 31.52           O  
ATOM    555  N   ILE L  77      34.381  20.134  50.686  1.00 29.67           N  
ATOM    556  CA  ILE L  77      34.155  18.816  51.205  1.00 31.58           C  
ATOM    557  CB  ILE L  77      34.359  17.743  50.175  1.00 31.49           C  
ATOM    558  CG1 ILE L  77      33.404  17.958  48.990  1.00 31.96           C  
ATOM    559  CG2 ILE L  77      34.183  16.377  50.857  1.00 31.37           C  
ATOM    560  CD1 ILE L  77      33.736  17.087  47.779  1.00 30.38           C  
ATOM    561  C   ILE L  77      35.162  18.589  52.291  1.00 33.79           C  
ATOM    562  O   ILE L  77      36.366  18.692  52.064  1.00 34.14           O  
ATOM    563  N   SER L  78      34.687  18.256  53.507  1.00 33.33           N  
ATOM    564  CA  SER L  78      35.593  18.045  54.601  1.00 34.76           C  
ATOM    565  CB  SER L  78      35.214  18.826  55.870  1.00 34.95           C  
ATOM    566  OG  SER L  78      33.957  18.379  56.358  1.00 35.71           O  
ATOM    567  C   SER L  78      35.561  16.590  54.953  1.00 35.23           C  
ATOM    568  O   SER L  78      34.620  15.880  54.603  1.00 35.14           O  
ATOM    569  N   GLY L  79      36.621  16.096  55.626  1.00 34.13           N  
ATOM    570  CA  GLY L  79      36.630  14.722  56.044  1.00 33.30           C  
ATOM    571  C   GLY L  79      36.506  13.872  54.824  1.00 33.12           C  
ATOM    572  O   GLY L  79      35.657  12.986  54.751  1.00 33.72           O  
ATOM    573  N   LEU L  80      37.385  14.111  53.840  1.00 31.43           N  
ATOM    574  CA  LEU L  80      37.309  13.470  52.564  1.00 31.45           C  
ATOM    575  CB  LEU L  80      38.471  13.952  51.676  1.00 31.99           C  
ATOM    576  CG  LEU L  80      38.354  13.662  50.175  1.00 32.51           C  
ATOM    577  CD1 LEU L  80      37.127  14.357  49.567  1.00 31.70           C  
ATOM    578  CD2 LEU L  80      39.646  14.075  49.454  1.00 32.21           C  
ATOM    579  C   LEU L  80      37.345  11.978  52.754  1.00 33.11           C  
ATOM    580  O   LEU L  80      38.135  11.450  53.537  1.00 32.46           O  
ATOM    581  N   GLN L  81      36.439  11.263  52.046  1.00 33.29           N  
ATOM    582  CA  GLN L  81      36.332   9.830  52.128  1.00 33.38           C  
ATOM    583  CB  GLN L  81      34.967   9.359  52.658  1.00 35.18           C  
ATOM    584  CG  GLN L  81      34.709   9.822  54.092  1.00 40.21           C  
ATOM    585  CD  GLN L  81      33.346   9.315  54.534  1.00 45.39           C  
ATOM    586  OE1 GLN L  81      32.721   8.499  53.859  1.00 46.67           O  
ATOM    587  NE2 GLN L  81      32.873   9.812  55.707  1.00 45.20           N  
ATOM    588  C   GLN L  81      36.502   9.281  50.740  1.00 33.72           C  
ATOM    589  O   GLN L  81      36.349   9.996  49.754  1.00 31.72           O  
ATOM    590  N   ALA L  82      36.801   7.972  50.633  1.00 32.25           N  
ATOM    591  CA  ALA L  82      37.080   7.329  49.375  1.00 33.10           C  
ATOM    592  CB  ALA L  82      37.380   5.827  49.525  1.00 33.43           C  
ATOM    593  C   ALA L  82      35.896   7.460  48.467  1.00 32.47           C  
ATOM    594  O   ALA L  82      36.034   7.654  47.260  1.00 32.16           O  
ATOM    595  N   GLU L  83      34.696   7.387  49.055  1.00 32.70           N  
ATOM    596  CA  GLU L  83      33.421   7.428  48.402  1.00 33.96           C  
ATOM    597  CB  GLU L  83      32.327   7.424  49.473  1.00 36.00           C  
ATOM    598  CG  GLU L  83      30.903   7.626  48.984  1.00 43.83           C  
ATOM    599  CD  GLU L  83      30.089   7.804  50.253  1.00 52.39           C  
ATOM    600  OE1 GLU L  83      30.318   7.019  51.211  1.00 52.33           O  
ATOM    601  OE2 GLU L  83      29.249   8.741  50.293  1.00 53.07           O1-
ATOM    602  C   GLU L  83      33.298   8.708  47.628  1.00 32.58           C  
ATOM    603  O   GLU L  83      32.614   8.761  46.606  1.00 32.97           O  
ATOM    604  N   ASP L  84      33.949   9.777  48.116  1.00 30.02           N  
ATOM    605  CA  ASP L  84      33.872  11.099  47.562  1.00 28.83           C  
ATOM    606  CB  ASP L  84      34.592  12.146  48.427  1.00 28.40           C  
ATOM    607  CG  ASP L  84      33.780  12.315  49.702  1.00 31.29           C  
ATOM    608  OD1 ASP L  84      32.585  11.914  49.695  1.00 30.64           O  
ATOM    609  OD2 ASP L  84      34.339  12.843  50.700  1.00 29.89           O1-
ATOM    610  C   ASP L  84      34.455  11.168  46.179  1.00 28.86           C  
ATOM    611  O   ASP L  84      34.114  12.087  45.434  1.00 28.23           O  
ATOM    612  N   GLU L  85      35.385  10.263  45.801  1.00 26.90           N  
ATOM    613  CA  GLU L  85      35.935  10.373  44.475  1.00 28.13           C  
ATOM    614  CB  GLU L  85      36.943   9.282  44.073  1.00 27.80           C  
ATOM    615  CG  GLU L  85      38.351   9.488  44.627  1.00 30.98           C  
ATOM    616  CD  GLU L  85      39.264   8.457  43.975  1.00 34.76           C  
ATOM    617  OE1 GLU L  85      38.855   7.877  42.933  1.00 36.33           O  
ATOM    618  OE2 GLU L  85      40.384   8.235  44.510  1.00 32.83           O1-
ATOM    619  C   GLU L  85      34.822  10.303  43.485  1.00 27.31           C  
ATOM    620  O   GLU L  85      33.993   9.394  43.518  1.00 27.78           O  
ATOM    621  N   ALA L  86      34.786  11.296  42.576  1.00 25.74           N  
ATOM    622  CA  ALA L  86      33.763  11.373  41.578  1.00 24.89           C  
ATOM    623  CB  ALA L  86      32.338  11.380  42.160  1.00 25.11           C  
ATOM    624  C   ALA L  86      33.965  12.673  40.862  1.00 24.65           C  
ATOM    625  O   ALA L  86      34.902  13.414  41.159  1.00 24.76           O  
ATOM    626  N   ASP L  87      33.108  12.958  39.861  1.00 25.15           N  
ATOM    627  CA  ASP L  87      33.179  14.206  39.157  1.00 25.82           C  
ATOM    628  CB  ASP L  87      32.856  14.102  37.657  1.00 27.33           C  
ATOM    629  CG  ASP L  87      33.970  13.326  36.966  1.00 33.19           C  
ATOM    630  OD1 ASP L  87      34.700  12.578  37.670  1.00 36.31           O  
ATOM    631  OD2 ASP L  87      34.106  13.474  35.722  1.00 35.17           O1-
ATOM    632  C   ASP L  87      32.143  15.099  39.766  1.00 24.86           C  
ATOM    633  O   ASP L  87      31.067  14.635  40.141  1.00 25.24           O  
ATOM    634  N   TYR L  88      32.450  16.407  39.898  1.00 23.81           N  
ATOM    635  CA  TYR L  88      31.513  17.330  40.483  1.00 24.04           C  
ATOM    636  CB  TYR L  88      32.032  18.012  41.762  1.00 23.25           C  
ATOM    637  CG  TYR L  88      32.148  16.974  42.824  1.00 22.71           C  
ATOM    638  CD1 TYR L  88      33.240  16.138  42.870  1.00 23.74           C  
ATOM    639  CD2 TYR L  88      31.165  16.842  43.777  1.00 22.68           C  
ATOM    640  CE1 TYR L  88      33.347  15.182  43.852  1.00 24.05           C  
ATOM    641  CE2 TYR L  88      31.265  15.887  44.760  1.00 22.96           C  
ATOM    642  CZ  TYR L  88      32.358  15.055  44.799  1.00 24.78           C  
ATOM    643  OH  TYR L  88      32.463  14.075  45.808  1.00 24.20           O  
ATOM    644  C   TYR L  88      31.233  18.421  39.495  1.00 24.98           C  
ATOM    645  O   TYR L  88      32.142  18.921  38.833  1.00 25.56           O  
ATOM    646  N   TYR L  89      29.944  18.814  39.371  1.00 24.64           N  
ATOM    647  CA  TYR L  89      29.582  19.841  38.434  1.00 24.49           C  
ATOM    648  CB  TYR L  89      28.649  19.374  37.301  1.00 24.57           C  
ATOM    649  CG  TYR L  89      29.291  18.303  36.492  1.00 24.74           C  
ATOM    650  CD1 TYR L  89      30.089  18.614  35.416  1.00 25.09           C  
ATOM    651  CD2 TYR L  89      29.089  16.982  36.812  1.00 25.10           C  
ATOM    652  CE1 TYR L  89      30.676  17.620  34.668  1.00 25.61           C  
ATOM    653  CE2 TYR L  89      29.673  15.984  36.068  1.00 25.43           C  
ATOM    654  CZ  TYR L  89      30.467  16.302  34.994  1.00 26.87           C  
ATOM    655  OH  TYR L  89      31.067  15.283  34.227  1.00 27.39           O  
ATOM    656  C   TYR L  89      28.781  20.887  39.152  1.00 25.04           C  
ATOM    657  O   TYR L  89      27.948  20.574  40.001  1.00 25.02           O  
ATOM    658  N   CYS L  90      29.025  22.171  38.816  1.00 25.28           N  
ATOM    659  CA  CYS L  90      28.240  23.251  39.344  1.00 27.23           C  
ATOM    660  CB  CYS L  90      29.069  24.488  39.759  1.00 28.72           C  
ATOM    661  SG  CYS L  90      30.081  25.160  38.403  1.00 36.05           S  
ATOM    662  C   CYS L  90      27.305  23.665  38.242  1.00 27.30           C  
ATOM    663  O   CYS L  90      27.573  23.394  37.072  1.00 26.90           O  
ATOM    664  N   ILE L  91      26.143  24.265  38.591  1.00 27.02           N  
ATOM    665  CA  ILE L  91      25.223  24.723  37.583  1.00 26.82           C  
ATOM    666  CB  ILE L  91      24.138  23.707  37.314  1.00 26.68           C  
ATOM    667  CG1 ILE L  91      23.363  23.968  36.006  1.00  0.00           C  
ATOM    668  CG2 ILE L  91      23.246  23.658  38.564  1.00  0.00           C  
ATOM    669  CD1 ILE L  91      22.430  25.177  36.024  1.00  0.00           C  
ATOM    670  C   ILE L  91      24.602  25.989  38.094  1.00 27.28           C  
ATOM    671  O   ILE L  91      24.414  26.149  39.298  1.00 27.52           O  
ATOM    672  N   SER L  92      24.283  26.942  37.193  1.00 26.95           N  
ATOM    673  CA  SER L  92      23.695  28.165  37.653  1.00 29.33           C  
ATOM    674  CB  SER L  92      24.714  29.301  37.835  1.00 29.96           C  
ATOM    675  OG  SER L  92      24.062  30.476  38.292  1.00 33.79           O  
ATOM    676  C   SER L  92      22.677  28.649  36.677  1.00 29.62           C  
ATOM    677  O   SER L  92      22.806  28.490  35.464  1.00 29.12           O  
ATOM    678  N   TYR L  93      21.730  29.565  37.031  1.00 23.21           N  
ATOM    679  CA  TYR L  93      20.844  30.207  36.039  1.00 25.63           C  
ATOM    680  CB  TYR L  93      19.483  30.654  36.581  1.00 25.86           C  
ATOM    681  CG  TYR L  93      18.614  29.468  36.497  1.00 26.25           C  
ATOM    682  CD1 TYR L  93      18.678  28.473  37.431  1.00 25.42           C  
ATOM    683  CD2 TYR L  93      17.736  29.368  35.444  1.00 25.73           C  
ATOM    684  CE1 TYR L  93      17.847  27.394  37.300  1.00 26.94           C  
ATOM    685  CE2 TYR L  93      16.905  28.288  35.316  1.00 25.30           C  
ATOM    686  CZ  TYR L  93      16.961  27.294  36.255  1.00 26.35           C  
ATOM    687  OH  TYR L  93      16.108  26.176  36.140  1.00 27.44           O  
ATOM    688  C   TYR L  93      21.435  31.460  35.409  1.00 27.17           C  
ATOM    689  O   TYR L  93      22.252  32.157  36.007  1.00 26.28           O  
ATOM    690  N   ILE L  94      21.001  31.784  34.161  1.00 29.51           N  
ATOM    691  CA  ILE L  94      21.470  32.919  33.395  1.00 32.59           C  
ATOM    692  CB  ILE L  94      22.065  32.525  32.066  1.00 32.31           C  
ATOM    693  CG1 ILE L  94      22.868  33.682  31.449  1.00  0.00           C  
ATOM    694  CG2 ILE L  94      20.937  31.986  31.170  1.00  0.00           C  
ATOM    695  CD1 ILE L  94      23.728  33.253  30.263  1.00  0.00           C  
ATOM    696  C   ILE L  94      20.318  33.850  33.153  1.00 34.41           C  
ATOM    697  O   ILE L  94      19.195  33.588  33.580  1.00 33.85           O  
ATOM    698  N   SER L  95      20.601  34.996  32.495  1.00 36.41           N  
ATOM    699  CA  SER L  95      19.654  36.042  32.244  1.00 38.38           C  
ATOM    700  CB  SER L  95      20.272  37.188  31.428  1.00 39.21           C  
ATOM    701  OG  SER L  95      19.310  38.204  31.197  1.00 40.55           O  
ATOM    702  C   SER L  95      18.493  35.498  31.472  1.00 38.95           C  
ATOM    703  O   SER L  95      17.342  35.804  31.781  1.00 39.46           O  
ATOM    704  N   SER L  96      18.768  34.675  30.446  1.00 39.11           N  
ATOM    705  CA  SER L  96      17.731  34.085  29.645  1.00 39.27           C  
ATOM    706  CB  SER L  96      18.269  33.400  28.375  1.00 40.06           C  
ATOM    707  OG  SER L  96      18.873  34.358  27.519  1.00 42.19           O  
ATOM    708  C   SER L  96      17.058  33.035  30.472  1.00 38.74           C  
ATOM    709  O   SER L  96      16.062  32.448  30.051  1.00 38.54           O  
ATOM    710  N   ASN L  97      17.584  32.793  31.686  1.00 37.37           N  
ATOM    711  CA  ASN L  97      17.110  31.773  32.581  1.00 36.35           C  
ATOM    712  CB  ASN L  97      15.592  31.798  32.832  1.00 37.90           C  
ATOM    713  CG  ASN L  97      15.309  32.915  33.825  1.00 40.84           C  
ATOM    714  OD1 ASN L  97      16.223  33.547  34.351  1.00 40.82           O  
ATOM    715  ND2 ASN L  97      13.999  33.147  34.110  1.00 42.31           N  
ATOM    716  C   ASN L  97      17.473  30.429  32.042  1.00 34.79           C  
ATOM    717  O   ASN L  97      16.891  29.414  32.424  1.00 35.54           O  
ATOM    718  N   THR L  98      18.482  30.383  31.154  1.00 31.56           N  
ATOM    719  CA  THR L  98      18.943  29.118  30.670  1.00 30.42           C  
ATOM    720  CB  THR L  98      19.766  29.235  29.417  1.00 31.62           C  
ATOM    721  OG1 THR L  98      18.991  29.794  28.368  1.00  0.00           O  
ATOM    722  CG2 THR L  98      20.287  27.844  29.021  1.00  0.00           C  
ATOM    723  C   THR L  98      19.832  28.568  31.737  1.00 28.51           C  
ATOM    724  O   THR L  98      20.518  29.320  32.427  1.00 26.72           O  
ATOM    725  N   ARG L  99      19.835  27.233  31.923  1.00 26.57           N  
ATOM    726  CA  ARG L  99      20.687  26.719  32.956  1.00 24.72           C  
ATOM    727  CB  ARG L  99      20.201  25.416  33.610  1.00 24.55           C  
ATOM    728  CG  ARG L  99      18.915  25.620  34.411  1.00  0.00           C  
ATOM    729  CD  ARG L  99      18.795  24.711  35.633  1.00  0.00           C  
ATOM    730  NE  ARG L  99      19.660  25.286  36.697  1.00  0.00           N  
ATOM    731  CZ  ARG L  99      19.945  24.588  37.834  1.00  0.00           C  
ATOM    732  NH1 ARG L  99      19.567  23.284  37.949  1.00  0.00           N1+
ATOM    733  NH2 ARG L  99      20.610  25.203  38.856  1.00  0.00           N  
ATOM    734  C   ARG L  99      22.049  26.504  32.400  1.00 23.77           C  
ATOM    735  O   ARG L  99      22.199  26.122  31.238  1.00 22.85           O  
ATOM    736  N   LEU L 100      23.100  26.767  33.208  1.00 30.94           N  
ATOM    737  CA  LEU L 100      24.395  26.546  32.618  1.00 29.16           C  
ATOM    738  CB  LEU L 100      25.139  27.869  32.350  1.00 30.29           C  
ATOM    739  CG  LEU L 100      26.529  27.717  31.711  1.00 28.94           C  
ATOM    740  CD1 LEU L 100      26.433  27.060  30.325  1.00 30.14           C  
ATOM    741  CD2 LEU L 100      27.272  29.061  31.673  1.00 29.52           C  
ATOM    742  C   LEU L 100      25.239  25.716  33.549  1.00 29.21           C  
ATOM    743  O   LEU L 100      25.352  26.010  34.737  1.00 29.05           O  
ATOM    744  N   PHE L 101      25.875  24.649  33.024  1.00 27.99           N  
ATOM    745  CA  PHE L 101      26.697  23.789  33.839  1.00 27.72           C  
ATOM    746  CB  PHE L 101      26.644  22.296  33.457  1.00 27.58           C  
ATOM    747  CG  PHE L 101      25.385  21.660  33.941  1.00 27.74           C  
ATOM    748  CD1 PHE L 101      24.203  21.801  33.255  1.00 27.35           C  
ATOM    749  CD2 PHE L 101      25.404  20.895  35.084  1.00 26.80           C  
ATOM    750  CE1 PHE L 101      23.056  21.195  33.714  1.00 29.12           C  
ATOM    751  CE2 PHE L 101      24.262  20.288  35.548  1.00 25.79           C  
ATOM    752  CZ  PHE L 101      23.082  20.440  34.863  1.00 26.98           C  
ATOM    753  C   PHE L 101      28.139  24.165  33.692  1.00 28.20           C  
ATOM    754  O   PHE L 101      28.564  24.689  32.664  1.00 29.47           O  
ATOM    755  N   GLY L 102      28.929  23.899  34.755  1.00 27.34           N  
ATOM    756  CA  GLY L 102      30.346  24.126  34.723  1.00 27.22           C  
ATOM    757  C   GLY L 102      30.971  22.967  33.997  1.00 28.12           C  
ATOM    758  O   GLY L 102      30.307  21.985  33.674  1.00 27.19           O  
ATOM    759  N   GLY L 103      32.289  23.071  33.736  1.00 27.65           N  
ATOM    760  CA  GLY L 103      33.083  22.113  33.013  1.00 27.24           C  
ATOM    761  C   GLY L 103      33.194  20.813  33.754  1.00 28.92           C  
ATOM    762  O   GLY L 103      33.403  19.766  33.143  1.00 29.35           O  
ATOM    763  N   GLY L 104      33.155  20.847  35.096  1.00 28.23           N  
ATOM    764  CA  GLY L 104      33.268  19.629  35.852  1.00 27.54           C  
ATOM    765  C   GLY L 104      34.652  19.531  36.419  1.00 28.65           C  
ATOM    766  O   GLY L 104      35.624  19.991  35.819  1.00 29.75           O  
ATOM    767  N   THR L 105      34.768  18.917  37.617  1.00 28.35           N  
ATOM    768  CA  THR L 105      36.047  18.758  38.251  1.00 28.21           C  
ATOM    769  CB  THR L 105      36.200  19.611  39.478  1.00 28.25           C  
ATOM    770  OG1 THR L 105      36.022  20.982  39.153  1.00 28.53           O  
ATOM    771  CG2 THR L 105      37.602  19.382  40.071  1.00 28.23           C  
ATOM    772  C   THR L 105      36.165  17.336  38.702  1.00 27.78           C  
ATOM    773  O   THR L 105      35.232  16.782  39.281  1.00 27.08           O  
ATOM    774  N   LYS L 106      37.325  16.695  38.450  1.00 27.30           N  
ATOM    775  CA  LYS L 106      37.462  15.357  38.941  1.00 28.24           C  
ATOM    776  CB  LYS L 106      38.277  14.395  38.061  1.00 29.18           C  
ATOM    777  CG  LYS L 106      38.330  13.007  38.706  1.00 33.24           C  
ATOM    778  CD  LYS L 106      38.801  11.865  37.809  1.00 39.03           C  
ATOM    779  CE  LYS L 106      38.815  10.527  38.553  1.00 40.16           C  
ATOM    780  NZ  LYS L 106      39.246   9.436  37.655  1.00 40.79           N1+
ATOM    781  C   LYS L 106      38.144  15.439  40.265  1.00 28.79           C  
ATOM    782  O   LYS L 106      39.196  16.061  40.409  1.00 28.45           O  
ATOM    783  N   LEU L 107      37.536  14.799  41.279  1.00 27.71           N  
ATOM    784  CA  LEU L 107      38.067  14.832  42.609  1.00 27.74           C  
ATOM    785  CB  LEU L 107      36.955  15.099  43.647  1.00 28.33           C  
ATOM    786  CG  LEU L 107      37.379  15.287  45.118  1.00 33.15           C  
ATOM    787  CD1 LEU L 107      36.155  15.627  45.975  1.00 34.16           C  
ATOM    788  CD2 LEU L 107      38.129  14.077  45.693  1.00 35.11           C  
ATOM    789  C   LEU L 107      38.684  13.497  42.871  1.00 27.86           C  
ATOM    790  O   LEU L 107      38.022  12.465  42.771  1.00 28.07           O  
ATOM    791  N   ALA L 108      39.985  13.485  43.222  1.00 28.30           N  
ATOM    792  CA  ALA L 108      40.627  12.232  43.489  1.00 29.75           C  
ATOM    793  CB  ALA L 108      41.915  12.019  42.677  1.00 29.44           C  
ATOM    794  C   ALA L 108      41.002  12.192  44.936  1.00 29.35           C  
ATOM    795  O   ALA L 108      41.526  13.160  45.488  1.00 29.25           O  
ATOM    796  N   VAL L 109      40.723  11.048  45.593  1.00 28.80           N  
ATOM    797  CA  VAL L 109      41.100  10.885  46.965  1.00 29.12           C  
ATOM    798  CB  VAL L 109      40.110  10.098  47.772  1.00 30.48           C  
ATOM    799  CG1 VAL L 109      40.697   9.861  49.172  1.00 30.15           C  
ATOM    800  CG2 VAL L 109      38.771  10.852  47.776  1.00 28.54           C  
ATOM    801  C   VAL L 109      42.364  10.103  46.933  1.00 29.52           C  
ATOM    802  O   VAL L 109      42.386   8.942  46.527  1.00 30.44           O  
ATOM    803  N   LEU L 110      43.462  10.737  47.375  1.00 31.33           N  
ATOM    804  CA  LEU L 110      44.739  10.098  47.332  1.00 31.29           C  
ATOM    805  CB  LEU L 110      45.870  11.022  47.809  1.00 30.58           C  
ATOM    806  CG  LEU L 110      45.984  12.296  46.949  1.00 33.65           C  
ATOM    807  CD1 LEU L 110      47.123  13.205  47.434  1.00 29.43           C  
ATOM    808  CD2 LEU L 110      46.080  11.955  45.454  1.00 26.87           C  
ATOM    809  C   LEU L 110      44.670   8.889  48.255  1.00 31.87           C  
ATOM    810  O   LEU L 110      44.993   9.044  49.463  1.00 32.93           O  
ATOM    811  OXT LEU L 110      44.288   7.794  47.763  1.00  0.00           O1-
TER     812      LEU L 110 
ATOM    813  N   GLU H 111       8.956   5.702  45.592  1.00 51.09           N1+
ATOM    814  CA  GLU H 111      10.219   6.337  45.154  1.00 49.75           C  
ATOM    815  CB  GLU H 111      11.344   5.290  45.137  1.00 52.35           C  
ATOM    816  CG  GLU H 111      11.025   4.089  44.245  1.00 57.01           C  
ATOM    817  CD  GLU H 111      12.045   2.996  44.539  1.00 63.49           C  
ATOM    818  OE1 GLU H 111      12.943   3.235  45.390  1.00 64.85           O  
ATOM    819  OE2 GLU H 111      11.933   1.903  43.924  1.00 64.04           O1-
ATOM    820  C   GLU H 111      10.075   6.942  43.797  1.00 46.60           C  
ATOM    821  O   GLU H 111       9.340   6.436  42.951  1.00 45.74           O  
ATOM    822  N   VAL H 112      10.772   8.068  43.566  1.00 44.04           N  
ATOM    823  CA  VAL H 112      10.664   8.730  42.302  1.00 41.74           C  
ATOM    824  CB  VAL H 112      11.210  10.127  42.321  1.00 41.31           C  
ATOM    825  CG1 VAL H 112      11.167  10.697  40.894  1.00 40.81           C  
ATOM    826  CG2 VAL H 112      10.400  10.946  43.341  1.00 41.12           C  
ATOM    827  C   VAL H 112      11.439   7.941  41.302  1.00 40.39           C  
ATOM    828  O   VAL H 112      12.570   7.532  41.560  1.00 41.29           O  
ATOM    829  N   GLN H 113      10.827   7.690  40.129  1.00 40.40           N  
ATOM    830  CA  GLN H 113      11.521   6.966  39.108  1.00 40.94           C  
ATOM    831  CB  GLN H 113      10.985   5.549  38.841  1.00 41.10           C  
ATOM    832  CG  GLN H 113      11.205   4.569  39.992  1.00 45.55           C  
ATOM    833  CD  GLN H 113      10.857   3.183  39.475  1.00 50.07           C  
ATOM    834  OE1 GLN H 113      11.185   2.834  38.343  1.00 50.86           O  
ATOM    835  NE2 GLN H 113      10.171   2.368  40.322  1.00 49.77           N  
ATOM    836  C   GLN H 113      11.374   7.706  37.821  1.00 38.02           C  
ATOM    837  O   GLN H 113      10.312   8.241  37.507  1.00 37.78           O  
ATOM    838  N   LEU H 114      12.475   7.766  37.048  1.00 35.75           N  
ATOM    839  CA  LEU H 114      12.446   8.382  35.757  1.00 34.23           C  
ATOM    840  CB  LEU H 114      13.290   9.667  35.691  1.00 33.45           C  
ATOM    841  CG  LEU H 114      12.792  10.785  36.627  1.00 33.50           C  
ATOM    842  CD1 LEU H 114      13.675  12.039  36.517  1.00 32.44           C  
ATOM    843  CD2 LEU H 114      11.304  11.086  36.392  1.00 32.69           C  
ATOM    844  C   LEU H 114      13.083   7.401  34.825  1.00 34.60           C  
ATOM    845  O   LEU H 114      14.221   6.991  35.049  1.00 36.17           O  
ATOM    846  N   VAL H 115      12.372   6.982  33.760  1.00 34.07           N  
ATOM    847  CA  VAL H 115      12.980   6.039  32.867  1.00 34.95           C  
ATOM    848  CB  VAL H 115      12.234   4.738  32.786  1.00 35.45           C  
ATOM    849  CG1 VAL H 115      12.958   3.809  31.796  1.00 35.67           C  
ATOM    850  CG2 VAL H 115      12.106   4.154  34.201  1.00 35.40           C  
ATOM    851  C   VAL H 115      12.979   6.628  31.490  1.00 34.71           C  
ATOM    852  O   VAL H 115      11.919   6.897  30.927  1.00 34.62           O  
ATOM    853  N   GLU H 116      14.183   6.839  30.913  1.00 33.70           N  
ATOM    854  CA  GLU H 116      14.285   7.380  29.585  1.00 34.95           C  
ATOM    855  CB  GLU H 116      15.562   8.204  29.336  1.00 34.56           C  
ATOM    856  CG  GLU H 116      15.682   9.473  30.180  1.00 35.42           C  
ATOM    857  CD  GLU H 116      16.356   9.115  31.496  1.00 36.69           C  
ATOM    858  OE1 GLU H 116      16.414   7.900  31.823  1.00 36.74           O  
ATOM    859  OE2 GLU H 116      16.826  10.054  32.192  1.00 34.69           O1-
ATOM    860  C   GLU H 116      14.331   6.248  28.603  1.00 36.96           C  
ATOM    861  O   GLU H 116      14.791   5.153  28.923  1.00 37.48           O  
ATOM    862  N   SER H 117      13.847   6.489  27.365  1.00 35.29           N  
ATOM    863  CA  SER H 117      13.899   5.468  26.354  1.00 36.47           C  
ATOM    864  CB  SER H 117      12.703   4.502  26.399  1.00 37.99           C  
ATOM    865  OG  SER H 117      11.498   5.214  26.164  1.00 39.28           O  
ATOM    866  C   SER H 117      13.883   6.136  25.014  1.00 36.91           C  
ATOM    867  O   SER H 117      13.677   7.345  24.909  1.00 35.66           O  
ATOM    868  N   GLY H 118      14.111   5.348  23.940  1.00 35.87           N  
ATOM    869  CA  GLY H 118      14.056   5.874  22.605  1.00 35.32           C  
ATOM    870  C   GLY H 118      15.430   6.100  22.049  1.00 36.11           C  
ATOM    871  O   GLY H 118      15.560   6.453  20.878  1.00 37.27           O  
ATOM    872  N   GLY H 119      16.493   5.908  22.853  1.00 35.39           N  
ATOM    873  CA  GLY H 119      17.818   6.133  22.344  1.00 35.70           C  
ATOM    874  C   GLY H 119      18.186   5.019  21.418  1.00 38.05           C  
ATOM    875  O   GLY H 119      17.737   3.884  21.575  1.00 38.42           O  
ATOM    876  N   SER H 120      19.043   5.330  20.424  1.00 36.68           N  
ATOM    877  CA  SER H 120      19.466   4.355  19.455  1.00 35.66           C  
ATOM    878  CB  SER H 120      18.350   3.839  18.520  1.00  0.00           C  
ATOM    879  OG  SER H 120      17.458   2.963  19.194  1.00  0.00           O  
ATOM    880  C   SER H 120      20.446   5.010  18.537  1.00 36.28           C  
ATOM    881  O   SER H 120      20.945   6.104  18.795  1.00 36.01           O  
ATOM    882  N   LEU H 121      20.752   4.318  17.424  1.00 35.93           N  
ATOM    883  CA  LEU H 121      21.653   4.828  16.436  1.00 34.62           C  
ATOM    884  CB  LEU H 121      22.486   3.732  15.750  1.00 34.28           C  
ATOM    885  CG  LEU H 121      23.441   4.271  14.672  1.00 38.93           C  
ATOM    886  CD1 LEU H 121      24.481   5.230  15.267  1.00 37.92           C  
ATOM    887  CD2 LEU H 121      24.075   3.122  13.870  1.00 39.95           C  
ATOM    888  C   LEU H 121      20.836   5.491  15.374  1.00 35.91           C  
ATOM    889  O   LEU H 121      19.810   4.962  14.946  1.00 36.74           O  
ATOM    890  N   VAL H 122      21.266   6.694  14.939  1.00 35.00           N  
ATOM    891  CA  VAL H 122      20.569   7.401  13.904  1.00 36.10           C  
ATOM    892  CB  VAL H 122      19.672   8.480  14.431  1.00 38.29           C  
ATOM    893  CG1 VAL H 122      20.527   9.468  15.242  1.00 36.97           C  
ATOM    894  CG2 VAL H 122      18.930   9.123  13.247  1.00 39.28           C  
ATOM    895  C   VAL H 122      21.578   8.047  13.007  1.00 36.69           C  
ATOM    896  O   VAL H 122      22.677   8.406  13.427  1.00 35.30           O  
ATOM    897  N   LYS H 123      21.208   8.209  11.723  1.00 36.80           N  
ATOM    898  CA  LYS H 123      22.063   8.799  10.735  1.00 38.43           C  
ATOM    899  CB  LYS H 123      21.614   8.473   9.302  1.00 42.19           C  
ATOM    900  CG  LYS H 123      22.504   9.081   8.220  1.00 45.90           C  
ATOM    901  CD  LYS H 123      22.224   8.525   6.824  0.90 49.94           C  
ATOM    902  CE  LYS H 123      20.852   8.922   6.272  1.00 53.99           C  
ATOM    903  NZ  LYS H 123      19.780   8.266   7.055  1.00 56.32           N1+
ATOM    904  C   LYS H 123      22.010  10.285  10.907  1.00 36.99           C  
ATOM    905  O   LYS H 123      21.025  10.829  11.401  1.00 36.43           O  
ATOM    906  N   PRO H 124      23.050  10.967  10.513  1.00 37.19           N  
ATOM    907  CA  PRO H 124      23.063  12.394  10.650  1.00 37.88           C  
ATOM    908  CD  PRO H 124      24.390  10.401  10.524  1.00 37.29           C  
ATOM    909  CB  PRO H 124      24.488  12.827  10.312  1.00 37.43           C  
ATOM    910  CG  PRO H 124      25.337  11.601  10.706  1.00 38.31           C  
ATOM    911  C   PRO H 124      22.000  12.979   9.784  1.00 38.61           C  
ATOM    912  O   PRO H 124      21.789  12.484   8.678  1.00 38.53           O  
ATOM    913  N   GLY H 125      21.311  14.027  10.274  1.00 39.03           N  
ATOM    914  CA  GLY H 125      20.265  14.646   9.517  1.00 38.54           C  
ATOM    915  C   GLY H 125      18.976  13.941   9.819  1.00 38.86           C  
ATOM    916  O   GLY H 125      17.918  14.353   9.348  1.00 38.96           O  
ATOM    917  N   GLY H 126      19.025  12.863  10.630  1.00 37.64           N  
ATOM    918  CA  GLY H 126      17.835  12.107  10.919  1.00 37.36           C  
ATOM    919  C   GLY H 126      17.159  12.665  12.135  1.00 38.80           C  
ATOM    920  O   GLY H 126      17.558  13.701  12.666  1.00 37.44           O  
ATOM    921  N   SER H 127      16.098  11.970  12.610  1.00 38.68           N  
ATOM    922  CA  SER H 127      15.371  12.440  13.757  1.00 38.34           C  
ATOM    923  CB  SER H 127      14.005  13.053  13.404  1.00 39.80           C  
ATOM    924  OG  SER H 127      14.180  14.225  12.622  1.00 43.56           O  
ATOM    925  C   SER H 127      15.096  11.298  14.694  1.00 38.55           C  
ATOM    926  O   SER H 127      14.992  10.143  14.282  1.00 39.85           O  
ATOM    927  N   LEU H 128      15.004  11.612  16.007  1.00 37.23           N  
ATOM    928  CA  LEU H 128      14.669  10.650  17.025  1.00 37.62           C  
ATOM    929  CB  LEU H 128      15.829  10.129  17.892  1.00 39.22           C  
ATOM    930  CG  LEU H 128      16.735   9.082  17.239  1.00 40.45           C  
ATOM    931  CD1 LEU H 128      17.500   9.679  16.056  1.00 39.27           C  
ATOM    932  CD2 LEU H 128      17.653   8.422  18.280  1.00 39.64           C  
ATOM    933  C   LEU H 128      13.780  11.309  18.021  1.00 37.28           C  
ATOM    934  O   LEU H 128      13.805  12.526  18.195  1.00 37.84           O  
ATOM    935  N   ARG H 129      12.963  10.497  18.716  1.00 36.15           N  
ATOM    936  CA  ARG H 129      12.104  11.027  19.732  1.00 36.96           C  
ATOM    937  CB  ARG H 129      10.618  10.806  19.411  1.00 38.10           C  
ATOM    938  CG  ARG H 129       9.629  11.496  20.354  1.00 39.70           C  
ATOM    939  CD  ARG H 129       8.187  11.080  20.059  1.00 43.41           C  
ATOM    940  NE  ARG H 129       7.265  11.997  20.783  1.00 48.94           N  
ATOM    941  CZ  ARG H 129       5.917  11.814  20.665  1.00 53.17           C  
ATOM    942  NH1 ARG H 129       5.436  10.763  19.940  1.00 51.78           N1+
ATOM    943  NH2 ARG H 129       5.048  12.678  21.267  1.00 53.55           N  
ATOM    944  C   ARG H 129      12.408  10.269  20.988  1.00 36.21           C  
ATOM    945  O   ARG H 129      12.306   9.044  21.021  1.00 36.93           O  
ATOM    946  N   LEU H 130      12.781  10.987  22.063  1.00 33.80           N  
ATOM    947  CA  LEU H 130      13.106  10.347  23.307  1.00 32.86           C  
ATOM    948  CB  LEU H 130      14.298  10.988  24.037  1.00 31.21           C  
ATOM    949  CG  LEU H 130      15.610  10.980  23.230  1.00 30.88           C  
ATOM    950  CD1 LEU H 130      16.764  11.567  24.056  1.00 28.32           C  
ATOM    951  CD2 LEU H 130      15.923   9.587  22.660  1.00 30.10           C  
ATOM    952  C   LEU H 130      11.930  10.490  24.216  1.00 33.06           C  
ATOM    953  O   LEU H 130      11.176  11.459  24.123  1.00 32.91           O  
ATOM    954  N   SER H 131      11.737   9.505  25.116  1.00 33.39           N  
ATOM    955  CA  SER H 131      10.638   9.570  26.035  1.00 33.31           C  
ATOM    956  CB  SER H 131       9.575   8.484  25.795  1.00 33.82           C  
ATOM    957  OG  SER H 131       8.985   8.658  24.515  1.00 39.61           O  
ATOM    958  C   SER H 131      11.173   9.377  27.421  1.00 33.38           C  
ATOM    959  O   SER H 131      12.207   8.740  27.625  1.00 32.95           O  
ATOM    960  N   CYS H 132      10.482   9.968  28.414  1.00 32.57           N  
ATOM    961  CA  CYS H 132      10.855   9.852  29.795  1.00 33.87           C  
ATOM    962  CB  CYS H 132      11.449  11.170  30.337  1.00 34.59           C  
ATOM    963  SG  CYS H 132      11.715  11.206  32.133  1.00 41.83           S  
ATOM    964  C   CYS H 132       9.595   9.564  30.555  1.00 35.10           C  
ATOM    965  O   CYS H 132       8.700  10.405  30.615  1.00 34.77           O  
ATOM    966  N   ALA H 133       9.490   8.365  31.164  1.00 34.31           N  
ATOM    967  CA  ALA H 133       8.302   8.026  31.899  1.00 34.98           C  
ATOM    968  CB  ALA H 133       7.892   6.549  31.763  1.00 35.97           C  
ATOM    969  C   ALA H 133       8.584   8.280  33.344  1.00 35.99           C  
ATOM    970  O   ALA H 133       9.611   7.857  33.870  1.00 35.23           O  
ATOM    971  N   ALA H 134       7.659   8.978  34.032  1.00 36.47           N  
ATOM    972  CA  ALA H 134       7.899   9.325  35.402  1.00 36.02           C  
ATOM    973  CB  ALA H 134       7.803  10.836  35.674  1.00 35.30           C  
ATOM    974  C   ALA H 134       6.881   8.661  36.266  1.00 37.54           C  
ATOM    975  O   ALA H 134       5.740   8.445  35.854  1.00 38.86           O  
ATOM    976  N   SER H 135       7.301   8.298  37.498  1.00 37.40           N  
ATOM    977  CA  SER H 135       6.429   7.672  38.449  1.00 38.56           C  
ATOM    978  CB  SER H 135       6.494   6.133  38.429  1.00 38.85           C  
ATOM    979  OG  SER H 135       6.106   5.625  37.162  1.00 42.63           O  
ATOM    980  C   SER H 135       6.904   8.056  39.816  1.00 38.35           C  
ATOM    981  O   SER H 135       8.021   8.545  39.987  1.00 37.65           O  
ATOM    982  N   GLY H 136       6.084   7.800  40.846  1.00 73.61           N  
ATOM    983  CA  GLY H 136       6.562   8.024  42.179  1.00 72.26           C  
ATOM    984  C   GLY H 136       6.255   9.419  42.612  1.00 67.56           C  
ATOM    985  O   GLY H 136       6.551   9.796  43.745  1.00 69.61           O  
ATOM    986  N   PHE H 137       5.673  10.237  41.715  1.00 60.99           N  
ATOM    987  CA  PHE H 137       5.342  11.566  42.123  1.00 60.69           C  
ATOM    988  CB  PHE H 137       6.558  12.517  42.186  1.00 57.69           C  
ATOM    989  CG  PHE H 137       7.201  12.668  40.846  1.00 53.10           C  
ATOM    990  CD1 PHE H 137       8.101  11.732  40.388  1.00 53.80           C  
ATOM    991  CD2 PHE H 137       6.908  13.746  40.045  1.00 53.26           C  
ATOM    992  CE1 PHE H 137       8.695  11.872  39.156  1.00 54.97           C  
ATOM    993  CE2 PHE H 137       7.501  13.893  38.813  1.00 48.73           C  
ATOM    994  CZ  PHE H 137       8.399  12.955  38.365  1.00 50.79           C  
ATOM    995  C   PHE H 137       4.306  12.102  41.186  1.00 61.06           C  
ATOM    996  O   PHE H 137       3.988  11.476  40.174  1.00 62.72           O  
ATOM    997  N   THR H 138       3.732  13.280  41.513  1.00 59.80           N  
ATOM    998  CA  THR H 138       2.719  13.818  40.655  1.00 61.90           C  
ATOM    999  CB  THR H 138       1.793  14.782  41.332  1.00 67.19           C  
ATOM   1000  OG1 THR H 138       1.216  14.184  42.482  1.00 76.23           O  
ATOM   1001  CG2 THR H 138       0.681  15.137  40.329  1.00 67.42           C  
ATOM   1002  C   THR H 138       3.429  14.565  39.575  1.00 61.21           C  
ATOM   1003  O   THR H 138       4.039  15.609  39.803  1.00 58.46           O  
ATOM   1004  N   PHE H 139       3.340  14.026  38.349  1.00 62.67           N  
ATOM   1005  CA  PHE H 139       4.056  14.513  37.206  1.00 56.43           C  
ATOM   1006  CB  PHE H 139       3.856  13.579  35.999  1.00 57.68           C  
ATOM   1007  CG  PHE H 139       4.665  14.058  34.843  1.00 57.87           C  
ATOM   1008  CD1 PHE H 139       6.015  13.801  34.778  1.00 56.26           C  
ATOM   1009  CD2 PHE H 139       4.068  14.744  33.810  1.00 58.11           C  
ATOM   1010  CE1 PHE H 139       6.763  14.235  33.709  1.00 55.61           C  
ATOM   1011  CE2 PHE H 139       4.813  15.179  32.741  1.00 58.35           C  
ATOM   1012  CZ  PHE H 139       6.162  14.926  32.686  1.00 58.88           C  
ATOM   1013  C   PHE H 139       3.600  15.897  36.835  1.00 55.47           C  
ATOM   1014  O   PHE H 139       4.420  16.761  36.532  1.00 56.21           O  
ATOM   1015  N   SER H 140       2.281  16.160  36.885  1.00 58.55           N  
ATOM   1016  CA  SER H 140       1.717  17.394  36.401  1.00 64.39           C  
ATOM   1017  CB  SER H 140       0.193  17.445  36.585  1.00 69.81           C  
ATOM   1018  OG  SER H 140      -0.415  16.336  35.940  1.00 74.12           O  
ATOM   1019  C   SER H 140       2.264  18.594  37.123  1.00 65.46           C  
ATOM   1020  O   SER H 140       2.278  19.694  36.576  1.00 69.89           O  
ATOM   1021  N   ASN H 141       2.672  18.426  38.388  1.00 60.97           N  
ATOM   1022  CA  ASN H 141       3.134  19.483  39.256  1.00 65.28           C  
ATOM   1023  CB  ASN H 141       3.126  19.069  40.736  1.00 67.41           C  
ATOM   1024  CG  ASN H 141       1.676  18.985  41.182  1.00 67.42           C  
ATOM   1025  OD1 ASN H 141       0.992  19.998  41.312  1.00 77.31           O  
ATOM   1026  ND2 ASN H 141       1.188  17.739  41.413  1.00 68.15           N  
ATOM   1027  C   ASN H 141       4.518  19.994  38.970  1.00 64.35           C  
ATOM   1028  O   ASN H 141       4.799  21.160  39.240  1.00 71.20           O  
ATOM   1029  N   TYR H 142       5.432  19.161  38.440  1.00 55.94           N  
ATOM   1030  CA  TYR H 142       6.806  19.586  38.393  1.00 55.38           C  
ATOM   1031  CB  TYR H 142       7.814  18.509  38.845  1.00 54.23           C  
ATOM   1032  CG  TYR H 142       7.644  18.144  40.282  1.00 55.19           C  
ATOM   1033  CD1 TYR H 142       6.711  17.205  40.661  1.00 58.83           C  
ATOM   1034  CD2 TYR H 142       8.435  18.723  41.247  1.00 53.03           C  
ATOM   1035  CE1 TYR H 142       6.561  16.859  41.984  1.00 58.71           C  
ATOM   1036  CE2 TYR H 142       8.290  18.381  42.571  1.00 49.57           C  
ATOM   1037  CZ  TYR H 142       7.352  17.448  42.940  1.00 57.13           C  
ATOM   1038  OH  TYR H 142       7.201  17.092  44.296  1.00 60.80           O  
ATOM   1039  C   TYR H 142       7.232  19.889  36.991  1.00 57.90           C  
ATOM   1040  O   TYR H 142       6.688  19.396  36.010  1.00 54.56           O  
ATOM   1041  N   SER H 143       8.232  20.774  36.889  1.00 30.77           N  
ATOM   1042  CA  SER H 143       8.881  21.142  35.656  1.00 29.55           C  
ATOM   1043  CB  SER H 143       9.703  22.435  35.777  1.00 34.74           C  
ATOM   1044  OG  SER H 143       8.860  23.506  36.175  1.00 31.29           O  
ATOM   1045  C   SER H 143       9.834  20.021  35.350  1.00 30.04           C  
ATOM   1046  O   SER H 143      10.215  19.291  36.262  1.00 29.16           O  
ATOM   1047  N   MET H 144      10.241  19.851  34.068  1.00 29.34           N  
ATOM   1048  CA  MET H 144      11.119  18.766  33.706  1.00 28.75           C  
ATOM   1049  CB  MET H 144      10.411  17.638  32.935  1.00 29.10           C  
ATOM   1050  CG  MET H 144       9.321  16.939  33.751  1.00 30.77           C  
ATOM   1051  SD  MET H 144       9.919  16.083  35.239  1.00 33.45           S  
ATOM   1052  CE  MET H 144      10.811  14.781  34.342  1.00 32.46           C  
ATOM   1053  C   MET H 144      12.225  19.284  32.828  1.00 28.72           C  
ATOM   1054  O   MET H 144      12.090  20.328  32.191  1.00 28.85           O  
ATOM   1055  N   ASN H 145      13.362  18.548  32.768  1.00 26.56           N  
ATOM   1056  CA  ASN H 145      14.505  19.031  32.038  1.00 25.65           C  
ATOM   1057  CB  ASN H 145      15.566  19.610  32.986  1.00 26.89           C  
ATOM   1058  CG  ASN H 145      14.878  20.652  33.856  1.00 25.65           C  
ATOM   1059  OD1 ASN H 145      14.728  21.809  33.470  1.00 21.37           O  
ATOM   1060  ND2 ASN H 145      14.431  20.229  35.069  1.00 22.34           N  
ATOM   1061  C   ASN H 145      15.173  17.894  31.316  1.00 27.56           C  
ATOM   1062  O   ASN H 145      14.992  16.721  31.642  1.00 27.07           O  
ATOM   1063  N   TRP H 146      15.954  18.229  30.267  1.00 26.28           N  
ATOM   1064  CA  TRP H 146      16.753  17.247  29.587  1.00 25.77           C  
ATOM   1065  CB  TRP H 146      16.368  17.015  28.118  1.00 27.14           C  
ATOM   1066  CG  TRP H 146      15.055  16.306  27.881  1.00 28.44           C  
ATOM   1067  CD2 TRP H 146      14.905  14.878  27.842  1.00 28.31           C  
ATOM   1068  CD1 TRP H 146      13.815  16.830  27.657  1.00 28.44           C  
ATOM   1069  NE1 TRP H 146      12.902  15.818  27.482  1.00 28.58           N  
ATOM   1070  CE2 TRP H 146      13.559  14.611  27.594  1.00 28.62           C  
ATOM   1071  CE3 TRP H 146      15.815  13.870  27.999  1.00 27.40           C  
ATOM   1072  CZ2 TRP H 146      13.100  13.329  27.498  1.00 28.77           C  
ATOM   1073  CZ3 TRP H 146      15.348  12.577  27.903  1.00 27.76           C  
ATOM   1074  CH2 TRP H 146      14.017  12.313  27.658  1.00 28.94           C  
ATOM   1075  C   TRP H 146      18.163  17.762  29.636  1.00 26.73           C  
ATOM   1076  O   TRP H 146      18.410  18.947  29.418  1.00 25.84           O  
ATOM   1077  N   VAL H 147      19.122  16.877  29.975  1.00 24.89           N  
ATOM   1078  CA  VAL H 147      20.515  17.230  30.043  1.00 24.80           C  
ATOM   1079  CB  VAL H 147      21.042  17.284  31.450  1.00 24.10           C  
ATOM   1080  CG1 VAL H 147      22.537  17.641  31.405  1.00 22.76           C  
ATOM   1081  CG2 VAL H 147      20.184  18.273  32.255  1.00 24.12           C  
ATOM   1082  C   VAL H 147      21.245  16.131  29.345  1.00 25.77           C  
ATOM   1083  O   VAL H 147      20.831  14.973  29.403  1.00 25.54           O  
ATOM   1084  N   ARG H 148      22.355  16.462  28.655  1.00 24.27           N  
ATOM   1085  CA  ARG H 148      23.037  15.420  27.940  1.00 24.49           C  
ATOM   1086  CB  ARG H 148      22.896  15.522  26.411  1.00 25.22           C  
ATOM   1087  CG  ARG H 148      23.428  16.822  25.807  1.00 24.46           C  
ATOM   1088  CD  ARG H 148      23.196  16.905  24.296  1.00 26.11           C  
ATOM   1089  NE  ARG H 148      23.715  18.216  23.817  1.00 26.85           N  
ATOM   1090  CZ  ARG H 148      23.547  18.579  22.511  1.00 27.59           C  
ATOM   1091  NH1 ARG H 148      22.907  17.739  21.643  1.00 26.46           N1+
ATOM   1092  NH2 ARG H 148      24.020  19.780  22.069  1.00 27.03           N  
ATOM   1093  C   ARG H 148      24.495  15.430  28.262  1.00 25.85           C  
ATOM   1094  O   ARG H 148      25.035  16.421  28.754  1.00 26.26           O  
ATOM   1095  N   GLN H 149      25.162  14.283  28.019  1.00 25.92           N  
ATOM   1096  CA  GLN H 149      26.565  14.185  28.290  1.00 26.44           C  
ATOM   1097  CB  GLN H 149      26.846  13.552  29.666  1.00 25.96           C  
ATOM   1098  CG  GLN H 149      28.327  13.417  30.022  1.00 26.85           C  
ATOM   1099  CD  GLN H 149      28.409  12.935  31.465  1.00 27.57           C  
ATOM   1100  OE1 GLN H 149      29.016  13.583  32.315  1.00 27.89           O  
ATOM   1101  NE2 GLN H 149      27.782  11.765  31.755  1.00 25.12           N  
ATOM   1102  C   GLN H 149      27.195  13.320  27.243  1.00 26.72           C  
ATOM   1103  O   GLN H 149      26.861  12.142  27.105  1.00 27.00           O  
ATOM   1104  N   ALA H 150      28.145  13.897  26.479  1.00 27.34           N  
ATOM   1105  CA  ALA H 150      28.858  13.162  25.473  1.00 30.76           C  
ATOM   1106  CB  ALA H 150      29.689  14.050  24.531  1.00 30.57           C  
ATOM   1107  C   ALA H 150      29.795  12.257  26.203  1.00 33.68           C  
ATOM   1108  O   ALA H 150      30.143  12.509  27.355  1.00 33.51           O  
ATOM   1109  N   PRO H 151      30.219  11.198  25.577  1.00 36.40           N  
ATOM   1110  CA  PRO H 151      31.061  10.285  26.284  1.00 37.11           C  
ATOM   1111  CD  PRO H 151      29.429  10.531  24.555  1.00 36.58           C  
ATOM   1112  CB  PRO H 151      31.198   9.063  25.381  1.00 37.85           C  
ATOM   1113  CG  PRO H 151      29.863   9.054  24.606  1.00 38.86           C  
ATOM   1114  C   PRO H 151      32.341  10.914  26.715  1.00 36.83           C  
ATOM   1115  O   PRO H 151      33.040  11.500  25.890  1.00 37.54           O  
ATOM   1116  N   GLY H 152      32.659  10.791  28.016  1.00 37.15           N  
ATOM   1117  CA  GLY H 152      33.882  11.298  28.555  1.00 36.53           C  
ATOM   1118  C   GLY H 152      33.830  12.790  28.619  1.00 37.52           C  
ATOM   1119  O   GLY H 152      34.871  13.439  28.720  1.00 37.23           O  
ATOM   1120  N   LYS H 153      32.625  13.390  28.569  1.00 35.57           N  
ATOM   1121  CA  LYS H 153      32.587  14.823  28.610  1.00 34.57           C  
ATOM   1122  CB  LYS H 153      32.209  15.461  27.269  1.00 36.08           C  
ATOM   1123  CG  LYS H 153      33.380  15.317  26.299  1.00 41.35           C  
ATOM   1124  CD  LYS H 153      33.069  15.590  24.834  1.00 47.08           C  
ATOM   1125  CE  LYS H 153      34.300  15.412  23.945  1.00 53.23           C  
ATOM   1126  NZ  LYS H 153      33.904  15.383  22.520  1.00 53.60           N1+
ATOM   1127  C   LYS H 153      31.670  15.285  29.698  1.00 32.35           C  
ATOM   1128  O   LYS H 153      31.160  14.488  30.485  1.00 31.02           O  
ATOM   1129  N   GLY H 154      31.484  16.620  29.791  1.00 31.53           N  
ATOM   1130  CA  GLY H 154      30.727  17.215  30.858  1.00 29.96           C  
ATOM   1131  C   GLY H 154      29.264  17.257  30.546  1.00 30.22           C  
ATOM   1132  O   GLY H 154      28.827  16.931  29.445  1.00 30.71           O  
ATOM   1133  N   LEU H 155      28.472  17.687  31.553  1.00 28.30           N  
ATOM   1134  CA  LEU H 155      27.045  17.789  31.448  1.00 27.82           C  
ATOM   1135  CB  LEU H 155      26.353  17.907  32.815  1.00 27.36           C  
ATOM   1136  CG  LEU H 155      26.520  16.662  33.701  1.00 27.41           C  
ATOM   1137  CD1 LEU H 155      25.807  16.845  35.049  1.00 27.01           C  
ATOM   1138  CD2 LEU H 155      26.068  15.389  32.970  1.00 27.06           C  
ATOM   1139  C   LEU H 155      26.702  19.024  30.684  1.00 28.01           C  
ATOM   1140  O   LEU H 155      27.377  20.047  30.793  1.00 27.40           O  
ATOM   1141  N   GLU H 156      25.631  18.944  29.864  1.00 27.49           N  
ATOM   1142  CA  GLU H 156      25.174  20.095  29.140  1.00 26.93           C  
ATOM   1143  CB  GLU H 156      25.512  20.061  27.641  1.00 28.89           C  
ATOM   1144  CG  GLU H 156      25.026  21.299  26.883  1.00 31.79           C  
ATOM   1145  CD  GLU H 156      25.412  21.148  25.418  1.00 36.26           C  
ATOM   1146  OE1 GLU H 156      25.857  20.032  25.037  1.00 34.77           O  
ATOM   1147  OE2 GLU H 156      25.265  22.144  24.661  1.00 37.50           O1-
ATOM   1148  C   GLU H 156      23.678  20.116  29.241  1.00 25.80           C  
ATOM   1149  O   GLU H 156      23.014  19.135  28.910  1.00 27.15           O  
ATOM   1150  N   TRP H 157      23.105  21.246  29.703  1.00 25.62           N  
ATOM   1151  CA  TRP H 157      21.676  21.377  29.827  1.00 26.39           C  
ATOM   1152  CB  TRP H 157      21.278  22.565  30.719  1.00 26.33           C  
ATOM   1153  CG  TRP H 157      19.800  22.846  30.778  1.00 26.88           C  
ATOM   1154  CD2 TRP H 157      19.157  23.793  29.917  1.00 27.29           C  
ATOM   1155  CD1 TRP H 157      18.830  22.325  31.583  1.00 26.98           C  
ATOM   1156  NE1 TRP H 157      17.617  22.895  31.277  1.00 26.73           N  
ATOM   1157  CE2 TRP H 157      17.804  23.800  30.253  1.00 27.47           C  
ATOM   1158  CE3 TRP H 157      19.656  24.595  28.929  1.00 27.84           C  
ATOM   1159  CZ2 TRP H 157      16.924  24.614  29.602  1.00 26.13           C  
ATOM   1160  CZ3 TRP H 157      18.764  25.408  28.269  1.00 27.01           C  
ATOM   1161  CH2 TRP H 157      17.426  25.416  28.601  1.00 27.03           C  
ATOM   1162  C   TRP H 157      21.093  21.592  28.462  1.00 26.78           C  
ATOM   1163  O   TRP H 157      21.575  22.449  27.726  1.00 26.57           O  
ATOM   1164  N   ILE H 158      20.152  20.717  28.027  1.00 27.19           N  
ATOM   1165  CA  ILE H 158      19.494  20.902  26.756  1.00 27.64           C  
ATOM   1166  CB  ILE H 158      19.268  19.640  25.966  1.00 26.96           C  
ATOM   1167  CG1 ILE H 158      18.285  18.672  26.621  1.00 27.81           C  
ATOM   1168  CG2 ILE H 158      20.650  19.016  25.715  1.00 26.62           C  
ATOM   1169  CD1 ILE H 158      17.879  17.558  25.654  1.00  0.00           C  
ATOM   1170  C   ILE H 158      18.229  21.733  26.762  1.00 28.21           C  
ATOM   1171  O   ILE H 158      18.097  22.649  25.953  1.00 28.82           O  
ATOM   1172  N   SER H 159      17.248  21.438  27.655  1.00 27.51           N  
ATOM   1173  CA  SER H 159      16.018  22.203  27.640  1.00 28.08           C  
ATOM   1174  CB  SER H 159      15.118  21.943  26.417  1.00 28.87           C  
ATOM   1175  OG  SER H 159      14.560  20.641  26.460  1.00 34.58           O  
ATOM   1176  C   SER H 159      15.198  21.959  28.883  1.00 28.70           C  
ATOM   1177  O   SER H 159      15.435  21.015  29.636  1.00 28.29           O  
ATOM   1178  N   SER H 160      14.204  22.848  29.135  1.00 28.21           N  
ATOM   1179  CA  SER H 160      13.360  22.741  30.293  1.00 28.36           C  
ATOM   1180  CB  SER H 160      13.708  23.773  31.380  1.00 29.54           C  
ATOM   1181  OG  SER H 160      15.079  23.676  31.732  1.00 33.71           O  
ATOM   1182  C   SER H 160      11.948  23.037  29.895  1.00 29.20           C  
ATOM   1183  O   SER H 160      11.705  23.820  28.979  1.00 29.99           O  
ATOM   1184  N   ILE H 161      10.974  22.400  30.582  1.00 29.13           N  
ATOM   1185  CA  ILE H 161       9.581  22.639  30.304  1.00 29.06           C  
ATOM   1186  CB  ILE H 161       8.932  21.521  29.535  1.00 30.17           C  
ATOM   1187  CG1 ILE H 161       7.546  21.942  29.019  1.00 29.77           C  
ATOM   1188  CG2 ILE H 161       8.918  20.267  30.422  1.00 29.50           C  
ATOM   1189  CD1 ILE H 161       6.959  20.969  27.997  1.00 36.93           C  
ATOM   1190  C   ILE H 161       8.874  22.788  31.620  1.00 30.40           C  
ATOM   1191  O   ILE H 161       9.127  22.044  32.567  1.00 30.25           O  
ATOM   1192  N   SER H 162       7.946  23.762  31.700  1.00 30.85           N  
ATOM   1193  CA  SER H 162       7.231  24.034  32.918  1.00 30.55           C  
ATOM   1194  CB  SER H 162       6.501  25.385  32.892  1.00 31.79           C  
ATOM   1195  OG  SER H 162       5.817  25.601  34.115  1.00 34.74           O  
ATOM   1196  C   SER H 162       6.206  22.967  33.142  1.00 32.35           C  
ATOM   1197  O   SER H 162       5.929  22.156  32.263  1.00 31.72           O  
ATOM   1198  N   GLY H 163       5.513  22.948  34.303  1.00 64.89           N  
ATOM   1199  CA  GLY H 163       4.549  21.900  34.559  1.00 66.58           C  
ATOM   1200  C   GLY H 163       3.428  21.895  33.549  1.00 67.56           C  
ATOM   1201  O   GLY H 163       3.000  20.827  33.103  1.00 69.10           O  
ATOM   1202  N   SER H 164       2.877  23.084  33.234  1.00 69.35           N  
ATOM   1203  CA  SER H 164       1.791  23.276  32.304  1.00 72.99           C  
ATOM   1204  CB  SER H 164       0.901  24.478  32.662  1.00 79.49           C  
ATOM   1205  OG  SER H 164       1.641  25.687  32.581  1.00 83.31           O  
ATOM   1206  C   SER H 164       2.284  23.473  30.899  1.00 71.88           C  
ATOM   1207  O   SER H 164       1.479  23.673  29.989  1.00 74.05           O  
ATOM   1208  N   SER H 165       3.611  23.426  30.677  1.00 67.75           N  
ATOM   1209  CA  SER H 165       4.173  23.678  29.377  1.00 67.17           C  
ATOM   1210  CB  SER H 165       3.514  22.834  28.270  1.00 67.88           C  
ATOM   1211  OG  SER H 165       3.702  21.450  28.533  1.00 71.74           O  
ATOM   1212  C   SER H 165       4.017  25.132  29.021  1.00 71.44           C  
ATOM   1213  O   SER H 165       3.994  25.485  27.841  1.00 74.38           O  
ATOM   1214  N   ARG H 166       3.887  26.014  30.039  1.00 73.08           N  
ATOM   1215  CA  ARG H 166       3.782  27.435  29.818  1.00 75.66           C  
ATOM   1216  CB  ARG H 166       3.372  28.220  31.078  1.00 78.73           C  
ATOM   1217  CG  ARG H 166       4.361  28.129  32.241  1.00  0.00           C  
ATOM   1218  CD  ARG H 166       3.831  28.770  33.527  1.00  0.00           C  
ATOM   1219  NE  ARG H 166       4.915  28.697  34.546  1.00  0.00           N  
ATOM   1220  CZ  ARG H 166       5.847  29.691  34.601  1.00  0.00           C  
ATOM   1221  NH1 ARG H 166       5.774  30.735  33.725  1.00  0.00           N1+
ATOM   1222  NH2 ARG H 166       6.842  29.648  35.535  1.00  0.00           N  
ATOM   1223  C   ARG H 166       5.087  27.996  29.326  1.00 72.50           C  
ATOM   1224  O   ARG H 166       5.116  28.748  28.354  1.00 72.08           O  
ATOM   1225  N   TYR H 167       6.216  27.648  29.970  1.00 35.48           N  
ATOM   1226  CA  TYR H 167       7.464  28.149  29.489  1.00 33.78           C  
ATOM   1227  CB  TYR H 167       8.259  28.978  30.520  1.00 34.10           C  
ATOM   1228  CG  TYR H 167       8.702  28.149  31.690  1.00 42.43           C  
ATOM   1229  CD1 TYR H 167       9.834  27.364  31.618  1.00 26.45           C  
ATOM   1230  CD2 TYR H 167       7.992  28.148  32.871  1.00 27.97           C  
ATOM   1231  CE1 TYR H 167      10.253  26.610  32.691  1.00 27.21           C  
ATOM   1232  CE2 TYR H 167       8.407  27.397  33.952  1.00 27.99           C  
ATOM   1233  CZ  TYR H 167       9.540  26.624  33.865  1.00 28.45           C  
ATOM   1234  OH  TYR H 167       9.966  25.855  34.972  1.00 27.96           O  
ATOM   1235  C   TYR H 167       8.343  27.006  29.091  1.00 33.30           C  
ATOM   1236  O   TYR H 167       8.370  25.961  29.741  1.00 33.73           O  
ATOM   1237  N   ILE H 168       9.069  27.186  27.968  1.00 31.88           N  
ATOM   1238  CA  ILE H 168      10.003  26.211  27.493  1.00 31.75           C  
ATOM   1239  CB  ILE H 168       9.504  25.488  26.278  1.00 30.81           C  
ATOM   1240  CG1 ILE H 168       8.196  24.751  26.617  1.00 27.89           C  
ATOM   1241  CG2 ILE H 168      10.625  24.565  25.775  1.00 34.60           C  
ATOM   1242  CD1 ILE H 168       7.430  24.251  25.394  1.00 26.34           C  
ATOM   1243  C   ILE H 168      11.254  26.959  27.123  1.00 33.16           C  
ATOM   1244  O   ILE H 168      11.188  27.998  26.468  1.00 33.76           O  
ATOM   1245  N   TYR H 169      12.436  26.457  27.541  1.00 31.89           N  
ATOM   1246  CA  TYR H 169      13.669  27.136  27.247  1.00 31.09           C  
ATOM   1247  CB  TYR H 169      14.364  27.706  28.495  1.00 32.38           C  
ATOM   1248  CG  TYR H 169      13.484  28.717  29.154  1.00 35.80           C  
ATOM   1249  CD1 TYR H 169      13.367  29.998  28.660  1.00 37.66           C  
ATOM   1250  CD2 TYR H 169      12.785  28.385  30.292  1.00 36.10           C  
ATOM   1251  CE1 TYR H 169      12.556  30.921  29.281  1.00 38.20           C  
ATOM   1252  CE2 TYR H 169      11.973  29.302  30.917  1.00 35.81           C  
ATOM   1253  CZ  TYR H 169      11.857  30.573  30.413  1.00 38.02           C  
ATOM   1254  OH  TYR H 169      11.022  31.510  31.059  1.00 35.86           O  
ATOM   1255  C   TYR H 169      14.618  26.140  26.645  1.00 31.75           C  
ATOM   1256  O   TYR H 169      14.540  24.947  26.935  1.00 30.58           O  
ATOM   1257  N   TYR H 170      15.539  26.603  25.769  1.00 30.66           N  
ATOM   1258  CA  TYR H 170      16.455  25.679  25.151  1.00 31.41           C  
ATOM   1259  CB  TYR H 170      16.177  25.400  23.664  1.00 31.00           C  
ATOM   1260  CG  TYR H 170      14.841  24.768  23.483  1.00 28.42           C  
ATOM   1261  CD1 TYR H 170      14.691  23.407  23.585  1.00 27.15           C  
ATOM   1262  CD2 TYR H 170      13.734  25.534  23.206  1.00 28.24           C  
ATOM   1263  CE1 TYR H 170      13.462  22.820  23.413  1.00 26.53           C  
ATOM   1264  CE2 TYR H 170      12.501  24.953  23.031  1.00 25.94           C  
ATOM   1265  CZ  TYR H 170      12.363  23.592  23.133  1.00 26.99           C  
ATOM   1266  OH  TYR H 170      11.101  22.987  22.954  1.00 28.87           O  
ATOM   1267  C   TYR H 170      17.838  26.255  25.151  1.00 32.96           C  
ATOM   1268  O   TYR H 170      18.025  27.470  25.168  1.00 32.67           O  
ATOM   1269  N   ALA H 171      18.856  25.368  25.128  1.00 32.04           N  
ATOM   1270  CA  ALA H 171      20.223  25.788  25.021  1.00 34.19           C  
ATOM   1271  CB  ALA H 171      21.243  24.680  25.336  1.00 32.33           C  
ATOM   1272  C   ALA H 171      20.437  26.206  23.598  1.00 34.87           C  
ATOM   1273  O   ALA H 171      19.746  25.754  22.684  1.00 33.35           O  
ATOM   1274  N   ASP H 172      21.437  27.079  23.386  1.00 37.31           N  
ATOM   1275  CA  ASP H 172      21.721  27.649  22.099  1.00 40.43           C  
ATOM   1276  CB  ASP H 172      22.948  28.579  22.133  1.00 43.67           C  
ATOM   1277  CG  ASP H 172      22.606  29.830  22.928  1.00 51.33           C  
ATOM   1278  OD1 ASP H 172      21.535  30.433  22.655  1.00 55.79           O  
ATOM   1279  OD2 ASP H 172      23.419  30.208  23.813  1.00 57.26           O1-
ATOM   1280  C   ASP H 172      22.052  26.569  21.115  1.00 39.56           C  
ATOM   1281  O   ASP H 172      21.659  26.645  19.952  1.00 40.45           O  
ATOM   1282  N   PHE H 173      22.779  25.526  21.553  1.00 38.49           N  
ATOM   1283  CA  PHE H 173      23.244  24.517  20.642  1.00 37.50           C  
ATOM   1284  CB  PHE H 173      24.149  23.473  21.316  1.00 37.80           C  
ATOM   1285  CG  PHE H 173      25.449  24.146  21.600  1.00  0.00           C  
ATOM   1286  CD1 PHE H 173      25.591  24.962  22.697  1.00  0.00           C  
ATOM   1287  CD2 PHE H 173      26.528  23.955  20.766  1.00  0.00           C  
ATOM   1288  CE1 PHE H 173      26.791  25.581  22.958  1.00  0.00           C  
ATOM   1289  CE2 PHE H 173      27.730  24.572  21.022  1.00  0.00           C  
ATOM   1290  CZ  PHE H 173      27.862  25.389  22.120  1.00  0.00           C  
ATOM   1291  C   PHE H 173      22.110  23.789  19.977  1.00 37.58           C  
ATOM   1292  O   PHE H 173      22.202  23.446  18.800  1.00 38.58           O  
ATOM   1293  N   VAL H 174      21.067  23.437  20.749  1.00 36.24           N  
ATOM   1294  CA  VAL H 174      19.897  22.721  20.303  1.00 34.77           C  
ATOM   1295  CB  VAL H 174      19.258  21.912  21.395  1.00 35.44           C  
ATOM   1296  CG1 VAL H 174      20.272  20.851  21.855  1.00 34.07           C  
ATOM   1297  CG2 VAL H 174      18.785  22.847  22.514  1.00 33.12           C  
ATOM   1298  C   VAL H 174      18.829  23.564  19.658  1.00 36.78           C  
ATOM   1299  O   VAL H 174      17.961  23.019  18.978  1.00 35.75           O  
ATOM   1300  N   LYS H 175      18.809  24.891  19.898  1.00 37.88           N  
ATOM   1301  CA  LYS H 175      17.700  25.703  19.466  1.00 39.92           C  
ATOM   1302  CB  LYS H 175      17.896  27.213  19.687  1.00 42.98           C  
ATOM   1303  CG  LYS H 175      17.851  27.639  21.154  1.00 46.73           C  
ATOM   1304  CD  LYS H 175      18.311  29.081  21.375  1.00 49.89           C  
ATOM   1305  CE  LYS H 175      18.273  29.523  22.838  1.00 59.24           C  
ATOM   1306  NZ  LYS H 175      16.873  29.655  23.291  1.00 59.76           N1+
ATOM   1307  C   LYS H 175      17.387  25.518  18.017  1.00 40.17           C  
ATOM   1308  O   LYS H 175      18.259  25.585  17.152  1.00 40.85           O  
ATOM   1309  N   GLY H 176      16.087  25.262  17.752  1.00 41.57           N  
ATOM   1310  CA  GLY H 176      15.528  25.145  16.436  1.00 40.04           C  
ATOM   1311  C   GLY H 176      15.427  23.699  16.056  1.00 40.65           C  
ATOM   1312  O   GLY H 176      14.492  23.302  15.362  1.00 41.84           O  
ATOM   1313  N   ARG H 177      16.439  22.896  16.432  1.00 38.62           N  
ATOM   1314  CA  ARG H 177      16.483  21.490  16.129  1.00 37.17           C  
ATOM   1315  CB  ARG H 177      17.926  20.956  16.123  1.00 37.39           C  
ATOM   1316  CG  ARG H 177      18.739  21.604  15.000  1.00 38.95           C  
ATOM   1317  CD  ARG H 177      20.083  20.945  14.685  1.00 39.84           C  
ATOM   1318  NE  ARG H 177      21.080  21.348  15.717  1.00 40.52           N  
ATOM   1319  CZ  ARG H 177      21.418  20.487  16.720  1.00 39.96           C  
ATOM   1320  NH1 ARG H 177      20.781  19.287  16.834  1.00 38.24           N1+
ATOM   1321  NH2 ARG H 177      22.414  20.814  17.594  1.00 38.14           N  
ATOM   1322  C   ARG H 177      15.649  20.635  17.044  1.00 36.60           C  
ATOM   1323  O   ARG H 177      14.991  19.696  16.598  1.00 36.70           O  
ATOM   1324  N   PHE H 178      15.654  20.947  18.356  1.00 36.31           N  
ATOM   1325  CA  PHE H 178      15.046  20.105  19.353  1.00 35.08           C  
ATOM   1326  CB  PHE H 178      15.956  19.932  20.583  1.00 34.35           C  
ATOM   1327  CG  PHE H 178      17.109  19.043  20.262  1.00 34.19           C  
ATOM   1328  CD1 PHE H 178      17.903  19.259  19.160  1.00 34.75           C  
ATOM   1329  CD2 PHE H 178      17.434  18.015  21.114  1.00 33.35           C  
ATOM   1330  CE1 PHE H 178      18.972  18.435  18.892  1.00 34.63           C  
ATOM   1331  CE2 PHE H 178      18.502  17.190  20.852  1.00 32.90           C  
ATOM   1332  CZ  PHE H 178      19.273  17.395  19.737  1.00 34.76           C  
ATOM   1333  C   PHE H 178      13.801  20.746  19.876  1.00 35.31           C  
ATOM   1334  O   PHE H 178      13.707  21.968  19.965  1.00 34.97           O  
ATOM   1335  N   THR H 179      12.797  19.913  20.220  1.00 33.54           N  
ATOM   1336  CA  THR H 179      11.591  20.412  20.814  1.00 34.78           C  
ATOM   1337  CB  THR H 179      10.400  20.366  19.907  1.00 35.69           C  
ATOM   1338  OG1 THR H 179      10.224  19.051  19.404  1.00 37.85           O  
ATOM   1339  CG2 THR H 179      10.595  21.367  18.764  1.00 36.06           C  
ATOM   1340  C   THR H 179      11.269  19.570  22.005  1.00 33.89           C  
ATOM   1341  O   THR H 179      11.306  18.342  21.950  1.00 33.71           O  
ATOM   1342  N   ILE H 180      10.917  20.237  23.120  1.00 33.00           N  
ATOM   1343  CA  ILE H 180      10.585  19.553  24.333  1.00 32.65           C  
ATOM   1344  CB  ILE H 180      11.215  20.160  25.553  1.00 32.04           C  
ATOM   1345  CG1 ILE H 180      11.033  19.245  26.775  1.00 31.56           C  
ATOM   1346  CG2 ILE H 180      10.640  21.572  25.743  1.00 30.77           C  
ATOM   1347  CD1 ILE H 180      11.845  19.689  27.990  1.00 31.39           C  
ATOM   1348  C   ILE H 180       9.102  19.647  24.506  1.00 33.42           C  
ATOM   1349  O   ILE H 180       8.493  20.657  24.160  1.00 34.62           O  
ATOM   1350  N   SER H 181       8.474  18.557  24.995  1.00 32.17           N  
ATOM   1351  CA  SER H 181       7.054  18.564  25.214  1.00 33.06           C  
ATOM   1352  CB  SER H 181       6.249  18.172  23.963  1.00 34.19           C  
ATOM   1353  OG  SER H 181       6.598  16.858  23.556  1.00 36.62           O  
ATOM   1354  C   SER H 181       6.741  17.562  26.284  1.00 33.51           C  
ATOM   1355  O   SER H 181       7.602  16.780  26.683  1.00 31.84           O  
ATOM   1356  N   ARG H 182       5.490  17.580  26.796  1.00 32.86           N  
ATOM   1357  CA  ARG H 182       5.121  16.659  27.835  1.00 33.18           C  
ATOM   1358  CB  ARG H 182       5.339  17.222  29.252  1.00 32.79           C  
ATOM   1359  CG  ARG H 182       4.517  18.482  29.542  1.00 33.12           C  
ATOM   1360  CD  ARG H 182       4.968  19.254  30.786  1.00 34.32           C  
ATOM   1361  NE  ARG H 182       4.707  18.418  31.990  1.00 35.34           N  
ATOM   1362  CZ  ARG H 182       5.397  18.662  33.144  1.00 33.81           C  
ATOM   1363  NH1 ARG H 182       6.350  19.634  33.177  1.00 33.48           N1+
ATOM   1364  NH2 ARG H 182       5.142  17.937  34.271  1.00 32.91           N  
ATOM   1365  C   ARG H 182       3.664  16.334  27.710  1.00 35.86           C  
ATOM   1366  O   ARG H 182       2.882  17.108  27.157  1.00 35.15           O  
ATOM   1367  N   ASP H 183       3.274  15.137  28.202  1.00 36.40           N  
ATOM   1368  CA  ASP H 183       1.897  14.731  28.226  1.00 39.19           C  
ATOM   1369  CB  ASP H 183       1.609  13.512  27.333  1.00 40.26           C  
ATOM   1370  CG  ASP H 183       0.101  13.358  27.201  1.00 45.05           C  
ATOM   1371  OD1 ASP H 183      -0.613  13.577  28.216  1.00 45.10           O  
ATOM   1372  OD2 ASP H 183      -0.359  13.030  26.076  1.00 47.64           O1-
ATOM   1373  C   ASP H 183       1.617  14.341  29.644  1.00 39.78           C  
ATOM   1374  O   ASP H 183       2.033  13.280  30.101  1.00 40.45           O  
ATOM   1375  N   ASN H 184       0.893  15.202  30.383  1.00 40.21           N  
ATOM   1376  CA  ASN H 184       0.644  14.983  31.780  1.00 40.69           C  
ATOM   1377  CB  ASN H 184      -0.052  16.176  32.458  1.00 40.70           C  
ATOM   1378  CG  ASN H 184       0.965  17.307  32.534  1.00 42.31           C  
ATOM   1379  OD1 ASN H 184       2.161  17.094  32.344  1.00 41.70           O  
ATOM   1380  ND2 ASN H 184       0.480  18.544  32.826  1.00 46.58           N  
ATOM   1381  C   ASN H 184      -0.189  13.755  31.990  1.00 43.17           C  
ATOM   1382  O   ASN H 184      -0.006  13.039  32.973  1.00 44.24           O  
ATOM   1383  N   ALA H 185      -1.141  13.475  31.084  1.00 42.34           N  
ATOM   1384  CA  ALA H 185      -1.996  12.334  31.266  1.00 44.23           C  
ATOM   1385  CB  ALA H 185      -3.048  12.200  30.152  1.00 44.42           C  
ATOM   1386  C   ALA H 185      -1.162  11.088  31.260  1.00 45.67           C  
ATOM   1387  O   ALA H 185      -1.417  10.157  32.024  1.00 45.67           O  
ATOM   1388  N   THR H 186      -0.171  11.039  30.349  1.00 44.92           N  
ATOM   1389  CA  THR H 186       0.753   9.957  30.146  1.00 44.38           C  
ATOM   1390  CB  THR H 186       1.405   9.996  28.794  1.00 45.74           C  
ATOM   1391  OG1 THR H 186       2.225  11.147  28.668  1.00  0.00           O  
ATOM   1392  CG2 THR H 186       0.300  10.018  27.725  1.00  0.00           C  
ATOM   1393  C   THR H 186       1.840   9.936  31.189  1.00 44.01           C  
ATOM   1394  O   THR H 186       2.499   8.913  31.374  1.00 42.41           O  
ATOM   1395  N   ASN H 187       2.097  11.070  31.871  1.00 42.77           N  
ATOM   1396  CA  ASN H 187       3.199  11.149  32.794  1.00 41.46           C  
ATOM   1397  CB  ASN H 187       3.156  10.121  33.938  1.00 41.75           C  
ATOM   1398  CG  ASN H 187       2.107  10.573  34.944  1.00 43.42           C  
ATOM   1399  OD1 ASN H 187       1.924  11.766  35.180  1.00 44.79           O  
ATOM   1400  ND2 ASN H 187       1.394   9.592  35.559  1.00 44.73           N  
ATOM   1401  C   ASN H 187       4.458  10.927  32.019  1.00 38.99           C  
ATOM   1402  O   ASN H 187       5.365  10.227  32.468  1.00 39.26           O  
ATOM   1403  N   SER H 188       4.543  11.538  30.819  1.00 36.18           N  
ATOM   1404  CA  SER H 188       5.714  11.358  30.014  1.00 35.43           C  
ATOM   1405  CB  SER H 188       5.458  10.489  28.772  1.00 37.02           C  
ATOM   1406  OG  SER H 188       5.035   9.192  29.167  1.00 42.19           O  
ATOM   1407  C   SER H 188       6.218  12.687  29.534  1.00 34.97           C  
ATOM   1408  O   SER H 188       5.457  13.631  29.321  1.00 34.12           O  
ATOM   1409  N   LEU H 189       7.554  12.774  29.368  1.00 32.22           N  
ATOM   1410  CA  LEU H 189       8.240  13.935  28.871  1.00 32.98           C  
ATOM   1411  CB  LEU H 189       9.371  14.381  29.813  1.00 32.08           C  
ATOM   1412  CG  LEU H 189      10.176  15.600  29.332  1.00 39.16           C  
ATOM   1413  CD1 LEU H 189       9.291  16.847  29.202  1.00 37.17           C  
ATOM   1414  CD2 LEU H 189      11.400  15.831  30.233  1.00 38.29           C  
ATOM   1415  C   LEU H 189       8.863  13.520  27.571  1.00 33.35           C  
ATOM   1416  O   LEU H 189       9.356  12.399  27.456  1.00 33.24           O  
ATOM   1417  N   TYR H 190       8.855  14.402  26.545  1.00 30.99           N  
ATOM   1418  CA  TYR H 190       9.409  13.983  25.287  1.00 31.18           C  
ATOM   1419  CB  TYR H 190       8.405  13.891  24.122  1.00 32.40           C  
ATOM   1420  CG  TYR H 190       7.290  12.961  24.458  1.00 34.83           C  
ATOM   1421  CD1 TYR H 190       7.479  11.601  24.532  1.00 35.67           C  
ATOM   1422  CD2 TYR H 190       6.038  13.462  24.719  1.00 36.01           C  
ATOM   1423  CE1 TYR H 190       6.435  10.760  24.845  1.00 37.54           C  
ATOM   1424  CE2 TYR H 190       4.991  12.627  25.030  1.00 37.80           C  
ATOM   1425  CZ  TYR H 190       5.186  11.271  25.093  1.00 38.71           C  
ATOM   1426  OH  TYR H 190       4.113  10.412  25.413  1.00 44.67           O  
ATOM   1427  C   TYR H 190      10.434  14.967  24.823  1.00 31.98           C  
ATOM   1428  O   TYR H 190      10.427  16.139  25.197  1.00 32.48           O  
ATOM   1429  N   LEU H 191      11.389  14.467  24.014  1.00 31.32           N  
ATOM   1430  CA  LEU H 191      12.361  15.325  23.407  1.00 32.72           C  
ATOM   1431  CB  LEU H 191      13.764  15.164  24.011  1.00 29.72           C  
ATOM   1432  CG  LEU H 191      14.790  16.153  23.439  1.00 30.51           C  
ATOM   1433  CD1 LEU H 191      14.397  17.600  23.773  1.00 30.15           C  
ATOM   1434  CD2 LEU H 191      16.213  15.806  23.904  1.00 29.89           C  
ATOM   1435  C   LEU H 191      12.428  14.929  21.964  1.00 34.11           C  
ATOM   1436  O   LEU H 191      12.891  13.840  21.625  1.00 34.06           O  
ATOM   1437  N   GLN H 192      11.962  15.818  21.067  1.00 33.61           N  
ATOM   1438  CA  GLN H 192      11.982  15.538  19.660  1.00 34.50           C  
ATOM   1439  CB  GLN H 192      10.819  16.200  18.901  1.00 36.32           C  
ATOM   1440  CG  GLN H 192      10.865  16.003  17.384  1.00 34.84           C  
ATOM   1441  CD  GLN H 192      10.580  14.543  17.072  1.00 37.16           C  
ATOM   1442  OE1 GLN H 192       9.708  13.922  17.680  1.00 38.11           O  
ATOM   1443  NE2 GLN H 192      11.339  13.976  16.095  1.00 36.72           N  
ATOM   1444  C   GLN H 192      13.253  16.113  19.128  1.00 34.95           C  
ATOM   1445  O   GLN H 192      13.519  17.304  19.282  1.00 35.98           O  
ATOM   1446  N   MET H 193      14.079  15.267  18.484  1.00 36.22           N  
ATOM   1447  CA  MET H 193      15.335  15.743  17.990  1.00 36.78           C  
ATOM   1448  CB  MET H 193      16.525  14.923  18.515  1.00 36.38           C  
ATOM   1449  CG  MET H 193      16.694  15.003  20.035  1.00 38.55           C  
ATOM   1450  SD  MET H 193      18.089  14.042  20.696  1.00 44.09           S  
ATOM   1451  CE  MET H 193      17.272  12.434  20.518  1.00 36.59           C  
ATOM   1452  C   MET H 193      15.339  15.632  16.497  1.00 38.49           C  
ATOM   1453  O   MET H 193      15.110  14.559  15.939  1.00 38.57           O  
ATOM   1454  N   ASN H 194      15.619  16.758  15.810  1.00 38.24           N  
ATOM   1455  CA  ASN H 194      15.634  16.765  14.375  1.00 38.47           C  
ATOM   1456  CB  ASN H 194      14.582  17.705  13.753  1.00 39.82           C  
ATOM   1457  CG  ASN H 194      13.188  17.190  14.083  1.00 41.38           C  
ATOM   1458  OD1 ASN H 194      12.968  15.988  14.221  1.00 41.39           O  
ATOM   1459  ND2 ASN H 194      12.215  18.131  14.214  1.00 49.59           N  
ATOM   1460  C   ASN H 194      16.973  17.281  13.939  1.00 38.79           C  
ATOM   1461  O   ASN H 194      17.700  17.888  14.723  1.00 38.05           O  
ATOM   1462  N   SER H 195      17.332  17.023  12.664  1.00 39.16           N  
ATOM   1463  CA  SER H 195      18.565  17.498  12.099  1.00 39.36           C  
ATOM   1464  CB  SER H 195      18.597  19.023  11.906  1.00 41.86           C  
ATOM   1465  OG  SER H 195      17.598  19.417  10.977  1.00 45.71           O  
ATOM   1466  C   SER H 195      19.696  17.121  12.999  1.00 38.97           C  
ATOM   1467  O   SER H 195      20.554  17.943  13.314  1.00 38.55           O  
ATOM   1468  N   LEU H 196      19.743  15.841  13.406  1.00 38.31           N  
ATOM   1469  CA  LEU H 196      20.757  15.381  14.311  1.00 37.67           C  
ATOM   1470  CB  LEU H 196      20.555  13.927  14.763  1.00 35.70           C  
ATOM   1471  CG  LEU H 196      19.359  13.761  15.714  1.00 36.29           C  
ATOM   1472  CD1 LEU H 196      19.178  12.300  16.140  1.00 35.26           C  
ATOM   1473  CD2 LEU H 196      19.497  14.693  16.928  1.00 35.03           C  
ATOM   1474  C   LEU H 196      22.106  15.487  13.679  1.00 39.02           C  
ATOM   1475  O   LEU H 196      22.273  15.344  12.468  1.00 38.70           O  
ATOM   1476  N   ARG H 197      23.113  15.765  14.531  1.00 39.08           N  
ATOM   1477  CA  ARG H 197      24.465  15.930  14.096  1.00 40.14           C  
ATOM   1478  CB  ARG H 197      24.985  17.358  14.330  1.00 41.89           C  
ATOM   1479  CG  ARG H 197      24.147  18.438  13.635  1.00 45.35           C  
ATOM   1480  CD  ARG H 197      24.581  19.863  13.989  1.00 50.57           C  
ATOM   1481  NE  ARG H 197      23.694  20.812  13.260  1.00 53.10           N  
ATOM   1482  CZ  ARG H 197      23.602  22.111  13.673  1.00 55.43           C  
ATOM   1483  NH1 ARG H 197      24.352  22.548  14.726  1.00 55.61           N1+
ATOM   1484  NH2 ARG H 197      22.754  22.973  13.041  1.00 55.27           N  
ATOM   1485  C   ARG H 197      25.305  15.005  14.925  1.00 39.72           C  
ATOM   1486  O   ARG H 197      24.844  14.439  15.914  1.00 38.90           O  
ATOM   1487  N   ALA H 198      26.574  14.822  14.519  1.00 40.81           N  
ATOM   1488  CA  ALA H 198      27.479  13.936  15.192  1.00 39.90           C  
ATOM   1489  CB  ALA H 198      28.859  13.879  14.517  1.00 39.19           C  
ATOM   1490  C   ALA H 198      27.685  14.416  16.597  1.00 39.08           C  
ATOM   1491  O   ALA H 198      27.764  13.617  17.529  1.00 37.48           O  
ATOM   1492  N   GLU H 199      27.757  15.745  16.784  1.00 38.67           N  
ATOM   1493  CA  GLU H 199      28.047  16.320  18.069  1.00 38.30           C  
ATOM   1494  CB  GLU H 199      28.256  17.846  18.067  1.00 39.25           C  
ATOM   1495  CG  GLU H 199      27.063  18.663  17.581  1.00 44.72           C  
ATOM   1496  CD  GLU H 199      27.296  18.969  16.111  1.00 50.40           C  
ATOM   1497  OE1 GLU H 199      27.871  18.103  15.401  1.00 50.33           O  
ATOM   1498  OE2 GLU H 199      26.908  20.087  15.681  1.00 53.00           O1-
ATOM   1499  C   GLU H 199      26.961  15.995  19.050  1.00 36.82           C  
ATOM   1500  O   GLU H 199      27.177  16.086  20.257  1.00 37.34           O  
ATOM   1501  N   ASP H 200      25.751  15.678  18.558  1.00 34.32           N  
ATOM   1502  CA  ASP H 200      24.602  15.349  19.360  1.00 32.67           C  
ATOM   1503  CB  ASP H 200      23.304  15.279  18.537  1.00 32.77           C  
ATOM   1504  CG  ASP H 200      22.959  16.700  18.111  1.00 35.90           C  
ATOM   1505  OD1 ASP H 200      23.235  17.639  18.905  1.00 34.91           O  
ATOM   1506  OD2 ASP H 200      22.424  16.869  16.983  1.00 36.86           O1-
ATOM   1507  C   ASP H 200      24.785  14.031  20.067  1.00 31.23           C  
ATOM   1508  O   ASP H 200      24.024  13.702  20.975  1.00 30.80           O  
ATOM   1509  N   THR H 201      25.741  13.190  19.637  1.00 31.02           N  
ATOM   1510  CA  THR H 201      25.897  11.911  20.280  1.00 30.20           C  
ATOM   1511  CB  THR H 201      27.034  11.110  19.715  1.00 29.84           C  
ATOM   1512  OG1 THR H 201      26.832  10.887  18.327  1.00 32.45           O  
ATOM   1513  CG2 THR H 201      27.118   9.767  20.459  1.00 27.85           C  
ATOM   1514  C   THR H 201      26.155  12.113  21.744  1.00 29.10           C  
ATOM   1515  O   THR H 201      27.063  12.849  22.131  1.00 29.21           O  
ATOM   1516  N   ALA H 202      25.342  11.462  22.608  1.00 26.01           N  
ATOM   1517  CA  ALA H 202      25.540  11.614  24.023  1.00 26.38           C  
ATOM   1518  CB  ALA H 202      25.424  13.072  24.503  1.00 26.90           C  
ATOM   1519  C   ALA H 202      24.485  10.839  24.750  1.00 26.08           C  
ATOM   1520  O   ALA H 202      23.555  10.305  24.147  1.00 26.70           O  
ATOM   1521  N   VAL H 203      24.648  10.722  26.087  1.00 25.51           N  
ATOM   1522  CA  VAL H 203      23.640  10.113  26.903  1.00 25.10           C  
ATOM   1523  CB  VAL H 203      24.170   9.549  28.190  1.00 25.15           C  
ATOM   1524  CG1 VAL H 203      22.987   9.035  29.027  1.00 26.28           C  
ATOM   1525  CG2 VAL H 203      25.212   8.468  27.859  1.00 25.11           C  
ATOM   1526  C   VAL H 203      22.690  11.216  27.244  1.00 25.65           C  
ATOM   1527  O   VAL H 203      23.114  12.312  27.610  1.00 25.92           O  
ATOM   1528  N   TYR H 204      21.372  10.962  27.133  1.00 24.95           N  
ATOM   1529  CA  TYR H 204      20.424  11.997  27.427  1.00 25.09           C  
ATOM   1530  CB  TYR H 204      19.358  12.211  26.333  1.00 25.50           C  
ATOM   1531  CG  TYR H 204      19.999  12.894  25.170  1.00 25.11           C  
ATOM   1532  CD1 TYR H 204      20.762  12.202  24.256  1.00 24.99           C  
ATOM   1533  CD2 TYR H 204      19.822  14.247  24.986  1.00 25.97           C  
ATOM   1534  CE1 TYR H 204      21.344  12.850  23.190  1.00 25.67           C  
ATOM   1535  CE2 TYR H 204      20.400  14.901  23.922  1.00 26.77           C  
ATOM   1536  CZ  TYR H 204      21.164  14.202  23.021  1.00 26.85           C  
ATOM   1537  OH  TYR H 204      21.760  14.869  21.929  1.00 26.71           O  
ATOM   1538  C   TYR H 204      19.714  11.632  28.688  1.00 25.69           C  
ATOM   1539  O   TYR H 204      19.140  10.549  28.808  1.00 26.49           O  
ATOM   1540  N   TYR H 205      19.733  12.569  29.658  1.00 25.36           N  
ATOM   1541  CA  TYR H 205      19.157  12.354  30.954  1.00 26.11           C  
ATOM   1542  CB  TYR H 205      20.045  12.805  32.132  1.00 25.75           C  
ATOM   1543  CG  TYR H 205      21.312  12.020  32.209  1.00 27.20           C  
ATOM   1544  CD1 TYR H 205      21.336  10.775  32.795  1.00 26.65           C  
ATOM   1545  CD2 TYR H 205      22.486  12.544  31.719  1.00 26.36           C  
ATOM   1546  CE1 TYR H 205      22.508  10.059  32.875  1.00 26.66           C  
ATOM   1547  CE2 TYR H 205      23.661  11.834  31.796  1.00 27.09           C  
ATOM   1548  CZ  TYR H 205      23.673  10.588  32.376  1.00 27.76           C  
ATOM   1549  OH  TYR H 205      24.878   9.858  32.457  1.00 31.52           O  
ATOM   1550  C   TYR H 205      17.937  13.210  31.080  1.00 27.63           C  
ATOM   1551  O   TYR H 205      17.886  14.346  30.611  1.00 27.62           O  
ATOM   1552  N   CYS H 206      16.905  12.635  31.721  1.00 28.27           N  
ATOM   1553  CA  CYS H 206      15.672  13.286  32.042  1.00 29.92           C  
ATOM   1554  CB  CYS H 206      14.510  12.281  31.907  1.00 32.68           C  
ATOM   1555  SG  CYS H 206      12.870  12.858  32.414  1.00 42.57           S  
ATOM   1556  C   CYS H 206      15.816  13.699  33.481  1.00 30.25           C  
ATOM   1557  O   CYS H 206      16.330  12.938  34.301  1.00 30.11           O  
ATOM   1558  N   VAL H 207      15.402  14.933  33.834  1.00 27.98           N  
ATOM   1559  CA  VAL H 207      15.583  15.368  35.195  1.00 28.24           C  
ATOM   1560  CB  VAL H 207      16.753  16.303  35.345  1.00 27.80           C  
ATOM   1561  CG1 VAL H 207      16.749  16.912  36.756  1.00  0.00           C  
ATOM   1562  CG2 VAL H 207      18.036  15.524  35.010  1.00  0.00           C  
ATOM   1563  C   VAL H 207      14.359  16.104  35.649  1.00 29.51           C  
ATOM   1564  O   VAL H 207      13.792  16.913  34.915  1.00 29.99           O  
ATOM   1565  N   ARG H 208      13.926  15.819  36.895  1.00 27.70           N  
ATOM   1566  CA  ARG H 208      12.801  16.463  37.512  1.00 27.71           C  
ATOM   1567  CB  ARG H 208      12.096  15.568  38.542  1.00 28.83           C  
ATOM   1568  CG  ARG H 208      10.905  16.235  39.226  1.00 30.24           C  
ATOM   1569  CD  ARG H 208      10.305  15.396  40.356  1.00 32.01           C  
ATOM   1570  NE  ARG H 208      11.228  15.490  41.519  1.00 32.68           N  
ATOM   1571  CZ  ARG H 208      10.852  14.977  42.723  1.00 32.78           C  
ATOM   1572  NH1 ARG H 208       9.639  14.362  42.853  1.00 32.42           N1+
ATOM   1573  NH2 ARG H 208      11.693  15.072  43.793  1.00 30.35           N  
ATOM   1574  C   ARG H 208      13.311  17.646  38.259  1.00 28.11           C  
ATOM   1575  O   ARG H 208      14.425  17.634  38.778  1.00 29.19           O  
ATOM   1576  N   GLY H 209      12.496  18.713  38.335  1.00 29.00           N  
ATOM   1577  CA  GLY H 209      12.924  19.848  39.095  1.00 29.83           C  
ATOM   1578  C   GLY H 209      12.178  19.814  40.395  1.00 30.33           C  
ATOM   1579  O   GLY H 209      11.006  19.442  40.433  1.00 31.03           O  
ATOM   1580  N   VAL H 210      12.644  20.991  40.861  1.00 21.41           N  
ATOM   1581  CA  VAL H 210      12.251  21.884  41.882  1.00 20.33           C  
ATOM   1582  CB  VAL H 210      13.275  22.005  42.982  1.00 22.14           C  
ATOM   1583  CG1 VAL H 210      12.779  22.998  44.050  1.00 41.27           C  
ATOM   1584  CG2 VAL H 210      13.546  20.601  43.550  1.00 27.43           C  
ATOM   1585  C   VAL H 210      12.198  23.139  41.057  1.00 20.90           C  
ATOM   1586  O   VAL H 210      12.171  23.058  39.830  1.00 24.89           O  
ATOM   1587  N   ILE H 211      12.191  24.338  41.644  1.00 20.22           N  
ATOM   1588  CA  ILE H 211      11.986  25.496  40.822  1.00 21.14           C  
ATOM   1589  CB  ILE H 211      11.899  26.776  41.596  1.00 21.86           C  
ATOM   1590  CG1 ILE H 211      10.681  26.752  42.534  1.00  0.00           C  
ATOM   1591  CG2 ILE H 211      11.845  27.930  40.578  1.00  0.00           C  
ATOM   1592  CD1 ILE H 211       9.349  26.621  41.795  1.00 25.51           C  
ATOM   1593  C   ILE H 211      13.043  25.678  39.772  1.00 20.35           C  
ATOM   1594  O   ILE H 211      12.703  26.044  38.649  1.00 24.76           O  
ATOM   1595  N   ASP H 212      14.339  25.452  40.070  1.00 23.79           N  
ATOM   1596  CA  ASP H 212      15.331  25.833  39.095  1.00 19.24           C  
ATOM   1597  CB  ASP H 212      16.020  27.123  39.565  1.00  9.23           C  
ATOM   1598  CG  ASP H 212      15.047  28.289  39.465  1.00 13.10           C  
ATOM   1599  OD1 ASP H 212      14.116  28.210  38.621  1.00 15.50           O  
ATOM   1600  OD2 ASP H 212      15.225  29.276  40.229  1.00 12.08           O1-
ATOM   1601  C   ASP H 212      16.415  24.807  39.013  1.00 17.94           C  
ATOM   1602  O   ASP H 212      17.101  24.693  37.997  1.00 19.50           O  
ATOM   1603  N   LYS H 213      16.612  24.039  40.092  1.00 20.22           N  
ATOM   1604  CA  LYS H 213      17.686  23.095  40.102  1.00 21.39           C  
ATOM   1605  CB  LYS H 213      18.420  22.966  41.454  1.00 21.29           C  
ATOM   1606  CG  LYS H 213      17.528  22.711  42.675  1.00 23.40           C  
ATOM   1607  CD  LYS H 213      16.755  23.942  43.163  1.00  0.00           C  
ATOM   1608  CE  LYS H 213      15.338  24.075  42.608  1.00  0.00           C  
ATOM   1609  NZ  LYS H 213      14.627  25.179  43.289  1.00  0.00           N1+
ATOM   1610  C   LYS H 213      17.138  21.765  39.751  1.00 19.13           C  
ATOM   1611  O   LYS H 213      15.923  21.585  39.674  1.00 19.91           O  
ATOM   1612  N   PHE H 214      18.046  20.802  39.500  1.00 19.83           N  
ATOM   1613  CA  PHE H 214      17.642  19.493  39.100  1.00 19.18           C  
ATOM   1614  CB  PHE H 214      18.522  18.924  37.981  1.00 16.93           C  
ATOM   1615  CG  PHE H 214      18.527  19.956  36.924  1.00 16.68           C  
ATOM   1616  CD1 PHE H 214      17.359  20.288  36.286  1.00 18.25           C  
ATOM   1617  CD2 PHE H 214      19.700  20.576  36.572  1.00 17.11           C  
ATOM   1618  CE1 PHE H 214      17.365  21.246  35.307  1.00 19.20           C  
ATOM   1619  CE2 PHE H 214      19.707  21.534  35.588  1.00 16.40           C  
ATOM   1620  CZ  PHE H 214      18.535  21.867  34.958  1.00 17.44           C  
ATOM   1621  C   PHE H 214      17.843  18.576  40.244  1.00 20.14           C  
ATOM   1622  O   PHE H 214      18.909  17.987  40.417  1.00 21.90           O  
ATOM   1623  N   ASP H 215      16.799  18.448  41.064  1.00 23.10           N  
ATOM   1624  CA  ASP H 215      16.841  17.528  42.132  1.00 23.95           C  
ATOM   1625  CB  ASP H 215      15.730  17.732  43.185  1.00 24.76           C  
ATOM   1626  CG  ASP H 215      14.354  17.528  42.569  1.00 26.30           C  
ATOM   1627  OD1 ASP H 215      14.148  17.910  41.388  1.00 29.35           O  
ATOM   1628  OD2 ASP H 215      13.481  16.980  43.289  1.00 30.16           O1-
ATOM   1629  C   ASP H 215      16.723  16.197  41.517  1.00 25.38           C  
ATOM   1630  O   ASP H 215      17.206  15.232  42.118  1.00 27.23           O  
ATOM   1631  N   TYR H 216      16.110  16.046  40.304  1.00 29.77           N  
ATOM   1632  CA  TYR H 216      16.099  14.556  40.376  1.00 30.31           C  
ATOM   1633  CB  TYR H 216      14.687  14.085  40.768  1.00 31.33           C  
ATOM   1634  CG  TYR H 216      14.698  12.729  41.380  1.00 33.53           C  
ATOM   1635  CD1 TYR H 216      15.271  12.546  42.618  1.00 46.58           C  
ATOM   1636  CD2 TYR H 216      14.094  11.664  40.759  1.00 35.35           C  
ATOM   1637  CE1 TYR H 216      15.278  11.310  43.216  1.00 36.13           C  
ATOM   1638  CE2 TYR H 216      14.097  10.426  41.353  1.00 47.28           C  
ATOM   1639  CZ  TYR H 216      14.691  10.245  42.580  1.00 48.96           C  
ATOM   1640  OH  TYR H 216      14.691   8.972  43.187  1.00 51.93           O  
ATOM   1641  C   TYR H 216      16.477  13.970  39.004  1.00 29.72           C  
ATOM   1642  O   TYR H 216      16.104  14.562  37.999  1.00 29.23           O  
ATOM   1643  N   TRP H 217      17.165  12.783  38.877  1.00 29.36           N  
ATOM   1644  CA  TRP H 217      17.640  12.363  37.553  1.00 29.05           C  
ATOM   1645  CB  TRP H 217      19.170  12.506  37.428  1.00 27.95           C  
ATOM   1646  CG  TRP H 217      19.718  13.901  37.624  1.00 27.52           C  
ATOM   1647  CD2 TRP H 217      20.452  14.654  36.641  1.00 24.97           C  
ATOM   1648  CD1 TRP H 217      19.685  14.671  38.750  1.00 25.87           C  
ATOM   1649  NE1 TRP H 217      20.338  15.859  38.528  1.00 25.77           N  
ATOM   1650  CE2 TRP H 217      20.819  15.861  37.236  1.00 25.13           C  
ATOM   1651  CE3 TRP H 217      20.800  14.362  35.353  1.00 25.08           C  
ATOM   1652  CZ2 TRP H 217      21.541  16.798  36.550  1.00 23.73           C  
ATOM   1653  CZ3 TRP H 217      21.519  15.313  34.661  1.00 24.11           C  
ATOM   1654  CH2 TRP H 217      21.882  16.507  35.248  1.00 24.20           C  
ATOM   1655  C   TRP H 217      17.376  10.900  37.233  1.00 30.36           C  
ATOM   1656  O   TRP H 217      17.343  10.046  38.118  1.00 31.09           O  
ATOM   1657  N   GLY H 218      17.203  10.579  35.917  1.00 29.75           N  
ATOM   1658  CA  GLY H 218      17.036   9.231  35.417  1.00 30.55           C  
ATOM   1659  C   GLY H 218      18.394   8.690  35.045  1.00 32.32           C  
ATOM   1660  O   GLY H 218      19.399   9.391  35.132  1.00 32.44           O  
ATOM   1661  N   ARG H 219      18.454   7.403  34.628  1.00 32.39           N  
ATOM   1662  CA  ARG H 219      19.682   6.749  34.247  1.00 33.93           C  
ATOM   1663  CB  ARG H 219      19.592   5.217  34.184  1.00 35.17           C  
ATOM   1664  CG  ARG H 219      19.469   4.588  35.573  1.00 40.36           C  
ATOM   1665  CD  ARG H 219      20.086   3.191  35.663  1.00 46.52           C  
ATOM   1666  NE  ARG H 219      21.557   3.382  35.817  1.00 57.86           N  
ATOM   1667  CZ  ARG H 219      22.435   2.441  35.359  1.00 58.50           C  
ATOM   1668  NH1 ARG H 219      21.973   1.311  34.750  1.00 58.94           N1+
ATOM   1669  NH2 ARG H 219      23.777   2.639  35.503  1.00 58.36           N  
ATOM   1670  C   ARG H 219      20.223   7.250  32.937  1.00 32.94           C  
ATOM   1671  O   ARG H 219      21.438   7.265  32.744  1.00 33.38           O  
ATOM   1672  N   GLY H 220      19.347   7.623  31.982  1.00 32.59           N  
ATOM   1673  CA  GLY H 220      19.826   8.151  30.730  1.00 32.85           C  
ATOM   1674  C   GLY H 220      19.677   7.136  29.637  1.00 32.53           C  
ATOM   1675  O   GLY H 220      19.594   5.933  29.879  1.00 32.96           O  
ATOM   1676  N   THR H 221      19.619   7.633  28.381  1.00 31.97           N  
ATOM   1677  CA  THR H 221      19.512   6.802  27.212  1.00 32.27           C  
ATOM   1678  CB  THR H 221      18.180   6.923  26.529  1.00 33.22           C  
ATOM   1679  OG1 THR H 221      18.086   5.994  25.459  1.00 34.93           O  
ATOM   1680  CG2 THR H 221      18.016   8.363  26.014  1.00 31.80           C  
ATOM   1681  C   THR H 221      20.565   7.265  26.250  1.00 32.53           C  
ATOM   1682  O   THR H 221      20.775   8.465  26.090  1.00 32.53           O  
ATOM   1683  N   LEU H 222      21.238   6.325  25.557  1.00 30.90           N  
ATOM   1684  CA  LEU H 222      22.335   6.702  24.707  1.00 30.31           C  
ATOM   1685  CB  LEU H 222      23.458   5.651  24.686  1.00 31.32           C  
ATOM   1686  CG  LEU H 222      24.654   6.023  23.790  1.00 32.81           C  
ATOM   1687  CD1 LEU H 222      25.339   7.309  24.279  1.00 22.12           C  
ATOM   1688  CD2 LEU H 222      25.639   4.846  23.671  1.00 25.09           C  
ATOM   1689  C   LEU H 222      21.865   6.908  23.300  1.00 30.48           C  
ATOM   1690  O   LEU H 222      21.128   6.094  22.744  1.00 31.44           O  
ATOM   1691  N   VAL H 223      22.289   8.039  22.694  1.00 29.94           N  
ATOM   1692  CA  VAL H 223      21.951   8.355  21.335  1.00 30.09           C  
ATOM   1693  CB  VAL H 223      21.231   9.666  21.205  1.00 30.38           C  
ATOM   1694  CG1 VAL H 223      21.032   9.986  19.714  1.00 30.24           C  
ATOM   1695  CG2 VAL H 223      19.919   9.580  22.002  1.00 29.46           C  
ATOM   1696  C   VAL H 223      23.234   8.474  20.573  1.00 31.02           C  
ATOM   1697  O   VAL H 223      24.109   9.265  20.926  1.00 31.59           O  
ATOM   1698  N   THR H 224      23.374   7.684  19.489  1.00 30.94           N  
ATOM   1699  CA  THR H 224      24.584   7.740  18.721  1.00 31.38           C  
ATOM   1700  CB  THR H 224      25.260   6.404  18.596  1.00 32.27           C  
ATOM   1701  OG1 THR H 224      25.560   5.887  19.885  1.00 32.98           O  
ATOM   1702  CG2 THR H 224      26.555   6.576  17.785  1.00 33.12           C  
ATOM   1703  C   THR H 224      24.226   8.195  17.341  1.00 32.29           C  
ATOM   1704  O   THR H 224      23.380   7.600  16.674  1.00 32.67           O  
ATOM   1705  N   VAL H 225      24.868   9.285  16.874  1.00 31.53           N  
ATOM   1706  CA  VAL H 225      24.572   9.764  15.556  1.00 33.05           C  
ATOM   1707  CB  VAL H 225      24.409  11.254  15.494  1.00 34.02           C  
ATOM   1708  CG1 VAL H 225      24.168  11.662  14.032  1.00 33.90           C  
ATOM   1709  CG2 VAL H 225      23.282  11.663  16.458  1.00 33.71           C  
ATOM   1710  C   VAL H 225      25.732   9.420  14.681  1.00 35.78           C  
ATOM   1711  O   VAL H 225      26.792  10.038  14.769  1.00 35.84           O  
ATOM   1712  N   SER H 226      25.550   8.425  13.792  1.00 35.41           N  
ATOM   1713  CA  SER H 226      26.624   8.056  12.919  1.00 37.02           C  
ATOM   1714  CB  SER H 226      27.543   6.962  13.485  1.00 36.69           C  
ATOM   1715  OG  SER H 226      26.830   5.742  13.618  1.00 38.55           O  
ATOM   1716  C   SER H 226      26.031   7.528  11.654  1.00 38.12           C  
ATOM   1717  O   SER H 226      24.885   7.081  11.625  1.00 37.50           O  
ATOM   1718  N   ALA H 227      26.821   7.573  10.566  1.00 39.40           N  
ATOM   1719  CA  ALA H 227      26.357   7.109   9.293  1.00 41.07           C  
ATOM   1720  CB  ALA H 227      27.305   7.467   8.138  1.00 41.30           C  
ATOM   1721  C   ALA H 227      26.259   5.590   9.345  1.00 41.40           C  
ATOM   1722  O   ALA H 227      26.944   4.930   8.516  1.00 42.57           O  
ATOM   1723  OXT ALA H 227      25.495   5.069  10.200  1.00  0.00           O1-
TER    1724      ALA H 227 
CONECT  146  661
CONECT  661  146
CONECT  963 1555
CONECT 1555  963
END
