# Supplementary material for: Fully automated antibody structure prediction using BIOVIA tools: Validation study
Source: PLoS One. 2017 May 18;12(5):e0177923. doi: 10.1371/journal.pone.0177923 (PMC5436848; doi:10.1371/journal.pone.0177923)
Supplement: S2 Dataset — Predicted structures using the Top5 framework method, Chothia CDR definition with canonical filtering and generating 50 models. These were used in the comparison against predictions using no filtering. (ZIP) [file pone.0177923.s004.zip › 4NJ9_LH_FV_FinalModel.pdb]

REMARK   Accelrys Discovery Studio PDB file
REMARK   Created:  2015-04-10T06:32:13Z
SSBOND   1 CYS L   23    CYS L   92                                     
SSBOND   2 CYS H  133    CYS H  207                                     
ATOM      1  N   ASP L   1      25.391  32.994  26.265  1.00 57.51           N1+
ATOM      2  CA  ASP L   1      24.961  32.431  27.566  1.00 60.19           C  
ATOM      3  CB  ASP L   1      24.339  31.025  27.400  1.00 63.73           C  
ATOM      4  CG  ASP L   1      25.325  30.046  26.771  1.00 65.29           C  
ATOM      5  OD1 ASP L   1      25.997  30.414  25.772  1.00 67.35           O  
ATOM      6  OD2 ASP L   1      25.405  28.898  27.287  1.00 60.45           O1-
ATOM      7  C   ASP L   1      26.070  32.408  28.565  1.00 58.24           C  
ATOM      8  O   ASP L   1      27.205  32.768  28.255  1.00 59.37           O  
ATOM      9  N   ILE L   2      25.756  31.980  29.803  1.00 56.28           N  
ATOM     10  CA  ILE L   2      26.710  32.017  30.870  1.00 52.13           C  
ATOM     11  CB  ILE L   2      26.065  32.073  32.222  1.00 49.72           C  
ATOM     12  CG1 ILE L   2      25.226  33.353  32.357  1.00 54.31           C  
ATOM     13  CG2 ILE L   2      27.161  31.944  33.291  1.00 51.58           C  
ATOM     14  CD1 ILE L   2      24.307  33.348  33.578  1.00 53.87           C  
ATOM     15  C   ILE L   2      27.550  30.780  30.829  1.00 47.55           C  
ATOM     16  O   ILE L   2      27.040  29.661  30.833  1.00 44.27           O  
ATOM     17  N   VAL L   3      28.886  30.967  30.796  1.00 43.31           N  
ATOM     18  CA  VAL L   3      29.777  29.846  30.751  1.00 40.92           C  
ATOM     19  CB  VAL L   3      30.918  30.021  29.792  1.00 40.93           C  
ATOM     20  CG1 VAL L   3      31.861  28.815  29.931  1.00 38.43           C  
ATOM     21  CG2 VAL L   3      30.344  30.205  28.378  1.00 39.92           C  
ATOM     22  C   VAL L   3      30.373  29.675  32.109  1.00 40.75           C  
ATOM     23  O   VAL L   3      30.811  30.638  32.736  1.00 40.40           O  
ATOM     24  N   LEU L   4      30.399  28.422  32.598  1.00 39.07           N  
ATOM     25  CA  LEU L   4      30.924  28.153  33.905  1.00 39.06           C  
ATOM     26  CB  LEU L   4      30.076  27.155  34.713  1.00 36.90           C  
ATOM     27  CG  LEU L   4      28.621  27.595  34.954  1.00 35.10           C  
ATOM     28  CD1 LEU L   4      27.859  26.536  35.769  1.00 33.01           C  
ATOM     29  CD2 LEU L   4      28.553  28.997  35.580  1.00 33.69           C  
ATOM     30  C   LEU L   4      32.253  27.491  33.744  1.00 39.40           C  
ATOM     31  O   LEU L   4      32.397  26.557  32.958  1.00 39.60           O  
ATOM     32  N   THR L   5      33.271  27.966  34.488  1.00 39.99           N  
ATOM     33  CA  THR L   5      34.562  27.344  34.427  1.00 39.75           C  
ATOM     34  CB  THR L   5      35.674  28.273  34.025  1.00 40.97           C  
ATOM     35  OG1 THR L   5      35.676  29.424  34.856  1.00 42.96           O  
ATOM     36  CG2 THR L   5      35.511  28.666  32.550  1.00 39.69           C  
ATOM     37  C   THR L   5      34.882  26.804  35.783  1.00 38.52           C  
ATOM     38  O   THR L   5      34.808  27.513  36.785  1.00 39.99           O  
ATOM     39  N   GLN L   6      35.253  25.509  35.844  1.00 39.08           N  
ATOM     40  CA  GLN L   6      35.547  24.898  37.106  1.00 38.70           C  
ATOM     41  CB  GLN L   6      34.886  23.525  37.316  1.00 36.59           C  
ATOM     42  CG  GLN L   6      33.368  23.562  37.463  1.00 35.48           C  
ATOM     43  CD  GLN L   6      32.889  22.130  37.658  1.00 33.79           C  
ATOM     44  OE1 GLN L   6      32.048  21.635  36.914  1.00 35.01           O  
ATOM     45  NE2 GLN L   6      33.442  21.442  38.695  1.00 31.79           N  
ATOM     46  C   GLN L   6      37.015  24.644  37.180  1.00 41.84           C  
ATOM     47  O   GLN L   6      37.649  24.288  36.187  1.00 42.50           O  
ATOM     48  N   SER L   7      37.597  24.846  38.379  1.00 43.08           N  
ATOM     49  CA  SER L   7      38.990  24.564  38.564  1.00 43.34           C  
ATOM     50  CB  SER L   7      39.893  25.809  38.497  1.00 41.52           C  
ATOM     51  OG  SER L   7      39.657  26.646  39.619  1.00 42.99           O  
ATOM     52  C   SER L   7      39.145  23.983  39.934  1.00 43.67           C  
ATOM     53  O   SER L   7      38.424  24.356  40.859  1.00 41.66           O  
ATOM     54  N   PRO L   8      40.062  23.068  40.109  1.00 46.05           N  
ATOM     55  CA  PRO L   8      40.890  22.563  39.046  1.00 45.84           C  
ATOM     56  CD  PRO L   8      40.666  22.862  41.414  1.00 42.21           C  
ATOM     57  CB  PRO L   8      42.178  22.073  39.709  1.00 41.25           C  
ATOM     58  CG  PRO L   8      41.778  21.829  41.172  1.00 42.15           C  
ATOM     59  C   PRO L   8      40.160  21.459  38.352  1.00 46.18           C  
ATOM     60  O   PRO L   8      39.113  21.037  38.839  1.00 43.68           O  
ATOM     61  N   ALA L   9      40.689  20.993  37.205  1.00 41.43           N  
ATOM     62  CA  ALA L   9      40.100  19.908  36.475  1.00 39.43           C  
ATOM     63  CB  ALA L   9      40.830  19.615  35.152  1.00 44.31           C  
ATOM     64  C   ALA L   9      40.172  18.663  37.307  1.00 38.91           C  
ATOM     65  O   ALA L   9      39.221  17.884  37.349  1.00 40.50           O  
ATOM     66  N   SER L  10      41.313  18.428  37.985  1.00 38.00           N  
ATOM     67  CA  SER L  10      41.413  17.241  38.789  1.00 39.55           C  
ATOM     68  CB  SER L  10      42.200  16.102  38.118  1.00 43.96           C  
ATOM     69  OG  SER L  10      43.559  16.474  37.950  1.00 50.43           O  
ATOM     70  C   SER L  10      42.136  17.592  40.049  1.00 38.69           C  
ATOM     71  O   SER L  10      42.951  18.512  40.068  1.00 41.17           O  
ATOM     72  N   LEU L  11      41.823  16.887  41.159  1.00 38.37           N  
ATOM     73  CA  LEU L  11      42.569  17.146  42.359  1.00 38.43           C  
ATOM     74  CB  LEU L  11      42.027  18.274  43.254  1.00 40.09           C  
ATOM     75  CG  LEU L  11      40.718  17.955  43.993  1.00 42.84           C  
ATOM     76  CD1 LEU L  11      40.285  19.152  44.851  1.00 43.70           C  
ATOM     77  CD2 LEU L  11      39.613  17.504  43.027  1.00 42.28           C  
ATOM     78  C   LEU L  11      42.656  15.894  43.172  1.00 40.27           C  
ATOM     79  O   LEU L  11      41.741  15.071  43.186  1.00 40.65           O  
ATOM     80  N   ALA L  12      43.801  15.711  43.861  1.00 41.11           N  
ATOM     81  CA  ALA L  12      43.976  14.553  44.685  1.00 40.43           C  
ATOM     82  CB  ALA L  12      45.255  13.762  44.364  1.00 37.90           C  
ATOM     83  C   ALA L  12      44.087  15.032  46.097  1.00 40.61           C  
ATOM     84  O   ALA L  12      44.866  15.934  46.400  1.00 39.25           O  
ATOM     85  N   VAL L  13      43.293  14.429  47.004  1.00 39.68           N  
ATOM     86  CA  VAL L  13      43.324  14.830  48.381  1.00 41.15           C  
ATOM     87  CB  VAL L  13      42.082  15.553  48.817  1.00 41.27           C  
ATOM     88  CG1 VAL L  13      42.173  15.831  50.323  1.00 38.99           C  
ATOM     89  CG2 VAL L  13      41.929  16.830  47.976  1.00 42.24           C  
ATOM     90  C   VAL L  13      43.423  13.592  49.217  1.00 41.59           C  
ATOM     91  O   VAL L  13      42.866  12.550  48.875  1.00 42.30           O  
ATOM     92  N   SER L  14      44.158  13.675  50.343  1.00 38.20           N  
ATOM     93  CA  SER L  14      44.291  12.548  51.221  1.00 38.53           C  
ATOM     94  CB  SER L  14      45.550  12.597  52.107  1.00 48.54           C  
ATOM     95  OG  SER L  14      45.557  13.778  52.893  1.00 52.77           O  
ATOM     96  C   SER L  14      43.076  12.478  52.090  1.00 39.06           C  
ATOM     97  O   SER L  14      42.382  13.473  52.292  1.00 45.00           O  
ATOM     98  N   LEU L  15      42.793  11.279  52.641  1.00 41.85           N  
ATOM     99  CA  LEU L  15      41.600  11.103  53.417  1.00 41.96           C  
ATOM    100  CB  LEU L  15      41.341   9.655  53.871  1.00 46.80           C  
ATOM    101  CG  LEU L  15      41.087   8.670  52.718  1.00 51.74           C  
ATOM    102  CD1 LEU L  15      42.362   8.414  51.898  1.00 55.40           C  
ATOM    103  CD2 LEU L  15      40.426   7.380  53.224  1.00 51.19           C  
ATOM    104  C   LEU L  15      41.682  11.936  54.650  1.00 43.48           C  
ATOM    105  O   LEU L  15      42.734  12.064  55.273  1.00 50.12           O  
ATOM    106  N   GLY L  16      40.543  12.553  55.008  1.00 44.12           N  
ATOM    107  CA  GLY L  16      40.439  13.331  56.210  1.00 44.21           C  
ATOM    108  C   GLY L  16      40.792  14.760  55.928  1.00 43.43           C  
ATOM    109  O   GLY L  16      40.548  15.632  56.760  1.00 45.05           O  
ATOM    110  N   GLN L  17      41.370  15.046  54.746  1.00 40.82           N  
ATOM    111  CA  GLN L  17      41.742  16.402  54.444  1.00 42.16           C  
ATOM    112  CB  GLN L  17      42.912  16.535  53.457  1.00 49.07           C  
ATOM    113  CG  GLN L  17      44.221  15.967  54.006  1.00 54.78           C  
ATOM    114  CD  GLN L  17      44.563  16.719  55.286  1.00 60.63           C  
ATOM    115  OE1 GLN L  17      44.502  17.946  55.340  1.00 60.20           O  
ATOM    116  NE2 GLN L  17      44.927  15.959  56.353  1.00 63.53           N  
ATOM    117  C   GLN L  17      40.561  17.110  53.860  1.00 40.17           C  
ATOM    118  O   GLN L  17      39.477  16.544  53.741  1.00 43.75           O  
ATOM    119  N   ARG L  18      40.736  18.402  53.516  1.00 42.65           N  
ATOM    120  CA  ARG L  18      39.642  19.155  52.974  1.00 42.00           C  
ATOM    121  CB  ARG L  18      39.451  20.531  53.637  1.00 45.58           C  
ATOM    122  CG  ARG L  18      38.282  21.323  53.054  1.00 48.99           C  
ATOM    123  CD  ARG L  18      37.857  22.508  53.921  1.00 54.74           C  
ATOM    124  NE  ARG L  18      39.081  23.298  54.227  1.00 60.84           N  
ATOM    125  CZ  ARG L  18      38.978  24.460  54.933  1.00 64.20           C  
ATOM    126  NH1 ARG L  18      37.753  24.897  55.344  1.00 63.19           N1+
ATOM    127  NH2 ARG L  18      40.099  25.181  55.232  1.00 63.44           N  
ATOM    128  C   ARG L  18      39.864  19.364  51.509  1.00 40.85           C  
ATOM    129  O   ARG L  18      40.997  19.497  51.051  1.00 44.32           O  
ATOM    130  N   ALA L  19      38.762  19.366  50.727  1.00 42.70           N  
ATOM    131  CA  ALA L  19      38.864  19.560  49.309  1.00 40.13           C  
ATOM    132  CB  ALA L  19      38.354  18.361  48.488  1.00 37.92           C  
ATOM    133  C   ALA L  19      38.016  20.736  48.937  1.00 39.62           C  
ATOM    134  O   ALA L  19      36.895  20.891  49.418  1.00 37.70           O  
ATOM    135  N   THR L  20      38.544  21.609  48.057  1.00 34.60           N  
ATOM    136  CA  THR L  20      37.801  22.766  47.655  1.00 35.86           C  
ATOM    137  CB  THR L  20      38.439  24.044  48.113  1.00 37.93           C  
ATOM    138  OG1 THR L  20      38.563  24.048  49.527  1.00 41.01           O  
ATOM    139  CG2 THR L  20      37.574  25.229  47.657  1.00 37.59           C  
ATOM    140  C   THR L  20      37.770  22.804  46.160  1.00 37.58           C  
ATOM    141  O   THR L  20      38.802  22.673  45.504  1.00 40.40           O  
ATOM    142  N   ILE L  21      36.567  22.996  45.582  1.00 35.35           N  
ATOM    143  CA  ILE L  21      36.427  23.066  44.155  1.00 33.17           C  
ATOM    144  CB  ILE L  21      35.532  21.992  43.614  1.00 35.20           C  
ATOM    145  CG1 ILE L  21      36.145  20.616  43.920  1.00 35.93           C  
ATOM    146  CG2 ILE L  21      35.300  22.257  42.118  1.00 35.83           C  
ATOM    147  CD1 ILE L  21      35.160  19.461  43.775  1.00 34.58           C  
ATOM    148  C   ILE L  21      35.804  24.390  43.833  1.00 35.13           C  
ATOM    149  O   ILE L  21      34.850  24.808  44.487  1.00 39.70           O  
ATOM    150  N   SER L  22      36.328  25.091  42.805  1.00 37.41           N  
ATOM    151  CA  SER L  22      35.809  26.396  42.502  1.00 38.30           C  
ATOM    152  CB  SER L  22      36.891  27.488  42.413  1.00 37.23           C  
ATOM    153  OG  SER L  22      37.487  27.702  43.683  1.00 43.96           O  
ATOM    154  C   SER L  22      35.112  26.375  41.178  1.00 38.84           C  
ATOM    155  O   SER L  22      35.450  25.598  40.286  1.00 40.93           O  
ATOM    156  N   CYS L  23      34.083  27.237  41.040  1.00 38.55           N  
ATOM    157  CA  CYS L  23      33.332  27.364  39.822  1.00 38.74           C  
ATOM    158  CB  CYS L  23      31.943  26.679  39.911  1.00 39.76           C  
ATOM    159  SG  CYS L  23      30.939  26.795  38.396  1.00 44.53           S  
ATOM    160  C   CYS L  23      33.157  28.835  39.578  1.00 39.65           C  
ATOM    161  O   CYS L  23      32.623  29.556  40.420  1.00 41.47           O  
ATOM    162  N   ARG L  24      33.614  29.328  38.407  1.00 40.60           N  
ATOM    163  CA  ARG L  24      33.529  30.736  38.126  1.00 44.91           C  
ATOM    164  CB  ARG L  24      34.896  31.335  37.761  1.00 54.74           C  
ATOM    165  CG  ARG L  24      34.901  32.851  37.578  1.00 61.70           C  
ATOM    166  CD  ARG L  24      36.311  33.406  37.376  1.00 68.36           C  
ATOM    167  NE  ARG L  24      36.191  34.865  37.111  1.00 77.06           N  
ATOM    168  CZ  ARG L  24      37.277  35.560  36.668  1.00 78.83           C  
ATOM    169  NH1 ARG L  24      38.469  34.916  36.493  1.00 79.37           N1+
ATOM    170  NH2 ARG L  24      37.172  36.892  36.386  1.00 79.59           N  
ATOM    171  C   ARG L  24      32.598  30.929  36.968  1.00 45.19           C  
ATOM    172  O   ARG L  24      32.701  30.243  35.954  1.00 50.62           O  
ATOM    173  N   ALA L  25      31.660  31.891  37.093  1.00 43.42           N  
ATOM    174  CA  ALA L  25      30.679  32.105  36.069  1.00 42.95           C  
ATOM    175  CB  ALA L  25      29.270  32.374  36.625  1.00 40.57           C  
ATOM    176  C   ALA L  25      31.078  33.295  35.257  1.00 45.87           C  
ATOM    177  O   ALA L  25      31.696  34.233  35.754  1.00 46.26           O  
ATOM    178  N   SER L  26      30.751  33.303  33.943  1.00 26.47           N  
ATOM    179  CA  SER L  26      31.067  34.407  33.063  1.00 28.26           C  
ATOM    180  CB  SER L  26      30.758  34.100  31.591  1.00 27.50           C  
ATOM    181  OG  SER L  26      31.084  35.225  30.789  1.00 27.38           O  
ATOM    182  C   SER L  26      30.243  35.598  33.441  1.00 29.53           C  
ATOM    183  O   SER L  26      30.711  36.733  33.373  1.00 31.09           O  
ATOM    184  N   GLU L  27      28.977  35.363  33.834  1.00 29.96           N  
ATOM    185  CA  GLU L  27      28.090  36.427  34.207  1.00 31.43           C  
ATOM    186  CB  GLU L  27      26.836  36.548  33.324  1.00 34.59           C  
ATOM    187  CG  GLU L  27      27.134  37.053  31.913  1.00 39.17           C  
ATOM    188  CD  GLU L  27      25.818  37.120  31.154  1.00 42.78           C  
ATOM    189  OE1 GLU L  27      24.767  36.779  31.762  1.00 45.42           O  
ATOM    190  OE2 GLU L  27      25.845  37.516  29.959  1.00 44.81           O1-
ATOM    191  C   GLU L  27      27.615  36.129  35.589  1.00 30.00           C  
ATOM    192  O   GLU L  27      27.947  35.085  36.140  1.00 30.42           O  
ATOM    193  N   SER L  28      26.869  37.069  36.202  1.00 29.48           N  
ATOM    194  CA  SER L  28      26.381  36.851  37.527  1.00 27.33           C  
ATOM    195  CB  SER L  28      25.915  38.140  38.232  1.00 27.53           C  
ATOM    196  OG  SER L  28      25.447  37.843  39.539  1.00 28.74           O  
ATOM    197  C   SER L  28      25.214  35.916  37.471  1.00 25.87           C  
ATOM    198  O   SER L  28      24.329  36.036  36.627  1.00 26.82           O  
ATOM    199  N   VAL L  29      25.254  34.900  38.351  1.00 25.04           N  
ATOM    200  CA  VAL L  29      24.242  33.909  38.569  1.00 24.57           C  
ATOM    201  CB  VAL L  29      24.776  32.599  39.067  1.00 22.78           C  
ATOM    202  CG1 VAL L  29      25.553  31.927  37.923  1.00 22.95           C  
ATOM    203  CG2 VAL L  29      25.636  32.863  40.307  1.00 20.16           C  
ATOM    204  C   VAL L  29      23.167  34.389  39.500  1.00 26.33           C  
ATOM    205  O   VAL L  29      22.170  33.691  39.685  1.00 25.63           O  
ATOM    206  N   ASP L  30      23.385  35.525  40.196  1.00 28.64           N  
ATOM    207  CA  ASP L  30      22.465  35.983  41.207  1.00 30.76           C  
ATOM    208  CB  ASP L  30      23.145  36.831  42.294  1.00 33.89           C  
ATOM    209  CG  ASP L  30      24.113  35.930  43.050  1.00 36.80           C  
ATOM    210  OD1 ASP L  30      24.210  34.731  42.679  1.00 37.15           O  
ATOM    211  OD2 ASP L  30      24.764  36.429  44.006  1.00 40.40           O1-
ATOM    212  C   ASP L  30      21.354  36.813  40.639  1.00 30.99           C  
ATOM    213  O   ASP L  30      21.529  37.546  39.665  1.00 31.81           O  
ATOM    214  N   SER L  31      20.159  36.690  41.254  1.00 30.61           N  
ATOM    215  CA  SER L  31      19.008  37.463  40.889  1.00 31.75           C  
ATOM    216  CB  SER L  31      18.244  36.877  39.691  1.00 30.80           C  
ATOM    217  OG  SER L  31      17.121  37.687  39.384  1.00 31.63           O  
ATOM    218  C   SER L  31      18.077  37.467  42.068  1.00 32.63           C  
ATOM    219  O   SER L  31      18.059  36.536  42.869  1.00 31.84           O  
ATOM    220  N   TYR L  32      17.290  38.548  42.226  1.00 35.10           N  
ATOM    221  CA  TYR L  32      16.301  38.642  43.263  1.00 36.73           C  
ATOM    222  CB  TYR L  32      15.119  37.670  43.078  1.00 37.31           C  
ATOM    223  CG  TYR L  32      14.333  38.113  41.892  1.00 39.92           C  
ATOM    224  CD1 TYR L  32      13.429  39.146  42.003  1.00 40.71           C  
ATOM    225  CD2 TYR L  32      14.487  37.494  40.673  1.00 41.02           C  
ATOM    226  CE1 TYR L  32      12.699  39.560  40.914  1.00 41.07           C  
ATOM    227  CE2 TYR L  32      13.758  37.903  39.581  1.00 42.13           C  
ATOM    228  CZ  TYR L  32      12.863  38.937  39.701  1.00 41.62           C  
ATOM    229  OH  TYR L  32      12.118  39.354  38.577  1.00 42.99           O  
ATOM    230  C   TYR L  32      16.908  38.378  44.609  1.00 36.83           C  
ATOM    231  O   TYR L  32      16.205  37.972  45.534  1.00 37.21           O  
ATOM    232  N   GLY L  33      18.221  38.632  44.780  1.00 36.80           N  
ATOM    233  CA  GLY L  33      18.816  38.455  46.077  1.00 37.03           C  
ATOM    234  C   GLY L  33      19.066  37.000  46.360  1.00 36.58           C  
ATOM    235  O   GLY L  33      19.118  36.597  47.520  1.00 37.36           O  
ATOM    236  N   ILE L  34      19.232  36.168  45.315  1.00 35.28           N  
ATOM    237  CA  ILE L  34      19.475  34.766  45.525  1.00 33.43           C  
ATOM    238  CB  ILE L  34      18.297  33.919  45.165  1.00 33.35           C  
ATOM    239  CG1 ILE L  34      18.404  32.557  45.856  1.00  0.00           C  
ATOM    240  CG2 ILE L  34      18.207  33.860  43.632  1.00  0.00           C  
ATOM    241  CD1 ILE L  34      18.215  32.712  47.363  1.00  0.00           C  
ATOM    242  C   ILE L  34      20.595  34.389  44.598  1.00 31.80           C  
ATOM    243  O   ILE L  34      21.067  35.237  43.847  1.00 32.76           O  
ATOM    244  N   SER L  35      21.103  33.134  44.670  1.00 28.54           N  
ATOM    245  CA  SER L  35      22.135  32.705  43.757  1.00 26.04           C  
ATOM    246  CB  SER L  35      23.487  32.440  44.439  1.00 25.44           C  
ATOM    247  OG  SER L  35      23.986  33.638  45.014  1.00 27.41           O  
ATOM    248  C   SER L  35      21.684  31.401  43.179  1.00 24.83           C  
ATOM    249  O   SER L  35      21.478  30.441  43.920  1.00 24.38           O  
ATOM    250  N   PHE L  36      21.543  31.314  41.837  1.00 23.68           N  
ATOM    251  CA  PHE L  36      21.049  30.085  41.283  1.00 23.23           C  
ATOM    252  CB  PHE L  36      20.119  30.291  40.076  1.00 23.91           C  
ATOM    253  CG  PHE L  36      18.968  31.112  40.531  1.00 22.61           C  
ATOM    254  CD1 PHE L  36      18.093  30.640  41.481  1.00 22.72           C  
ATOM    255  CD2 PHE L  36      18.748  32.347  39.973  1.00 21.81           C  
ATOM    256  CE1 PHE L  36      17.034  31.419  41.881  1.00 22.64           C  
ATOM    257  CE2 PHE L  36      17.688  33.123  40.368  1.00 22.52           C  
ATOM    258  CZ  PHE L  36      16.827  32.659  41.326  1.00 22.98           C  
ATOM    259  C   PHE L  36      22.197  29.251  40.793  1.00 22.72           C  
ATOM    260  O   PHE L  36      22.391  29.089  39.589  1.00 22.70           O  
ATOM    261  N   MET L  37      22.952  28.646  41.728  1.00 36.23           N  
ATOM    262  CA  MET L  37      24.054  27.778  41.414  1.00 32.55           C  
ATOM    263  CB  MET L  37      25.405  28.324  41.912  1.00 36.37           C  
ATOM    264  CG  MET L  37      26.597  27.416  41.609  1.00 36.63           C  
ATOM    265  SD  MET L  37      27.016  27.260  39.848  1.00 42.88           S  
ATOM    266  CE  MET L  37      27.633  28.956  39.665  1.00 37.60           C  
ATOM    267  C   MET L  37      23.810  26.479  42.118  1.00 31.15           C  
ATOM    268  O   MET L  37      23.483  26.463  43.303  1.00 32.90           O  
ATOM    269  N   HIS L  38      23.972  25.345  41.402  1.00 32.09           N  
ATOM    270  CA  HIS L  38      23.715  24.064  42.001  1.00 30.78           C  
ATOM    271  ND1 HIS L  38      20.633  24.827  42.416  1.00 42.16           N  
ATOM    272  CG  HIS L  38      21.354  24.403  41.323  1.00 31.09           C  
ATOM    273  CB  HIS L  38      22.477  23.407  41.378  1.00 29.00           C  
ATOM    274  NE2 HIS L  38      19.861  25.967  40.672  1.00 42.84           N  
ATOM    275  CD2 HIS L  38      20.866  25.109  40.266  1.00 42.24           C  
ATOM    276  CE1 HIS L  38      19.757  25.762  41.970  1.00 42.19           C  
ATOM    277  C   HIS L  38      24.916  23.176  41.787  1.00 31.62           C  
ATOM    278  O   HIS L  38      25.688  23.375  40.851  1.00 30.38           O  
ATOM    279  N   TRP L  39      25.118  22.174  42.675  1.00 29.98           N  
ATOM    280  CA  TRP L  39      26.261  21.302  42.548  1.00 29.31           C  
ATOM    281  CB  TRP L  39      27.234  21.397  43.735  1.00 27.93           C  
ATOM    282  CG  TRP L  39      27.960  22.718  43.832  1.00 29.31           C  
ATOM    283  CD2 TRP L  39      29.230  22.991  43.220  1.00 27.11           C  
ATOM    284  CD1 TRP L  39      27.595  23.856  44.491  1.00 29.28           C  
ATOM    285  NE1 TRP L  39      28.562  24.820  44.332  1.00 30.70           N  
ATOM    286  CE2 TRP L  39      29.574  24.301  43.552  1.00 28.30           C  
ATOM    287  CE3 TRP L  39      30.046  22.215  42.447  1.00 28.37           C  
ATOM    288  CZ2 TRP L  39      30.743  24.854  43.113  1.00 28.93           C  
ATOM    289  CZ3 TRP L  39      31.223  22.776  42.006  1.00 27.53           C  
ATOM    290  CH2 TRP L  39      31.565  24.071  42.333  1.00 30.45           C  
ATOM    291  C   TRP L  39      25.794  19.875  42.471  1.00 28.95           C  
ATOM    292  O   TRP L  39      24.867  19.473  43.172  1.00 26.71           O  
ATOM    293  N   TYR L  40      26.451  19.065  41.607  1.00 24.65           N  
ATOM    294  CA  TYR L  40      26.071  17.685  41.423  1.00 23.30           C  
ATOM    295  CB  TYR L  40      25.498  17.379  40.024  1.00 24.25           C  
ATOM    296  CG  TYR L  40      24.248  18.163  39.806  1.00 25.23           C  
ATOM    297  CD1 TYR L  40      24.305  19.452  39.330  1.00 23.73           C  
ATOM    298  CD2 TYR L  40      23.017  17.606  40.064  1.00 23.92           C  
ATOM    299  CE1 TYR L  40      23.154  20.178  39.125  1.00 26.45           C  
ATOM    300  CE2 TYR L  40      21.863  18.328  39.861  1.00 24.17           C  
ATOM    301  CZ  TYR L  40      21.929  19.615  39.390  1.00 24.79           C  
ATOM    302  OH  TYR L  40      20.746  20.356  39.182  1.00 27.81           O  
ATOM    303  C   TYR L  40      27.282  16.800  41.550  1.00 24.01           C  
ATOM    304  O   TYR L  40      28.411  17.219  41.302  1.00 24.54           O  
ATOM    305  N   GLN L  41      27.060  15.530  41.961  1.00 26.58           N  
ATOM    306  CA  GLN L  41      28.135  14.579  42.047  1.00 27.78           C  
ATOM    307  CB  GLN L  41      28.334  13.964  43.440  1.00 27.87           C  
ATOM    308  CG  GLN L  41      29.494  12.967  43.477  1.00 28.98           C  
ATOM    309  CD  GLN L  41      29.525  12.315  44.850  1.00 30.47           C  
ATOM    310  OE1 GLN L  41      28.495  11.902  45.380  1.00 30.89           O  
ATOM    311  NE2 GLN L  41      30.744  12.214  45.444  1.00 29.52           N  
ATOM    312  C   GLN L  41      27.815  13.433  41.136  1.00 28.88           C  
ATOM    313  O   GLN L  41      26.690  12.934  41.123  1.00 29.38           O  
ATOM    314  N   GLN L  42      28.803  12.983  40.335  1.00 28.18           N  
ATOM    315  CA  GLN L  42      28.546  11.874  39.461  1.00 29.60           C  
ATOM    316  CB  GLN L  42      28.553  12.239  37.964  1.00 28.87           C  
ATOM    317  CG  GLN L  42      28.243  11.037  37.066  1.00 28.98           C  
ATOM    318  CD  GLN L  42      28.266  11.480  35.612  1.00 29.87           C  
ATOM    319  OE1 GLN L  42      28.939  12.445  35.256  1.00 27.71           O  
ATOM    320  NE2 GLN L  42      27.514  10.751  34.744  1.00 26.67           N  
ATOM    321  C   GLN L  42      29.607  10.837  39.655  1.00 32.78           C  
ATOM    322  O   GLN L  42      30.802  11.117  39.569  1.00 32.60           O  
ATOM    323  N   LYS L  43      29.178   9.589  39.919  1.00 32.08           N  
ATOM    324  CA  LYS L  43      30.089   8.491  40.059  1.00 33.68           C  
ATOM    325  CB  LYS L  43      29.678   7.491  41.149  1.00 35.21           C  
ATOM    326  CG  LYS L  43      29.622   8.120  42.540  1.00 35.09           C  
ATOM    327  CD  LYS L  43      28.935   7.236  43.579  1.00 40.10           C  
ATOM    328  CE  LYS L  43      28.844   7.880  44.961  1.00 44.47           C  
ATOM    329  NZ  LYS L  43      27.698   8.812  44.998  1.00 46.66           N1+
ATOM    330  C   LYS L  43      30.048   7.770  38.751  1.00 37.50           C  
ATOM    331  O   LYS L  43      29.051   7.828  38.029  1.00 38.28           O  
ATOM    332  N   PRO L  44      31.087   7.069  38.411  1.00 40.44           N  
ATOM    333  CA  PRO L  44      31.098   6.450  37.121  1.00 40.26           C  
ATOM    334  CD  PRO L  44      32.426   7.382  38.880  1.00 42.47           C  
ATOM    335  CB  PRO L  44      32.517   5.926  36.926  1.00 41.09           C  
ATOM    336  CG  PRO L  44      33.369   6.904  37.760  1.00 41.87           C  
ATOM    337  C   PRO L  44      30.020   5.434  36.997  1.00 40.23           C  
ATOM    338  O   PRO L  44      29.777   4.693  37.946  1.00 39.76           O  
ATOM    339  N   GLY L  45      29.352   5.402  35.829  1.00 40.06           N  
ATOM    340  CA  GLY L  45      28.331   4.431  35.582  1.00 40.55           C  
ATOM    341  C   GLY L  45      27.039   4.884  36.185  1.00 40.23           C  
ATOM    342  O   GLY L  45      26.061   4.137  36.173  1.00 39.03           O  
ATOM    343  N   GLN L  46      26.981   6.113  36.732  1.00 39.15           N  
ATOM    344  CA  GLN L  46      25.736   6.510  37.326  1.00 36.94           C  
ATOM    345  CB  GLN L  46      25.760   6.522  38.861  1.00 43.12           C  
ATOM    346  CG  GLN L  46      25.972   5.130  39.455  1.00 47.69           C  
ATOM    347  CD  GLN L  46      25.838   5.250  40.961  1.00 53.02           C  
ATOM    348  OE1 GLN L  46      25.812   4.251  41.677  1.00 52.75           O  
ATOM    349  NE2 GLN L  46      25.741   6.511  41.458  1.00 56.19           N  
ATOM    350  C   GLN L  46      25.378   7.889  36.865  1.00 33.75           C  
ATOM    351  O   GLN L  46      26.199   8.630  36.332  1.00 36.52           O  
ATOM    352  N   PRO L  47      24.123   8.219  37.038  1.00 32.54           N  
ATOM    353  CA  PRO L  47      23.622   9.527  36.706  1.00 31.46           C  
ATOM    354  CD  PRO L  47      23.065   7.226  37.099  1.00 32.03           C  
ATOM    355  CB  PRO L  47      22.104   9.387  36.585  1.00 30.95           C  
ATOM    356  CG  PRO L  47      21.785   8.055  37.289  1.00 31.08           C  
ATOM    357  C   PRO L  47      24.049  10.474  37.781  1.00 30.61           C  
ATOM    358  O   PRO L  47      24.369  10.014  38.874  1.00 31.51           O  
ATOM    359  N   PRO L  48      24.054  11.750  37.517  1.00 28.32           N  
ATOM    360  CA  PRO L  48      24.498  12.700  38.502  1.00 27.16           C  
ATOM    361  CD  PRO L  48      24.249  12.231  36.159  1.00 30.29           C  
ATOM    362  CB  PRO L  48      24.646  14.022  37.754  1.00 29.74           C  
ATOM    363  CG  PRO L  48      24.947  13.593  36.305  1.00 29.88           C  
ATOM    364  C   PRO L  48      23.544  12.769  39.657  1.00 28.16           C  
ATOM    365  O   PRO L  48      22.375  12.431  39.476  1.00 32.23           O  
ATOM    366  N   LYS L  49      24.030  13.168  40.858  1.00 31.34           N  
ATOM    367  CA  LYS L  49      23.163  13.307  41.997  1.00 31.71           C  
ATOM    368  CB  LYS L  49      23.476  12.392  43.195  1.00 30.24           C  
ATOM    369  CG  LYS L  49      24.752  12.753  43.950  1.00 34.74           C  
ATOM    370  CD  LYS L  49      24.801  12.170  45.365  1.00 40.50           C  
ATOM    371  CE  LYS L  49      24.523  10.667  45.439  1.00 45.46           C  
ATOM    372  NZ  LYS L  49      24.639  10.200  46.842  1.00 47.42           N1+
ATOM    373  C   LYS L  49      23.274  14.718  42.489  1.00 31.08           C  
ATOM    374  O   LYS L  49      24.324  15.345  42.374  1.00 27.53           O  
ATOM    375  N   LEU L  50      22.182  15.251  43.075  1.00 30.39           N  
ATOM    376  CA  LEU L  50      22.132  16.630  43.495  1.00 31.08           C  
ATOM    377  CB  LEU L  50      20.695  17.181  43.488  1.00 29.77           C  
ATOM    378  CG  LEU L  50      20.568  18.647  43.935  1.00 22.26           C  
ATOM    379  CD1 LEU L  50      21.256  19.600  42.947  1.00 25.66           C  
ATOM    380  CD2 LEU L  50      19.100  19.016  44.200  1.00 20.97           C  
ATOM    381  C   LEU L  50      22.646  16.780  44.898  1.00 30.05           C  
ATOM    382  O   LEU L  50      22.120  16.164  45.823  1.00 31.18           O  
ATOM    383  N   LEU L  51      23.788  17.494  45.061  1.00 27.76           N  
ATOM    384  CA  LEU L  51      24.341  17.814  46.355  1.00 29.21           C  
ATOM    385  CB  LEU L  51      25.858  18.046  46.293  1.00 27.26           C  
ATOM    386  CG  LEU L  51      26.660  16.809  45.846  1.00 27.91           C  
ATOM    387  CD1 LEU L  51      28.167  17.103  45.811  1.00 27.13           C  
ATOM    388  CD2 LEU L  51      26.317  15.581  46.702  1.00 28.75           C  
ATOM    389  C   LEU L  51      23.757  19.047  47.008  1.00 31.36           C  
ATOM    390  O   LEU L  51      23.204  18.982  48.106  1.00 33.93           O  
ATOM    391  N   ILE L  52      23.855  20.212  46.319  1.00 31.78           N  
ATOM    392  CA  ILE L  52      23.475  21.472  46.910  1.00 33.21           C  
ATOM    393  CB  ILE L  52      24.652  22.285  47.364  1.00 32.68           C  
ATOM    394  CG1 ILE L  52      25.456  21.534  48.436  1.00 31.83           C  
ATOM    395  CG2 ILE L  52      24.131  23.651  47.834  1.00 31.99           C  
ATOM    396  CD1 ILE L  52      26.812  22.174  48.730  1.00 32.54           C  
ATOM    397  C   ILE L  52      22.760  22.303  45.889  1.00 34.43           C  
ATOM    398  O   ILE L  52      23.150  22.343  44.723  1.00 30.97           O  
ATOM    399  N   TYR L  53      21.699  23.021  46.314  1.00 35.66           N  
ATOM    400  CA  TYR L  53      20.960  23.840  45.397  1.00 34.05           C  
ATOM    401  CB  TYR L  53      19.527  23.326  45.128  1.00 32.77           C  
ATOM    402  CG  TYR L  53      18.731  23.251  46.392  1.00 34.57           C  
ATOM    403  CD1 TYR L  53      18.789  22.142  47.202  1.00 36.11           C  
ATOM    404  CD2 TYR L  53      17.906  24.288  46.767  1.00 36.77           C  
ATOM    405  CE1 TYR L  53      18.043  22.079  48.356  1.00 39.13           C  
ATOM    406  CE2 TYR L  53      17.158  24.235  47.919  1.00 40.04           C  
ATOM    407  CZ  TYR L  53      17.227  23.124  48.718  1.00 41.36           C  
ATOM    408  OH  TYR L  53      16.465  23.051  49.904  1.00 44.41           O  
ATOM    409  C   TYR L  53      20.897  25.241  45.930  1.00 36.42           C  
ATOM    410  O   TYR L  53      20.946  25.466  47.137  1.00 35.33           O  
ATOM    411  N   ARG L  54      20.917  26.204  45.001  1.00 26.35           N  
ATOM    412  CA  ARG L  54      20.963  27.597  45.311  1.00 26.98           C  
ATOM    413  CB  ARG L  54      19.676  28.122  45.962  1.00 27.55           C  
ATOM    414  CG  ARG L  54      19.531  29.629  45.814  1.00 28.28           C  
ATOM    415  CD  ARG L  54      20.008  30.374  47.052  1.00 30.84           C  
ATOM    416  NE  ARG L  54      19.049  30.047  48.140  1.00 34.26           N  
ATOM    417  CZ  ARG L  54      19.349  30.386  49.428  1.00 34.60           C  
ATOM    418  NH1 ARG L  54      20.529  31.016  49.703  1.00 34.76           N1+
ATOM    419  NH2 ARG L  54      18.489  30.070  50.442  1.00 35.82           N  
ATOM    420  C   ARG L  54      22.173  27.922  46.148  1.00 26.75           C  
ATOM    421  O   ARG L  54      22.105  28.625  47.153  1.00 26.86           O  
ATOM    422  N   ALA L  55      23.317  27.339  45.752  1.00 26.22           N  
ATOM    423  CA  ALA L  55      24.652  27.623  46.210  1.00 26.52           C  
ATOM    424  CB  ALA L  55      25.027  29.105  46.043  1.00 26.58           C  
ATOM    425  C   ALA L  55      24.906  27.238  47.636  1.00 26.51           C  
ATOM    426  O   ALA L  55      26.063  27.016  47.992  1.00 27.03           O  
ATOM    427  N   SER L  56      23.877  27.065  48.488  1.00 27.01           N  
ATOM    428  CA  SER L  56      24.264  26.813  49.849  1.00 27.78           C  
ATOM    429  CB  SER L  56      24.304  28.094  50.698  1.00 28.14           C  
ATOM    430  OG  SER L  56      23.005  28.660  50.791  1.00 28.58           O  
ATOM    431  C   SER L  56      23.310  25.879  50.529  1.00 28.32           C  
ATOM    432  O   SER L  56      23.521  25.526  51.690  1.00 28.66           O  
ATOM    433  N   ASN L  57      22.257  25.416  49.834  1.00 40.27           N  
ATOM    434  CA  ASN L  57      21.313  24.564  50.501  1.00 39.65           C  
ATOM    435  CB  ASN L  57      19.862  24.752  50.022  1.00 42.39           C  
ATOM    436  CG  ASN L  57      19.353  26.093  50.535  1.00 44.81           C  
ATOM    437  OD1 ASN L  57      19.177  26.287  51.736  1.00 47.92           O  
ATOM    438  ND2 ASN L  57      19.112  27.050  49.599  1.00 39.94           N  
ATOM    439  C   ASN L  57      21.692  23.145  50.233  1.00 39.25           C  
ATOM    440  O   ASN L  57      21.858  22.725  49.090  1.00 40.60           O  
ATOM    441  N   LEU L  58      21.818  22.360  51.315  1.00 40.93           N  
ATOM    442  CA  LEU L  58      22.233  20.993  51.218  1.00 38.87           C  
ATOM    443  CB  LEU L  58      22.943  20.555  52.511  1.00 38.61           C  
ATOM    444  CG  LEU L  58      23.613  19.176  52.466  1.00 39.92           C  
ATOM    445  CD1 LEU L  58      24.828  19.171  51.525  1.00 40.25           C  
ATOM    446  CD2 LEU L  58      23.964  18.698  53.881  1.00 39.63           C  
ATOM    447  C   LEU L  58      20.991  20.168  51.040  1.00 38.77           C  
ATOM    448  O   LEU L  58      20.043  20.291  51.814  1.00 40.74           O  
ATOM    449  N   GLU L  59      20.958  19.308  50.001  1.00 33.96           N  
ATOM    450  CA  GLU L  59      19.799  18.493  49.749  1.00 36.77           C  
ATOM    451  CB  GLU L  59      19.849  17.738  48.404  1.00 38.42           C  
ATOM    452  CG  GLU L  59      18.617  16.865  48.126  1.00 35.98           C  
ATOM    453  CD  GLU L  59      17.463  17.746  47.667  1.00 39.29           C  
ATOM    454  OE1 GLU L  59      16.688  18.214  48.543  1.00 46.18           O  
ATOM    455  OE2 GLU L  59      17.336  17.961  46.432  1.00 43.04           O1-
ATOM    456  C   GLU L  59      19.691  17.483  50.844  1.00 40.12           C  
ATOM    457  O   GLU L  59      20.697  17.018  51.376  1.00 42.14           O  
ATOM    458  N   SER L  60      18.451  17.111  51.218  1.00 45.67           N  
ATOM    459  CA  SER L  60      18.289  16.183  52.296  1.00 49.57           C  
ATOM    460  CB  SER L  60      16.819  15.897  52.657  1.00 53.46           C  
ATOM    461  OG  SER L  60      16.212  17.068  53.186  1.00 56.69           O  
ATOM    462  C   SER L  60      18.925  14.895  51.895  1.00 49.86           C  
ATOM    463  O   SER L  60      18.820  14.462  50.749  1.00 51.78           O  
ATOM    464  N   GLY L  61      19.613  14.248  52.854  1.00 49.89           N  
ATOM    465  CA  GLY L  61      20.245  12.987  52.597  1.00 47.19           C  
ATOM    466  C   GLY L  61      21.702  13.197  52.316  1.00 46.49           C  
ATOM    467  O   GLY L  61      22.466  12.233  52.274  1.00 48.35           O  
ATOM    468  N   ILE L  62      22.137  14.458  52.132  1.00 39.91           N  
ATOM    469  CA  ILE L  62      23.519  14.721  51.830  1.00 38.68           C  
ATOM    470  CB  ILE L  62      23.718  15.935  50.966  1.00 39.63           C  
ATOM    471  CG1 ILE L  62      22.959  15.780  49.637  1.00 38.61           C  
ATOM    472  CG2 ILE L  62      25.229  16.139  50.772  1.00 37.26           C  
ATOM    473  CD1 ILE L  62      23.412  14.582  48.803  1.00 33.61           C  
ATOM    474  C   ILE L  62      24.243  14.952  53.123  1.00 39.22           C  
ATOM    475  O   ILE L  62      23.722  15.591  54.037  1.00 43.39           O  
ATOM    476  N   PRO L  63      25.437  14.424  53.230  1.00 41.06           N  
ATOM    477  CA  PRO L  63      26.196  14.564  54.445  1.00 39.98           C  
ATOM    478  CD  PRO L  63      25.790  13.217  52.500  1.00 35.66           C  
ATOM    479  CB  PRO L  63      27.359  13.583  54.323  1.00 37.43           C  
ATOM    480  CG  PRO L  63      26.816  12.489  53.386  1.00 37.52           C  
ATOM    481  C   PRO L  63      26.638  15.975  54.685  1.00 39.77           C  
ATOM    482  O   PRO L  63      26.887  16.711  53.734  1.00 38.37           O  
ATOM    483  N   ALA L  64      26.800  16.325  55.973  1.00 38.22           N  
ATOM    484  CA  ALA L  64      27.157  17.618  56.487  1.00 37.89           C  
ATOM    485  CB  ALA L  64      27.243  17.643  58.023  1.00 37.51           C  
ATOM    486  C   ALA L  64      28.500  18.004  55.952  1.00 37.88           C  
ATOM    487  O   ALA L  64      28.848  19.183  55.911  1.00 38.36           O  
ATOM    488  N   ARG L  65      29.302  17.003  55.564  1.00 37.80           N  
ATOM    489  CA  ARG L  65      30.645  17.197  55.100  1.00 37.18           C  
ATOM    490  CB  ARG L  65      31.263  15.900  54.555  1.00 35.73           C  
ATOM    491  CG  ARG L  65      31.186  14.715  55.519  1.00 38.59           C  
ATOM    492  CD  ARG L  65      31.808  13.439  54.947  1.00 37.23           C  
ATOM    493  NE  ARG L  65      31.250  13.260  53.577  1.00 36.24           N  
ATOM    494  CZ  ARG L  65      30.966  12.018  53.088  1.00 36.27           C  
ATOM    495  NH1 ARG L  65      31.114  10.917  53.877  1.00 32.77           N1+
ATOM    496  NH2 ARG L  65      30.515  11.876  51.809  1.00 33.95           N  
ATOM    497  C   ARG L  65      30.622  18.152  53.942  1.00 36.13           C  
ATOM    498  O   ARG L  65      31.574  18.907  53.744  1.00 36.78           O  
ATOM    499  N   PHE L  66      29.551  18.114  53.122  1.00 32.72           N  
ATOM    500  CA  PHE L  66      29.470  18.959  51.962  1.00 32.96           C  
ATOM    501  CB  PHE L  66      28.538  18.409  50.869  1.00 34.44           C  
ATOM    502  CG  PHE L  66      29.166  17.185  50.304  1.00 33.21           C  
ATOM    503  CD1 PHE L  66      30.044  17.288  49.259  1.00 31.37           C  
ATOM    504  CD2 PHE L  66      28.893  15.939  50.813  1.00 34.45           C  
ATOM    505  CE1 PHE L  66      30.636  16.168  48.727  1.00 31.12           C  
ATOM    506  CE2 PHE L  66      29.482  14.814  50.284  1.00 34.59           C  
ATOM    507  CZ  PHE L  66      30.357  14.926  49.235  1.00 32.33           C  
ATOM    508  C   PHE L  66      28.939  20.312  52.334  1.00 34.71           C  
ATOM    509  O   PHE L  66      27.981  20.433  53.094  1.00 36.11           O  
ATOM    510  N   SER L  67      29.567  21.377  51.783  1.00 33.82           N  
ATOM    511  CA  SER L  67      29.137  22.721  52.055  1.00 35.38           C  
ATOM    512  CB  SER L  67      29.964  23.387  53.170  1.00 40.71           C  
ATOM    513  OG  SER L  67      29.511  24.710  53.405  1.00 45.96           O  
ATOM    514  C   SER L  67      29.340  23.532  50.810  1.00 35.27           C  
ATOM    515  O   SER L  67      30.308  23.333  50.078  1.00 40.58           O  
ATOM    516  N   GLY L  68      28.428  24.487  50.542  1.00 38.56           N  
ATOM    517  CA  GLY L  68      28.573  25.283  49.359  1.00 39.60           C  
ATOM    518  C   GLY L  68      28.473  26.720  49.754  1.00 39.22           C  
ATOM    519  O   GLY L  68      27.735  27.080  50.671  1.00 37.59           O  
ATOM    520  N   SER L  69      29.225  27.589  49.050  1.00 37.57           N  
ATOM    521  CA  SER L  69      29.199  28.982  49.381  1.00 41.09           C  
ATOM    522  CB  SER L  69      30.205  29.358  50.483  1.00 49.93           C  
ATOM    523  OG  SER L  69      31.529  29.081  50.053  1.00 55.73           O  
ATOM    524  C   SER L  69      29.558  29.760  48.157  1.00 40.55           C  
ATOM    525  O   SER L  69      29.952  29.198  47.137  1.00 46.48           O  
ATOM    526  N   GLY L  70      29.401  31.097  48.228  1.00 45.62           N  
ATOM    527  CA  GLY L  70      29.767  31.931  47.120  1.00 46.02           C  
ATOM    528  C   GLY L  70      28.576  32.732  46.710  1.00 46.84           C  
ATOM    529  O   GLY L  70      27.453  32.474  47.142  1.00 42.73           O  
ATOM    530  N   SER L  71      28.811  33.756  45.867  1.00 45.95           N  
ATOM    531  CA  SER L  71      27.744  34.566  45.362  1.00 47.18           C  
ATOM    532  CB  SER L  71      27.321  35.720  46.291  1.00 48.67           C  
ATOM    533  OG  SER L  71      26.726  35.218  47.476  1.00 51.04           O  
ATOM    534  C   SER L  71      28.250  35.226  44.128  1.00 45.57           C  
ATOM    535  O   SER L  71      29.450  35.245  43.866  1.00 47.47           O  
ATOM    536  N   ARG L  72      27.325  35.773  43.320  1.00 44.14           N  
ATOM    537  CA  ARG L  72      27.731  36.498  42.160  1.00 45.16           C  
ATOM    538  CB  ARG L  72      28.704  37.657  42.442  1.00 63.65           C  
ATOM    539  CG  ARG L  72      28.085  38.765  43.300  1.00 67.47           C  
ATOM    540  CD  ARG L  72      28.823  40.101  43.218  1.00 73.20           C  
ATOM    541  NE  ARG L  72      27.982  41.019  42.400  1.00 76.69           N  
ATOM    542  CZ  ARG L  72      28.018  40.956  41.038  1.00 74.72           C  
ATOM    543  NH1 ARG L  72      28.804  40.029  40.417  1.00 72.61           N1+
ATOM    544  NH2 ARG L  72      27.258  41.814  40.296  1.00 73.60           N  
ATOM    545  C   ARG L  72      28.337  35.550  41.180  1.00 44.79           C  
ATOM    546  O   ARG L  72      27.652  34.705  40.609  1.00 44.95           O  
ATOM    547  N   THR L  73      29.607  35.819  40.835  1.00 45.67           N  
ATOM    548  CA  THR L  73      30.421  35.057  39.926  1.00 45.46           C  
ATOM    549  CB  THR L  73      31.425  35.924  39.230  1.00 46.27           C  
ATOM    550  OG1 THR L  73      32.309  36.511  40.174  1.00 46.59           O  
ATOM    551  CG2 THR L  73      30.659  37.019  38.469  1.00 47.15           C  
ATOM    552  C   THR L  73      31.169  33.886  40.515  1.00 45.02           C  
ATOM    553  O   THR L  73      31.457  32.938  39.787  1.00 46.24           O  
ATOM    554  N   ASP L  74      31.569  33.924  41.807  1.00 43.62           N  
ATOM    555  CA  ASP L  74      32.452  32.880  42.279  1.00 45.07           C  
ATOM    556  CB  ASP L  74      33.754  33.427  42.892  1.00 56.71           C  
ATOM    557  CG  ASP L  74      34.591  34.006  41.758  1.00 62.34           C  
ATOM    558  OD1 ASP L  74      34.325  33.643  40.582  1.00 64.18           O  
ATOM    559  OD2 ASP L  74      35.508  34.819  42.049  1.00 64.32           O1-
ATOM    560  C   ASP L  74      31.797  32.004  43.306  1.00 43.22           C  
ATOM    561  O   ASP L  74      31.191  32.489  44.261  1.00 48.72           O  
ATOM    562  N   PHE L  75      31.929  30.666  43.134  1.00 42.54           N  
ATOM    563  CA  PHE L  75      31.313  29.739  44.043  1.00 39.91           C  
ATOM    564  CB  PHE L  75      30.057  29.072  43.459  1.00 36.89           C  
ATOM    565  CG  PHE L  75      29.074  30.156  43.195  1.00 36.47           C  
ATOM    566  CD1 PHE L  75      29.171  30.911  42.048  1.00 37.44           C  
ATOM    567  CD2 PHE L  75      28.059  30.420  44.084  1.00 37.37           C  
ATOM    568  CE1 PHE L  75      28.272  31.916  41.791  1.00 36.02           C  
ATOM    569  CE2 PHE L  75      27.155  31.425  43.831  1.00 36.32           C  
ATOM    570  CZ  PHE L  75      27.261  32.173  42.684  1.00 38.28           C  
ATOM    571  C   PHE L  75      32.278  28.641  44.352  1.00 39.96           C  
ATOM    572  O   PHE L  75      33.147  28.316  43.542  1.00 40.30           O  
ATOM    573  N   THR L  76      32.150  28.041  45.555  1.00 38.53           N  
ATOM    574  CA  THR L  76      33.038  26.981  45.912  1.00 38.17           C  
ATOM    575  CB  THR L  76      34.133  27.437  46.826  1.00 37.50           C  
ATOM    576  OG1 THR L  76      35.109  26.420  46.976  1.00 39.59           O  
ATOM    577  CG2 THR L  76      33.523  27.812  48.185  1.00 37.36           C  
ATOM    578  C   THR L  76      32.264  25.892  46.592  1.00 37.55           C  
ATOM    579  O   THR L  76      31.292  26.139  47.306  1.00 36.28           O  
ATOM    580  N   LEU L  77      32.682  24.634  46.345  1.00 32.29           N  
ATOM    581  CA  LEU L  77      32.109  23.481  46.972  1.00 31.03           C  
ATOM    582  CB  LEU L  77      31.776  22.357  45.975  1.00 30.84           C  
ATOM    583  CG  LEU L  77      31.182  21.090  46.618  1.00 30.93           C  
ATOM    584  CD1 LEU L  77      29.813  21.368  47.259  1.00 29.49           C  
ATOM    585  CD2 LEU L  77      31.145  19.928  45.612  1.00 29.69           C  
ATOM    586  C   LEU L  77      33.180  22.967  47.878  1.00 33.20           C  
ATOM    587  O   LEU L  77      34.316  22.779  47.447  1.00 35.90           O  
ATOM    588  N   THR L  78      32.851  22.742  49.166  1.00 34.33           N  
ATOM    589  CA  THR L  78      33.854  22.297  50.091  1.00 35.11           C  
ATOM    590  CB  THR L  78      34.026  23.221  51.264  1.00 43.54           C  
ATOM    591  OG1 THR L  78      34.378  24.523  50.822  1.00 55.83           O  
ATOM    592  CG2 THR L  78      35.127  22.663  52.177  1.00 54.47           C  
ATOM    593  C   THR L  78      33.445  20.973  50.657  1.00 35.27           C  
ATOM    594  O   THR L  78      32.283  20.768  51.003  1.00 40.88           O  
ATOM    595  N   ILE L  79      34.407  20.026  50.739  1.00 36.77           N  
ATOM    596  CA  ILE L  79      34.163  18.748  51.351  1.00 37.17           C  
ATOM    597  CB  ILE L  79      34.487  17.603  50.436  1.00 34.46           C  
ATOM    598  CG1 ILE L  79      33.681  17.747  49.134  1.00 32.08           C  
ATOM    599  CG2 ILE L  79      34.190  16.289  51.178  1.00 33.11           C  
ATOM    600  CD1 ILE L  79      34.159  16.831  48.009  1.00 30.41           C  
ATOM    601  C   ILE L  79      35.087  18.715  52.533  1.00 39.38           C  
ATOM    602  O   ILE L  79      36.303  18.594  52.375  1.00 38.65           O  
ATOM    603  N   ILE L  80      34.520  18.870  53.749  1.00 38.43           N  
ATOM    604  CA  ILE L  80      35.314  19.038  54.931  1.00 40.18           C  
ATOM    605  CB  ILE L  80      34.580  19.770  56.026  1.00 46.16           C  
ATOM    606  CG1 ILE L  80      35.458  19.869  57.284  1.00  0.00           C  
ATOM    607  CG2 ILE L  80      33.158  19.203  56.195  1.00  0.00           C  
ATOM    608  CD1 ILE L  80      34.948  20.880  58.310  1.00  0.00           C  
ATOM    609  C   ILE L  80      36.037  17.842  55.425  1.00 40.23           C  
ATOM    610  O   ILE L  80      37.241  18.013  55.570  1.00 43.92           O  
ATOM    611  N   PRO L  81      35.486  16.693  55.766  1.00 42.37           N  
ATOM    612  CA  PRO L  81      36.393  15.580  55.806  1.00 41.21           C  
ATOM    613  CD  PRO L  81      34.594  16.659  56.920  1.00 42.56           C  
ATOM    614  CB  PRO L  81      35.973  14.680  56.963  1.00 43.26           C  
ATOM    615  CG  PRO L  81      35.178  15.615  57.883  1.00 42.56           C  
ATOM    616  C   PRO L  81      36.224  14.898  54.489  1.00 41.13           C  
ATOM    617  O   PRO L  81      35.079  14.684  54.099  1.00 43.31           O  
ATOM    618  N   VAL L  82      37.304  14.480  53.812  1.00 38.97           N  
ATOM    619  CA  VAL L  82      37.123  13.771  52.579  1.00 37.77           C  
ATOM    620  CB  VAL L  82      38.286  13.912  51.635  1.00 35.65           C  
ATOM    621  CG1 VAL L  82      38.093  12.948  50.453  1.00 33.74           C  
ATOM    622  CG2 VAL L  82      38.390  15.386  51.211  1.00 35.72           C  
ATOM    623  C   VAL L  82      36.998  12.326  52.939  1.00 38.01           C  
ATOM    624  O   VAL L  82      37.709  11.846  53.823  1.00 38.20           O  
ATOM    625  N   GLU L  83      36.078  11.603  52.265  1.00 37.76           N  
ATOM    626  CA  GLU L  83      35.849  10.210  52.531  1.00 38.26           C  
ATOM    627  CB  GLU L  83      34.397   9.891  52.933  1.00 45.01           C  
ATOM    628  CG  GLU L  83      33.942  10.532  54.245  1.00 48.92           C  
ATOM    629  CD  GLU L  83      34.579   9.780  55.403  1.00 51.35           C  
ATOM    630  OE1 GLU L  83      35.719  10.149  55.792  1.00 49.39           O  
ATOM    631  OE2 GLU L  83      33.933   8.828  55.916  1.00 51.98           O1-
ATOM    632  C   GLU L  83      36.108   9.472  51.251  1.00 39.11           C  
ATOM    633  O   GLU L  83      36.293  10.079  50.198  1.00 42.90           O  
ATOM    634  N   ALA L  84      36.169   8.129  51.333  1.00 40.61           N  
ATOM    635  CA  ALA L  84      36.414   7.274  50.202  1.00 40.92           C  
ATOM    636  CB  ALA L  84      36.546   5.793  50.599  1.00 47.84           C  
ATOM    637  C   ALA L  84      35.283   7.375  49.218  1.00 38.40           C  
ATOM    638  O   ALA L  84      35.502   7.387  48.008  1.00 41.81           O  
ATOM    639  N   ASP L  85      34.037   7.469  49.717  1.00 34.71           N  
ATOM    640  CA  ASP L  85      32.866   7.494  48.883  1.00 34.65           C  
ATOM    641  CB  ASP L  85      31.541   7.550  49.664  1.00 42.72           C  
ATOM    642  CG  ASP L  85      31.258   6.157  50.197  1.00 47.56           C  
ATOM    643  OD1 ASP L  85      32.043   5.228  49.867  1.00 59.32           O  
ATOM    644  OD2 ASP L  85      30.243   5.999  50.927  1.00 61.60           O1-
ATOM    645  C   ASP L  85      32.900   8.702  48.006  1.00 32.98           C  
ATOM    646  O   ASP L  85      32.228   8.746  46.978  1.00 37.20           O  
ATOM    647  N   ASP L  86      33.662   9.725  48.420  1.00 35.14           N  
ATOM    648  CA  ASP L  86      33.756  10.997  47.764  1.00 33.97           C  
ATOM    649  CB  ASP L  86      34.531  12.026  48.601  1.00 34.91           C  
ATOM    650  CG  ASP L  86      33.667  12.335  49.814  1.00 38.11           C  
ATOM    651  OD1 ASP L  86      32.467  11.949  49.792  1.00 36.85           O  
ATOM    652  OD2 ASP L  86      34.188  12.956  50.776  1.00 35.74           O1-
ATOM    653  C   ASP L  86      34.392  10.908  46.405  1.00 33.46           C  
ATOM    654  O   ASP L  86      34.249  11.839  45.616  1.00 33.32           O  
ATOM    655  N   VAL L  87      35.156   9.843  46.088  1.00 35.28           N  
ATOM    656  CA  VAL L  87      35.786   9.820  44.793  1.00 34.79           C  
ATOM    657  CB  VAL L  87      36.629   8.592  44.559  1.00 33.34           C  
ATOM    658  CG1 VAL L  87      35.734   7.341  44.553  1.00 41.93           C  
ATOM    659  CG2 VAL L  87      37.430   8.791  43.264  1.00 42.86           C  
ATOM    660  C   VAL L  87      34.722   9.902  43.737  1.00 32.84           C  
ATOM    661  O   VAL L  87      33.806   9.080  43.684  1.00 32.98           O  
ATOM    662  N   ALA L  88      34.819  10.926  42.861  1.00 27.96           N  
ATOM    663  CA  ALA L  88      33.829  11.107  41.834  1.00 27.72           C  
ATOM    664  CB  ALA L  88      32.399  11.236  42.384  1.00 26.86           C  
ATOM    665  C   ALA L  88      34.141  12.377  41.095  1.00 28.76           C  
ATOM    666  O   ALA L  88      35.161  13.020  41.341  1.00 31.28           O  
ATOM    667  N   THR L  89      33.268  12.748  40.134  1.00 29.51           N  
ATOM    668  CA  THR L  89      33.425  13.963  39.379  1.00 28.90           C  
ATOM    669  CB  THR L  89      33.225  13.779  37.901  1.00 29.74           C  
ATOM    670  OG1 THR L  89      34.142  12.821  37.395  1.00 33.26           O  
ATOM    671  CG2 THR L  89      33.438  15.131  37.198  1.00 28.59           C  
ATOM    672  C   THR L  89      32.350  14.899  39.858  1.00 29.78           C  
ATOM    673  O   THR L  89      31.223  14.472  40.107  1.00 32.04           O  
ATOM    674  N   TYR L  90      32.665  16.207  39.996  1.00 31.88           N  
ATOM    675  CA  TYR L  90      31.705  17.137  40.536  1.00 29.76           C  
ATOM    676  CB  TYR L  90      32.205  17.853  41.804  1.00 25.83           C  
ATOM    677  CG  TYR L  90      32.395  16.839  42.880  1.00 27.17           C  
ATOM    678  CD1 TYR L  90      33.557  16.104  42.960  1.00 27.54           C  
ATOM    679  CD2 TYR L  90      31.408  16.630  43.813  1.00 27.41           C  
ATOM    680  CE1 TYR L  90      33.731  15.172  43.956  1.00 27.14           C  
ATOM    681  CE2 TYR L  90      31.575  15.701  44.812  1.00 25.47           C  
ATOM    682  CZ  TYR L  90      32.735  14.970  44.882  1.00 27.92           C  
ATOM    683  OH  TYR L  90      32.902  14.018  45.908  1.00 28.94           O  
ATOM    684  C   TYR L  90      31.415  18.213  39.527  1.00 29.16           C  
ATOM    685  O   TYR L  90      32.315  18.676  38.828  1.00 28.62           O  
ATOM    686  N   TYR L  91      30.131  18.642  39.432  1.00 29.26           N  
ATOM    687  CA  TYR L  91      29.760  19.639  38.461  1.00 31.74           C  
ATOM    688  CB  TYR L  91      28.822  19.140  37.344  1.00 32.60           C  
ATOM    689  CG  TYR L  91      29.442  18.051  36.538  1.00 31.21           C  
ATOM    690  CD1 TYR L  91      30.337  18.335  35.533  1.00 31.86           C  
ATOM    691  CD2 TYR L  91      29.124  16.737  36.785  1.00 31.70           C  
ATOM    692  CE1 TYR L  91      30.901  17.327  34.788  1.00 32.16           C  
ATOM    693  CE2 TYR L  91      29.685  15.725  36.041  1.00 35.10           C  
ATOM    694  CZ  TYR L  91      30.577  16.019  35.039  1.00 35.13           C  
ATOM    695  OH  TYR L  91      31.157  14.987  34.270  1.00 35.06           O  
ATOM    696  C   TYR L  91      28.972  20.748  39.110  1.00 31.45           C  
ATOM    697  O   TYR L  91      28.199  20.529  40.042  1.00 34.12           O  
ATOM    698  N   CYS L  92      29.159  21.987  38.603  1.00 30.22           N  
ATOM    699  CA  CYS L  92      28.388  23.123  39.026  1.00 30.54           C  
ATOM    700  CB  CYS L  92      29.236  24.390  39.325  1.00 29.81           C  
ATOM    701  SG  CYS L  92      30.355  24.880  37.971  1.00 36.57           S  
ATOM    702  C   CYS L  92      27.444  23.416  37.893  1.00 28.73           C  
ATOM    703  O   CYS L  92      27.761  23.143  36.736  1.00 27.27           O  
ATOM    704  N   GLN L  93      26.234  23.932  38.200  1.00 27.48           N  
ATOM    705  CA  GLN L  93      25.268  24.228  37.172  1.00 27.06           C  
ATOM    706  CB  GLN L  93      24.110  23.226  37.090  1.00 25.88           C  
ATOM    707  CG  GLN L  93      23.055  23.680  36.078  1.00 26.53           C  
ATOM    708  CD  GLN L  93      21.692  23.164  36.517  1.00 28.39           C  
ATOM    709  OE1 GLN L  93      21.583  22.153  37.207  1.00 30.57           O  
ATOM    710  NE2 GLN L  93      20.615  23.897  36.129  1.00 28.60           N  
ATOM    711  C   GLN L  93      24.565  25.500  37.538  1.00 27.44           C  
ATOM    712  O   GLN L  93      24.193  25.699  38.693  1.00 28.15           O  
ATOM    713  N   GLN L  94      24.313  26.377  36.547  1.00 29.86           N  
ATOM    714  CA  GLN L  94      23.642  27.617  36.827  1.00 29.14           C  
ATOM    715  CB  GLN L  94      24.381  28.844  36.256  1.00 29.40           C  
ATOM    716  CG  GLN L  94      24.513  28.851  34.729  1.00 31.89           C  
ATOM    717  CD  GLN L  94      23.226  29.394  34.125  1.00 34.12           C  
ATOM    718  OE1 GLN L  94      22.407  29.989  34.821  1.00 36.48           O  
ATOM    719  NE2 GLN L  94      23.043  29.201  32.792  1.00 34.37           N  
ATOM    720  C   GLN L  94      22.266  27.568  36.236  1.00 29.83           C  
ATOM    721  O   GLN L  94      22.051  26.966  35.184  1.00 29.65           O  
ATOM    722  N   SER L  95      21.242  28.218  36.842  1.00 35.96           N  
ATOM    723  CA  SER L  95      19.982  28.291  36.133  1.00 37.52           C  
ATOM    724  CB  SER L  95      18.957  27.240  36.591  1.00 37.71           C  
ATOM    725  OG  SER L  95      18.633  27.430  37.958  1.00 38.71           O  
ATOM    726  C   SER L  95      19.390  29.655  36.350  1.00 39.70           C  
ATOM    727  O   SER L  95      18.189  29.803  36.578  1.00 38.74           O  
ATOM    728  N   ASN L  96      20.244  30.694  36.322  1.00 40.33           N  
ATOM    729  CA  ASN L  96      19.817  32.059  36.450  1.00 44.33           C  
ATOM    730  CB  ASN L  96      20.965  32.996  36.852  1.00 45.76           C  
ATOM    731  CG  ASN L  96      20.369  34.345  37.231  1.00 54.80           C  
ATOM    732  OD1 ASN L  96      19.153  34.528  37.223  1.00 55.73           O  
ATOM    733  ND2 ASN L  96      21.253  35.323  37.564  1.00 53.82           N  
ATOM    734  C   ASN L  96      19.281  32.533  35.139  1.00 47.83           C  
ATOM    735  O   ASN L  96      18.275  33.243  35.091  1.00 47.79           O  
ATOM    736  N   GLU L  97      19.973  32.156  34.039  1.00 48.45           N  
ATOM    737  CA  GLU L  97      19.583  32.593  32.729  1.00 49.93           C  
ATOM    738  CB  GLU L  97      20.511  33.644  32.095  1.00 52.71           C  
ATOM    739  CG  GLU L  97      20.451  35.030  32.727  1.00 60.33           C  
ATOM    740  CD  GLU L  97      21.426  35.908  31.956  1.00 68.57           C  
ATOM    741  OE1 GLU L  97      21.942  35.433  30.910  1.00 68.63           O  
ATOM    742  OE2 GLU L  97      21.654  37.070  32.390  1.00 64.95           O1-
ATOM    743  C   GLU L  97      19.656  31.424  31.802  1.00 50.83           C  
ATOM    744  O   GLU L  97      20.478  30.527  31.978  1.00 52.48           O  
ATOM    745  N   ASP L  98      18.772  31.404  30.785  1.00 49.04           N  
ATOM    746  CA  ASP L  98      18.814  30.357  29.808  1.00 48.36           C  
ATOM    747  CB  ASP L  98      17.517  30.212  28.989  1.00 51.69           C  
ATOM    748  CG  ASP L  98      16.438  29.609  29.877  1.00 56.12           C  
ATOM    749  OD1 ASP L  98      16.709  28.562  30.522  1.00 58.56           O  
ATOM    750  OD2 ASP L  98      15.325  30.195  29.925  1.00 58.13           O1-
ATOM    751  C   ASP L  98      19.902  30.700  28.844  1.00 49.65           C  
ATOM    752  O   ASP L  98      20.227  31.873  28.650  1.00 51.72           O  
ATOM    753  N   PRO L  99      20.488  29.703  28.236  1.00 44.34           N  
ATOM    754  CA  PRO L  99      20.153  28.335  28.529  1.00 40.90           C  
ATOM    755  CD  PRO L  99      20.977  29.859  26.878  1.00 42.40           C  
ATOM    756  CB  PRO L  99      20.501  27.527  27.278  1.00 42.65           C  
ATOM    757  CG  PRO L  99      21.428  28.449  26.469  1.00 42.90           C  
ATOM    758  C   PRO L  99      20.901  27.889  29.745  1.00 40.01           C  
ATOM    759  O   PRO L  99      21.886  28.533  30.107  1.00 38.61           O  
ATOM    760  N   ARG L 100      20.461  26.793  30.392  1.00 38.84           N  
ATOM    761  CA  ARG L 100      21.164  26.342  31.555  1.00 38.34           C  
ATOM    762  CB  ARG L 100      20.334  25.446  32.494  1.00 36.97           C  
ATOM    763  CG  ARG L 100      19.692  24.229  31.837  1.00 42.82           C  
ATOM    764  CD  ARG L 100      18.761  23.481  32.791  1.00 48.32           C  
ATOM    765  NE  ARG L 100      18.292  24.464  33.812  1.00 52.27           N  
ATOM    766  CZ  ARG L 100      17.239  25.292  33.553  1.00 50.90           C  
ATOM    767  NH1 ARG L 100      16.609  25.242  32.344  1.00 46.93           N1+
ATOM    768  NH2 ARG L 100      16.819  26.177  34.505  1.00 39.73           N  
ATOM    769  C   ARG L 100      22.437  25.675  31.137  1.00 39.16           C  
ATOM    770  O   ARG L 100      22.524  25.096  30.056  1.00 37.74           O  
ATOM    771  N   THR L 101      23.475  25.778  31.998  1.00 31.69           N  
ATOM    772  CA  THR L 101      24.787  25.311  31.654  1.00 31.09           C  
ATOM    773  CB  THR L 101      25.691  26.407  31.176  1.00 31.89           C  
ATOM    774  OG1 THR L 101      25.772  27.436  32.151  1.00 32.78           O  
ATOM    775  CG2 THR L 101      25.140  26.962  29.854  1.00 31.57           C  
ATOM    776  C   THR L 101      25.442  24.653  32.831  1.00 29.54           C  
ATOM    777  O   THR L 101      25.128  24.940  33.986  1.00 30.70           O  
ATOM    778  N   PHE L 102      26.389  23.734  32.541  1.00 29.12           N  
ATOM    779  CA  PHE L 102      27.125  23.014  33.545  1.00 27.37           C  
ATOM    780  CB  PHE L 102      27.033  21.479  33.416  1.00 25.49           C  
ATOM    781  CG  PHE L 102      25.658  20.982  33.726  1.00 26.84           C  
ATOM    782  CD1 PHE L 102      24.665  20.976  32.772  1.00 27.20           C  
ATOM    783  CD2 PHE L 102      25.364  20.496  34.978  1.00 25.24           C  
ATOM    784  CE1 PHE L 102      23.405  20.502  33.065  1.00 24.54           C  
ATOM    785  CE2 PHE L 102      24.107  20.021  35.276  1.00 24.04           C  
ATOM    786  CZ  PHE L 102      23.119  20.026  34.321  1.00 22.82           C  
ATOM    787  C   PHE L 102      28.576  23.347  33.364  1.00 28.70           C  
ATOM    788  O   PHE L 102      28.994  23.812  32.306  1.00 33.11           O  
ATOM    789  N   GLY L 103      29.386  23.129  34.420  1.00 28.35           N  
ATOM    790  CA  GLY L 103      30.793  23.406  34.354  1.00 27.70           C  
ATOM    791  C   GLY L 103      31.477  22.236  33.717  1.00 30.35           C  
ATOM    792  O   GLY L 103      30.850  21.232  33.387  1.00 34.32           O  
ATOM    793  N   GLY L 104      32.807  22.357  33.535  1.00 33.27           N  
ATOM    794  CA  GLY L 104      33.621  21.351  32.910  1.00 33.49           C  
ATOM    795  C   GLY L 104      33.633  20.097  33.734  1.00 34.73           C  
ATOM    796  O   GLY L 104      33.650  18.993  33.194  1.00 33.95           O  
ATOM    797  N   GLY L 105      33.656  20.235  35.073  1.00 32.49           N  
ATOM    798  CA  GLY L 105      33.687  19.081  35.925  1.00 32.69           C  
ATOM    799  C   GLY L 105      35.052  18.963  36.528  1.00 34.00           C  
ATOM    800  O   GLY L 105      36.050  19.358  35.926  1.00 34.06           O  
ATOM    801  N   THR L 106      35.113  18.425  37.765  1.00 37.96           N  
ATOM    802  CA  THR L 106      36.370  18.235  38.432  1.00 39.48           C  
ATOM    803  CB  THR L 106      36.562  19.175  39.585  1.00 36.53           C  
ATOM    804  OG1 THR L 106      36.469  20.519  39.137  1.00 36.97           O  
ATOM    805  CG2 THR L 106      37.947  18.926  40.203  1.00 36.98           C  
ATOM    806  C   THR L 106      36.393  16.837  38.977  1.00 39.93           C  
ATOM    807  O   THR L 106      35.476  16.420  39.685  1.00 38.73           O  
ATOM    808  N   LYS L 107      37.455  16.064  38.673  1.00 38.03           N  
ATOM    809  CA  LYS L 107      37.500  14.719  39.172  1.00 37.74           C  
ATOM    810  CB  LYS L 107      38.091  13.691  38.185  1.00 41.58           C  
ATOM    811  CG  LYS L 107      38.103  12.264  38.742  1.00 44.87           C  
ATOM    812  CD  LYS L 107      38.291  11.168  37.688  1.00 50.83           C  
ATOM    813  CE  LYS L 107      36.978  10.506  37.261  1.00 53.49           C  
ATOM    814  NZ  LYS L 107      37.246   9.368  36.351  1.00 52.31           N1+
ATOM    815  C   LYS L 107      38.323  14.718  40.421  1.00 36.14           C  
ATOM    816  O   LYS L 107      39.419  15.277  40.466  1.00 38.87           O  
ATOM    817  N   LEU L 108      37.785  14.079  41.475  1.00 35.00           N  
ATOM    818  CA  LEU L 108      38.396  14.014  42.771  1.00 37.02           C  
ATOM    819  CB  LEU L 108      37.348  14.159  43.893  1.00 34.51           C  
ATOM    820  CG  LEU L 108      37.899  14.103  45.330  1.00 34.60           C  
ATOM    821  CD1 LEU L 108      38.781  15.317  45.654  1.00 32.85           C  
ATOM    822  CD2 LEU L 108      36.757  13.909  46.339  1.00 35.37           C  
ATOM    823  C   LEU L 108      39.012  12.659  42.946  1.00 39.24           C  
ATOM    824  O   LEU L 108      38.325  11.642  42.863  1.00 39.64           O  
ATOM    825  N   GLU L 109      40.336  12.614  43.198  1.00 44.24           N  
ATOM    826  CA  GLU L 109      40.992  11.363  43.452  1.00 43.55           C  
ATOM    827  CB  GLU L 109      42.313  11.144  42.691  1.00 53.24           C  
ATOM    828  CG  GLU L 109      42.183  10.918  41.187  1.00 58.56           C  
ATOM    829  CD  GLU L 109      43.590  10.665  40.661  1.00 64.39           C  
ATOM    830  OE1 GLU L 109      44.378  10.007  41.391  1.00 65.65           O  
ATOM    831  OE2 GLU L 109      43.901  11.127  39.531  1.00 64.58           O1-
ATOM    832  C   GLU L 109      41.384  11.381  44.892  1.00 42.90           C  
ATOM    833  O   GLU L 109      41.761  12.420  45.430  1.00 47.57           O  
ATOM    834  N   ILE L 110      41.316  10.213  45.555  1.00 44.47           N  
ATOM    835  CA  ILE L 110      41.638  10.164  46.948  1.00 44.87           C  
ATOM    836  CB  ILE L 110      40.663   9.345  47.741  1.00 37.00           C  
ATOM    837  CG1 ILE L 110      39.266   9.979  47.630  1.00 38.65           C  
ATOM    838  CG2 ILE L 110      41.174   9.227  49.185  1.00 40.77           C  
ATOM    839  CD1 ILE L 110      38.137   9.078  48.117  1.00 34.29           C  
ATOM    840  C   ILE L 110      42.990   9.552  47.083  1.00 46.27           C  
ATOM    841  O   ILE L 110      43.294   8.550  46.438  1.00 42.75           O  
ATOM    842  N   LYS L 111      43.858  10.182  47.898  1.00 44.54           N  
ATOM    843  CA  LYS L 111      45.173   9.662  48.119  1.00 43.28           C  
ATOM    844  CB  LYS L 111      46.172  10.699  48.665  1.00 44.38           C  
ATOM    845  CG  LYS L 111      46.618  11.737  47.632  1.00 48.88           C  
ATOM    846  CD  LYS L 111      47.457  12.876  48.218  1.00 52.77           C  
ATOM    847  CE  LYS L 111      48.098  13.764  47.150  1.00 56.89           C  
ATOM    848  NZ  LYS L 111      48.919  14.819  47.785  1.00 58.98           N1+
ATOM    849  C   LYS L 111      45.038   8.569  49.169  1.00 42.47           C  
ATOM    850  O   LYS L 111      44.571   8.887  50.295  1.00 40.53           O  
ATOM    851  OXT LYS L 111      45.400   7.402  48.861  1.00  0.00           O1-
TER     852      LYS L 111 
ATOM    853  N   GLU H 112       8.371   6.258  46.434  1.00 60.59           N1+
ATOM    854  CA  GLU H 112       9.688   6.659  45.893  1.00 58.27           C  
ATOM    855  CB  GLU H 112      10.706   5.523  46.102  1.00 59.76           C  
ATOM    856  CG  GLU H 112      10.268   4.188  45.500  0.80 55.91           C  
ATOM    857  CD  GLU H 112      11.257   3.120  45.947  0.80 60.51           C  
ATOM    858  OE1 GLU H 112      12.177   3.458  46.739  0.50 38.23           O  
ATOM    859  OE2 GLU H 112      11.102   1.950  45.505  0.75 68.07           O1-
ATOM    860  C   GLU H 112       9.581   7.008  44.446  1.00 54.20           C  
ATOM    861  O   GLU H 112       8.974   6.286  43.656  1.00 55.43           O  
ATOM    862  N   VAL H 113      10.161   8.163  44.069  1.00 49.72           N  
ATOM    863  CA  VAL H 113      10.081   8.610  42.709  1.00 46.56           C  
ATOM    864  CB  VAL H 113      10.394  10.068  42.513  1.00 40.59           C  
ATOM    865  CG1 VAL H 113       9.245  10.896  43.095  1.00 39.15           C  
ATOM    866  CG2 VAL H 113      11.738  10.379  43.182  1.00 38.68           C  
ATOM    867  C   VAL H 113      11.016   7.815  41.862  1.00 45.60           C  
ATOM    868  O   VAL H 113      12.137   7.505  42.267  1.00 42.46           O  
ATOM    869  N   GLN H 114      10.548   7.466  40.645  1.00 42.86           N  
ATOM    870  CA  GLN H 114      11.308   6.649  39.744  1.00 42.11           C  
ATOM    871  CB  GLN H 114      10.750   5.218  39.641  1.00 50.37           C  
ATOM    872  CG  GLN H 114      10.917   4.358  40.892  1.00 58.30           C  
ATOM    873  CD  GLN H 114      12.069   3.398  40.641  1.00 63.28           C  
ATOM    874  OE1 GLN H 114      12.114   2.729  39.610  1.00 66.51           O  
ATOM    875  NE2 GLN H 114      13.021   3.318  41.605  1.00 65.97           N  
ATOM    876  C   GLN H 114      11.195   7.196  38.354  1.00 39.75           C  
ATOM    877  O   GLN H 114      10.118   7.594  37.912  1.00 41.96           O  
ATOM    878  N   LEU H 115      12.332   7.223  37.629  1.00 35.92           N  
ATOM    879  CA  LEU H 115      12.329   7.616  36.250  1.00 35.45           C  
ATOM    880  CB  LEU H 115      13.184   8.861  35.975  1.00 35.72           C  
ATOM    881  CG  LEU H 115      12.680  10.125  36.691  1.00 34.55           C  
ATOM    882  CD1 LEU H 115      13.574  11.335  36.379  1.00 32.51           C  
ATOM    883  CD2 LEU H 115      11.201  10.392  36.375  1.00 31.58           C  
ATOM    884  C   LEU H 115      12.964   6.493  35.489  1.00 36.77           C  
ATOM    885  O   LEU H 115      14.175   6.286  35.583  1.00 38.79           O  
ATOM    886  N   GLN H 116      12.169   5.747  34.693  1.00 38.63           N  
ATOM    887  CA  GLN H 116      12.751   4.653  33.971  1.00 37.39           C  
ATOM    888  CB  GLN H 116      11.974   3.335  34.029  1.00 43.13           C  
ATOM    889  CG  GLN H 116      12.066   2.627  35.375  1.00 50.49           C  
ATOM    890  CD  GLN H 116      11.589   1.206  35.140  1.00 57.05           C  
ATOM    891  OE1 GLN H 116      11.746   0.661  34.048  1.00 57.69           O  
ATOM    892  NE2 GLN H 116      10.991   0.584  36.190  1.00 58.31           N  
ATOM    893  C   GLN H 116      12.847   5.014  32.531  1.00 34.85           C  
ATOM    894  O   GLN H 116      11.857   5.362  31.889  1.00 33.60           O  
ATOM    895  N   GLN H 117      14.070   4.918  31.985  1.00 31.25           N  
ATOM    896  CA  GLN H 117      14.276   5.265  30.615  1.00 31.74           C  
ATOM    897  CB  GLN H 117      15.551   6.091  30.380  1.00 30.72           C  
ATOM    898  CG  GLN H 117      15.477   7.454  31.075  1.00 28.62           C  
ATOM    899  CD  GLN H 117      16.758   8.228  30.811  1.00 29.64           C  
ATOM    900  OE1 GLN H 117      17.228   8.967  31.674  1.00 31.58           O  
ATOM    901  NE2 GLN H 117      17.337   8.077  29.592  1.00 25.42           N  
ATOM    902  C   GLN H 117      14.326   4.019  29.793  1.00 33.56           C  
ATOM    903  O   GLN H 117      14.517   2.918  30.307  1.00 36.46           O  
ATOM    904  N   SER H 118      14.135   4.186  28.470  1.00 36.29           N  
ATOM    905  CA  SER H 118      14.116   3.091  27.547  1.00 34.48           C  
ATOM    906  CB  SER H 118      13.627   3.490  26.143  1.00 32.89           C  
ATOM    907  OG  SER H 118      14.509   4.445  25.574  1.00 39.46           O  
ATOM    908  C   SER H 118      15.503   2.539  27.429  1.00 33.92           C  
ATOM    909  O   SER H 118      16.458   3.102  27.960  1.00 36.45           O  
ATOM    910  N   GLY H 119      15.636   1.389  26.736  1.00 30.67           N  
ATOM    911  CA  GLY H 119      16.901   0.719  26.615  1.00 29.15           C  
ATOM    912  C   GLY H 119      17.726   1.368  25.544  1.00 30.33           C  
ATOM    913  O   GLY H 119      17.283   2.261  24.824  1.00 34.31           O  
ATOM    914  N   PRO H 120      18.936   0.878  25.442  1.00 31.83           N  
ATOM    915  CA  PRO H 120      19.940   1.367  24.528  1.00 32.25           C  
ATOM    916  CD  PRO H 120      19.268  -0.434  25.970  1.00 33.51           C  
ATOM    917  CB  PRO H 120      21.165   0.493  24.781  1.00 33.86           C  
ATOM    918  CG  PRO H 120      20.553  -0.847  25.233  1.00 33.70           C  
ATOM    919  C   PRO H 120      19.487   1.247  23.106  1.00 33.34           C  
ATOM    920  O   PRO H 120      18.728   0.330  22.795  1.00 36.75           O  
ATOM    921  N   GLU H 121      19.938   2.166  22.223  1.00 30.89           N  
ATOM    922  CA  GLU H 121      19.517   2.092  20.853  1.00 31.71           C  
ATOM    923  CB  GLU H 121      18.518   3.195  20.457  1.00 36.24           C  
ATOM    924  CG  GLU H 121      17.152   3.068  21.141  1.00 41.55           C  
ATOM    925  CD  GLU H 121      16.390   1.918  20.494  1.00 47.32           C  
ATOM    926  OE1 GLU H 121      16.236   1.941  19.243  1.00 49.28           O  
ATOM    927  OE2 GLU H 121      15.951   1.002  21.239  1.00 50.18           O1-
ATOM    928  C   GLU H 121      20.701   2.218  19.938  1.00 33.58           C  
ATOM    929  O   GLU H 121      21.629   2.994  20.178  1.00 32.66           O  
ATOM    930  N   LEU H 122      20.687   1.416  18.854  1.00 36.43           N  
ATOM    931  CA  LEU H 122      21.678   1.471  17.819  1.00 35.87           C  
ATOM    932  CB  LEU H 122      22.184   0.082  17.392  1.00 34.41           C  
ATOM    933  CG  LEU H 122      23.238   0.114  16.272  1.00 35.88           C  
ATOM    934  CD1 LEU H 122      24.532   0.804  16.732  1.00 35.66           C  
ATOM    935  CD2 LEU H 122      23.478  -1.287  15.693  1.00 36.82           C  
ATOM    936  C   LEU H 122      20.962   2.053  16.648  1.00 37.39           C  
ATOM    937  O   LEU H 122      19.940   1.520  16.212  1.00 37.49           O  
ATOM    938  N   VAL H 123      21.482   3.166  16.099  1.00 37.12           N  
ATOM    939  CA  VAL H 123      20.740   3.831  15.071  1.00 37.48           C  
ATOM    940  CB  VAL H 123      20.232   5.148  15.577  1.00 38.45           C  
ATOM    941  CG1 VAL H 123      19.447   5.856  14.483  1.00 27.00           C  
ATOM    942  CG2 VAL H 123      19.409   4.898  16.843  1.00 25.46           C  
ATOM    943  C   VAL H 123      21.650   4.097  13.913  1.00 38.22           C  
ATOM    944  O   VAL H 123      22.831   4.394  14.091  1.00 37.44           O  
ATOM    945  N   LYS H 124      21.103   3.992  12.682  1.00 36.48           N  
ATOM    946  CA  LYS H 124      21.842   4.228  11.474  1.00 38.17           C  
ATOM    947  CB  LYS H 124      21.130   3.680  10.223  1.00 47.08           C  
ATOM    948  CG  LYS H 124      20.848   2.175  10.267  1.00 54.17           C  
ATOM    949  CD  LYS H 124      22.097   1.290  10.328  1.00 61.54           C  
ATOM    950  CE  LYS H 124      21.781  -0.201  10.459  1.00 64.36           C  
ATOM    951  NZ  LYS H 124      21.153  -0.702   9.215  1.00 64.59           N1+
ATOM    952  C   LYS H 124      21.936   5.712  11.314  1.00 36.86           C  
ATOM    953  O   LYS H 124      21.066   6.447  11.773  1.00 39.43           O  
ATOM    954  N   PRO H 125      22.965   6.189  10.674  1.00 38.60           N  
ATOM    955  CA  PRO H 125      23.103   7.609  10.524  1.00 39.00           C  
ATOM    956  CD  PRO H 125      24.248   5.505  10.662  1.00 36.46           C  
ATOM    957  CB  PRO H 125      24.534   7.840  10.041  1.00 34.28           C  
ATOM    958  CG  PRO H 125      25.305   6.622  10.584  1.00 36.27           C  
ATOM    959  C   PRO H 125      22.065   8.131   9.586  1.00 40.24           C  
ATOM    960  O   PRO H 125      21.666   7.408   8.674  1.00 40.07           O  
ATOM    961  N   GLY H 126      21.602   9.375   9.811  1.00 39.25           N  
ATOM    962  CA  GLY H 126      20.671  10.000   8.921  1.00 36.72           C  
ATOM    963  C   GLY H 126      19.276   9.672   9.344  1.00 38.21           C  
ATOM    964  O   GLY H 126      18.322  10.277   8.856  1.00 38.69           O  
ATOM    965  N   THR H 127      19.108   8.710  10.267  1.00 36.23           N  
ATOM    966  CA  THR H 127      17.771   8.369  10.653  1.00 35.86           C  
ATOM    967  CB  THR H 127      17.526   6.890  10.679  1.00 36.23           C  
ATOM    968  OG1 THR H 127      16.148   6.623  10.859  1.00 57.68           O  
ATOM    969  CG2 THR H 127      18.334   6.254  11.803  1.00 56.10           C  
ATOM    970  C   THR H 127      17.460   9.013  11.975  1.00 37.54           C  
ATOM    971  O   THR H 127      18.151   9.943  12.386  1.00 40.34           O  
ATOM    972  N   SER H 128      16.382   8.571  12.665  1.00 38.65           N  
ATOM    973  CA  SER H 128      16.029   9.218  13.903  1.00 38.39           C  
ATOM    974  CB  SER H 128      14.874  10.222  13.754  1.00 39.22           C  
ATOM    975  OG  SER H 128      13.685   9.545  13.379  1.00 39.38           O  
ATOM    976  C   SER H 128      15.597   8.198  14.914  1.00 37.16           C  
ATOM    977  O   SER H 128      15.262   7.063  14.579  1.00 36.45           O  
ATOM    978  N   VAL H 129      15.610   8.589  16.209  1.00 39.11           N  
ATOM    979  CA  VAL H 129      15.209   7.691  17.253  1.00 39.56           C  
ATOM    980  CB  VAL H 129      16.375   7.096  17.994  1.00 34.35           C  
ATOM    981  CG1 VAL H 129      17.110   8.205  18.756  1.00 35.31           C  
ATOM    982  CG2 VAL H 129      15.866   5.964  18.893  1.00 33.02           C  
ATOM    983  C   VAL H 129      14.347   8.442  18.226  1.00 39.65           C  
ATOM    984  O   VAL H 129      14.424   9.667  18.331  1.00 35.72           O  
ATOM    985  N   LYS H 130      13.464   7.714  18.942  1.00 34.08           N  
ATOM    986  CA  LYS H 130      12.603   8.335  19.911  1.00 32.01           C  
ATOM    987  CB  LYS H 130      11.121   8.278  19.497  1.00 35.25           C  
ATOM    988  CG  LYS H 130      10.197   9.203  20.290  1.00 36.81           C  
ATOM    989  CD  LYS H 130       8.863   9.441  19.580  1.00 37.80           C  
ATOM    990  CE  LYS H 130       7.966  10.489  20.241  1.00 40.21           C  
ATOM    991  NZ  LYS H 130       7.117   9.858  21.267  1.00 40.69           N1+
ATOM    992  C   LYS H 130      12.780   7.580  21.193  1.00 31.65           C  
ATOM    993  O   LYS H 130      12.496   6.386  21.265  1.00 34.42           O  
ATOM    994  N   MET H 131      13.250   8.277  22.248  1.00 33.46           N  
ATOM    995  CA  MET H 131      13.535   7.671  23.521  1.00 33.93           C  
ATOM    996  CB  MET H 131      14.798   8.240  24.183  1.00 34.22           C  
ATOM    997  CG  MET H 131      16.082   7.983  23.403  1.00 40.65           C  
ATOM    998  SD  MET H 131      17.531   8.868  24.044  1.00 52.66           S  
ATOM    999  CE  MET H 131      17.249  10.334  23.011  1.00 50.82           C  
ATOM   1000  C   MET H 131      12.421   7.999  24.464  1.00 31.54           C  
ATOM   1001  O   MET H 131      11.754   9.022  24.318  1.00 33.88           O  
ATOM   1002  N   SER H 132      12.210   7.138  25.482  1.00 32.59           N  
ATOM   1003  CA  SER H 132      11.128   7.351  26.403  1.00 33.76           C  
ATOM   1004  CB  SER H 132      10.092   6.215  26.396  1.00 33.46           C  
ATOM   1005  OG  SER H 132      10.687   5.012  26.859  1.00 37.67           O  
ATOM   1006  C   SER H 132      11.654   7.439  27.807  1.00 35.92           C  
ATOM   1007  O   SER H 132      12.784   7.047  28.090  1.00 35.49           O  
ATOM   1008  N   CYS H 133      10.834   8.008  28.718  1.00 32.36           N  
ATOM   1009  CA  CYS H 133      11.179   8.130  30.109  1.00 31.94           C  
ATOM   1010  CB  CYS H 133      11.851   9.495  30.411  1.00 32.58           C  
ATOM   1011  SG  CYS H 133      12.301   9.763  32.156  1.00 36.77           S  
ATOM   1012  C   CYS H 133       9.895   8.026  30.896  1.00 32.86           C  
ATOM   1013  O   CYS H 133       9.083   8.949  30.885  1.00 33.16           O  
ATOM   1014  N   LYS H 134       9.673   6.902  31.617  1.00 34.22           N  
ATOM   1015  CA  LYS H 134       8.438   6.758  32.348  0.90 34.12           C  
ATOM   1016  CB  LYS H 134       7.885   5.328  32.433  0.90 40.56           C  
ATOM   1017  CG  LYS H 134       6.577   5.304  33.229  0.90 47.23           C  
ATOM   1018  CD  LYS H 134       5.795   3.997  33.174  0.90 51.91           C  
ATOM   1019  CE  LYS H 134       4.632   3.950  34.168  0.90 54.56           C  
ATOM   1020  NZ  LYS H 134       3.635   4.993  33.838  0.90 55.89           N1+
ATOM   1021  C   LYS H 134       8.630   7.214  33.763  1.00 36.00           C  
ATOM   1022  O   LYS H 134       9.609   6.867  34.421  1.00 39.82           O  
ATOM   1023  N   ALA H 135       7.658   7.986  34.287  1.00 41.92           N  
ATOM   1024  CA  ALA H 135       7.780   8.516  35.614  1.00 39.86           C  
ATOM   1025  CB  ALA H 135       7.562  10.037  35.684  1.00 33.79           C  
ATOM   1026  C   ALA H 135       6.756   7.879  36.495  1.00 41.74           C  
ATOM   1027  O   ALA H 135       5.698   7.453  36.035  1.00 36.21           O  
ATOM   1028  N   SER H 136       7.079   7.757  37.800  1.00 39.00           N  
ATOM   1029  CA  SER H 136       6.143   7.190  38.726  1.00 39.89           C  
ATOM   1030  CB  SER H 136       6.138   5.651  38.714  1.00 43.39           C  
ATOM   1031  OG  SER H 136       7.426   5.155  39.046  1.00 48.50           O  
ATOM   1032  C   SER H 136       6.514   7.645  40.101  1.00 39.23           C  
ATOM   1033  O   SER H 136       7.636   8.091  40.340  1.00 38.62           O  
ATOM   1034  N   GLY H 137       5.559   7.534  41.037  1.00 19.68           N  
ATOM   1035  CA  GLY H 137       5.833   7.884  42.395  1.00 18.96           C  
ATOM   1036  C   GLY H 137       5.337   9.269  42.658  1.00 18.69           C  
ATOM   1037  O   GLY H 137       5.145   9.647  43.812  1.00 19.78           O  
ATOM   1038  N   TYR H 138       5.112  10.075  41.602  1.00 21.23           N  
ATOM   1039  CA  TYR H 138       4.646  11.411  41.844  1.00 21.37           C  
ATOM   1040  CB  TYR H 138       5.776  12.451  41.971  1.00 21.92           C  
ATOM   1041  CG  TYR H 138       6.512  12.554  40.679  1.00 22.02           C  
ATOM   1042  CD1 TYR H 138       7.425  11.595  40.308  1.00 17.95           C  
ATOM   1043  CD2 TYR H 138       6.301  13.630  39.847  1.00 22.92           C  
ATOM   1044  CE1 TYR H 138       8.107  11.701  39.118  1.00 14.29           C  
ATOM   1045  CE2 TYR H 138       6.980  13.742  38.658  1.00 19.42           C  
ATOM   1046  CZ  TYR H 138       7.883  12.775  38.291  1.00 16.03           C  
ATOM   1047  OH  TYR H 138       8.581  12.887  37.069  1.00 19.81           O  
ATOM   1048  C   TYR H 138       3.728  11.825  40.735  1.00 22.55           C  
ATOM   1049  O   TYR H 138       3.426  11.042  39.833  1.00 24.73           O  
ATOM   1050  N   THR H 139       3.236  13.083  40.800  1.00 19.52           N  
ATOM   1051  CA  THR H 139       2.334  13.589  39.808  1.00 17.06           C  
ATOM   1052  CB  THR H 139       1.435  14.677  40.322  1.00 17.75           C  
ATOM   1053  OG1 THR H 139       0.661  14.195  41.412  1.00 19.29           O  
ATOM   1054  CG2 THR H 139       0.509  15.138  39.184  1.00 18.75           C  
ATOM   1055  C   THR H 139       3.167  14.154  38.697  1.00 14.99           C  
ATOM   1056  O   THR H 139       3.856  15.162  38.850  1.00 14.32           O  
ATOM   1057  N   PHE H 140       3.062  13.507  37.524  1.00 20.03           N  
ATOM   1058  CA  PHE H 140       3.829  13.762  36.337  1.00 17.52           C  
ATOM   1059  CB  PHE H 140       3.431  12.782  35.213  1.00 18.38           C  
ATOM   1060  CG  PHE H 140       4.242  13.014  33.984  1.00 20.69           C  
ATOM   1061  CD1 PHE H 140       5.534  12.539  33.897  1.00 19.93           C  
ATOM   1062  CD2 PHE H 140       3.708  13.680  32.907  1.00 20.39           C  
ATOM   1063  CE1 PHE H 140       6.279  12.742  32.760  1.00 19.69           C  
ATOM   1064  CE2 PHE H 140       4.450  13.886  31.766  1.00 17.93           C  
ATOM   1065  CZ  PHE H 140       5.740  13.422  31.693  1.00 18.76           C  
ATOM   1066  C   PHE H 140       3.587  15.167  35.858  1.00 18.43           C  
ATOM   1067  O   PHE H 140       4.495  15.825  35.353  1.00 20.33           O  
ATOM   1068  N   THR H 141       2.339  15.650  35.979  1.00 19.81           N  
ATOM   1069  CA  THR H 141       1.942  16.953  35.509  1.00 20.36           C  
ATOM   1070  CB  THR H 141       0.457  17.161  35.562  1.00 20.42           C  
ATOM   1071  OG1 THR H 141      -0.008  17.065  36.900  1.00 21.27           O  
ATOM   1072  CG2 THR H 141      -0.223  16.099  34.682  1.00 23.30           C  
ATOM   1073  C   THR H 141       2.581  18.065  36.295  1.00 19.22           C  
ATOM   1074  O   THR H 141       2.820  19.145  35.759  1.00 20.89           O  
ATOM   1075  N   ASP H 142       2.833  17.839  37.598  1.00 27.76           N  
ATOM   1076  CA  ASP H 142       3.317  18.837  38.519  1.00 27.04           C  
ATOM   1077  CB  ASP H 142       3.294  18.364  39.983  1.00 24.51           C  
ATOM   1078  CG  ASP H 142       1.847  18.344  40.455  1.00 28.95           C  
ATOM   1079  OD1 ASP H 142       0.976  18.892  39.728  1.00 29.55           O  
ATOM   1080  OD2 ASP H 142       1.595  17.786  41.556  1.00 29.60           O1-
ATOM   1081  C   ASP H 142       4.712  19.311  38.236  1.00 27.75           C  
ATOM   1082  O   ASP H 142       5.029  20.458  38.554  1.00 28.63           O  
ATOM   1083  N   TYR H 143       5.597  18.465  37.670  1.00 14.40           N  
ATOM   1084  CA  TYR H 143       6.958  18.898  37.538  1.00  9.92           C  
ATOM   1085  CB  TYR H 143       7.959  17.994  38.278  1.00 11.82           C  
ATOM   1086  CG  TYR H 143       7.648  18.084  39.731  1.00 11.98           C  
ATOM   1087  CD1 TYR H 143       6.620  17.344  40.268  1.00 14.30           C  
ATOM   1088  CD2 TYR H 143       8.386  18.901  40.555  1.00 11.98           C  
ATOM   1089  CE1 TYR H 143       6.327  17.423  41.609  1.00 12.96           C  
ATOM   1090  CE2 TYR H 143       8.097  18.985  41.897  1.00 10.91           C  
ATOM   1091  CZ  TYR H 143       7.068  18.244  42.425  1.00 11.28           C  
ATOM   1092  OH  TYR H 143       6.770  18.328  43.801  1.00 16.20           O  
ATOM   1093  C   TYR H 143       7.356  18.894  36.108  1.00  9.44           C  
ATOM   1094  O   TYR H 143       6.863  18.125  35.287  1.00  9.87           O  
ATOM   1095  N   TYR H 144       8.274  19.814  35.787  1.00 28.04           N  
ATOM   1096  CA  TYR H 144       8.828  19.936  34.464  1.00 27.68           C  
ATOM   1097  CB  TYR H 144       9.635  21.232  34.252  1.00 30.16           C  
ATOM   1098  CG  TYR H 144       8.714  22.402  34.305  1.00 38.58           C  
ATOM   1099  CD1 TYR H 144       8.150  22.793  35.497  1.00 34.49           C  
ATOM   1100  CD2 TYR H 144       8.434  23.126  33.167  1.00 38.44           C  
ATOM   1101  CE1 TYR H 144       7.307  23.878  35.552  1.00 44.83           C  
ATOM   1102  CE2 TYR H 144       7.591  24.212  33.217  1.00 39.75           C  
ATOM   1103  CZ  TYR H 144       7.025  24.588  34.410  1.00 45.19           C  
ATOM   1104  OH  TYR H 144       6.160  25.702  34.464  1.00 45.91           O  
ATOM   1105  C   TYR H 144       9.797  18.810  34.254  1.00 27.30           C  
ATOM   1106  O   TYR H 144      10.433  18.351  35.201  1.00 30.03           O  
ATOM   1107  N   MET H 145       9.898  18.301  33.004  1.00 30.80           N  
ATOM   1108  CA  MET H 145      10.835  17.246  32.707  1.00 29.22           C  
ATOM   1109  CB  MET H 145      10.247  16.092  31.876  1.00 29.44           C  
ATOM   1110  CG  MET H 145       9.291  15.200  32.658  1.00 39.12           C  
ATOM   1111  SD  MET H 145      10.084  14.172  33.927  1.00 44.10           S  
ATOM   1112  CE  MET H 145      10.233  12.699  32.878  1.00 46.10           C  
ATOM   1113  C   MET H 145      11.941  17.816  31.875  1.00 28.83           C  
ATOM   1114  O   MET H 145      11.699  18.528  30.901  1.00 29.36           O  
ATOM   1115  N   HIS H 146      13.200  17.489  32.235  1.00 27.43           N  
ATOM   1116  CA  HIS H 146      14.323  18.021  31.517  1.00 27.01           C  
ATOM   1117  ND1 HIS H 146      14.505  21.185  32.363  1.00 27.74           N  
ATOM   1118  CG  HIS H 146      14.785  20.015  33.033  1.00 30.20           C  
ATOM   1119  CB  HIS H 146      15.337  18.779  32.389  1.00 28.29           C  
ATOM   1120  NE2 HIS H 146      14.020  21.546  34.499  1.00 28.05           N  
ATOM   1121  CD2 HIS H 146      14.482  20.253  34.335  1.00 27.68           C  
ATOM   1122  CE1 HIS H 146      14.050  22.066  33.288  1.00 28.15           C  
ATOM   1123  C   HIS H 146      15.091  16.901  30.883  1.00 28.14           C  
ATOM   1124  O   HIS H 146      15.022  15.749  31.312  1.00 28.06           O  
ATOM   1125  N   TRP H 147      15.844  17.228  29.810  1.00 28.22           N  
ATOM   1126  CA  TRP H 147      16.642  16.241  29.142  1.00 26.98           C  
ATOM   1127  CB  TRP H 147      16.133  15.916  27.728  1.00 25.56           C  
ATOM   1128  CG  TRP H 147      14.781  15.241  27.733  1.00 24.02           C  
ATOM   1129  CD2 TRP H 147      14.575  13.821  27.659  1.00 24.90           C  
ATOM   1130  CD1 TRP H 147      13.541  15.808  27.815  1.00 24.46           C  
ATOM   1131  NE1 TRP H 147      12.577  14.830  27.803  1.00 25.50           N  
ATOM   1132  CE2 TRP H 147      13.197  13.601  27.707  1.00 27.54           C  
ATOM   1133  CE3 TRP H 147      15.461  12.783  27.562  1.00 26.12           C  
ATOM   1134  CZ2 TRP H 147      12.682  12.337  27.659  1.00 26.86           C  
ATOM   1135  CZ3 TRP H 147      14.936  11.510  27.510  1.00 26.22           C  
ATOM   1136  CH2 TRP H 147      13.574  11.292  27.558  1.00 25.28           C  
ATOM   1137  C   TRP H 147      18.045  16.763  29.049  1.00 27.46           C  
ATOM   1138  O   TRP H 147      18.263  17.946  28.788  1.00 27.42           O  
ATOM   1139  N   VAL H 148      19.039  15.875  29.275  1.00 27.22           N  
ATOM   1140  CA  VAL H 148      20.419  16.280  29.267  1.00 27.01           C  
ATOM   1141  CB  VAL H 148      21.018  16.317  30.644  1.00 24.86           C  
ATOM   1142  CG1 VAL H 148      22.489  16.744  30.535  1.00 23.12           C  
ATOM   1143  CG2 VAL H 148      20.163  17.239  31.528  1.00 23.99           C  
ATOM   1144  C   VAL H 148      21.212  15.283  28.472  1.00 27.74           C  
ATOM   1145  O   VAL H 148      20.906  14.090  28.468  1.00 25.07           O  
ATOM   1146  N   LYS H 149      22.268  15.762  27.779  1.00 26.47           N  
ATOM   1147  CA  LYS H 149      23.096  14.907  26.970  1.00 27.68           C  
ATOM   1148  CB  LYS H 149      23.278  15.432  25.537  1.00 30.47           C  
ATOM   1149  CG  LYS H 149      24.263  14.616  24.696  1.00 31.08           C  
ATOM   1150  CD  LYS H 149      24.383  15.106  23.252  1.00 31.20           C  
ATOM   1151  CE  LYS H 149      25.534  14.460  22.477  1.00 34.03           C  
ATOM   1152  NZ  LYS H 149      25.604  15.030  21.115  1.00 37.28           N1+
ATOM   1153  C   LYS H 149      24.472  14.859  27.562  1.00 29.89           C  
ATOM   1154  O   LYS H 149      25.031  15.885  27.946  1.00 30.90           O  
ATOM   1155  N   GLN H 150      25.060  13.647  27.651  1.00 32.53           N  
ATOM   1156  CA  GLN H 150      26.392  13.528  28.172  1.00 36.34           C  
ATOM   1157  CB  GLN H 150      26.440  12.860  29.559  1.00 35.02           C  
ATOM   1158  CG  GLN H 150      27.854  12.727  30.126  1.00 35.30           C  
ATOM   1159  CD  GLN H 150      27.751  12.203  31.552  1.00 28.27           C  
ATOM   1160  OE1 GLN H 150      26.900  11.374  31.871  1.00 27.64           O  
ATOM   1161  NE2 GLN H 150      28.643  12.715  32.441  1.00 35.93           N  
ATOM   1162  C   GLN H 150      27.199  12.693  27.226  1.00 40.48           C  
ATOM   1163  O   GLN H 150      26.879  11.535  26.968  1.00 40.48           O  
ATOM   1164  N   SER H 151      28.287  13.274  26.682  1.00 44.79           N  
ATOM   1165  CA  SER H 151      29.109  12.537  25.770  1.00 50.29           C  
ATOM   1166  CB  SER H 151      29.868  13.429  24.771  1.00 54.23           C  
ATOM   1167  OG  SER H 151      30.545  14.474  25.450  1.00 64.26           O  
ATOM   1168  C   SER H 151      30.052  11.698  26.572  1.00 55.81           C  
ATOM   1169  O   SER H 151      30.218  11.894  27.772  1.00 60.16           O  
ATOM   1170  N   HIS H 152      30.712  10.738  25.902  0.80 49.28           N  
ATOM   1171  CA  HIS H 152      31.545   9.759  26.541  0.80 50.82           C  
ATOM   1172  ND1 HIS H 152      33.692  10.122  24.051  0.50 43.42           N  
ATOM   1173  CG  HIS H 152      32.563   9.351  24.230  0.75 57.02           C  
ATOM   1174  CB  HIS H 152      32.137   8.747  25.540  0.80 50.75           C  
ATOM   1175  NE2 HIS H 152      32.705   9.968  22.063  0.50 43.09           N  
ATOM   1176  CD2 HIS H 152      31.973   9.268  23.006  0.50 43.31           C  
ATOM   1177  CE1 HIS H 152      33.727  10.463  22.738  0.50 43.28           C  
ATOM   1178  C   HIS H 152      32.662  10.400  27.307  0.80 52.44           C  
ATOM   1179  O   HIS H 152      32.967   9.975  28.421  0.80 52.68           O  
ATOM   1180  N   GLY H 153      33.282  11.459  26.760  0.80 53.13           N  
ATOM   1181  CA  GLY H 153      34.405  12.086  27.398  0.80 53.74           C  
ATOM   1182  C   GLY H 153      33.973  12.551  28.733  0.80 55.71           C  
ATOM   1183  O   GLY H 153      34.776  12.610  29.657  0.80 56.85           O  
ATOM   1184  N   LYS H 154      32.698  12.963  28.820  1.00 70.76           N  
ATOM   1185  CA  LYS H 154      32.057  13.390  30.021  1.00 70.47           C  
ATOM   1186  CB  LYS H 154      32.610  12.801  31.332  1.00 68.44           C  
ATOM   1187  CG  LYS H 154      32.037  11.421  31.665  1.00 70.87           C  
ATOM   1188  CD  LYS H 154      32.584  10.836  32.968  1.00 74.56           C  
ATOM   1189  CE  LYS H 154      31.716   9.717  33.554  1.00 70.21           C  
ATOM   1190  NZ  LYS H 154      32.060   9.507  34.979  1.00 69.43           N1+
ATOM   1191  C   LYS H 154      32.077  14.872  30.091  1.00 67.54           C  
ATOM   1192  O   LYS H 154      33.123  15.510  30.056  1.00 64.59           O  
ATOM   1193  N   SER H 155      30.865  15.434  30.153  1.00 59.13           N  
ATOM   1194  CA  SER H 155      30.521  16.815  30.284  1.00 52.20           C  
ATOM   1195  CB  SER H 155      31.026  17.696  29.128  1.00 53.84           C  
ATOM   1196  OG  SER H 155      30.643  19.048  29.331  1.00 55.99           O  
ATOM   1197  C   SER H 155      29.035  16.729  30.167  1.00 46.42           C  
ATOM   1198  O   SER H 155      28.527  15.738  29.648  1.00 45.60           O  
ATOM   1199  N   LEU H 156      28.279  17.725  30.650  1.00 41.55           N  
ATOM   1200  CA  LEU H 156      26.850  17.603  30.553  1.00 35.59           C  
ATOM   1201  CB  LEU H 156      26.158  17.640  31.928  1.00 31.74           C  
ATOM   1202  CG  LEU H 156      26.444  16.408  32.809  1.00 31.41           C  
ATOM   1203  CD1 LEU H 156      25.837  16.572  34.211  1.00 31.84           C  
ATOM   1204  CD2 LEU H 156      25.959  15.115  32.132  1.00 30.60           C  
ATOM   1205  C   LEU H 156      26.321  18.762  29.766  1.00 35.22           C  
ATOM   1206  O   LEU H 156      26.850  19.868  29.856  1.00 32.89           O  
ATOM   1207  N   GLU H 157      25.274  18.527  28.941  1.00 33.65           N  
ATOM   1208  CA  GLU H 157      24.672  19.616  28.219  1.00 32.50           C  
ATOM   1209  CB  GLU H 157      25.154  19.768  26.761  1.00 34.55           C  
ATOM   1210  CG  GLU H 157      24.985  18.550  25.854  1.00 42.03           C  
ATOM   1211  CD  GLU H 157      25.693  18.889  24.545  1.00 49.47           C  
ATOM   1212  OE1 GLU H 157      26.533  19.828  24.556  1.00 52.45           O  
ATOM   1213  OE2 GLU H 157      25.410  18.219  23.516  1.00 51.18           O1-
ATOM   1214  C   GLU H 157      23.172  19.510  28.290  1.00 29.96           C  
ATOM   1215  O   GLU H 157      22.601  18.424  28.203  1.00 29.31           O  
ATOM   1216  N   TRP H 158      22.495  20.669  28.460  1.00 27.31           N  
ATOM   1217  CA  TRP H 158      21.067  20.715  28.647  1.00 26.72           C  
ATOM   1218  CB  TRP H 158      20.649  21.901  29.534  1.00 27.54           C  
ATOM   1219  CG  TRP H 158      19.168  22.085  29.745  1.00 27.85           C  
ATOM   1220  CD2 TRP H 158      18.411  23.169  29.186  1.00 27.48           C  
ATOM   1221  CD1 TRP H 158      18.301  21.361  30.508  1.00 26.79           C  
ATOM   1222  NE1 TRP H 158      17.049  21.927  30.462  1.00 24.27           N  
ATOM   1223  CE2 TRP H 158      17.105  23.043  29.652  1.00 26.91           C  
ATOM   1224  CE3 TRP H 158      18.779  24.192  28.359  1.00 28.39           C  
ATOM   1225  CZ2 TRP H 158      16.140  23.943  29.300  1.00 28.88           C  
ATOM   1226  CZ3 TRP H 158      17.802  25.091  27.996  1.00 28.82           C  
ATOM   1227  CH2 TRP H 158      16.508  24.969  28.459  1.00 29.20           C  
ATOM   1228  C   TRP H 158      20.381  20.858  27.318  1.00 26.73           C  
ATOM   1229  O   TRP H 158      20.698  21.753  26.540  1.00 27.15           O  
ATOM   1230  N   ILE H 159      19.493  19.893  26.988  1.00 26.34           N  
ATOM   1231  CA  ILE H 159      18.726  19.895  25.770  1.00 28.12           C  
ATOM   1232  CB  ILE H 159      18.248  18.522  25.419  1.00 27.76           C  
ATOM   1233  CG1 ILE H 159      19.461  17.596  25.221  1.00 29.31           C  
ATOM   1234  CG2 ILE H 159      17.341  18.639  24.182  1.00 28.92           C  
ATOM   1235  CD1 ILE H 159      19.109  16.111  25.175  1.00 26.81           C  
ATOM   1236  C   ILE H 159      17.518  20.796  25.796  1.00 27.65           C  
ATOM   1237  O   ILE H 159      17.344  21.634  24.914  1.00 28.54           O  
ATOM   1238  N   GLY H 160      16.645  20.658  26.819  1.00 27.17           N  
ATOM   1239  CA  GLY H 160      15.428  21.429  26.843  1.00 27.19           C  
ATOM   1240  C   GLY H 160      14.521  20.855  27.890  1.00 27.36           C  
ATOM   1241  O   GLY H 160      14.829  19.828  28.490  1.00 26.23           O  
ATOM   1242  N   TYR H 161      13.364  21.510  28.143  1.00 26.33           N  
ATOM   1243  CA  TYR H 161      12.462  21.000  29.142  1.00 26.92           C  
ATOM   1244  CB  TYR H 161      12.414  21.826  30.440  1.00 28.98           C  
ATOM   1245  CG  TYR H 161      11.564  23.019  30.177  1.00 29.87           C  
ATOM   1246  CD1 TYR H 161      12.058  24.117  29.509  1.00 32.28           C  
ATOM   1247  CD2 TYR H 161      10.258  23.029  30.611  1.00 30.07           C  
ATOM   1248  CE1 TYR H 161      11.248  25.205  29.277  1.00 52.09           C  
ATOM   1249  CE2 TYR H 161       9.445  24.111  30.383  1.00 33.85           C  
ATOM   1250  CZ  TYR H 161       9.943  25.203  29.715  1.00 56.30           C  
ATOM   1251  OH  TYR H 161       9.113  26.318  29.477  1.00 57.64           O  
ATOM   1252  C   TYR H 161      11.075  21.057  28.577  1.00 27.56           C  
ATOM   1253  O   TYR H 161      10.827  21.729  27.577  1.00 29.05           O  
ATOM   1254  N   ILE H 162      10.140  20.306  29.196  1.00 26.30           N  
ATOM   1255  CA  ILE H 162       8.767  20.322  28.780  1.00 27.26           C  
ATOM   1256  CB  ILE H 162       8.370  19.114  27.991  1.00 25.27           C  
ATOM   1257  CG1 ILE H 162       6.930  19.272  27.479  1.00 30.82           C  
ATOM   1258  CG2 ILE H 162       8.600  17.870  28.865  1.00 30.07           C  
ATOM   1259  CD1 ILE H 162       6.545  18.242  26.422  1.00 27.23           C  
ATOM   1260  C   ILE H 162       7.905  20.337  30.001  1.00 29.27           C  
ATOM   1261  O   ILE H 162       8.219  19.695  31.002  1.00 26.83           O  
ATOM   1262  N   TYR H 163       6.774  21.068  29.948  1.00 29.01           N  
ATOM   1263  CA  TYR H 163       5.913  21.066  31.093  1.00 28.76           C  
ATOM   1264  CB  TYR H 163       5.410  22.470  31.483  1.00 31.34           C  
ATOM   1265  CG  TYR H 163       4.616  22.365  32.742  1.00 33.29           C  
ATOM   1266  CD1 TYR H 163       5.212  21.949  33.910  1.00 11.58           C  
ATOM   1267  CD2 TYR H 163       3.289  22.721  32.777  1.00 13.16           C  
ATOM   1268  CE1 TYR H 163       4.492  21.858  35.078  1.00 12.98           C  
ATOM   1269  CE2 TYR H 163       2.562  22.634  33.938  1.00 15.32           C  
ATOM   1270  CZ  TYR H 163       3.162  22.198  35.094  1.00 13.46           C  
ATOM   1271  OH  TYR H 163       2.419  22.108  36.291  1.00 14.57           O  
ATOM   1272  C   TYR H 163       4.763  20.188  30.723  1.00 29.92           C  
ATOM   1273  O   TYR H 163       3.946  20.510  29.868  1.00 31.88           O  
ATOM   1274  N   PRO H 164       4.671  19.081  31.469  1.00 13.87           N  
ATOM   1275  CA  PRO H 164       3.689  18.025  31.285  1.00 16.69           C  
ATOM   1276  CD  PRO H 164       5.865  18.582  32.133  1.00 19.46           C  
ATOM   1277  CB  PRO H 164       4.142  16.875  32.180  1.00 19.76           C  
ATOM   1278  CG  PRO H 164       5.663  17.066  32.281  1.00 19.51           C  
ATOM   1279  C   PRO H 164       2.248  18.385  31.515  1.00 18.50           C  
ATOM   1280  O   PRO H 164       1.400  17.534  31.260  1.00 24.94           O  
ATOM   1281  N   ASN H 165       1.916  19.528  32.142  1.00 23.47           N  
ATOM   1282  CA  ASN H 165       0.509  19.829  32.199  1.00 26.56           C  
ATOM   1283  CB  ASN H 165       0.152  20.834  33.306  1.00 29.94           C  
ATOM   1284  CG  ASN H 165      -1.367  20.950  33.366  1.00 31.50           C  
ATOM   1285  OD1 ASN H 165      -2.057  20.031  33.803  1.00 36.57           O  
ATOM   1286  ND2 ASN H 165      -1.903  22.118  32.920  1.00 32.90           N  
ATOM   1287  C   ASN H 165       0.026  20.416  30.894  1.00 26.11           C  
ATOM   1288  O   ASN H 165      -0.912  19.913  30.275  1.00 29.58           O  
ATOM   1289  N   ASN H 166       0.649  21.545  30.478  1.00 18.32           N  
ATOM   1290  CA  ASN H 166       0.282  22.276  29.289  1.00 18.81           C  
ATOM   1291  CB  ASN H 166       0.501  23.801  29.383  1.00 25.69           C  
ATOM   1292  CG  ASN H 166       1.976  24.145  29.484  1.00 26.57           C  
ATOM   1293  OD1 ASN H 166       2.832  23.266  29.576  1.00 24.88           O  
ATOM   1294  ND2 ASN H 166       2.284  25.470  29.477  1.00 26.74           N  
ATOM   1295  C   ASN H 166       0.917  21.758  28.028  1.00 19.31           C  
ATOM   1296  O   ASN H 166       0.329  21.862  26.953  1.00 26.28           O  
ATOM   1297  N   GLY H 167       2.141  21.200  28.115  1.00 20.73           N  
ATOM   1298  CA  GLY H 167       2.836  20.742  26.941  1.00 19.39           C  
ATOM   1299  C   GLY H 167       3.794  21.801  26.467  1.00 17.69           C  
ATOM   1300  O   GLY H 167       4.299  21.752  25.348  1.00 24.18           O  
ATOM   1301  N   GLY H 168       4.085  22.792  27.323  1.00 35.12           N  
ATOM   1302  CA  GLY H 168       4.957  23.878  26.980  1.00 34.03           C  
ATOM   1303  C   GLY H 168       6.331  23.316  26.813  1.00 33.17           C  
ATOM   1304  O   GLY H 168       6.684  22.318  27.439  1.00 36.46           O  
ATOM   1305  N   ASN H 169       7.149  23.955  25.952  1.00 34.50           N  
ATOM   1306  CA  ASN H 169       8.457  23.421  25.711  1.00 34.26           C  
ATOM   1307  CB  ASN H 169       8.557  22.699  24.357  1.00 31.14           C  
ATOM   1308  CG  ASN H 169       7.582  21.532  24.360  1.00  0.00           C  
ATOM   1309  OD1 ASN H 169       7.635  20.664  25.227  1.00  0.00           O  
ATOM   1310  ND2 ASN H 169       6.657  21.513  23.363  1.00  0.00           N  
ATOM   1311  C   ASN H 169       9.448  24.546  25.646  1.00 34.81           C  
ATOM   1312  O   ASN H 169       9.122  25.668  25.264  1.00 34.62           O  
ATOM   1313  N   GLY H 170      10.708  24.254  26.026  1.00 29.80           N  
ATOM   1314  CA  GLY H 170      11.766  25.222  25.945  1.00 31.16           C  
ATOM   1315  C   GLY H 170      12.973  24.470  25.479  1.00 30.17           C  
ATOM   1316  O   GLY H 170      13.270  23.391  25.992  1.00 34.58           O  
ATOM   1317  N   TYR H 171      13.728  25.032  24.512  1.00 29.20           N  
ATOM   1318  CA  TYR H 171      14.833  24.286  23.976  1.00 29.20           C  
ATOM   1319  CB  TYR H 171      14.700  23.932  22.481  1.00 29.66           C  
ATOM   1320  CG  TYR H 171      13.539  23.030  22.235  1.00 32.35           C  
ATOM   1321  CD1 TYR H 171      13.665  21.670  22.386  1.00 21.91           C  
ATOM   1322  CD2 TYR H 171      12.321  23.539  21.845  1.00 22.28           C  
ATOM   1323  CE1 TYR H 171      12.599  20.834  22.154  1.00 20.51           C  
ATOM   1324  CE2 TYR H 171      11.251  22.707  21.610  1.00 23.80           C  
ATOM   1325  CZ  TYR H 171      11.388  21.349  21.764  1.00 21.22           C  
ATOM   1326  OH  TYR H 171      10.297  20.488  21.527  1.00 20.99           O  
ATOM   1327  C   TYR H 171      16.092  25.090  24.032  1.00 30.29           C  
ATOM   1328  O   TYR H 171      16.080  26.320  23.985  1.00 32.15           O  
ATOM   1329  N   ASN H 172      17.229  24.375  24.155  1.00 30.51           N  
ATOM   1330  CA  ASN H 172      18.517  24.987  24.042  1.00 31.92           C  
ATOM   1331  CB  ASN H 172      19.662  24.016  24.397  1.00 33.34           C  
ATOM   1332  CG  ASN H 172      21.014  24.722  24.341  1.00 36.31           C  
ATOM   1333  OD1 ASN H 172      21.192  25.716  23.641  1.00 39.29           O  
ATOM   1334  ND2 ASN H 172      22.005  24.177  25.094  1.00 35.42           N  
ATOM   1335  C   ASN H 172      18.592  25.301  22.586  1.00 34.95           C  
ATOM   1336  O   ASN H 172      18.186  24.493  21.752  1.00 34.81           O  
ATOM   1337  N   GLN H 173      19.126  26.476  22.228  1.00 40.66           N  
ATOM   1338  CA  GLN H 173      19.096  26.881  20.856  1.00 45.41           C  
ATOM   1339  CB  GLN H 173      19.711  28.269  20.625  1.00 53.39           C  
ATOM   1340  CG  GLN H 173      19.589  28.732  19.174  1.00 60.45           C  
ATOM   1341  CD  GLN H 173      18.109  28.911  18.867  1.00 64.81           C  
ATOM   1342  OE1 GLN H 173      17.280  29.037  19.768  1.00 65.69           O  
ATOM   1343  NE2 GLN H 173      17.764  28.918  17.553  1.00 73.51           N  
ATOM   1344  C   GLN H 173      19.843  25.895  20.015  1.00 44.76           C  
ATOM   1345  O   GLN H 173      19.426  25.594  18.898  1.00 48.93           O  
ATOM   1346  N   LYS H 174      20.962  25.348  20.522  1.00 43.99           N  
ATOM   1347  CA  LYS H 174      21.740  24.472  19.696  1.00 44.81           C  
ATOM   1348  CB  LYS H 174      23.057  24.005  20.334  1.00 47.48           C  
ATOM   1349  CG  LYS H 174      24.083  25.135  20.437  1.00 51.18           C  
ATOM   1350  CD  LYS H 174      25.409  24.717  21.068  1.00 54.93           C  
ATOM   1351  CE  LYS H 174      26.286  23.903  20.111  1.00 57.91           C  
ATOM   1352  NZ  LYS H 174      26.502  24.656  18.856  1.00 58.08           N1+
ATOM   1353  C   LYS H 174      20.943  23.266  19.300  1.00 44.83           C  
ATOM   1354  O   LYS H 174      21.072  22.768  18.184  1.00 47.00           O  
ATOM   1355  N   PHE H 175      20.126  22.744  20.225  1.00 40.88           N  
ATOM   1356  CA  PHE H 175      19.313  21.576  20.025  1.00 40.85           C  
ATOM   1357  CB  PHE H 175      18.911  20.887  21.335  1.00 39.77           C  
ATOM   1358  CG  PHE H 175      20.168  20.238  21.797  1.00 37.99           C  
ATOM   1359  CD1 PHE H 175      21.067  20.910  22.590  1.00 37.69           C  
ATOM   1360  CD2 PHE H 175      20.461  18.954  21.407  1.00 34.69           C  
ATOM   1361  CE1 PHE H 175      22.228  20.301  23.002  1.00 38.55           C  
ATOM   1362  CE2 PHE H 175      21.620  18.340  21.814  1.00 36.93           C  
ATOM   1363  CZ  PHE H 175      22.508  19.012  22.615  1.00 36.80           C  
ATOM   1364  C   PHE H 175      18.096  21.819  19.191  1.00 41.77           C  
ATOM   1365  O   PHE H 175      17.496  20.863  18.707  1.00 41.72           O  
ATOM   1366  N   LYS H 176      17.630  23.076  19.072  1.00 44.13           N  
ATOM   1367  CA  LYS H 176      16.414  23.300  18.342  1.00 47.47           C  
ATOM   1368  CB  LYS H 176      16.021  24.783  18.228  1.00 52.08           C  
ATOM   1369  CG  LYS H 176      14.615  24.992  17.665  1.00 56.79           C  
ATOM   1370  CD  LYS H 176      14.091  26.415  17.860  1.00 61.92           C  
ATOM   1371  CE  LYS H 176      14.549  27.382  16.769  1.00 62.91           C  
ATOM   1372  NZ  LYS H 176      14.007  28.733  17.028  1.00 62.46           N1+
ATOM   1373  C   LYS H 176      16.548  22.748  16.956  1.00 47.47           C  
ATOM   1374  O   LYS H 176      17.494  23.047  16.227  1.00 48.56           O  
ATOM   1375  N   GLY H 177      15.571  21.902  16.569  1.00 46.61           N  
ATOM   1376  CA  GLY H 177      15.515  21.305  15.268  1.00 46.05           C  
ATOM   1377  C   GLY H 177      15.972  19.884  15.375  1.00 43.92           C  
ATOM   1378  O   GLY H 177      15.474  19.011  14.665  1.00 46.41           O  
ATOM   1379  N   LYS H 178      16.981  19.634  16.232  1.00 42.42           N  
ATOM   1380  CA  LYS H 178      17.509  18.321  16.466  1.00 39.96           C  
ATOM   1381  CB  LYS H 178      18.877  18.361  17.167  1.00 39.12           C  
ATOM   1382  CG  LYS H 178      19.534  16.989  17.310  1.00 40.71           C  
ATOM   1383  CD  LYS H 178      19.946  16.364  15.976  1.00 40.42           C  
ATOM   1384  CE  LYS H 178      21.236  16.944  15.396  1.00 38.72           C  
ATOM   1385  NZ  LYS H 178      21.605  16.222  14.159  1.00 37.83           N1+
ATOM   1386  C   LYS H 178      16.587  17.505  17.324  1.00 38.73           C  
ATOM   1387  O   LYS H 178      16.333  16.338  17.035  1.00 38.14           O  
ATOM   1388  N   ALA H 179      16.047  18.109  18.405  1.00 39.61           N  
ATOM   1389  CA  ALA H 179      15.278  17.340  19.345  1.00 38.06           C  
ATOM   1390  CB  ALA H 179      15.858  17.378  20.769  1.00 36.75           C  
ATOM   1391  C   ALA H 179      13.886  17.873  19.435  1.00 37.59           C  
ATOM   1392  O   ALA H 179      13.657  19.073  19.299  1.00 39.58           O  
ATOM   1393  N   THR H 180      12.917  16.955  19.645  1.00 33.10           N  
ATOM   1394  CA  THR H 180      11.538  17.311  19.814  1.00 31.45           C  
ATOM   1395  CB  THR H 180      10.655  16.832  18.699  1.00 34.05           C  
ATOM   1396  OG1 THR H 180      11.089  17.371  17.460  1.00 37.54           O  
ATOM   1397  CG2 THR H 180       9.211  17.273  18.990  1.00 31.82           C  
ATOM   1398  C   THR H 180      11.061  16.644  21.067  1.00 30.17           C  
ATOM   1399  O   THR H 180      11.167  15.426  21.211  1.00 30.35           O  
ATOM   1400  N   LEU H 181      10.492  17.429  22.002  1.00 27.43           N  
ATOM   1401  CA  LEU H 181      10.053  16.892  23.260  1.00 27.78           C  
ATOM   1402  CB  LEU H 181      10.382  17.814  24.445  1.00 27.49           C  
ATOM   1403  CG  LEU H 181      11.882  18.140  24.576  1.00 28.94           C  
ATOM   1404  CD1 LEU H 181      12.149  19.063  25.777  1.00 29.42           C  
ATOM   1405  CD2 LEU H 181      12.733  16.863  24.599  1.00 27.89           C  
ATOM   1406  C   LEU H 181       8.560  16.764  23.233  1.00 28.33           C  
ATOM   1407  O   LEU H 181       7.859  17.641  22.734  1.00 32.54           O  
ATOM   1408  N   THR H 182       8.039  15.637  23.762  1.00 29.09           N  
ATOM   1409  CA  THR H 182       6.621  15.417  23.832  1.00 30.88           C  
ATOM   1410  CB  THR H 182       6.084  14.601  22.694  1.00 31.32           C  
ATOM   1411  OG1 THR H 182       6.793  13.375  22.599  1.00 32.28           O  
ATOM   1412  CG2 THR H 182       6.211  15.401  21.390  1.00 34.08           C  
ATOM   1413  C   THR H 182       6.325  14.673  25.099  1.00 32.59           C  
ATOM   1414  O   THR H 182       7.236  14.171  25.756  1.00 34.57           O  
ATOM   1415  N   VAL H 183       5.033  14.612  25.496  1.00 33.06           N  
ATOM   1416  CA  VAL H 183       4.676  13.887  26.687  1.00 34.48           C  
ATOM   1417  CB  VAL H 183       4.573  14.715  27.937  1.00 35.06           C  
ATOM   1418  CG1 VAL H 183       5.946  15.324  28.251  1.00 33.51           C  
ATOM   1419  CG2 VAL H 183       3.445  15.742  27.768  1.00 34.20           C  
ATOM   1420  C   VAL H 183       3.329  13.261  26.509  1.00 36.46           C  
ATOM   1421  O   VAL H 183       2.540  13.668  25.658  1.00 38.16           O  
ATOM   1422  N   ASP H 184       3.055  12.217  27.321  1.00 39.45           N  
ATOM   1423  CA  ASP H 184       1.797  11.526  27.312  1.00 40.64           C  
ATOM   1424  CB  ASP H 184       1.931  10.077  26.808  1.00 41.56           C  
ATOM   1425  CG  ASP H 184       0.548   9.452  26.725  1.00 46.39           C  
ATOM   1426  OD1 ASP H 184      -0.439  10.138  27.101  1.00 47.08           O  
ATOM   1427  OD2 ASP H 184       0.459   8.272  26.289  1.00 49.09           O1-
ATOM   1428  C   ASP H 184       1.334  11.465  28.740  1.00 41.67           C  
ATOM   1429  O   ASP H 184       1.842  10.674  29.531  1.00 40.65           O  
ATOM   1430  N   LYS H 185       0.341  12.297  29.106  1.00 39.35           N  
ATOM   1431  CA  LYS H 185      -0.114  12.365  30.467  1.00 39.80           C  
ATOM   1432  CB  LYS H 185      -1.136  13.489  30.714  1.00 41.91           C  
ATOM   1433  CG  LYS H 185      -0.509  14.885  30.725  1.00 43.70           C  
ATOM   1434  CD  LYS H 185      -0.018  15.367  29.359  1.00 46.03           C  
ATOM   1435  CE  LYS H 185      -0.954  16.379  28.693  1.00 46.76           C  
ATOM   1436  NZ  LYS H 185      -2.272  15.758  28.438  1.00 48.75           N1+
ATOM   1437  C   LYS H 185      -0.727  11.071  30.918  1.00 39.27           C  
ATOM   1438  O   LYS H 185      -0.509  10.648  32.051  1.00 39.81           O  
ATOM   1439  N   SER H 186      -1.502  10.392  30.052  1.00 42.52           N  
ATOM   1440  CA  SER H 186      -2.177   9.205  30.496  1.00 44.70           C  
ATOM   1441  CB  SER H 186      -3.029   8.545  29.396  1.00 49.24           C  
ATOM   1442  OG  SER H 186      -2.201   8.057  28.352  1.00 53.19           O  
ATOM   1443  C   SER H 186      -1.179   8.189  30.965  1.00 44.32           C  
ATOM   1444  O   SER H 186      -1.375   7.561  32.005  1.00 48.59           O  
ATOM   1445  N   SER H 187      -0.107   7.972  30.175  1.00 46.43           N  
ATOM   1446  CA  SER H 187       0.929   7.014  30.463  1.00 45.54           C  
ATOM   1447  CB  SER H 187       1.627   6.498  29.193  1.00 43.00           C  
ATOM   1448  OG  SER H 187       2.274   7.566  28.518  1.00 43.50           O  
ATOM   1449  C   SER H 187       1.983   7.561  31.391  1.00 45.04           C  
ATOM   1450  O   SER H 187       2.854   6.813  31.835  1.00 41.46           O  
ATOM   1451  N   SER H 188       1.958   8.872  31.705  1.00 39.09           N  
ATOM   1452  CA  SER H 188       2.977   9.446  32.544  1.00 37.15           C  
ATOM   1453  CB  SER H 188       2.974   8.894  33.982  1.00 41.19           C  
ATOM   1454  OG  SER H 188       1.782   9.279  34.649  1.00 35.87           O  
ATOM   1455  C   SER H 188       4.327   9.192  31.940  1.00 34.98           C  
ATOM   1456  O   SER H 188       5.268   8.816  32.639  1.00 38.44           O  
ATOM   1457  N   THR H 189       4.463   9.406  30.613  1.00 35.14           N  
ATOM   1458  CA  THR H 189       5.732   9.171  29.982  1.00 33.95           C  
ATOM   1459  CB  THR H 189       5.706   8.026  29.012  1.00 35.02           C  
ATOM   1460  OG1 THR H 189       5.289   6.836  29.663  1.00 33.94           O  
ATOM   1461  CG2 THR H 189       7.119   7.837  28.441  1.00 34.13           C  
ATOM   1462  C   THR H 189       6.128  10.392  29.204  1.00 33.90           C  
ATOM   1463  O   THR H 189       5.285  11.098  28.656  1.00 33.45           O  
ATOM   1464  N   ALA H 190       7.449  10.665  29.143  1.00 32.16           N  
ATOM   1465  CA  ALA H 190       7.962  11.785  28.405  1.00 30.29           C  
ATOM   1466  CB  ALA H 190       8.848  12.719  29.247  1.00 30.58           C  
ATOM   1467  C   ALA H 190       8.817  11.223  27.312  1.00 30.12           C  
ATOM   1468  O   ALA H 190       9.541  10.251  27.521  1.00 29.50           O  
ATOM   1469  N   TYR H 191       8.760  11.825  26.107  1.00 27.72           N  
ATOM   1470  CA  TYR H 191       9.496  11.283  25.000  1.00 26.94           C  
ATOM   1471  CB  TYR H 191       8.603  10.830  23.834  1.00 31.00           C  
ATOM   1472  CG  TYR H 191       7.719   9.716  24.275  1.00 27.80           C  
ATOM   1473  CD1 TYR H 191       8.166   8.416  24.247  1.00 29.03           C  
ATOM   1474  CD2 TYR H 191       6.437   9.974  24.703  1.00 30.22           C  
ATOM   1475  CE1 TYR H 191       7.343   7.388  24.647  1.00 31.76           C  
ATOM   1476  CE2 TYR H 191       5.612   8.950  25.104  1.00 33.13           C  
ATOM   1477  CZ  TYR H 191       6.065   7.654  25.077  1.00 33.21           C  
ATOM   1478  OH  TYR H 191       5.218   6.604  25.487  1.00 36.69           O  
ATOM   1479  C   TYR H 191      10.363  12.352  24.414  1.00 26.71           C  
ATOM   1480  O   TYR H 191      10.046  13.540  24.478  1.00 28.11           O  
ATOM   1481  N   MET H 192      11.513  11.935  23.844  1.00 26.42           N  
ATOM   1482  CA  MET H 192      12.380  12.848  23.155  1.00 27.63           C  
ATOM   1483  CB  MET H 192      13.714  13.118  23.873  1.00 26.95           C  
ATOM   1484  CG  MET H 192      14.612  14.092  23.106  1.00 27.96           C  
ATOM   1485  SD  MET H 192      16.062  14.689  24.024  1.00 33.23           S  
ATOM   1486  CE  MET H 192      16.935  13.094  24.034  1.00 28.93           C  
ATOM   1487  C   MET H 192      12.721  12.224  21.841  1.00 29.47           C  
ATOM   1488  O   MET H 192      13.058  11.042  21.773  1.00 32.13           O  
ATOM   1489  N   GLU H 193      12.643  13.012  20.751  1.00 30.69           N  
ATOM   1490  CA  GLU H 193      12.949  12.486  19.454  1.00 33.78           C  
ATOM   1491  CB  GLU H 193      11.821  12.715  18.434  1.00 37.24           C  
ATOM   1492  CG  GLU H 193      12.129  12.159  17.044  1.00 43.57           C  
ATOM   1493  CD  GLU H 193      10.943  12.447  16.133  1.00 48.59           C  
ATOM   1494  OE1 GLU H 193       9.891  12.911  16.648  1.00 51.74           O  
ATOM   1495  OE2 GLU H 193      11.074  12.198  14.905  1.00 23.80           O1-
ATOM   1496  C   GLU H 193      14.158  13.198  18.937  1.00 33.28           C  
ATOM   1497  O   GLU H 193      14.282  14.413  19.080  1.00 32.76           O  
ATOM   1498  N   LEU H 194      15.094  12.435  18.335  1.00 32.14           N  
ATOM   1499  CA  LEU H 194      16.290  12.993  17.760  1.00 32.38           C  
ATOM   1500  CB  LEU H 194      17.570  12.345  18.315  1.00 34.70           C  
ATOM   1501  CG  LEU H 194      17.794  12.621  19.813  1.00 34.25           C  
ATOM   1502  CD1 LEU H 194      19.080  11.954  20.316  1.00 31.81           C  
ATOM   1503  CD2 LEU H 194      17.781  14.130  20.103  1.00 34.88           C  
ATOM   1504  C   LEU H 194      16.240  12.692  16.290  1.00 33.51           C  
ATOM   1505  O   LEU H 194      15.968  11.561  15.895  1.00 35.55           O  
ATOM   1506  N   ARG H 195      16.521  13.697  15.434  1.00 34.36           N  
ATOM   1507  CA  ARG H 195      16.390  13.503  14.016  1.00 37.51           C  
ATOM   1508  CB  ARG H 195      15.374  14.472  13.389  1.00 45.64           C  
ATOM   1509  CG  ARG H 195      15.118  14.239  11.901  1.00 68.54           C  
ATOM   1510  CD  ARG H 195      14.267  15.337  11.255  1.00  0.00           C  
ATOM   1511  NE  ARG H 195      13.010  15.456  12.047  1.00  0.00           N  
ATOM   1512  CZ  ARG H 195      12.959  16.288  13.130  1.00  0.00           C  
ATOM   1513  NH1 ARG H 195      14.047  17.039  13.471  1.00  0.00           N1+
ATOM   1514  NH2 ARG H 195      11.816  16.371  13.872  1.00  0.00           N  
ATOM   1515  C   ARG H 195      17.705  13.766  13.344  1.00 39.45           C  
ATOM   1516  O   ARG H 195      18.581  14.426  13.899  1.00 43.82           O  
ATOM   1517  N   SER H 196      17.864  13.232  12.112  1.00 39.18           N  
ATOM   1518  CA  SER H 196      19.048  13.425  11.319  1.00 38.73           C  
ATOM   1519  CB  SER H 196      19.202  14.858  10.788  1.00 41.54           C  
ATOM   1520  OG  SER H 196      18.136  15.161   9.902  1.00 57.14           O  
ATOM   1521  C   SER H 196      20.252  13.108  12.142  1.00 36.89           C  
ATOM   1522  O   SER H 196      21.170  13.917  12.257  1.00 36.00           O  
ATOM   1523  N   LEU H 197      20.288  11.889  12.703  1.00 36.21           N  
ATOM   1524  CA  LEU H 197      21.336  11.488  13.593  1.00 37.62           C  
ATOM   1525  CB  LEU H 197      21.070  10.121  14.244  1.00 36.91           C  
ATOM   1526  CG  LEU H 197      19.807  10.112  15.125  1.00 38.57           C  
ATOM   1527  CD1 LEU H 197      19.571   8.731  15.755  1.00 36.93           C  
ATOM   1528  CD2 LEU H 197      19.853  11.236  16.172  1.00 37.33           C  
ATOM   1529  C   LEU H 197      22.652  11.404  12.886  1.00 37.56           C  
ATOM   1530  O   LEU H 197      22.744  11.028  11.718  1.00 38.71           O  
ATOM   1531  N   THR H 198      23.714  11.785  13.624  1.00 38.13           N  
ATOM   1532  CA  THR H 198      25.065  11.752  13.149  1.00 40.87           C  
ATOM   1533  CB  THR H 198      25.570  13.115  12.771  1.00 41.38           C  
ATOM   1534  OG1 THR H 198      26.908  13.037  12.310  1.00 43.30           O  
ATOM   1535  CG2 THR H 198      25.456  14.066  13.971  1.00 42.65           C  
ATOM   1536  C   THR H 198      25.909  11.185  14.252  1.00 40.93           C  
ATOM   1537  O   THR H 198      25.446  11.016  15.378  1.00 39.31           O  
ATOM   1538  N   SER H 199      27.189  10.884  13.954  1.00 42.81           N  
ATOM   1539  CA  SER H 199      28.060  10.245  14.900  1.00 45.31           C  
ATOM   1540  CB  SER H 199      29.481  10.036  14.354  1.00 45.69           C  
ATOM   1541  OG  SER H 199      30.282   9.403  15.339  1.00 47.42           O  
ATOM   1542  C   SER H 199      28.183  11.095  16.127  1.00 46.22           C  
ATOM   1543  O   SER H 199      28.372  10.584  17.230  1.00 45.60           O  
ATOM   1544  N   GLU H 200      28.060  12.423  15.966  1.00 44.66           N  
ATOM   1545  CA  GLU H 200      28.202  13.363  17.041  1.00 44.76           C  
ATOM   1546  CB  GLU H 200      27.986  14.811  16.573  1.00 55.54           C  
ATOM   1547  CG  GLU H 200      29.009  15.279  15.539  1.00 63.11           C  
ATOM   1548  CD  GLU H 200      30.308  15.561  16.272  1.00 68.10           C  
ATOM   1549  OE1 GLU H 200      30.249  15.764  17.514  1.00 73.48           O  
ATOM   1550  OE2 GLU H 200      31.374  15.577  15.601  1.00 70.71           O1-
ATOM   1551  C   GLU H 200      27.140  13.095  18.059  1.00 42.84           C  
ATOM   1552  O   GLU H 200      27.357  13.260  19.258  1.00 49.98           O  
ATOM   1553  N   ASP H 201      25.957  12.675  17.584  1.00 39.90           N  
ATOM   1554  CA  ASP H 201      24.780  12.446  18.371  1.00 37.66           C  
ATOM   1555  CB  ASP H 201      23.535  12.169  17.506  1.00 42.72           C  
ATOM   1556  CG  ASP H 201      23.142  13.480  16.829  1.00 44.59           C  
ATOM   1557  OD1 ASP H 201      23.518  14.555  17.367  1.00 46.36           O  
ATOM   1558  OD2 ASP H 201      22.468  13.427  15.766  1.00 42.93           O1-
ATOM   1559  C   ASP H 201      24.974  11.299  19.318  1.00 35.58           C  
ATOM   1560  O   ASP H 201      24.197  11.153  20.259  1.00 37.98           O  
ATOM   1561  N   SER H 202      25.955  10.408  19.076  1.00 37.10           N  
ATOM   1562  CA  SER H 202      26.126   9.301  19.974  1.00 34.90           C  
ATOM   1563  CB  SER H 202      27.267   8.352  19.573  1.00 32.12           C  
ATOM   1564  OG  SER H 202      26.958   7.708  18.347  1.00 33.36           O  
ATOM   1565  C   SER H 202      26.451   9.841  21.327  1.00 33.96           C  
ATOM   1566  O   SER H 202      27.335  10.685  21.468  1.00 31.32           O  
ATOM   1567  N   ALA H 203      25.737   9.358  22.366  1.00 32.62           N  
ATOM   1568  CA  ALA H 203      25.980   9.838  23.697  1.00 31.11           C  
ATOM   1569  CB  ALA H 203      25.883  11.368  23.820  1.00 31.97           C  
ATOM   1570  C   ALA H 203      24.952   9.245  24.610  1.00 29.37           C  
ATOM   1571  O   ALA H 203      24.140   8.414  24.204  1.00 28.73           O  
ATOM   1572  N   VAL H 204      24.994   9.646  25.898  1.00 30.07           N  
ATOM   1573  CA  VAL H 204      24.040   9.164  26.855  1.00 30.65           C  
ATOM   1574  CB  VAL H 204      24.651   8.803  28.177  1.00 28.70           C  
ATOM   1575  CG1 VAL H 204      23.532   8.364  29.135  1.00 27.69           C  
ATOM   1576  CG2 VAL H 204      25.726   7.728  27.944  1.00 28.72           C  
ATOM   1577  C   VAL H 204      23.059  10.271  27.091  1.00 30.29           C  
ATOM   1578  O   VAL H 204      23.445  11.427  27.258  1.00 29.51           O  
ATOM   1579  N   TYR H 205      21.749   9.943  27.102  1.00 25.10           N  
ATOM   1580  CA  TYR H 205      20.755  10.961  27.286  1.00 24.41           C  
ATOM   1581  CB  TYR H 205      19.734  11.042  26.138  1.00 25.55           C  
ATOM   1582  CG  TYR H 205      20.443  11.468  24.896  1.00 27.85           C  
ATOM   1583  CD1 TYR H 205      21.037  10.544  24.069  1.00 28.29           C  
ATOM   1584  CD2 TYR H 205      20.514  12.797  24.554  1.00 27.29           C  
ATOM   1585  CE1 TYR H 205      21.688  10.938  22.923  1.00 28.85           C  
ATOM   1586  CE2 TYR H 205      21.162  13.198  23.411  1.00 27.69           C  
ATOM   1587  CZ  TYR H 205      21.749  12.268  22.590  1.00 29.00           C  
ATOM   1588  OH  TYR H 205      22.413  12.680  21.415  1.00 29.03           O  
ATOM   1589  C   TYR H 205      19.990  10.657  28.539  1.00 26.70           C  
ATOM   1590  O   TYR H 205      19.503   9.545  28.733  1.00 29.22           O  
ATOM   1591  N   TYR H 206      19.850  11.671  29.421  1.00 26.94           N  
ATOM   1592  CA  TYR H 206      19.185  11.488  30.682  1.00 27.86           C  
ATOM   1593  CB  TYR H 206      19.995  11.940  31.917  1.00 25.77           C  
ATOM   1594  CG  TYR H 206      21.234  11.131  32.105  1.00 26.23           C  
ATOM   1595  CD1 TYR H 206      21.196   9.931  32.774  1.00 25.70           C  
ATOM   1596  CD2 TYR H 206      22.442  11.575  31.622  1.00 25.77           C  
ATOM   1597  CE1 TYR H 206      22.337   9.187  32.953  1.00 27.22           C  
ATOM   1598  CE2 TYR H 206      23.588  10.835  31.800  1.00 27.90           C  
ATOM   1599  CZ  TYR H 206      23.539   9.637  32.467  1.00 27.98           C  
ATOM   1600  OH  TYR H 206      24.712   8.876  32.649  1.00 34.98           O  
ATOM   1601  C   TYR H 206      17.969  12.363  30.717  1.00 28.32           C  
ATOM   1602  O   TYR H 206      17.948  13.447  30.138  1.00 28.30           O  
ATOM   1603  N   CYS H 207      16.904  11.871  31.384  1.00 27.15           N  
ATOM   1604  CA  CYS H 207      15.718  12.642  31.632  1.00 27.93           C  
ATOM   1605  CB  CYS H 207      14.401  11.884  31.319  1.00 28.95           C  
ATOM   1606  SG  CYS H 207      14.281  10.266  32.155  1.00 37.79           S  
ATOM   1607  C   CYS H 207      15.764  12.929  33.102  1.00 28.32           C  
ATOM   1608  O   CYS H 207      16.181  12.077  33.883  1.00 30.35           O  
ATOM   1609  N   ALA H 208      15.370  14.150  33.522  1.00 24.94           N  
ATOM   1610  CA  ALA H 208      15.457  14.461  34.923  1.00 23.24           C  
ATOM   1611  CB  ALA H 208      16.723  15.249  35.298  1.00 22.08           C  
ATOM   1612  C   ALA H 208      14.281  15.296  35.321  1.00 24.55           C  
ATOM   1613  O   ALA H 208      13.706  16.022  34.514  1.00 25.96           O  
ATOM   1614  N   ARG H 209      13.902  15.205  36.608  1.00 25.38           N  
ATOM   1615  CA  ARG H 209      12.781  15.919  37.154  1.00 26.32           C  
ATOM   1616  CB  ARG H 209      12.127  15.117  38.287  1.00 26.53           C  
ATOM   1617  CG  ARG H 209      10.987  15.785  39.056  1.00 25.37           C  
ATOM   1618  CD  ARG H 209      10.645  14.932  40.276  1.00 32.87           C  
ATOM   1619  NE  ARG H 209       9.591  15.588  41.087  1.00 34.62           N  
ATOM   1620  CZ  ARG H 209       9.567  15.337  42.428  1.00 35.65           C  
ATOM   1621  NH1 ARG H 209      10.618  14.695  43.014  1.00 33.04           N1+
ATOM   1622  NH2 ARG H 209       8.488  15.699  43.177  1.00 39.20           N  
ATOM   1623  C   ARG H 209      13.278  17.202  37.726  1.00 26.81           C  
ATOM   1624  O   ARG H 209      14.331  17.252  38.362  1.00 27.22           O  
ATOM   1625  N   ARG H 210      12.497  18.279  37.526  1.00 29.37           N  
ATOM   1626  CA  ARG H 210      12.934  19.565  37.969  1.00 29.99           C  
ATOM   1627  CB  ARG H 210      12.822  20.655  36.893  1.00 23.72           C  
ATOM   1628  CG  ARG H 210      13.287  22.037  37.354  1.00 15.38           C  
ATOM   1629  CD  ARG H 210      12.135  23.014  37.588  1.00  0.00           C  
ATOM   1630  NE  ARG H 210      11.526  23.311  36.259  1.00  0.00           N  
ATOM   1631  CZ  ARG H 210      11.977  24.373  35.530  1.00  0.00           C  
ATOM   1632  NH1 ARG H 210      12.981  25.159  36.018  1.00  0.00           N1+
ATOM   1633  NH2 ARG H 210      11.429  24.656  34.312  1.00  0.00           N  
ATOM   1634  C   ARG H 210      12.105  19.998  39.119  1.00 30.83           C  
ATOM   1635  O   ARG H 210      10.946  19.618  39.255  1.00 29.64           O  
ATOM   1636  N   GLY H 211      12.751  20.716  40.047  1.00 27.52           N  
ATOM   1637  CA  GLY H 211      12.084  21.152  41.233  1.00 30.41           C  
ATOM   1638  C   GLY H 211      12.272  22.638  41.300  1.00 36.13           C  
ATOM   1639  O   GLY H 211      12.257  23.336  40.287  1.00 36.51           O  
ATOM   1640  N   GLY H 212      12.414  23.197  42.516  1.00 40.42           N  
ATOM   1641  CA  GLY H 212      12.646  24.607  42.533  1.00 45.31           C  
ATOM   1642  C   GLY H 212      11.742  25.244  43.525  1.00 47.08           C  
ATOM   1643  O   GLY H 212      11.967  25.162  44.734  1.00 49.11           O  
ATOM   1644  N   TYR H 213      10.729  25.947  42.977  1.00 49.51           N  
ATOM   1645  CA  TYR H 213       9.687  26.652  43.668  1.00 54.66           C  
ATOM   1646  CB  TYR H 213       9.515  26.246  45.153  1.00 60.56           C  
ATOM   1647  CG  TYR H 213       8.242  26.730  45.764  1.00 68.41           C  
ATOM   1648  CD1 TYR H 213       8.031  28.054  46.093  1.00 74.53           C  
ATOM   1649  CD2 TYR H 213       7.254  25.812  46.062  1.00 75.05           C  
ATOM   1650  CE1 TYR H 213       6.843  28.428  46.681  1.00 79.03           C  
ATOM   1651  CE2 TYR H 213       6.070  26.180  46.647  1.00 81.73           C  
ATOM   1652  CZ  TYR H 213       5.861  27.501  46.953  1.00 83.17           C  
ATOM   1653  OH  TYR H 213       4.652  27.899  47.558  1.00 84.73           O  
ATOM   1654  C   TYR H 213      10.080  28.091  43.570  1.00 55.27           C  
ATOM   1655  O   TYR H 213      11.237  28.439  43.788  1.00 55.30           O  
ATOM   1656  N   GLY H 214       9.150  28.972  43.183  1.00 55.75           N  
ATOM   1657  CA  GLY H 214       9.583  30.314  42.970  1.00 56.29           C  
ATOM   1658  C   GLY H 214      10.138  30.282  41.582  1.00 55.78           C  
ATOM   1659  O   GLY H 214       9.627  29.563  40.728  1.00 55.30           O  
ATOM   1660  N   SER H 215      11.184  31.078  41.299  1.00 57.26           N  
ATOM   1661  CA  SER H 215      11.768  31.049  39.986  1.00 55.27           C  
ATOM   1662  CB  SER H 215      12.411  32.389  39.568  1.00 45.75           C  
ATOM   1663  OG  SER H 215      13.551  32.670  40.358  1.00  0.00           O  
ATOM   1664  C   SER H 215      12.819  29.987  39.851  1.00 51.44           C  
ATOM   1665  O   SER H 215      13.043  29.459  38.763  1.00 53.91           O  
ATOM   1666  N   ARG H 216      13.483  29.637  40.966  1.00 47.35           N  
ATOM   1667  CA  ARG H 216      14.660  28.806  40.944  1.00 39.08           C  
ATOM   1668  CB  ARG H 216      15.360  28.818  42.314  1.00 37.46           C  
ATOM   1669  CG  ARG H 216      16.715  28.109  42.319  1.00 38.57           C  
ATOM   1670  CD  ARG H 216      17.584  28.392  43.547  1.00  0.00           C  
ATOM   1671  NE  ARG H 216      16.709  28.342  44.762  1.00  0.00           N  
ATOM   1672  CZ  ARG H 216      16.104  29.487  45.200  1.00  0.00           C  
ATOM   1673  NH1 ARG H 216      16.321  30.667  44.553  1.00  0.00           N1+
ATOM   1674  NH2 ARG H 216      15.279  29.465  46.285  1.00  0.00           N  
ATOM   1675  C   ARG H 216      14.353  27.384  40.576  1.00 35.28           C  
ATOM   1676  O   ARG H 216      13.352  26.825  41.022  1.00 33.16           O  
ATOM   1677  N   GLY H 217      15.225  26.746  39.759  1.00 31.10           N  
ATOM   1678  CA  GLY H 217      14.978  25.371  39.394  1.00 27.33           C  
ATOM   1679  C   GLY H 217      16.225  24.549  39.582  1.00 24.40           C  
ATOM   1680  O   GLY H 217      17.329  25.015  39.313  1.00 21.81           O  
ATOM   1681  N   TYR H 218      16.061  23.296  40.074  1.00 21.02           N  
ATOM   1682  CA  TYR H 218      17.147  22.357  40.237  1.00 20.97           C  
ATOM   1683  CB  TYR H 218      17.783  22.320  41.630  1.00 21.74           C  
ATOM   1684  CG  TYR H 218      16.702  22.184  42.625  1.00 23.75           C  
ATOM   1685  CD1 TYR H 218      16.098  20.982  42.905  1.00 23.54           C  
ATOM   1686  CD2 TYR H 218      16.280  23.305  43.298  1.00 22.18           C  
ATOM   1687  CE1 TYR H 218      15.104  20.903  43.857  1.00 26.78           C  
ATOM   1688  CE2 TYR H 218      15.295  23.255  44.239  1.00 23.92           C  
ATOM   1689  CZ  TYR H 218      14.697  22.054  44.515  1.00 26.04           C  
ATOM   1690  OH  TYR H 218      13.681  21.996  45.489  1.00 29.41           O  
ATOM   1691  C   TYR H 218      16.617  20.981  39.955  1.00 21.30           C  
ATOM   1692  O   TYR H 218      15.428  20.730  40.108  1.00 20.40           O  
ATOM   1693  N   PHE H 219      17.516  20.047  39.541  1.00 21.68           N  
ATOM   1694  CA  PHE H 219      17.161  18.728  39.071  1.00 19.19           C  
ATOM   1695  CB  PHE H 219      18.077  18.286  37.938  1.00 20.69           C  
ATOM   1696  CG  PHE H 219      17.960  19.221  36.792  1.00 23.44           C  
ATOM   1697  CD1 PHE H 219      18.338  20.537  36.890  1.00 23.54           C  
ATOM   1698  CD2 PHE H 219      17.503  18.746  35.592  1.00 25.32           C  
ATOM   1699  CE1 PHE H 219      18.238  21.368  35.798  1.00 23.84           C  
ATOM   1700  CE2 PHE H 219      17.399  19.571  34.499  1.00 26.18           C  
ATOM   1701  CZ  PHE H 219      17.764  20.891  34.603  1.00 28.63           C  
ATOM   1702  C   PHE H 219      17.404  17.703  40.133  1.00 19.42           C  
ATOM   1703  O   PHE H 219      18.528  17.228  40.314  1.00 23.74           O  
ATOM   1704  N   ASP H 220      16.330  17.315  40.848  1.00 19.33           N  
ATOM   1705  CA  ASP H 220      16.436  16.398  41.944  1.00 21.72           C  
ATOM   1706  CB  ASP H 220      15.283  16.599  42.950  1.00 23.89           C  
ATOM   1707  CG  ASP H 220      13.946  16.303  42.289  1.00 24.74           C  
ATOM   1708  OD1 ASP H 220      13.927  16.089  41.050  1.00 28.92           O  
ATOM   1709  OD2 ASP H 220      12.920  16.285  43.028  1.00 20.72           O1-
ATOM   1710  C   ASP H 220      16.596  14.934  41.582  1.00 21.23           C  
ATOM   1711  O   ASP H 220      17.349  14.226  42.237  1.00 24.03           O  
ATOM   1712  N   VAL H 221      15.904  14.435  40.527  1.00 30.79           N  
ATOM   1713  CA  VAL H 221      15.920  13.013  40.295  1.00 31.45           C  
ATOM   1714  CB  VAL H 221      14.575  12.379  40.501  1.00 32.52           C  
ATOM   1715  CG1 VAL H 221      14.690  10.872  40.227  1.00 35.53           C  
ATOM   1716  CG2 VAL H 221      14.089  12.719  41.917  1.00 33.77           C  
ATOM   1717  C   VAL H 221      16.304  12.774  38.864  1.00 31.72           C  
ATOM   1718  O   VAL H 221      15.863  13.484  37.964  1.00 31.76           O  
ATOM   1719  N   TRP H 222      17.129  11.733  38.614  1.00 27.96           N  
ATOM   1720  CA  TRP H 222      17.588  11.500  37.273  1.00 27.03           C  
ATOM   1721  CB  TRP H 222      19.116  11.624  37.147  1.00 28.34           C  
ATOM   1722  CG  TRP H 222      19.643  13.011  37.423  1.00 25.18           C  
ATOM   1723  CD2 TRP H 222      20.317  13.839  36.462  1.00 24.83           C  
ATOM   1724  CD1 TRP H 222      19.629  13.711  38.593  1.00 24.95           C  
ATOM   1725  NE1 TRP H 222      20.241  14.928  38.420  1.00 25.90           N  
ATOM   1726  CE2 TRP H 222      20.674  15.019  37.114  1.00 24.85           C  
ATOM   1727  CE3 TRP H 222      20.621  13.630  35.148  1.00 24.85           C  
ATOM   1728  CZ2 TRP H 222      21.343  16.013  36.457  1.00 23.76           C  
ATOM   1729  CZ3 TRP H 222      21.288  14.637  34.487  1.00 24.35           C  
ATOM   1730  CH2 TRP H 222      21.642  15.805  35.129  1.00 24.53           C  
ATOM   1731  C   TRP H 222      17.246  10.097  36.876  1.00 28.25           C  
ATOM   1732  O   TRP H 222      17.097   9.211  37.716  1.00 32.05           O  
ATOM   1733  N   GLY H 223      17.093   9.869  35.555  1.00 30.41           N  
ATOM   1734  CA  GLY H 223      16.826   8.555  35.049  1.00 32.04           C  
ATOM   1735  C   GLY H 223      18.151   7.866  34.926  1.00 32.91           C  
ATOM   1736  O   GLY H 223      19.197   8.478  35.114  1.00 29.57           O  
ATOM   1737  N   THR H 224      18.130   6.562  34.589  1.00 30.91           N  
ATOM   1738  CA  THR H 224      19.311   5.752  34.463  1.00 31.13           C  
ATOM   1739  CB  THR H 224      18.994   4.300  34.255  1.00 33.83           C  
ATOM   1740  OG1 THR H 224      18.255   4.126  33.055  1.00 28.37           O  
ATOM   1741  CG2 THR H 224      18.179   3.795  35.458  1.00 13.45           C  
ATOM   1742  C   THR H 224      20.130   6.222  33.299  1.00 30.53           C  
ATOM   1743  O   THR H 224      21.355   6.118  33.315  1.00 32.31           O  
ATOM   1744  N   GLY H 225      19.470   6.729  32.239  1.00 28.74           N  
ATOM   1745  CA  GLY H 225      20.177   7.195  31.078  1.00 26.89           C  
ATOM   1746  C   GLY H 225      19.990   6.206  29.969  1.00 30.40           C  
ATOM   1747  O   GLY H 225      19.737   5.025  30.201  1.00 29.92           O  
ATOM   1748  N   THR H 226      20.097   6.692  28.714  1.00 31.61           N  
ATOM   1749  CA  THR H 226      19.965   5.844  27.562  1.00 30.85           C  
ATOM   1750  CB  THR H 226      18.753   6.158  26.734  1.00 27.96           C  
ATOM   1751  OG1 THR H 226      17.575   5.993  27.509  1.00 31.85           O  
ATOM   1752  CG2 THR H 226      18.726   5.221  25.517  1.00 28.31           C  
ATOM   1753  C   THR H 226      21.164   6.059  26.693  1.00 31.85           C  
ATOM   1754  O   THR H 226      21.579   7.192  26.449  1.00 30.10           O  
ATOM   1755  N   THR H 227      21.751   4.960  26.182  1.00 33.32           N  
ATOM   1756  CA  THR H 227      22.917   5.085  25.356  1.00 33.06           C  
ATOM   1757  CB  THR H 227      23.962   4.041  25.626  1.00 32.62           C  
ATOM   1758  OG1 THR H 227      23.399   2.746  25.498  1.00 42.64           O  
ATOM   1759  CG2 THR H 227      24.533   4.240  27.037  1.00 33.24           C  
ATOM   1760  C   THR H 227      22.504   4.940  23.931  1.00 32.54           C  
ATOM   1761  O   THR H 227      21.884   3.951  23.540  1.00 32.45           O  
ATOM   1762  N   VAL H 228      22.844   5.952  23.114  1.00 32.07           N  
ATOM   1763  CA  VAL H 228      22.500   5.904  21.727  1.00 32.37           C  
ATOM   1764  CB  VAL H 228      21.770   7.128  21.256  1.00 30.74           C  
ATOM   1765  CG1 VAL H 228      21.562   7.029  19.736  1.00 35.03           C  
ATOM   1766  CG2 VAL H 228      20.462   7.248  22.055  1.00 37.44           C  
ATOM   1767  C   VAL H 228      23.773   5.823  20.959  1.00 34.79           C  
ATOM   1768  O   VAL H 228      24.713   6.580  21.200  1.00 33.95           O  
ATOM   1769  N   THR H 229      23.837   4.868  20.015  1.00 34.89           N  
ATOM   1770  CA  THR H 229      25.015   4.737  19.219  1.00 34.07           C  
ATOM   1771  CB  THR H 229      25.662   3.390  19.352  1.00 34.86           C  
ATOM   1772  OG1 THR H 229      25.980   3.139  20.713  1.00 34.12           O  
ATOM   1773  CG2 THR H 229      26.942   3.369  18.501  1.00 33.15           C  
ATOM   1774  C   THR H 229      24.600   4.910  17.797  1.00 34.67           C  
ATOM   1775  O   THR H 229      23.701   4.225  17.309  1.00 33.15           O  
ATOM   1776  N   VAL H 230      25.247   5.855  17.091  1.00 38.49           N  
ATOM   1777  CA  VAL H 230      24.909   6.072  15.717  1.00 38.81           C  
ATOM   1778  CB  VAL H 230      24.862   7.526  15.345  1.00 37.48           C  
ATOM   1779  CG1 VAL H 230      24.564   7.646  13.842  1.00 36.38           C  
ATOM   1780  CG2 VAL H 230      23.834   8.230  16.246  1.00 35.28           C  
ATOM   1781  C   VAL H 230      26.006   5.445  14.920  1.00 39.69           C  
ATOM   1782  O   VAL H 230      27.159   5.867  14.997  1.00 37.73           O  
ATOM   1783  N   SER H 231      25.676   4.399  14.141  1.00 40.78           N  
ATOM   1784  CA  SER H 231      26.687   3.761  13.352  1.00 42.62           C  
ATOM   1785  CB  SER H 231      27.614   2.843  14.165  1.00 42.94           C  
ATOM   1786  OG  SER H 231      28.583   2.251  13.313  1.00 44.63           O  
ATOM   1787  C   SER H 231      26.001   2.901  12.345  1.00 43.19           C  
ATOM   1788  O   SER H 231      24.836   2.543  12.506  1.00 39.97           O  
ATOM   1789  N   SER H 232      26.722   2.546  11.266  1.00 46.88           N  
ATOM   1790  CA  SER H 232      26.144   1.714  10.257  1.00 45.79           C  
ATOM   1791  CB  SER H 232      27.000   1.618   8.981  1.00 45.34           C  
ATOM   1792  OG  SER H 232      27.096   2.886   8.348  1.00 59.38           O  
ATOM   1793  C   SER H 232      26.061   0.311  10.847  1.00 44.56           C  
ATOM   1794  O   SER H 232      26.688  -0.607  10.257  1.00 41.37           O  
ATOM   1795  OXT SER H 232      25.375   0.137  11.891  1.00  0.00           O1-
TER    1796      SER H 232 
CONECT  159  701
CONECT  701  159
CONECT 1011 1606
CONECT 1606 1011
END
