# Supplementary material for: Fully automated antibody structure prediction using BIOVIA tools: Validation study
Source: PLoS One. 2017 May 18;12(5):e0177923. doi: 10.1371/journal.pone.0177923 (PMC5436848; doi:10.1371/journal.pone.0177923)
Supplement: S2 Dataset — Predicted structures using the Top5 framework method, Chothia CDR definition with canonical filtering and generating 50 models. These were used in the comparison against predictions using no filtering. (ZIP) [file pone.0177923.s004.zip › 4NKD_BA_FV_FinalModel.pdb]

REMARK   Accelrys Discovery Studio PDB file
REMARK   Created:  2015-04-10T06:34:26Z
SSBOND   1 CYS L   23    CYS L   93                                     
SSBOND   2 CYS H  134    CYS H  209                                     
ATOM      1  N   ASP L   1      25.819  32.993  26.254  1.00 92.83           N1+
ATOM      2  CA  ASP L   1      25.560  31.985  27.302  1.00 86.17           C  
ATOM      3  CB  ASP L   1      25.834  30.567  26.773  1.00 84.50           C  
ATOM      4  CG  ASP L   1      24.770  30.220  25.741  1.00 85.90           C  
ATOM      5  OD1 ASP L   1      23.789  31.000  25.609  1.00 84.78           O  
ATOM      6  OD2 ASP L   1      24.922  29.164  25.071  1.00 84.42           O1-
ATOM      7  C   ASP L   1      26.460  32.230  28.464  1.00 84.59           C  
ATOM      8  O   ASP L   1      27.380  33.042  28.392  1.00 88.80           O  
ATOM      9  N   ILE L   2      26.207  31.516  29.574  1.00 78.50           N  
ATOM     10  CA  ILE L   2      26.981  31.679  30.768  1.00 75.79           C  
ATOM     11  CB  ILE L   2      26.166  31.534  32.024  1.00 71.89           C  
ATOM     12  CG1 ILE L   2      25.021  32.561  32.086  1.00 75.18           C  
ATOM     13  CG2 ILE L   2      27.132  31.609  33.218  1.00 69.85           C  
ATOM     14  CD1 ILE L   2      25.478  34.012  32.181  1.00 85.25           C  
ATOM     15  C   ILE L   2      27.955  30.546  30.789  1.00 72.95           C  
ATOM     16  O   ILE L   2      27.563  29.385  30.694  1.00 70.53           O  
ATOM     17  N   VAL L   3      29.263  30.851  30.907  1.00 74.99           N  
ATOM     18  CA  VAL L   3      30.225  29.787  30.930  1.00 72.68           C  
ATOM     19  CB  VAL L   3      31.498  30.090  30.187  1.00 78.73           C  
ATOM     20  CG1 VAL L   3      31.161  30.321  28.706  1.00112.96           C  
ATOM     21  CG2 VAL L   3      32.207  31.277  30.861  1.00106.94           C  
ATOM     22  C   VAL L   3      30.603  29.547  32.353  1.00 70.27           C  
ATOM     23  O   VAL L   3      30.858  30.482  33.112  1.00 73.19           O  
ATOM     24  N   MET L   4      30.637  28.264  32.755  1.00 65.16           N  
ATOM     25  CA  MET L   4      30.982  27.944  34.107  1.00 61.98           C  
ATOM     26  CB  MET L   4      30.086  26.850  34.708  1.00 57.24           C  
ATOM     27  CG  MET L   4      28.601  27.218  34.707  1.00 55.56           C  
ATOM     28  SD  MET L   4      28.159  28.641  35.749  1.00 60.22           S  
ATOM     29  CE  MET L   4      28.163  27.713  37.309  1.00 57.50           C  
ATOM     30  C   MET L   4      32.375  27.400  34.086  1.00 63.63           C  
ATOM     31  O   MET L   4      32.632  26.349  33.499  1.00 62.56           O  
ATOM     32  N   THR L   5      33.310  28.105  34.753  1.00 66.43           N  
ATOM     33  CA  THR L   5      34.683  27.695  34.778  1.00 68.41           C  
ATOM     34  CB  THR L   5      35.628  28.857  34.665  1.00 74.72           C  
ATOM     35  OG1 THR L   5      35.369  29.588  33.476  1.00 77.52           O  
ATOM     36  CG2 THR L   5      37.070  28.330  34.649  1.00 74.52           C  
ATOM     37  C   THR L   5      34.914  27.070  36.115  1.00 66.25           C  
ATOM     38  O   THR L   5      34.766  27.717  37.150  1.00 68.16           O  
ATOM     39  N   GLN L   6      35.300  25.779  36.124  1.00 63.01           N  
ATOM     40  CA  GLN L   6      35.472  25.092  37.368  1.00 61.68           C  
ATOM     41  CB  GLN L   6      34.656  23.786  37.399  1.00 56.85           C  
ATOM     42  CG  GLN L   6      34.427  23.197  38.788  1.00 55.12           C  
ATOM     43  CD  GLN L   6      33.358  22.122  38.647  1.00 51.52           C  
ATOM     44  OE1 GLN L   6      32.319  22.341  38.027  1.00 50.68           O  
ATOM     45  NE2 GLN L   6      33.622  20.922  39.226  1.00 49.42           N  
ATOM     46  C   GLN L   6      36.931  24.784  37.524  1.00 64.47           C  
ATOM     47  O   GLN L   6      37.598  24.384  36.571  1.00 65.03           O  
ATOM     48  N   THR L   7      37.475  25.006  38.738  1.00 66.48           N  
ATOM     49  CA  THR L   7      38.862  24.729  38.971  1.00 69.38           C  
ATOM     50  CB  THR L   7      39.679  25.980  39.126  1.00 74.43           C  
ATOM     51  OG1 THR L   7      39.566  26.793  37.967  1.00 77.62           O  
ATOM     52  CG2 THR L   7      41.149  25.598  39.360  1.00 78.70           C  
ATOM     53  C   THR L   7      38.963  23.988  40.267  1.00 67.52           C  
ATOM     54  O   THR L   7      38.220  24.286  41.201  1.00 66.88           O  
ATOM     55  N   PRO L   8      39.837  23.021  40.382  1.00 67.56           N  
ATOM     56  CA  PRO L   8      40.658  22.560  39.292  1.00 69.48           C  
ATOM     57  CD  PRO L   8      40.480  22.798  41.667  1.00 66.42           C  
ATOM     58  CB  PRO L   8      41.950  22.031  39.918  1.00 70.53           C  
ATOM     59  CG  PRO L   8      41.582  21.770  41.385  1.00 69.86           C  
ATOM     60  C   PRO L   8      39.918  21.493  38.547  1.00 66.02           C  
ATOM     61  O   PRO L   8      38.845  21.088  38.990  1.00 63.40           O  
ATOM     62  N   SER L   9      40.458  21.050  37.394  1.00 67.45           N  
ATOM     63  CA  SER L   9      39.863  19.971  36.658  1.00 65.31           C  
ATOM     64  CB  SER L   9      40.506  19.755  35.278  1.00 67.15           C  
ATOM     65  OG  SER L   9      40.290  20.894  34.461  1.00 72.47           O  
ATOM     66  C   SER L   9      40.073  18.711  37.439  1.00 63.87           C  
ATOM     67  O   SER L   9      39.208  17.836  37.471  1.00 61.96           O  
ATOM     68  N   SER L  10      41.246  18.580  38.090  1.00 66.43           N  
ATOM     69  CA  SER L  10      41.511  17.387  38.839  1.00 65.53           C  
ATOM     70  CB  SER L  10      42.647  16.540  38.237  1.00 69.22           C  
ATOM     71  OG  SER L  10      42.865  15.374  39.016  1.00 72.20           O  
ATOM     72  C   SER L  10      41.942  17.797  40.211  1.00 64.80           C  
ATOM     73  O   SER L  10      42.699  18.751  40.375  1.00 65.43           O  
ATOM     74  N   LEU L  11      41.451  17.091  41.251  1.00 63.00           N  
ATOM     75  CA  LEU L  11      41.860  17.451  42.577  1.00 63.31           C  
ATOM     76  CB  LEU L  11      40.757  18.214  43.339  1.00 59.38           C  
ATOM     77  CG  LEU L  11      41.118  18.654  44.770  1.00 63.02           C  
ATOM     78  CD1 LEU L  11      42.337  19.589  44.779  1.00 66.82           C  
ATOM     79  CD2 LEU L  11      39.906  19.294  45.465  1.00 60.79           C  
ATOM     80  C   LEU L  11      42.185  16.186  43.314  1.00 63.56           C  
ATOM     81  O   LEU L  11      41.294  15.471  43.774  1.00 60.89           O  
ATOM     82  N   PRO L  12      43.454  15.878  43.416  1.00 66.67           N  
ATOM     83  CA  PRO L  12      43.831  14.707  44.160  1.00 67.65           C  
ATOM     84  CD  PRO L  12      44.348  16.108  42.293  1.00 70.25           C  
ATOM     85  CB  PRO L  12      45.246  14.353  43.713  1.00 71.53           C  
ATOM     86  CG  PRO L  12      45.318  14.913  42.280  1.00 73.33           C  
ATOM     87  C   PRO L  12      43.701  15.001  45.614  1.00 68.94           C  
ATOM     88  O   PRO L  12      44.067  16.101  46.026  1.00 72.36           O  
ATOM     89  N   VAL L  13      43.217  14.040  46.418  1.00 66.63           N  
ATOM     90  CA  VAL L  13      43.028  14.355  47.798  1.00 66.72           C  
ATOM     91  CB  VAL L  13      41.623  14.811  48.063  1.00 63.11           C  
ATOM     92  CG1 VAL L  13      40.690  13.596  47.964  1.00 65.12           C  
ATOM     93  CG2 VAL L  13      41.567  15.566  49.394  1.00 61.48           C  
ATOM     94  C   VAL L  13      43.284  13.114  48.594  1.00 69.82           C  
ATOM     95  O   VAL L  13      43.187  11.999  48.081  1.00 70.01           O  
ATOM     96  N   SER L  14      43.637  13.281  49.882  1.00 72.52           N  
ATOM     97  CA  SER L  14      43.855  12.144  50.728  1.00 74.79           C  
ATOM     98  CB  SER L  14      45.082  12.273  51.648  1.00 78.87           C  
ATOM     99  OG  SER L  14      46.274  12.282  50.877  1.00 82.03           O  
ATOM    100  C   SER L  14      42.650  12.041  51.603  1.00 73.31           C  
ATOM    101  O   SER L  14      41.971  13.034  51.856  1.00 71.03           O  
ATOM    102  N   LEU L  15      42.346  10.823  52.085  1.00 74.51           N  
ATOM    103  CA  LEU L  15      41.169  10.647  52.880  1.00 75.50           C  
ATOM    104  CB  LEU L  15      40.942   9.192  53.313  1.00 75.85           C  
ATOM    105  CG  LEU L  15      40.680   8.230  52.144  1.00 77.61           C  
ATOM    106  CD1 LEU L  15      40.461   6.797  52.646  1.00 75.64           C  
ATOM    107  CD2 LEU L  15      39.520   8.721  51.268  1.00 77.97           C  
ATOM    108  C   LEU L  15      41.314  11.454  54.123  1.00 79.97           C  
ATOM    109  O   LEU L  15      42.362  11.445  54.769  1.00 83.38           O  
ATOM    110  N   GLY L  16      40.240  12.182  54.479  1.00 78.97           N  
ATOM    111  CA  GLY L  16      40.224  12.958  55.680  1.00 79.22           C  
ATOM    112  C   GLY L  16      40.661  14.361  55.393  1.00 80.51           C  
ATOM    113  O   GLY L  16      40.536  15.230  56.254  1.00 82.79           O  
ATOM    114  N   ASP L  17      41.180  14.634  54.179  1.00 78.62           N  
ATOM    115  CA  ASP L  17      41.641  15.965  53.892  1.00 80.45           C  
ATOM    116  CB  ASP L  17      42.686  16.040  52.763  1.00 80.43           C  
ATOM    117  CG  ASP L  17      44.007  15.479  53.278  1.00 87.35           C  
ATOM    118  OD1 ASP L  17      44.067  15.093  54.476  1.00 91.12           O  
ATOM    119  OD2 ASP L  17      44.978  15.437  52.475  1.00 90.90           O1-
ATOM    120  C   ASP L  17      40.483  16.820  53.488  1.00 79.09           C  
ATOM    121  O   ASP L  17      39.389  16.329  53.218  1.00 76.10           O  
ATOM    122  N   GLN L  18      40.699  18.151  53.464  1.00 81.68           N  
ATOM    123  CA  GLN L  18      39.650  19.032  53.046  1.00 80.12           C  
ATOM    124  CB  GLN L  18      39.668  20.414  53.719  1.00 85.76           C  
ATOM    125  CG  GLN L  18      38.483  21.273  53.280  1.00 89.19           C  
ATOM    126  CD  GLN L  18      38.550  22.612  53.990  1.00 91.96           C  
ATOM    127  OE1 GLN L  18      39.566  23.303  53.952  1.00 93.96           O  
ATOM    128  NE2 GLN L  18      37.430  22.987  54.663  1.00 92.54           N  
ATOM    129  C   GLN L  18      39.794  19.235  51.572  1.00 76.36           C  
ATOM    130  O   GLN L  18      40.905  19.254  51.042  1.00 76.93           O  
ATOM    131  N   ALA L  19      38.656  19.371  50.861  1.00 72.85           N  
ATOM    132  CA  ALA L  19      38.722  19.568  49.442  1.00 68.97           C  
ATOM    133  CB  ALA L  19      38.159  18.385  48.635  1.00 66.34           C  
ATOM    134  C   ALA L  19      37.902  20.774  49.104  1.00 67.53           C  
ATOM    135  O   ALA L  19      36.836  20.998  49.672  1.00 67.22           O  
ATOM    136  N   SER L  20      38.396  21.593  48.155  1.00 67.48           N  
ATOM    137  CA  SER L  20      37.680  22.779  47.788  1.00 67.34           C  
ATOM    138  CB  SER L  20      38.348  24.062  48.317  1.00 70.46           C  
ATOM    139  OG  SER L  20      37.599  25.202  47.927  1.00 75.19           O  
ATOM    140  C   SER L  20      37.644  22.866  46.295  1.00 65.21           C  
ATOM    141  O   SER L  20      38.667  22.729  45.628  1.00 66.57           O  
ATOM    142  N   ILE L  21      36.444  23.110  45.731  1.00 61.69           N  
ATOM    143  CA  ILE L  21      36.299  23.205  44.305  1.00 60.71           C  
ATOM    144  CB  ILE L  21      35.386  22.151  43.751  1.00 54.57           C  
ATOM    145  CG1 ILE L  21      35.945  20.755  44.077  1.00 53.78           C  
ATOM    146  CG2 ILE L  21      35.211  22.397  42.244  1.00 54.19           C  
ATOM    147  CD1 ILE L  21      34.953  19.620  43.830  1.00 52.36           C  
ATOM    148  C   ILE L  21      35.696  24.548  44.024  1.00 61.63           C  
ATOM    149  O   ILE L  21      34.790  24.988  44.727  1.00 63.24           O  
ATOM    150  N   SER L  22      36.189  25.242  42.977  1.00 62.96           N  
ATOM    151  CA  SER L  22      35.708  26.570  42.726  1.00 65.67           C  
ATOM    152  CB  SER L  22      36.839  27.610  42.712  1.00 70.53           C  
ATOM    153  OG  SER L  22      36.320  28.905  42.463  1.00 77.21           O  
ATOM    154  C   SER L  22      35.015  26.620  41.399  1.00 64.49           C  
ATOM    155  O   SER L  22      35.342  25.883  40.471  1.00 62.31           O  
ATOM    156  N   CYS L  23      33.998  27.502  41.299  1.00 64.07           N  
ATOM    157  CA  CYS L  23      33.261  27.658  40.080  1.00 65.36           C  
ATOM    158  CB  CYS L  23      31.903  26.915  40.135  1.00 62.30           C  
ATOM    159  SG  CYS L  23      30.955  26.923  38.586  1.00 63.44           S  
ATOM    160  C   CYS L  23      33.032  29.128  39.884  1.00 69.49           C  
ATOM    161  O   CYS L  23      32.564  29.826  40.784  1.00 70.34           O  
ATOM    162  N   ARG L  24      33.394  29.644  38.693  1.00 72.98           N  
ATOM    163  CA  ARG L  24      33.192  31.032  38.399  1.00 79.16           C  
ATOM    164  CB  ARG L  24      34.485  31.793  38.092  1.00 86.72           C  
ATOM    165  CG  ARG L  24      35.399  31.888  39.307  1.00 96.26           C  
ATOM    166  CD  ARG L  24      36.811  32.350  38.964  1.00105.84           C  
ATOM    167  NE  ARG L  24      36.777  33.831  38.864  1.00107.16           N  
ATOM    168  CZ  ARG L  24      36.906  34.574  39.998  1.00105.48           C  
ATOM    169  NH1 ARG L  24      37.036  33.952  41.206  1.00105.88           N1+
ATOM    170  NH2 ARG L  24      36.904  35.936  39.922  1.00100.73           N  
ATOM    171  C   ARG L  24      32.340  31.086  37.180  1.00 76.50           C  
ATOM    172  O   ARG L  24      32.450  30.241  36.295  1.00 73.69           O  
ATOM    173  N   SER L  25      31.451  32.090  37.112  1.00 77.76           N  
ATOM    174  CA  SER L  25      30.566  32.208  35.997  1.00 76.87           C  
ATOM    175  CB  SER L  25      29.099  32.338  36.432  1.00 72.74           C  
ATOM    176  OG  SER L  25      28.974  33.369  37.401  1.00 76.61           O  
ATOM    177  C   SER L  25      30.960  33.427  35.228  1.00 82.60           C  
ATOM    178  O   SER L  25      31.490  34.389  35.781  1.00 86.29           O  
ATOM    179  N   SER L  26      30.737  33.410  33.900  1.00 60.78           N  
ATOM    180  CA  SER L  26      31.167  34.498  33.064  1.00 66.68           C  
ATOM    181  CB  SER L  26      30.997  34.223  31.566  1.00 67.04           C  
ATOM    182  OG  SER L  26      31.490  35.329  30.826  1.00 63.11           O  
ATOM    183  C   SER L  26      30.388  35.732  33.392  1.00 69.36           C  
ATOM    184  O   SER L  26      30.864  36.846  33.171  1.00 70.71           O  
ATOM    185  N   GLN L  27      29.156  35.562  33.907  1.00 65.93           N  
ATOM    186  CA  GLN L  27      28.346  36.695  34.264  1.00 64.23           C  
ATOM    187  CB  GLN L  27      27.174  36.990  33.315  1.00 64.11           C  
ATOM    188  CG  GLN L  27      27.547  37.435  31.905  1.00 68.25           C  
ATOM    189  CD  GLN L  27      26.239  37.846  31.253  1.00 70.20           C  
ATOM    190  OE1 GLN L  27      25.489  38.655  31.800  1.00 67.11           O  
ATOM    191  NE2 GLN L  27      25.939  37.260  30.064  1.00 76.31           N  
ATOM    192  C   GLN L  27      27.701  36.385  35.572  1.00 61.16           C  
ATOM    193  O   GLN L  27      28.023  35.388  36.203  1.00 57.14           O  
ATOM    194  N   SER L  28      26.774  37.249  36.027  1.00 65.54           N  
ATOM    195  CA  SER L  28      26.104  37.042  37.283  0.83 62.92           C  
ATOM    196  CB  SER L  28      25.277  38.267  37.721  0.83 66.60           C  
ATOM    197  OG  SER L  28      24.535  37.984  38.900  0.83 69.49           O  
ATOM    198  C   SER L  28      25.134  35.898  37.168  1.00 58.35           C  
ATOM    199  O   SER L  28      24.461  35.727  36.156  1.00 60.99           O  
ATOM    200  N   ILE L  29      25.128  35.041  38.211  1.00 54.92           N  
ATOM    201  CA  ILE L  29      24.252  33.927  38.470  1.00 52.89           C  
ATOM    202  CB  ILE L  29      24.835  32.927  39.431  1.00 51.68           C  
ATOM    203  CG1 ILE L  29      26.104  32.300  38.829  1.00 52.52           C  
ATOM    204  CG2 ILE L  29      23.760  31.872  39.758  1.00 54.87           C  
ATOM    205  CD1 ILE L  29      25.846  31.524  37.539  1.00 57.17           C  
ATOM    206  C   ILE L  29      22.939  34.417  39.010  1.00 55.08           C  
ATOM    207  O   ILE L  29      21.927  33.733  38.934  1.00 49.09           O  
ATOM    208  N   VAL L  30      22.946  35.586  39.673  1.00 60.66           N  
ATOM    209  CA  VAL L  30      21.802  36.127  40.360  1.00 63.47           C  
ATOM    210  CB  VAL L  30      22.091  37.461  41.003  1.00 67.01           C  
ATOM    211  CG1 VAL L  30      20.795  38.052  41.578  1.00 72.73           C  
ATOM    212  CG2 VAL L  30      23.194  37.255  42.058  1.00 65.08           C  
ATOM    213  C   VAL L  30      20.634  36.299  39.441  1.00 64.72           C  
ATOM    214  O   VAL L  30      20.775  36.563  38.249  1.00 72.25           O  
ATOM    215  N   HIS L  31      19.419  36.141  40.002  1.00 63.32           N  
ATOM    216  CA  HIS L  31      18.232  36.250  39.216  1.00 65.69           C  
ATOM    217  ND1 HIS L  31      15.537  33.587  38.456  1.00 53.83           N  
ATOM    218  CG  HIS L  31      16.359  34.687  38.375  1.00 57.61           C  
ATOM    219  CB  HIS L  31      17.233  35.119  39.517  1.00 61.22           C  
ATOM    220  NE2 HIS L  31      15.364  34.348  36.379  1.00 53.73           N  
ATOM    221  CD2 HIS L  31      16.241  35.145  37.096  1.00 55.92           C  
ATOM    222  CE1 HIS L  31      14.968  33.426  37.236  1.00 53.66           C  
ATOM    223  C   HIS L  31      17.610  37.519  39.633  1.00 70.06           C  
ATOM    224  O   HIS L  31      17.932  38.063  40.689  1.00 73.78           O  
ATOM    225  N   SER L  32      16.717  38.045  38.788  1.00 73.66           N  
ATOM    226  CA  SER L  32      16.089  39.243  39.185  1.00 74.84           C  
ATOM    227  CB  SER L  32      15.137  39.831  38.134  1.00 75.58           C  
ATOM    228  OG  SER L  32      14.004  38.992  37.977  1.00 67.73           O  
ATOM    229  C   SER L  32      15.324  38.882  40.400  1.00 73.34           C  
ATOM    230  O   SER L  32      15.109  39.741  41.236  1.00 70.69           O  
ATOM    231  N   ASN L  33      14.932  37.603  40.569  1.00 73.42           N  
ATOM    232  CA  ASN L  33      14.191  37.233  41.747  1.00 74.53           C  
ATOM    233  CB  ASN L  33      13.966  35.723  41.921  1.00 72.54           C  
ATOM    234  CG  ASN L  33      13.313  35.146  40.688  1.00 68.02           C  
ATOM    235  OD1 ASN L  33      13.362  35.737  39.612  1.00 67.05           O  
ATOM    236  ND2 ASN L  33      12.692  33.947  40.842  1.00 65.19           N  
ATOM    237  C   ASN L  33      15.075  37.569  42.899  1.00 74.94           C  
ATOM    238  O   ASN L  33      14.609  38.010  43.948  1.00 83.45           O  
ATOM    239  N   GLY L  34      16.394  37.386  42.705  1.00 70.73           N  
ATOM    240  CA  GLY L  34      17.342  37.653  43.747  1.00 71.07           C  
ATOM    241  C   GLY L  34      18.015  36.364  44.116  1.00 67.79           C  
ATOM    242  O   GLY L  34      19.027  36.358  44.817  1.00 68.54           O  
ATOM    243  N   ASN L  35      17.477  35.229  43.633  1.00 64.91           N  
ATOM    244  CA  ASN L  35      18.050  33.960  43.971  1.00 62.11           C  
ATOM    245  CB  ASN L  35      16.996  32.842  44.032  1.00 59.22           C  
ATOM    246  CG  ASN L  35      15.969  33.208  45.095  1.00 61.96           C  
ATOM    247  OD1 ASN L  35      16.232  34.016  45.984  1.00 64.30           O  
ATOM    248  ND2 ASN L  35      14.759  32.595  44.999  1.00 60.21           N  
ATOM    249  C   ASN L  35      19.024  33.574  42.897  1.00 60.24           C  
ATOM    250  O   ASN L  35      18.772  33.784  41.713  1.00 63.35           O  
ATOM    251  N   THR L  36      20.175  32.985  43.286  1.00 57.64           N  
ATOM    252  CA  THR L  36      21.129  32.518  42.319  1.00 53.76           C  
ATOM    253  CB  THR L  36      22.566  32.841  42.636  1.00 53.52           C  
ATOM    254  OG1 THR L  36      22.996  32.176  43.815  1.00 55.05           O  
ATOM    255  CG2 THR L  36      22.698  34.365  42.796  1.00 44.59           C  
ATOM    256  C   THR L  36      20.974  31.032  42.306  1.00 49.87           C  
ATOM    257  O   THR L  36      21.182  30.366  43.319  1.00 49.90           O  
ATOM    258  N   TYR L  37      20.613  30.455  41.145  1.00 47.26           N  
ATOM    259  CA  TYR L  37      20.363  29.049  41.189  1.00 43.32           C  
ATOM    260  CB  TYR L  37      19.274  28.590  40.205  1.00 43.24           C  
ATOM    261  CG  TYR L  37      18.016  29.320  40.533  1.00 44.36           C  
ATOM    262  CD1 TYR L  37      17.118  28.818  41.443  1.00 46.18           C  
ATOM    263  CD2 TYR L  37      17.733  30.517  39.923  1.00 44.67           C  
ATOM    264  CE1 TYR L  37      15.961  29.499  41.740  1.00 47.60           C  
ATOM    265  CE2 TYR L  37      16.577  31.202  40.217  1.00 47.31           C  
ATOM    266  CZ  TYR L  37      15.687  30.695  41.128  1.00 49.09           C  
ATOM    267  OH  TYR L  37      14.500  31.394  41.436  1.00 50.88           O  
ATOM    268  C   TYR L  37      21.619  28.352  40.806  1.00 39.87           C  
ATOM    269  O   TYR L  37      21.809  27.929  39.666  1.00 37.33           O  
ATOM    270  N   LEU L  38      22.505  28.195  41.799  1.00 53.28           N  
ATOM    271  CA  LEU L  38      23.744  27.517  41.560  1.00 50.72           C  
ATOM    272  CB  LEU L  38      24.961  28.212  42.196  1.00 54.90           C  
ATOM    273  CG  LEU L  38      26.289  27.480  41.933  1.00 52.76           C  
ATOM    274  CD1 LEU L  38      26.777  27.716  40.500  0.80 53.94           C  
ATOM    275  CD2 LEU L  38      27.347  27.802  42.999  1.00 54.37           C  
ATOM    276  C   LEU L  38      23.643  26.195  42.249  1.00 48.68           C  
ATOM    277  O   LEU L  38      23.302  26.126  43.430  1.00 49.14           O  
ATOM    278  N   GLU L  39      23.953  25.102  41.531  1.00 45.18           N  
ATOM    279  CA  GLU L  39      23.819  23.799  42.116  1.00 42.42           C  
ATOM    280  CB  GLU L  39      22.657  23.037  41.463  1.00 41.90           C  
ATOM    281  CG  GLU L  39      21.336  23.765  41.729  1.00 44.95           C  
ATOM    282  CD  GLU L  39      20.336  23.427  40.636  1.00 39.06           C  
ATOM    283  OE1 GLU L  39      20.629  22.516  39.817  1.00 36.03           O  
ATOM    284  OE2 GLU L  39      19.264  24.090  40.599  1.00 42.56           O1-
ATOM    285  C   GLU L  39      25.098  23.037  41.921  1.00 41.63           C  
ATOM    286  O   GLU L  39      25.878  23.315  41.010  1.00 43.20           O  
ATOM    287  N   TRP L  40      25.363  22.068  42.825  1.00 41.25           N  
ATOM    288  CA  TRP L  40      26.533  21.238  42.720  1.00 40.90           C  
ATOM    289  CB  TRP L  40      27.454  21.316  43.949  1.00 43.25           C  
ATOM    290  CG  TRP L  40      28.145  22.648  44.108  1.00 44.49           C  
ATOM    291  CD2 TRP L  40      29.423  22.961  43.534  1.00 45.02           C  
ATOM    292  CD1 TRP L  40      27.739  23.763  44.780  1.00 47.68           C  
ATOM    293  NE1 TRP L  40      28.681  24.755  44.655  1.00 49.52           N  
ATOM    294  CE2 TRP L  40      29.724  24.274  43.892  1.00 47.98           C  
ATOM    295  CE3 TRP L  40      30.274  22.216  42.770  1.00 44.02           C  
ATOM    296  CZ2 TRP L  40      30.888  24.864  43.490  1.00 49.66           C  
ATOM    297  CZ3 TRP L  40      31.447  22.814  42.367  1.00 45.72           C  
ATOM    298  CH2 TRP L  40      31.747  24.112  42.720  1.00 49.65           C  
ATOM    299  C   TRP L  40      26.080  19.814  42.599  1.00 39.73           C  
ATOM    300  O   TRP L  40      25.180  19.375  43.314  1.00 41.24           O  
ATOM    301  N   TYR L  41      26.711  19.048  41.685  1.00 37.88           N  
ATOM    302  CA  TYR L  41      26.331  17.677  41.466  1.00 37.52           C  
ATOM    303  CB  TYR L  41      25.781  17.412  40.055  1.00 36.23           C  
ATOM    304  CG  TYR L  41      24.464  18.094  39.909  1.00 36.50           C  
ATOM    305  CD1 TYR L  41      23.311  17.462  40.315  1.00 38.14           C  
ATOM    306  CD2 TYR L  41      24.376  19.355  39.363  1.00 37.09           C  
ATOM    307  CE1 TYR L  41      22.089  18.076  40.183  1.00 37.67           C  
ATOM    308  CE2 TYR L  41      23.154  19.975  39.227  1.00 38.95           C  
ATOM    309  CZ  TYR L  41      22.009  19.335  39.637  1.00 38.05           C  
ATOM    310  OH  TYR L  41      20.753  19.962  39.500  1.00 41.15           O  
ATOM    311  C   TYR L  41      27.538  16.793  41.609  1.00 38.53           C  
ATOM    312  O   TYR L  41      28.666  17.207  41.346  1.00 39.48           O  
ATOM    313  N   LEU L  42      27.318  15.539  42.066  1.00 38.78           N  
ATOM    314  CA  LEU L  42      28.375  14.571  42.195  1.00 40.25           C  
ATOM    315  CB  LEU L  42      28.546  14.047  43.632  1.00 41.64           C  
ATOM    316  CG  LEU L  42      29.576  12.907  43.767  1.00 42.92           C  
ATOM    317  CD1 LEU L  42      30.978  13.354  43.326  1.00 41.97           C  
ATOM    318  CD2 LEU L  42      29.561  12.309  45.183  1.00 45.24           C  
ATOM    319  C   LEU L  42      28.029  13.394  41.337  1.00 40.26           C  
ATOM    320  O   LEU L  42      26.935  12.844  41.440  1.00 41.65           O  
ATOM    321  N   GLN L  43      28.961  12.975  40.456  1.00 41.68           N  
ATOM    322  CA  GLN L  43      28.663  11.844  39.626  1.00 42.53           C  
ATOM    323  CB  GLN L  43      28.701  12.159  38.120  1.00 40.87           C  
ATOM    324  CG  GLN L  43      28.377  10.946  37.246  1.00 43.28           C  
ATOM    325  CD  GLN L  43      28.441  11.365  35.785  1.00 44.92           C  
ATOM    326  OE1 GLN L  43      29.210  12.249  35.410  1.00 45.31           O  
ATOM    327  NE2 GLN L  43      27.603  10.714  34.933  1.00 46.12           N  
ATOM    328  C   GLN L  43      29.681  10.778  39.879  1.00 45.64           C  
ATOM    329  O   GLN L  43      30.854  10.928  39.543  1.00 46.96           O  
ATOM    330  N   LYS L  44      29.231   9.656  40.474  1.00 48.51           N  
ATOM    331  CA  LYS L  44      30.073   8.529  40.753  1.00 52.06           C  
ATOM    332  CB  LYS L  44      29.470   7.577  41.798  1.00 53.85           C  
ATOM    333  CG  LYS L  44      29.226   8.252  43.149  1.00 55.77           C  
ATOM    334  CD  LYS L  44      28.308   7.449  44.069  1.00 62.32           C  
ATOM    335  CE  LYS L  44      28.054   8.127  45.416  1.00 64.08           C  
ATOM    336  NZ  LYS L  44      27.151   7.293  46.239  1.00 66.81           N1+
ATOM    337  C   LYS L  44      30.193   7.770  39.475  1.00 54.32           C  
ATOM    338  O   LYS L  44      29.344   7.889  38.593  1.00 52.79           O  
ATOM    339  N   PRO L  45      31.221   6.986  39.331  1.00 56.47           N  
ATOM    340  CA  PRO L  45      31.372   6.305  38.081  1.00 57.91           C  
ATOM    341  CD  PRO L  45      32.503   7.275  39.952  1.00 57.65           C  
ATOM    342  CB  PRO L  45      32.784   5.725  38.090  1.00 60.04           C  
ATOM    343  CG  PRO L  45      33.561   6.712  38.983  1.00 58.30           C  
ATOM    344  C   PRO L  45      30.283   5.314  37.824  1.00 59.94           C  
ATOM    345  O   PRO L  45      29.932   4.548  38.720  1.00 61.39           O  
ATOM    346  N   GLY L  46      29.743   5.325  36.591  1.00 61.31           N  
ATOM    347  CA  GLY L  46      28.744   4.395  36.161  1.00 62.46           C  
ATOM    348  C   GLY L  46      27.390   4.823  36.629  1.00 61.75           C  
ATOM    349  O   GLY L  46      26.411   4.116  36.392  1.00 64.74           O  
ATOM    350  N   GLN L  47      27.274   5.991  37.291  1.00 58.69           N  
ATOM    351  CA  GLN L  47      25.973   6.354  37.775  1.00 57.93           C  
ATOM    352  CB  GLN L  47      25.860   6.374  39.307  1.00 60.53           C  
ATOM    353  CG  GLN L  47      26.041   4.988  39.930  1.00 65.46           C  
ATOM    354  CD  GLN L  47      25.890   5.115  41.438  1.00 71.91           C  
ATOM    355  OE1 GLN L  47      24.789   5.314  41.949  1.00 75.39           O  
ATOM    356  NE2 GLN L  47      27.026   4.995  42.173  1.00 71.72           N  
ATOM    357  C   GLN L  47      25.601   7.706  37.272  1.00 54.26           C  
ATOM    358  O   GLN L  47      26.377   8.377  36.594  1.00 52.41           O  
ATOM    359  N   SER L  48      24.352   8.114  37.568  1.00 52.56           N  
ATOM    360  CA  SER L  48      23.849   9.389  37.149  1.00 49.29           C  
ATOM    361  CB  SER L  48      22.312   9.431  37.102  1.00 51.27           C  
ATOM    362  OG  SER L  48      21.866  10.678  36.594  1.00 56.87           O  
ATOM    363  C   SER L  48      24.322  10.405  38.144  1.00 45.70           C  
ATOM    364  O   SER L  48      24.742  10.060  39.248  1.00 46.56           O  
ATOM    365  N   PRO L  49      24.281  11.658  37.776  1.00 43.83           N  
ATOM    366  CA  PRO L  49      24.704  12.690  38.682  1.00 40.83           C  
ATOM    367  CD  PRO L  49      24.482  12.035  36.385  1.00 42.92           C  
ATOM    368  CB  PRO L  49      24.842  13.953  37.836  1.00 38.72           C  
ATOM    369  CG  PRO L  49      25.164  13.413  36.430  1.00 41.26           C  
ATOM    370  C   PRO L  49      23.710  12.809  39.795  1.00 41.54           C  
ATOM    371  O   PRO L  49      22.536  12.520  39.572  1.00 44.13           O  
ATOM    372  N   LYS L  50      24.158  13.209  41.003  1.00 41.13           N  
ATOM    373  CA  LYS L  50      23.259  13.347  42.116  1.00 42.68           C  
ATOM    374  CB  LYS L  50      23.594  12.411  43.290  1.00 46.27           C  
ATOM    375  CG  LYS L  50      23.472  10.920  42.965  1.00 50.09           C  
ATOM    376  CD  LYS L  50      24.178  10.025  43.987  1.00 58.42           C  
ATOM    377  CE  LYS L  50      24.124   8.533  43.650  1.00 61.78           C  
ATOM    378  NZ  LYS L  50      22.876   7.934  44.173  1.00 66.58           N1+
ATOM    379  C   LYS L  50      23.410  14.746  42.632  1.00 41.15           C  
ATOM    380  O   LYS L  50      24.495  15.319  42.588  1.00 41.59           O  
ATOM    381  N   LEU L  51      22.307  15.321  43.152  1.00 41.18           N  
ATOM    382  CA  LEU L  51      22.300  16.686  43.609  1.00 40.68           C  
ATOM    383  CB  LEU L  51      20.882  17.281  43.625  1.00 40.79           C  
ATOM    384  CG  LEU L  51      20.803  18.738  44.111  1.00 41.95           C  
ATOM    385  CD1 LEU L  51      21.583  19.681  43.183  1.00 39.81           C  
ATOM    386  CD2 LEU L  51      19.339  19.171  44.306  1.00 41.51           C  
ATOM    387  C   LEU L  51      22.838  16.778  45.006  1.00 42.94           C  
ATOM    388  O   LEU L  51      22.367  16.086  45.906  1.00 46.37           O  
ATOM    389  N   LEU L  52      23.969  17.506  45.173  1.00 42.01           N  
ATOM    390  CA  LEU L  52      24.543  17.808  46.459  1.00 43.26           C  
ATOM    391  CB  LEU L  52      26.069  17.948  46.376  1.00 41.11           C  
ATOM    392  CG  LEU L  52      26.783  16.674  45.888  1.00 41.83           C  
ATOM    393  CD1 LEU L  52      28.301  16.881  45.829  1.00 43.44           C  
ATOM    394  CD2 LEU L  52      26.390  15.443  46.722  1.00 39.62           C  
ATOM    395  C   LEU L  52      24.029  19.079  47.075  1.00 44.58           C  
ATOM    396  O   LEU L  52      23.563  19.094  48.214  1.00 48.82           O  
ATOM    397  N   ILE L  53      24.110  20.190  46.304  1.00 43.50           N  
ATOM    398  CA  ILE L  53      23.821  21.500  46.821  1.00 44.37           C  
ATOM    399  CB  ILE L  53      25.061  22.325  47.030  1.00 45.13           C  
ATOM    400  CG1 ILE L  53      26.021  21.633  48.012  1.00 46.68           C  
ATOM    401  CG2 ILE L  53      24.629  23.733  47.473  1.00 46.22           C  
ATOM    402  CD1 ILE L  53      25.443  21.448  49.412  1.00 47.32           C  
ATOM    403  C   ILE L  53      23.004  22.243  45.815  1.00 45.07           C  
ATOM    404  O   ILE L  53      23.247  22.157  44.612  1.00 43.39           O  
ATOM    405  N   TYR L  54      22.004  23.005  46.300  1.00 46.57           N  
ATOM    406  CA  TYR L  54      21.187  23.807  45.441  1.00 47.59           C  
ATOM    407  CB  TYR L  54      19.770  23.239  45.212  1.00 47.47           C  
ATOM    408  CG  TYR L  54      19.102  22.990  46.523  1.00 51.74           C  
ATOM    409  CD1 TYR L  54      19.411  21.868  47.259  1.00 52.15           C  
ATOM    410  CD2 TYR L  54      18.153  23.859  47.006  1.00 56.02           C  
ATOM    411  CE1 TYR L  54      18.798  21.621  48.466  1.00 56.58           C  
ATOM    412  CE2 TYR L  54      17.535  23.617  48.212  1.00 59.19           C  
ATOM    413  CZ  TYR L  54      17.856  22.499  48.944  1.00 59.95           C  
ATOM    414  OH  TYR L  54      17.222  22.252  50.180  1.00 63.24           O  
ATOM    415  C   TYR L  54      21.091  25.172  46.050  1.00 51.76           C  
ATOM    416  O   TYR L  54      21.307  25.349  47.249  1.00 53.11           O  
ATOM    417  N   LYS L  55      20.844  26.181  45.211  1.00 47.10           N  
ATOM    418  CA  LYS L  55      20.791  27.526  45.686  1.00 47.85           C  
ATOM    419  CB  LYS L  55      19.589  27.837  46.596  1.00 48.88           C  
ATOM    420  CG  LYS L  55      19.302  29.338  46.692  1.00 51.11           C  
ATOM    421  CD  LYS L  55      17.909  29.669  47.224  1.00 54.45           C  
ATOM    422  CE  LYS L  55      17.561  31.156  47.114  1.00 57.21           C  
ATOM    423  NZ  LYS L  55      18.198  31.922  48.208  1.00 51.93           N1+
ATOM    424  C   LYS L  55      22.062  27.898  46.381  1.00 47.78           C  
ATOM    425  O   LYS L  55      22.045  28.500  47.454  1.00 52.25           O  
ATOM    426  N   VAL L  56      23.197  27.490  45.801  1.00 44.27           N  
ATOM    427  CA  VAL L  56      24.509  27.935  46.170  1.00 42.66           C  
ATOM    428  CB  VAL L  56      24.545  29.431  46.298  1.00 42.97           C  
ATOM    429  CG1 VAL L  56      24.387  29.871  47.762  1.00 39.08           C  
ATOM    430  CG2 VAL L  56      25.811  29.918  45.628  1.00 41.60           C  
ATOM    431  C   VAL L  56      24.952  27.373  47.487  1.00 42.48           C  
ATOM    432  O   VAL L  56      26.133  27.065  47.648  1.00 43.60           O  
ATOM    433  N   SER L  57      24.033  27.135  48.444  1.00 44.49           N  
ATOM    434  CA  SER L  57      24.538  26.683  49.706  1.00 47.22           C  
ATOM    435  CB  SER L  57      24.893  27.842  50.660  1.00 51.67           C  
ATOM    436  OG  SER L  57      23.727  28.570  51.017  1.00 52.86           O  
ATOM    437  C   SER L  57      23.539  25.806  50.415  1.00 47.91           C  
ATOM    438  O   SER L  57      23.771  25.455  51.571  1.00 51.50           O  
ATOM    439  N   ASN L  58      22.423  25.392  49.767  1.00 61.09           N  
ATOM    440  CA  ASN L  58      21.496  24.521  50.436  1.00 61.48           C  
ATOM    441  CB  ASN L  58      20.038  24.719  49.981  1.00 62.28           C  
ATOM    442  CG  ASN L  58      19.549  26.076  50.474  1.00 66.83           C  
ATOM    443  OD1 ASN L  58      19.612  26.377  51.664  1.00 69.60           O  
ATOM    444  ND2 ASN L  58      19.048  26.921  49.532  1.00 68.17           N  
ATOM    445  C   ASN L  58      21.856  23.093  50.162  1.00 59.22           C  
ATOM    446  O   ASN L  58      22.057  22.698  49.014  1.00 57.20           O  
ATOM    447  N   ARG L  59      21.947  22.276  51.235  1.00 61.06           N  
ATOM    448  CA  ARG L  59      22.271  20.885  51.085  1.00 59.69           C  
ATOM    449  CB  ARG L  59      22.814  20.215  52.357  1.00 62.87           C  
ATOM    450  CG  ARG L  59      24.136  20.778  52.877  1.00 64.79           C  
ATOM    451  CD  ARG L  59      24.661  20.001  54.086  1.00 68.96           C  
ATOM    452  NE  ARG L  59      25.818  20.748  54.652  1.00 75.95           N  
ATOM    453  CZ  ARG L  59      25.599  21.721  55.582  1.00 78.16           C  
ATOM    454  NH1 ARG L  59      24.325  22.033  55.958  1.00 76.46           N1+
ATOM    455  NH2 ARG L  59      26.654  22.382  56.140  1.00 82.84           N  
ATOM    456  C   ARG L  59      21.013  20.139  50.764  1.00 59.14           C  
ATOM    457  O   ARG L  59      19.958  20.382  51.349  1.00 62.44           O  
ATOM    458  N   PHE L  60      21.116  19.185  49.820  1.00 55.66           N  
ATOM    459  CA  PHE L  60      20.019  18.352  49.419  1.00 56.94           C  
ATOM    460  CB  PHE L  60      20.314  17.640  48.084  1.00 52.87           C  
ATOM    461  CG  PHE L  60      19.181  16.755  47.695  1.00 52.47           C  
ATOM    462  CD1 PHE L  60      17.977  17.281  47.288  1.00 55.56           C  
ATOM    463  CD2 PHE L  60      19.343  15.389  47.704  1.00 53.01           C  
ATOM    464  CE1 PHE L  60      16.942  16.451  46.923  1.00 56.00           C  
ATOM    465  CE2 PHE L  60      18.312  14.556  47.340  1.00 52.82           C  
ATOM    466  CZ  PHE L  60      17.108  15.088  46.949  1.00 56.15           C  
ATOM    467  C   PHE L  60      19.825  17.341  50.502  1.00 60.03           C  
ATOM    468  O   PHE L  60      20.783  16.918  51.144  1.00 58.96           O  
ATOM    469  N   SER L  61      18.567  16.925  50.742  1.00 65.00           N  
ATOM    470  CA  SER L  61      18.332  16.021  51.827  1.00 69.38           C  
ATOM    471  CB  SER L  61      16.852  15.632  52.008  1.00 73.46           C  
ATOM    472  OG  SER L  61      16.395  14.896  50.884  1.00 78.48           O  
ATOM    473  C   SER L  61      19.120  14.774  51.592  1.00 68.34           C  
ATOM    474  O   SER L  61      19.211  14.276  50.471  1.00 66.00           O  
ATOM    475  N   GLY L  62      19.735  14.251  52.669  1.00 71.10           N  
ATOM    476  CA  GLY L  62      20.485  13.031  52.598  1.00 71.19           C  
ATOM    477  C   GLY L  62      21.938  13.334  52.389  1.00 69.54           C  
ATOM    478  O   GLY L  62      22.781  12.457  52.567  1.00 71.12           O  
ATOM    479  N   VAL L  63      22.281  14.581  52.005  1.00 65.29           N  
ATOM    480  CA  VAL L  63      23.666  14.903  51.790  1.00 63.13           C  
ATOM    481  CB  VAL L  63      23.871  16.078  50.876  1.00 60.92           C  
ATOM    482  CG1 VAL L  63      25.372  16.406  50.812  1.00 57.65           C  
ATOM    483  CG2 VAL L  63      23.257  15.742  49.505  1.00 55.68           C  
ATOM    484  C   VAL L  63      24.281  15.235  53.117  1.00 66.43           C  
ATOM    485  O   VAL L  63      23.693  15.954  53.924  1.00 69.05           O  
ATOM    486  N   PRO L  64      25.470  14.733  53.349  1.00 67.87           N  
ATOM    487  CA  PRO L  64      26.151  14.948  54.603  1.00 71.74           C  
ATOM    488  CD  PRO L  64      25.883  13.489  52.718  1.00 65.75           C  
ATOM    489  CB  PRO L  64      27.316  13.962  54.624  1.00 71.88           C  
ATOM    490  CG  PRO L  64      26.837  12.816  53.718  1.00 69.57           C  
ATOM    491  C   PRO L  64      26.589  16.373  54.767  1.00 72.91           C  
ATOM    492  O   PRO L  64      26.892  17.028  53.773  1.00 69.83           O  
ATOM    493  N   ASP L  65      26.683  16.842  56.026  1.00 78.17           N  
ATOM    494  CA  ASP L  65      27.015  18.196  56.377  1.00 80.25           C  
ATOM    495  CB  ASP L  65      26.844  18.513  57.877  1.00 88.64           C  
ATOM    496  CG  ASP L  65      27.763  17.621  58.695  1.00 95.21           C  
ATOM    497  OD1 ASP L  65      27.955  16.442  58.295  1.00 96.02           O  
ATOM    498  OD2 ASP L  65      28.282  18.109  59.735  1.00101.73           O1-
ATOM    499  C   ASP L  65      28.414  18.522  55.956  1.00 77.34           C  
ATOM    500  O   ASP L  65      28.793  19.690  55.893  1.00 77.46           O  
ATOM    501  N   ARG L  66      29.230  17.497  55.669  1.00 74.88           N  
ATOM    502  CA  ARG L  66      30.601  17.699  55.297  1.00 73.54           C  
ATOM    503  CB  ARG L  66      31.290  16.382  54.912  1.00 73.81           C  
ATOM    504  CG  ARG L  66      31.234  15.329  56.018  1.00 76.28           C  
ATOM    505  CD  ARG L  66      31.753  13.960  55.574  1.00 75.74           C  
ATOM    506  NE  ARG L  66      30.847  13.468  54.498  1.00 76.14           N  
ATOM    507  CZ  ARG L  66      31.321  12.656  53.509  1.00 74.53           C  
ATOM    508  NH1 ARG L  66      32.626  12.260  53.519  1.00 75.74           N1+
ATOM    509  NH2 ARG L  66      30.496  12.244  52.505  1.00 71.45           N  
ATOM    510  C   ARG L  66      30.631  18.579  54.080  1.00 68.87           C  
ATOM    511  O   ARG L  66      31.572  19.353  53.898  1.00 69.02           O  
ATOM    512  N   PHE L  67      29.618  18.446  53.195  1.00 66.01           N  
ATOM    513  CA  PHE L  67      29.555  19.229  51.991  1.00 62.10           C  
ATOM    514  CB  PHE L  67      28.667  18.593  50.904  1.00 59.25           C  
ATOM    515  CG  PHE L  67      29.286  17.310  50.464  1.00 58.01           C  
ATOM    516  CD1 PHE L  67      30.257  17.300  49.492  1.00 56.26           C  
ATOM    517  CD2 PHE L  67      28.892  16.115  51.019  1.00 59.46           C  
ATOM    518  CE1 PHE L  67      30.827  16.119  49.081  1.00 56.46           C  
ATOM    519  CE2 PHE L  67      29.459  14.930  50.612  1.00 59.31           C  
ATOM    520  CZ  PHE L  67      30.433  14.931  49.644  1.00 57.80           C  
ATOM    521  C   PHE L  67      28.944  20.562  52.309  1.00 62.88           C  
ATOM    522  O   PHE L  67      27.942  20.649  53.018  1.00 65.23           O  
ATOM    523  N   SER L  68      29.541  21.650  51.778  1.00 61.87           N  
ATOM    524  CA  SER L  68      29.012  22.961  52.021  1.00 65.01           C  
ATOM    525  CB  SER L  68      29.725  23.706  53.163  1.00 69.15           C  
ATOM    526  OG  SER L  68      31.097  23.891  52.846  1.00 72.11           O  
ATOM    527  C   SER L  68      29.193  23.767  50.777  1.00 61.79           C  
ATOM    528  O   SER L  68      30.162  23.583  50.043  1.00 60.35           O  
ATOM    529  N   GLY L  69      28.249  24.695  50.513  1.00 62.67           N  
ATOM    530  CA  GLY L  69      28.331  25.511  49.338  1.00 61.30           C  
ATOM    531  C   GLY L  69      28.331  26.930  49.792  1.00 65.25           C  
ATOM    532  O   GLY L  69      27.662  27.292  50.758  1.00 67.79           O  
ATOM    533  N   SER L  70      29.090  27.779  49.080  1.00 67.29           N  
ATOM    534  CA  SER L  70      29.195  29.152  49.461  1.00 72.19           C  
ATOM    535  CB  SER L  70      30.316  29.369  50.489  1.00 74.74           C  
ATOM    536  OG  SER L  70      30.405  30.734  50.854  1.00 73.54           O  
ATOM    537  C   SER L  70      29.550  29.906  48.225  1.00 72.00           C  
ATOM    538  O   SER L  70      29.778  29.316  47.170  1.00 69.78           O  
ATOM    539  N   GLY L  71      29.575  31.248  48.320  1.00 74.87           N  
ATOM    540  CA  GLY L  71      29.949  32.035  47.185  1.00 79.02           C  
ATOM    541  C   GLY L  71      28.879  33.046  46.961  1.00 82.93           C  
ATOM    542  O   GLY L  71      27.853  33.047  47.638  1.00 84.10           O  
ATOM    543  N   SER L  72      29.110  33.956  45.998  1.00 86.07           N  
ATOM    544  CA  SER L  72      28.107  34.931  45.714  1.00 91.20           C  
ATOM    545  CB  SER L  72      28.087  36.094  46.721  1.00 96.53           C  
ATOM    546  OG  SER L  72      29.311  36.813  46.656  1.00103.11           O  
ATOM    547  C   SER L  72      28.393  35.520  44.374  1.00 91.15           C  
ATOM    548  O   SER L  72      29.541  35.583  43.937  1.00 90.10           O  
ATOM    549  N   GLY L  73      27.331  35.972  43.684  1.00 90.28           N  
ATOM    550  CA  GLY L  73      27.501  36.631  42.428  1.00 90.92           C  
ATOM    551  C   GLY L  73      28.139  35.704  41.444  1.00 87.60           C  
ATOM    552  O   GLY L  73      27.497  34.791  40.928  1.00 84.97           O  
ATOM    553  N   THR L  74      29.383  36.041  41.050  1.00 88.15           N  
ATOM    554  CA  THR L  74      30.187  35.310  40.108  1.00 85.92           C  
ATOM    555  CB  THR L  74      31.217  36.162  39.425  1.00 91.95           C  
ATOM    556  OG1 THR L  74      32.113  36.715  40.375  1.00 94.93           O  
ATOM    557  CG2 THR L  74      30.505  37.278  38.649  1.00 94.20           C  
ATOM    558  C   THR L  74      30.912  34.115  40.658  1.00 82.30           C  
ATOM    559  O   THR L  74      31.094  33.137  39.935  1.00 79.01           O  
ATOM    560  N   ASP L  75      31.402  34.146  41.917  1.00 83.54           N  
ATOM    561  CA  ASP L  75      32.221  33.023  42.296  1.00 81.93           C  
ATOM    562  CB  ASP L  75      33.680  33.374  42.654  1.00 88.55           C  
ATOM    563  CG  ASP L  75      33.720  34.295  43.854  1.00 91.60           C  
ATOM    564  OD1 ASP L  75      32.628  34.670  44.357  1.00 94.16           O  
ATOM    565  OD2 ASP L  75      34.852  34.640  44.282  1.00 93.21           O1-
ATOM    566  C   ASP L  75      31.603  32.197  43.377  1.00 77.08           C  
ATOM    567  O   ASP L  75      30.996  32.704  44.320  1.00 79.32           O  
ATOM    568  N   PHE L  76      31.745  30.860  43.236  1.00 71.83           N  
ATOM    569  CA  PHE L  76      31.153  29.951  44.170  1.00 67.36           C  
ATOM    570  CB  PHE L  76      29.904  29.263  43.595  1.00 62.99           C  
ATOM    571  CG  PHE L  76      28.956  30.353  43.228  1.00 64.26           C  
ATOM    572  CD1 PHE L  76      28.137  30.922  44.174  1.00 65.82           C  
ATOM    573  CD2 PHE L  76      28.895  30.812  41.931  1.00 64.21           C  
ATOM    574  CE1 PHE L  76      27.266  31.930  43.829  1.00 68.06           C  
ATOM    575  CE2 PHE L  76      28.026  31.818  41.582  1.00 66.89           C  
ATOM    576  CZ  PHE L  76      27.209  32.380  42.532  1.00 68.85           C  
ATOM    577  C   PHE L  76      32.155  28.889  44.492  1.00 65.25           C  
ATOM    578  O   PHE L  76      33.053  28.607  43.699  1.00 65.16           O  
ATOM    579  N   THR L  77      32.041  28.288  45.695  1.00 65.33           N  
ATOM    580  CA  THR L  77      32.950  27.248  46.077  1.00 63.38           C  
ATOM    581  CB  THR L  77      34.027  27.704  47.017  1.00 66.41           C  
ATOM    582  OG1 THR L  77      33.443  28.325  48.151  1.00 69.80           O  
ATOM    583  CG2 THR L  77      34.972  28.677  46.302  1.00 69.62           C  
ATOM    584  C   THR L  77      32.202  26.171  46.788  1.00 61.33           C  
ATOM    585  O   THR L  77      31.248  26.424  47.523  1.00 63.66           O  
ATOM    586  N   LEU L  78      32.634  24.917  46.563  1.00 58.34           N  
ATOM    587  CA  LEU L  78      32.094  23.773  47.231  1.00 57.76           C  
ATOM    588  CB  LEU L  78      31.691  22.654  46.257  1.00 52.22           C  
ATOM    589  CG  LEU L  78      31.134  21.387  46.930  1.00 50.29           C  
ATOM    590  CD1 LEU L  78      29.810  21.663  47.661  1.00 49.80           C  
ATOM    591  CD2 LEU L  78      31.032  20.233  45.921  1.00 46.29           C  
ATOM    592  C   LEU L  78      33.213  23.255  48.075  1.00 60.07           C  
ATOM    593  O   LEU L  78      34.324  23.053  47.589  1.00 60.18           O  
ATOM    594  N   LYS L  79      32.960  23.044  49.379  1.00 63.38           N  
ATOM    595  CA  LYS L  79      34.018  22.570  50.221  1.00 66.85           C  
ATOM    596  CB  LYS L  79      34.356  23.537  51.369  1.00 72.56           C  
ATOM    597  CG  LYS L  79      34.979  24.850  50.890  1.00 77.31           C  
ATOM    598  CD  LYS L  79      34.988  25.951  51.952  1.00 83.92           C  
ATOM    599  CE  LYS L  79      35.611  27.264  51.472  1.00 87.90           C  
ATOM    600  NZ  LYS L  79      35.501  28.290  52.533  1.00 93.61           N1+
ATOM    601  C   LYS L  79      33.592  21.278  50.831  1.00 65.62           C  
ATOM    602  O   LYS L  79      32.449  21.116  51.258  1.00 65.03           O  
ATOM    603  N   ILE L  80      34.522  20.306  50.861  1.00 65.83           N  
ATOM    604  CA  ILE L  80      34.232  19.037  51.450  1.00 66.92           C  
ATOM    605  CB  ILE L  80      34.481  17.897  50.505  1.00 63.25           C  
ATOM    606  CG1 ILE L  80      33.660  18.081  49.221  1.00 60.43           C  
ATOM    607  CG2 ILE L  80      34.178  16.582  51.240  1.00 63.62           C  
ATOM    608  CD1 ILE L  80      34.098  17.165  48.080  1.00 58.11           C  
ATOM    609  C   ILE L  80      35.196  18.877  52.574  1.00 72.57           C  
ATOM    610  O   ILE L  80      36.404  18.793  52.361  1.00 73.62           O  
ATOM    611  N   SER L  81      34.688  18.864  53.816  1.00 76.11           N  
ATOM    612  CA  SER L  81      35.577  18.627  54.907  1.00 81.67           C  
ATOM    613  CB  SER L  81      35.068  19.204  56.234  1.00 85.15           C  
ATOM    614  OG  SER L  81      35.995  18.923  57.271  1.00 85.24           O  
ATOM    615  C   SER L  81      35.630  17.138  55.050  1.00 83.12           C  
ATOM    616  O   SER L  81      34.648  16.449  54.788  1.00 84.47           O  
ATOM    617  N   ARG L  82      36.785  16.600  55.476  1.00 82.89           N  
ATOM    618  CA  ARG L  82      36.934  15.188  55.703  1.00 84.22           C  
ATOM    619  CB  ARG L  82      36.281  14.707  57.008  1.00 89.68           C  
ATOM    620  CG  ARG L  82      36.969  15.252  58.258  1.00 99.21           C  
ATOM    621  CD  ARG L  82      36.478  14.598  59.548  1.00107.24           C  
ATOM    622  NE  ARG L  82      36.569  13.126  59.343  1.00113.16           N  
ATOM    623  CZ  ARG L  82      37.756  12.480  59.541  1.00117.78           C  
ATOM    624  NH1 ARG L  82      38.858  13.182  59.936  1.00120.04           N1+
ATOM    625  NH2 ARG L  82      37.843  11.133  59.338  1.00119.64           N  
ATOM    626  C   ARG L  82      36.392  14.357  54.578  1.00 78.79           C  
ATOM    627  O   ARG L  82      35.303  13.796  54.682  1.00 77.80           O  
ATOM    628  N   VAL L  83      37.149  14.258  53.469  1.00 75.98           N  
ATOM    629  CA  VAL L  83      36.749  13.499  52.317  1.00 71.65           C  
ATOM    630  CB  VAL L  83      37.691  13.666  51.155  1.00 69.27           C  
ATOM    631  CG1 VAL L  83      37.239  12.752  50.002  1.00 65.73           C  
ATOM    632  CG2 VAL L  83      37.754  15.159  50.786  1.00 66.58           C  
ATOM    633  C   VAL L  83      36.719  12.039  52.658  1.00 73.71           C  
ATOM    634  O   VAL L  83      37.536  11.546  53.434  1.00 77.39           O  
ATOM    635  N   GLU L  84      35.740  11.315  52.076  1.00 72.41           N  
ATOM    636  CA  GLU L  84      35.597   9.903  52.294  1.00 76.13           C  
ATOM    637  CB  GLU L  84      34.272   9.529  52.979  1.00 78.46           C  
ATOM    638  CG  GLU L  84      34.199  10.018  54.425  1.00 82.37           C  
ATOM    639  CD  GLU L  84      32.843   9.638  54.997  1.00 86.24           C  
ATOM    640  OE1 GLU L  84      31.943   9.264  54.198  0.80 87.33           O  
ATOM    641  OE2 GLU L  84      32.686   9.721  56.244  0.80 88.76           O1-
ATOM    642  C   GLU L  84      35.630   9.234  50.954  1.00 73.65           C  
ATOM    643  O   GLU L  84      35.579   9.887  49.915  1.00 70.58           O  
ATOM    644  N   ALA L  85      35.720   7.891  50.955  1.00 75.54           N  
ATOM    645  CA  ALA L  85      35.812   7.115  49.748  1.00 74.41           C  
ATOM    646  CB  ALA L  85      35.903   5.602  50.020  1.00 76.99           C  
ATOM    647  C   ALA L  85      34.583   7.353  48.926  1.00 71.46           C  
ATOM    648  O   ALA L  85      34.645   7.415  47.701  1.00 68.96           O  
ATOM    649  N   GLU L  86      33.432   7.511  49.599  1.00 72.47           N  
ATOM    650  CA  GLU L  86      32.148   7.693  48.978  1.00 69.88           C  
ATOM    651  CB  GLU L  86      31.073   7.938  50.052  1.00 72.78           C  
ATOM    652  CG  GLU L  86      29.665   8.206  49.530  1.00 81.48           C  
ATOM    653  CD  GLU L  86      28.785   8.494  50.742  1.00 87.09           C  
ATOM    654  OE1 GLU L  86      29.242   8.218  51.883  1.00 88.15           O  
ATOM    655  OE2 GLU L  86      27.646   8.993  50.544  1.00 89.41           O1-
ATOM    656  C   GLU L  86      32.191   8.910  48.105  1.00 65.70           C  
ATOM    657  O   GLU L  86      31.553   8.955  47.054  1.00 63.41           O  
ATOM    658  N   ASP L  87      32.945   9.931  48.540  1.00 63.48           N  
ATOM    659  CA  ASP L  87      33.023  11.218  47.911  1.00 59.38           C  
ATOM    660  CB  ASP L  87      33.767  12.242  48.781  1.00 60.98           C  
ATOM    661  CG  ASP L  87      32.919  12.493  50.022  1.00 64.97           C  
ATOM    662  OD1 ASP L  87      31.729  12.078  50.022  1.00 67.69           O  
ATOM    663  OD2 ASP L  87      33.450  13.098  50.990  1.00 65.40           O1-
ATOM    664  C   ASP L  87      33.697  11.189  46.567  1.00 56.47           C  
ATOM    665  O   ASP L  87      33.451  12.072  45.749  1.00 54.11           O  
ATOM    666  N   LEU L  88      34.592  10.225  46.286  1.00 56.74           N  
ATOM    667  CA  LEU L  88      35.283  10.326  45.028  1.00 55.94           C  
ATOM    668  CB  LEU L  88      36.496   9.383  44.887  1.00 58.58           C  
ATOM    669  CG  LEU L  88      36.278   7.935  45.355  1.00 61.47           C  
ATOM    670  CD1 LEU L  88      35.296   7.180  44.454  1.00 63.39           C  
ATOM    671  CD2 LEU L  88      37.620   7.206  45.505  1.00 58.22           C  
ATOM    672  C   LEU L  88      34.345  10.191  43.864  1.00 53.70           C  
ATOM    673  O   LEU L  88      33.413   9.388  43.867  1.00 54.54           O  
ATOM    674  N   GLY L  89      34.579  11.031  42.829  1.00 51.31           N  
ATOM    675  CA  GLY L  89      33.756  11.064  41.651  1.00 48.69           C  
ATOM    676  C   GLY L  89      34.008  12.376  40.969  1.00 48.20           C  
ATOM    677  O   GLY L  89      35.009  13.039  41.234  1.00 49.59           O  
ATOM    678  N   ILE L  90      33.101  12.790  40.059  1.00 44.85           N  
ATOM    679  CA  ILE L  90      33.291  14.036  39.368  1.00 43.09           C  
ATOM    680  CB  ILE L  90      33.154  13.928  37.876  1.00 44.69           C  
ATOM    681  CG1 ILE L  90      34.207  12.964  37.297  1.00 44.52           C  
ATOM    682  CG2 ILE L  90      33.249  15.350  37.298  1.00 41.42           C  
ATOM    683  CD1 ILE L  90      33.976  11.499  37.667  1.00 56.89           C  
ATOM    684  C   ILE L  90      32.241  14.994  39.844  1.00 42.43           C  
ATOM    685  O   ILE L  90      31.052  14.678  39.860  1.00 42.79           O  
ATOM    686  N   TYR L  91      32.665  16.206  40.260  1.00 42.11           N  
ATOM    687  CA  TYR L  91      31.750  17.197  40.756  1.00 41.46           C  
ATOM    688  CB  TYR L  91      32.280  18.011  41.951  1.00 43.89           C  
ATOM    689  CG  TYR L  91      32.448  17.100  43.114  1.00 43.46           C  
ATOM    690  CD1 TYR L  91      31.373  16.771  43.897  1.00 45.31           C  
ATOM    691  CD2 TYR L  91      33.673  16.560  43.418  1.00 45.48           C  
ATOM    692  CE1 TYR L  91      31.515  15.930  44.973  1.00 46.53           C  
ATOM    693  CE2 TYR L  91      33.821  15.719  44.494  1.00 46.57           C  
ATOM    694  CZ  TYR L  91      32.741  15.398  45.276  1.00 47.42           C  
ATOM    695  OH  TYR L  91      32.888  14.532  46.380  1.00 49.02           O  
ATOM    696  C   TYR L  91      31.497  18.197  39.673  1.00 42.21           C  
ATOM    697  O   TYR L  91      32.412  18.568  38.939  1.00 44.34           O  
ATOM    698  N   TYR L  92      30.227  18.636  39.520  1.00 40.38           N  
ATOM    699  CA  TYR L  92      29.950  19.633  38.523  1.00 40.55           C  
ATOM    700  CB  TYR L  92      29.037  19.182  37.365  1.00 41.07           C  
ATOM    701  CG  TYR L  92      29.556  17.977  36.658  1.00 40.55           C  
ATOM    702  CD1 TYR L  92      30.678  18.025  35.866  1.00 41.79           C  
ATOM    703  CD2 TYR L  92      28.910  16.774  36.806  1.00 42.30           C  
ATOM    704  CE1 TYR L  92      31.133  16.901  35.217  1.00 42.80           C  
ATOM    705  CE2 TYR L  92      29.357  15.645  36.160  1.00 42.84           C  
ATOM    706  CZ  TYR L  92      30.473  15.708  35.362  1.00 42.78           C  
ATOM    707  OH  TYR L  92      30.946  14.560  34.690  1.00 44.23           O  
ATOM    708  C   TYR L  92      29.168  20.741  39.164  1.00 42.44           C  
ATOM    709  O   TYR L  92      28.277  20.495  39.975  1.00 42.55           O  
ATOM    710  N   CYS L  93      29.498  22.005  38.829  1.00 44.01           N  
ATOM    711  CA  CYS L  93      28.694  23.108  39.276  1.00 45.10           C  
ATOM    712  CB  CYS L  93      29.490  24.403  39.575  1.00 49.57           C  
ATOM    713  SG  CYS L  93      30.532  24.964  38.191  1.00 55.23           S  
ATOM    714  C   CYS L  93      27.721  23.366  38.163  1.00 44.37           C  
ATOM    715  O   CYS L  93      28.008  23.063  37.005  1.00 43.11           O  
ATOM    716  N   PHE L  94      26.528  23.909  38.489  1.00 44.68           N  
ATOM    717  CA  PHE L  94      25.513  24.106  37.490  1.00 42.78           C  
ATOM    718  CB  PHE L  94      24.484  22.958  37.544  1.00 41.75           C  
ATOM    719  CG  PHE L  94      23.314  23.205  36.657  1.00 41.15           C  
ATOM    720  CD1 PHE L  94      23.387  22.998  35.300  1.00 40.30           C  
ATOM    721  CD2 PHE L  94      22.122  23.616  37.205  1.00 41.78           C  
ATOM    722  CE1 PHE L  94      22.289  23.219  34.503  1.00 41.29           C  
ATOM    723  CE2 PHE L  94      21.020  23.838  36.414  1.00 42.69           C  
ATOM    724  CZ  PHE L  94      21.105  23.640  35.058  1.00 42.20           C  
ATOM    725  C   PHE L  94      24.806  25.400  37.757  1.00 44.47           C  
ATOM    726  O   PHE L  94      24.483  25.709  38.903  1.00 46.00           O  
ATOM    727  N   GLN L  95      24.549  26.195  36.691  1.00 46.53           N  
ATOM    728  CA  GLN L  95      23.839  27.436  36.854  1.00 48.51           C  
ATOM    729  CB  GLN L  95      24.576  28.682  36.320  1.00 50.51           C  
ATOM    730  CG  GLN L  95      24.763  28.728  34.803  1.00 53.27           C  
ATOM    731  CD  GLN L  95      23.562  29.410  34.166  1.00 54.31           C  
ATOM    732  OE1 GLN L  95      23.220  29.140  33.017  1.00 53.67           O  
ATOM    733  NE2 GLN L  95      22.903  30.321  34.928  1.00 53.36           N  
ATOM    734  C   GLN L  95      22.525  27.311  36.138  1.00 47.91           C  
ATOM    735  O   GLN L  95      22.455  27.028  34.945  1.00 48.04           O  
ATOM    736  N   GLY L  96      21.462  27.363  36.965  1.00 53.10           N  
ATOM    737  CA  GLY L  96      20.061  27.346  36.648  1.00 53.96           C  
ATOM    738  C   GLY L  96      19.509  28.687  36.258  1.00 57.42           C  
ATOM    739  O   GLY L  96      18.460  28.777  35.629  1.00 57.81           O  
ATOM    740  N   SER L  97      20.135  29.775  36.725  1.00 61.17           N  
ATOM    741  CA  SER L  97      19.544  31.075  36.632  1.00 66.57           C  
ATOM    742  CB  SER L  97      20.314  32.118  37.439  1.00 68.70           C  
ATOM    743  OG  SER L  97      20.220  31.802  38.822  1.00 68.81           O  
ATOM    744  C   SER L  97      19.347  31.607  35.245  1.00 68.36           C  
ATOM    745  O   SER L  97      18.349  32.284  35.008  1.00 71.28           O  
ATOM    746  N   LEU L  98      20.268  31.366  34.298  1.00 68.02           N  
ATOM    747  CA  LEU L  98      20.068  31.910  32.983  1.00 71.15           C  
ATOM    748  CB  LEU L  98      21.241  32.764  32.469  1.00 75.59           C  
ATOM    749  CG  LEU L  98      21.517  33.999  33.347  1.00 83.25           C  
ATOM    750  CD1 LEU L  98      22.567  34.918  32.711  1.00110.50           C  
ATOM    751  CD2 LEU L  98      20.224  34.739  33.725  1.00 84.19           C  
ATOM    752  C   LEU L  98      19.880  30.796  32.015  1.00 69.18           C  
ATOM    753  O   LEU L  98      20.203  29.642  32.293  1.00 67.74           O  
ATOM    754  N   VAL L  99      19.310  31.143  30.843  1.00 71.14           N  
ATOM    755  CA  VAL L  99      19.093  30.180  29.805  1.00 71.12           C  
ATOM    756  CB  VAL L  99      17.800  30.387  29.076  1.00 73.39           C  
ATOM    757  CG1 VAL L  99      17.738  29.390  27.904  1.00 72.84           C  
ATOM    758  CG2 VAL L  99      16.638  30.269  30.076  1.00 71.83           C  
ATOM    759  C   VAL L  99      20.163  30.405  28.793  1.00 71.29           C  
ATOM    760  O   VAL L  99      20.506  31.549  28.496  1.00 76.14           O  
ATOM    761  N   PRO L 100      20.731  29.350  28.272  1.00 66.70           N  
ATOM    762  CA  PRO L 100      20.387  28.039  28.751  1.00 59.89           C  
ATOM    763  CD  PRO L 100      20.980  29.345  26.840  1.00 67.52           C  
ATOM    764  CB  PRO L 100      20.719  27.067  27.618  1.00 59.58           C  
ATOM    765  CG  PRO L 100      20.605  27.936  26.357  1.00 65.22           C  
ATOM    766  C   PRO L 100      21.162  27.776  30.004  1.00 56.52           C  
ATOM    767  O   PRO L 100      22.140  28.478  30.251  1.00 58.03           O  
ATOM    768  N   PRO L 101      20.757  26.827  30.800  1.00 52.16           N  
ATOM    769  CA  PRO L 101      21.529  26.517  31.972  1.00 50.49           C  
ATOM    770  CD  PRO L 101      19.345  26.558  31.000  1.00 51.08           C  
ATOM    771  CB  PRO L 101      20.594  25.742  32.908  1.00 48.20           C  
ATOM    772  CG  PRO L 101      19.337  25.449  32.061  1.00 47.68           C  
ATOM    773  C   PRO L 101      22.766  25.787  31.543  1.00 49.29           C  
ATOM    774  O   PRO L 101      22.714  25.081  30.537  1.00 49.64           O  
ATOM    775  N   THR L 102      23.886  25.935  32.282  1.00 47.82           N  
ATOM    776  CA  THR L 102      25.115  25.330  31.867  1.00 47.97           C  
ATOM    777  CB  THR L 102      26.062  26.309  31.241  1.00 52.03           C  
ATOM    778  OG1 THR L 102      26.364  27.350  32.158  1.00 52.95           O  
ATOM    779  CG2 THR L 102      25.404  26.893  29.979  1.00 54.20           C  
ATOM    780  C   THR L 102      25.802  24.713  33.043  1.00 47.12           C  
ATOM    781  O   THR L 102      25.567  25.077  34.194  1.00 46.94           O  
ATOM    782  N   PHE L 103      26.691  23.740  32.754  1.00 45.78           N  
ATOM    783  CA  PHE L 103      27.433  23.053  33.773  1.00 44.26           C  
ATOM    784  CB  PHE L 103      27.446  21.517  33.635  1.00 41.98           C  
ATOM    785  CG  PHE L 103      26.081  20.949  33.830  1.00 42.28           C  
ATOM    786  CD1 PHE L 103      25.219  20.803  32.771  1.00 38.76           C  
ATOM    787  CD2 PHE L 103      25.664  20.548  35.074  1.00 40.40           C  
ATOM    788  CE1 PHE L 103      23.963  20.271  32.953  1.00 37.92           C  
ATOM    789  CE2 PHE L 103      24.411  20.015  35.259  1.00 40.82           C  
ATOM    790  CZ  PHE L 103      23.553  19.874  34.201  1.00 38.54           C  
ATOM    791  C   PHE L 103      28.863  23.437  33.602  1.00 47.47           C  
ATOM    792  O   PHE L 103      29.270  23.948  32.560  1.00 48.51           O  
ATOM    793  N   GLY L 104      29.669  23.234  34.655  1.00 46.74           N  
ATOM    794  CA  GLY L 104      31.061  23.511  34.497  1.00 49.61           C  
ATOM    795  C   GLY L 104      31.679  22.294  33.915  1.00 49.54           C  
ATOM    796  O   GLY L 104      31.037  21.252  33.791  1.00 47.60           O  
ATOM    797  N   ALA L 105      32.955  22.409  33.506  1.00 52.94           N  
ATOM    798  CA  ALA L 105      33.641  21.201  33.198  1.00 53.91           C  
ATOM    799  CB  ALA L 105      35.076  21.403  32.683  1.00 56.95           C  
ATOM    800  C   ALA L 105      33.712  20.656  34.580  1.00 51.51           C  
ATOM    801  O   ALA L 105      33.691  21.414  35.541  1.00 51.29           O  
ATOM    802  N   GLY L 106      33.755  19.342  34.762  1.00 49.74           N  
ATOM    803  CA  GLY L 106      33.710  18.867  36.107  1.00 48.35           C  
ATOM    804  C   GLY L 106      35.072  18.886  36.717  1.00 50.72           C  
ATOM    805  O   GLY L 106      36.053  19.321  36.113  1.00 54.37           O  
ATOM    806  N   THR L 107      35.127  18.432  37.985  1.00 49.72           N  
ATOM    807  CA  THR L 107      36.349  18.309  38.715  1.00 50.87           C  
ATOM    808  CB  THR L 107      36.415  19.186  39.935  1.00 51.15           C  
ATOM    809  OG1 THR L 107      36.295  20.550  39.564  1.00 51.88           O  
ATOM    810  CG2 THR L 107      37.753  18.950  40.655  1.00 51.76           C  
ATOM    811  C   THR L 107      36.394  16.897  39.187  1.00 50.94           C  
ATOM    812  O   THR L 107      35.486  16.432  39.874  1.00 48.25           O  
ATOM    813  N   LYS L 108      37.463  16.164  38.832  1.00 51.93           N  
ATOM    814  CA  LYS L 108      37.505  14.794  39.234  1.00 53.54           C  
ATOM    815  CB  LYS L 108      38.250  13.888  38.240  1.00 55.46           C  
ATOM    816  CG  LYS L 108      38.138  12.400  38.573  1.00 59.61           C  
ATOM    817  CD  LYS L 108      38.515  11.494  37.404  1.00 62.77           C  
ATOM    818  CE  LYS L 108      38.331  10.006  37.699  1.00 65.27           C  
ATOM    819  NZ  LYS L 108      38.490   9.227  36.451  1.00 66.10           N1+
ATOM    820  C   LYS L 108      38.210  14.726  40.547  1.00 54.77           C  
ATOM    821  O   LYS L 108      39.374  15.107  40.671  1.00 57.77           O  
ATOM    822  N   LEU L 109      37.498  14.237  41.576  1.00 53.61           N  
ATOM    823  CA  LEU L 109      38.099  14.107  42.866  1.00 54.92           C  
ATOM    824  CB  LEU L 109      37.085  14.183  44.023  1.00 53.96           C  
ATOM    825  CG  LEU L 109      37.737  14.252  45.417  1.00 56.79           C  
ATOM    826  CD1 LEU L 109      38.325  15.644  45.685  1.00 58.09           C  
ATOM    827  CD2 LEU L 109      36.788  13.776  46.523  0.80 56.44           C  
ATOM    828  C   LEU L 109      38.668  12.724  42.883  1.00 56.64           C  
ATOM    829  O   LEU L 109      37.928  11.743  42.810  1.00 56.01           O  
ATOM    830  N   GLU L 110      40.009  12.620  42.969  1.00 58.60           N  
ATOM    831  CA  GLU L 110      40.675  11.348  42.944  1.00 61.23           C  
ATOM    832  CB  GLU L 110      41.767  11.252  41.862  1.00 63.78           C  
ATOM    833  CG  GLU L 110      41.279  11.356  40.420  1.00 69.42           C  
ATOM    834  CD  GLU L 110      42.503  11.301  39.510  1.00 74.57           C  
ATOM    835  OE1 GLU L 110      43.599  10.926  40.007  1.00 78.18           O  
ATOM    836  OE2 GLU L 110      42.355  11.632  38.304  1.00 72.78           O1-
ATOM    837  C   GLU L 110      41.429  11.208  44.228  1.00 63.54           C  
ATOM    838  O   GLU L 110      41.874  12.198  44.805  1.00 64.10           O  
ATOM    839  N   LEU L 111      41.585   9.960  44.716  1.00 64.33           N  
ATOM    840  CA  LEU L 111      42.334   9.749  45.920  1.00 66.96           C  
ATOM    841  CB  LEU L 111      42.031   8.416  46.627  1.00 68.30           C  
ATOM    842  CG  LEU L 111      40.621   8.374  47.236  1.00 74.34           C  
ATOM    843  CD1 LEU L 111      40.345   7.034  47.936  1.00 70.64           C  
ATOM    844  CD2 LEU L 111      40.387   9.584  48.153  1.00 77.51           C  
ATOM    845  C   LEU L 111      43.794   9.781  45.598  1.00 68.82           C  
ATOM    846  O   LEU L 111      44.231   9.322  44.543  1.00 70.08           O  
ATOM    847  N   LYS L 112      44.591  10.340  46.530  1.00 69.84           N  
ATOM    848  CA  LYS L 112      46.008  10.420  46.346  1.00 71.95           C  
ATOM    849  CB  LYS L 112      46.693  11.383  47.334  1.00 74.32           C  
ATOM    850  CG  LYS L 112      46.260  12.844  47.190  1.00 75.24           C  
ATOM    851  CD  LYS L 112      46.620  13.702  48.408  1.00 80.13           C  
ATOM    852  CE  LYS L 112      46.151  15.156  48.318  1.00 81.95           C  
ATOM    853  NZ  LYS L 112      47.075  15.939  47.472  1.00 79.60           N1+
ATOM    854  C   LYS L 112      46.555   9.028  46.631  1.00 73.13           C  
ATOM    855  O   LYS L 112      45.771   8.163  47.109  1.00 74.40           O  
ATOM    856  OXT LYS L 112      47.771   8.814  46.381  1.00  0.00           O1-
TER     857      LYS L 112 
ATOM    858  N   GLN H 113       8.674   7.019  46.986  1.00 75.45           N1+
ATOM    859  CA  GLN H 113       9.963   7.386  46.360  1.00 73.18           C  
ATOM    860  CB  GLN H 113      10.886   6.165  46.228  1.00 77.39           C  
ATOM    861  CG  GLN H 113      11.634   5.820  47.510  1.00 80.24           C  
ATOM    862  CD  GLN H 113      12.721   6.871  47.669  1.00 84.33           C  
ATOM    863  OE1 GLN H 113      12.460   8.070  47.564  1.00 86.87           O  
ATOM    864  NE2 GLN H 113      13.978   6.415  47.916  1.00 96.41           N  
ATOM    865  C   GLN H 113       9.802   7.955  44.994  1.00 68.10           C  
ATOM    866  O   GLN H 113       9.074   7.415  44.163  1.00 66.69           O  
ATOM    867  N   VAL H 114      10.490   9.083  44.736  1.00 63.87           N  
ATOM    868  CA  VAL H 114      10.452   9.682  43.435  1.00 58.08           C  
ATOM    869  CB  VAL H 114      10.911  11.114  43.427  1.00 56.57           C  
ATOM    870  CG1 VAL H 114      10.971  11.607  41.972  1.00 53.04           C  
ATOM    871  CG2 VAL H 114       9.966  11.938  44.316  1.00 57.21           C  
ATOM    872  C   VAL H 114      11.392   8.893  42.579  1.00 56.95           C  
ATOM    873  O   VAL H 114      12.479   8.520  43.021  1.00 57.80           O  
ATOM    874  N   GLN H 115      10.991   8.605  41.324  1.00 53.83           N  
ATOM    875  CA  GLN H 115      11.827   7.792  40.490  1.00 54.04           C  
ATOM    876  CB  GLN H 115      11.491   6.301  40.675  1.00 58.69           C  
ATOM    877  CG  GLN H 115      12.307   5.310  39.848  1.00 63.38           C  
ATOM    878  CD  GLN H 115      11.828   3.920  40.245  1.00 70.12           C  
ATOM    879  OE1 GLN H 115      11.817   3.570  41.424  1.00 76.44           O  
ATOM    880  NE2 GLN H 115      11.409   3.106  39.241  1.00 76.35           N  
ATOM    881  C   GLN H 115      11.599   8.152  39.050  1.00 50.17           C  
ATOM    882  O   GLN H 115      10.481   8.464  38.640  1.00 49.87           O  
ATOM    883  N   LEU H 116      12.677   8.131  38.238  1.00 47.77           N  
ATOM    884  CA  LEU H 116      12.556   8.423  36.836  1.00 45.09           C  
ATOM    885  CB  LEU H 116      13.352   9.673  36.422  1.00 41.82           C  
ATOM    886  CG  LEU H 116      12.855  10.972  37.080  1.00 40.94           C  
ATOM    887  CD1 LEU H 116      13.690  12.177  36.629  1.00 40.57           C  
ATOM    888  CD2 LEU H 116      11.349  11.182  36.847  1.00 39.21           C  
ATOM    889  C   LEU H 116      13.145   7.265  36.081  1.00 46.36           C  
ATOM    890  O   LEU H 116      14.317   6.933  36.255  1.00 48.14           O  
ATOM    891  N   GLN H 117      12.351   6.612  35.214  1.00 46.60           N  
ATOM    892  CA  GLN H 117      12.915   5.511  34.488  1.00 47.40           C  
ATOM    893  CB  GLN H 117      12.140   4.197  34.643  1.00 51.86           C  
ATOM    894  CG  GLN H 117      12.237   3.650  36.066  1.00 59.44           C  
ATOM    895  CD  GLN H 117      11.545   2.302  36.119  1.00 68.06           C  
ATOM    896  OE1 GLN H 117      12.178   1.261  35.957  1.00 71.68           O  
ATOM    897  NE2 GLN H 117      10.205   2.318  36.352  1.00 67.10           N  
ATOM    898  C   GLN H 117      12.974   5.872  33.041  1.00 44.17           C  
ATOM    899  O   GLN H 117      12.003   6.354  32.462  1.00 42.55           O  
ATOM    900  N   GLN H 118      14.144   5.636  32.417  1.00 42.78           N  
ATOM    901  CA  GLN H 118      14.307   6.017  31.046  1.00 40.85           C  
ATOM    902  CB  GLN H 118      15.572   6.848  30.781  1.00 38.32           C  
ATOM    903  CG  GLN H 118      15.509   8.222  31.454  1.00 38.34           C  
ATOM    904  CD  GLN H 118      16.789   8.982  31.145  1.00 37.77           C  
ATOM    905  OE1 GLN H 118      17.589   9.258  32.039  1.00 38.22           O  
ATOM    906  NE2 GLN H 118      16.987   9.338  29.849  1.00 31.11           N  
ATOM    907  C   GLN H 118      14.342   4.798  30.181  1.00 42.50           C  
ATOM    908  O   GLN H 118      14.648   3.694  30.627  1.00 45.67           O  
ATOM    909  N   SER H 119      14.008   4.993  28.890  1.00 41.41           N  
ATOM    910  CA  SER H 119      13.933   3.915  27.949  1.00 43.89           C  
ATOM    911  CB  SER H 119      13.270   4.313  26.617  1.00 41.33           C  
ATOM    912  OG  SER H 119      13.991   5.370  26.003  1.00 43.57           O  
ATOM    913  C   SER H 119      15.310   3.400  27.673  1.00 46.36           C  
ATOM    914  O   SER H 119      16.310   4.060  27.948  1.00 45.41           O  
ATOM    915  N   GLY H 120      15.381   2.181  27.104  1.00 49.57           N  
ATOM    916  CA  GLY H 120      16.629   1.514  26.865  1.00 51.18           C  
ATOM    917  C   GLY H 120      17.378   2.222  25.781  1.00 50.19           C  
ATOM    918  O   GLY H 120      16.865   3.093  25.081  1.00 47.44           O  
ATOM    919  N   PRO H 121      18.613   1.815  25.655  1.00 53.00           N  
ATOM    920  CA  PRO H 121      19.561   2.382  24.729  1.00 53.44           C  
ATOM    921  CD  PRO H 121      19.029   0.505  26.130  1.00 56.65           C  
ATOM    922  CB  PRO H 121      20.839   1.570  24.918  1.00 56.90           C  
ATOM    923  CG  PRO H 121      20.313   0.187  25.344  1.00 59.13           C  
ATOM    924  C   PRO H 121      19.073   2.276  23.320  1.00 55.43           C  
ATOM    925  O   PRO H 121      18.337   1.341  23.007  1.00 57.79           O  
ATOM    926  N   GLU H 122      19.464   3.235  22.458  1.00 53.78           N  
ATOM    927  CA  GLU H 122      19.039   3.204  21.090  1.00 55.34           C  
ATOM    928  CB  GLU H 122      18.132   4.390  20.707  1.00 53.02           C  
ATOM    929  CG  GLU H 122      16.740   4.341  21.342  1.00 56.29           C  
ATOM    930  CD  GLU H 122      15.828   3.525  20.435  1.00 61.73           C  
ATOM    931  OE1 GLU H 122      15.549   3.993  19.301  1.00 62.69           O  
ATOM    932  OE2 GLU H 122      15.397   2.422  20.863  1.00 65.93           O1-
ATOM    933  C   GLU H 122      20.243   3.274  20.205  1.00 57.89           C  
ATOM    934  O   GLU H 122      21.174   4.041  20.447  1.00 57.39           O  
ATOM    935  N   ASP H 123      20.256   2.434  19.152  1.00 61.84           N  
ATOM    936  CA  ASP H 123      21.308   2.479  18.181  1.00 65.68           C  
ATOM    937  CB  ASP H 123      21.989   1.120  17.949  1.00 70.63           C  
ATOM    938  CG  ASP H 123      22.799   0.799  19.199  1.00 74.34           C  
ATOM    939  OD1 ASP H 123      23.198   1.760  19.911  1.00 82.94           O  
ATOM    940  OD2 ASP H 123      23.029  -0.411  19.463  1.00 91.39           O1-
ATOM    941  C   ASP H 123      20.650   2.892  16.906  1.00 64.65           C  
ATOM    942  O   ASP H 123      19.872   2.133  16.329  1.00 69.53           O  
ATOM    943  N   VAL H 124      20.942   4.121  16.437  1.00 62.75           N  
ATOM    944  CA  VAL H 124      20.285   4.612  15.261  1.00 62.37           C  
ATOM    945  CB  VAL H 124      19.369   5.768  15.530  1.00 58.81           C  
ATOM    946  CG1 VAL H 124      18.138   5.263  16.296  1.00 57.40           C  
ATOM    947  CG2 VAL H 124      20.159   6.823  16.321  1.00 56.91           C  
ATOM    948  C   VAL H 124      21.294   5.059  14.251  1.00 65.52           C  
ATOM    949  O   VAL H 124      22.443   5.357  14.569  1.00 66.74           O  
ATOM    950  N   LYS H 125      20.865   5.081  12.973  1.00 66.95           N  
ATOM    951  CA  LYS H 125      21.700   5.491  11.881  1.00 70.64           C  
ATOM    952  CB  LYS H 125      21.215   4.963  10.522  1.00 75.47           C  
ATOM    953  CG  LYS H 125      21.351   3.445  10.399  1.00 81.17           C  
ATOM    954  CD  LYS H 125      20.526   2.846   9.261  1.00 88.28           C  
ATOM    955  CE  LYS H 125      19.061   2.610   9.638  1.00 92.64           C  
ATOM    956  NZ  LYS H 125      18.405   3.901   9.938  1.00 98.27           N1+
ATOM    957  C   LYS H 125      21.694   6.984  11.837  1.00 67.78           C  
ATOM    958  O   LYS H 125      20.790   7.633  12.363  1.00 65.69           O  
ATOM    959  N   PRO H 126      22.697   7.554  11.233  1.00 69.40           N  
ATOM    960  CA  PRO H 126      22.775   8.984  11.182  1.00 67.10           C  
ATOM    961  CD  PRO H 126      24.012   6.932  11.195  1.00 73.44           C  
ATOM    962  CB  PRO H 126      24.184   9.307  10.694  1.00 69.52           C  
ATOM    963  CG  PRO H 126      25.014   8.099  11.167  1.00 72.61           C  
ATOM    964  C   PRO H 126      21.684   9.540  10.325  1.00 68.11           C  
ATOM    965  O   PRO H 126      21.316   8.903   9.341  1.00 71.37           O  
ATOM    966  N   GLY H 127      21.145  10.718  10.694  1.00 65.81           N  
ATOM    967  CA  GLY H 127      20.121  11.342   9.908  1.00 64.40           C  
ATOM    968  C   GLY H 127      18.786  10.876  10.399  1.00 62.59           C  
ATOM    969  O   GLY H 127      17.754  11.450  10.055  1.00 61.79           O  
ATOM    970  N   ALA H 128      18.776   9.816  11.228  1.00 61.47           N  
ATOM    971  CA  ALA H 128      17.560   9.264  11.751  1.00 59.42           C  
ATOM    972  CB  ALA H 128      17.695   7.802  12.206  1.00 60.34           C  
ATOM    973  C   ALA H 128      17.155  10.069  12.943  1.00 56.00           C  
ATOM    974  O   ALA H 128      17.847  11.003  13.344  1.00 55.09           O  
ATOM    975  N   SER H 129      15.975   9.753  13.513  1.00 54.60           N  
ATOM    976  CA  SER H 129      15.529  10.449  14.685  1.00 50.99           C  
ATOM    977  CB  SER H 129      14.225  11.237  14.479  1.00 51.71           C  
ATOM    978  OG  SER H 129      13.157  10.355  14.169  1.00 53.81           O  
ATOM    979  C   SER H 129      15.292   9.436  15.764  1.00 49.56           C  
ATOM    980  O   SER H 129      15.107   8.252  15.484  1.00 50.86           O  
ATOM    981  N   VAL H 130      15.341   9.871  17.043  1.00 45.13           N  
ATOM    982  CA  VAL H 130      15.085   8.956  18.122  1.00 43.34           C  
ATOM    983  CB  VAL H 130      16.288   8.554  18.929  1.00 43.58           C  
ATOM    984  CG1 VAL H 130      17.328   7.907  18.007  1.00 41.91           C  
ATOM    985  CG2 VAL H 130      16.791   9.771  19.715  1.00 44.15           C  
ATOM    986  C   VAL H 130      14.181   9.638  19.095  1.00 40.95           C  
ATOM    987  O   VAL H 130      14.159  10.865  19.195  1.00 40.69           O  
ATOM    988  N   LYS H 131      13.393   8.835  19.835  1.00 41.03           N  
ATOM    989  CA  LYS H 131      12.510   9.379  20.821  1.00 40.09           C  
ATOM    990  CB  LYS H 131      11.033   9.204  20.429  1.00 40.25           C  
ATOM    991  CG  LYS H 131      10.036   9.994  21.275  1.00 41.30           C  
ATOM    992  CD  LYS H 131       8.645  10.051  20.638  1.00 42.26           C  
ATOM    993  CE  LYS H 131       7.611  10.819  21.463  1.00 44.77           C  
ATOM    994  NZ  LYS H 131       6.313  10.826  20.757  1.00 48.62           N1+
ATOM    995  C   LYS H 131      12.753   8.597  22.074  1.00 39.79           C  
ATOM    996  O   LYS H 131      12.457   7.405  22.136  1.00 40.84           O  
ATOM    997  N   ILE H 132      13.287   9.253  23.122  1.00 37.45           N  
ATOM    998  CA  ILE H 132      13.536   8.532  24.335  1.00 37.95           C  
ATOM    999  CB  ILE H 132      14.914   8.684  24.928  1.00 38.76           C  
ATOM   1000  CG1 ILE H 132      15.238  10.132  25.329  1.00 38.49           C  
ATOM   1001  CG2 ILE H 132      15.912   8.098  23.917  1.00 41.45           C  
ATOM   1002  CD1 ILE H 132      15.495  11.063  24.147  1.00 39.32           C  
ATOM   1003  C   ILE H 132      12.530   8.979  25.345  1.00 35.95           C  
ATOM   1004  O   ILE H 132      12.035  10.103  25.288  1.00 34.10           O  
ATOM   1005  N   SER H 133      12.168   8.070  26.273  1.00 35.60           N  
ATOM   1006  CA  SER H 133      11.142   8.376  27.227  1.00 36.72           C  
ATOM   1007  CB  SER H 133       9.976   7.371  27.200  1.00 38.61           C  
ATOM   1008  OG  SER H 133      10.430   6.085  27.596  1.00 39.79           O  
ATOM   1009  C   SER H 133      11.699   8.358  28.617  1.00 37.08           C  
ATOM   1010  O   SER H 133      12.732   7.747  28.890  1.00 37.59           O  
ATOM   1011  N   CYS H 134      11.014   9.084  29.522  1.00 35.11           N  
ATOM   1012  CA  CYS H 134      11.367   9.175  30.909  1.00 36.05           C  
ATOM   1013  CB  CYS H 134      12.049  10.517  31.253  1.00 33.82           C  
ATOM   1014  SG  CYS H 134      12.489  10.692  33.007  1.00 39.05           S  
ATOM   1015  C   CYS H 134      10.077   9.102  31.669  1.00 35.55           C  
ATOM   1016  O   CYS H 134       9.241   9.997  31.573  1.00 35.71           O  
ATOM   1017  N   LYS H 135       9.886   8.030  32.461  1.00 37.64           N  
ATOM   1018  CA  LYS H 135       8.653   7.859  33.173  1.00 39.26           C  
ATOM   1019  CB  LYS H 135       8.202   6.390  33.201  1.00 43.85           C  
ATOM   1020  CG  LYS H 135       6.890   6.150  33.945  1.00 48.67           C  
ATOM   1021  CD  LYS H 135       6.339   4.736  33.760  1.00 54.77           C  
ATOM   1022  CE  LYS H 135       5.155   4.414  34.674  1.00 58.30           C  
ATOM   1023  NZ  LYS H 135       3.960   5.167  34.238  1.00 56.71           N1+
ATOM   1024  C   LYS H 135       8.863   8.289  34.590  1.00 39.23           C  
ATOM   1025  O   LYS H 135       9.695   7.727  35.299  1.00 40.95           O  
ATOM   1026  N   ALA H 136       8.088   9.300  35.039  1.00 38.26           N  
ATOM   1027  CA  ALA H 136       8.203   9.801  36.379  1.00 39.09           C  
ATOM   1028  CB  ALA H 136       7.950  11.313  36.489  1.00 36.87           C  
ATOM   1029  C   ALA H 136       7.180   9.108  37.215  1.00 42.31           C  
ATOM   1030  O   ALA H 136       6.079   8.801  36.758  1.00 44.30           O  
ATOM   1031  N   SER H 137       7.547   8.815  38.472  1.00 44.65           N  
ATOM   1032  CA  SER H 137       6.656   8.163  39.376  1.00 47.48           C  
ATOM   1033  CB  SER H 137       6.876   6.641  39.382  1.00 48.69           C  
ATOM   1034  OG  SER H 137       5.989   6.005  40.283  1.00 50.78           O  
ATOM   1035  C   SER H 137       6.989   8.692  40.736  1.00 48.28           C  
ATOM   1036  O   SER H 137       8.107   9.154  40.963  1.00 45.75           O  
ATOM   1037  N   GLY H 138       6.007   8.683  41.646  1.00 48.24           N  
ATOM   1038  CA  GLY H 138       6.294   9.144  42.964  1.00 50.26           C  
ATOM   1039  C   GLY H 138       5.873  10.569  43.074  1.00 50.43           C  
ATOM   1040  O   GLY H 138       5.711  11.082  44.180  1.00 54.35           O  
ATOM   1041  N   TYR H 139       5.716  11.266  41.932  1.00 45.45           N  
ATOM   1042  CA  TYR H 139       5.230  12.607  42.027  1.00 45.75           C  
ATOM   1043  CB  TYR H 139       6.321  13.689  42.122  1.00 41.58           C  
ATOM   1044  CG  TYR H 139       7.088  13.820  40.853  1.00 38.72           C  
ATOM   1045  CD1 TYR H 139       6.653  14.670  39.862  1.00 37.43           C  
ATOM   1046  CD2 TYR H 139       8.252  13.110  40.664  1.00 35.91           C  
ATOM   1047  CE1 TYR H 139       7.366  14.803  38.696  1.00 36.20           C  
ATOM   1048  CE2 TYR H 139       8.969  13.240  39.499  1.00 34.55           C  
ATOM   1049  CZ  TYR H 139       8.528  14.092  38.515  1.00 34.04           C  
ATOM   1050  OH  TYR H 139       9.267  14.226  37.323  1.00 36.17           O  
ATOM   1051  C   TYR H 139       4.388  12.866  40.825  1.00 45.16           C  
ATOM   1052  O   TYR H 139       4.406  12.099  39.862  1.00 42.60           O  
ATOM   1053  N   SER H 140       3.589  13.949  40.864  1.00 44.85           N  
ATOM   1054  CA  SER H 140       2.790  14.239  39.716  1.00 43.92           C  
ATOM   1055  CB  SER H 140       1.427  14.876  40.044  1.00 49.67           C  
ATOM   1056  OG  SER H 140       0.698  15.130  38.852  1.00 51.87           O  
ATOM   1057  C   SER H 140       3.588  15.197  38.897  1.00 40.31           C  
ATOM   1058  O   SER H 140       4.147  16.162  39.413  1.00 37.96           O  
ATOM   1059  N   LEU H 141       3.638  14.956  37.576  1.00 36.38           N  
ATOM   1060  CA  LEU H 141       4.458  15.741  36.706  1.00 36.31           C  
ATOM   1061  CB  LEU H 141       4.499  15.270  35.242  1.00 32.74           C  
ATOM   1062  CG  LEU H 141       5.427  14.066  35.001  1.00 32.64           C  
ATOM   1063  CD1 LEU H 141       5.536  13.743  33.506  1.00 30.33           C  
ATOM   1064  CD2 LEU H 141       6.808  14.296  35.635  1.00 29.76           C  
ATOM   1065  C   LEU H 141       4.004  17.163  36.720  1.00 38.81           C  
ATOM   1066  O   LEU H 141       4.759  18.048  36.332  1.00 40.17           O  
ATOM   1067  N   THR H 142       2.716  17.362  37.051  1.00 40.47           N  
ATOM   1068  CA  THR H 142       1.916  18.560  37.111  1.00 43.24           C  
ATOM   1069  CB  THR H 142       0.456  18.206  37.015  1.00 48.31           C  
ATOM   1070  OG1 THR H 142       0.228  17.458  35.833  1.00  0.00           O  
ATOM   1071  CG2 THR H 142      -0.403  19.485  36.978  1.00  0.00           C  
ATOM   1072  C   THR H 142       2.087  19.429  38.339  1.00 45.98           C  
ATOM   1073  O   THR H 142       1.696  20.596  38.318  1.00 51.04           O  
ATOM   1074  N   THR H 143       2.579  18.902  39.477  1.00 44.37           N  
ATOM   1075  CA  THR H 143       2.638  19.721  40.664  1.00 44.54           C  
ATOM   1076  CB  THR H 143       3.213  18.995  41.845  1.00 45.54           C  
ATOM   1077  OG1 THR H 143       4.526  18.541  41.547  1.00 45.15           O  
ATOM   1078  CG2 THR H 143       2.301  17.803  42.183  1.00 51.01           C  
ATOM   1079  C   THR H 143       3.472  20.927  40.382  1.00 44.24           C  
ATOM   1080  O   THR H 143       4.468  20.859  39.665  1.00 40.69           O  
ATOM   1081  N   ALA H 144       3.077  22.074  40.975  1.00 49.70           N  
ATOM   1082  CA  ALA H 144       3.702  23.329  40.679  1.00 50.95           C  
ATOM   1083  CB  ALA H 144       3.101  24.509  41.462  1.00 57.44           C  
ATOM   1084  C   ALA H 144       5.161  23.280  40.994  1.00 47.34           C  
ATOM   1085  O   ALA H 144       5.576  22.763  42.030  1.00 49.19           O  
ATOM   1086  N   GLY H 145       5.976  23.832  40.072  1.00 45.92           N  
ATOM   1087  CA  GLY H 145       7.392  23.941  40.252  1.00 42.44           C  
ATOM   1088  C   GLY H 145       8.106  22.740  39.711  1.00 39.34           C  
ATOM   1089  O   GLY H 145       9.334  22.722  39.660  1.00 38.63           O  
ATOM   1090  N   MET H 146       7.380  21.692  39.289  1.00 36.83           N  
ATOM   1091  CA  MET H 146       8.098  20.548  38.802  1.00 33.19           C  
ATOM   1092  CB  MET H 146       7.357  19.219  39.015  1.00 33.80           C  
ATOM   1093  CG  MET H 146       7.182  18.886  40.497  1.00 44.37           C  
ATOM   1094  SD  MET H 146       8.750  18.645  41.382  1.00 45.83           S  
ATOM   1095  CE  MET H 146       8.020  18.615  43.045  1.00 61.64           C  
ATOM   1096  C   MET H 146       8.365  20.713  37.341  1.00 32.68           C  
ATOM   1097  O   MET H 146       7.574  21.322  36.622  1.00 32.31           O  
ATOM   1098  N   GLY H 147       9.512  20.176  36.870  1.00 36.41           N  
ATOM   1099  CA  GLY H 147       9.841  20.233  35.479  1.00 34.70           C  
ATOM   1100  C   GLY H 147      10.739  19.073  35.228  1.00 33.34           C  
ATOM   1101  O   GLY H 147      11.240  18.453  36.166  1.00 33.90           O  
ATOM   1102  N   VAL H 148      10.939  18.727  33.944  1.00 32.18           N  
ATOM   1103  CA  VAL H 148      11.834  17.658  33.636  1.00 30.87           C  
ATOM   1104  CB  VAL H 148      11.194  16.531  32.878  1.00 29.88           C  
ATOM   1105  CG1 VAL H 148      12.283  15.509  32.509  1.00 35.68           C  
ATOM   1106  CG2 VAL H 148      10.055  15.944  33.731  1.00 35.69           C  
ATOM   1107  C   VAL H 148      12.881  18.238  32.753  1.00 31.03           C  
ATOM   1108  O   VAL H 148      12.585  18.774  31.685  1.00 31.07           O  
ATOM   1109  N   ASN H 149      14.143  18.173  33.207  1.00 31.71           N  
ATOM   1110  CA  ASN H 149      15.244  18.633  32.425  1.00 30.60           C  
ATOM   1111  CB  ASN H 149      16.414  19.230  33.234  1.00 32.86           C  
ATOM   1112  CG  ASN H 149      16.129  20.690  33.551  1.00 33.64           C  
ATOM   1113  OD1 ASN H 149      15.370  21.351  32.844  1.00 39.20           O  
ATOM   1114  ND2 ASN H 149      16.778  21.220  34.622  1.00 40.51           N  
ATOM   1115  C   ASN H 149      15.803  17.460  31.710  1.00 30.45           C  
ATOM   1116  O   ASN H 149      15.688  16.321  32.160  1.00 31.73           O  
ATOM   1117  N   TRP H 150      16.404  17.732  30.541  1.00 30.57           N  
ATOM   1118  CA  TRP H 150      17.090  16.710  29.826  1.00 31.23           C  
ATOM   1119  CB  TRP H 150      16.542  16.474  28.411  1.00 30.94           C  
ATOM   1120  CG  TRP H 150      15.171  15.843  28.439  1.00 28.90           C  
ATOM   1121  CD2 TRP H 150      14.932  14.427  28.395  1.00 27.80           C  
ATOM   1122  CD1 TRP H 150      13.947  16.438  28.529  1.00 28.45           C  
ATOM   1123  NE1 TRP H 150      12.960  15.482  28.551  1.00 28.79           N  
ATOM   1124  CE2 TRP H 150      13.552  14.239  28.467  1.00 28.33           C  
ATOM   1125  CE3 TRP H 150      15.792  13.369  28.303  1.00 28.89           C  
ATOM   1126  CZ2 TRP H 150      13.009  12.986  28.448  1.00 28.46           C  
ATOM   1127  CZ3 TRP H 150      15.241  12.107  28.281  1.00 28.86           C  
ATOM   1128  CH2 TRP H 150      13.876  11.919  28.354  1.00 29.68           C  
ATOM   1129  C   TRP H 150      18.504  17.172  29.745  1.00 33.68           C  
ATOM   1130  O   TRP H 150      18.771  18.339  29.459  1.00 34.00           O  
ATOM   1131  N   VAL H 151      19.447  16.260  30.044  1.00 33.98           N  
ATOM   1132  CA  VAL H 151      20.834  16.601  30.045  1.00 35.59           C  
ATOM   1133  CB  VAL H 151      21.433  16.580  31.421  1.00 36.08           C  
ATOM   1134  CG1 VAL H 151      22.939  16.867  31.317  1.00 38.03           C  
ATOM   1135  CG2 VAL H 151      20.666  17.583  32.299  1.00 33.10           C  
ATOM   1136  C   VAL H 151      21.544  15.574  29.234  1.00 37.16           C  
ATOM   1137  O   VAL H 151      21.238  14.384  29.287  1.00 37.43           O  
ATOM   1138  N   LYS H 152      22.535  16.033  28.458  1.00 39.45           N  
ATOM   1139  CA  LYS H 152      23.288  15.181  27.591  1.00 39.64           C  
ATOM   1140  CB  LYS H 152      23.470  15.851  26.220  1.00 39.69           C  
ATOM   1141  CG  LYS H 152      24.322  15.101  25.203  1.00 41.05           C  
ATOM   1142  CD  LYS H 152      24.297  15.777  23.830  1.00 43.93           C  
ATOM   1143  CE  LYS H 152      25.355  15.252  22.862  1.00 48.10           C  
ATOM   1144  NZ  LYS H 152      25.300  16.015  21.596  1.00 51.31           N1+
ATOM   1145  C   LYS H 152      24.645  15.052  28.195  1.00 42.82           C  
ATOM   1146  O   LYS H 152      25.173  16.009  28.752  1.00 44.44           O  
ATOM   1147  N   GLN H 153      25.224  13.838  28.143  1.00 45.04           N  
ATOM   1148  CA  GLN H 153      26.564  13.664  28.617  1.00 49.89           C  
ATOM   1149  CB  GLN H 153      26.656  12.858  29.926  1.00 48.91           C  
ATOM   1150  CG  GLN H 153      28.086  12.666  30.437  1.00 53.23           C  
ATOM   1151  CD  GLN H 153      28.013  11.972  31.791  1.00 57.22           C  
ATOM   1152  OE1 GLN H 153      27.388  12.472  32.723  1.00 59.89           O  
ATOM   1153  NE2 GLN H 153      28.659  10.782  31.909  1.00 56.15           N  
ATOM   1154  C   GLN H 153      27.293  12.901  27.563  1.00 53.79           C  
ATOM   1155  O   GLN H 153      27.108  11.695  27.404  1.00 54.00           O  
ATOM   1156  N   SER H 154      28.141  13.603  26.787  1.00 57.85           N  
ATOM   1157  CA  SER H 154      28.895  12.905  25.798  1.00 62.95           C  
ATOM   1158  CB  SER H 154      29.237  13.740  24.552  0.80 64.08           C  
ATOM   1159  OG  SER H 154      28.056  14.054  23.831  1.00 62.27           O  
ATOM   1160  C   SER H 154      30.170  12.582  26.455  1.00 68.52           C  
ATOM   1161  O   SER H 154      30.611  13.319  27.334  1.00 70.27           O  
ATOM   1162  N   PRO H 155      30.741  11.477  26.086  1.00 72.61           N  
ATOM   1163  CA  PRO H 155      31.998  11.122  26.660  1.00 78.02           C  
ATOM   1164  CD  PRO H 155      30.549  10.889  24.773  1.00 72.43           C  
ATOM   1165  CB  PRO H 155      32.444   9.874  25.906  1.00 79.53           C  
ATOM   1166  CG  PRO H 155      31.844  10.097  24.504  1.00 76.71           C  
ATOM   1167  C   PRO H 155      32.951  12.258  26.422  1.00 81.80           C  
ATOM   1168  O   PRO H 155      33.255  12.539  25.264  1.00 82.10           O  
ATOM   1169  N   GLY H 156      33.435  12.907  27.502  1.00 84.64           N  
ATOM   1170  CA  GLY H 156      34.436  13.932  27.399  1.00 87.75           C  
ATOM   1171  C   GLY H 156      33.903  15.271  26.962  1.00 85.21           C  
ATOM   1172  O   GLY H 156      34.674  16.092  26.464  1.00 87.68           O  
ATOM   1173  N   LYS H 157      32.587  15.538  27.093  1.00 81.00           N  
ATOM   1174  CA  LYS H 157      32.127  16.867  26.786  1.00 79.23           C  
ATOM   1175  CB  LYS H 157      31.256  16.937  25.520  1.00 78.40           C  
ATOM   1176  CG  LYS H 157      32.071  16.777  24.236  1.00 80.89           C  
ATOM   1177  CD  LYS H 157      31.234  16.500  22.987  1.00 82.39           C  
ATOM   1178  CE  LYS H 157      30.363  17.678  22.555  1.00 84.39           C  
ATOM   1179  NZ  LYS H 157      29.156  17.749  23.406  1.00 80.42           N1+
ATOM   1180  C   LYS H 157      31.307  17.326  27.948  1.00 75.17           C  
ATOM   1181  O   LYS H 157      30.438  18.186  27.806  1.00 72.59           O  
ATOM   1182  N   GLY H 158      31.585  16.752  29.138  1.00 73.75           N  
ATOM   1183  CA  GLY H 158      30.922  17.129  30.351  1.00 68.48           C  
ATOM   1184  C   GLY H 158      29.449  16.903  30.214  1.00 62.64           C  
ATOM   1185  O   GLY H 158      28.989  16.071  29.432  1.00 59.84           O  
ATOM   1186  N   LEU H 159      28.679  17.669  31.010  1.00 59.52           N  
ATOM   1187  CA  LEU H 159      27.247  17.621  31.015  1.00 53.39           C  
ATOM   1188  CB  LEU H 159      26.632  17.679  32.426  1.00 51.49           C  
ATOM   1189  CG  LEU H 159      26.909  16.418  33.265  1.00 51.35           C  
ATOM   1190  CD1 LEU H 159      26.281  16.516  34.661  1.00 49.43           C  
ATOM   1191  CD2 LEU H 159      26.455  15.155  32.522  1.00 51.15           C  
ATOM   1192  C   LEU H 159      26.767  18.824  30.267  1.00 52.44           C  
ATOM   1193  O   LEU H 159      27.341  19.908  30.363  1.00 54.09           O  
ATOM   1194  N   GLU H 160      25.695  18.647  29.472  1.00 49.10           N  
ATOM   1195  CA  GLU H 160      25.157  19.710  28.674  1.00 48.64           C  
ATOM   1196  CB  GLU H 160      25.461  19.474  27.185  1.00 49.29           C  
ATOM   1197  CG  GLU H 160      25.181  20.645  26.249  1.00 53.83           C  
ATOM   1198  CD  GLU H 160      25.797  20.267  24.910  1.00 60.42           C  
ATOM   1199  OE1 GLU H 160      27.054  20.226  24.837  1.00 62.26           O  
ATOM   1200  OE2 GLU H 160      25.028  20.003  23.949  1.00 61.78           O1-
ATOM   1201  C   GLU H 160      23.666  19.695  28.870  1.00 45.02           C  
ATOM   1202  O   GLU H 160      23.053  18.631  28.913  1.00 42.94           O  
ATOM   1203  N   TRP H 161      23.040  20.886  28.988  1.00 43.37           N  
ATOM   1204  CA  TRP H 161      21.622  20.961  29.236  1.00 39.47           C  
ATOM   1205  CB  TRP H 161      21.232  22.197  30.071  1.00 39.73           C  
ATOM   1206  CG  TRP H 161      19.749  22.371  30.310  1.00 38.78           C  
ATOM   1207  CD2 TRP H 161      18.901  23.235  29.536  1.00 39.48           C  
ATOM   1208  CD1 TRP H 161      18.953  21.803  31.261  1.00 37.64           C  
ATOM   1209  NE1 TRP H 161      17.662  22.255  31.124  1.00 36.26           N  
ATOM   1210  CE2 TRP H 161      17.615  23.137  30.067  1.00 37.74           C  
ATOM   1211  CE3 TRP H 161      19.169  24.043  28.470  1.00 41.75           C  
ATOM   1212  CZ2 TRP H 161      16.576  23.847  29.540  1.00 38.58           C  
ATOM   1213  CZ3 TRP H 161      18.118  24.759  27.937  1.00 41.94           C  
ATOM   1214  CH2 TRP H 161      16.845  24.662  28.463  1.00 42.27           C  
ATOM   1215  C   TRP H 161      20.910  21.060  27.925  1.00 39.97           C  
ATOM   1216  O   TRP H 161      21.118  22.005  27.168  1.00 41.68           O  
ATOM   1217  N   LEU H 162      20.117  20.022  27.591  1.00 37.97           N  
ATOM   1218  CA  LEU H 162      19.370  19.987  26.365  1.00 36.76           C  
ATOM   1219  CB  LEU H 162      18.972  18.545  25.987  1.00 35.52           C  
ATOM   1220  CG  LEU H 162      20.190  17.609  25.813  1.00 33.83           C  
ATOM   1221  CD1 LEU H 162      19.768  16.183  25.420  1.00 35.44           C  
ATOM   1222  CD2 LEU H 162      21.229  18.209  24.853  1.00 38.22           C  
ATOM   1223  C   LEU H 162      18.124  20.821  26.387  1.00 36.66           C  
ATOM   1224  O   LEU H 162      17.932  21.695  25.542  1.00 38.74           O  
ATOM   1225  N   ALA H 163      17.252  20.603  27.392  1.00 35.12           N  
ATOM   1226  CA  ALA H 163      15.968  21.244  27.340  1.00 34.15           C  
ATOM   1227  CB  ALA H 163      15.088  20.747  26.180  1.00 29.83           C  
ATOM   1228  C   ALA H 163      15.225  20.950  28.604  1.00 34.49           C  
ATOM   1229  O   ALA H 163      15.662  20.174  29.453  1.00 34.71           O  
ATOM   1230  N   HIS H 164      14.057  21.595  28.757  1.00 33.73           N  
ATOM   1231  CA  HIS H 164      13.282  21.448  29.948  1.00 35.27           C  
ATOM   1232  ND1 HIS H 164      12.356  21.977  33.090  1.00 43.05           N  
ATOM   1233  CG  HIS H 164      12.512  22.773  31.977  1.00 41.10           C  
ATOM   1234  CB  HIS H 164      13.558  22.603  30.922  1.00 37.63           C  
ATOM   1235  NE2 HIS H 164      10.763  23.527  33.182  1.00 52.16           N  
ATOM   1236  CD2 HIS H 164      11.531  23.714  32.049  1.00 47.83           C  
ATOM   1237  CE1 HIS H 164      11.295  22.474  33.775  1.00 46.15           C  
ATOM   1238  C   HIS H 164      11.830  21.493  29.622  1.00 34.96           C  
ATOM   1239  O   HIS H 164      11.392  22.255  28.760  1.00 37.24           O  
ATOM   1240  N   ILE H 165      11.044  20.644  30.311  1.00 34.14           N  
ATOM   1241  CA  ILE H 165       9.620  20.697  30.177  1.00 34.24           C  
ATOM   1242  CB  ILE H 165       9.003  19.439  29.629  1.00 33.22           C  
ATOM   1243  CG1 ILE H 165       7.511  19.673  29.343  1.00 33.63           C  
ATOM   1244  CG2 ILE H 165       9.308  18.263  30.571  1.00 30.94           C  
ATOM   1245  CD1 ILE H 165       6.874  18.590  28.476  1.00 34.95           C  
ATOM   1246  C   ILE H 165       9.080  20.975  31.545  1.00 34.62           C  
ATOM   1247  O   ILE H 165       9.305  20.222  32.491  1.00 34.07           O  
ATOM   1248  N   TYR H 166       8.345  22.094  31.664  1.00 36.57           N  
ATOM   1249  CA  TYR H 166       7.830  22.605  32.903  1.00 38.86           C  
ATOM   1250  CB  TYR H 166       7.737  24.146  32.871  1.00 40.76           C  
ATOM   1251  CG  TYR H 166       7.750  24.713  34.254  1.00 42.60           C  
ATOM   1252  CD1 TYR H 166       8.931  24.735  34.957  1.00 54.58           C  
ATOM   1253  CD2 TYR H 166       6.619  25.209  34.860  1.00 61.29           C  
ATOM   1254  CE1 TYR H 166       9.002  25.247  36.228  1.00 59.07           C  
ATOM   1255  CE2 TYR H 166       6.680  25.729  36.136  1.00 65.11           C  
ATOM   1256  CZ  TYR H 166       7.873  25.749  36.821  1.00 64.04           C  
ATOM   1257  OH  TYR H 166       7.942  26.279  38.127  1.00 68.11           O  
ATOM   1258  C   TYR H 166       6.476  21.987  33.116  1.00 39.65           C  
ATOM   1259  O   TYR H 166       5.894  21.419  32.194  1.00 40.68           O  
ATOM   1260  N   TRP H 167       5.953  22.056  34.359  1.00 36.89           N  
ATOM   1261  CA  TRP H 167       4.685  21.453  34.677  1.00 40.21           C  
ATOM   1262  CB  TRP H 167       4.242  21.570  36.144  1.00 41.25           C  
ATOM   1263  CG  TRP H 167       3.742  22.930  36.557  1.00 43.38           C  
ATOM   1264  CD2 TRP H 167       2.369  23.344  36.425  1.00 46.41           C  
ATOM   1265  CD1 TRP H 167       4.409  23.975  37.126  1.00 44.36           C  
ATOM   1266  NE1 TRP H 167       3.537  25.010  37.371  1.00 48.85           N  
ATOM   1267  CE2 TRP H 167       2.279  24.636  36.943  1.00 52.06           C  
ATOM   1268  CE3 TRP H 167       1.274  22.697  35.921  1.00 49.89           C  
ATOM   1269  CZ2 TRP H 167       1.086  25.304  36.968  1.00 55.45           C  
ATOM   1270  CZ3 TRP H 167       0.074  23.378  35.937  1.00 56.27           C  
ATOM   1271  CH2 TRP H 167      -0.015  24.655  36.453  1.00 57.73           C  
ATOM   1272  C   TRP H 167       3.615  22.113  33.862  1.00 44.55           C  
ATOM   1273  O   TRP H 167       2.622  21.479  33.508  1.00 45.42           O  
ATOM   1274  N   ASP H 168       3.767  23.420  33.585  1.00 46.77           N  
ATOM   1275  CA  ASP H 168       2.827  24.186  32.813  1.00 49.91           C  
ATOM   1276  CB  ASP H 168       2.929  25.716  32.998  1.00 54.92           C  
ATOM   1277  CG  ASP H 168       4.275  26.238  32.549  1.00 54.35           C  
ATOM   1278  OD1 ASP H 168       5.057  25.453  31.957  1.00 50.84           O  
ATOM   1279  OD2 ASP H 168       4.536  27.445  32.792  1.00 56.12           O1-
ATOM   1280  C   ASP H 168       2.921  23.782  31.372  1.00 49.23           C  
ATOM   1281  O   ASP H 168       2.163  24.260  30.526  1.00 54.16           O  
ATOM   1282  N   ASP H 169       3.867  22.873  31.073  1.00 44.73           N  
ATOM   1283  CA  ASP H 169       4.099  22.406  29.741  1.00 44.13           C  
ATOM   1284  CB  ASP H 169       2.796  22.010  29.026  1.00 53.96           C  
ATOM   1285  CG  ASP H 169       3.129  21.074  27.874  1.00 56.61           C  
ATOM   1286  OD1 ASP H 169       4.330  20.741  27.702  1.00 58.91           O  
ATOM   1287  OD2 ASP H 169       2.175  20.661  27.161  1.00 61.71           O1-
ATOM   1288  C   ASP H 169       4.782  23.485  28.969  1.00 45.16           C  
ATOM   1289  O   ASP H 169       4.534  23.666  27.778  1.00 48.93           O  
ATOM   1290  N   ASP H 170       5.679  24.229  29.658  1.00 44.66           N  
ATOM   1291  CA  ASP H 170       6.489  25.221  29.013  1.00 44.54           C  
ATOM   1292  CB  ASP H 170       6.921  26.364  29.951  1.00 62.25           C  
ATOM   1293  CG  ASP H 170       7.633  27.435  29.133  1.00 67.58           C  
ATOM   1294  OD1 ASP H 170       7.215  27.675  27.969  1.00 74.37           O  
ATOM   1295  OD2 ASP H 170       8.615  28.021  29.662  1.00 69.04           O1-
ATOM   1296  C   ASP H 170       7.733  24.522  28.570  1.00 42.92           C  
ATOM   1297  O   ASP H 170       8.533  24.070  29.387  1.00 42.40           O  
ATOM   1298  N   LYS H 171       7.940  24.413  27.248  1.00 41.88           N  
ATOM   1299  CA  LYS H 171       9.095  23.690  26.812  1.00 40.37           C  
ATOM   1300  CB  LYS H 171       8.794  22.745  25.637  1.00 39.84           C  
ATOM   1301  CG  LYS H 171       7.675  21.746  25.946  1.00 48.30           C  
ATOM   1302  CD  LYS H 171       7.162  21.009  24.710  1.00 41.43           C  
ATOM   1303  CE  LYS H 171       5.880  20.207  24.940  1.00 42.35           C  
ATOM   1304  NZ  LYS H 171       4.713  20.995  24.489  1.00 48.36           N1+
ATOM   1305  C   LYS H 171      10.115  24.675  26.340  1.00 41.74           C  
ATOM   1306  O   LYS H 171       9.810  25.564  25.546  1.00 44.48           O  
ATOM   1307  N   ARG H 172      11.358  24.555  26.850  1.00 40.65           N  
ATOM   1308  CA  ARG H 172      12.409  25.404  26.374  1.00 42.25           C  
ATOM   1309  CB  ARG H 172      12.888  26.468  27.378  1.00 44.10           C  
ATOM   1310  CG  ARG H 172      11.830  27.541  27.632  1.00 56.42           C  
ATOM   1311  CD  ARG H 172      12.344  28.808  28.317  1.00 63.64           C  
ATOM   1312  NE  ARG H 172      12.474  29.868  27.274  1.00 67.79           N  
ATOM   1313  CZ  ARG H 172      13.704  30.296  26.866  1.00 74.77           C  
ATOM   1314  NH1 ARG H 172      14.830  29.770  27.430  1.00 75.14           N1+
ATOM   1315  NH2 ARG H 172      13.812  31.261  25.907  1.00 80.07           N  
ATOM   1316  C   ARG H 172      13.560  24.527  26.015  1.00 40.33           C  
ATOM   1317  O   ARG H 172      13.824  23.527  26.683  1.00 38.28           O  
ATOM   1318  N   TYR H 173      14.284  24.899  24.938  1.00 40.27           N  
ATOM   1319  CA  TYR H 173      15.339  24.066  24.438  1.00 39.59           C  
ATOM   1320  CB  TYR H 173      15.101  23.588  22.994  1.00 39.00           C  
ATOM   1321  CG  TYR H 173      13.793  22.876  22.908  1.00 37.50           C  
ATOM   1322  CD1 TYR H 173      13.683  21.543  23.231  1.00 36.33           C  
ATOM   1323  CD2 TYR H 173      12.673  23.556  22.489  1.00 38.74           C  
ATOM   1324  CE1 TYR H 173      12.469  20.901  23.138  1.00 36.01           C  
ATOM   1325  CE2 TYR H 173      11.459  22.919  22.396  1.00 40.36           C  
ATOM   1326  CZ  TYR H 173      11.354  21.589  22.724  1.00 37.98           C  
ATOM   1327  OH  TYR H 173      10.106  20.939  22.628  1.00 41.05           O  
ATOM   1328  C   TYR H 173      16.591  24.883  24.349  1.00 42.17           C  
ATOM   1329  O   TYR H 173      16.552  26.113  24.316  1.00 45.93           O  
ATOM   1330  N   ASN H 174      17.750  24.195  24.336  1.00 40.86           N  
ATOM   1331  CA  ASN H 174      19.009  24.855  24.161  1.00 43.78           C  
ATOM   1332  CB  ASN H 174      20.202  23.996  24.625  1.00 40.99           C  
ATOM   1333  CG  ASN H 174      21.462  24.849  24.696  1.00 45.57           C  
ATOM   1334  OD1 ASN H 174      21.656  25.772  23.907  1.00 48.45           O  
ATOM   1335  ND2 ASN H 174      22.354  24.533  25.671  1.00 46.26           N  
ATOM   1336  C   ASN H 174      19.143  25.090  22.686  1.00 46.86           C  
ATOM   1337  O   ASN H 174      18.838  24.213  21.882  1.00 45.44           O  
ATOM   1338  N   PRO H 175      19.583  26.255  22.308  1.00 52.20           N  
ATOM   1339  CA  PRO H 175      19.727  26.586  20.917  1.00 57.22           C  
ATOM   1340  CD  PRO H 175      19.436  27.437  23.134  1.00 64.60           C  
ATOM   1341  CB  PRO H 175      19.963  28.099  20.863  1.00 62.02           C  
ATOM   1342  CG  PRO H 175      20.169  28.523  22.331  1.00 65.94           C  
ATOM   1343  C   PRO H 175      20.795  25.767  20.267  1.00 57.20           C  
ATOM   1344  O   PRO H 175      20.818  25.684  19.040  1.00 59.47           O  
ATOM   1345  N   SER H 176      21.686  25.156  21.065  1.00 55.99           N  
ATOM   1346  CA  SER H 176      22.767  24.372  20.543  1.00 56.71           C  
ATOM   1347  CB  SER H 176      23.696  23.840  21.648  1.00 55.63           C  
ATOM   1348  OG  SER H 176      22.974  22.996  22.533  1.00 53.06           O  
ATOM   1349  C   SER H 176      22.195  23.199  19.813  1.00 54.26           C  
ATOM   1350  O   SER H 176      22.825  22.662  18.903  1.00 56.19           O  
ATOM   1351  N   LEU H 177      20.986  22.766  20.214  1.00 51.35           N  
ATOM   1352  CA  LEU H 177      20.289  21.668  19.605  1.00 48.71           C  
ATOM   1353  CB  LEU H 177      19.091  21.141  20.414  1.00 45.25           C  
ATOM   1354  CG  LEU H 177      19.521  20.314  21.642  1.00 43.67           C  
ATOM   1355  CD1 LEU H 177      20.232  21.171  22.698  1.00 42.77           C  
ATOM   1356  CD2 LEU H 177      18.347  19.503  22.206  1.00 42.47           C  
ATOM   1357  C   LEU H 177      19.826  22.015  18.220  1.00 50.73           C  
ATOM   1358  O   LEU H 177      19.559  21.117  17.424  1.00 49.44           O  
ATOM   1359  N   LYS H 178      19.660  23.315  17.899  1.00 53.55           N  
ATOM   1360  CA  LYS H 178      19.222  23.714  16.586  1.00 57.02           C  
ATOM   1361  CB  LYS H 178      20.171  23.262  15.462  1.00 60.50           C  
ATOM   1362  CG  LYS H 178      21.516  23.989  15.495  1.00 65.12           C  
ATOM   1363  CD  LYS H 178      22.610  23.328  14.659  1.00 71.75           C  
ATOM   1364  CE  LYS H 178      23.963  24.028  14.786  1.00 73.54           C  
ATOM   1365  NZ  LYS H 178      25.044  23.116  14.359  1.00 77.98           N1+
ATOM   1366  C   LYS H 178      17.854  23.164  16.313  1.00 56.02           C  
ATOM   1367  O   LYS H 178      17.579  22.662  15.225  1.00 56.44           O  
ATOM   1368  N   SER H 179      16.971  23.239  17.329  1.00 55.65           N  
ATOM   1369  CA  SER H 179      15.580  22.880  17.249  1.00 55.36           C  
ATOM   1370  CB  SER H 179      14.764  23.766  16.285  1.00 71.65           C  
ATOM   1371  OG  SER H 179      15.177  23.560  14.943  1.00 68.57           O  
ATOM   1372  C   SER H 179      15.415  21.453  16.845  1.00 53.70           C  
ATOM   1373  O   SER H 179      14.357  21.056  16.357  1.00 55.74           O  
ATOM   1374  N   ARG H 180      16.463  20.639  17.040  1.00 50.29           N  
ATOM   1375  CA  ARG H 180      16.402  19.243  16.728  1.00 47.43           C  
ATOM   1376  CB  ARG H 180      17.783  18.572  16.665  1.00 47.75           C  
ATOM   1377  CG  ARG H 180      18.636  19.125  15.525  1.00 49.90           C  
ATOM   1378  CD  ARG H 180      19.868  18.287  15.183  1.00 51.04           C  
ATOM   1379  NE  ARG H 180      20.805  18.332  16.341  1.00 48.41           N  
ATOM   1380  CZ  ARG H 180      20.702  17.409  17.341  1.00 47.34           C  
ATOM   1381  NH1 ARG H 180      19.680  16.507  17.341  1.00 44.56           N1+
ATOM   1382  NH2 ARG H 180      21.637  17.371  18.333  1.00 48.62           N  
ATOM   1383  C   ARG H 180      15.572  18.518  17.743  1.00 44.94           C  
ATOM   1384  O   ARG H 180      14.978  17.486  17.434  1.00 43.97           O  
ATOM   1385  N   ALA H 181      15.535  19.026  18.993  1.00 42.79           N  
ATOM   1386  CA  ALA H 181      14.870  18.315  20.054  1.00 39.58           C  
ATOM   1387  CB  ALA H 181      15.594  18.429  21.406  1.00 36.57           C  
ATOM   1388  C   ALA H 181      13.479  18.831  20.257  1.00 39.27           C  
ATOM   1389  O   ALA H 181      13.206  20.021  20.105  1.00 41.92           O  
ATOM   1390  N   THR H 182      12.546  17.906  20.570  1.00 37.25           N  
ATOM   1391  CA  THR H 182      11.195  18.285  20.863  1.00 38.03           C  
ATOM   1392  CB  THR H 182      10.225  17.888  19.786  1.00 40.66           C  
ATOM   1393  OG1 THR H 182      10.598  18.469  18.545  1.00 43.73           O  
ATOM   1394  CG2 THR H 182       8.823  18.373  20.183  1.00 41.16           C  
ATOM   1395  C   THR H 182      10.782  17.567  22.112  1.00 36.87           C  
ATOM   1396  O   THR H 182      10.852  16.340  22.185  1.00 35.88           O  
ATOM   1397  N   LEU H 183      10.330  18.323  23.133  1.00 35.83           N  
ATOM   1398  CA  LEU H 183       9.890  17.717  24.358  1.00 34.62           C  
ATOM   1399  CB  LEU H 183      10.140  18.582  25.605  1.00 33.90           C  
ATOM   1400  CG  LEU H 183      11.632  18.812  25.912  1.00 32.33           C  
ATOM   1401  CD1 LEU H 183      11.817  19.684  27.163  1.00 31.75           C  
ATOM   1402  CD2 LEU H 183      12.388  17.480  26.011  1.00 30.80           C  
ATOM   1403  C   LEU H 183       8.410  17.536  24.252  1.00 36.68           C  
ATOM   1404  O   LEU H 183       7.702  18.388  23.717  1.00 37.35           O  
ATOM   1405  N   THR H 184       7.912  16.384  24.735  1.00 34.74           N  
ATOM   1406  CA  THR H 184       6.504  16.116  24.741  1.00 37.48           C  
ATOM   1407  CB  THR H 184       6.047  15.257  23.601  1.00 38.41           C  
ATOM   1408  OG1 THR H 184       6.768  14.034  23.588  1.00 36.95           O  
ATOM   1409  CG2 THR H 184       6.253  16.018  22.281  1.00 39.83           C  
ATOM   1410  C   THR H 184       6.225  15.377  26.004  1.00 36.81           C  
ATOM   1411  O   THR H 184       7.138  14.841  26.628  1.00 35.99           O  
ATOM   1412  N   VAL H 185       4.947  15.352  26.432  1.00 37.69           N  
ATOM   1413  CA  VAL H 185       4.640  14.661  27.646  1.00 38.09           C  
ATOM   1414  CB  VAL H 185       4.488  15.583  28.822  1.00 36.27           C  
ATOM   1415  CG1 VAL H 185       3.275  16.494  28.575  1.00 42.45           C  
ATOM   1416  CG2 VAL H 185       4.388  14.742  30.106  1.00 40.92           C  
ATOM   1417  C   VAL H 185       3.349  13.927  27.467  1.00 40.29           C  
ATOM   1418  O   VAL H 185       2.476  14.347  26.708  1.00 41.96           O  
ATOM   1419  N   ASP H 186       3.227  12.769  28.144  1.00 40.51           N  
ATOM   1420  CA  ASP H 186       2.015  12.004  28.142  1.00 44.11           C  
ATOM   1421  CB  ASP H 186       2.220  10.544  27.701  1.00 46.90           C  
ATOM   1422  CG  ASP H 186       0.857   9.897  27.497  1.00 53.02           C  
ATOM   1423  OD1 ASP H 186      -0.170  10.592  27.718  1.00 55.63           O  
ATOM   1424  OD2 ASP H 186       0.825   8.696  27.118  1.00 56.37           O1-
ATOM   1425  C   ASP H 186       1.599  11.998  29.578  1.00 43.19           C  
ATOM   1426  O   ASP H 186       2.107  11.208  30.372  1.00 42.40           O  
ATOM   1427  N   LYS H 187       0.655  12.883  29.952  1.00 44.31           N  
ATOM   1428  CA  LYS H 187       0.301  13.049  31.332  1.00 45.09           C  
ATOM   1429  CB  LYS H 187      -0.684  14.205  31.585  1.00 47.19           C  
ATOM   1430  CG  LYS H 187       0.006  15.571  31.616  1.00 49.30           C  
ATOM   1431  CD  LYS H 187      -0.948  16.767  31.564  1.00 51.01           C  
ATOM   1432  CE  LYS H 187      -0.281  18.094  31.935  1.00 51.01           C  
ATOM   1433  NZ  LYS H 187       0.951  18.290  31.139  1.00 53.15           N1+
ATOM   1434  C   LYS H 187      -0.270  11.793  31.905  1.00 47.38           C  
ATOM   1435  O   LYS H 187       0.012  11.454  33.052  1.00 48.31           O  
ATOM   1436  N   SER H 188      -1.083  11.063  31.125  1.00 48.79           N  
ATOM   1437  CA  SER H 188      -1.702   9.876  31.641  1.00 51.40           C  
ATOM   1438  CB  SER H 188      -2.556   9.149  30.588  1.00 55.95           C  
ATOM   1439  OG  SER H 188      -3.609   9.991  30.150  1.00 44.86           O  
ATOM   1440  C   SER H 188      -0.636   8.912  32.061  1.00 49.60           C  
ATOM   1441  O   SER H 188      -0.696   8.355  33.157  1.00 51.96           O  
ATOM   1442  N   SER H 189       0.351   8.678  31.173  1.00 46.86           N  
ATOM   1443  CA  SER H 189       1.434   7.763  31.411  1.00 46.85           C  
ATOM   1444  CB  SER H 189       2.156   7.331  30.122  1.00 46.56           C  
ATOM   1445  OG  SER H 189       2.817   8.441  29.535  1.00 44.83           O  
ATOM   1446  C   SER H 189       2.450   8.383  32.324  1.00 43.69           C  
ATOM   1447  O   SER H 189       3.336   7.691  32.825  1.00 42.30           O  
ATOM   1448  N   SER H 190       2.360   9.708  32.556  1.00 42.60           N  
ATOM   1449  CA  SER H 190       3.296  10.389  33.407  1.00 41.28           C  
ATOM   1450  CB  SER H 190       3.279   9.841  34.848  1.00 41.14           C  
ATOM   1451  OG  SER H 190       4.207  10.537  35.664  1.00 40.42           O  
ATOM   1452  C   SER H 190       4.674  10.235  32.835  1.00 38.74           C  
ATOM   1453  O   SER H 190       5.657  10.141  33.569  1.00 37.73           O  
ATOM   1454  N   THR H 191       4.785  10.238  31.490  1.00 38.46           N  
ATOM   1455  CA  THR H 191       6.074  10.062  30.885  1.00 36.52           C  
ATOM   1456  CB  THR H 191       6.130   8.873  29.970  1.00 38.01           C  
ATOM   1457  OG1 THR H 191       5.779   7.694  30.677  1.00 40.51           O  
ATOM   1458  CG2 THR H 191       7.556   8.743  29.409  1.00 35.73           C  
ATOM   1459  C   THR H 191       6.409  11.270  30.064  1.00 35.43           C  
ATOM   1460  O   THR H 191       5.543  11.869  29.427  1.00 36.82           O  
ATOM   1461  N   VAL H 192       7.700  11.664  30.080  1.00 33.05           N  
ATOM   1462  CA  VAL H 192       8.169  12.766  29.287  1.00 31.18           C  
ATOM   1463  CB  VAL H 192       9.033  13.732  30.045  1.00 28.00           C  
ATOM   1464  CG1 VAL H 192       9.547  14.799  29.063  1.00 22.65           C  
ATOM   1465  CG2 VAL H 192       8.213  14.307  31.212  1.00 25.77           C  
ATOM   1466  C   VAL H 192       9.001  12.174  28.194  1.00 31.17           C  
ATOM   1467  O   VAL H 192       9.738  11.214  28.412  1.00 31.43           O  
ATOM   1468  N   TYR H 193       8.891  12.734  26.974  1.00 31.07           N  
ATOM   1469  CA  TYR H 193       9.599  12.180  25.857  1.00 32.40           C  
ATOM   1470  CB  TYR H 193       8.670  11.737  24.713  1.00 33.89           C  
ATOM   1471  CG  TYR H 193       7.803  10.614  25.169  1.00 34.69           C  
ATOM   1472  CD1 TYR H 193       8.231   9.310  25.068  1.00 37.34           C  
ATOM   1473  CD2 TYR H 193       6.556  10.865  25.694  1.00 35.87           C  
ATOM   1474  CE1 TYR H 193       7.427   8.275  25.485  1.00 40.10           C  
ATOM   1475  CE2 TYR H 193       5.748   9.834  26.112  1.00 39.53           C  
ATOM   1476  CZ  TYR H 193       6.183   8.536  26.006  1.00 41.28           C  
ATOM   1477  OH  TYR H 193       5.355   7.477  26.434  1.00 45.03           O  
ATOM   1478  C   TYR H 193      10.470  13.240  25.268  1.00 33.09           C  
ATOM   1479  O   TYR H 193      10.079  14.398  25.156  1.00 33.07           O  
ATOM   1480  N   LEU H 194      11.706  12.857  24.895  1.00 33.14           N  
ATOM   1481  CA  LEU H 194      12.600  13.757  24.226  1.00 33.82           C  
ATOM   1482  CB  LEU H 194      13.971  13.863  24.918  1.00 31.90           C  
ATOM   1483  CG  LEU H 194      14.962  14.823  24.229  1.00 34.20           C  
ATOM   1484  CD1 LEU H 194      14.438  16.265  24.226  1.00 25.10           C  
ATOM   1485  CD2 LEU H 194      16.365  14.703  24.849  1.00 26.60           C  
ATOM   1486  C   LEU H 194      12.820  13.171  22.869  1.00 35.24           C  
ATOM   1487  O   LEU H 194      13.165  11.998  22.741  1.00 35.13           O  
ATOM   1488  N   GLU H 195      12.603  13.971  21.809  1.00 36.47           N  
ATOM   1489  CA  GLU H 195      12.795  13.463  20.485  1.00 39.38           C  
ATOM   1490  CB  GLU H 195      11.553  13.643  19.593  1.00 41.33           C  
ATOM   1491  CG  GLU H 195      11.720  13.110  18.172  1.00 46.93           C  
ATOM   1492  CD  GLU H 195      10.415  13.361  17.427  1.00 48.53           C  
ATOM   1493  OE1 GLU H 195       9.355  13.457  18.106  1.00 46.29           O  
ATOM   1494  OE2 GLU H 195      10.460  13.466  16.173  1.00 49.27           O1-
ATOM   1495  C   GLU H 195      13.905  14.251  19.861  1.00 39.57           C  
ATOM   1496  O   GLU H 195      13.839  15.477  19.789  1.00 39.62           O  
ATOM   1497  N   LEU H 196      14.968  13.553  19.403  1.00 39.90           N  
ATOM   1498  CA  LEU H 196      16.059  14.213  18.748  1.00 40.77           C  
ATOM   1499  CB  LEU H 196      17.461  13.820  19.234  1.00 40.63           C  
ATOM   1500  CG  LEU H 196      17.870  14.401  20.593  1.00 41.28           C  
ATOM   1501  CD1 LEU H 196      19.343  14.083  20.882  1.00 43.13           C  
ATOM   1502  CD2 LEU H 196      17.576  15.907  20.671  1.00 42.29           C  
ATOM   1503  C   LEU H 196      16.020  13.829  17.308  1.00 43.17           C  
ATOM   1504  O   LEU H 196      15.936  12.650  16.966  1.00 45.59           O  
ATOM   1505  N   ARG H 197      16.114  14.835  16.418  1.00 45.97           N  
ATOM   1506  CA  ARG H 197      16.039  14.563  15.016  1.00 49.11           C  
ATOM   1507  CB  ARG H 197      14.961  15.381  14.285  1.00 49.95           C  
ATOM   1508  CG  ARG H 197      13.533  15.024  14.692  1.00 49.66           C  
ATOM   1509  CD  ARG H 197      12.465  15.840  13.961  1.00 49.18           C  
ATOM   1510  NE  ARG H 197      12.629  17.260  14.376  1.00 49.70           N  
ATOM   1511  CZ  ARG H 197      11.986  17.721  15.488  1.00 47.22           C  
ATOM   1512  NH1 ARG H 197      11.204  16.876  16.220  1.00 45.39           N1+
ATOM   1513  NH2 ARG H 197      12.127  19.025  15.866  1.00 47.96           N  
ATOM   1514  C   ARG H 197      17.348  14.916  14.377  1.00 51.08           C  
ATOM   1515  O   ARG H 197      18.178  15.626  14.941  1.00 52.74           O  
ATOM   1516  N   SER H 198      17.548  14.407  13.147  1.00 52.75           N  
ATOM   1517  CA  SER H 198      18.728  14.652  12.367  1.00 55.66           C  
ATOM   1518  CB  SER H 198      18.858  16.111  11.897  1.00 58.57           C  
ATOM   1519  OG  SER H 198      17.800  16.432  11.007  1.00 61.67           O  
ATOM   1520  C   SER H 198      19.950  14.316  13.152  1.00 56.64           C  
ATOM   1521  O   SER H 198      20.859  15.135  13.279  1.00 57.31           O  
ATOM   1522  N   LEU H 199      20.020  13.077  13.674  1.00 55.43           N  
ATOM   1523  CA  LEU H 199      21.121  12.685  14.501  1.00 55.31           C  
ATOM   1524  CB  LEU H 199      20.876  11.352  15.227  1.00 54.03           C  
ATOM   1525  CG  LEU H 199      19.751  11.430  16.276  1.00 51.78           C  
ATOM   1526  CD1 LEU H 199      19.543  10.077  16.969  1.00 52.42           C  
ATOM   1527  CD2 LEU H 199      20.008  12.557  17.288  1.00 49.62           C  
ATOM   1528  C   LEU H 199      22.384  12.547  13.711  1.00 59.34           C  
ATOM   1529  O   LEU H 199      22.389  12.126  12.555  1.00 62.13           O  
ATOM   1530  N   THR H 200      23.500  12.924  14.363  1.00 59.12           N  
ATOM   1531  CA  THR H 200      24.826  12.830  13.831  1.00 61.53           C  
ATOM   1532  CB  THR H 200      25.506  14.157  13.663  1.00 62.85           C  
ATOM   1533  OG1 THR H 200      25.720  14.759  14.931  1.00 64.77           O  
ATOM   1534  CG2 THR H 200      24.610  15.066  12.805  1.00 62.40           C  
ATOM   1535  C   THR H 200      25.592  12.102  14.887  1.00 61.35           C  
ATOM   1536  O   THR H 200      25.079  11.869  15.981  1.00 57.04           O  
ATOM   1537  N   SER H 201      26.846  11.723  14.596  1.00 63.65           N  
ATOM   1538  CA  SER H 201      27.623  10.986  15.550  1.00 65.06           C  
ATOM   1539  CB  SER H 201      28.998  10.575  14.999  1.00 69.36           C  
ATOM   1540  OG  SER H 201      29.760  11.727  14.670  1.00 74.14           O  
ATOM   1541  C   SER H 201      27.850  11.841  16.760  1.00 63.47           C  
ATOM   1542  O   SER H 201      28.077  11.330  17.856  1.00 62.46           O  
ATOM   1543  N   GLU H 202      27.781  13.172  16.596  1.00 63.00           N  
ATOM   1544  CA  GLU H 202      28.029  14.055  17.698  1.00 63.16           C  
ATOM   1545  CB  GLU H 202      28.029  15.548  17.334  1.00 66.49           C  
ATOM   1546  CG  GLU H 202      28.306  16.430  18.555  1.00 74.54           C  
ATOM   1547  CD  GLU H 202      28.346  17.881  18.108  1.00 84.36           C  
ATOM   1548  OE1 GLU H 202      28.594  18.116  16.895  1.00 87.77           O  
ATOM   1549  OE2 GLU H 202      28.134  18.775  18.971  1.00 88.11           O1-
ATOM   1550  C   GLU H 202      26.978  13.847  18.741  1.00 58.91           C  
ATOM   1551  O   GLU H 202      27.218  14.086  19.923  1.00 56.71           O  
ATOM   1552  N   ASP H 203      25.772  13.439  18.313  1.00 56.72           N  
ATOM   1553  CA  ASP H 203      24.629  13.219  19.154  1.00 51.92           C  
ATOM   1554  CB  ASP H 203      23.330  13.032  18.359  1.00 50.97           C  
ATOM   1555  CG  ASP H 203      22.956  14.392  17.781  1.00 53.61           C  
ATOM   1556  OD1 ASP H 203      23.604  15.404  18.156  1.00 53.62           O  
ATOM   1557  OD2 ASP H 203      22.007  14.439  16.956  1.00 47.03           O1-
ATOM   1558  C   ASP H 203      24.817  12.019  20.028  1.00 50.25           C  
ATOM   1559  O   ASP H 203      24.069  11.843  20.988  1.00 47.71           O  
ATOM   1560  N   SER H 204      25.748  11.111  19.687  1.00 51.25           N  
ATOM   1561  CA  SER H 204      25.930   9.948  20.511  1.00 52.13           C  
ATOM   1562  CB  SER H 204      27.028   9.006  19.991  1.00 54.73           C  
ATOM   1563  OG  SER H 204      26.699   8.544  18.689  1.00 56.06           O  
ATOM   1564  C   SER H 204      26.329  10.395  21.883  1.00 51.07           C  
ATOM   1565  O   SER H 204      27.287  11.147  22.055  1.00 51.95           O  
ATOM   1566  N   SER H 205      25.584   9.932  22.906  1.00 48.26           N  
ATOM   1567  CA  SER H 205      25.889  10.275  24.264  1.00 48.86           C  
ATOM   1568  CB  SER H 205      25.919  11.790  24.528  1.00 46.67           C  
ATOM   1569  OG  SER H 205      24.713  12.391  24.086  1.00 50.69           O  
ATOM   1570  C   SER H 205      24.857   9.645  25.135  1.00 47.02           C  
ATOM   1571  O   SER H 205      23.982   8.924  24.658  1.00 47.26           O  
ATOM   1572  N   VAL H 206      24.965   9.865  26.459  1.00 45.94           N  
ATOM   1573  CA  VAL H 206      23.964   9.332  27.331  1.00 43.36           C  
ATOM   1574  CB  VAL H 206      24.521   8.725  28.587  1.00 45.14           C  
ATOM   1575  CG1 VAL H 206      25.080   9.839  29.478  1.00 46.58           C  
ATOM   1576  CG2 VAL H 206      23.432   7.861  29.244  1.00 43.14           C  
ATOM   1577  C   VAL H 206      23.082  10.490  27.674  1.00 41.57           C  
ATOM   1578  O   VAL H 206      23.570  11.574  27.986  1.00 41.75           O  
ATOM   1579  N   TYR H 207      21.750  10.298  27.601  1.00 38.17           N  
ATOM   1580  CA  TYR H 207      20.863  11.395  27.859  1.00 35.59           C  
ATOM   1581  CB  TYR H 207      19.762  11.615  26.801  1.00 32.66           C  
ATOM   1582  CG  TYR H 207      20.383  12.066  25.526  1.00 34.71           C  
ATOM   1583  CD1 TYR H 207      20.817  13.360  25.380  1.00 38.38           C  
ATOM   1584  CD2 TYR H 207      20.548  11.195  24.478  1.00 34.84           C  
ATOM   1585  CE1 TYR H 207      21.391  13.782  24.205  1.00 39.77           C  
ATOM   1586  CE2 TYR H 207      21.121  11.613  23.300  1.00 36.10           C  
ATOM   1587  CZ  TYR H 207      21.546  12.909  23.158  1.00 38.58           C  
ATOM   1588  OH  TYR H 207      22.134  13.338  21.950  1.00 42.95           O  
ATOM   1589  C   TYR H 207      20.150  11.115  29.133  1.00 35.99           C  
ATOM   1590  O   TYR H 207      19.658  10.011  29.355  1.00 37.68           O  
ATOM   1591  N   TYR H 208      20.075  12.135  30.008  1.00 34.38           N  
ATOM   1592  CA  TYR H 208      19.431  11.914  31.264  1.00 33.90           C  
ATOM   1593  CB  TYR H 208      20.245  12.283  32.520  1.00 35.13           C  
ATOM   1594  CG  TYR H 208      21.528  11.532  32.607  1.00 36.97           C  
ATOM   1595  CD1 TYR H 208      21.564  10.185  32.880  1.00 38.00           C  
ATOM   1596  CD2 TYR H 208      22.713  12.189  32.396  1.00 38.59           C  
ATOM   1597  CE1 TYR H 208      22.760   9.512  32.961  1.00 40.04           C  
ATOM   1598  CE2 TYR H 208      23.911  11.523  32.477  1.00 41.15           C  
ATOM   1599  CZ  TYR H 208      23.939  10.181  32.764  1.00 42.15           C  
ATOM   1600  OH  TYR H 208      25.169   9.495  32.849  1.00 42.89           O  
ATOM   1601  C   TYR H 208      18.251  12.815  31.345  1.00 32.59           C  
ATOM   1602  O   TYR H 208      18.210  13.890  30.748  1.00 32.23           O  
ATOM   1603  N   CYS H 209      17.219  12.349  32.064  1.00 32.74           N  
ATOM   1604  CA  CYS H 209      16.110  13.195  32.361  1.00 32.80           C  
ATOM   1605  CB  CYS H 209      14.730  12.549  32.109  1.00 31.94           C  
ATOM   1606  SG  CYS H 209      14.501  10.986  33.003  1.00 37.76           S  
ATOM   1607  C   CYS H 209      16.263  13.455  33.820  1.00 33.07           C  
ATOM   1608  O   CYS H 209      16.694  12.581  34.573  1.00 34.34           O  
ATOM   1609  N   ALA H 210      15.976  14.689  34.257  1.00 33.17           N  
ATOM   1610  CA  ALA H 210      16.130  14.962  35.651  1.00 34.74           C  
ATOM   1611  CB  ALA H 210      17.410  15.745  35.985  1.00 35.24           C  
ATOM   1612  C   ALA H 210      14.983  15.810  36.051  1.00 34.41           C  
ATOM   1613  O   ALA H 210      14.501  16.635  35.281  1.00 34.28           O  
ATOM   1614  N   ARG H 211      14.509  15.629  37.290  1.00 35.56           N  
ATOM   1615  CA  ARG H 211      13.383  16.401  37.688  1.00 36.56           C  
ATOM   1616  CB  ARG H 211      12.526  15.688  38.748  1.00 36.39           C  
ATOM   1617  CG  ARG H 211      11.298  16.480  39.202  1.00 41.58           C  
ATOM   1618  CD  ARG H 211      10.511  15.791  40.320  1.00 40.63           C  
ATOM   1619  NE  ARG H 211      11.144  16.165  41.617  1.00 50.58           N  
ATOM   1620  CZ  ARG H 211      10.480  15.930  42.787  1.00 53.46           C  
ATOM   1621  NH1 ARG H 211       9.268  15.304  42.769  1.00 54.03           N1+
ATOM   1622  NH2 ARG H 211      11.017  16.324  43.978  1.00 56.95           N  
ATOM   1623  C   ARG H 211      13.883  17.666  38.280  1.00 38.43           C  
ATOM   1624  O   ARG H 211      14.713  17.652  39.189  1.00 40.73           O  
ATOM   1625  N   ARG H 212      13.420  18.808  37.737  1.00 39.19           N  
ATOM   1626  CA  ARG H 212      13.752  20.005  38.430  1.00 42.26           C  
ATOM   1627  CB  ARG H 212      13.535  21.312  37.651  1.00 35.42           C  
ATOM   1628  CG  ARG H 212      14.545  21.527  36.525  1.00 38.94           C  
ATOM   1629  CD  ARG H 212      14.677  22.992  36.104  1.00 38.91           C  
ATOM   1630  NE  ARG H 212      13.332  23.459  35.667  1.00 47.92           N  
ATOM   1631  CZ  ARG H 212      12.979  24.770  35.804  1.00 53.65           C  
ATOM   1632  NH1 ARG H 212      13.845  25.665  36.361  1.00 57.53           N1+
ATOM   1633  NH2 ARG H 212      11.754  25.192  35.379  1.00 55.93           N  
ATOM   1634  C   ARG H 212      12.782  19.956  39.535  1.00 44.11           C  
ATOM   1635  O   ARG H 212      11.572  19.979  39.320  1.00 45.02           O  
ATOM   1636  N   GLY H 213      13.270  19.937  40.780  1.00 56.90           N  
ATOM   1637  CA  GLY H 213      12.366  19.736  41.872  1.00 60.39           C  
ATOM   1638  C   GLY H 213      11.595  20.990  42.074  1.00 63.36           C  
ATOM   1639  O   GLY H 213      11.529  21.846  41.197  1.00 59.92           O  
ATOM   1640  N   GLY H 214      10.998  21.127  43.265  1.00 69.98           N  
ATOM   1641  CA  GLY H 214      10.105  22.215  43.502  1.00 73.21           C  
ATOM   1642  C   GLY H 214      10.863  23.466  43.749  1.00 75.37           C  
ATOM   1643  O   GLY H 214      12.082  23.518  43.609  1.00 77.35           O  
ATOM   1644  N   SER H 215      10.113  24.531  44.092  1.00 79.00           N  
ATOM   1645  CA  SER H 215      10.649  25.807  44.455  1.00 83.18           C  
ATOM   1646  CB  SER H 215       9.551  26.854  44.701  1.00 84.50           C  
ATOM   1647  OG  SER H 215       8.852  27.106  43.492  1.00 87.17           O  
ATOM   1648  C   SER H 215      11.354  25.565  45.743  1.00 84.11           C  
ATOM   1649  O   SER H 215      12.185  26.360  46.185  1.00 88.10           O  
ATOM   1650  N   SER H 216      10.994  24.440  46.385  1.00 82.46           N  
ATOM   1651  CA  SER H 216      11.601  24.040  47.610  1.00 90.95           C  
ATOM   1652  CB  SER H 216      10.989  22.756  48.183  1.00100.86           C  
ATOM   1653  OG  SER H 216       9.598  22.941  48.392  1.00 80.98           O  
ATOM   1654  C   SER H 216      13.032  23.736  47.327  1.00 92.06           C  
ATOM   1655  O   SER H 216      13.909  24.070  48.122  1.00102.60           O  
ATOM   1656  N   HIS H 217      13.304  23.084  46.180  1.00 83.40           N  
ATOM   1657  CA  HIS H 217      14.657  22.726  45.863  1.00 78.71           C  
ATOM   1658  ND1 HIS H 217      13.452  19.527  46.346  1.00 73.82           N  
ATOM   1659  CG  HIS H 217      14.627  20.218  46.163  1.00 75.83           C  
ATOM   1660  CB  HIS H 217      14.801  21.349  45.202  1.00 71.79           C  
ATOM   1661  NE2 HIS H 217      14.942  18.638  47.740  1.00 85.32           N  
ATOM   1662  CD2 HIS H 217      15.527  19.666  47.019  1.00 84.01           C  
ATOM   1663  CE1 HIS H 217      13.697  18.593  47.300  1.00 78.58           C  
ATOM   1664  C   HIS H 217      15.205  23.680  44.866  1.00 76.68           C  
ATOM   1665  O   HIS H 217      16.187  23.359  44.197  1.00 73.57           O  
ATOM   1666  N   TYR H 218      14.583  24.868  44.746  1.00 77.40           N  
ATOM   1667  CA  TYR H 218      15.047  25.913  43.885  1.00 74.80           C  
ATOM   1668  CB  TYR H 218      16.266  26.660  44.463  1.00 81.45           C  
ATOM   1669  CG  TYR H 218      15.837  27.162  45.808  1.00 91.53           C  
ATOM   1670  CD1 TYR H 218      14.901  28.165  45.911  1.00 95.71           C  
ATOM   1671  CD2 TYR H 218      16.319  26.593  46.969  1.00 97.02           C  
ATOM   1672  CE1 TYR H 218      14.489  28.626  47.140  1.00103.18           C  
ATOM   1673  CE2 TYR H 218      15.911  27.050  48.203  1.00105.08           C  
ATOM   1674  CZ  TYR H 218      14.996  28.074  48.292  1.00 99.71           C  
ATOM   1675  OH  TYR H 218      14.573  28.550  49.553  1.00117.05           O  
ATOM   1676  C   TYR H 218      15.351  25.350  42.529  1.00 68.28           C  
ATOM   1677  O   TYR H 218      16.391  25.625  41.937  1.00 66.75           O  
ATOM   1678  N   TYR H 219      14.437  24.500  42.021  1.00 63.98           N  
ATOM   1679  CA  TYR H 219      14.507  23.925  40.706  1.00 57.00           C  
ATOM   1680  CB  TYR H 219      14.402  24.985  39.597  1.00 58.10           C  
ATOM   1681  CG  TYR H 219      13.106  25.675  39.830  1.00 62.07           C  
ATOM   1682  CD1 TYR H 219      11.923  24.996  39.640  1.00 62.55           C  
ATOM   1683  CD2 TYR H 219      13.076  26.992  40.231  1.00 66.48           C  
ATOM   1684  CE1 TYR H 219      10.722  25.625  39.852  1.00 66.52           C  
ATOM   1685  CE2 TYR H 219      11.875  27.625  40.442  1.00 71.87           C  
ATOM   1686  CZ  TYR H 219      10.696  26.938  40.256  1.00 70.31           C  
ATOM   1687  OH  TYR H 219       9.459  27.580  40.471  1.00 73.35           O  
ATOM   1688  C   TYR H 219      15.776  23.160  40.510  1.00 54.43           C  
ATOM   1689  O   TYR H 219      16.294  23.085  39.395  1.00 54.13           O  
ATOM   1690  N   ALA H 220      16.315  22.557  41.584  1.00 54.01           N  
ATOM   1691  CA  ALA H 220      17.497  21.771  41.405  1.00 54.77           C  
ATOM   1692  CB  ALA H 220      18.240  21.475  42.717  1.00 58.29           C  
ATOM   1693  C   ALA H 220      17.052  20.478  40.817  1.00 52.47           C  
ATOM   1694  O   ALA H 220      15.909  20.067  41.006  1.00 51.58           O  
ATOM   1695  N   MET H 221      17.938  19.804  40.064  1.00 53.75           N  
ATOM   1696  CA  MET H 221      17.539  18.553  39.497  1.00 52.21           C  
ATOM   1697  CB  MET H 221      18.307  18.235  38.207  1.00 51.67           C  
ATOM   1698  CG  MET H 221      18.042  19.257  37.102  1.00 49.08           C  
ATOM   1699  SD  MET H 221      19.172  19.137  35.684  1.00 87.79           S  
ATOM   1700  CE  MET H 221      20.567  19.938  36.530  1.00 46.95           C  
ATOM   1701  C   MET H 221      17.848  17.538  40.547  1.00 52.50           C  
ATOM   1702  O   MET H 221      18.926  16.944  40.578  1.00 55.22           O  
ATOM   1703  N   ASP H 222      16.883  17.355  41.467  1.00 50.61           N  
ATOM   1704  CA  ASP H 222      17.017  16.476  42.591  1.00 54.36           C  
ATOM   1705  CB  ASP H 222      15.974  16.740  43.692  1.00 57.97           C  
ATOM   1706  CG  ASP H 222      14.573  16.651  43.107  1.00 56.98           C  
ATOM   1707  OD1 ASP H 222      14.421  16.473  41.870  1.00 56.74           O  
ATOM   1708  OD2 ASP H 222      13.624  16.784  43.922  1.00 57.57           O1-
ATOM   1709  C   ASP H 222      16.996  15.031  42.197  1.00 53.03           C  
ATOM   1710  O   ASP H 222      17.718  14.227  42.790  1.00 57.49           O  
ATOM   1711  N   TYR H 223      16.175  14.645  41.198  1.00 42.71           N  
ATOM   1712  CA  TYR H 223      16.114  13.251  40.865  1.00 43.39           C  
ATOM   1713  CB  TYR H 223      14.731  12.618  41.104  1.00 43.18           C  
ATOM   1714  CG  TYR H 223      14.473  12.659  42.573  1.00 48.46           C  
ATOM   1715  CD1 TYR H 223      13.852  13.744  43.151  1.00 49.67           C  
ATOM   1716  CD2 TYR H 223      14.866  11.613  43.377  1.00 52.44           C  
ATOM   1717  CE1 TYR H 223      13.618  13.780  44.505  1.00 52.97           C  
ATOM   1718  CE2 TYR H 223      14.635  11.643  44.732  1.00 55.30           C  
ATOM   1719  CZ  TYR H 223      14.008  12.727  45.299  1.00 56.37           C  
ATOM   1720  OH  TYR H 223      13.770  12.761  46.689  1.00 61.98           O  
ATOM   1721  C   TYR H 223      16.457  13.103  39.417  1.00 40.44           C  
ATOM   1722  O   TYR H 223      16.010  13.885  38.579  1.00 39.40           O  
ATOM   1723  N   TRP H 224      17.272  12.081  39.090  1.00 40.65           N  
ATOM   1724  CA  TRP H 224      17.715  11.885  37.740  1.00 39.33           C  
ATOM   1725  CB  TRP H 224      19.239  12.029  37.597  1.00 38.98           C  
ATOM   1726  CG  TRP H 224      19.771  13.419  37.841  1.00 40.57           C  
ATOM   1727  CD2 TRP H 224      20.569  14.153  36.900  1.00 38.80           C  
ATOM   1728  CD1 TRP H 224      19.671  14.200  38.955  1.00 40.62           C  
ATOM   1729  NE1 TRP H 224      20.344  15.382  38.762  1.00 40.53           N  
ATOM   1730  CE2 TRP H 224      20.906  15.364  37.503  1.00 39.68           C  
ATOM   1731  CE3 TRP H 224      20.992  13.839  35.641  1.00 36.37           C  
ATOM   1732  CZ2 TRP H 224      21.675  16.284  36.849  1.00 40.63           C  
ATOM   1733  CZ3 TRP H 224      21.762  14.772  34.982  1.00 37.40           C  
ATOM   1734  CH2 TRP H 224      22.096  15.971  35.576  1.00 38.69           C  
ATOM   1735  C   TRP H 224      17.406  10.479  37.337  1.00 39.83           C  
ATOM   1736  O   TRP H 224      17.318   9.579  38.172  1.00 42.02           O  
ATOM   1737  N   GLY H 225      17.228  10.258  36.019  1.00 37.96           N  
ATOM   1738  CA  GLY H 225      16.983   8.935  35.526  1.00 37.56           C  
ATOM   1739  C   GLY H 225      18.316   8.257  35.430  1.00 40.93           C  
ATOM   1740  O   GLY H 225      19.357   8.883  35.620  1.00 39.02           O  
ATOM   1741  N   GLN H 226      18.304   6.946  35.129  1.00 42.42           N  
ATOM   1742  CA  GLN H 226      19.506   6.171  34.991  1.00 45.73           C  
ATOM   1743  CB  GLN H 226      19.274   4.656  34.837  1.00 50.57           C  
ATOM   1744  CG  GLN H 226      18.578   4.229  33.544  1.00 53.33           C  
ATOM   1745  CD  GLN H 226      17.074   4.381  33.703  1.00 53.23           C  
ATOM   1746  OE1 GLN H 226      16.583   4.925  34.692  1.00 54.30           O  
ATOM   1747  NE2 GLN H 226      16.315   3.876  32.695  1.00 50.70           N  
ATOM   1748  C   GLN H 226      20.241   6.654  33.779  1.00 45.29           C  
ATOM   1749  O   GLN H 226      21.456   6.501  33.674  1.00 48.28           O  
ATOM   1750  N   GLY H 227      19.503   7.199  32.796  1.00 43.13           N  
ATOM   1751  CA  GLY H 227      20.119   7.701  31.603  1.00 42.52           C  
ATOM   1752  C   GLY H 227      19.839   6.737  30.497  1.00 42.50           C  
ATOM   1753  O   GLY H 227      19.605   5.552  30.732  1.00 43.97           O  
ATOM   1754  N   THR H 228      19.830   7.251  29.249  1.00 28.03           N  
ATOM   1755  CA  THR H 228      19.605   6.437  28.088  1.00 28.22           C  
ATOM   1756  CB  THR H 228      18.349   6.806  27.348  1.00 27.74           C  
ATOM   1757  OG1 THR H 228      17.217   6.663  28.190  1.00 29.95           O  
ATOM   1758  CG2 THR H 228      18.202   5.894  26.120  1.00 27.55           C  
ATOM   1759  C   THR H 228      20.744   6.682  27.147  1.00 28.95           C  
ATOM   1760  O   THR H 228      21.031   7.821  26.786  1.00 28.93           O  
ATOM   1761  N   THR H 229      21.422   5.608  26.699  1.00 29.64           N  
ATOM   1762  CA  THR H 229      22.539   5.816  25.824  1.00 30.31           C  
ATOM   1763  CB  THR H 229      23.620   4.786  25.968  1.00 30.20           C  
ATOM   1764  OG1 THR H 229      24.121   4.776  27.297  1.00 28.74           O  
ATOM   1765  CG2 THR H 229      24.748   5.123  24.979  1.00 23.77           C  
ATOM   1766  C   THR H 229      22.065   5.762  24.408  1.00 31.14           C  
ATOM   1767  O   THR H 229      21.391   4.821  23.995  1.00 31.02           O  
ATOM   1768  N   VAL H 230      22.409   6.802  23.624  1.00 31.70           N  
ATOM   1769  CA  VAL H 230      22.047   6.826  22.239  1.00 31.99           C  
ATOM   1770  CB  VAL H 230      21.319   8.078  21.837  1.00 30.96           C  
ATOM   1771  CG1 VAL H 230      21.134   8.075  20.311  1.00 28.38           C  
ATOM   1772  CG2 VAL H 230      19.994   8.150  22.620  1.00 29.48           C  
ATOM   1773  C   VAL H 230      23.322   6.769  21.463  1.00 33.39           C  
ATOM   1774  O   VAL H 230      24.218   7.589  21.657  1.00 34.74           O  
ATOM   1775  N   THR H 231      23.439   5.776  20.561  1.00 34.90           N  
ATOM   1776  CA  THR H 231      24.638   5.672  19.787  1.00 37.11           C  
ATOM   1777  CB  THR H 231      25.297   4.328  19.892  1.00 38.02           C  
ATOM   1778  OG1 THR H 231      25.619   4.044  21.246  1.00 39.80           O  
ATOM   1779  CG2 THR H 231      26.576   4.336  19.038  1.00 37.21           C  
ATOM   1780  C   THR H 231      24.261   5.871  18.357  1.00 39.16           C  
ATOM   1781  O   THR H 231      23.420   5.153  17.819  1.00 39.02           O  
ATOM   1782  N   VAL H 232      24.880   6.870  17.699  1.00 40.99           N  
ATOM   1783  CA  VAL H 232      24.569   7.110  16.324  1.00 43.17           C  
ATOM   1784  CB  VAL H 232      24.498   8.570  15.982  1.00 43.19           C  
ATOM   1785  CG1 VAL H 232      24.235   8.711  14.475  1.00 43.80           C  
ATOM   1786  CG2 VAL H 232      23.429   9.231  16.868  1.00 41.62           C  
ATOM   1787  C   VAL H 232      25.680   6.519  15.526  1.00 46.04           C  
ATOM   1788  O   VAL H 232      26.785   7.061  15.486  1.00 46.22           O  
ATOM   1789  N   SER H 233      25.400   5.386  14.855  1.00 47.98           N  
ATOM   1790  CA  SER H 233      26.414   4.728  14.089  1.00 50.51           C  
ATOM   1791  CB  SER H 233      26.616   3.256  14.493  1.00 50.05           C  
ATOM   1792  OG  SER H 233      25.431   2.507  14.266  1.00 52.26           O  
ATOM   1793  C   SER H 233      25.982   4.748  12.628  1.00 52.52           C  
ATOM   1794  O   SER H 233      24.952   4.100  12.301  1.00 52.08           O  
ATOM   1795  OXT SER H 233      26.683   5.407  11.815  1.00  0.00           O1-
TER    1796      SER H 233 
CONECT  159  713
CONECT  713  159
CONECT 1014 1606
CONECT 1606 1014
END
