# Supplementary material for: Fully automated antibody structure prediction using BIOVIA tools: Validation study
Source: PLoS One. 2017 May 18;12(5):e0177923. doi: 10.1371/journal.pone.0177923 (PMC5436848; doi:10.1371/journal.pone.0177923)
Supplement: S2 Dataset — Predicted structures using the Top5 framework method, Chothia CDR definition with canonical filtering and generating 50 models. These were used in the comparison against predictions using no filtering. (ZIP) [file pone.0177923.s004.zip › 4NKI_LH_FV_FinalModel.pdb]

REMARK   Accelrys Discovery Studio PDB file
REMARK   Created:  2015-04-10T06:29:20Z
SSBOND   1 CYS L   21    CYS L   89                                     
SSBOND   2 CYS H  132    CYS H  206                                     
ATOM      1  N   SER L   1      29.524  29.098  26.753  1.00 44.32           N1+
ATOM      2  CA  SER L   1      30.668  28.396  27.382  1.00 45.67           C  
ATOM      3  CB  SER L   1      31.860  29.354  27.528  1.00 49.02           C  
ATOM      4  OG  SER L   1      32.236  29.864  26.258  1.00 52.05           O  
ATOM      5  C   SER L   1      30.285  27.942  28.754  1.00 41.39           C  
ATOM      6  O   SER L   1      29.503  28.601  29.433  1.00 42.13           O  
ATOM      7  N   ALA L   2      30.837  26.801  29.206  1.00 37.84           N  
ATOM      8  CA  ALA L   2      30.491  26.285  30.496  1.00 36.37           C  
ATOM      9  CB  ALA L   2      30.926  24.828  30.716  1.00 36.19           C  
ATOM     10  C   ALA L   2      31.158  27.126  31.539  1.00 34.96           C  
ATOM     11  O   ALA L   2      32.116  27.845  31.261  1.00 37.17           O  
ATOM     12  N   LEU L   3      30.632  27.071  32.780  1.00 31.37           N  
ATOM     13  CA  LEU L   3      31.243  27.759  33.883  1.00 30.12           C  
ATOM     14  CB  LEU L   3      30.484  27.594  35.209  1.00 28.03           C  
ATOM     15  CG  LEU L   3      29.124  28.311  35.223  1.00 28.88           C  
ATOM     16  CD1 LEU L   3      28.402  28.118  36.562  1.00 27.86           C  
ATOM     17  CD2 LEU L   3      29.295  29.794  34.866  1.00 28.51           C  
ATOM     18  C   LEU L   3      32.581  27.105  34.044  1.00 28.91           C  
ATOM     19  O   LEU L   3      32.765  25.964  33.623  1.00 29.04           O  
ATOM     20  N   THR L   4      33.566  27.810  34.642  1.00 27.92           N  
ATOM     21  CA  THR L   4      34.889  27.252  34.668  1.00 28.44           C  
ATOM     22  CB  THR L   4      35.967  28.269  34.424  1.00 29.93           C  
ATOM     23  OG1 THR L   4      35.775  28.896  33.164  1.00 31.35           O  
ATOM     24  CG2 THR L   4      37.330  27.558  34.461  1.00 27.48           C  
ATOM     25  C   THR L   4      35.179  26.615  35.993  1.00 27.10           C  
ATOM     26  O   THR L   4      35.037  27.233  37.048  1.00 26.95           O  
ATOM     27  N   GLN L   5      35.599  25.331  35.947  1.00 25.69           N  
ATOM     28  CA  GLN L   5      35.971  24.572  37.110  1.00 26.47           C  
ATOM     29  CB  GLN L   5      35.063  23.358  37.372  1.00 25.12           C  
ATOM     30  CG  GLN L   5      33.610  23.708  37.688  1.00 24.93           C  
ATOM     31  CD  GLN L   5      32.852  22.405  37.901  1.00 24.09           C  
ATOM     32  OE1 GLN L   5      31.832  22.154  37.259  1.00 24.50           O  
ATOM     33  NE2 GLN L   5      33.360  21.550  38.828  1.00 23.97           N  
ATOM     34  C   GLN L   5      37.329  23.999  36.835  1.00 27.13           C  
ATOM     35  O   GLN L   5      37.728  23.847  35.681  1.00 27.57           O  
ATOM     36  N   PRO L   6      38.074  23.687  37.859  1.00 27.33           N  
ATOM     37  CA  PRO L   6      39.370  23.090  37.707  1.00 28.54           C  
ATOM     38  CD  PRO L   6      37.808  24.121  39.218  1.00 28.26           C  
ATOM     39  CB  PRO L   6      40.022  23.143  39.089  1.00 27.06           C  
ATOM     40  CG  PRO L   6      38.842  23.351  40.058  1.00 28.20           C  
ATOM     41  C   PRO L   6      39.175  21.701  37.194  1.00 28.04           C  
ATOM     42  O   PRO L   6      38.210  21.048  37.589  1.00 28.14           O  
ATOM     43  N   ALA L   7      40.079  21.228  36.320  1.00 28.00           N  
ATOM     44  CA  ALA L   7      39.941  19.923  35.751  1.00 28.48           C  
ATOM     45  CB  ALA L   7      41.034  19.608  34.715  1.00 27.79           C  
ATOM     46  C   ALA L   7      40.037  18.903  36.836  1.00 27.62           C  
ATOM     47  O   ALA L   7      39.265  17.944  36.863  1.00 27.30           O  
ATOM     48  N   SER L   8      40.986  19.075  37.775  1.00 28.28           N  
ATOM     49  CA  SER L   8      41.106  18.055  38.771  1.00 28.98           C  
ATOM     50  CB  SER L   8      42.141  16.980  38.399  1.00 28.96           C  
ATOM     51  OG  SER L   8      42.219  15.994  39.418  1.00 31.33           O  
ATOM     52  C   SER L   8      41.539  18.673  40.062  1.00 28.75           C  
ATOM     53  O   SER L   8      42.207  19.705  40.091  1.00 31.03           O  
ATOM     54  N   VAL L   9      41.138  18.034  41.175  1.00 29.11           N  
ATOM     55  CA  VAL L   9      41.491  18.484  42.487  1.00 30.34           C  
ATOM     56  CB  VAL L   9      40.358  19.247  43.116  1.00 29.46           C  
ATOM     57  CG1 VAL L   9      39.214  18.263  43.411  1.00 30.57           C  
ATOM     58  CG2 VAL L   9      40.865  20.036  44.329  1.00 29.49           C  
ATOM     59  C   VAL L   9      41.740  17.234  43.282  1.00 30.52           C  
ATOM     60  O   VAL L   9      41.071  16.224  43.069  1.00 30.71           O  
ATOM     61  N   SER L  10      42.722  17.244  44.209  1.00 29.32           N  
ATOM     62  CA  SER L  10      42.974  16.033  44.944  1.00 30.32           C  
ATOM     63  CB  SER L  10      44.159  15.214  44.403  1.00 31.97           C  
ATOM     64  OG  SER L  10      45.359  15.966  44.496  1.00 35.48           O  
ATOM     65  C   SER L  10      43.264  16.365  46.374  1.00 31.30           C  
ATOM     66  O   SER L  10      43.639  17.488  46.704  1.00 31.47           O  
ATOM     67  N   GLY L  11      43.076  15.371  47.270  1.00 30.84           N  
ATOM     68  CA  GLY L  11      43.341  15.579  48.664  1.00 31.44           C  
ATOM     69  C   GLY L  11      43.481  14.243  49.324  1.00 32.36           C  
ATOM     70  O   GLY L  11      43.017  13.225  48.810  1.00 31.88           O  
ATOM     71  N   SER L  12      44.142  14.227  50.498  1.00 32.38           N  
ATOM     72  CA  SER L  12      44.342  13.020  51.245  1.00 33.11           C  
ATOM     73  CB  SER L  12      45.528  13.108  52.222  1.00 33.46           C  
ATOM     74  OG  SER L  12      46.734  13.357  51.513  1.00 37.68           O  
ATOM     75  C   SER L  12      43.108  12.786  52.054  1.00 32.45           C  
ATOM     76  O   SER L  12      42.291  13.686  52.233  1.00 31.48           O  
ATOM     77  N   PRO L  13      42.944  11.597  52.554  1.00 31.46           N  
ATOM     78  CA  PRO L  13      41.765  11.327  53.321  1.00 32.11           C  
ATOM     79  CD  PRO L  13      43.437  10.409  51.877  1.00 31.31           C  
ATOM     80  CB  PRO L  13      41.728   9.814  53.506  1.00 31.49           C  
ATOM     81  CG  PRO L  13      42.456   9.286  52.255  1.00 30.65           C  
ATOM     82  C   PRO L  13      41.787  12.112  54.589  1.00 32.89           C  
ATOM     83  O   PRO L  13      42.856  12.263  55.177  1.00 33.90           O  
ATOM     84  N   GLY L  14      40.618  12.631  55.009  1.00 33.23           N  
ATOM     85  CA  GLY L  14      40.515  13.357  56.240  1.00 32.43           C  
ATOM     86  C   GLY L  14      40.702  14.823  55.989  1.00 33.08           C  
ATOM     87  O   GLY L  14      40.359  15.644  56.838  1.00 32.96           O  
ATOM     88  N   GLN L  15      41.237  15.210  54.814  1.00 32.14           N  
ATOM     89  CA  GLN L  15      41.476  16.609  54.585  1.00 32.59           C  
ATOM     90  CB  GLN L  15      42.715  16.919  53.723  1.00 33.54           C  
ATOM     91  CG  GLN L  15      42.640  16.409  52.286  1.00 36.84           C  
ATOM     92  CD  GLN L  15      43.926  16.843  51.602  1.00 40.68           C  
ATOM     93  OE1 GLN L  15      45.014  16.375  51.929  1.00 39.54           O  
ATOM     94  NE2 GLN L  15      43.801  17.790  50.635  1.00 44.58           N  
ATOM     95  C   GLN L  15      40.280  17.242  53.949  1.00 33.35           C  
ATOM     96  O   GLN L  15      39.285  16.581  53.657  1.00 33.15           O  
ATOM     97  N   SER L  16      40.339  18.579  53.767  1.00 33.02           N  
ATOM     98  CA  SER L  16      39.259  19.292  53.151  1.00 32.83           C  
ATOM     99  CB  SER L  16      38.744  20.474  53.990  1.00 33.99           C  
ATOM    100  OG  SER L  16      38.171  19.994  55.198  1.00 37.88           O  
ATOM    101  C   SER L  16      39.751  19.840  51.846  1.00 34.34           C  
ATOM    102  O   SER L  16      40.917  20.211  51.710  1.00 33.38           O  
ATOM    103  N   ILE L  17      38.863  19.870  50.829  1.00 32.80           N  
ATOM    104  CA  ILE L  17      39.223  20.373  49.534  1.00 31.45           C  
ATOM    105  CB  ILE L  17      39.392  19.293  48.506  1.00 31.67           C  
ATOM    106  CG1 ILE L  17      38.071  18.529  48.310  1.00 31.65           C  
ATOM    107  CG2 ILE L  17      40.577  18.410  48.923  1.00 31.40           C  
ATOM    108  CD1 ILE L  17      38.090  17.563  47.129  1.00 32.90           C  
ATOM    109  C   ILE L  17      38.122  21.267  49.055  1.00 29.50           C  
ATOM    110  O   ILE L  17      36.970  21.123  49.463  1.00 29.05           O  
ATOM    111  N   THR L  18      38.462  22.241  48.184  1.00 29.44           N  
ATOM    112  CA  THR L  18      37.463  23.129  47.663  1.00 29.29           C  
ATOM    113  CB  THR L  18      37.631  24.549  48.125  1.00 30.43           C  
ATOM    114  OG1 THR L  18      37.576  24.610  49.544  1.00 33.89           O  
ATOM    115  CG2 THR L  18      36.504  25.400  47.516  1.00 30.17           C  
ATOM    116  C   THR L  18      37.554  23.127  46.168  1.00 29.76           C  
ATOM    117  O   THR L  18      38.643  23.082  45.599  1.00 30.50           O  
ATOM    118  N   ILE L  19      36.385  23.164  45.493  1.00 27.76           N  
ATOM    119  CA  ILE L  19      36.329  23.194  44.058  1.00 26.61           C  
ATOM    120  CB  ILE L  19      35.511  22.078  43.479  1.00 26.21           C  
ATOM    121  CG1 ILE L  19      36.106  20.716  43.875  1.00 25.27           C  
ATOM    122  CG2 ILE L  19      35.434  22.287  41.959  1.00 25.58           C  
ATOM    123  CD1 ILE L  19      35.159  19.544  43.625  1.00 24.79           C  
ATOM    124  C   ILE L  19      35.652  24.483  43.688  1.00 26.88           C  
ATOM    125  O   ILE L  19      34.603  24.816  44.238  1.00 27.01           O  
ATOM    126  N   SER L  20      36.257  25.261  42.764  1.00 26.31           N  
ATOM    127  CA  SER L  20      35.704  26.532  42.377  1.00 26.09           C  
ATOM    128  CB  SER L  20      36.777  27.605  42.110  1.00 27.62           C  
ATOM    129  OG  SER L  20      37.620  27.204  41.039  1.00 28.56           O  
ATOM    130  C   SER L  20      34.875  26.393  41.129  1.00 26.88           C  
ATOM    131  O   SER L  20      35.036  25.448  40.357  1.00 27.21           O  
ATOM    132  N   CYS L  21      33.942  27.353  40.924  1.00 26.23           N  
ATOM    133  CA  CYS L  21      33.084  27.406  39.769  1.00 27.70           C  
ATOM    134  CB  CYS L  21      31.686  26.811  40.049  1.00 27.87           C  
ATOM    135  SG  CYS L  21      30.570  26.865  38.616  1.00 30.23           S  
ATOM    136  C   CYS L  21      32.918  28.863  39.425  1.00 27.99           C  
ATOM    137  O   CYS L  21      32.207  29.592  40.115  1.00 28.37           O  
ATOM    138  N   THR L  22      33.544  29.324  38.319  1.00 28.38           N  
ATOM    139  CA  THR L  22      33.520  30.726  37.996  1.00 29.20           C  
ATOM    140  CB  THR L  22      34.873  31.261  37.621  1.00 29.99           C  
ATOM    141  OG1 THR L  22      35.790  31.069  38.687  1.00 31.62           O  
ATOM    142  CG2 THR L  22      34.748  32.760  37.297  1.00 30.25           C  
ATOM    143  C   THR L  22      32.622  30.979  36.825  1.00 29.17           C  
ATOM    144  O   THR L  22      32.774  30.376  35.763  1.00 28.62           O  
ATOM    145  N   GLY L  23      31.710  31.949  37.013  1.00  9.80           N  
ATOM    146  CA  GLY L  23      30.824  32.381  35.977  1.00 11.45           C  
ATOM    147  C   GLY L  23      31.090  33.828  35.688  1.00 11.54           C  
ATOM    148  O   GLY L  23      32.233  34.278  35.709  1.00 11.12           O  
ATOM    149  N   THR L  24      30.013  34.599  35.401  1.00 11.99           N  
ATOM    150  CA  THR L  24      30.158  35.994  35.108  1.00 12.07           C  
ATOM    151  CB  THR L  24      29.840  36.348  33.683  1.00 13.24           C  
ATOM    152  OG1 THR L  24      28.492  36.015  33.388  1.00 12.18           O  
ATOM    153  CG2 THR L  24      30.795  35.592  32.743  1.00 13.75           C  
ATOM    154  C   THR L  24      29.205  36.747  35.975  1.00 12.15           C  
ATOM    155  O   THR L  24      28.206  36.195  36.436  1.00 12.51           O  
ATOM    156  N   SER L  25      29.522  38.036  36.211  1.00 13.21           N  
ATOM    157  CA  SER L  25      28.802  38.928  37.072  1.00 13.41           C  
ATOM    158  CB  SER L  25      29.553  40.247  37.315  1.00 15.33           C  
ATOM    159  OG  SER L  25      29.669  40.981  36.104  1.00 16.30           O  
ATOM    160  C   SER L  25      27.477  39.294  36.506  1.00 13.28           C  
ATOM    161  O   SER L  25      26.512  39.453  37.260  1.00 15.08           O  
ATOM    162  N   SER L  26      27.404  39.364  35.159  1.00 13.52           N  
ATOM    163  CA  SER L  26      26.246  39.832  34.452  1.00 13.80           C  
ATOM    164  CB  SER L  26      26.328  39.585  32.935  1.00 13.61           C  
ATOM    165  OG  SER L  26      25.155  40.072  32.303  1.00 14.82           O  
ATOM    166  C   SER L  26      25.096  39.041  34.969  1.00 13.15           C  
ATOM    167  O   SER L  26      23.959  39.507  35.031  1.00 12.85           O  
ATOM    168  N   ASP L  27      25.385  37.801  35.371  1.00 13.11           N  
ATOM    169  CA  ASP L  27      24.370  37.021  35.975  1.00 12.34           C  
ATOM    170  CB  ASP L  27      24.385  35.572  35.476  1.00 12.43           C  
ATOM    171  CG  ASP L  27      23.248  34.810  36.131  1.00 13.82           C  
ATOM    172  OD1 ASP L  27      23.287  34.656  37.381  1.00 13.20           O  
ATOM    173  OD2 ASP L  27      22.342  34.352  35.387  1.00 15.32           O1-
ATOM    174  C   ASP L  27      24.705  36.998  37.421  1.00 12.92           C  
ATOM    175  O   ASP L  27      24.041  37.648  38.231  1.00 13.21           O  
ATOM    176  N   VAL L  28      25.824  36.317  37.738  1.00 12.48           N  
ATOM    177  CA  VAL L  28      26.183  35.988  39.081  1.00 12.58           C  
ATOM    178  CB  VAL L  28      27.551  35.405  39.275  1.00 12.65           C  
ATOM    179  CG1 VAL L  28      27.692  34.173  38.373  1.00 13.22           C  
ATOM    180  CG2 VAL L  28      28.613  36.497  39.113  1.00 12.50           C  
ATOM    181  C   VAL L  28      26.068  37.145  39.999  1.00 13.69           C  
ATOM    182  O   VAL L  28      26.298  38.308  39.660  1.00 13.62           O  
ATOM    183  N   GLY L  29      25.643  36.787  41.217  1.00 13.51           N  
ATOM    184  CA  GLY L  29      25.395  37.734  42.253  1.00 13.80           C  
ATOM    185  C   GLY L  29      23.948  37.985  42.100  1.00 15.14           C  
ATOM    186  O   GLY L  29      23.202  38.108  43.066  1.00 15.95           O  
ATOM    187  N   GLY L  30      23.529  38.065  40.830  1.00 13.43           N  
ATOM    188  CA  GLY L  30      22.149  38.199  40.514  1.00 13.79           C  
ATOM    189  C   GLY L  30      21.485  36.908  40.863  1.00 13.66           C  
ATOM    190  O   GLY L  30      20.358  36.904  41.343  1.00 13.69           O  
ATOM    191  N   TYR L  31      22.158  35.763  40.630  1.00 12.67           N  
ATOM    192  CA  TYR L  31      21.468  34.510  40.803  1.00 12.41           C  
ATOM    193  CB  TYR L  31      21.537  33.642  39.546  1.00 12.54           C  
ATOM    194  CG  TYR L  31      20.557  34.067  38.510  1.00 13.73           C  
ATOM    195  CD1 TYR L  31      20.654  35.255  37.815  1.00 13.95           C  
ATOM    196  CD2 TYR L  31      19.530  33.213  38.202  1.00 13.03           C  
ATOM    197  CE1 TYR L  31      19.730  35.590  36.849  1.00 14.57           C  
ATOM    198  CE2 TYR L  31      18.606  33.536  37.244  1.00 14.01           C  
ATOM    199  CZ  TYR L  31      18.705  34.723  36.565  1.00 15.01           C  
ATOM    200  OH  TYR L  31      17.755  35.047  35.577  1.00 15.34           O  
ATOM    201  C   TYR L  31      22.061  33.637  41.853  1.00 12.96           C  
ATOM    202  O   TYR L  31      23.131  33.067  41.647  1.00 12.46           O  
ATOM    203  N   ASN L  32      21.319  33.425  42.961  1.00 12.26           N  
ATOM    204  CA  ASN L  32      21.780  32.560  44.007  1.00 11.65           C  
ATOM    205  CB  ASN L  32      21.160  32.911  45.369  1.00 12.65           C  
ATOM    206  CG  ASN L  32      21.455  34.366  45.710  1.00 14.41           C  
ATOM    207  OD1 ASN L  32      22.566  34.860  45.526  1.00 14.30           O  
ATOM    208  ND2 ASN L  32      20.415  35.075  46.226  1.00 15.26           N  
ATOM    209  C   ASN L  32      21.256  31.192  43.690  1.00 12.79           C  
ATOM    210  O   ASN L  32      20.905  30.429  44.589  1.00 13.61           O  
ATOM    211  N   TYR L  33      21.213  30.839  42.394  1.00 11.64           N  
ATOM    212  CA  TYR L  33      20.715  29.553  41.996  1.00 10.54           C  
ATOM    213  CB  TYR L  33      19.733  29.644  40.811  1.00 11.74           C  
ATOM    214  CG  TYR L  33      19.162  28.308  40.444  1.00 12.82           C  
ATOM    215  CD1 TYR L  33      19.846  27.419  39.648  1.00 12.51           C  
ATOM    216  CD2 TYR L  33      17.918  27.937  40.893  1.00 14.27           C  
ATOM    217  CE1 TYR L  33      19.318  26.198  39.306  1.00 14.33           C  
ATOM    218  CE2 TYR L  33      17.384  26.718  40.552  1.00 15.55           C  
ATOM    219  CZ  TYR L  33      18.078  25.843  39.758  1.00 15.88           C  
ATOM    220  OH  TYR L  33      17.524  24.593  39.413  1.00 18.16           O  
ATOM    221  C   TYR L  33      21.896  28.831  41.482  1.00 10.54           C  
ATOM    222  O   TYR L  33      22.128  28.769  40.278  1.00 10.28           O  
ATOM    223  N   VAL L  34      22.682  28.269  42.398  1.00 26.13           N  
ATOM    224  CA  VAL L  34      23.826  27.516  41.991  1.00 24.32           C  
ATOM    225  CB  VAL L  34      25.125  28.102  42.475  1.00 24.93           C  
ATOM    226  CG1 VAL L  34      26.271  27.157  42.081  1.00 23.53           C  
ATOM    227  CG2 VAL L  34      25.271  29.521  41.896  1.00 25.04           C  
ATOM    228  C   VAL L  34      23.666  26.167  42.609  1.00 24.05           C  
ATOM    229  O   VAL L  34      23.262  26.043  43.762  1.00 24.34           O  
ATOM    230  N   SER L  35      23.964  25.104  41.841  1.00 22.87           N  
ATOM    231  CA  SER L  35      23.780  23.781  42.364  1.00 22.79           C  
ATOM    232  CB  SER L  35      22.552  23.073  41.761  1.00 21.89           C  
ATOM    233  OG  SER L  35      22.642  23.073  40.344  1.00 24.38           O  
ATOM    234  C   SER L  35      24.998  22.976  42.058  1.00 21.69           C  
ATOM    235  O   SER L  35      25.786  23.333  41.184  1.00 21.73           O  
ATOM    236  N   TRP L  36      25.204  21.882  42.816  1.00 21.14           N  
ATOM    237  CA  TRP L  36      26.329  21.030  42.578  1.00 21.21           C  
ATOM    238  CB  TRP L  36      27.369  21.069  43.711  1.00 21.39           C  
ATOM    239  CG  TRP L  36      28.057  22.410  43.826  1.00 22.74           C  
ATOM    240  CD2 TRP L  36      29.342  22.711  43.259  1.00 22.31           C  
ATOM    241  CD1 TRP L  36      27.632  23.549  44.445  1.00 22.25           C  
ATOM    242  NE1 TRP L  36      28.566  24.545  44.290  1.00 23.13           N  
ATOM    243  CE2 TRP L  36      29.625  24.043  43.564  1.00 22.61           C  
ATOM    244  CE3 TRP L  36      30.215  21.943  42.542  1.00 21.99           C  
ATOM    245  CZ2 TRP L  36      30.787  24.629  43.152  1.00 23.93           C  
ATOM    246  CZ3 TRP L  36      31.388  22.538  42.131  1.00 24.04           C  
ATOM    247  CH2 TRP L  36      31.667  23.855  42.429  1.00 24.39           C  
ATOM    248  C   TRP L  36      25.815  19.632  42.455  1.00 21.67           C  
ATOM    249  O   TRP L  36      24.836  19.259  43.103  1.00 22.26           O  
ATOM    250  N   TYR L  37      26.462  18.832  41.584  1.00 20.82           N  
ATOM    251  CA  TYR L  37      26.037  17.476  41.375  1.00 21.76           C  
ATOM    252  CB  TYR L  37      25.457  17.210  39.971  1.00 20.86           C  
ATOM    253  CG  TYR L  37      24.293  18.119  39.777  1.00 21.67           C  
ATOM    254  CD1 TYR L  37      24.513  19.422  39.403  1.00 22.60           C  
ATOM    255  CD2 TYR L  37      22.999  17.683  39.952  1.00 21.04           C  
ATOM    256  CE1 TYR L  37      23.461  20.284  39.217  1.00 21.67           C  
ATOM    257  CE2 TYR L  37      21.940  18.543  39.767  1.00 20.55           C  
ATOM    258  CZ  TYR L  37      22.173  19.850  39.399  1.00 22.15           C  
ATOM    259  OH  TYR L  37      21.107  20.753  39.205  1.00 21.00           O  
ATOM    260  C   TYR L  37      27.238  16.598  41.493  1.00 22.00           C  
ATOM    261  O   TYR L  37      28.353  16.995  41.157  1.00 22.00           O  
ATOM    262  N   GLN L  38      27.026  15.364  41.992  1.00 21.67           N  
ATOM    263  CA  GLN L  38      28.083  14.404  42.121  1.00 22.09           C  
ATOM    264  CB  GLN L  38      28.123  13.759  43.517  1.00 21.78           C  
ATOM    265  CG  GLN L  38      29.233  12.727  43.722  1.00 22.95           C  
ATOM    266  CD  GLN L  38      28.974  12.069  45.070  1.00 24.88           C  
ATOM    267  OE1 GLN L  38      27.850  11.672  45.369  1.00 26.21           O  
ATOM    268  NE2 GLN L  38      30.033  11.954  45.916  1.00 25.84           N  
ATOM    269  C   GLN L  38      27.792  13.310  41.141  1.00 21.83           C  
ATOM    270  O   GLN L  38      26.644  12.892  40.995  1.00 22.51           O  
ATOM    271  N   GLN L  39      28.823  12.825  40.420  1.00 21.03           N  
ATOM    272  CA  GLN L  39      28.566  11.766  39.488  1.00 21.95           C  
ATOM    273  CB  GLN L  39      28.519  12.250  38.027  1.00 21.79           C  
ATOM    274  CG  GLN L  39      28.241  11.131  37.020  1.00 22.91           C  
ATOM    275  CD  GLN L  39      28.218  11.730  35.620  1.00 23.30           C  
ATOM    276  OE1 GLN L  39      28.880  12.728  35.342  1.00 23.77           O  
ATOM    277  NE2 GLN L  39      27.432  11.097  34.706  1.00 23.24           N  
ATOM    278  C   GLN L  39      29.653  10.738  39.589  1.00 22.81           C  
ATOM    279  O   GLN L  39      30.825  11.024  39.346  1.00 22.71           O  
ATOM    280  N   HIS L  40      29.269   9.501  39.966  1.00 23.56           N  
ATOM    281  CA  HIS L  40      30.188   8.400  40.019  1.00 26.34           C  
ATOM    282  ND1 HIS L  40      30.909   7.911  43.190  1.00 25.16           N  
ATOM    283  CG  HIS L  40      29.774   7.732  42.430  1.00 26.97           C  
ATOM    284  CB  HIS L  40      29.779   7.283  40.998  1.00 25.60           C  
ATOM    285  NE2 HIS L  40      29.185   8.415  44.499  1.00 27.99           N  
ATOM    286  CD2 HIS L  40      28.730   8.044  43.245  1.00 27.50           C  
ATOM    287  CE1 HIS L  40      30.500   8.319  44.417  1.00 27.36           C  
ATOM    288  C   HIS L  40      30.226   7.815  38.645  1.00 27.74           C  
ATOM    289  O   HIS L  40      29.299   7.984  37.854  1.00 27.82           O  
ATOM    290  N   PRO L  41      31.280   7.123  38.326  1.00 30.62           N  
ATOM    291  CA  PRO L  41      31.386   6.598  36.999  1.00 31.48           C  
ATOM    292  CD  PRO L  41      32.585   7.388  38.914  1.00 30.51           C  
ATOM    293  CB  PRO L  41      32.810   6.068  36.873  1.00 32.12           C  
ATOM    294  CG  PRO L  41      33.605   6.969  37.838  1.00 32.39           C  
ATOM    295  C   PRO L  41      30.314   5.606  36.696  1.00 30.51           C  
ATOM    296  O   PRO L  41      30.057   4.725  37.515  1.00 31.34           O  
ATOM    297  N   GLY L  42      29.674   5.748  35.519  1.00 30.29           N  
ATOM    298  CA  GLY L  42      28.675   4.821  35.080  1.00 31.86           C  
ATOM    299  C   GLY L  42      27.373   5.088  35.769  1.00 31.69           C  
ATOM    300  O   GLY L  42      26.436   4.303  35.629  1.00 32.44           O  
ATOM    301  N   LYS L  43      27.259   6.196  36.529  1.00 29.80           N  
ATOM    302  CA  LYS L  43      26.015   6.426  37.210  1.00 29.06           C  
ATOM    303  CB  LYS L  43      26.122   6.348  38.744  1.00 30.22           C  
ATOM    304  CG  LYS L  43      26.481   4.951  39.261  1.00 31.57           C  
ATOM    305  CD  LYS L  43      25.477   3.861  38.871  1.00 36.97           C  
ATOM    306  CE  LYS L  43      24.135   3.959  39.599  1.00 45.38           C  
ATOM    307  NZ  LYS L  43      23.225   4.876  38.875  1.00 47.77           N1+
ATOM    308  C   LYS L  43      25.515   7.793  36.852  1.00 27.93           C  
ATOM    309  O   LYS L  43      26.233   8.595  36.259  1.00 28.64           O  
ATOM    310  N   ALA L  44      24.233   8.067  37.179  1.00 27.10           N  
ATOM    311  CA  ALA L  44      23.610   9.337  36.903  1.00 26.93           C  
ATOM    312  CB  ALA L  44      22.075   9.284  36.939  1.00 27.19           C  
ATOM    313  C   ALA L  44      24.049  10.321  37.945  1.00 26.80           C  
ATOM    314  O   ALA L  44      24.494   9.941  39.025  1.00 26.25           O  
ATOM    315  N   PRO L  45      23.936  11.587  37.628  1.00 26.34           N  
ATOM    316  CA  PRO L  45      24.324  12.629  38.544  1.00 24.70           C  
ATOM    317  CD  PRO L  45      24.047  12.013  36.240  1.00 25.05           C  
ATOM    318  CB  PRO L  45      24.343  13.916  37.721  1.00 24.35           C  
ATOM    319  CG  PRO L  45      24.632  13.434  36.288  1.00 25.21           C  
ATOM    320  C   PRO L  45      23.394  12.691  39.715  1.00 24.76           C  
ATOM    321  O   PRO L  45      22.238  12.292  39.587  1.00 26.11           O  
ATOM    322  N   LYS L  46      23.899  13.175  40.871  1.00 24.37           N  
ATOM    323  CA  LYS L  46      23.133  13.300  42.081  1.00 24.37           C  
ATOM    324  CB  LYS L  46      23.703  12.460  43.234  1.00 25.77           C  
ATOM    325  CG  LYS L  46      22.934  12.607  44.547  1.00 29.29           C  
ATOM    326  CD  LYS L  46      23.506  11.763  45.689  1.00 32.69           C  
ATOM    327  CE  LYS L  46      22.804  11.993  47.027  1.00 35.87           C  
ATOM    328  NZ  LYS L  46      23.479  11.225  48.095  1.00 39.91           N1+
ATOM    329  C   LYS L  46      23.236  14.727  42.528  1.00 23.91           C  
ATOM    330  O   LYS L  46      24.290  15.344  42.413  1.00 24.05           O  
ATOM    331  N   LEU L  47      22.144  15.289  43.078  1.00 23.65           N  
ATOM    332  CA  LEU L  47      22.168  16.667  43.497  1.00 24.51           C  
ATOM    333  CB  LEU L  47      20.775  17.326  43.420  1.00 24.43           C  
ATOM    334  CG  LEU L  47      20.720  18.803  43.862  1.00 26.06           C  
ATOM    335  CD1 LEU L  47      21.545  19.706  42.937  1.00 24.46           C  
ATOM    336  CD2 LEU L  47      19.261  19.275  44.003  1.00 26.69           C  
ATOM    337  C   LEU L  47      22.626  16.767  44.928  1.00 24.79           C  
ATOM    338  O   LEU L  47      21.968  16.253  45.829  1.00 25.85           O  
ATOM    339  N   MET L  48      23.856  17.292  45.143  1.00 23.28           N  
ATOM    340  CA  MET L  48      24.445  17.551  46.435  1.00 24.67           C  
ATOM    341  CB  MET L  48      25.979  17.540  46.364  1.00 25.78           C  
ATOM    342  CG  MET L  48      26.526  16.250  45.749  1.00 23.05           C  
ATOM    343  SD  MET L  48      26.056  14.725  46.616  1.00 27.23           S  
ATOM    344  CE  MET L  48      27.337  14.870  47.894  1.00 25.61           C  
ATOM    345  C   MET L  48      24.051  18.859  47.079  1.00 25.59           C  
ATOM    346  O   MET L  48      23.847  18.923  48.291  1.00 26.95           O  
ATOM    347  N   ILE L  49      23.985  19.957  46.290  1.00 24.51           N  
ATOM    348  CA  ILE L  49      23.757  21.260  46.860  1.00 24.51           C  
ATOM    349  CB  ILE L  49      25.031  22.038  47.045  1.00 24.26           C  
ATOM    350  CG1 ILE L  49      25.969  21.320  48.030  1.00 24.64           C  
ATOM    351  CG2 ILE L  49      24.667  23.473  47.463  1.00 23.87           C  
ATOM    352  CD1 ILE L  49      25.390  21.175  49.435  0.98 25.61           C  
ATOM    353  C   ILE L  49      22.917  22.060  45.915  1.00 24.73           C  
ATOM    354  O   ILE L  49      23.028  21.913  44.698  1.00 24.12           O  
ATOM    355  N   TYR L  50      22.034  22.923  46.459  1.00 24.56           N  
ATOM    356  CA  TYR L  50      21.274  23.781  45.594  1.00 24.66           C  
ATOM    357  CB  TYR L  50      19.903  23.202  45.166  1.00 23.52           C  
ATOM    358  CG  TYR L  50      18.923  23.184  46.289  1.00 25.22           C  
ATOM    359  CD1 TYR L  50      18.932  22.184  47.233  1.00 26.04           C  
ATOM    360  CD2 TYR L  50      17.983  24.178  46.397  1.00 26.71           C  
ATOM    361  CE1 TYR L  50      18.019  22.181  48.261  1.00 26.57           C  
ATOM    362  CE2 TYR L  50      17.066  24.182  47.422  1.00 27.33           C  
ATOM    363  CZ  TYR L  50      17.083  23.179  48.358  1.00 28.47           C  
ATOM    364  OH  TYR L  50      16.146  23.172  49.414  1.00 37.10           O  
ATOM    365  C   TYR L  50      21.105  25.107  46.286  1.00 25.78           C  
ATOM    366  O   TYR L  50      21.258  25.200  47.504  1.00 26.09           O  
ATOM    367  N   ASP L  51      20.745  26.173  45.547  1.00 19.69           N  
ATOM    368  CA  ASP L  51      20.530  27.447  46.175  1.00 19.95           C  
ATOM    369  CB  ASP L  51      19.341  27.454  47.152  1.00 20.17           C  
ATOM    370  CG  ASP L  51      18.063  27.332  46.330  1.00 20.74           C  
ATOM    371  OD1 ASP L  51      18.159  27.358  45.074  1.00 20.46           O  
ATOM    372  OD2 ASP L  51      16.972  27.207  46.947  1.00 20.04           O1-
ATOM    373  C   ASP L  51      21.773  27.859  46.908  1.00 20.10           C  
ATOM    374  O   ASP L  51      21.716  28.473  47.972  1.00 20.25           O  
ATOM    375  N   VAL L  52      22.933  27.503  46.330  1.00 20.06           N  
ATOM    376  CA  VAL L  52      24.258  27.865  46.746  1.00 20.47           C  
ATOM    377  CB  VAL L  52      24.403  29.328  47.050  1.00 20.78           C  
ATOM    378  CG1 VAL L  52      25.823  29.572  47.581  1.00 20.51           C  
ATOM    379  CG2 VAL L  52      24.066  30.136  45.788  1.00 21.18           C  
ATOM    380  C   VAL L  52      24.697  27.148  47.979  1.00 20.38           C  
ATOM    381  O   VAL L  52      25.848  26.720  48.040  1.00 19.61           O  
ATOM    382  N   SER L  53      23.806  26.906  48.961  1.00 20.62           N  
ATOM    383  CA  SER L  53      24.339  26.319  50.161  1.00 21.14           C  
ATOM    384  CB  SER L  53      24.597  27.362  51.260  1.00 20.94           C  
ATOM    385  OG  SER L  53      25.525  28.336  50.810  1.00 20.58           O  
ATOM    386  C   SER L  53      23.351  25.368  50.749  1.00 21.76           C  
ATOM    387  O   SER L  53      23.543  24.915  51.877  1.00 22.31           O  
ATOM    388  N   ASN L  54      22.283  25.005  50.012  1.00 29.26           N  
ATOM    389  CA  ASN L  54      21.351  24.132  50.677  1.00 30.42           C  
ATOM    390  CB  ASN L  54      19.888  24.427  50.309  1.00 29.59           C  
ATOM    391  CG  ASN L  54      19.530  25.775  50.918  1.00 33.27           C  
ATOM    392  OD1 ASN L  54      19.390  25.904  52.134  1.00 29.89           O  
ATOM    393  ND2 ASN L  54      19.390  26.817  50.056  1.00 28.69           N  
ATOM    394  C   ASN L  54      21.638  22.698  50.341  1.00 30.30           C  
ATOM    395  O   ASN L  54      22.044  22.369  49.227  1.00 29.30           O  
ATOM    396  N   ARG L  55      21.426  21.796  51.325  1.00 31.75           N  
ATOM    397  CA  ARG L  55      21.688  20.394  51.130  1.00 32.49           C  
ATOM    398  CB  ARG L  55      22.542  19.771  52.246  1.00 33.43           C  
ATOM    399  CG  ARG L  55      23.980  20.279  52.287  1.00 34.81           C  
ATOM    400  CD  ARG L  55      24.790  19.733  53.467  1.00 37.32           C  
ATOM    401  NE  ARG L  55      24.245  20.351  54.710  1.00 40.46           N  
ATOM    402  CZ  ARG L  55      23.263  19.724  55.424  1.00 43.47           C  
ATOM    403  NH1 ARG L  55      22.813  18.495  55.038  1.00 41.66           N1+
ATOM    404  NH2 ARG L  55      22.738  20.325  56.532  1.00 41.60           N  
ATOM    405  C   ARG L  55      20.389  19.649  51.165  1.00 33.27           C  
ATOM    406  O   ARG L  55      19.542  19.878  52.027  1.00 33.68           O  
ATOM    407  N   PRO L  56      20.218  18.756  50.227  1.00 33.14           N  
ATOM    408  CA  PRO L  56      19.049  17.919  50.215  1.00 32.53           C  
ATOM    409  CD  PRO L  56      20.742  18.967  48.890  1.00 31.49           C  
ATOM    410  CB  PRO L  56      18.929  17.365  48.792  1.00 32.96           C  
ATOM    411  CG  PRO L  56      20.259  17.739  48.107  1.00 30.69           C  
ATOM    412  C   PRO L  56      19.209  16.884  51.285  1.00 35.38           C  
ATOM    413  O   PRO L  56      20.331  16.661  51.734  1.00 36.20           O  
ATOM    414  N   SER L  57      18.105  16.250  51.727  1.00 36.65           N  
ATOM    415  CA  SER L  57      18.227  15.284  52.780  1.00 37.72           C  
ATOM    416  CB  SER L  57      16.879  14.777  53.321  1.00 39.01           C  
ATOM    417  OG  SER L  57      16.188  14.055  52.314  1.00 42.94           O  
ATOM    418  C   SER L  57      18.965  14.102  52.250  1.00 38.16           C  
ATOM    419  O   SER L  57      18.833  13.738  51.084  1.00 37.69           O  
ATOM    420  N   GLY L  58      19.776  13.469  53.118  1.00 37.64           N  
ATOM    421  CA  GLY L  58      20.509  12.300  52.740  1.00 37.51           C  
ATOM    422  C   GLY L  58      21.902  12.691  52.362  1.00 36.79           C  
ATOM    423  O   GLY L  58      22.785  11.838  52.283  1.00 39.22           O  
ATOM    424  N   VAL L  59      22.141  13.996  52.118  1.00 33.43           N  
ATOM    425  CA  VAL L  59      23.457  14.431  51.746  1.00 33.49           C  
ATOM    426  CB  VAL L  59      23.443  15.659  50.882  1.00 32.71           C  
ATOM    427  CG1 VAL L  59      24.889  16.094  50.596  1.00 30.55           C  
ATOM    428  CG2 VAL L  59      22.636  15.336  49.614  1.00 30.40           C  
ATOM    429  C   VAL L  59      24.223  14.739  52.997  1.00 34.29           C  
ATOM    430  O   VAL L  59      23.722  15.405  53.902  1.00 33.57           O  
ATOM    431  N   SER L  60      25.487  14.277  53.063  1.00 34.59           N  
ATOM    432  CA  SER L  60      26.274  14.466  54.249  1.00 34.70           C  
ATOM    433  CB  SER L  60      27.596  13.684  54.241  1.00 35.60           C  
ATOM    434  OG  SER L  60      28.309  13.925  55.445  1.00 37.76           O  
ATOM    435  C   SER L  60      26.601  15.918  54.428  1.00 36.39           C  
ATOM    436  O   SER L  60      26.749  16.673  53.470  1.00 35.93           O  
ATOM    437  N   ASN L  61      26.735  16.324  55.703  1.00 35.41           N  
ATOM    438  CA  ASN L  61      27.029  17.665  56.125  1.00 35.56           C  
ATOM    439  CB  ASN L  61      26.820  17.905  57.634  1.00 39.63           C  
ATOM    440  CG  ASN L  61      27.800  17.062  58.430  1.00 42.59           C  
ATOM    441  OD1 ASN L  61      27.849  15.840  58.297  1.00 42.54           O  
ATOM    442  ND2 ASN L  61      28.610  17.736  59.289  1.00 42.32           N  
ATOM    443  C   ASN L  61      28.437  18.014  55.748  1.00 35.04           C  
ATOM    444  O   ASN L  61      28.845  19.171  55.833  1.00 35.22           O  
ATOM    445  N   ARG L  62      29.236  17.003  55.372  1.00 32.74           N  
ATOM    446  CA  ARG L  62      30.607  17.199  54.992  1.00 30.51           C  
ATOM    447  CB  ARG L  62      31.306  15.879  54.622  1.00 30.00           C  
ATOM    448  CG  ARG L  62      31.351  14.890  55.792  1.00 30.23           C  
ATOM    449  CD  ARG L  62      32.063  13.568  55.489  1.00 30.59           C  
ATOM    450  NE  ARG L  62      31.329  12.885  54.388  1.00 32.41           N  
ATOM    451  CZ  ARG L  62      31.711  13.080  53.093  1.00 31.54           C  
ATOM    452  NH1 ARG L  62      32.776  13.885  52.811  1.00 30.20           N1+
ATOM    453  NH2 ARG L  62      31.036  12.457  52.084  1.00 31.58           N  
ATOM    454  C   ARG L  62      30.638  18.102  53.792  1.00 30.68           C  
ATOM    455  O   ARG L  62      31.626  18.803  53.569  1.00 30.83           O  
ATOM    456  N   PHE L  63      29.569  18.073  52.967  1.00 29.97           N  
ATOM    457  CA  PHE L  63      29.512  18.884  51.780  1.00 29.87           C  
ATOM    458  CB  PHE L  63      28.670  18.241  50.663  1.00 28.89           C  
ATOM    459  CG  PHE L  63      29.317  16.965  50.245  1.00 30.42           C  
ATOM    460  CD1 PHE L  63      29.148  15.817  50.986  1.00 32.03           C  
ATOM    461  CD2 PHE L  63      30.081  16.912  49.102  1.00 29.11           C  
ATOM    462  CE1 PHE L  63      29.740  14.637  50.599  1.00 31.68           C  
ATOM    463  CE2 PHE L  63      30.675  15.734  48.710  1.00 30.27           C  
ATOM    464  CZ  PHE L  63      30.505  14.595  49.459  1.00 30.60           C  
ATOM    465  C   PHE L  63      28.845  20.192  52.102  1.00 29.80           C  
ATOM    466  O   PHE L  63      27.803  20.229  52.756  1.00 30.61           O  
ATOM    467  N   SER L  64      29.443  21.313  51.644  1.00 26.68           N  
ATOM    468  CA  SER L  64      28.856  22.607  51.868  1.00 28.14           C  
ATOM    469  CB  SER L  64      29.401  23.322  53.114  1.00 28.84           C  
ATOM    470  OG  SER L  64      30.775  23.625  52.942  1.00 30.77           O  
ATOM    471  C   SER L  64      29.167  23.475  50.682  1.00 28.51           C  
ATOM    472  O   SER L  64      30.113  23.209  49.939  1.00 28.32           O  
ATOM    473  N   GLY L  65      28.371  24.549  50.472  1.00 26.75           N  
ATOM    474  CA  GLY L  65      28.618  25.396  49.338  1.00 27.37           C  
ATOM    475  C   GLY L  65      28.554  26.832  49.765  1.00 29.26           C  
ATOM    476  O   GLY L  65      27.948  27.172  50.781  1.00 29.98           O  
ATOM    477  N   SER L  66      29.202  27.716  48.973  1.00 28.39           N  
ATOM    478  CA  SER L  66      29.215  29.128  49.235  1.00 29.78           C  
ATOM    479  CB  SER L  66      30.320  29.565  50.213  1.00 30.05           C  
ATOM    480  OG  SER L  66      31.597  29.273  49.665  1.00 32.67           O  
ATOM    481  C   SER L  66      29.483  29.830  47.938  1.00 30.88           C  
ATOM    482  O   SER L  66      29.740  29.190  46.919  1.00 28.69           O  
ATOM    483  N   LYS L  67      29.376  31.179  47.921  1.00 31.43           N  
ATOM    484  CA  LYS L  67      29.716  31.879  46.714  1.00 30.29           C  
ATOM    485  CB  LYS L  67      28.592  31.950  45.664  1.00 30.78           C  
ATOM    486  CG  LYS L  67      27.514  32.999  45.945  1.00 32.76           C  
ATOM    487  CD  LYS L  67      26.670  33.311  44.710  1.00 33.37           C  
ATOM    488  CE  LYS L  67      25.714  34.489  44.885  1.00 35.23           C  
ATOM    489  NZ  LYS L  67      25.053  34.779  43.593  1.00 33.92           N1+
ATOM    490  C   LYS L  67      30.082  33.285  47.061  1.00 34.33           C  
ATOM    491  O   LYS L  67      29.602  33.847  48.045  1.00 34.87           O  
ATOM    492  N   SER L  68      30.995  33.875  46.264  1.00 32.51           N  
ATOM    493  CA  SER L  68      31.343  35.254  46.426  1.00 34.62           C  
ATOM    494  CB  SER L  68      32.600  35.489  47.283  1.00 37.53           C  
ATOM    495  OG  SER L  68      33.748  34.954  46.641  1.00 37.55           O  
ATOM    496  C   SER L  68      31.640  35.763  45.058  1.00 33.31           C  
ATOM    497  O   SER L  68      32.426  35.171  44.322  1.00 33.32           O  
ATOM    498  N   GLY L  69      31.019  36.890  44.675  1.00 34.79           N  
ATOM    499  CA  GLY L  69      31.277  37.413  43.369  1.00 32.53           C  
ATOM    500  C   GLY L  69      30.806  36.414  42.356  1.00 30.94           C  
ATOM    501  O   GLY L  69      29.747  35.805  42.489  1.00 32.71           O  
ATOM    502  N   ASN L  70      31.605  36.269  41.285  1.00 32.20           N  
ATOM    503  CA  ASN L  70      31.373  35.410  40.159  1.00 30.28           C  
ATOM    504  CB  ASN L  70      32.245  35.767  38.944  1.00 30.03           C  
ATOM    505  CG  ASN L  70      31.807  37.130  38.433  1.00 33.43           C  
ATOM    506  OD1 ASN L  70      31.011  37.825  39.063  1.00 33.35           O  
ATOM    507  ND2 ASN L  70      32.342  37.528  37.249  1.00 35.01           N  
ATOM    508  C   ASN L  70      31.635  33.967  40.482  1.00 30.44           C  
ATOM    509  O   ASN L  70      31.265  33.090  39.703  1.00 29.95           O  
ATOM    510  N   THR L  71      32.348  33.662  41.584  1.00 29.66           N  
ATOM    511  CA  THR L  71      32.715  32.284  41.776  1.00 28.93           C  
ATOM    512  CB  THR L  71      34.184  32.118  42.036  1.00 29.64           C  
ATOM    513  OG1 THR L  71      34.926  32.653  40.950  1.00 31.77           O  
ATOM    514  CG2 THR L  71      34.501  30.623  42.202  1.00 28.72           C  
ATOM    515  C   THR L  71      31.977  31.633  42.912  1.00 28.42           C  
ATOM    516  O   THR L  71      31.819  32.198  43.994  1.00 30.25           O  
ATOM    517  N   ALA L  72      31.519  30.384  42.672  1.00 27.05           N  
ATOM    518  CA  ALA L  72      30.836  29.584  43.652  1.00 26.63           C  
ATOM    519  CB  ALA L  72      29.560  28.912  43.115  1.00 25.29           C  
ATOM    520  C   ALA L  72      31.796  28.499  44.050  1.00 26.74           C  
ATOM    521  O   ALA L  72      32.674  28.136  43.268  1.00 26.32           O  
ATOM    522  N   SER L  73      31.692  27.978  45.293  1.00 25.99           N  
ATOM    523  CA  SER L  73      32.647  26.979  45.691  1.00 26.50           C  
ATOM    524  CB  SER L  73      33.737  27.535  46.621  1.00 28.83           C  
ATOM    525  OG  SER L  73      34.489  28.537  45.953  1.00 29.99           O  
ATOM    526  C   SER L  73      31.964  25.871  46.435  1.00 26.17           C  
ATOM    527  O   SER L  73      31.025  26.091  47.197  1.00 26.51           O  
ATOM    528  N   LEU L  74      32.448  24.630  46.212  1.00 25.66           N  
ATOM    529  CA  LEU L  74      31.978  23.461  46.897  1.00 25.27           C  
ATOM    530  CB  LEU L  74      31.682  22.281  45.955  1.00 23.81           C  
ATOM    531  CG  LEU L  74      31.194  21.008  46.674  1.00 24.06           C  
ATOM    532  CD1 LEU L  74      29.831  21.227  47.346  1.00 23.71           C  
ATOM    533  CD2 LEU L  74      31.207  19.793  45.730  1.00 22.73           C  
ATOM    534  C   LEU L  74      33.096  23.025  47.792  1.00 26.41           C  
ATOM    535  O   LEU L  74      34.243  22.932  47.354  1.00 26.54           O  
ATOM    536  N   THR L  75      32.796  22.757  49.079  1.00 26.45           N  
ATOM    537  CA  THR L  75      33.838  22.349  49.983  1.00 27.19           C  
ATOM    538  CB  THR L  75      33.998  23.274  51.159  1.00 28.26           C  
ATOM    539  OG1 THR L  75      34.296  24.589  50.715  1.00 30.56           O  
ATOM    540  CG2 THR L  75      35.134  22.749  52.052  1.00 28.23           C  
ATOM    541  C   THR L  75      33.491  20.997  50.524  1.00 27.16           C  
ATOM    542  O   THR L  75      32.358  20.751  50.935  1.00 28.75           O  
ATOM    543  N   ILE L  76      34.472  20.073  50.521  1.00 26.25           N  
ATOM    544  CA  ILE L  76      34.252  18.755  51.043  1.00 28.42           C  
ATOM    545  CB  ILE L  76      34.492  17.676  50.023  1.00 27.50           C  
ATOM    546  CG1 ILE L  76      33.543  17.851  48.827  1.00 27.54           C  
ATOM    547  CG2 ILE L  76      34.344  16.312  50.716  1.00 27.15           C  
ATOM    548  CD1 ILE L  76      33.889  16.965  47.632  1.00 25.39           C  
ATOM    549  C   ILE L  76      35.230  18.558  52.158  1.00 31.11           C  
ATOM    550  O   ILE L  76      36.439  18.682  51.965  1.00 31.52           O  
ATOM    551  N   SER L  77      34.725  18.234  53.366  1.00 30.79           N  
ATOM    552  CA  SER L  77      35.595  18.071  54.497  1.00 32.35           C  
ATOM    553  CB  SER L  77      35.143  18.877  55.727  1.00 32.41           C  
ATOM    554  OG  SER L  77      33.868  18.427  56.164  1.00 33.08           O  
ATOM    555  C   SER L  77      35.597  16.625  54.890  1.00 32.62           C  
ATOM    556  O   SER L  77      34.671  15.882  54.572  1.00 31.91           O  
ATOM    557  N   GLY L  78      36.672  16.173  55.568  1.00 31.96           N  
ATOM    558  CA  GLY L  78      36.715  14.809  56.017  1.00 32.50           C  
ATOM    559  C   GLY L  78      36.629  13.930  54.812  1.00 32.27           C  
ATOM    560  O   GLY L  78      35.827  13.001  54.763  1.00 32.70           O  
ATOM    561  N   LEU L  79      37.494  14.194  53.821  1.00 31.23           N  
ATOM    562  CA  LEU L  79      37.448  13.527  52.556  1.00 30.85           C  
ATOM    563  CB  LEU L  79      38.611  13.981  51.655  1.00 31.65           C  
ATOM    564  CG  LEU L  79      38.484  13.616  50.167  1.00 31.93           C  
ATOM    565  CD1 LEU L  79      37.286  14.327  49.515  1.00 30.48           C  
ATOM    566  CD2 LEU L  79      39.794  13.908  49.423  1.00 31.85           C  
ATOM    567  C   LEU L  79      37.508  12.042  52.775  1.00 32.80           C  
ATOM    568  O   LEU L  79      38.305  11.535  53.563  1.00 32.70           O  
ATOM    569  N   GLN L  80      36.613  11.311  52.070  1.00 32.31           N  
ATOM    570  CA  GLN L  80      36.493   9.881  52.184  1.00 32.39           C  
ATOM    571  CB  GLN L  80      35.076   9.436  52.584  1.00 34.40           C  
ATOM    572  CG  GLN L  80      34.612   9.961  53.943  1.00 38.32           C  
ATOM    573  CD  GLN L  80      33.163   9.534  54.113  1.00 42.70           C  
ATOM    574  OE1 GLN L  80      32.845   8.672  54.928  1.00 43.56           O  
ATOM    575  NE2 GLN L  80      32.253  10.142  53.307  1.00 42.12           N  
ATOM    576  C   GLN L  80      36.745   9.297  50.824  1.00 33.05           C  
ATOM    577  O   GLN L  80      36.657   9.983  49.810  1.00 31.12           O  
ATOM    578  N   ALA L  81      37.048   7.986  50.769  1.00 31.57           N  
ATOM    579  CA  ALA L  81      37.357   7.325  49.532  1.00 32.50           C  
ATOM    580  CB  ALA L  81      37.689   5.834  49.717  1.00 32.40           C  
ATOM    581  C   ALA L  81      36.176   7.411  48.613  1.00 31.88           C  
ATOM    582  O   ALA L  81      36.325   7.589  47.405  1.00 31.90           O  
ATOM    583  N   GLU L  82      34.967   7.304  49.180  1.00 32.48           N  
ATOM    584  CA  GLU L  82      33.731   7.275  48.453  1.00 33.48           C  
ATOM    585  CB  GLU L  82      32.534   7.021  49.380  1.00 40.47           C  
ATOM    586  CG  GLU L  82      31.260   6.642  48.633  1.00 49.10           C  
ATOM    587  CD  GLU L  82      30.297   6.044  49.648  1.00 58.33           C  
ATOM    588  OE1 GLU L  82      30.387   6.424  50.845  1.00 57.81           O  
ATOM    589  OE2 GLU L  82      29.466   5.188  49.243  1.00 60.00           O1-
ATOM    590  C   GLU L  82      33.519   8.566  47.720  1.00 32.10           C  
ATOM    591  O   GLU L  82      32.805   8.599  46.720  1.00 32.60           O  
ATOM    592  N   ASP L  83      34.113   9.668  48.213  1.00 29.45           N  
ATOM    593  CA  ASP L  83      33.953  10.990  47.661  1.00 28.23           C  
ATOM    594  CB  ASP L  83      34.640  12.081  48.498  1.00 28.26           C  
ATOM    595  CG  ASP L  83      33.836  12.248  49.780  1.00 30.78           C  
ATOM    596  OD1 ASP L  83      32.691  11.724  49.841  1.00 30.38           O  
ATOM    597  OD2 ASP L  83      34.357  12.909  50.718  1.00 29.43           O1-
ATOM    598  C   ASP L  83      34.503  11.066  46.267  1.00 28.28           C  
ATOM    599  O   ASP L  83      34.136  11.963  45.511  1.00 27.48           O  
ATOM    600  N   GLU L  84      35.436  10.170  45.894  1.00 26.37           N  
ATOM    601  CA  GLU L  84      36.000  10.244  44.575  1.00 27.13           C  
ATOM    602  CB  GLU L  84      36.987   9.098  44.297  1.00 25.88           C  
ATOM    603  CG  GLU L  84      37.849   9.288  43.051  1.00 28.83           C  
ATOM    604  CD  GLU L  84      38.763   8.073  42.950  1.00 31.21           C  
ATOM    605  OE1 GLU L  84      38.304   7.034  42.405  1.00 32.09           O  
ATOM    606  OE2 GLU L  84      39.928   8.161  43.419  1.00 29.04           O1-
ATOM    607  C   GLU L  84      34.885  10.177  43.571  1.00 26.27           C  
ATOM    608  O   GLU L  84      34.054   9.271  43.605  1.00 26.21           O  
ATOM    609  N   ALA L  85      34.846  11.165  42.647  1.00 24.72           N  
ATOM    610  CA  ALA L  85      33.817  11.230  41.644  1.00 24.10           C  
ATOM    611  CB  ALA L  85      32.394  11.252  42.233  1.00 24.27           C  
ATOM    612  C   ALA L  85      34.009  12.516  40.898  1.00 23.70           C  
ATOM    613  O   ALA L  85      34.945  13.265  41.175  1.00 23.56           O  
ATOM    614  N   ASP L  86      33.145  12.783  39.895  1.00 23.85           N  
ATOM    615  CA  ASP L  86      33.209  14.022  39.170  1.00 24.17           C  
ATOM    616  CB  ASP L  86      32.876  13.897  37.673  1.00 25.25           C  
ATOM    617  CG  ASP L  86      33.996  13.131  36.983  1.00 30.29           C  
ATOM    618  OD1 ASP L  86      34.900  12.626  37.701  1.00 32.98           O  
ATOM    619  OD2 ASP L  86      33.962  13.046  35.727  1.00 32.64           O1-
ATOM    620  C   ASP L  86      32.171  14.923  39.766  1.00 23.22           C  
ATOM    621  O   ASP L  86      31.087  14.468  40.130  1.00 24.01           O  
ATOM    622  N   TYR L  87      32.487  16.231  39.894  1.00 21.95           N  
ATOM    623  CA  TYR L  87      31.544  17.156  40.462  1.00 22.01           C  
ATOM    624  CB  TYR L  87      32.043  17.825  41.752  1.00 21.52           C  
ATOM    625  CG  TYR L  87      32.104  16.778  42.810  1.00 21.40           C  
ATOM    626  CD1 TYR L  87      33.179  15.921  42.903  1.00 22.91           C  
ATOM    627  CD2 TYR L  87      31.077  16.658  43.716  1.00 22.56           C  
ATOM    628  CE1 TYR L  87      33.223  14.960  43.887  1.00 23.43           C  
ATOM    629  CE2 TYR L  87      31.115  15.701  44.700  1.00 22.31           C  
ATOM    630  CZ  TYR L  87      32.189  14.850  44.786  1.00 24.13           C  
ATOM    631  OH  TYR L  87      32.227  13.868  45.799  1.00 23.44           O  
ATOM    632  C   TYR L  87      31.284  18.237  39.464  1.00 22.91           C  
ATOM    633  O   TYR L  87      32.211  18.748  38.833  1.00 23.21           O  
ATOM    634  N   TYR L  88      29.994  18.600  39.292  1.00 22.57           N  
ATOM    635  CA  TYR L  88      29.637  19.619  38.349  1.00 21.81           C  
ATOM    636  CB  TYR L  88      28.748  19.144  37.183  1.00 21.37           C  
ATOM    637  CG  TYR L  88      29.499  18.202  36.302  1.00 21.35           C  
ATOM    638  CD1 TYR L  88      30.285  18.682  35.278  1.00 21.30           C  
ATOM    639  CD2 TYR L  88      29.418  16.844  36.493  1.00 20.46           C  
ATOM    640  CE1 TYR L  88      30.976  17.820  34.461  1.00 20.77           C  
ATOM    641  CE2 TYR L  88      30.107  15.980  35.676  1.00 21.32           C  
ATOM    642  CZ  TYR L  88      30.890  16.466  34.657  1.00 21.83           C  
ATOM    643  OH  TYR L  88      31.601  15.583  33.817  1.00 22.37           O  
ATOM    644  C   TYR L  88      28.836  20.676  39.040  1.00 22.38           C  
ATOM    645  O   TYR L  88      27.966  20.390  39.862  1.00 22.78           O  
ATOM    646  N   CYS L  89      29.133  21.951  38.714  1.00 22.41           N  
ATOM    647  CA  CYS L  89      28.369  23.053  39.219  1.00 24.21           C  
ATOM    648  CB  CYS L  89      29.219  24.293  39.579  1.00 25.10           C  
ATOM    649  SG  CYS L  89      30.194  24.913  38.173  1.00 32.10           S  
ATOM    650  C   CYS L  89      27.425  23.447  38.120  1.00 24.05           C  
ATOM    651  O   CYS L  89      27.659  23.135  36.953  1.00 24.21           O  
ATOM    652  N   SER L  90      26.297  24.102  38.474  1.00 23.39           N  
ATOM    653  CA  SER L  90      25.348  24.547  37.487  1.00 23.15           C  
ATOM    654  CB  SER L  90      24.122  23.638  37.337  1.00 23.31           C  
ATOM    655  OG  SER L  90      24.509  22.367  36.858  1.00 27.20           O  
ATOM    656  C   SER L  90      24.774  25.827  37.987  1.00 22.94           C  
ATOM    657  O   SER L  90      24.673  26.044  39.193  1.00 22.65           O  
ATOM    658  N   SER L  91      24.373  26.719  37.063  1.00 22.74           N  
ATOM    659  CA  SER L  91      23.782  27.947  37.501  1.00 24.56           C  
ATOM    660  CB  SER L  91      24.776  29.118  37.567  1.00 25.41           C  
ATOM    661  OG  SER L  91      24.117  30.294  38.009  1.00 27.36           O  
ATOM    662  C   SER L  91      22.694  28.338  36.553  1.00 24.83           C  
ATOM    663  O   SER L  91      22.739  28.035  35.363  1.00 24.89           O  
ATOM    664  N   TYR L  92      21.605  28.982  37.016  1.00 16.97           N  
ATOM    665  CA  TYR L  92      20.395  29.108  36.226  1.00 18.48           C  
ATOM    666  CB  TYR L  92      19.186  28.882  37.162  1.00 18.56           C  
ATOM    667  CG  TYR L  92      17.849  29.057  36.532  1.00 18.96           C  
ATOM    668  CD1 TYR L  92      17.415  28.226  35.528  1.00 19.28           C  
ATOM    669  CD2 TYR L  92      16.993  30.023  37.012  1.00 18.95           C  
ATOM    670  CE1 TYR L  92      16.165  28.390  34.978  1.00 19.60           C  
ATOM    671  CE2 TYR L  92      15.744  30.192  36.470  1.00 19.39           C  
ATOM    672  CZ  TYR L  92      15.330  29.376  35.447  1.00 19.59           C  
ATOM    673  OH  TYR L  92      14.047  29.543  34.886  1.00 20.03           O  
ATOM    674  C   TYR L  92      20.297  30.458  35.580  1.00 19.37           C  
ATOM    675  O   TYR L  92      20.438  31.494  36.224  1.00 19.85           O  
ATOM    676  N   THR L  93      20.074  30.498  34.252  1.00 20.18           N  
ATOM    677  CA  THR L  93      19.956  31.795  33.659  1.00 21.14           C  
ATOM    678  CB  THR L  93      20.769  32.018  32.403  1.00 21.96           C  
ATOM    679  OG1 THR L  93      20.890  33.413  32.168  1.00  0.00           O  
ATOM    680  CG2 THR L  93      20.093  31.365  31.187  1.00  0.00           C  
ATOM    681  C   THR L  93      18.502  32.126  33.406  1.00 21.44           C  
ATOM    682  O   THR L  93      17.592  31.559  34.011  1.00 21.44           O  
ATOM    683  N   SER L  94      18.263  33.072  32.477  1.00 21.75           N  
ATOM    684  CA  SER L  94      16.993  33.651  32.130  1.00 22.10           C  
ATOM    685  CB  SER L  94      17.137  34.867  31.200  1.00  0.00           C  
ATOM    686  OG  SER L  94      17.642  34.453  29.939  1.00  0.00           O  
ATOM    687  C   SER L  94      16.127  32.659  31.438  1.00 22.20           C  
ATOM    688  O   SER L  94      15.306  33.027  30.601  1.00 22.23           O  
ATOM    689  N   SER L  95      16.318  31.363  31.738  1.00 22.27           N  
ATOM    690  CA  SER L  95      15.540  30.323  31.124  1.00 22.30           C  
ATOM    691  CB  SER L  95      14.037  30.639  31.031  1.00 23.06           C  
ATOM    692  OG  SER L  95      13.475  30.735  32.329  1.00 23.68           O  
ATOM    693  C   SER L  95      16.028  30.164  29.733  1.00 22.08           C  
ATOM    694  O   SER L  95      15.569  29.290  29.001  1.00 22.23           O  
ATOM    695  N   SER L  96      16.992  31.005  29.330  1.00 21.95           N  
ATOM    696  CA  SER L  96      17.540  30.795  28.035  1.00 21.67           C  
ATOM    697  CB  SER L  96      18.538  31.885  27.604  1.00 23.24           C  
ATOM    698  OG  SER L  96      19.659  31.895  28.475  1.00  0.00           O  
ATOM    699  C   SER L  96      18.265  29.500  28.147  1.00 21.14           C  
ATOM    700  O   SER L  96      18.168  28.641  27.270  1.00 21.30           O  
ATOM    701  N   THR L  97      18.996  29.315  29.264  1.00 20.41           N  
ATOM    702  CA  THR L  97      19.721  28.090  29.389  1.00 19.38           C  
ATOM    703  CB  THR L  97      21.060  28.173  28.720  1.00 19.91           C  
ATOM    704  OG1 THR L  97      20.902  28.550  27.361  1.00  0.00           O  
ATOM    705  CG2 THR L  97      21.741  26.796  28.791  1.00  0.00           C  
ATOM    706  C   THR L  97      19.990  27.809  30.843  1.00 18.61           C  
ATOM    707  O   THR L  97      19.969  28.692  31.696  1.00 18.56           O  
ATOM    708  N   ARG L  98      20.246  26.534  31.174  1.00 17.68           N  
ATOM    709  CA  ARG L  98      20.665  26.203  32.503  1.00 16.46           C  
ATOM    710  CB  ARG L  98      19.978  24.952  33.062  1.00 16.60           C  
ATOM    711  CG  ARG L  98      18.457  25.072  33.010  1.00 16.52           C  
ATOM    712  CD  ARG L  98      17.726  24.195  34.024  1.00  0.00           C  
ATOM    713  NE  ARG L  98      17.629  25.009  35.267  1.00  0.00           N  
ATOM    714  CZ  ARG L  98      16.456  25.063  35.958  1.00 16.37           C  
ATOM    715  NH1 ARG L  98      15.387  24.320  35.547  1.00  0.00           N1+
ATOM    716  NH2 ARG L  98      16.349  25.869  37.054  1.00  0.00           N  
ATOM    717  C   ARG L  98      22.110  25.909  32.294  1.00 15.71           C  
ATOM    718  O   ARG L  98      22.433  25.178  31.361  1.00 15.79           O  
ATOM    719  N   VAL L  99      23.053  26.432  33.105  1.00 24.17           N  
ATOM    720  CA  VAL L  99      24.322  26.183  32.479  1.00 23.39           C  
ATOM    721  CB  VAL L  99      25.058  27.436  32.101  1.00 24.24           C  
ATOM    722  CG1 VAL L  99      25.363  28.237  33.378  1.00 28.44           C  
ATOM    723  CG2 VAL L  99      26.311  27.037  31.307  1.00 26.49           C  
ATOM    724  C   VAL L  99      25.198  25.411  33.424  1.00 23.25           C  
ATOM    725  O   VAL L  99      25.298  25.733  34.606  1.00 23.23           O  
ATOM    726  N   PHE L 100      25.873  24.362  32.906  1.00 22.68           N  
ATOM    727  CA  PHE L 100      26.727  23.523  33.706  1.00 22.98           C  
ATOM    728  CB  PHE L 100      26.698  22.027  33.328  1.00 23.38           C  
ATOM    729  CG  PHE L 100      25.491  21.343  33.880  1.00 24.07           C  
ATOM    730  CD1 PHE L 100      24.257  21.459  33.283  1.00 24.22           C  
ATOM    731  CD2 PHE L 100      25.614  20.552  35.000  1.00 23.62           C  
ATOM    732  CE1 PHE L 100      23.163  20.809  33.807  1.00 26.36           C  
ATOM    733  CE2 PHE L 100      24.524  19.900  35.529  1.00 22.57           C  
ATOM    734  CZ  PHE L 100      23.294  20.030  34.933  1.00 24.62           C  
ATOM    735  C   PHE L 100      28.160  23.931  33.542  1.00 23.97           C  
ATOM    736  O   PHE L 100      28.559  24.504  32.529  1.00 25.06           O  
ATOM    737  N   GLY L 101      28.973  23.641  34.580  1.00 23.09           N  
ATOM    738  CA  GLY L 101      30.385  23.883  34.534  1.00 23.32           C  
ATOM    739  C   GLY L 101      31.014  22.709  33.846  1.00 24.07           C  
ATOM    740  O   GLY L 101      30.349  21.726  33.526  1.00 22.95           O  
ATOM    741  N   THR L 102      32.337  22.793  33.625  1.00 23.32           N  
ATOM    742  CA  THR L 102      33.133  21.820  32.928  1.00 22.98           C  
ATOM    743  CB  THR L 102      34.528  22.308  32.677  1.00 16.61           C  
ATOM    744  OG1 THR L 102      35.245  21.349  31.916  1.00 17.56           O  
ATOM    745  CG2 THR L 102      35.224  22.555  34.027  1.00 16.85           C  
ATOM    746  C   THR L 102      33.230  20.538  33.700  1.00 24.34           C  
ATOM    747  O   THR L 102      33.403  19.472  33.113  1.00 24.88           O  
ATOM    748  N   GLY L 103      33.184  20.600  35.042  1.00 23.48           N  
ATOM    749  CA  GLY L 103      33.276  19.394  35.818  1.00 23.14           C  
ATOM    750  C   GLY L 103      34.655  19.292  36.391  1.00 24.85           C  
ATOM    751  O   GLY L 103      35.634  19.727  35.787  1.00 25.82           O  
ATOM    752  N   THR L 104      34.759  18.707  37.602  1.00 24.34           N  
ATOM    753  CA  THR L 104      36.039  18.550  38.226  1.00 24.99           C  
ATOM    754  CB  THR L 104      36.230  19.433  39.427  1.00 24.45           C  
ATOM    755  OG1 THR L 104      36.089  20.798  39.062  1.00 24.05           O  
ATOM    756  CG2 THR L 104      37.626  19.182  40.022  1.00 25.17           C  
ATOM    757  C   THR L 104      36.149  17.137  38.705  1.00 25.23           C  
ATOM    758  O   THR L 104      35.228  16.593  39.310  1.00 24.71           O  
ATOM    759  N   LYS L 105      37.310  16.509  38.441  1.00 25.07           N  
ATOM    760  CA  LYS L 105      37.568  15.162  38.861  1.00 26.21           C  
ATOM    761  CB  LYS L 105      38.542  14.451  37.897  1.00 26.79           C  
ATOM    762  CG  LYS L 105      38.994  13.038  38.285  1.00 30.83           C  
ATOM    763  CD  LYS L 105      37.938  11.942  38.151  1.00 37.22           C  
ATOM    764  CE  LYS L 105      38.499  10.537  38.393  1.00 38.46           C  
ATOM    765  NZ  LYS L 105      37.391   9.558  38.489  1.00 39.20           N1+
ATOM    766  C   LYS L 105      38.223  15.247  40.206  1.00 26.83           C  
ATOM    767  O   LYS L 105      39.288  15.846  40.351  1.00 26.74           O  
ATOM    768  N   VAL L 106      37.589  14.651  41.239  1.00 26.28           N  
ATOM    769  CA  VAL L 106      38.149  14.691  42.563  1.00 25.89           C  
ATOM    770  CB  VAL L 106      37.126  14.909  43.643  1.00 27.05           C  
ATOM    771  CG1 VAL L 106      37.813  14.755  45.010  1.00 21.26           C  
ATOM    772  CG2 VAL L 106      36.473  16.285  43.439  1.00 20.18           C  
ATOM    773  C   VAL L 106      38.788  13.369  42.836  1.00 26.60           C  
ATOM    774  O   VAL L 106      38.149  12.321  42.748  1.00 25.59           O  
ATOM    775  N   THR L 107      40.088  13.394  43.188  1.00 27.34           N  
ATOM    776  CA  THR L 107      40.783  12.174  43.477  1.00 28.35           C  
ATOM    777  CB  THR L 107      42.056  12.003  42.696  1.00 27.96           C  
ATOM    778  OG1 THR L 107      41.789  11.983  41.301  1.00 29.32           O  
ATOM    779  CG2 THR L 107      42.716  10.684  43.127  1.00 32.24           C  
ATOM    780  C   THR L 107      41.145  12.162  44.930  1.00 28.64           C  
ATOM    781  O   THR L 107      41.606  13.159  45.486  1.00 28.30           O  
ATOM    782  N   VAL L 108      40.919  11.006  45.587  1.00 28.90           N  
ATOM    783  CA  VAL L 108      41.270  10.844  46.969  1.00 29.04           C  
ATOM    784  CB  VAL L 108      40.273  10.004  47.715  1.00 30.04           C  
ATOM    785  CG1 VAL L 108      40.735   9.847  49.172  1.00 29.53           C  
ATOM    786  CG2 VAL L 108      38.884  10.644  47.559  1.00 28.96           C  
ATOM    787  C   VAL L 108      42.562  10.097  46.951  1.00 29.29           C  
ATOM    788  O   VAL L 108      42.591   8.924  46.586  1.00 30.02           O  
ATOM    789  N   LEU L 109      43.659  10.755  47.381  1.00 30.85           N  
ATOM    790  CA  LEU L 109      44.974  10.189  47.265  1.00 31.46           C  
ATOM    791  CB  LEU L 109      46.088  11.162  47.674  1.00 31.28           C  
ATOM    792  CG  LEU L 109      46.134  12.435  46.810  1.00 33.38           C  
ATOM    793  CD1 LEU L 109      47.278  13.357  47.249  1.00 32.33           C  
ATOM    794  CD2 LEU L 109      46.183  12.098  45.314  1.00 28.05           C  
ATOM    795  C   LEU L 109      45.103   8.989  48.139  1.00 32.40           C  
ATOM    796  O   LEU L 109      44.841   9.031  49.338  1.00 33.87           O  
ATOM    797  N   GLY L 110      45.559   7.874  47.548  1.00 31.69           N  
ATOM    798  CA  GLY L 110      45.722   6.689  48.329  1.00 30.84           C  
ATOM    799  C   GLY L 110      46.915   5.938  47.754  1.00 30.55           C  
ATOM    800  O   GLY L 110      46.786   4.704  47.533  1.00 32.23           O  
ATOM    801  OXT GLY L 110      47.970   6.585  47.527  1.00  0.00           O1-
TER     802      GLY L 110 
ATOM    803  N   GLU H 111       9.716   4.832  45.354  1.00 49.24           N1+
ATOM    804  CA  GLU H 111      10.496   6.082  45.231  1.00 47.35           C  
ATOM    805  CB  GLU H 111      12.003   5.800  45.365  1.00 48.04           C  
ATOM    806  CG  GLU H 111      12.556   4.900  44.258  1.00 51.39           C  
ATOM    807  CD  GLU H 111      14.068   4.821  44.416  1.00 56.07           C  
ATOM    808  OE1 GLU H 111      14.575   5.301  45.464  1.00 60.18           O  
ATOM    809  OE2 GLU H 111      14.734   4.279  43.493  1.00 60.46           O1-
ATOM    810  C   GLU H 111      10.263   6.699  43.894  1.00 43.59           C  
ATOM    811  O   GLU H 111       9.467   6.203  43.098  1.00 43.10           O  
ATOM    812  N   VAL H 112      10.955   7.820  43.624  1.00 41.10           N  
ATOM    813  CA  VAL H 112      10.807   8.480  42.363  1.00 38.50           C  
ATOM    814  CB  VAL H 112      11.390   9.862  42.348  1.00 38.60           C  
ATOM    815  CG1 VAL H 112      11.302  10.413  40.917  1.00 37.30           C  
ATOM    816  CG2 VAL H 112      10.658  10.716  43.396  1.00 38.47           C  
ATOM    817  C   VAL H 112      11.547   7.672  41.350  1.00 37.42           C  
ATOM    818  O   VAL H 112      12.657   7.211  41.610  1.00 38.08           O  
ATOM    819  N   GLN H 113      10.935   7.474  40.165  1.00 36.61           N  
ATOM    820  CA  GLN H 113      11.565   6.702  39.133  1.00 36.51           C  
ATOM    821  CB  GLN H 113      10.869   5.354  38.879  1.00 36.65           C  
ATOM    822  CG  GLN H 113      10.931   4.362  40.042  1.00 40.72           C  
ATOM    823  CD  GLN H 113      12.217   3.554  39.938  1.00 45.42           C  
ATOM    824  OE1 GLN H 113      13.139   3.907  39.205  1.00 45.91           O  
ATOM    825  NE2 GLN H 113      12.278   2.429  40.696  1.00 45.22           N  
ATOM    826  C   GLN H 113      11.432   7.452  37.844  1.00 33.20           C  
ATOM    827  O   GLN H 113      10.387   8.037  37.560  1.00 32.28           O  
ATOM    828  N   LEU H 114      12.513   7.470  37.039  1.00 30.89           N  
ATOM    829  CA  LEU H 114      12.463   8.061  35.734  1.00 28.99           C  
ATOM    830  CB  LEU H 114      13.273   9.366  35.621  1.00 28.58           C  
ATOM    831  CG  LEU H 114      12.700  10.512  36.477  1.00 28.37           C  
ATOM    832  CD1 LEU H 114      13.537  11.792  36.333  1.00 27.62           C  
ATOM    833  CD2 LEU H 114      11.214  10.745  36.161  1.00 27.98           C  
ATOM    834  C   LEU H 114      13.101   7.070  34.813  1.00 29.42           C  
ATOM    835  O   LEU H 114      14.260   6.707  35.006  1.00 31.04           O  
ATOM    836  N   LEU H 115      12.364   6.584  33.793  1.00 28.51           N  
ATOM    837  CA  LEU H 115      12.974   5.619  32.928  1.00 29.19           C  
ATOM    838  CB  LEU H 115      12.303   4.236  32.971  1.00 29.40           C  
ATOM    839  CG  LEU H 115      12.461   3.547  34.340  1.00  0.00           C  
ATOM    840  CD1 LEU H 115      11.838   2.142  34.337  1.00  0.00           C  
ATOM    841  CD2 LEU H 115      13.928   3.547  34.800  1.00  0.00           C  
ATOM    842  C   LEU H 115      12.930   6.128  31.526  1.00 28.49           C  
ATOM    843  O   LEU H 115      11.865   6.422  30.986  1.00 28.64           O  
ATOM    844  N   GLU H 116      14.115   6.227  30.895  1.00 27.20           N  
ATOM    845  CA  GLU H 116      14.197   6.758  29.568  1.00 27.50           C  
ATOM    846  CB  GLU H 116      15.389   7.696  29.413  1.00 27.75           C  
ATOM    847  CG  GLU H 116      15.240   8.903  30.330  1.00 27.26           C  
ATOM    848  CD  GLU H 116      16.635   9.421  30.581  1.00 28.45           C  
ATOM    849  OE1 GLU H 116      17.314   8.894  31.505  1.00 28.44           O  
ATOM    850  OE2 GLU H 116      17.047  10.344  29.836  1.00 25.83           O1-
ATOM    851  C   GLU H 116      14.357   5.641  28.594  1.00 30.23           C  
ATOM    852  O   GLU H 116      14.792   4.548  28.949  1.00 30.51           O  
ATOM    853  N   SER H 117      13.966   5.899  27.328  1.00 28.61           N  
ATOM    854  CA  SER H 117      14.105   4.919  26.289  1.00 29.96           C  
ATOM    855  CB  SER H 117      12.980   3.869  26.280  1.00 31.14           C  
ATOM    856  OG  SER H 117      11.736   4.495  26.004  1.00 32.97           O  
ATOM    857  C   SER H 117      14.052   5.637  24.975  1.00 30.06           C  
ATOM    858  O   SER H 117      13.791   6.838  24.918  1.00 28.87           O  
ATOM    859  N   GLY H 118      14.306   4.900  23.872  1.00 28.97           N  
ATOM    860  CA  GLY H 118      14.220   5.479  22.562  1.00 28.91           C  
ATOM    861  C   GLY H 118      15.580   5.762  21.996  1.00 29.31           C  
ATOM    862  O   GLY H 118      15.686   6.172  20.841  1.00 30.85           O  
ATOM    863  N   GLY H 119      16.661   5.555  22.774  1.00 28.46           N  
ATOM    864  CA  GLY H 119      17.969   5.828  22.245  1.00 28.36           C  
ATOM    865  C   GLY H 119      18.346   4.734  21.295  1.00 30.31           C  
ATOM    866  O   GLY H 119      17.768   3.648  21.313  1.00 30.58           O  
ATOM    867  N   GLY H 120      19.358   4.999  20.439  1.00 28.62           N  
ATOM    868  CA  GLY H 120      19.764   4.008  19.485  1.00 27.63           C  
ATOM    869  C   GLY H 120      20.752   4.623  18.540  1.00 27.66           C  
ATOM    870  O   GLY H 120      21.281   5.707  18.779  1.00 27.18           O  
ATOM    871  N   LEU H 121      21.020   3.922  17.420  1.00 27.45           N  
ATOM    872  CA  LEU H 121      21.991   4.378  16.466  1.00 26.16           C  
ATOM    873  CB  LEU H 121      22.806   3.208  15.877  1.00 25.65           C  
ATOM    874  CG  LEU H 121      24.097   3.584  15.118  1.00 27.93           C  
ATOM    875  CD1 LEU H 121      23.827   4.499  13.918  1.00 28.04           C  
ATOM    876  CD2 LEU H 121      25.167   4.131  16.076  1.00 29.17           C  
ATOM    877  C   LEU H 121      21.226   5.026  15.351  1.00 28.01           C  
ATOM    878  O   LEU H 121      20.226   4.486  14.882  1.00 28.80           O  
ATOM    879  N   VAL H 122      21.661   6.227  14.915  1.00 27.09           N  
ATOM    880  CA  VAL H 122      20.976   6.915  13.855  1.00 28.38           C  
ATOM    881  CB  VAL H 122      20.024   7.958  14.360  1.00 30.06           C  
ATOM    882  CG1 VAL H 122      20.796   8.928  15.270  1.00 29.08           C  
ATOM    883  CG2 VAL H 122      19.358   8.640  13.152  1.00 30.69           C  
ATOM    884  C   VAL H 122      21.978   7.587  12.963  1.00 29.40           C  
ATOM    885  O   VAL H 122      23.072   7.955  13.386  1.00 27.85           O  
ATOM    886  N   GLN H 123      21.604   7.753  11.680  1.00 29.16           N  
ATOM    887  CA  GLN H 123      22.435   8.359  10.678  1.00 30.55           C  
ATOM    888  CB  GLN H 123      21.944   8.016   9.257  1.00 34.20           C  
ATOM    889  CG  GLN H 123      22.767   8.608   8.112  1.00 37.67           C  
ATOM    890  CD  GLN H 123      23.953   7.697   7.840  1.00 41.68           C  
ATOM    891  OE1 GLN H 123      25.072   8.167   7.643  1.00 45.57           O  
ATOM    892  NE2 GLN H 123      23.702   6.360   7.806  1.00 41.99           N  
ATOM    893  C   GLN H 123      22.355   9.842  10.866  1.00 28.90           C  
ATOM    894  O   GLN H 123      21.362  10.359  11.374  1.00 28.02           O  
ATOM    895  N   PRO H 124      23.377  10.557  10.479  1.00 28.99           N  
ATOM    896  CA  PRO H 124      23.335  11.981  10.635  1.00 29.99           C  
ATOM    897  CD  PRO H 124      24.737  10.042  10.522  1.00 29.35           C  
ATOM    898  CB  PRO H 124      24.745  12.474  10.321  1.00 29.93           C  
ATOM    899  CG  PRO H 124      25.633  11.277  10.722  1.00 30.32           C  
ATOM    900  C   PRO H 124      22.249  12.535   9.773  1.00 30.68           C  
ATOM    901  O   PRO H 124      22.097  12.083   8.639  1.00 30.80           O  
ATOM    902  N   GLY H 125      21.489  13.517  10.291  1.00 30.53           N  
ATOM    903  CA  GLY H 125      20.409  14.085   9.541  1.00 30.28           C  
ATOM    904  C   GLY H 125      19.156  13.337   9.883  1.00 30.65           C  
ATOM    905  O   GLY H 125      18.064  13.732   9.478  1.00 30.60           O  
ATOM    906  N   GLY H 126      19.275  12.245  10.665  1.00 29.39           N  
ATOM    907  CA  GLY H 126      18.125  11.446  10.987  1.00 28.72           C  
ATOM    908  C   GLY H 126      17.434  12.024  12.182  1.00 30.24           C  
ATOM    909  O   GLY H 126      17.786  13.101  12.662  1.00 28.94           O  
ATOM    910  N   SER H 127      16.407  11.307  12.685  1.00 30.32           N  
ATOM    911  CA  SER H 127      15.672  11.800  13.815  1.00 29.92           C  
ATOM    912  CB  SER H 127      14.336  12.447  13.426  1.00 31.84           C  
ATOM    913  OG  SER H 127      13.521  11.501  12.754  1.00 35.62           O  
ATOM    914  C   SER H 127      15.373  10.668  14.755  1.00 30.51           C  
ATOM    915  O   SER H 127      15.295   9.508  14.353  1.00 31.74           O  
ATOM    916  N   LEU H 128      15.231  11.000  16.058  1.00 28.92           N  
ATOM    917  CA  LEU H 128      14.920  10.045  17.088  1.00 29.85           C  
ATOM    918  CB  LEU H 128      16.115   9.656  17.980  1.00 31.40           C  
ATOM    919  CG  LEU H 128      17.187   8.779  17.326  1.00 31.96           C  
ATOM    920  CD1 LEU H 128      18.311   8.470  18.324  1.00 30.16           C  
ATOM    921  CD2 LEU H 128      16.575   7.496  16.744  1.00 30.13           C  
ATOM    922  C   LEU H 128      13.984  10.703  18.048  1.00 29.44           C  
ATOM    923  O   LEU H 128      13.971  11.927  18.173  1.00 29.76           O  
ATOM    924  N   ARG H 129      13.154   9.903  18.749  1.00 28.73           N  
ATOM    925  CA  ARG H 129      12.326  10.500  19.756  1.00 29.95           C  
ATOM    926  CB  ARG H 129      10.815  10.462  19.451  1.00 31.48           C  
ATOM    927  CG  ARG H 129      10.001  11.381  20.369  1.00 33.14           C  
ATOM    928  CD  ARG H 129       8.547  11.591  19.932  1.00 36.55           C  
ATOM    929  NE  ARG H 129       7.724  10.483  20.493  1.00 41.81           N  
ATOM    930  CZ  ARG H 129       6.365  10.503  20.352  1.00 45.53           C  
ATOM    931  NH1 ARG H 129       5.751  11.545  19.719  1.00 44.36           N1+
ATOM    932  NH2 ARG H 129       5.614   9.475  20.841  1.00 46.13           N  
ATOM    933  C   ARG H 129      12.574   9.754  21.031  1.00 29.44           C  
ATOM    934  O   ARG H 129      12.437   8.533  21.088  1.00 30.11           O  
ATOM    935  N   LEU H 130      12.944  10.486  22.102  1.00 27.42           N  
ATOM    936  CA  LEU H 130      13.243   9.852  23.355  1.00 27.20           C  
ATOM    937  CB  LEU H 130      14.443  10.482  24.091  1.00 25.53           C  
ATOM    938  CG  LEU H 130      15.761  10.445  23.295  1.00 24.41           C  
ATOM    939  CD1 LEU H 130      16.916  11.044  24.113  1.00 22.22           C  
ATOM    940  CD2 LEU H 130      16.076   9.037  22.766  1.00 24.56           C  
ATOM    941  C   LEU H 130      12.056  10.006  24.249  1.00 27.16           C  
ATOM    942  O   LEU H 130      11.309  10.978  24.143  1.00 26.83           O  
ATOM    943  N   SER H 131      11.848   9.025  25.150  1.00 28.03           N  
ATOM    944  CA  SER H 131      10.729   9.088  26.045  1.00 27.98           C  
ATOM    945  CB  SER H 131       9.690   7.980  25.805  1.00 28.65           C  
ATOM    946  OG  SER H 131       9.133   8.110  24.506  1.00 33.82           O  
ATOM    947  C   SER H 131      11.245   8.917  27.441  1.00 28.19           C  
ATOM    948  O   SER H 131      12.260   8.262  27.670  1.00 28.11           O  
ATOM    949  N   CYS H 132      10.555   9.545  28.414  1.00 27.14           N  
ATOM    950  CA  CYS H 132      10.920   9.422  29.796  1.00 28.07           C  
ATOM    951  CB  CYS H 132      11.611  10.698  30.342  1.00 28.30           C  
ATOM    952  SG  CYS H 132      11.970  10.662  32.128  1.00 33.53           S  
ATOM    953  C   CYS H 132       9.648   9.180  30.556  1.00 29.41           C  
ATOM    954  O   CYS H 132       8.761  10.032  30.575  1.00 29.69           O  
ATOM    955  N   ALA H 133       9.528   8.001  31.206  1.00 28.51           N  
ATOM    956  CA  ALA H 133       8.335   7.675  31.941  1.00 29.07           C  
ATOM    957  CB  ALA H 133       7.907   6.203  31.790  1.00 30.38           C  
ATOM    958  C   ALA H 133       8.613   7.913  33.392  1.00 30.58           C  
ATOM    959  O   ALA H 133       9.598   7.426  33.943  1.00 29.40           O  
ATOM    960  N   ALA H 134       7.714   8.662  34.060  1.00 31.31           N  
ATOM    961  CA  ALA H 134       7.932   9.026  35.431  1.00 30.83           C  
ATOM    962  CB  ALA H 134       7.766  10.530  35.693  1.00 29.95           C  
ATOM    963  C   ALA H 134       6.941   8.323  36.297  1.00 32.56           C  
ATOM    964  O   ALA H 134       5.819   8.043  35.877  1.00 34.14           O  
ATOM    965  N   SER H 135       7.367   8.002  37.538  1.00 33.03           N  
ATOM    966  CA  SER H 135       6.526   7.330  38.484  1.00 34.74           C  
ATOM    967  CB  SER H 135       6.655   5.801  38.377  1.00 35.41           C  
ATOM    968  OG  SER H 135       5.879   5.168  39.381  1.00 39.07           O  
ATOM    969  C   SER H 135       6.984   7.707  39.862  1.00 34.93           C  
ATOM    970  O   SER H 135       8.127   8.115  40.059  1.00 34.08           O  
ATOM    971  N   GLY H 136       6.053   7.561  40.832  1.00 43.46           N  
ATOM    972  CA  GLY H 136       6.319   7.789  42.220  1.00 49.20           C  
ATOM    973  C   GLY H 136       5.913   9.171  42.620  1.00 49.01           C  
ATOM    974  O   GLY H 136       5.931   9.491  43.808  1.00 55.60           O  
ATOM    975  N   PHE H 137       5.536  10.034  41.656  1.00 53.05           N  
ATOM    976  CA  PHE H 137       5.180  11.365  42.058  1.00 51.83           C  
ATOM    977  CB  PHE H 137       6.388  12.316  42.160  1.00 48.73           C  
ATOM    978  CG  PHE H 137       7.045  12.402  40.822  1.00 50.52           C  
ATOM    979  CD1 PHE H 137       7.789  11.344  40.351  1.00 52.03           C  
ATOM    980  CD2 PHE H 137       6.944  13.536  40.048  1.00 36.58           C  
ATOM    981  CE1 PHE H 137       8.410  11.404  39.125  1.00 44.87           C  
ATOM    982  CE2 PHE H 137       7.561  13.603  38.821  1.00 50.61           C  
ATOM    983  CZ  PHE H 137       8.295  12.537  38.356  1.00 41.18           C  
ATOM    984  C   PHE H 137       4.183  11.952  41.107  1.00 52.02           C  
ATOM    985  O   PHE H 137       3.853  11.367  40.075  1.00 48.97           O  
ATOM    986  N   THR H 138       3.663  13.145  41.468  1.00 56.70           N  
ATOM    987  CA  THR H 138       2.683  13.829  40.676  1.00 47.78           C  
ATOM    988  CB  THR H 138       1.915  14.845  41.470  1.00 53.88           C  
ATOM    989  OG1 THR H 138       1.280  14.220  42.575  1.00 57.56           O  
ATOM    990  CG2 THR H 138       0.861  15.502  40.563  1.00 49.08           C  
ATOM    991  C   THR H 138       3.447  14.564  39.626  1.00 50.83           C  
ATOM    992  O   THR H 138       4.004  15.634  39.868  1.00 51.26           O  
ATOM    993  N   PHE H 139       3.439  14.000  38.406  1.00 48.54           N  
ATOM    994  CA  PHE H 139       4.227  14.446  37.292  1.00 41.85           C  
ATOM    995  CB  PHE H 139       4.071  13.511  36.079  1.00 41.28           C  
ATOM    996  CG  PHE H 139       4.946  13.995  34.976  1.00 47.30           C  
ATOM    997  CD1 PHE H 139       6.312  13.898  35.076  1.00 43.84           C  
ATOM    998  CD2 PHE H 139       4.396  14.516  33.827  1.00 44.73           C  
ATOM    999  CE1 PHE H 139       7.120  14.341  34.056  1.00 37.10           C  
ATOM   1000  CE2 PHE H 139       5.202  14.958  32.804  1.00 42.06           C  
ATOM   1001  CZ  PHE H 139       6.568  14.872  32.916  1.00 41.45           C  
ATOM   1002  C   PHE H 139       3.864  15.845  36.888  1.00 46.60           C  
ATOM   1003  O   PHE H 139       4.742  16.647  36.577  1.00 44.30           O  
ATOM   1004  N   SER H 140       2.564  16.186  36.889  1.00 47.24           N  
ATOM   1005  CA  SER H 140       2.135  17.472  36.411  1.00 45.65           C  
ATOM   1006  CB  SER H 140       0.600  17.614  36.395  1.00 46.69           C  
ATOM   1007  OG  SER H 140       0.073  17.522  37.712  1.00 64.05           O  
ATOM   1008  C   SER H 140       2.704  18.578  37.253  1.00 44.85           C  
ATOM   1009  O   SER H 140       2.841  19.706  36.786  1.00 57.30           O  
ATOM   1010  N   SER H 141       3.038  18.297  38.524  1.00 48.42           N  
ATOM   1011  CA  SER H 141       3.529  19.303  39.427  1.00 50.88           C  
ATOM   1012  CB  SER H 141       3.502  18.841  40.889  1.00 53.05           C  
ATOM   1013  OG  SER H 141       2.158  18.648  41.305  1.00 66.77           O  
ATOM   1014  C   SER H 141       4.943  19.732  39.128  1.00 49.70           C  
ATOM   1015  O   SER H 141       5.382  20.759  39.643  1.00 54.47           O  
ATOM   1016  N   TYR H 142       5.714  18.995  38.302  1.00 40.86           N  
ATOM   1017  CA  TYR H 142       7.098  19.384  38.197  1.00 38.67           C  
ATOM   1018  CB  TYR H 142       8.095  18.267  38.574  1.00 39.62           C  
ATOM   1019  CG  TYR H 142       7.884  17.795  39.971  1.00 37.39           C  
ATOM   1020  CD1 TYR H 142       8.448  18.459  41.031  1.00 57.05           C  
ATOM   1021  CD2 TYR H 142       7.116  16.683  40.223  1.00 43.12           C  
ATOM   1022  CE1 TYR H 142       8.255  18.020  42.320  1.00 43.27           C  
ATOM   1023  CE2 TYR H 142       6.919  16.238  41.509  1.00 38.11           C  
ATOM   1024  CZ  TYR H 142       7.492  16.906  42.562  1.00 53.89           C  
ATOM   1025  OH  TYR H 142       7.290  16.450  43.885  1.00 59.00           O  
ATOM   1026  C   TYR H 142       7.482  19.724  36.782  1.00 40.18           C  
ATOM   1027  O   TYR H 142       6.913  19.211  35.820  1.00 46.49           O  
ATOM   1028  N   ILE H 143       8.478  20.634  36.651  1.00 27.78           N  
ATOM   1029  CA  ILE H 143       9.139  20.992  35.428  1.00 26.15           C  
ATOM   1030  CB  ILE H 143      10.020  22.196  35.569  1.00 29.08           C  
ATOM   1031  CG1 ILE H 143       9.206  23.421  36.006  1.00  0.00           C  
ATOM   1032  CG2 ILE H 143      10.784  22.386  34.249  1.00  0.00           C  
ATOM   1033  CD1 ILE H 143      10.078  24.584  36.477  1.00 32.45           C  
ATOM   1034  C   ILE H 143      10.052  19.836  35.117  1.00 26.52           C  
ATOM   1035  O   ILE H 143      10.522  19.170  36.038  1.00 25.41           O  
ATOM   1036  N   MET H 144      10.291  19.524  33.821  1.00 25.64           N  
ATOM   1037  CA  MET H 144      11.139  18.405  33.497  1.00 24.56           C  
ATOM   1038  CB  MET H 144      10.398  17.277  32.762  1.00 25.43           C  
ATOM   1039  CG  MET H 144       9.298  16.619  33.601  1.00 26.36           C  
ATOM   1040  SD  MET H 144       9.892  15.688  35.045  1.00 29.31           S  
ATOM   1041  CE  MET H 144      10.515  14.285  34.078  1.00 28.08           C  
ATOM   1042  C   MET H 144      12.247  18.864  32.592  1.00 24.75           C  
ATOM   1043  O   MET H 144      12.099  19.828  31.842  1.00 24.95           O  
ATOM   1044  N   MET H 145      13.403  18.163  32.626  1.00 23.07           N  
ATOM   1045  CA  MET H 145      14.521  18.625  31.850  1.00 22.04           C  
ATOM   1046  CB  MET H 145      15.534  19.378  32.721  1.00 23.71           C  
ATOM   1047  CG  MET H 145      14.873  20.592  33.379  1.00 20.24           C  
ATOM   1048  SD  MET H 145      15.772  21.307  34.783  1.00  0.00           S  
ATOM   1049  CE  MET H 145      15.634  19.822  35.820  1.00  0.00           C  
ATOM   1050  C   MET H 145      15.215  17.471  31.198  1.00 23.62           C  
ATOM   1051  O   MET H 145      15.036  16.315  31.581  1.00 23.26           O  
ATOM   1052  N   TRP H 146      15.988  17.777  30.138  1.00 22.21           N  
ATOM   1053  CA  TRP H 146      16.815  16.808  29.488  1.00 22.20           C  
ATOM   1054  CB  TRP H 146      16.484  16.585  28.001  1.00 23.81           C  
ATOM   1055  CG  TRP H 146      15.185  15.856  27.757  1.00 24.53           C  
ATOM   1056  CD2 TRP H 146      15.067  14.428  27.652  1.00 23.90           C  
ATOM   1057  CD1 TRP H 146      13.926  16.357  27.593  1.00 24.64           C  
ATOM   1058  NE1 TRP H 146      13.033  15.331  27.400  1.00 24.27           N  
ATOM   1059  CE2 TRP H 146      13.722  14.138  27.430  1.00 24.77           C  
ATOM   1060  CE3 TRP H 146      16.004  13.437  27.735  1.00 23.51           C  
ATOM   1061  CZ2 TRP H 146      13.290  12.849  27.292  1.00 24.86           C  
ATOM   1062  CZ3 TRP H 146      15.565  12.139  27.589  1.00 23.95           C  
ATOM   1063  CH2 TRP H 146      14.233  11.850  27.371  1.00 24.84           C  
ATOM   1064  C   TRP H 146      18.205  17.354  29.563  1.00 22.99           C  
ATOM   1065  O   TRP H 146      18.428  18.541  29.332  1.00 21.90           O  
ATOM   1066  N   VAL H 147      19.169  16.492  29.930  1.00 21.29           N  
ATOM   1067  CA  VAL H 147      20.550  16.874  30.024  1.00 20.95           C  
ATOM   1068  CB  VAL H 147      21.038  16.929  31.442  1.00 20.88           C  
ATOM   1069  CG1 VAL H 147      22.552  17.201  31.442  1.00 20.29           C  
ATOM   1070  CG2 VAL H 147      20.213  17.986  32.195  1.00 20.63           C  
ATOM   1071  C   VAL H 147      21.314  15.792  29.331  1.00 21.57           C  
ATOM   1072  O   VAL H 147      20.924  14.626  29.393  1.00 21.44           O  
ATOM   1073  N   ARG H 148      22.426  16.134  28.645  1.00 20.47           N  
ATOM   1074  CA  ARG H 148      23.120  15.084  27.952  1.00 20.53           C  
ATOM   1075  CB  ARG H 148      22.970  15.132  26.423  1.00 21.82           C  
ATOM   1076  CG  ARG H 148      23.515  16.396  25.762  1.00 21.48           C  
ATOM   1077  CD  ARG H 148      23.266  16.413  24.253  1.00 23.20           C  
ATOM   1078  NE  ARG H 148      23.881  17.652  23.706  1.00 23.99           N  
ATOM   1079  CZ  ARG H 148      23.841  17.895  22.364  1.00 24.96           C  
ATOM   1080  NH1 ARG H 148      23.180  17.037  21.531  1.00 23.79           N1+
ATOM   1081  NH2 ARG H 148      24.466  18.997  21.856  1.00 24.28           N  
ATOM   1082  C   ARG H 148      24.581  15.105  28.274  1.00 21.93           C  
ATOM   1083  O   ARG H 148      25.118  16.095  28.770  1.00 21.65           O  
ATOM   1084  N   GLN H 149      25.257  13.963  28.029  1.00 21.82           N  
ATOM   1085  CA  GLN H 149      26.663  13.869  28.303  1.00 22.31           C  
ATOM   1086  CB  GLN H 149      26.939  13.226  29.677  1.00 22.34           C  
ATOM   1087  CG  GLN H 149      28.414  13.084  30.056  1.00 22.96           C  
ATOM   1088  CD  GLN H 149      28.459  12.448  31.442  1.00 23.94           C  
ATOM   1089  OE1 GLN H 149      27.424  12.153  32.038  1.00 24.04           O  
ATOM   1090  NE2 GLN H 149      29.688  12.222  31.975  1.00 22.33           N  
ATOM   1091  C   GLN H 149      27.304  13.007  27.254  1.00 22.96           C  
ATOM   1092  O   GLN H 149      26.980  11.827  27.113  1.00 22.99           O  
ATOM   1093  N   ALA H 150      28.249  13.587  26.483  1.00 23.17           N  
ATOM   1094  CA  ALA H 150      28.960  12.832  25.489  1.00 25.77           C  
ATOM   1095  CB  ALA H 150      29.739  13.701  24.486  1.00 25.73           C  
ATOM   1096  C   ALA H 150      29.941  11.973  26.222  1.00 28.08           C  
ATOM   1097  O   ALA H 150      30.367  12.305  27.327  1.00 27.41           O  
ATOM   1098  N   PRO H 151      30.322  10.875  25.631  1.00 30.43           N  
ATOM   1099  CA  PRO H 151      31.191   9.915  26.250  1.00 31.10           C  
ATOM   1100  CD  PRO H 151      29.970  10.531  24.265  1.00 30.71           C  
ATOM   1101  CB  PRO H 151      31.506   8.884  25.166  1.00 31.60           C  
ATOM   1102  CG  PRO H 151      30.378   9.054  24.130  1.00 32.74           C  
ATOM   1103  C   PRO H 151      32.425  10.574  26.771  1.00 31.13           C  
ATOM   1104  O   PRO H 151      33.141  11.203  25.993  1.00 32.44           O  
ATOM   1105  N   GLY H 152      32.695  10.427  28.083  1.00 31.44           N  
ATOM   1106  CA  GLY H 152      33.896  10.951  28.660  1.00 30.79           C  
ATOM   1107  C   GLY H 152      33.864  12.448  28.644  1.00 31.91           C  
ATOM   1108  O   GLY H 152      34.913  13.087  28.709  1.00 32.12           O  
ATOM   1109  N   LYS H 153      32.664  13.057  28.567  1.00 29.72           N  
ATOM   1110  CA  LYS H 153      32.590  14.495  28.518  1.00 28.94           C  
ATOM   1111  CB  LYS H 153      31.901  15.032  27.251  1.00 29.73           C  
ATOM   1112  CG  LYS H 153      32.596  14.649  25.946  1.00 34.91           C  
ATOM   1113  CD  LYS H 153      34.019  15.189  25.812  1.00 40.91           C  
ATOM   1114  CE  LYS H 153      34.653  14.857  24.460  1.00 47.26           C  
ATOM   1115  NZ  LYS H 153      36.023  15.409  24.394  1.00 47.83           N1+
ATOM   1116  C   LYS H 153      31.753  14.960  29.674  1.00 26.74           C  
ATOM   1117  O   LYS H 153      31.326  14.162  30.506  1.00 25.52           O  
ATOM   1118  N   GLY H 154      31.523  16.289  29.758  1.00 25.67           N  
ATOM   1119  CA  GLY H 154      30.780  16.888  30.838  1.00 24.89           C  
ATOM   1120  C   GLY H 154      29.306  16.924  30.532  1.00 25.27           C  
ATOM   1121  O   GLY H 154      28.867  16.537  29.453  1.00 25.65           O  
ATOM   1122  N   LEU H 155      28.510  17.408  31.516  1.00 22.85           N  
ATOM   1123  CA  LEU H 155      27.076  17.507  31.427  1.00 22.38           C  
ATOM   1124  CB  LEU H 155      26.405  17.624  32.805  1.00 21.76           C  
ATOM   1125  CG  LEU H 155      26.651  16.397  33.705  1.00 21.30           C  
ATOM   1126  CD1 LEU H 155      25.966  16.559  35.072  1.00 20.86           C  
ATOM   1127  CD2 LEU H 155      26.250  15.094  32.994  1.00 21.45           C  
ATOM   1128  C   LEU H 155      26.714  18.733  30.646  1.00 22.68           C  
ATOM   1129  O   LEU H 155      27.393  19.756  30.721  1.00 22.49           O  
ATOM   1130  N   GLU H 156      25.627  18.644  29.849  1.00 22.24           N  
ATOM   1131  CA  GLU H 156      25.146  19.776  29.107  1.00 21.70           C  
ATOM   1132  CB  GLU H 156      25.491  19.736  27.611  1.00 23.20           C  
ATOM   1133  CG  GLU H 156      24.962  20.943  26.832  1.00 24.46           C  
ATOM   1134  CD  GLU H 156      25.367  20.779  25.375  1.00 28.78           C  
ATOM   1135  OE1 GLU H 156      25.236  19.646  24.837  1.00 26.00           O  
ATOM   1136  OE2 GLU H 156      25.814  21.791  24.775  1.00 29.55           O1-
ATOM   1137  C   GLU H 156      23.649  19.782  29.194  1.00 20.85           C  
ATOM   1138  O   GLU H 156      22.993  18.800  28.848  1.00 22.36           O  
ATOM   1139  N   TRP H 157      23.071  20.911  29.653  1.00 21.14           N  
ATOM   1140  CA  TRP H 157      21.642  21.051  29.770  1.00 22.69           C  
ATOM   1141  CB  TRP H 157      21.234  22.257  30.635  1.00 22.72           C  
ATOM   1142  CG  TRP H 157      19.756  22.560  30.607  1.00 23.54           C  
ATOM   1143  CD2 TRP H 157      19.181  23.608  29.815  1.00 24.06           C  
ATOM   1144  CD1 TRP H 157      18.728  21.966  31.271  1.00 23.78           C  
ATOM   1145  NE1 TRP H 157      17.539  22.576  30.940  1.00 23.54           N  
ATOM   1146  CE2 TRP H 157      17.806  23.590  30.045  1.00 24.22           C  
ATOM   1147  CE3 TRP H 157      19.751  24.510  28.963  1.00 24.49           C  
ATOM   1148  CZ2 TRP H 157      16.976  24.477  29.424  1.00 23.29           C  
ATOM   1149  CZ3 TRP H 157      18.913  25.407  28.339  1.00 23.63           C  
ATOM   1150  CH2 TRP H 157      17.552  25.390  28.567  1.00 23.83           C  
ATOM   1151  C   TRP H 157      21.064  21.249  28.401  1.00 23.35           C  
ATOM   1152  O   TRP H 157      21.507  22.119  27.655  1.00 23.98           O  
ATOM   1153  N   VAL H 158      20.145  20.345  27.994  1.00 23.55           N  
ATOM   1154  CA  VAL H 158      19.481  20.411  26.720  1.00 23.94           C  
ATOM   1155  CB  VAL H 158      19.103  19.051  26.214  1.00 23.32           C  
ATOM   1156  CG1 VAL H 158      18.380  19.220  24.868  1.00 24.48           C  
ATOM   1157  CG2 VAL H 158      20.376  18.190  26.145  1.00 23.70           C  
ATOM   1158  C   VAL H 158      18.235  21.257  26.675  1.00 24.74           C  
ATOM   1159  O   VAL H 158      18.113  22.151  25.839  1.00 25.19           O  
ATOM   1160  N   SER H 159      17.267  20.997  27.586  1.00 24.51           N  
ATOM   1161  CA  SER H 159      16.009  21.683  27.462  1.00 24.82           C  
ATOM   1162  CB  SER H 159      15.207  21.232  26.226  1.00 25.23           C  
ATOM   1163  OG  SER H 159      13.979  21.935  26.148  1.00 29.16           O  
ATOM   1164  C   SER H 159      15.163  21.403  28.669  1.00 25.37           C  
ATOM   1165  O   SER H 159      15.431  20.481  29.440  1.00 25.42           O  
ATOM   1166  N   SER H 160      14.110  22.224  28.865  1.00 25.01           N  
ATOM   1167  CA  SER H 160      13.227  22.019  29.979  1.00 25.26           C  
ATOM   1168  CB  SER H 160      13.716  22.693  31.280  1.00 25.92           C  
ATOM   1169  OG  SER H 160      14.163  24.014  31.024  1.00 38.93           O  
ATOM   1170  C   SER H 160      11.844  22.475  29.615  1.00 26.11           C  
ATOM   1171  O   SER H 160      11.666  23.295  28.714  1.00 27.60           O  
ATOM   1172  N   ILE H 161      10.820  21.893  30.280  1.00 26.03           N  
ATOM   1173  CA  ILE H 161       9.441  22.237  30.037  1.00 26.76           C  
ATOM   1174  CB  ILE H 161       8.716  21.189  29.242  1.00 27.26           C  
ATOM   1175  CG1 ILE H 161       7.303  21.667  28.873  1.00 26.59           C  
ATOM   1176  CG2 ILE H 161       8.769  19.869  30.025  1.00 27.26           C  
ATOM   1177  CD1 ILE H 161       6.619  20.788  27.827  1.00 30.47           C  
ATOM   1178  C   ILE H 161       8.728  22.429  31.354  1.00 27.63           C  
ATOM   1179  O   ILE H 161       8.960  21.700  32.318  1.00 27.01           O  
ATOM   1180  N   TYR H 162       7.833  23.442  31.410  1.00 28.09           N  
ATOM   1181  CA  TYR H 162       7.023  23.799  32.553  1.00 27.96           C  
ATOM   1182  CB  TYR H 162       6.192  25.084  32.373  1.00 29.89           C  
ATOM   1183  CG  TYR H 162       7.046  26.286  32.597  1.00 31.41           C  
ATOM   1184  CD1 TYR H 162       7.904  26.762  31.634  1.00  0.00           C  
ATOM   1185  CD2 TYR H 162       6.960  26.952  33.798  1.00  0.00           C  
ATOM   1186  CE1 TYR H 162       8.669  27.882  31.876  1.00  0.00           C  
ATOM   1187  CE2 TYR H 162       7.720  28.070  34.045  1.00  0.00           C  
ATOM   1188  CZ  TYR H 162       8.578  28.536  33.081  1.00  0.00           C  
ATOM   1189  OH  TYR H 162       9.361  29.684  33.328  1.00  0.00           O  
ATOM   1190  C   TYR H 162       6.067  22.693  32.889  1.00 29.46           C  
ATOM   1191  O   TYR H 162       5.788  21.815  32.076  1.00 29.01           O  
ATOM   1192  N   PRO H 163       5.488  22.719  34.046  1.00 31.52           N  
ATOM   1193  CA  PRO H 163       4.531  21.708  34.384  1.00 32.05           C  
ATOM   1194  CD  PRO H 163       6.074  23.354  35.214  1.00 31.38           C  
ATOM   1195  CB  PRO H 163       4.134  22.016  35.824  1.00 31.75           C  
ATOM   1196  CG  PRO H 163       5.390  22.684  36.420  1.00 31.46           C  
ATOM   1197  C   PRO H 163       3.381  21.606  33.418  1.00 33.57           C  
ATOM   1198  O   PRO H 163       3.020  20.489  33.048  1.00 34.45           O  
ATOM   1199  N   SER H 164       2.794  22.739  32.985  1.00 34.56           N  
ATOM   1200  CA  SER H 164       1.671  22.693  32.090  1.00 35.99           C  
ATOM   1201  CB  SER H 164       0.951  24.047  31.958  1.00 36.59           C  
ATOM   1202  OG  SER H 164       1.814  24.997  31.355  1.00 38.09           O  
ATOM   1203  C   SER H 164       2.113  22.256  30.721  1.00 36.01           C  
ATOM   1204  O   SER H 164       1.353  21.611  29.999  1.00 35.87           O  
ATOM   1205  N   GLY H 165       3.370  22.559  30.337  1.00 36.49           N  
ATOM   1206  CA  GLY H 165       3.830  22.255  29.007  1.00 36.85           C  
ATOM   1207  C   GLY H 165       3.714  23.510  28.200  1.00 36.79           C  
ATOM   1208  O   GLY H 165       3.956  23.535  26.993  1.00 37.31           O  
ATOM   1209  N   GLY H 166       3.327  24.596  28.886  1.00 36.34           N  
ATOM   1210  CA  GLY H 166       3.126  25.882  28.300  1.00 36.21           C  
ATOM   1211  C   GLY H 166       4.400  26.476  27.800  1.00 35.81           C  
ATOM   1212  O   GLY H 166       4.360  27.223  26.822  1.00 36.74           O  
ATOM   1213  N   ILE H 167       5.549  26.229  28.472  1.00 35.03           N  
ATOM   1214  CA  ILE H 167       6.681  26.965  27.981  1.00 32.44           C  
ATOM   1215  CB  ILE H 167       7.050  28.133  28.855  1.00 33.25           C  
ATOM   1216  CG1 ILE H 167       5.864  29.113  28.932  1.00 30.56           C  
ATOM   1217  CG2 ILE H 167       8.332  28.780  28.296  1.00 22.91           C  
ATOM   1218  CD1 ILE H 167       6.015  30.191  30.003  1.00 28.22           C  
ATOM   1219  C   ILE H 167       7.856  26.061  27.871  1.00 30.63           C  
ATOM   1220  O   ILE H 167       7.972  25.077  28.601  1.00 31.43           O  
ATOM   1221  N   THR H 168       8.750  26.356  26.906  1.00 28.80           N  
ATOM   1222  CA  THR H 168       9.896  25.516  26.741  1.00 28.54           C  
ATOM   1223  CB  THR H 168       9.819  24.650  25.526  1.00 27.43           C  
ATOM   1224  OG1 THR H 168       8.695  23.787  25.585  1.00 31.41           O  
ATOM   1225  CG2 THR H 168      11.109  23.831  25.470  1.00 32.06           C  
ATOM   1226  C   THR H 168      11.125  26.359  26.577  1.00 29.55           C  
ATOM   1227  O   THR H 168      11.076  27.446  26.001  1.00 29.48           O  
ATOM   1228  N   PHE H 169      12.276  25.860  27.080  1.00 27.59           N  
ATOM   1229  CA  PHE H 169      13.514  26.580  26.963  1.00 26.07           C  
ATOM   1230  CB  PHE H 169      14.063  27.096  28.303  1.00 27.49           C  
ATOM   1231  CG  PHE H 169      13.013  27.954  28.920  1.00 29.00           C  
ATOM   1232  CD1 PHE H 169      12.700  29.178  28.379  1.00 28.81           C  
ATOM   1233  CD2 PHE H 169      12.313  27.516  30.021  1.00 30.63           C  
ATOM   1234  CE1 PHE H 169      11.723  29.966  28.941  1.00 28.85           C  
ATOM   1235  CE2 PHE H 169      11.339  28.299  30.589  1.00 30.86           C  
ATOM   1236  CZ  PHE H 169      11.043  29.528  30.052  1.00 30.57           C  
ATOM   1237  C   PHE H 169      14.534  25.628  26.415  1.00 26.88           C  
ATOM   1238  O   PHE H 169      14.525  24.442  26.739  1.00 25.26           O  
ATOM   1239  N   TYR H 170      15.460  26.129  25.571  1.00 26.29           N  
ATOM   1240  CA  TYR H 170      16.402  25.238  24.953  1.00 26.99           C  
ATOM   1241  CB  TYR H 170      16.180  25.071  23.438  1.00 27.03           C  
ATOM   1242  CG  TYR H 170      14.792  24.611  23.151  1.00 23.48           C  
ATOM   1243  CD1 TYR H 170      13.777  25.526  23.003  1.00 23.69           C  
ATOM   1244  CD2 TYR H 170      14.501  23.275  23.016  1.00 22.83           C  
ATOM   1245  CE1 TYR H 170      12.494  25.116  22.729  1.00 21.55           C  
ATOM   1246  CE2 TYR H 170      13.219  22.859  22.742  1.00 22.58           C  
ATOM   1247  CZ  TYR H 170      12.213  23.779  22.597  1.00 23.25           C  
ATOM   1248  OH  TYR H 170      10.899  23.351  22.314  1.00 24.26           O  
ATOM   1249  C   TYR H 170      17.774  25.835  25.035  1.00 28.45           C  
ATOM   1250  O   TYR H 170      17.942  27.048  25.154  1.00 28.20           O  
ATOM   1251  N   ALA H 171      18.803  24.965  24.990  1.00 26.80           N  
ATOM   1252  CA  ALA H 171      20.155  25.425  24.897  1.00 29.01           C  
ATOM   1253  CB  ALA H 171      21.203  24.331  25.164  1.00 27.51           C  
ATOM   1254  C   ALA H 171      20.303  25.863  23.479  1.00 29.81           C  
ATOM   1255  O   ALA H 171      19.610  25.368  22.592  1.00 28.43           O  
ATOM   1256  N   ASP H 172      21.220  26.809  23.228  1.00 32.05           N  
ATOM   1257  CA  ASP H 172      21.383  27.342  21.909  1.00 34.67           C  
ATOM   1258  CB  ASP H 172      22.401  28.495  21.856  1.00 36.87           C  
ATOM   1259  CG  ASP H 172      21.785  29.686  22.590  1.00 43.00           C  
ATOM   1260  OD1 ASP H 172      20.547  29.673  22.823  1.00 41.92           O  
ATOM   1261  OD2 ASP H 172      22.549  30.626  22.934  1.00 42.16           O1-
ATOM   1262  C   ASP H 172      21.828  26.249  20.980  1.00 34.02           C  
ATOM   1263  O   ASP H 172      21.485  26.255  19.799  1.00 34.79           O  
ATOM   1264  N   THR H 173      22.590  25.262  21.487  1.00 32.50           N  
ATOM   1265  CA  THR H 173      23.126  24.233  20.638  1.00 31.15           C  
ATOM   1266  CB  THR H 173      23.993  23.261  21.389  1.00 31.04           C  
ATOM   1267  OG1 THR H 173      24.602  22.352  20.483  1.00  0.00           O  
ATOM   1268  CG2 THR H 173      23.139  22.500  22.419  1.00  0.00           C  
ATOM   1269  C   THR H 173      22.033  23.451  19.952  1.00 31.00           C  
ATOM   1270  O   THR H 173      22.168  23.092  18.783  1.00 31.71           O  
ATOM   1271  N   VAL H 174      20.975  23.079  20.696  1.00 30.18           N  
ATOM   1272  CA  VAL H 174      19.856  22.311  20.206  1.00 29.14           C  
ATOM   1273  CB  VAL H 174      19.245  21.431  21.257  1.00 29.79           C  
ATOM   1274  CG1 VAL H 174      20.319  20.435  21.727  1.00 28.84           C  
ATOM   1275  CG2 VAL H 174      18.666  22.298  22.383  1.00 27.49           C  
ATOM   1276  C   VAL H 174      18.755  23.104  19.544  1.00 30.56           C  
ATOM   1277  O   VAL H 174      17.941  22.529  18.822  1.00 29.83           O  
ATOM   1278  N   LYS H 175      18.646  24.422  19.815  1.00 31.61           N  
ATOM   1279  CA  LYS H 175      17.513  25.204  19.380  1.00 32.70           C  
ATOM   1280  CB  LYS H 175      17.694  26.715  19.606  1.00 34.68           C  
ATOM   1281  CG  LYS H 175      17.782  27.092  21.083  1.00 38.25           C  
ATOM   1282  CD  LYS H 175      18.311  28.505  21.331  1.00 40.42           C  
ATOM   1283  CE  LYS H 175      17.214  29.555  21.506  1.00 42.40           C  
ATOM   1284  NZ  LYS H 175      17.819  30.859  21.856  1.00 43.25           N1+
ATOM   1285  C   LYS H 175      17.210  25.017  17.922  1.00 32.91           C  
ATOM   1286  O   LYS H 175      18.077  25.146  17.058  1.00 33.59           O  
ATOM   1287  N   GLY H 176      15.925  24.703  17.639  1.00 34.59           N  
ATOM   1288  CA  GLY H 176      15.389  24.570  16.312  1.00 33.09           C  
ATOM   1289  C   GLY H 176      15.320  23.123  15.930  1.00 33.77           C  
ATOM   1290  O   GLY H 176      14.375  22.693  15.267  1.00 34.80           O  
ATOM   1291  N   ARG H 177      16.370  22.356  16.272  1.00 32.05           N  
ATOM   1292  CA  ARG H 177      16.465  20.957  15.972  1.00 31.00           C  
ATOM   1293  CB  ARG H 177      17.927  20.500  15.932  1.00 31.13           C  
ATOM   1294  CG  ARG H 177      18.714  21.294  14.887  1.00 32.67           C  
ATOM   1295  CD  ARG H 177      20.114  20.751  14.609  1.00 33.82           C  
ATOM   1296  NE  ARG H 177      20.938  20.934  15.836  1.00 35.54           N  
ATOM   1297  CZ  ARG H 177      21.602  19.863  16.357  1.00 34.84           C  
ATOM   1298  NH1 ARG H 177      21.417  18.625  15.813  1.00 33.58           N1+
ATOM   1299  NH2 ARG H 177      22.446  20.023  17.416  1.00 33.03           N  
ATOM   1300  C   ARG H 177      15.686  20.078  16.915  1.00 30.30           C  
ATOM   1301  O   ARG H 177      15.088  19.088  16.496  1.00 30.00           O  
ATOM   1302  N   PHE H 178      15.677  20.419  18.222  1.00 30.17           N  
ATOM   1303  CA  PHE H 178      15.099  19.574  19.238  1.00 29.35           C  
ATOM   1304  CB  PHE H 178      16.019  19.445  20.468  1.00 29.08           C  
ATOM   1305  CG  PHE H 178      17.193  18.581  20.149  1.00 29.00           C  
ATOM   1306  CD1 PHE H 178      17.957  18.793  19.027  1.00 30.00           C  
ATOM   1307  CD2 PHE H 178      17.570  17.589  21.023  1.00 28.01           C  
ATOM   1308  CE1 PHE H 178      19.046  17.996  18.755  1.00 29.71           C  
ATOM   1309  CE2 PHE H 178      18.659  16.793  20.758  1.00 27.75           C  
ATOM   1310  CZ  PHE H 178      19.398  16.990  19.619  1.00 29.08           C  
ATOM   1311  C   PHE H 178      13.825  20.178  19.739  1.00 29.29           C  
ATOM   1312  O   PHE H 178      13.681  21.398  19.800  1.00 29.62           O  
ATOM   1313  N   THR H 179      12.850  19.316  20.102  1.00 27.85           N  
ATOM   1314  CA  THR H 179      11.609  19.798  20.635  1.00 28.67           C  
ATOM   1315  CB  THR H 179      10.459  19.652  19.680  1.00 29.27           C  
ATOM   1316  OG1 THR H 179      10.746  20.331  18.466  1.00 30.64           O  
ATOM   1317  CG2 THR H 179       9.198  20.248  20.331  1.00 29.35           C  
ATOM   1318  C   THR H 179      11.279  18.981  21.848  1.00 28.01           C  
ATOM   1319  O   THR H 179      11.301  17.751  21.809  1.00 28.57           O  
ATOM   1320  N   ILE H 180      10.942  19.657  22.963  1.00 27.31           N  
ATOM   1321  CA  ILE H 180      10.594  18.962  24.167  1.00 27.38           C  
ATOM   1322  CB  ILE H 180      11.245  19.511  25.403  1.00 26.72           C  
ATOM   1323  CG1 ILE H 180      11.024  18.571  26.596  1.00 25.92           C  
ATOM   1324  CG2 ILE H 180      10.704  20.923  25.644  1.00 26.24           C  
ATOM   1325  CD1 ILE H 180      11.865  18.939  27.816  1.00 25.59           C  
ATOM   1326  C   ILE H 180       9.116  19.101  24.348  1.00 28.09           C  
ATOM   1327  O   ILE H 180       8.534  20.138  24.033  1.00 28.85           O  
ATOM   1328  N   SER H 181       8.456  18.017  24.804  1.00 26.85           N  
ATOM   1329  CA  SER H 181       7.041  18.074  25.031  1.00 28.34           C  
ATOM   1330  CB  SER H 181       6.208  17.712  23.791  1.00 28.82           C  
ATOM   1331  OG  SER H 181       6.453  16.364  23.421  1.00 31.62           O  
ATOM   1332  C   SER H 181       6.717  17.081  26.104  1.00 29.21           C  
ATOM   1333  O   SER H 181       7.549  16.248  26.464  1.00 27.98           O  
ATOM   1334  N   ARG H 182       5.501  17.170  26.681  1.00 28.47           N  
ATOM   1335  CA  ARG H 182       5.130  16.226  27.696  1.00 28.95           C  
ATOM   1336  CB  ARG H 182       5.325  16.741  29.130  1.00 28.62           C  
ATOM   1337  CG  ARG H 182       4.489  17.986  29.443  1.00 30.22           C  
ATOM   1338  CD  ARG H 182       4.367  18.274  30.939  1.00 30.73           C  
ATOM   1339  NE  ARG H 182       5.675  18.799  31.415  1.00 32.22           N  
ATOM   1340  CZ  ARG H 182       6.070  18.584  32.704  1.00 30.56           C  
ATOM   1341  NH1 ARG H 182       5.299  17.827  33.538  1.00 29.57           N1+
ATOM   1342  NH2 ARG H 182       7.238  19.122  33.159  1.00 30.19           N  
ATOM   1343  C   ARG H 182       3.665  15.951  27.575  1.00 31.75           C  
ATOM   1344  O   ARG H 182       2.900  16.796  27.111  1.00 31.49           O  
ATOM   1345  N   ASP H 183       3.256  14.726  27.975  1.00 31.19           N  
ATOM   1346  CA  ASP H 183       1.873  14.346  28.029  1.00 33.73           C  
ATOM   1347  CB  ASP H 183       1.526  13.141  27.138  1.00 34.09           C  
ATOM   1348  CG  ASP H 183       0.008  13.005  27.072  1.00 38.40           C  
ATOM   1349  OD1 ASP H 183      -0.660  13.282  28.102  1.00 38.34           O  
ATOM   1350  OD2 ASP H 183      -0.502  12.635  25.982  1.00 40.13           O1-
ATOM   1351  C   ASP H 183       1.630  13.954  29.455  1.00 34.29           C  
ATOM   1352  O   ASP H 183       2.073  12.901  29.905  1.00 34.42           O  
ATOM   1353  N   ASN H 184       0.916  14.812  30.208  1.00 35.27           N  
ATOM   1354  CA  ASN H 184       0.686  14.606  31.609  1.00 35.74           C  
ATOM   1355  CB  ASN H 184       0.043  15.826  32.291  1.00 36.31           C  
ATOM   1356  CG  ASN H 184       1.103  16.923  32.338  1.00 37.32           C  
ATOM   1357  OD1 ASN H 184       2.288  16.672  32.125  1.00 35.67           O  
ATOM   1358  ND2 ASN H 184       0.665  18.177  32.632  1.00 39.49           N  
ATOM   1359  C   ASN H 184      -0.170  13.402  31.839  1.00 38.05           C  
ATOM   1360  O   ASN H 184      -0.032  12.724  32.855  1.00 39.15           O  
ATOM   1361  N   SER H 185      -1.100  13.106  30.915  1.00 36.76           N  
ATOM   1362  CA  SER H 185      -1.964  11.980  31.129  1.00 38.18           C  
ATOM   1363  CB  SER H 185      -2.992  11.786  30.002  1.00 38.63           C  
ATOM   1364  OG  SER H 185      -2.335  11.427  28.794  1.00 41.77           O  
ATOM   1365  C   SER H 185      -1.135  10.732  31.200  1.00 39.42           C  
ATOM   1366  O   SER H 185      -1.411   9.844  32.005  1.00 39.77           O  
ATOM   1367  N   LYS H 186      -0.136  10.624  30.301  1.00 38.53           N  
ATOM   1368  CA  LYS H 186       0.793   9.529  30.173  1.00 37.91           C  
ATOM   1369  CB  LYS H 186       1.455   9.469  28.788  1.00 38.38           C  
ATOM   1370  CG  LYS H 186       0.480   9.071  27.682  1.00 40.39           C  
ATOM   1371  CD  LYS H 186       1.034   9.284  26.274  1.00 42.96           C  
ATOM   1372  CE  LYS H 186       0.064   8.857  25.172  1.00 45.49           C  
ATOM   1373  NZ  LYS H 186      -0.196   7.403  25.269  1.00 47.76           N1+
ATOM   1374  C   LYS H 186       1.878   9.550  31.218  1.00 38.00           C  
ATOM   1375  O   LYS H 186       2.518   8.528  31.459  1.00 36.38           O  
ATOM   1376  N   ASN H 187       2.155  10.713  31.840  1.00 37.07           N  
ATOM   1377  CA  ASN H 187       3.260  10.817  32.757  1.00 36.15           C  
ATOM   1378  CB  ASN H 187       3.230   9.806  33.920  1.00 36.32           C  
ATOM   1379  CG  ASN H 187       2.229  10.270  34.973  1.00 38.63           C  
ATOM   1380  OD1 ASN H 187       1.974  11.463  35.132  1.00 39.33           O  
ATOM   1381  ND2 ASN H 187       1.656   9.297  35.728  1.00 39.55           N  
ATOM   1382  C   ASN H 187       4.523  10.585  31.989  1.00 33.99           C  
ATOM   1383  O   ASN H 187       5.463   9.971  32.490  1.00 34.37           O  
ATOM   1384  N   THR H 188       4.576  11.089  30.738  1.00 31.73           N  
ATOM   1385  CA  THR H 188       5.758  10.891  29.951  1.00 30.77           C  
ATOM   1386  CB  THR H 188       5.514  10.035  28.744  1.00 32.11           C  
ATOM   1387  OG1 THR H 188       4.995   8.771  29.131  1.00 31.30           O  
ATOM   1388  CG2 THR H 188       6.849   9.850  28.009  1.00 29.85           C  
ATOM   1389  C   THR H 188       6.261  12.215  29.450  1.00 30.40           C  
ATOM   1390  O   THR H 188       5.487  13.133  29.190  1.00 29.46           O  
ATOM   1391  N   LEU H 189       7.601  12.326  29.323  1.00 27.70           N  
ATOM   1392  CA  LEU H 189       8.295  13.475  28.812  1.00 28.00           C  
ATOM   1393  CB  LEU H 189       9.453  13.905  29.733  1.00 26.87           C  
ATOM   1394  CG  LEU H 189      10.251  15.124  29.239  1.00 29.42           C  
ATOM   1395  CD1 LEU H 189       9.392  16.396  29.236  1.00 29.03           C  
ATOM   1396  CD2 LEU H 189      11.560  15.290  30.035  1.00 28.75           C  
ATOM   1397  C   LEU H 189       8.902  13.028  27.513  1.00 28.39           C  
ATOM   1398  O   LEU H 189       9.363  11.893  27.413  1.00 27.62           O  
ATOM   1399  N   TYR H 190       8.923  13.903  26.479  1.00 26.31           N  
ATOM   1400  CA  TYR H 190       9.432  13.466  25.202  1.00 27.11           C  
ATOM   1401  CB  TYR H 190       8.399  13.496  24.060  1.00 28.92           C  
ATOM   1402  CG  TYR H 190       7.170  12.737  24.424  1.00 31.14           C  
ATOM   1403  CD1 TYR H 190       7.080  11.377  24.246  1.00 32.35           C  
ATOM   1404  CD2 TYR H 190       6.095  13.405  24.951  1.00 31.66           C  
ATOM   1405  CE1 TYR H 190       5.932  10.698  24.584  1.00 33.88           C  
ATOM   1406  CE2 TYR H 190       4.945  12.734  25.291  1.00 33.00           C  
ATOM   1407  CZ  TYR H 190       4.860  11.375  25.106  1.00 34.43           C  
ATOM   1408  OH  TYR H 190       3.679  10.683  25.455  1.00 29.51           O  
ATOM   1409  C   TYR H 190      10.485  14.425  24.736  1.00 27.38           C  
ATOM   1410  O   TYR H 190      10.512  15.586  25.141  1.00 28.11           O  
ATOM   1411  N   LEU H 191      11.416  13.937  23.888  1.00 26.29           N  
ATOM   1412  CA  LEU H 191      12.384  14.810  23.288  1.00 26.85           C  
ATOM   1413  CB  LEU H 191      13.777  14.723  23.939  1.00 24.13           C  
ATOM   1414  CG  LEU H 191      14.779  15.743  23.371  1.00 24.93           C  
ATOM   1415  CD1 LEU H 191      14.331  17.183  23.675  1.00 24.30           C  
ATOM   1416  CD2 LEU H 191      16.207  15.453  23.856  1.00 24.52           C  
ATOM   1417  C   LEU H 191      12.512  14.402  21.851  1.00 28.31           C  
ATOM   1418  O   LEU H 191      12.974  13.303  21.545  1.00 27.83           O  
ATOM   1419  N   GLN H 192      12.103  15.288  20.922  1.00 27.46           N  
ATOM   1420  CA  GLN H 192      12.172  14.974  19.522  1.00 28.31           C  
ATOM   1421  CB  GLN H 192      11.014  15.573  18.706  1.00 30.18           C  
ATOM   1422  CG  GLN H 192      11.126  15.323  17.201  1.00 26.59           C  
ATOM   1423  CD  GLN H 192      10.912  13.842  16.923  1.00 29.15           C  
ATOM   1424  OE1 GLN H 192      10.153  13.167  17.617  1.00 29.92           O  
ATOM   1425  NE2 GLN H 192      11.603  13.322  15.873  1.00 28.51           N  
ATOM   1426  C   GLN H 192      13.437  15.563  19.000  1.00 29.14           C  
ATOM   1427  O   GLN H 192      13.693  16.754  19.167  1.00 29.63           O  
ATOM   1428  N   MET H 193      14.272  14.728  18.352  1.00 29.66           N  
ATOM   1429  CA  MET H 193      15.524  15.227  17.870  1.00 29.74           C  
ATOM   1430  CB  MET H 193      16.724  14.452  18.442  1.00 28.90           C  
ATOM   1431  CG  MET H 193      16.853  14.602  19.958  1.00 31.03           C  
ATOM   1432  SD  MET H 193      18.204  13.644  20.705  1.00 37.01           S  
ATOM   1433  CE  MET H 193      17.323  12.060  20.686  1.00 27.08           C  
ATOM   1434  C   MET H 193      15.560  15.085  16.381  1.00 30.94           C  
ATOM   1435  O   MET H 193      15.397  13.989  15.848  1.00 30.67           O  
ATOM   1436  N   ASN H 194      15.795  16.210  15.676  1.00 30.07           N  
ATOM   1437  CA  ASN H 194      15.851  16.187  14.242  1.00 30.46           C  
ATOM   1438  CB  ASN H 194      14.775  17.054  13.563  1.00 32.08           C  
ATOM   1439  CG  ASN H 194      13.418  16.407  13.796  1.00 32.88           C  
ATOM   1440  OD1 ASN H 194      13.277  15.186  13.736  1.00 32.47           O  
ATOM   1441  ND2 ASN H 194      12.385  17.249  14.067  1.00 34.89           N  
ATOM   1442  C   ASN H 194      17.182  16.739  13.831  1.00 30.34           C  
ATOM   1443  O   ASN H 194      17.883  17.359  14.629  1.00 29.80           O  
ATOM   1444  N   SER H 195      17.570  16.493  12.561  1.00 30.24           N  
ATOM   1445  CA  SER H 195      18.807  16.995  12.024  1.00 30.73           C  
ATOM   1446  CB  SER H 195      18.815  18.524  11.842  1.00 32.89           C  
ATOM   1447  OG  SER H 195      17.859  18.909  10.864  1.00 36.98           O  
ATOM   1448  C   SER H 195      19.925  16.634  12.945  1.00 30.63           C  
ATOM   1449  O   SER H 195      20.740  17.481  13.309  1.00 30.52           O  
ATOM   1450  N   LEU H 196      20.007  15.345  13.322  1.00 29.36           N  
ATOM   1451  CA  LEU H 196      21.012  14.897  14.240  1.00 28.54           C  
ATOM   1452  CB  LEU H 196      20.803  13.442  14.696  1.00 26.49           C  
ATOM   1453  CG  LEU H 196      19.608  13.280  15.650  1.00 27.30           C  
ATOM   1454  CD1 LEU H 196      19.425  11.817  16.070  1.00 25.98           C  
ATOM   1455  CD2 LEU H 196      19.758  14.212  16.863  1.00 26.28           C  
ATOM   1456  C   LEU H 196      22.376  15.015  13.632  1.00 30.13           C  
ATOM   1457  O   LEU H 196      22.572  14.820  12.432  1.00 29.30           O  
ATOM   1458  N   ARG H 197      23.359  15.355  14.490  1.00 29.63           N  
ATOM   1459  CA  ARG H 197      24.726  15.528  14.091  1.00 31.05           C  
ATOM   1460  CB  ARG H 197      25.274  16.935  14.370  1.00 33.02           C  
ATOM   1461  CG  ARG H 197      24.629  18.058  13.562  1.00 37.52           C  
ATOM   1462  CD  ARG H 197      25.229  19.421  13.906  1.00 42.56           C  
ATOM   1463  NE  ARG H 197      24.610  20.440  13.017  1.00 45.91           N  
ATOM   1464  CZ  ARG H 197      25.015  21.741  13.089  1.00 48.90           C  
ATOM   1465  NH1 ARG H 197      25.988  22.115  13.969  1.00 49.52           N1+
ATOM   1466  NH2 ARG H 197      24.446  22.675  12.274  1.00 48.13           N  
ATOM   1467  C   ARG H 197      25.553  14.607  14.933  1.00 30.36           C  
ATOM   1468  O   ARG H 197      25.093  14.071  15.939  1.00 29.94           O  
ATOM   1469  N   ALA H 198      26.819  14.407  14.526  1.00 31.49           N  
ATOM   1470  CA  ALA H 198      27.731  13.540  15.219  1.00 30.38           C  
ATOM   1471  CB  ALA H 198      29.109  13.451  14.543  1.00 30.13           C  
ATOM   1472  C   ALA H 198      27.945  14.076  16.600  1.00 30.30           C  
ATOM   1473  O   ALA H 198      28.068  13.318  17.561  1.00 28.99           O  
ATOM   1474  N   GLU H 199      27.975  15.415  16.721  1.00 30.02           N  
ATOM   1475  CA  GLU H 199      28.240  16.110  17.948  1.00 29.35           C  
ATOM   1476  CB  GLU H 199      28.205  17.640  17.789  1.00 29.59           C  
ATOM   1477  CG  GLU H 199      29.318  18.199  16.900  1.00 34.35           C  
ATOM   1478  CD  GLU H 199      28.926  17.993  15.442  1.00 39.81           C  
ATOM   1479  OE1 GLU H 199      28.093  18.793  14.944  1.00 42.28           O  
ATOM   1480  OE2 GLU H 199      29.453  17.040  14.810  1.00 39.32           O1-
ATOM   1481  C   GLU H 199      27.188  15.754  18.953  1.00 28.81           C  
ATOM   1482  O   GLU H 199      27.417  15.859  20.155  1.00 29.80           O  
ATOM   1483  N   ASP H 200      25.989  15.380  18.474  1.00 26.91           N  
ATOM   1484  CA  ASP H 200      24.842  15.045  19.275  1.00 25.28           C  
ATOM   1485  CB  ASP H 200      23.555  14.911  18.442  1.00 25.11           C  
ATOM   1486  CG  ASP H 200      23.178  16.290  17.916  1.00 28.28           C  
ATOM   1487  OD1 ASP H 200      23.463  17.299  18.613  1.00 27.56           O  
ATOM   1488  OD2 ASP H 200      22.600  16.350  16.799  1.00 29.13           O1-
ATOM   1489  C   ASP H 200      25.028  13.754  20.030  1.00 24.03           C  
ATOM   1490  O   ASP H 200      24.286  13.481  20.970  1.00 23.34           O  
ATOM   1491  N   THR H 201      25.967  12.885  19.613  1.00 24.39           N  
ATOM   1492  CA  THR H 201      26.118  11.614  20.276  1.00 23.61           C  
ATOM   1493  CB  THR H 201      27.284  10.824  19.759  1.00 22.94           C  
ATOM   1494  OG1 THR H 201      27.129  10.583  18.369  1.00 24.91           O  
ATOM   1495  CG2 THR H 201      27.363   9.494  20.526  1.00 21.37           C  
ATOM   1496  C   THR H 201      26.330  11.827  21.746  1.00 23.24           C  
ATOM   1497  O   THR H 201      27.207  12.590  22.149  1.00 23.74           O  
ATOM   1498  N   ALA H 202      25.503  11.166  22.592  1.00 20.67           N  
ATOM   1499  CA  ALA H 202      25.663  11.313  24.015  1.00 20.99           C  
ATOM   1500  CB  ALA H 202      25.525  12.766  24.500  1.00 20.98           C  
ATOM   1501  C   ALA H 202      24.609  10.517  24.726  1.00 20.69           C  
ATOM   1502  O   ALA H 202      23.681   9.985  24.115  1.00 21.26           O  
ATOM   1503  N   VAL H 203      24.769  10.387  26.061  1.00 20.35           N  
ATOM   1504  CA  VAL H 203      23.781   9.758  26.890  1.00 20.35           C  
ATOM   1505  CB  VAL H 203      24.339   9.214  28.174  1.00 19.82           C  
ATOM   1506  CG1 VAL H 203      23.180   8.696  29.042  1.00 21.42           C  
ATOM   1507  CG2 VAL H 203      25.396   8.146  27.834  1.00 19.18           C  
ATOM   1508  C   VAL H 203      22.815  10.845  27.238  1.00 20.54           C  
ATOM   1509  O   VAL H 203      23.226  11.940  27.617  1.00 20.68           O  
ATOM   1510  N   TYR H 204      21.501  10.580  27.124  1.00 19.95           N  
ATOM   1511  CA  TYR H 204      20.546  11.609  27.422  1.00 20.16           C  
ATOM   1512  CB  TYR H 204      19.486  11.814  26.322  1.00 21.00           C  
ATOM   1513  CG  TYR H 204      20.124  12.487  25.152  1.00 20.33           C  
ATOM   1514  CD1 TYR H 204      20.967  11.805  24.303  1.00 20.03           C  
ATOM   1515  CD2 TYR H 204      19.855  13.811  24.892  1.00 21.49           C  
ATOM   1516  CE1 TYR H 204      21.541  12.441  23.226  1.00 21.09           C  
ATOM   1517  CE2 TYR H 204      20.425  14.452  23.819  1.00 22.03           C  
ATOM   1518  CZ  TYR H 204      21.273  13.767  22.983  1.00 22.00           C  
ATOM   1519  OH  TYR H 204      21.859  14.424  21.880  1.00 22.14           O  
ATOM   1520  C   TYR H 204      19.837  11.232  28.682  1.00 21.18           C  
ATOM   1521  O   TYR H 204      19.337  10.114  28.802  1.00 22.03           O  
ATOM   1522  N   TYR H 205      19.788  12.174  29.652  1.00 20.65           N  
ATOM   1523  CA  TYR H 205      19.169  11.932  30.929  1.00 21.64           C  
ATOM   1524  CB  TYR H 205      19.992  12.358  32.162  1.00 20.91           C  
ATOM   1525  CG  TYR H 205      21.318  11.681  32.271  1.00 22.12           C  
ATOM   1526  CD1 TYR H 205      21.423  10.377  32.686  1.00 20.58           C  
ATOM   1527  CD2 TYR H 205      22.469  12.362  31.959  1.00 21.67           C  
ATOM   1528  CE1 TYR H 205      22.649   9.763  32.793  1.00 21.73           C  
ATOM   1529  CE2 TYR H 205      23.699  11.756  32.065  1.00 22.22           C  
ATOM   1530  CZ  TYR H 205      23.794  10.452  32.484  1.00 23.04           C  
ATOM   1531  OH  TYR H 205      25.052   9.823  32.596  1.00 26.27           O  
ATOM   1532  C   TYR H 205      17.966  12.816  31.037  1.00 23.24           C  
ATOM   1533  O   TYR H 205      17.988  13.971  30.614  1.00 23.62           O  
ATOM   1534  N   CYS H 206      16.862  12.273  31.589  1.00 24.18           N  
ATOM   1535  CA  CYS H 206      15.733  13.106  31.871  1.00 25.75           C  
ATOM   1536  CB  CYS H 206      14.348  12.502  31.518  1.00 27.34           C  
ATOM   1537  SG  CYS H 206      13.990  10.902  32.302  1.00 35.20           S  
ATOM   1538  C   CYS H 206      15.817  13.381  33.336  1.00 26.35           C  
ATOM   1539  O   CYS H 206      16.254  12.534  34.118  1.00 26.30           O  
ATOM   1540  N   ALA H 207      15.452  14.602  33.756  1.00 24.59           N  
ATOM   1541  CA  ALA H 207      15.597  14.891  35.148  1.00 24.96           C  
ATOM   1542  CB  ALA H 207      16.895  15.650  35.455  1.00 24.78           C  
ATOM   1543  C   ALA H 207      14.460  15.751  35.568  1.00 26.48           C  
ATOM   1544  O   ALA H 207      13.959  16.558  34.787  1.00 26.49           O  
ATOM   1545  N   ARG H 208      14.011  15.599  36.830  1.00 25.32           N  
ATOM   1546  CA  ARG H 208      12.926  16.444  37.223  1.00 25.44           C  
ATOM   1547  CB  ARG H 208      11.780  15.777  38.008  1.00 26.73           C  
ATOM   1548  CG  ARG H 208      12.149  15.287  39.402  1.00 28.51           C  
ATOM   1549  CD  ARG H 208      10.938  14.855  40.232  1.00 30.33           C  
ATOM   1550  NE  ARG H 208      11.422  14.709  41.632  1.00 28.50           N  
ATOM   1551  CZ  ARG H 208      10.556  14.410  42.641  1.00 29.33           C  
ATOM   1552  NH1 ARG H 208       9.232  14.215  42.368  1.00 30.17           N1+
ATOM   1553  NH2 ARG H 208      11.019  14.307  43.922  1.00 27.94           N  
ATOM   1554  C   ARG H 208      13.469  17.551  38.058  1.00 25.62           C  
ATOM   1555  O   ARG H 208      14.492  17.404  38.726  1.00 26.61           O  
ATOM   1556  N   ILE H 209      12.796  18.716  37.998  1.00 26.40           N  
ATOM   1557  CA  ILE H 209      13.165  19.831  38.823  1.00 27.11           C  
ATOM   1558  CB  ILE H 209      12.777  21.172  38.292  1.00 27.13           C  
ATOM   1559  CG1 ILE H 209      13.619  21.573  37.069  1.00  0.00           C  
ATOM   1560  CG2 ILE H 209      12.847  22.129  39.489  1.00  0.00           C  
ATOM   1561  CD1 ILE H 209      13.088  22.802  36.332  1.00  0.00           C  
ATOM   1562  C   ILE H 209      12.380  19.669  40.085  1.00 27.69           C  
ATOM   1563  O   ILE H 209      11.161  19.514  40.055  1.00 28.45           O  
ATOM   1564  N   LYS H 210      12.929  19.971  41.280  1.00 31.96           N  
ATOM   1565  CA  LYS H 210      11.948  20.111  42.340  1.00 31.13           C  
ATOM   1566  CB  LYS H 210      12.420  19.512  43.677  1.00 31.97           C  
ATOM   1567  CG  LYS H 210      11.356  19.509  44.778  1.00 42.09           C  
ATOM   1568  CD  LYS H 210      11.738  18.661  45.995  1.00  0.00           C  
ATOM   1569  CE  LYS H 210      10.707  18.708  47.125  1.00  0.00           C  
ATOM   1570  NZ  LYS H 210      11.228  17.994  48.315  1.00  0.00           N1+
ATOM   1571  C   LYS H 210      11.677  21.583  42.584  1.00 33.84           C  
ATOM   1572  O   LYS H 210      12.439  22.246  43.286  1.00 31.22           O  
ATOM   1573  N   LEU H 211      10.537  22.104  42.065  1.00 30.60           N  
ATOM   1574  CA  LEU H 211      10.139  23.495  42.096  1.00 32.48           C  
ATOM   1575  CB  LEU H 211       9.042  23.822  41.070  1.00 30.45           C  
ATOM   1576  CG  LEU H 211       8.582  25.290  41.100  1.00 41.49           C  
ATOM   1577  CD1 LEU H 211       9.690  26.245  40.635  1.00 32.57           C  
ATOM   1578  CD2 LEU H 211       7.273  25.474  40.322  1.00 43.58           C  
ATOM   1579  C   LEU H 211       9.597  23.891  43.442  1.00 31.79           C  
ATOM   1580  O   LEU H 211       9.157  23.072  44.249  1.00 32.22           O  
ATOM   1581  N   GLY H 212       9.624  25.209  43.726  1.00 30.94           N  
ATOM   1582  CA  GLY H 212       9.106  25.690  44.973  1.00 30.80           C  
ATOM   1583  C   GLY H 212      10.180  26.520  45.582  1.00 31.23           C  
ATOM   1584  O   GLY H 212      10.867  27.276  44.897  1.00 30.54           O  
ATOM   1585  N   THR H 213      10.319  26.454  46.914  1.00 31.47           N  
ATOM   1586  CA  THR H 213      11.425  27.159  47.471  1.00 30.72           C  
ATOM   1587  CB  THR H 213      11.438  27.180  48.976  1.00 34.18           C  
ATOM   1588  OG1 THR H 213      12.461  28.051  49.437  1.00  0.00           O  
ATOM   1589  CG2 THR H 213      11.647  25.760  49.535  1.00  0.00           C  
ATOM   1590  C   THR H 213      12.630  26.439  46.967  1.00 30.78           C  
ATOM   1591  O   THR H 213      13.625  27.045  46.570  1.00 31.22           O  
ATOM   1592  N   VAL H 214      12.550  25.096  46.949  1.00 31.44           N  
ATOM   1593  CA  VAL H 214      13.632  24.321  46.432  1.00 32.03           C  
ATOM   1594  CB  VAL H 214      13.495  22.845  46.705  1.00 33.53           C  
ATOM   1595  CG1 VAL H 214      12.134  22.361  46.172  1.00 22.57           C  
ATOM   1596  CG2 VAL H 214      14.678  22.106  46.055  1.00 32.61           C  
ATOM   1597  C   VAL H 214      13.587  24.499  44.955  1.00 33.03           C  
ATOM   1598  O   VAL H 214      12.512  24.513  44.362  1.00 33.49           O  
ATOM   1599  N   THR H 215      14.753  24.726  44.324  1.00 32.66           N  
ATOM   1600  CA  THR H 215      14.749  24.812  42.897  1.00 31.85           C  
ATOM   1601  CB  THR H 215      14.663  26.240  42.414  1.00 29.94           C  
ATOM   1602  OG1 THR H 215      14.651  26.277  40.996  1.00  0.00           O  
ATOM   1603  CG2 THR H 215      15.807  27.091  43.001  1.00  0.00           C  
ATOM   1604  C   THR H 215      16.010  24.156  42.424  1.00 32.63           C  
ATOM   1605  O   THR H 215      17.096  24.724  42.509  1.00 34.04           O  
ATOM   1606  N   THR H 216      15.910  22.908  41.933  1.00 32.53           N  
ATOM   1607  CA  THR H 216      17.107  22.259  41.484  1.00 32.59           C  
ATOM   1608  CB  THR H 216      18.094  22.127  42.594  1.00 33.77           C  
ATOM   1609  OG1 THR H 216      19.228  21.379  42.176  1.00 26.45           O  
ATOM   1610  CG2 THR H 216      17.371  21.501  43.797  1.00 25.13           C  
ATOM   1611  C   THR H 216      16.743  20.902  40.969  1.00 31.27           C  
ATOM   1612  O   THR H 216      15.640  20.423  41.220  1.00 30.65           O  
ATOM   1613  N   VAL H 217      17.663  20.229  40.242  1.00 31.70           N  
ATOM   1614  CA  VAL H 217      17.289  18.948  39.705  1.00 31.47           C  
ATOM   1615  CB  VAL H 217      17.836  18.677  38.325  1.00 28.52           C  
ATOM   1616  CG1 VAL H 217      19.368  18.711  38.352  1.00 26.02           C  
ATOM   1617  CG2 VAL H 217      17.272  17.330  37.848  1.00 33.95           C  
ATOM   1618  C   VAL H 217      17.718  17.862  40.648  1.00 31.73           C  
ATOM   1619  O   VAL H 217      18.900  17.547  40.789  1.00 31.03           O  
ATOM   1620  N   ASP H 218      16.729  17.338  41.397  1.00 32.48           N  
ATOM   1621  CA  ASP H 218      16.908  16.267  42.325  1.00 33.74           C  
ATOM   1622  CB  ASP H 218      15.923  16.315  43.517  1.00 34.78           C  
ATOM   1623  CG  ASP H 218      14.481  16.275  43.044  1.00 37.39           C  
ATOM   1624  OD1 ASP H 218      14.250  16.158  41.811  1.00 37.85           O  
ATOM   1625  OD2 ASP H 218      13.586  16.368  43.925  1.00 38.87           O1-
ATOM   1626  C   ASP H 218      16.897  14.912  41.699  1.00 33.73           C  
ATOM   1627  O   ASP H 218      17.672  14.053  42.120  1.00 34.67           O  
ATOM   1628  N   TYR H 219      16.065  14.649  40.666  1.00 26.53           N  
ATOM   1629  CA  TYR H 219      16.098  13.234  40.390  1.00 26.66           C  
ATOM   1630  CB  TYR H 219      14.749  12.557  40.690  1.00 27.31           C  
ATOM   1631  CG  TYR H 219      14.968  11.086  40.757  1.00 31.07           C  
ATOM   1632  CD1 TYR H 219      14.891  10.298  39.631  1.00 51.41           C  
ATOM   1633  CD2 TYR H 219      15.257  10.496  41.968  1.00 33.31           C  
ATOM   1634  CE1 TYR H 219      15.097   8.941  39.717  1.00 33.84           C  
ATOM   1635  CE2 TYR H 219      15.466   9.141  42.059  1.00 51.91           C  
ATOM   1636  CZ  TYR H 219      15.386   8.361  40.930  1.00 54.51           C  
ATOM   1637  OH  TYR H 219      15.598   6.970  41.016  1.00 59.57           O  
ATOM   1638  C   TYR H 219      16.436  13.028  38.943  1.00 25.76           C  
ATOM   1639  O   TYR H 219      15.968  13.760  38.074  1.00 24.99           O  
ATOM   1640  N   TRP H 220      17.261  12.001  38.646  1.00 25.50           N  
ATOM   1641  CA  TRP H 220      17.705  11.800  37.294  1.00 25.31           C  
ATOM   1642  CB  TRP H 220      19.214  12.073  37.140  1.00 24.86           C  
ATOM   1643  CG  TRP H 220      19.624  13.493  37.467  1.00 25.04           C  
ATOM   1644  CD2 TRP H 220      20.332  14.374  36.580  1.00 22.90           C  
ATOM   1645  CD1 TRP H 220      19.471  14.172  38.640  1.00 23.20           C  
ATOM   1646  NE1 TRP H 220      20.024  15.425  38.537  1.00 23.38           N  
ATOM   1647  CE2 TRP H 220      20.565  15.561  37.276  1.00 23.29           C  
ATOM   1648  CE3 TRP H 220      20.764  14.206  35.295  1.00 23.62           C  
ATOM   1649  CZ2 TRP H 220      21.236  16.601  36.697  1.00 21.74           C  
ATOM   1650  CZ3 TRP H 220      21.430  15.260  34.710  1.00 22.32           C  
ATOM   1651  CH2 TRP H 220      21.663  16.434  35.397  1.00 22.81           C  
ATOM   1652  C   TRP H 220      17.495  10.362  36.930  1.00 26.47           C  
ATOM   1653  O   TRP H 220      17.549   9.477  37.782  1.00 28.26           O  
ATOM   1654  N   GLY H 221      17.245  10.099  35.632  1.00 26.06           N  
ATOM   1655  CA  GLY H 221      17.071   8.754  35.170  1.00 25.47           C  
ATOM   1656  C   GLY H 221      18.433   8.192  34.904  1.00 27.15           C  
ATOM   1657  O   GLY H 221      19.440   8.875  35.069  1.00 26.52           O  
ATOM   1658  N   GLN H 222      18.479   6.905  34.505  1.00 27.23           N  
ATOM   1659  CA  GLN H 222      19.685   6.197  34.182  1.00 28.01           C  
ATOM   1660  CB  GLN H 222      19.454   4.693  33.975  1.00 29.00           C  
ATOM   1661  CG  GLN H 222      19.236   3.919  35.278  1.00 32.99           C  
ATOM   1662  CD  GLN H 222      17.900   4.314  35.892  1.00 38.05           C  
ATOM   1663  OE1 GLN H 222      16.844   3.871  35.447  1.00 36.30           O  
ATOM   1664  NE2 GLN H 222      17.948   5.173  36.944  1.00 37.86           N  
ATOM   1665  C   GLN H 222      20.283   6.744  32.922  1.00 27.02           C  
ATOM   1666  O   GLN H 222      21.504   6.773  32.774  1.00 27.94           O  
ATOM   1667  N   GLY H 223      19.438   7.158  31.957  1.00 26.55           N  
ATOM   1668  CA  GLY H 223      19.940   7.718  30.731  1.00 26.50           C  
ATOM   1669  C   GLY H 223      19.810   6.729  29.609  1.00 26.34           C  
ATOM   1670  O   GLY H 223      19.741   5.520  29.825  1.00 27.69           O  
ATOM   1671  N   THR H 224      19.752   7.249  28.362  1.00 24.58           N  
ATOM   1672  CA  THR H 224      19.674   6.428  27.185  1.00 24.40           C  
ATOM   1673  CB  THR H 224      18.344   6.499  26.488  1.00 25.71           C  
ATOM   1674  OG1 THR H 224      18.295   5.561  25.423  1.00 27.57           O  
ATOM   1675  CG2 THR H 224      18.131   7.928  25.956  1.00 23.88           C  
ATOM   1676  C   THR H 224      20.724   6.921  26.232  1.00 24.11           C  
ATOM   1677  O   THR H 224      20.934   8.125  26.098  1.00 23.98           O  
ATOM   1678  N   LEU H 225      21.398   5.991  25.520  1.00 22.94           N  
ATOM   1679  CA  LEU H 225      22.496   6.340  24.658  1.00 22.31           C  
ATOM   1680  CB  LEU H 225      23.553   5.224  24.567  1.00 22.75           C  
ATOM   1681  CG  LEU H 225      24.752   5.548  23.655  1.00 23.43           C  
ATOM   1682  CD1 LEU H 225      25.610   6.686  24.235  1.00 21.02           C  
ATOM   1683  CD2 LEU H 225      25.565   4.283  23.339  1.00 23.24           C  
ATOM   1684  C   LEU H 225      22.021   6.580  23.256  1.00 23.45           C  
ATOM   1685  O   LEU H 225      21.279   5.782  22.683  1.00 24.40           O  
ATOM   1686  N   VAL H 226      22.452   7.715  22.668  1.00 22.49           N  
ATOM   1687  CA  VAL H 226      22.136   8.020  21.300  1.00 22.68           C  
ATOM   1688  CB  VAL H 226      21.422   9.332  21.127  1.00 22.60           C  
ATOM   1689  CG1 VAL H 226      21.261   9.607  19.620  1.00 22.27           C  
ATOM   1690  CG2 VAL H 226      20.088   9.273  21.889  1.00 22.54           C  
ATOM   1691  C   VAL H 226      23.439   8.127  20.563  1.00 23.70           C  
ATOM   1692  O   VAL H 226      24.323   8.892  20.951  1.00 23.83           O  
ATOM   1693  N   THR H 227      23.593   7.354  19.467  1.00 23.54           N  
ATOM   1694  CA  THR H 227      24.819   7.397  18.718  1.00 23.52           C  
ATOM   1695  CB  THR H 227      25.475   6.051  18.583  1.00 24.76           C  
ATOM   1696  OG1 THR H 227      25.741   5.506  19.869  1.00 24.05           O  
ATOM   1697  CG2 THR H 227      26.789   6.217  17.798  1.00 25.81           C  
ATOM   1698  C   THR H 227      24.496   7.865  17.334  1.00 25.06           C  
ATOM   1699  O   THR H 227      23.642   7.293  16.659  1.00 25.57           O  
ATOM   1700  N   VAL H 228      25.174   8.934  16.869  1.00 24.07           N  
ATOM   1701  CA  VAL H 228      24.909   9.410  15.542  1.00 24.97           C  
ATOM   1702  CB  VAL H 228      24.692  10.893  15.490  1.00 25.91           C  
ATOM   1703  CG1 VAL H 228      24.474  11.313  14.028  1.00 25.72           C  
ATOM   1704  CG2 VAL H 228      23.524  11.243  16.428  1.00 25.09           C  
ATOM   1705  C   VAL H 228      26.114   9.110  14.714  1.00 27.85           C  
ATOM   1706  O   VAL H 228      27.162   9.732  14.887  1.00 28.02           O  
ATOM   1707  N   SER H 229      25.995   8.148  13.776  1.00 27.34           N  
ATOM   1708  CA  SER H 229      27.127   7.808  12.963  1.00 28.48           C  
ATOM   1709  CB  SER H 229      27.970   6.648  13.521  1.00 28.48           C  
ATOM   1710  OG  SER H 229      29.063   6.381  12.656  1.00 29.94           O  
ATOM   1711  C   SER H 229      26.634   7.379  11.618  1.00 30.02           C  
ATOM   1712  O   SER H 229      25.488   6.958  11.462  1.00 29.29           O  
ATOM   1713  N   SER H 230      27.515   7.478  10.607  1.00 30.68           N  
ATOM   1714  CA  SER H 230      27.171   7.109   9.266  1.00 31.96           C  
ATOM   1715  CB  SER H 230      27.755   8.074   8.219  1.00 32.31           C  
ATOM   1716  OG  SER H 230      29.175   8.057   8.273  1.00 35.22           O  
ATOM   1717  C   SER H 230      27.748   5.728   8.973  1.00 32.56           C  
ATOM   1718  O   SER H 230      28.516   5.201   9.821  1.00 33.67           O  
ATOM   1719  OXT SER H 230      27.422   5.181   7.886  1.00  0.00           O1-
TER    1720      SER H 230 
CONECT  135  649
CONECT  649  135
CONECT  952 1537
CONECT 1537  952
END
