# Supplementary material for: Fully automated antibody structure prediction using BIOVIA tools: Validation study
Source: PLoS One. 2017 May 18;12(5):e0177923. doi: 10.1371/journal.pone.0177923 (PMC5436848; doi:10.1371/journal.pone.0177923)
Supplement: S2 Dataset — Predicted structures using the Top5 framework method, Chothia CDR definition with canonical filtering and generating 50 models. These were used in the comparison against predictions using no filtering. (ZIP) [file pone.0177923.s004.zip › 4NKO_AB_FV_FinalModel.pdb]

REMARK   Accelrys Discovery Studio PDB file
REMARK   Created:  2015-04-10T06:35:27Z
SSBOND   1 CYS L   23    CYS L   93                                     
SSBOND   2 CYS H  134    CYS H  208                                     
ATOM      1  N   ASP L   1      25.491  32.889  26.242  1.00 53.94           N1+
ATOM      2  CA  ASP L   1      25.381  31.826  27.263  1.00 48.78           C  
ATOM      3  CB  ASP L   1      25.781  30.459  26.678  1.00 48.66           C  
ATOM      4  CG  ASP L   1      24.733  30.036  25.659  1.00 51.43           C  
ATOM      5  OD1 ASP L   1      23.702  30.748  25.541  1.00 50.12           O  
ATOM      6  OD2 ASP L   1      24.949  28.991  24.988  1.00 51.97           O1-
ATOM      7  C   ASP L   1      26.302  32.128  28.395  1.00 46.56           C  
ATOM      8  O   ASP L   1      27.235  32.916  28.255  1.00 49.44           O  
ATOM      9  N   ILE L   2      26.053  31.493  29.553  1.00 43.69           N  
ATOM     10  CA  ILE L   2      26.860  31.715  30.716  1.00 39.96           C  
ATOM     11  CB  ILE L   2      26.089  31.596  32.001  1.00 39.88           C  
ATOM     12  CG1 ILE L   2      24.927  32.605  32.067  1.00 40.05           C  
ATOM     13  CG2 ILE L   2      27.093  31.742  33.156  1.00 39.63           C  
ATOM     14  CD1 ILE L   2      25.369  34.063  32.114  1.00 74.87           C  
ATOM     15  C   ILE L   2      27.858  30.603  30.749  1.00 39.61           C  
ATOM     16  O   ILE L   2      27.492  29.431  30.710  1.00 38.10           O  
ATOM     17  N   VAL L   3      29.158  30.937  30.811  1.00 38.79           N  
ATOM     18  CA  VAL L   3      30.135  29.889  30.845  1.00 37.68           C  
ATOM     19  CB  VAL L   3      31.408  30.231  30.127  1.00 40.24           C  
ATOM     20  CG1 VAL L   3      32.427  29.108  30.380  1.00 60.17           C  
ATOM     21  CG2 VAL L   3      31.092  30.450  28.640  1.00 53.88           C  
ATOM     22  C   VAL L   3      30.497  29.642  32.273  1.00 37.55           C  
ATOM     23  O   VAL L   3      30.739  30.578  33.031  1.00 39.04           O  
ATOM     24  N   MET L   4      30.540  28.357  32.680  1.00 34.52           N  
ATOM     25  CA  MET L   4      30.897  28.068  34.037  1.00 32.18           C  
ATOM     26  CB  MET L   4      29.949  27.070  34.725  1.00 31.66           C  
ATOM     27  CG  MET L   4      28.511  27.584  34.824  1.00 29.51           C  
ATOM     28  SD  MET L   4      28.319  29.146  35.740  1.00 30.60           S  
ATOM     29  CE  MET L   4      28.556  28.429  37.389  1.00 31.27           C  
ATOM     30  C   MET L   4      32.267  27.465  34.016  1.00 35.56           C  
ATOM     31  O   MET L   4      32.502  26.459  33.346  1.00 34.43           O  
ATOM     32  N   THR L   5      33.213  28.075  34.759  1.00 35.73           N  
ATOM     33  CA  THR L   5      34.563  27.589  34.769  1.00 34.65           C  
ATOM     34  CB  THR L   5      35.577  28.679  34.571  1.00 38.65           C  
ATOM     35  OG1 THR L   5      35.338  29.348  33.341  1.00 39.41           O  
ATOM     36  CG2 THR L   5      36.983  28.056  34.565  1.00 36.63           C  
ATOM     37  C   THR L   5      34.818  26.980  36.109  1.00 34.88           C  
ATOM     38  O   THR L   5      34.738  27.649  37.139  1.00 37.80           O  
ATOM     39  N   GLN L   6      35.157  25.678  36.121  1.00 33.03           N  
ATOM     40  CA  GLN L   6      35.355  24.997  37.364  1.00 32.75           C  
ATOM     41  CB  GLN L   6      34.488  23.727  37.439  1.00 30.04           C  
ATOM     42  CG  GLN L   6      34.385  23.074  38.816  1.00 29.30           C  
ATOM     43  CD  GLN L   6      33.347  21.963  38.701  1.00 28.32           C  
ATOM     44  OE1 GLN L   6      32.808  21.713  37.626  1.00 28.59           O  
ATOM     45  NE2 GLN L   6      33.051  21.282  39.838  1.00 28.35           N  
ATOM     46  C   GLN L   6      36.801  24.620  37.465  1.00 37.31           C  
ATOM     47  O   GLN L   6      37.377  24.058  36.534  1.00 37.47           O  
ATOM     48  N   THR L   7      37.437  24.955  38.605  1.00 40.31           N  
ATOM     49  CA  THR L   7      38.813  24.606  38.822  1.00 40.78           C  
ATOM     50  CB  THR L   7      39.745  25.783  38.829  1.00 42.58           C  
ATOM     51  OG1 THR L   7      39.328  26.729  39.801  1.00 44.67           O  
ATOM     52  CG2 THR L   7      39.777  26.422  37.432  1.00 44.06           C  
ATOM     53  C   THR L   7      38.898  23.969  40.173  1.00 39.61           C  
ATOM     54  O   THR L   7      38.131  24.329  41.066  1.00 40.80           O  
ATOM     55  N   PRO L   8      39.783  23.024  40.384  1.00 40.40           N  
ATOM     56  CA  PRO L   8      40.652  22.512  39.353  1.00 42.52           C  
ATOM     57  CD  PRO L   8      40.415  22.951  41.693  1.00 39.53           C  
ATOM     58  CB  PRO L   8      41.862  21.908  40.060  1.00 41.07           C  
ATOM     59  CG  PRO L   8      41.886  22.601  41.427  1.00 40.34           C  
ATOM     60  C   PRO L   8      39.934  21.451  38.584  1.00 39.18           C  
ATOM     61  O   PRO L   8      38.872  21.011  39.023  1.00 40.57           O  
ATOM     62  N   SER L   9      40.493  21.034  37.434  1.00 39.90           N  
ATOM     63  CA  SER L   9      39.918  19.967  36.671  1.00 39.89           C  
ATOM     64  CB  SER L   9      40.637  19.738  35.333  1.00 40.51           C  
ATOM     65  OG  SER L   9      40.530  20.897  34.521  1.00 64.61           O  
ATOM     66  C   SER L   9      40.066  18.710  37.466  1.00 37.46           C  
ATOM     67  O   SER L   9      39.148  17.897  37.548  1.00 35.33           O  
ATOM     68  N   SER L  10      41.247  18.515  38.077  1.00 38.43           N  
ATOM     69  CA  SER L  10      41.465  17.320  38.838  1.00 36.87           C  
ATOM     70  CB  SER L  10      42.538  16.411  38.218  1.00 39.14           C  
ATOM     71  OG  SER L  10      42.710  15.246  39.009  1.00 41.99           O  
ATOM     72  C   SER L  10      41.943  17.739  40.190  1.00 35.31           C  
ATOM     73  O   SER L  10      42.779  18.635  40.306  1.00 36.06           O  
ATOM     74  N   LEU L  11      41.408  17.110  41.257  1.00 32.40           N  
ATOM     75  CA  LEU L  11      41.837  17.475  42.576  1.00 33.33           C  
ATOM     76  CB  LEU L  11      40.736  18.205  43.367  1.00 29.47           C  
ATOM     77  CG  LEU L  11      41.165  18.698  44.759  1.00 34.16           C  
ATOM     78  CD1 LEU L  11      42.239  19.792  44.652  1.00 34.62           C  
ATOM     79  CD2 LEU L  11      39.953  19.143  45.591  1.00 31.76           C  
ATOM     80  C   LEU L  11      42.174  16.213  43.313  1.00 34.42           C  
ATOM     81  O   LEU L  11      41.282  15.481  43.741  1.00 34.66           O  
ATOM     82  N   PRO L  12      43.442  15.924  43.451  1.00 34.57           N  
ATOM     83  CA  PRO L  12      43.834  14.759  44.198  1.00 38.08           C  
ATOM     84  CD  PRO L  12      44.401  16.244  42.410  1.00 37.94           C  
ATOM     85  CB  PRO L  12      45.222  14.361  43.687  1.00 37.35           C  
ATOM     86  CG  PRO L  12      45.705  15.582  42.884  1.00 39.41           C  
ATOM     87  C   PRO L  12      43.771  15.052  45.661  1.00 38.50           C  
ATOM     88  O   PRO L  12      44.166  16.146  46.062  1.00 40.60           O  
ATOM     89  N   VAL L  13      43.307  14.089  46.482  1.00 36.98           N  
ATOM     90  CA  VAL L  13      43.225  14.338  47.892  1.00 37.35           C  
ATOM     91  CB  VAL L  13      41.882  14.819  48.360  1.00 34.33           C  
ATOM     92  CG1 VAL L  13      41.596  16.198  47.752  1.00 35.53           C  
ATOM     93  CG2 VAL L  13      40.838  13.751  48.001  1.00 35.04           C  
ATOM     94  C   VAL L  13      43.472  13.056  48.610  1.00 40.48           C  
ATOM     95  O   VAL L  13      43.455  11.976  48.020  1.00 42.33           O  
ATOM     96  N   SER L  14      43.728  13.167  49.926  1.00 41.33           N  
ATOM     97  CA  SER L  14      43.931  12.021  50.757  1.00 43.17           C  
ATOM     98  CB  SER L  14      45.116  12.158  51.728  1.00 46.06           C  
ATOM     99  OG  SER L  14      46.331  12.285  51.004  1.00 49.31           O  
ATOM    100  C   SER L  14      42.697  11.913  51.588  1.00 40.76           C  
ATOM    101  O   SER L  14      41.967  12.889  51.756  1.00 40.56           O  
ATOM    102  N   LEU L  15      42.420  10.712  52.125  1.00 40.64           N  
ATOM    103  CA  LEU L  15      41.219  10.539  52.883  1.00 43.27           C  
ATOM    104  CB  LEU L  15      40.979   9.081  53.314  1.00 41.16           C  
ATOM    105  CG  LEU L  15      40.837   8.097  52.137  1.00 44.68           C  
ATOM    106  CD1 LEU L  15      40.600   6.663  52.638  1.00 44.67           C  
ATOM    107  CD2 LEU L  15      39.767   8.563  51.139  1.00 42.63           C  
ATOM    108  C   LEU L  15      41.328  11.347  54.133  1.00 45.17           C  
ATOM    109  O   LEU L  15      42.352  11.334  54.815  1.00 45.31           O  
ATOM    110  N   GLY L  16      40.244  12.081  54.459  1.00 44.54           N  
ATOM    111  CA  GLY L  16      40.187  12.856  55.662  1.00 42.62           C  
ATOM    112  C   GLY L  16      40.647  14.260  55.409  1.00 44.51           C  
ATOM    113  O   GLY L  16      40.584  15.098  56.307  1.00 47.34           O  
ATOM    114  N   ASP L  17      41.124  14.566  54.187  1.00 43.42           N  
ATOM    115  CA  ASP L  17      41.576  15.905  53.923  1.00 45.61           C  
ATOM    116  CB  ASP L  17      42.564  16.015  52.747  1.00 45.39           C  
ATOM    117  CG  ASP L  17      43.902  15.421  53.166  1.00 49.91           C  
ATOM    118  OD1 ASP L  17      44.010  14.957  54.332  1.00 52.53           O  
ATOM    119  OD2 ASP L  17      44.839  15.433  52.324  1.00 53.76           O1-
ATOM    120  C   ASP L  17      40.387  16.737  53.570  1.00 46.03           C  
ATOM    121  O   ASP L  17      39.269  16.237  53.468  1.00 42.50           O  
ATOM    122  N   GLN L  18      40.596  18.058  53.405  1.00 47.22           N  
ATOM    123  CA  GLN L  18      39.492  18.873  52.999  1.00 47.08           C  
ATOM    124  CB  GLN L  18      39.357  20.214  53.743  1.00 51.39           C  
ATOM    125  CG  GLN L  18      40.502  21.194  53.502  1.00 56.44           C  
ATOM    126  CD  GLN L  18      40.152  22.472  54.247  1.00 59.23           C  
ATOM    127  OE1 GLN L  18      39.112  23.082  54.005  1.00 58.29           O  
ATOM    128  NE2 GLN L  18      41.040  22.889  55.188  1.00 61.70           N  
ATOM    129  C   GLN L  18      39.672  19.152  51.544  1.00 44.99           C  
ATOM    130  O   GLN L  18      40.795  19.179  51.041  1.00 44.05           O  
ATOM    131  N   ALA L  19      38.554  19.327  50.815  1.00 42.45           N  
ATOM    132  CA  ALA L  19      38.649  19.571  49.407  1.00 40.81           C  
ATOM    133  CB  ALA L  19      38.050  18.438  48.554  1.00 39.96           C  
ATOM    134  C   ALA L  19      37.883  20.817  49.102  1.00 40.26           C  
ATOM    135  O   ALA L  19      36.832  21.075  49.688  1.00 40.59           O  
ATOM    136  N   SER L  20      38.410  21.633  48.168  1.00 39.96           N  
ATOM    137  CA  SER L  20      37.746  22.852  47.822  1.00 39.23           C  
ATOM    138  CB  SER L  20      38.517  24.095  48.299  1.00 40.64           C  
ATOM    139  OG  SER L  20      37.822  25.279  47.940  1.00 46.37           O  
ATOM    140  C   SER L  20      37.672  22.912  46.327  1.00 38.67           C  
ATOM    141  O   SER L  20      38.682  22.755  45.641  1.00 37.75           O  
ATOM    142  N   ILE L  21      36.461  23.145  45.783  1.00 36.74           N  
ATOM    143  CA  ILE L  21      36.293  23.220  44.361  1.00 36.99           C  
ATOM    144  CB  ILE L  21      35.380  22.155  43.832  1.00 31.08           C  
ATOM    145  CG1 ILE L  21      35.972  20.768  44.141  1.00 31.01           C  
ATOM    146  CG2 ILE L  21      35.156  22.408  42.334  1.00 29.67           C  
ATOM    147  CD1 ILE L  21      34.992  19.614  43.941  1.00 29.16           C  
ATOM    148  C   ILE L  21      35.686  24.557  44.065  1.00 35.41           C  
ATOM    149  O   ILE L  21      34.779  25.004  44.765  1.00 37.54           O  
ATOM    150  N   SER L  22      36.178  25.240  43.012  1.00 34.75           N  
ATOM    151  CA  SER L  22      35.686  26.559  42.733  1.00 37.94           C  
ATOM    152  CB  SER L  22      36.792  27.622  42.626  1.00 39.03           C  
ATOM    153  OG  SER L  22      37.443  27.777  43.878  1.00 46.78           O  
ATOM    154  C   SER L  22      34.965  26.562  41.426  1.00 37.01           C  
ATOM    155  O   SER L  22      35.268  25.787  40.519  1.00 34.79           O  
ATOM    156  N   CYS L  23      33.954  27.444  41.320  1.00 37.28           N  
ATOM    157  CA  CYS L  23      33.194  27.579  40.112  1.00 37.71           C  
ATOM    158  CB  CYS L  23      31.833  26.846  40.202  1.00 37.70           C  
ATOM    159  SG  CYS L  23      30.851  26.903  38.674  1.00 37.61           S  
ATOM    160  C   CYS L  23      32.973  29.051  39.904  1.00 37.87           C  
ATOM    161  O   CYS L  23      32.556  29.759  40.822  1.00 37.75           O  
ATOM    162  N   ARG L  24      33.272  29.552  38.685  1.00 38.88           N  
ATOM    163  CA  ARG L  24      33.123  30.949  38.373  1.00 42.47           C  
ATOM    164  CB  ARG L  24      34.392  31.617  37.826  1.00 49.31           C  
ATOM    165  CG  ARG L  24      35.569  31.730  38.784  1.00 56.37           C  
ATOM    166  CD  ARG L  24      36.814  32.272  38.082  1.00 64.42           C  
ATOM    167  NE  ARG L  24      37.908  32.346  39.087  1.00 66.99           N  
ATOM    168  CZ  ARG L  24      38.226  33.538  39.666  1.00 66.50           C  
ATOM    169  NH1 ARG L  24      37.539  34.669  39.334  1.00 65.94           N1+
ATOM    170  NH2 ARG L  24      39.247  33.604  40.570  1.00 64.07           N  
ATOM    171  C   ARG L  24      32.188  31.054  37.217  1.00 42.61           C  
ATOM    172  O   ARG L  24      32.209  30.223  36.312  1.00 42.57           O  
ATOM    173  N   SER L  25      31.358  32.111  37.206  1.00 42.20           N  
ATOM    174  CA  SER L  25      30.443  32.308  36.124  1.00 40.75           C  
ATOM    175  CB  SER L  25      29.000  32.555  36.602  1.00 38.70           C  
ATOM    176  OG  SER L  25      28.968  33.610  37.551  1.00 40.54           O  
ATOM    177  C   SER L  25      30.915  33.491  35.336  1.00 43.32           C  
ATOM    178  O   SER L  25      31.492  34.434  35.876  1.00 45.22           O  
ATOM    179  N   SER L  26      30.721  33.429  33.998  1.00 60.78           N  
ATOM    180  CA  SER L  26      31.187  34.440  33.087  1.00 66.68           C  
ATOM    181  CB  SER L  26      30.925  34.089  31.611  1.00 67.04           C  
ATOM    182  OG  SER L  26      29.530  34.007  31.361  1.00 63.11           O  
ATOM    183  C   SER L  26      30.474  35.713  33.392  1.00 69.36           C  
ATOM    184  O   SER L  26      30.997  36.802  33.156  1.00 70.71           O  
ATOM    185  N   GLN L  27      29.238  35.589  33.910  1.00 65.93           N  
ATOM    186  CA  GLN L  27      28.456  36.732  34.277  1.00 64.23           C  
ATOM    187  CB  GLN L  27      27.364  37.103  33.268  1.00 64.11           C  
ATOM    188  CG  GLN L  27      27.890  37.497  31.893  1.00 68.25           C  
ATOM    189  CD  GLN L  27      26.675  37.836  31.043  1.00 70.20           C  
ATOM    190  OE1 GLN L  27      25.984  38.820  31.301  1.00 67.11           O  
ATOM    191  NE2 GLN L  27      26.394  36.998  30.011  1.00 76.31           N  
ATOM    192  C   GLN L  27      27.742  36.344  35.524  1.00 61.16           C  
ATOM    193  O   GLN L  27      27.824  35.197  35.938  1.00 57.14           O  
ATOM    194  N   SER L  28      27.007  37.281  36.152  1.00 65.54           N  
ATOM    195  CA  SER L  28      26.375  36.985  37.408  0.83 62.92           C  
ATOM    196  CB  SER L  28      25.765  38.223  38.090  0.83 66.60           C  
ATOM    197  OG  SER L  28      24.637  38.681  37.359  0.83 69.49           O  
ATOM    198  C   SER L  28      25.282  35.968  37.243  1.00 58.35           C  
ATOM    199  O   SER L  28      24.561  35.940  36.249  1.00 60.99           O  
ATOM    200  N   ILE L  29      25.222  35.050  38.227  1.00 54.92           N  
ATOM    201  CA  ILE L  29      24.277  33.989  38.440  1.00 52.89           C  
ATOM    202  CB  ILE L  29      24.809  32.908  39.336  1.00 51.68           C  
ATOM    203  CG1 ILE L  29      26.078  32.312  38.701  1.00 52.52           C  
ATOM    204  CG2 ILE L  29      23.701  31.863  39.565  1.00 54.87           C  
ATOM    205  CD1 ILE L  29      25.861  31.762  37.292  1.00 57.17           C  
ATOM    206  C   ILE L  29      23.001  34.523  39.010  1.00 55.08           C  
ATOM    207  O   ILE L  29      21.961  33.887  38.917  1.00 49.09           O  
ATOM    208  N   VAL L  30      23.053  35.661  39.716  1.00 60.66           N  
ATOM    209  CA  VAL L  30      21.886  36.165  40.385  1.00 63.47           C  
ATOM    210  CB  VAL L  30      22.138  37.455  41.121  1.00 67.01           C  
ATOM    211  CG1 VAL L  30      20.813  37.958  41.716  1.00 72.73           C  
ATOM    212  CG2 VAL L  30      23.223  37.213  42.186  1.00 65.08           C  
ATOM    213  C   VAL L  30      20.776  36.391  39.406  1.00 64.72           C  
ATOM    214  O   VAL L  30      20.993  36.674  38.229  1.00 72.25           O  
ATOM    215  N   HIS L  31      19.527  36.238  39.883  1.00 63.32           N  
ATOM    216  CA  HIS L  31      18.419  36.410  39.001  1.00 65.69           C  
ATOM    217  ND1 HIS L  31      15.372  35.684  37.592  1.00 53.83           N  
ATOM    218  CG  HIS L  31      16.596  35.085  37.788  1.00 57.61           C  
ATOM    219  CB  HIS L  31      17.442  35.222  39.023  1.00 61.22           C  
ATOM    220  NE2 HIS L  31      15.785  34.479  35.768  1.00 53.73           N  
ATOM    221  CD2 HIS L  31      16.833  34.355  36.662  1.00 55.92           C  
ATOM    222  CE1 HIS L  31      14.931  35.287  36.370  1.00 53.66           C  
ATOM    223  C   HIS L  31      17.691  37.623  39.423  1.00 70.06           C  
ATOM    224  O   HIS L  31      17.948  38.186  40.487  1.00 73.78           O  
ATOM    225  N   SER L  32      16.765  38.057  38.555  1.00 73.66           N  
ATOM    226  CA  SER L  32      15.982  39.199  38.845  1.00 74.84           C  
ATOM    227  CB  SER L  32      14.899  39.458  37.787  1.00 75.58           C  
ATOM    228  OG  SER L  32      15.505  39.740  36.536  1.00 67.73           O  
ATOM    229  C   SER L  32      15.308  38.887  40.120  1.00 73.34           C  
ATOM    230  O   SER L  32      15.329  39.707  41.022  1.00 70.69           O  
ATOM    231  N   ASN L  33      14.770  37.666  40.278  1.00 73.42           N  
ATOM    232  CA  ASN L  33      14.060  37.380  41.491  1.00 74.53           C  
ATOM    233  CB  ASN L  33      13.359  36.008  41.509  1.00 72.54           C  
ATOM    234  CG  ASN L  33      14.362  34.923  41.188  1.00 68.02           C  
ATOM    235  OD1 ASN L  33      14.940  34.906  40.105  1.00 67.05           O  
ATOM    236  ND2 ASN L  33      14.571  33.982  42.147  1.00 65.19           N  
ATOM    237  C   ASN L  33      14.985  37.536  42.660  1.00 74.94           C  
ATOM    238  O   ASN L  33      14.540  37.876  43.755  1.00 83.45           O  
ATOM    239  N   GLY L  34      16.301  37.319  42.472  1.00 70.73           N  
ATOM    240  CA  GLY L  34      17.202  37.551  43.567  1.00 71.07           C  
ATOM    241  C   GLY L  34      17.932  36.294  43.932  1.00 67.79           C  
ATOM    242  O   GLY L  34      18.982  36.348  44.573  1.00 68.54           O  
ATOM    243  N   ASN L  35      17.414  35.119  43.540  1.00 64.91           N  
ATOM    244  CA  ASN L  35      18.101  33.913  43.902  1.00 62.11           C  
ATOM    245  CB  ASN L  35      17.182  32.680  43.944  1.00 59.22           C  
ATOM    246  CG  ASN L  35      16.170  32.861  45.066  1.00 61.96           C  
ATOM    247  OD1 ASN L  35      16.516  33.277  46.171  1.00 64.30           O  
ATOM    248  ND2 ASN L  35      14.881  32.535  44.776  1.00 60.21           N  
ATOM    249  C   ASN L  35      19.149  33.612  42.874  1.00 60.24           C  
ATOM    250  O   ASN L  35      19.001  33.936  41.698  1.00 63.35           O  
ATOM    251  N   THR L  36      20.254  32.973  43.307  1.00 57.64           N  
ATOM    252  CA  THR L  36      21.260  32.540  42.383  1.00 53.76           C  
ATOM    253  CB  THR L  36      22.676  32.806  42.821  1.00 53.52           C  
ATOM    254  OG1 THR L  36      22.994  32.067  43.990  1.00 55.05           O  
ATOM    255  CG2 THR L  36      22.836  34.308  43.095  1.00 44.59           C  
ATOM    256  C   THR L  36      21.072  31.061  42.303  1.00 49.87           C  
ATOM    257  O   THR L  36      21.202  30.350  43.300  1.00 49.90           O  
ATOM    258  N   TYR L  37      20.769  30.544  41.100  1.00 47.26           N  
ATOM    259  CA  TYR L  37      20.439  29.152  41.042  1.00 43.32           C  
ATOM    260  CB  TYR L  37      19.474  28.831  39.883  1.00 43.24           C  
ATOM    261  CG  TYR L  37      18.310  29.771  39.917  1.00 44.36           C  
ATOM    262  CD1 TYR L  37      17.559  29.927  41.047  1.00 44.67           C  
ATOM    263  CD2 TYR L  37      17.926  30.483  38.808  1.00 46.18           C  
ATOM    264  CE1 TYR L  37      16.472  30.759  41.115  1.00 47.31           C  
ATOM    265  CE2 TYR L  37      16.839  31.328  38.849  1.00 47.60           C  
ATOM    266  CZ  TYR L  37      16.110  31.469  40.003  1.00 49.09           C  
ATOM    267  OH  TYR L  37      14.994  32.329  40.049  1.00 50.88           O  
ATOM    268  C   TYR L  37      21.693  28.408  40.726  1.00 39.87           C  
ATOM    269  O   TYR L  37      21.913  27.985  39.593  1.00 37.33           O  
ATOM    270  N   LEU L  38      22.544  28.191  41.741  1.00 26.08           N  
ATOM    271  CA  LEU L  38      23.761  27.480  41.479  1.00 24.29           C  
ATOM    272  CB  LEU L  38      25.010  28.118  42.101  1.00 26.78           C  
ATOM    273  CG  LEU L  38      26.285  27.318  41.787  1.00 25.74           C  
ATOM    274  CD1 LEU L  38      26.703  27.503  40.321  0.80 25.83           C  
ATOM    275  CD2 LEU L  38      27.407  27.606  42.794  1.00 26.77           C  
ATOM    276  C   LEU L  38      23.618  26.159  42.155  1.00 23.69           C  
ATOM    277  O   LEU L  38      23.197  26.090  43.310  1.00 22.43           O  
ATOM    278  N   GLU L  39      23.964  25.065  41.449  1.00 22.13           N  
ATOM    279  CA  GLU L  39      23.811  23.771  42.039  1.00 20.01           C  
ATOM    280  CB  GLU L  39      22.647  23.004  41.395  1.00 21.02           C  
ATOM    281  CG  GLU L  39      21.320  23.715  41.674  1.00 24.06           C  
ATOM    282  CD  GLU L  39      20.282  23.284  40.652  1.00 30.46           C  
ATOM    283  OE1 GLU L  39      20.522  22.268  39.950  1.00 27.60           O  
ATOM    284  OE2 GLU L  39      19.231  23.973  40.554  1.00 31.71           O1-
ATOM    285  C   GLU L  39      25.085  22.996  41.880  1.00 21.65           C  
ATOM    286  O   GLU L  39      25.901  23.282  41.003  1.00 23.61           O  
ATOM    287  N   TRP L  40      25.305  22.009  42.776  1.00 21.93           N  
ATOM    288  CA  TRP L  40      26.483  21.186  42.731  1.00 21.40           C  
ATOM    289  CB  TRP L  40      27.348  21.283  43.999  1.00 22.35           C  
ATOM    290  CG  TRP L  40      28.002  22.629  44.190  1.00 22.33           C  
ATOM    291  CD2 TRP L  40      29.241  23.012  43.575  1.00 21.47           C  
ATOM    292  CD1 TRP L  40      27.588  23.701  44.926  1.00 22.46           C  
ATOM    293  NE1 TRP L  40      28.495  24.727  44.810  1.00 23.70           N  
ATOM    294  CE2 TRP L  40      29.517  24.318  43.979  1.00 22.38           C  
ATOM    295  CE3 TRP L  40      30.079  22.333  42.738  1.00 21.88           C  
ATOM    296  CZ2 TRP L  40      30.641  24.966  43.553  1.00 25.25           C  
ATOM    297  CZ3 TRP L  40      31.212  22.990  42.312  1.00 23.10           C  
ATOM    298  CH2 TRP L  40      31.488  24.280  42.711  1.00 24.20           C  
ATOM    299  C   TRP L  40      26.042  19.761  42.612  1.00 19.45           C  
ATOM    300  O   TRP L  40      25.147  19.310  43.325  1.00 20.96           O  
ATOM    301  N   TYR L  41      26.683  19.004  41.699  1.00 18.94           N  
ATOM    302  CA  TYR L  41      26.318  17.630  41.493  1.00 19.64           C  
ATOM    303  CB  TYR L  41      25.807  17.331  40.073  1.00 19.92           C  
ATOM    304  CG  TYR L  41      24.497  18.001  39.843  1.00 20.60           C  
ATOM    305  CD1 TYR L  41      23.333  17.415  40.282  1.00 20.38           C  
ATOM    306  CD2 TYR L  41      24.424  19.201  39.178  1.00 20.57           C  
ATOM    307  CE1 TYR L  41      22.118  18.018  40.066  1.00 20.49           C  
ATOM    308  CE2 TYR L  41      23.211  19.812  38.959  1.00 21.05           C  
ATOM    309  CZ  TYR L  41      22.055  19.218  39.404  1.00 21.29           C  
ATOM    310  OH  TYR L  41      20.805  19.831  39.182  1.00 24.87           O  
ATOM    311  C   TYR L  41      27.527  16.762  41.655  1.00 18.79           C  
ATOM    312  O   TYR L  41      28.651  17.169  41.363  1.00 20.37           O  
ATOM    313  N   LEU L  42      27.315  15.527  42.156  1.00 19.29           N  
ATOM    314  CA  LEU L  42      28.379  14.569  42.269  1.00 22.21           C  
ATOM    315  CB  LEU L  42      28.584  14.029  43.697  1.00 22.41           C  
ATOM    316  CG  LEU L  42      29.610  12.880  43.783  1.00 23.61           C  
ATOM    317  CD1 LEU L  42      30.992  13.311  43.271  1.00 22.70           C  
ATOM    318  CD2 LEU L  42      29.670  12.293  45.202  1.00 25.48           C  
ATOM    319  C   LEU L  42      28.005  13.405  41.415  1.00 21.99           C  
ATOM    320  O   LEU L  42      26.921  12.842  41.558  1.00 24.90           O  
ATOM    321  N   GLN L  43      28.894  13.018  40.481  1.00 24.71           N  
ATOM    322  CA  GLN L  43      28.571  11.888  39.664  1.00 25.94           C  
ATOM    323  CB  GLN L  43      28.495  12.202  38.161  1.00 25.61           C  
ATOM    324  CG  GLN L  43      28.139  10.977  37.317  1.00 26.85           C  
ATOM    325  CD  GLN L  43      28.086  11.388  35.851  1.00 28.74           C  
ATOM    326  OE1 GLN L  43      28.633  12.418  35.458  1.00 28.98           O  
ATOM    327  NE2 GLN L  43      27.406  10.558  35.017  1.00 29.43           N  
ATOM    328  C   GLN L  43      29.641  10.865  39.839  1.00 27.33           C  
ATOM    329  O   GLN L  43      30.819  11.123  39.599  1.00 27.68           O  
ATOM    330  N   LYS L  44      29.243   9.659  40.278  1.00 29.99           N  
ATOM    331  CA  LYS L  44      30.182   8.588  40.422  1.00 34.67           C  
ATOM    332  CB  LYS L  44      29.813   7.558  41.501  1.00 34.50           C  
ATOM    333  CG  LYS L  44      29.970   8.099  42.923  1.00 36.84           C  
ATOM    334  CD  LYS L  44      29.426   7.165  44.005  1.00 41.60           C  
ATOM    335  CE  LYS L  44      29.695   7.661  45.427  1.00 43.45           C  
ATOM    336  NZ  LYS L  44      29.157   6.698  46.412  1.00 44.85           N1+
ATOM    337  C   LYS L  44      30.241   7.894  39.104  1.00 37.42           C  
ATOM    338  O   LYS L  44      29.349   8.042  38.271  1.00 38.11           O  
ATOM    339  N   PRO L  45      31.283   7.150  38.874  1.00 39.43           N  
ATOM    340  CA  PRO L  45      31.384   6.491  37.609  1.00 39.12           C  
ATOM    341  CD  PRO L  45      32.589   7.469  39.428  1.00 43.22           C  
ATOM    342  CB  PRO L  45      32.814   5.964  37.525  1.00 39.76           C  
ATOM    343  CG  PRO L  45      33.606   6.964  38.390  1.00 42.51           C  
ATOM    344  C   PRO L  45      30.322   5.457  37.450  1.00 40.33           C  
ATOM    345  O   PRO L  45      30.049   4.723  38.399  1.00 40.01           O  
ATOM    346  N   GLY L  46      29.711   5.394  36.252  1.00 39.45           N  
ATOM    347  CA  GLY L  46      28.714   4.411  35.959  1.00 39.58           C  
ATOM    348  C   GLY L  46      27.401   4.826  36.546  1.00 38.28           C  
ATOM    349  O   GLY L  46      26.450   4.048  36.538  1.00 40.02           O  
ATOM    350  N   GLN L  47      27.300   6.064  37.070  1.00 35.97           N  
ATOM    351  CA  GLN L  47      26.045   6.441  37.656  1.00 35.25           C  
ATOM    352  CB  GLN L  47      26.062   6.507  39.193  1.00 39.68           C  
ATOM    353  CG  GLN L  47      26.327   5.153  39.855  1.00 41.94           C  
ATOM    354  CD  GLN L  47      26.306   5.350  41.364  1.00 47.99           C  
ATOM    355  OE1 GLN L  47      25.265   5.651  41.945  1.00 51.03           O  
ATOM    356  NE2 GLN L  47      27.483   5.175  42.020  1.00 47.25           N  
ATOM    357  C   GLN L  47      25.669   7.798  37.162  1.00 33.69           C  
ATOM    358  O   GLN L  47      26.408   8.442  36.421  1.00 32.90           O  
ATOM    359  N   SER L  48      24.453   8.236  37.540  1.00 33.26           N  
ATOM    360  CA  SER L  48      23.945   9.522  37.168  1.00 33.18           C  
ATOM    361  CB  SER L  48      22.410   9.550  37.088  1.00 34.54           C  
ATOM    362  OG  SER L  48      21.848   9.141  38.327  1.00 38.57           O  
ATOM    363  C   SER L  48      24.387  10.521  38.193  1.00 30.84           C  
ATOM    364  O   SER L  48      24.797  10.162  39.294  1.00 31.61           O  
ATOM    365  N   PRO L  49      24.322  11.779  37.843  1.00 27.72           N  
ATOM    366  CA  PRO L  49      24.703  12.809  38.771  1.00 24.59           C  
ATOM    367  CD  PRO L  49      24.535  12.181  36.462  1.00 26.78           C  
ATOM    368  CB  PRO L  49      24.848  14.083  37.941  1.00 22.01           C  
ATOM    369  CG  PRO L  49      25.202  13.565  36.536  1.00 22.83           C  
ATOM    370  C   PRO L  49      23.672  12.906  39.850  1.00 24.04           C  
ATOM    371  O   PRO L  49      22.511  12.593  39.593  1.00 27.64           O  
ATOM    372  N   LYS L  50      24.078  13.310  41.069  1.00 25.08           N  
ATOM    373  CA  LYS L  50      23.145  13.452  42.147  1.00 25.99           C  
ATOM    374  CB  LYS L  50      23.358  12.447  43.287  1.00 28.66           C  
ATOM    375  CG  LYS L  50      23.002  11.022  42.866  1.00 34.76           C  
ATOM    376  CD  LYS L  50      23.447   9.944  43.849  1.00 41.08           C  
ATOM    377  CE  LYS L  50      23.144   8.525  43.360  1.00 45.67           C  
ATOM    378  NZ  LYS L  50      21.682   8.307  43.287  1.00 47.13           N1+
ATOM    379  C   LYS L  50      23.319  14.832  42.686  1.00 24.80           C  
ATOM    380  O   LYS L  50      24.402  15.407  42.608  1.00 24.63           O  
ATOM    381  N   LEU L  51      22.238  15.396  43.259  1.00 23.43           N  
ATOM    382  CA  LEU L  51      22.232  16.764  43.700  1.00 23.12           C  
ATOM    383  CB  LEU L  51      20.814  17.364  43.655  1.00 22.42           C  
ATOM    384  CG  LEU L  51      20.706  18.828  44.113  1.00 21.58           C  
ATOM    385  CD1 LEU L  51      21.500  19.766  43.190  1.00 20.49           C  
ATOM    386  CD2 LEU L  51      19.235  19.245  44.265  1.00 20.51           C  
ATOM    387  C   LEU L  51      22.723  16.872  45.111  1.00 22.66           C  
ATOM    388  O   LEU L  51      22.143  16.285  46.021  1.00 26.24           O  
ATOM    389  N   LEU L  52      23.907  17.501  45.291  1.00 20.75           N  
ATOM    390  CA  LEU L  52      24.458  17.806  46.583  1.00 23.88           C  
ATOM    391  CB  LEU L  52      25.988  17.915  46.525  1.00 21.15           C  
ATOM    392  CG  LEU L  52      26.664  16.601  46.094  1.00 20.19           C  
ATOM    393  CD1 LEU L  52      28.189  16.755  46.050  1.00 21.65           C  
ATOM    394  CD2 LEU L  52      26.218  15.421  46.971  1.00 18.46           C  
ATOM    395  C   LEU L  52      23.943  19.093  47.165  1.00 25.56           C  
ATOM    396  O   LEU L  52      23.426  19.128  48.283  1.00 28.63           O  
ATOM    397  N   ILE L  53      24.071  20.205  46.401  1.00 23.27           N  
ATOM    398  CA  ILE L  53      23.685  21.484  46.927  1.00 24.93           C  
ATOM    399  CB  ILE L  53      24.845  22.279  47.451  1.00 23.03           C  
ATOM    400  CG1 ILE L  53      25.453  21.540  48.657  1.00 25.46           C  
ATOM    401  CG2 ILE L  53      24.362  23.703  47.772  1.00 22.18           C  
ATOM    402  CD1 ILE L  53      26.794  22.098  49.125  1.00 24.67           C  
ATOM    403  C   ILE L  53      22.993  22.279  45.870  1.00 23.80           C  
ATOM    404  O   ILE L  53      23.392  22.278  44.706  1.00 23.52           O  
ATOM    405  N   TYR L  54      21.915  22.985  46.273  1.00 25.34           N  
ATOM    406  CA  TYR L  54      21.177  23.807  45.366  1.00 26.03           C  
ATOM    407  CB  TYR L  54      19.778  23.265  44.997  1.00 25.27           C  
ATOM    408  CG  TYR L  54      18.903  23.136  46.199  1.00 27.35           C  
ATOM    409  CD1 TYR L  54      18.178  24.206  46.659  1.00 26.66           C  
ATOM    410  CD2 TYR L  54      18.786  21.938  46.863  1.00 30.43           C  
ATOM    411  CE1 TYR L  54      17.365  24.086  47.760  1.00 28.43           C  
ATOM    412  CE2 TYR L  54      17.975  21.809  47.964  1.00 32.05           C  
ATOM    413  CZ  TYR L  54      17.260  22.886  48.417  1.00 31.34           C  
ATOM    414  OH  TYR L  54      16.426  22.758  49.547  1.00 34.85           O  
ATOM    415  C   TYR L  54      21.046  25.159  45.985  1.00 28.32           C  
ATOM    416  O   TYR L  54      21.144  25.313  47.202  1.00 31.19           O  
ATOM    417  N   LYS L  55      20.918  26.217  45.171  1.00 47.10           N  
ATOM    418  CA  LYS L  55      20.877  27.551  45.711  1.00 47.85           C  
ATOM    419  CB  LYS L  55      19.718  27.775  46.693  1.00 48.88           C  
ATOM    420  CG  LYS L  55      19.523  29.244  47.071  1.00 51.11           C  
ATOM    421  CD  LYS L  55      18.201  29.516  47.788  1.00 54.45           C  
ATOM    422  CE  LYS L  55      17.999  30.982  48.168  1.00 57.21           C  
ATOM    423  NZ  LYS L  55      19.017  31.394  49.158  1.00 51.93           N1+
ATOM    424  C   LYS L  55      22.156  27.896  46.408  1.00 47.78           C  
ATOM    425  O   LYS L  55      22.153  28.516  47.468  1.00 52.25           O  
ATOM    426  N   VAL L  56      23.277  27.438  45.827  1.00 44.27           N  
ATOM    427  CA  VAL L  56      24.643  27.728  46.173  1.00 42.66           C  
ATOM    428  CB  VAL L  56      25.050  29.178  46.034  1.00 42.97           C  
ATOM    429  CG1 VAL L  56      24.730  29.627  44.608  1.00 39.08           C  
ATOM    430  CG2 VAL L  56      24.398  30.048  47.111  1.00 41.60           C  
ATOM    431  C   VAL L  56      25.003  27.259  47.557  1.00 42.48           C  
ATOM    432  O   VAL L  56      26.183  27.033  47.819  1.00 43.60           O  
ATOM    433  N   SER L  57      24.026  26.999  48.458  1.00 44.49           N  
ATOM    434  CA  SER L  57      24.448  26.650  49.788  1.00 47.22           C  
ATOM    435  CB  SER L  57      24.620  27.881  50.697  1.00 51.67           C  
ATOM    436  OG  SER L  57      23.368  28.520  50.901  1.00 52.86           O  
ATOM    437  C   SER L  57      23.459  25.744  50.489  1.00 47.91           C  
ATOM    438  O   SER L  57      23.715  25.343  51.623  1.00 51.50           O  
ATOM    439  N   ASN L  58      22.320  25.374  49.862  1.00 33.20           N  
ATOM    440  CA  ASN L  58      21.359  24.520  50.501  1.00 33.02           C  
ATOM    441  CB  ASN L  58      19.927  24.708  49.966  1.00 33.72           C  
ATOM    442  CG  ASN L  58      19.426  26.080  50.394  1.00 33.07           C  
ATOM    443  OD1 ASN L  58      19.235  26.346  51.580  1.00 36.98           O  
ATOM    444  ND2 ASN L  58      19.210  26.984  49.401  1.00 35.04           N  
ATOM    445  C   ASN L  58      21.736  23.097  50.244  1.00 33.11           C  
ATOM    446  O   ASN L  58      22.022  22.713  49.111  1.00 34.87           O  
ATOM    447  N   ARG L  59      21.757  22.276  51.314  1.00 33.55           N  
ATOM    448  CA  ARG L  59      22.083  20.886  51.175  1.00 34.34           C  
ATOM    449  CB  ARG L  59      22.600  20.222  52.466  1.00 34.32           C  
ATOM    450  CG  ARG L  59      23.926  20.767  52.998  1.00 37.72           C  
ATOM    451  CD  ARG L  59      24.385  20.040  54.265  1.00 39.48           C  
ATOM    452  NE  ARG L  59      25.672  20.643  54.707  1.00 42.88           N  
ATOM    453  CZ  ARG L  59      25.653  21.734  55.528  1.00 44.42           C  
ATOM    454  NH1 ARG L  59      24.459  22.280  55.900  1.00 42.55           N1+
ATOM    455  NH2 ARG L  59      26.822  22.272  55.982  1.00 44.12           N  
ATOM    456  C   ARG L  59      20.826  20.156  50.821  1.00 33.96           C  
ATOM    457  O   ARG L  59      19.754  20.434  51.358  1.00 36.07           O  
ATOM    458  N   PHE L  60      20.942  19.183  49.899  1.00 32.80           N  
ATOM    459  CA  PHE L  60      19.823  18.389  49.476  1.00 34.20           C  
ATOM    460  CB  PHE L  60      20.128  17.677  48.140  1.00 31.87           C  
ATOM    461  CG  PHE L  60      18.979  16.847  47.680  1.00 32.11           C  
ATOM    462  CD1 PHE L  60      17.818  17.430  47.228  1.00 34.12           C  
ATOM    463  CD2 PHE L  60      19.085  15.475  47.657  1.00 32.22           C  
ATOM    464  CE1 PHE L  60      16.769  16.653  46.792  1.00 33.07           C  
ATOM    465  CE2 PHE L  60      18.040  14.695  47.221  1.00 30.85           C  
ATOM    466  CZ  PHE L  60      16.876  15.283  46.789  1.00 33.30           C  
ATOM    467  C   PHE L  60      19.609  17.387  50.569  1.00 35.44           C  
ATOM    468  O   PHE L  60      20.557  16.974  51.230  1.00 34.04           O  
ATOM    469  N   SER L  61      18.350  16.977  50.806  1.00 40.81           N  
ATOM    470  CA  SER L  61      18.087  16.084  51.894  1.00 43.54           C  
ATOM    471  CB  SER L  61      16.601  15.709  52.026  1.00 47.73           C  
ATOM    472  OG  SER L  61      16.413  14.827  53.121  1.00 51.63           O  
ATOM    473  C   SER L  61      18.867  14.828  51.674  1.00 44.13           C  
ATOM    474  O   SER L  61      18.903  14.283  50.572  1.00 44.01           O  
ATOM    475  N   GLY L  62      19.521  14.339  52.746  1.00 44.60           N  
ATOM    476  CA  GLY L  62      20.270  13.119  52.679  1.00 43.70           C  
ATOM    477  C   GLY L  62      21.726  13.410  52.476  1.00 42.65           C  
ATOM    478  O   GLY L  62      22.558  12.517  52.632  1.00 44.79           O  
ATOM    479  N   VAL L  63      22.081  14.662  52.122  1.00 40.60           N  
ATOM    480  CA  VAL L  63      23.465  14.992  51.903  1.00 39.86           C  
ATOM    481  CB  VAL L  63      23.655  16.237  51.080  1.00 38.88           C  
ATOM    482  CG1 VAL L  63      25.155  16.575  51.013  1.00 35.72           C  
ATOM    483  CG2 VAL L  63      23.010  16.013  49.703  1.00 36.38           C  
ATOM    484  C   VAL L  63      24.106  15.239  53.237  1.00 40.97           C  
ATOM    485  O   VAL L  63      23.526  15.899  54.097  1.00 43.54           O  
ATOM    486  N   PRO L  64      25.300  14.731  53.422  1.00 41.83           N  
ATOM    487  CA  PRO L  64      26.023  14.887  54.659  1.00 43.97           C  
ATOM    488  CD  PRO L  64      25.783  13.604  52.645  1.00 42.49           C  
ATOM    489  CB  PRO L  64      27.140  13.839  54.636  1.00 44.39           C  
ATOM    490  CG  PRO L  64      27.210  13.377  53.169  1.00 43.56           C  
ATOM    491  C   PRO L  64      26.515  16.292  54.848  1.00 43.64           C  
ATOM    492  O   PRO L  64      26.798  16.976  53.870  1.00 43.35           O  
ATOM    493  N   ASP L  65      26.679  16.704  56.118  1.00 45.58           N  
ATOM    494  CA  ASP L  65      27.034  18.030  56.547  1.00 46.14           C  
ATOM    495  CB  ASP L  65      27.095  18.148  58.074  1.00 52.59           C  
ATOM    496  CG  ASP L  65      25.695  17.898  58.601  1.00 58.00           C  
ATOM    497  OD1 ASP L  65      24.790  18.727  58.316  1.00 60.17           O  
ATOM    498  OD2 ASP L  65      25.513  16.865  59.296  1.00 61.58           O1-
ATOM    499  C   ASP L  65      28.394  18.392  56.046  1.00 43.15           C  
ATOM    500  O   ASP L  65      28.741  19.569  55.978  1.00 42.31           O  
ATOM    501  N   ARG L  66      29.210  17.385  55.708  1.00 40.86           N  
ATOM    502  CA  ARG L  66      30.569  17.593  55.305  1.00 39.21           C  
ATOM    503  CB  ARG L  66      31.252  16.280  54.906  1.00 40.90           C  
ATOM    504  CG  ARG L  66      31.279  15.265  56.045  1.00 41.97           C  
ATOM    505  CD  ARG L  66      31.881  13.920  55.642  1.00 42.65           C  
ATOM    506  NE  ARG L  66      30.939  13.289  54.676  1.00 40.50           N  
ATOM    507  CZ  ARG L  66      31.435  12.581  53.623  1.00 41.24           C  
ATOM    508  NH1 ARG L  66      32.786  12.470  53.472  1.00 41.49           N1+
ATOM    509  NH2 ARG L  66      30.591  11.992  52.727  1.00 41.54           N  
ATOM    510  C   ARG L  66      30.602  18.484  54.100  1.00 36.85           C  
ATOM    511  O   ARG L  66      31.555  19.245  53.924  1.00 36.54           O  
ATOM    512  N   PHE L  67      29.588  18.381  53.216  1.00 35.76           N  
ATOM    513  CA  PHE L  67      29.555  19.189  52.029  1.00 33.61           C  
ATOM    514  CB  PHE L  67      28.712  18.571  50.899  1.00 33.52           C  
ATOM    515  CG  PHE L  67      29.322  17.281  50.462  1.00 30.06           C  
ATOM    516  CD1 PHE L  67      30.357  17.261  49.557  1.00 28.40           C  
ATOM    517  CD2 PHE L  67      28.845  16.087  50.953  1.00 32.24           C  
ATOM    518  CE1 PHE L  67      30.912  16.069  49.151  1.00 31.39           C  
ATOM    519  CE2 PHE L  67      29.395  14.893  50.552  1.00 31.24           C  
ATOM    520  CZ  PHE L  67      30.433  14.883  49.650  1.00 30.56           C  
ATOM    521  C   PHE L  67      28.898  20.498  52.355  1.00 33.83           C  
ATOM    522  O   PHE L  67      27.841  20.536  52.985  1.00 35.48           O  
ATOM    523  N   SER L  68      29.517  21.618  51.927  1.00 32.20           N  
ATOM    524  CA  SER L  68      28.936  22.910  52.158  1.00 36.23           C  
ATOM    525  CB  SER L  68      29.531  23.651  53.367  1.00 36.97           C  
ATOM    526  OG  SER L  68      30.908  23.914  53.149  1.00 38.81           O  
ATOM    527  C   SER L  68      29.223  23.741  50.950  1.00 34.63           C  
ATOM    528  O   SER L  68      30.277  23.607  50.330  1.00 34.18           O  
ATOM    529  N   GLY L  69      28.286  24.636  50.582  1.00 32.81           N  
ATOM    530  CA  GLY L  69      28.513  25.451  49.427  1.00 32.07           C  
ATOM    531  C   GLY L  69      28.411  26.874  49.852  1.00 34.53           C  
ATOM    532  O   GLY L  69      27.714  27.204  50.811  1.00 36.09           O  
ATOM    533  N   SER L  70      29.127  27.761  49.138  1.00 34.14           N  
ATOM    534  CA  SER L  70      29.089  29.151  49.467  1.00 37.81           C  
ATOM    535  CB  SER L  70      30.063  29.540  50.594  1.00 38.36           C  
ATOM    536  OG  SER L  70      31.404  29.317  50.180  1.00 40.18           O  
ATOM    537  C   SER L  70      29.496  29.907  48.250  1.00 38.76           C  
ATOM    538  O   SER L  70      29.825  29.319  47.220  1.00 39.85           O  
ATOM    539  N   GLY L  71      29.443  31.249  48.332  1.00 39.07           N  
ATOM    540  CA  GLY L  71      29.878  32.049  47.228  1.00 42.13           C  
ATOM    541  C   GLY L  71      28.879  33.129  47.008  1.00 43.44           C  
ATOM    542  O   GLY L  71      27.821  33.161  47.634  1.00 43.91           O  
ATOM    543  N   SER L  72      29.209  34.065  46.099  1.00 45.52           N  
ATOM    544  CA  SER L  72      28.276  35.106  45.810  1.00 50.54           C  
ATOM    545  CB  SER L  72      28.436  36.346  46.705  1.00 52.29           C  
ATOM    546  OG  SER L  72      29.689  36.967  46.457  1.00 56.96           O  
ATOM    547  C   SER L  72      28.504  35.561  44.409  1.00 47.75           C  
ATOM    548  O   SER L  72      29.613  35.492  43.885  1.00 45.88           O  
ATOM    549  N   GLY L  73      27.424  36.028  43.761  1.00 50.85           N  
ATOM    550  CA  GLY L  73      27.533  36.596  42.455  1.00 52.18           C  
ATOM    551  C   GLY L  73      28.181  35.640  41.507  1.00 51.60           C  
ATOM    552  O   GLY L  73      27.548  34.713  41.008  1.00 49.80           O  
ATOM    553  N   THR L  74      29.429  35.975  41.123  1.00 50.96           N  
ATOM    554  CA  THR L  74      30.247  35.249  40.191  1.00 48.27           C  
ATOM    555  CB  THR L  74      31.250  36.131  39.508  1.00 50.75           C  
ATOM    556  OG1 THR L  74      31.807  35.453  38.395  1.00 56.38           O  
ATOM    557  CG2 THR L  74      32.359  36.506  40.503  1.00 50.49           C  
ATOM    558  C   THR L  74      30.999  34.070  40.752  1.00 46.66           C  
ATOM    559  O   THR L  74      31.233  33.107  40.025  1.00 45.28           O  
ATOM    560  N   ASP L  75      31.454  34.118  42.025  1.00 47.11           N  
ATOM    561  CA  ASP L  75      32.314  33.060  42.495  1.00 45.96           C  
ATOM    562  CB  ASP L  75      33.600  33.565  43.173  1.00 50.42           C  
ATOM    563  CG  ASP L  75      34.528  34.108  42.093  1.00 54.43           C  
ATOM    564  OD1 ASP L  75      34.240  33.878  40.888  1.00 56.09           O  
ATOM    565  OD2 ASP L  75      35.543  34.757  42.459  1.00 56.85           O1-
ATOM    566  C   ASP L  75      31.616  32.170  43.474  1.00 42.12           C  
ATOM    567  O   ASP L  75      30.938  32.634  44.389  1.00 45.63           O  
ATOM    568  N   PHE L  76      31.786  30.839  43.304  1.00 38.48           N  
ATOM    569  CA  PHE L  76      31.144  29.920  44.198  1.00 35.71           C  
ATOM    570  CB  PHE L  76      29.963  29.165  43.561  1.00 33.78           C  
ATOM    571  CG  PHE L  76      29.070  30.161  42.903  1.00 32.66           C  
ATOM    572  CD1 PHE L  76      28.297  31.035  43.627  1.00 32.63           C  
ATOM    573  CD2 PHE L  76      29.033  30.247  41.533  1.00 32.59           C  
ATOM    574  CE1 PHE L  76      27.487  31.953  43.000  1.00 33.35           C  
ATOM    575  CE2 PHE L  76      28.224  31.160  40.900  1.00 32.48           C  
ATOM    576  CZ  PHE L  76      27.443  32.019  41.631  1.00 34.85           C  
ATOM    577  C   PHE L  76      32.154  28.879  44.571  1.00 32.34           C  
ATOM    578  O   PHE L  76      33.107  28.641  43.830  1.00 32.86           O  
ATOM    579  N   THR L  77      31.984  28.243  45.751  1.00 31.93           N  
ATOM    580  CA  THR L  77      32.910  27.221  46.148  1.00 32.04           C  
ATOM    581  CB  THR L  77      33.946  27.708  47.118  1.00 32.77           C  
ATOM    582  OG1 THR L  77      34.684  28.777  46.548  1.00 35.78           O  
ATOM    583  CG2 THR L  77      34.887  26.541  47.459  1.00 33.75           C  
ATOM    584  C   THR L  77      32.160  26.118  46.831  1.00 28.53           C  
ATOM    585  O   THR L  77      31.168  26.347  47.521  1.00 31.47           O  
ATOM    586  N   LEU L  78      32.627  24.872  46.630  1.00 27.32           N  
ATOM    587  CA  LEU L  78      32.085  23.722  47.293  1.00 29.08           C  
ATOM    588  CB  LEU L  78      31.729  22.585  46.319  1.00 23.72           C  
ATOM    589  CG  LEU L  78      31.144  21.326  46.989  1.00 23.80           C  
ATOM    590  CD1 LEU L  78      29.806  21.619  47.679  1.00 22.45           C  
ATOM    591  CD2 LEU L  78      31.050  20.158  45.996  1.00 20.27           C  
ATOM    592  C   LEU L  78      33.195  23.239  48.170  1.00 31.16           C  
ATOM    593  O   LEU L  78      34.335  23.135  47.721  1.00 31.68           O  
ATOM    594  N   LYS L  79      32.913  22.956  49.457  1.00 34.22           N  
ATOM    595  CA  LYS L  79      33.972  22.511  50.318  1.00 36.97           C  
ATOM    596  CB  LYS L  79      34.280  23.489  51.466  1.00 40.72           C  
ATOM    597  CG  LYS L  79      34.811  24.843  50.990  1.00 46.81           C  
ATOM    598  CD  LYS L  79      34.796  25.916  52.076  1.00 50.33           C  
ATOM    599  CE  LYS L  79      35.324  27.272  51.608  1.00 52.84           C  
ATOM    600  NZ  LYS L  79      35.380  28.207  52.753  1.00 55.55           N1+
ATOM    601  C   LYS L  79      33.562  21.218  50.945  1.00 35.41           C  
ATOM    602  O   LYS L  79      32.411  21.046  51.346  1.00 34.19           O  
ATOM    603  N   ILE L  80      34.513  20.265  51.025  1.00 36.40           N  
ATOM    604  CA  ILE L  80      34.261  18.993  51.640  1.00 38.78           C  
ATOM    605  CB  ILE L  80      34.579  17.838  50.733  1.00 36.65           C  
ATOM    606  CG1 ILE L  80      33.784  17.957  49.421  1.00 35.26           C  
ATOM    607  CG2 ILE L  80      34.287  16.537  51.498  1.00 34.73           C  
ATOM    608  CD1 ILE L  80      34.268  17.008  48.324  1.00 34.09           C  
ATOM    609  C   ILE L  80      35.199  18.921  52.807  1.00 42.14           C  
ATOM    610  O   ILE L  80      36.413  19.021  52.640  1.00 43.24           O  
ATOM    611  N   SER L  81      34.653  18.757  54.028  1.00 43.89           N  
ATOM    612  CA  SER L  81      35.452  18.784  55.224  1.00 46.93           C  
ATOM    613  CB  SER L  81      34.609  18.627  56.498  1.00 46.11           C  
ATOM    614  OG  SER L  81      33.630  19.649  56.562  1.00 46.15           O  
ATOM    615  C   SER L  81      36.450  17.675  55.244  1.00 49.00           C  
ATOM    616  O   SER L  81      37.650  17.910  55.124  1.00 49.14           O  
ATOM    617  N   ARG L  82      35.971  16.428  55.416  1.00 48.72           N  
ATOM    618  CA  ARG L  82      36.863  15.308  55.458  1.00 50.12           C  
ATOM    619  CB  ARG L  82      36.775  14.496  56.760  1.00 54.92           C  
ATOM    620  CG  ARG L  82      37.115  15.316  58.003  1.00 63.09           C  
ATOM    621  CD  ARG L  82      37.271  14.482  59.275  1.00 68.25           C  
ATOM    622  NE  ARG L  82      36.007  13.724  59.491  1.00 74.33           N  
ATOM    623  CZ  ARG L  82      35.647  13.348  60.752  1.00 76.77           C  
ATOM    624  NH1 ARG L  82      36.395  13.746  61.823  1.00 76.61           N1+
ATOM    625  NH2 ARG L  82      34.536  12.579  60.945  1.00 77.84           N  
ATOM    626  C   ARG L  82      36.414  14.414  54.363  1.00 48.23           C  
ATOM    627  O   ARG L  82      35.307  13.882  54.394  1.00 46.70           O  
ATOM    628  N   VAL L  83      37.285  14.206  53.366  1.00 46.82           N  
ATOM    629  CA  VAL L  83      36.866  13.451  52.232  1.00 43.57           C  
ATOM    630  CB  VAL L  83      37.778  13.616  51.049  1.00 41.53           C  
ATOM    631  CG1 VAL L  83      38.895  12.564  51.112  1.00 39.37           C  
ATOM    632  CG2 VAL L  83      36.937  13.610  49.766  1.00 38.44           C  
ATOM    633  C   VAL L  83      36.821  12.006  52.606  1.00 44.89           C  
ATOM    634  O   VAL L  83      37.679  11.500  53.329  1.00 48.35           O  
ATOM    635  N   GLU L  84      35.779  11.303  52.128  1.00 43.97           N  
ATOM    636  CA  GLU L  84      35.654   9.903  52.386  1.00 46.78           C  
ATOM    637  CB  GLU L  84      34.347   9.506  53.094  1.00 48.31           C  
ATOM    638  CG  GLU L  84      34.298  10.002  54.541  1.00 51.16           C  
ATOM    639  CD  GLU L  84      32.979   9.559  55.153  1.00 53.19           C  
ATOM    640  OE1 GLU L  84      32.256   8.770  54.489  0.80 56.09           O  
ATOM    641  OE2 GLU L  84      32.678  10.001  56.293  0.80 54.34           O1-
ATOM    642  C   GLU L  84      35.700   9.233  51.053  1.00 45.24           C  
ATOM    643  O   GLU L  84      35.719   9.897  50.019  1.00 45.54           O  
ATOM    644  N   ALA L  85      35.745   7.890  51.051  1.00 43.96           N  
ATOM    645  CA  ALA L  85      35.850   7.126  49.841  1.00 43.67           C  
ATOM    646  CB  ALA L  85      35.944   5.612  50.101  1.00 43.61           C  
ATOM    647  C   ALA L  85      34.649   7.365  48.975  1.00 42.55           C  
ATOM    648  O   ALA L  85      34.765   7.444  47.753  1.00 41.47           O  
ATOM    649  N   GLU L  86      33.456   7.496  49.582  1.00 43.87           N  
ATOM    650  CA  GLU L  86      32.244   7.645  48.826  1.00 42.27           C  
ATOM    651  CB  GLU L  86      30.960   7.637  49.677  1.00 45.78           C  
ATOM    652  CG  GLU L  86      30.814   8.812  50.644  1.00 53.38           C  
ATOM    653  CD  GLU L  86      29.465   8.666  51.337  1.00 57.40           C  
ATOM    654  OE1 GLU L  86      28.757   7.667  51.040  1.00 57.69           O  
ATOM    655  OE2 GLU L  86      29.122   9.546  52.170  1.00 60.05           O1-
ATOM    656  C   GLU L  86      32.272   8.926  48.045  1.00 39.61           C  
ATOM    657  O   GLU L  86      31.568   9.059  47.049  1.00 40.38           O  
ATOM    658  N   ASP L  87      33.048   9.919  48.507  1.00 35.93           N  
ATOM    659  CA  ASP L  87      33.143  11.234  47.929  1.00 34.32           C  
ATOM    660  CB  ASP L  87      33.955  12.193  48.817  1.00 34.45           C  
ATOM    661  CG  ASP L  87      33.180  12.388  50.114  1.00 36.50           C  
ATOM    662  OD1 ASP L  87      32.017  11.910  50.189  1.00 39.81           O  
ATOM    663  OD2 ASP L  87      33.738  13.022  51.048  1.00 38.19           O1-
ATOM    664  C   ASP L  87      33.788  11.222  46.569  1.00 33.00           C  
ATOM    665  O   ASP L  87      33.616  12.164  45.796  1.00 32.36           O  
ATOM    666  N   LEU L  88      34.593  10.195  46.245  1.00 33.28           N  
ATOM    667  CA  LEU L  88      35.287  10.188  44.985  1.00 33.07           C  
ATOM    668  CB  LEU L  88      36.187   8.948  44.817  1.00 33.94           C  
ATOM    669  CG  LEU L  88      37.300   8.850  45.882  1.00 35.38           C  
ATOM    670  CD1 LEU L  88      38.169   7.601  45.680  1.00 36.41           C  
ATOM    671  CD2 LEU L  88      38.141  10.133  45.947  1.00 31.96           C  
ATOM    672  C   LEU L  88      34.289  10.203  43.864  1.00 31.95           C  
ATOM    673  O   LEU L  88      33.262   9.527  43.912  1.00 32.51           O  
ATOM    674  N   GLY L  89      34.574  11.002  42.810  1.00 30.43           N  
ATOM    675  CA  GLY L  89      33.680  11.096  41.688  1.00 27.33           C  
ATOM    676  C   GLY L  89      33.957  12.393  40.992  1.00 28.28           C  
ATOM    677  O   GLY L  89      34.980  13.032  41.226  1.00 30.97           O  
ATOM    678  N   ILE L  90      33.035  12.819  40.105  1.00 25.90           N  
ATOM    679  CA  ILE L  90      33.223  14.050  39.396  1.00 24.48           C  
ATOM    680  CB  ILE L  90      33.028  13.907  37.916  1.00 25.65           C  
ATOM    681  CG1 ILE L  90      34.035  12.892  37.349  1.00 23.12           C  
ATOM    682  CG2 ILE L  90      33.142  15.300  37.280  1.00 22.57           C  
ATOM    683  CD1 ILE L  90      33.732  12.465  35.914  1.00 36.77           C  
ATOM    684  C   ILE L  90      32.189  15.005  39.904  1.00 22.84           C  
ATOM    685  O   ILE L  90      31.010  14.667  39.988  1.00 24.51           O  
ATOM    686  N   TYR L  91      32.619  16.228  40.275  1.00 22.59           N  
ATOM    687  CA  TYR L  91      31.732  17.222  40.813  1.00 21.32           C  
ATOM    688  CB  TYR L  91      32.328  17.989  42.010  1.00 23.19           C  
ATOM    689  CG  TYR L  91      32.433  17.065  43.178  1.00 23.47           C  
ATOM    690  CD1 TYR L  91      31.379  16.933  44.052  1.00 23.02           C  
ATOM    691  CD2 TYR L  91      33.575  16.331  43.404  1.00 22.36           C  
ATOM    692  CE1 TYR L  91      31.460  16.087  45.133  1.00 23.36           C  
ATOM    693  CE2 TYR L  91      33.664  15.482  44.483  1.00 22.82           C  
ATOM    694  CZ  TYR L  91      32.605  15.360  45.351  1.00 24.11           C  
ATOM    695  OH  TYR L  91      32.690  14.491  46.460  1.00 24.94           O  
ATOM    696  C   TYR L  91      31.457  18.231  39.743  1.00 22.45           C  
ATOM    697  O   TYR L  91      32.364  18.626  39.012  1.00 23.25           O  
ATOM    698  N   TYR L  92      30.179  18.651  39.598  1.00 21.37           N  
ATOM    699  CA  TYR L  92      29.871  19.634  38.596  1.00 22.18           C  
ATOM    700  CB  TYR L  92      28.910  19.188  37.477  1.00 21.87           C  
ATOM    701  CG  TYR L  92      29.367  17.955  36.777  1.00 20.67           C  
ATOM    702  CD1 TYR L  92      30.424  17.959  35.900  1.00 20.14           C  
ATOM    703  CD2 TYR L  92      28.719  16.770  37.019  1.00 20.95           C  
ATOM    704  CE1 TYR L  92      30.819  16.804  35.266  1.00 21.26           C  
ATOM    705  CE2 TYR L  92      29.107  15.613  36.387  1.00 21.80           C  
ATOM    706  CZ  TYR L  92      30.160  15.627  35.506  1.00 21.16           C  
ATOM    707  OH  TYR L  92      30.568  14.446  34.851  1.00 29.85           O  
ATOM    708  C   TYR L  92      29.092  20.737  39.243  1.00 22.67           C  
ATOM    709  O   TYR L  92      28.267  20.497  40.122  1.00 23.58           O  
ATOM    710  N   CYS L  93      29.341  21.990  38.812  1.00 24.77           N  
ATOM    711  CA  CYS L  93      28.543  23.094  39.262  1.00 25.23           C  
ATOM    712  CB  CYS L  93      29.352  24.376  39.589  1.00 27.24           C  
ATOM    713  SG  CYS L  93      30.414  24.958  38.229  1.00 32.57           S  
ATOM    714  C   CYS L  93      27.598  23.371  38.133  1.00 24.77           C  
ATOM    715  O   CYS L  93      27.902  23.080  36.977  1.00 24.14           O  
ATOM    716  N   PHE L  94      26.398  23.901  38.445  1.00 25.22           N  
ATOM    717  CA  PHE L  94      25.408  24.124  37.431  1.00 22.47           C  
ATOM    718  CB  PHE L  94      24.368  22.985  37.463  1.00 23.14           C  
ATOM    719  CG  PHE L  94      23.191  23.236  36.587  1.00 28.29           C  
ATOM    720  CD1 PHE L  94      23.295  23.219  35.217  1.00 29.00           C  
ATOM    721  CD2 PHE L  94      21.956  23.443  37.155  1.00 27.95           C  
ATOM    722  CE1 PHE L  94      22.186  23.436  34.434  1.00 29.52           C  
ATOM    723  CE2 PHE L  94      20.844  23.657  36.380  1.00 29.60           C  
ATOM    724  CZ  PHE L  94      20.959  23.655  35.015  1.00 29.22           C  
ATOM    725  C   PHE L  94      24.737  25.434  37.705  1.00 22.51           C  
ATOM    726  O   PHE L  94      24.544  25.803  38.862  1.00 24.41           O  
ATOM    727  N   GLN L  95      24.391  26.184  36.632  1.00 24.38           N  
ATOM    728  CA  GLN L  95      23.708  27.439  36.810  1.00 26.44           C  
ATOM    729  CB  GLN L  95      24.475  28.668  36.277  1.00 25.98           C  
ATOM    730  CG  GLN L  95      24.623  28.735  34.755  1.00 27.52           C  
ATOM    731  CD  GLN L  95      23.457  29.541  34.200  1.00 29.63           C  
ATOM    732  OE1 GLN L  95      22.936  30.438  34.859  1.00 28.60           O  
ATOM    733  NE2 GLN L  95      23.030  29.207  32.952  1.00 27.36           N  
ATOM    734  C   GLN L  95      22.399  27.351  36.085  1.00 26.87           C  
ATOM    735  O   GLN L  95      22.338  27.136  34.878  1.00 26.78           O  
ATOM    736  N   GLY L  96      21.344  27.383  36.915  1.00 53.10           N  
ATOM    737  CA  GLY L  96      19.949  27.393  36.599  1.00 53.96           C  
ATOM    738  C   GLY L  96      19.462  28.758  36.211  1.00 57.42           C  
ATOM    739  O   GLY L  96      18.399  28.904  35.618  1.00 57.81           O  
ATOM    740  N   SER L  97      20.175  29.805  36.646  1.00 61.17           N  
ATOM    741  CA  SER L  97      19.713  31.155  36.572  1.00 66.57           C  
ATOM    742  CB  SER L  97      20.683  32.087  37.292  1.00 68.70           C  
ATOM    743  OG  SER L  97      20.792  31.630  38.633  1.00 68.81           O  
ATOM    744  C   SER L  97      19.438  31.670  35.193  1.00 68.36           C  
ATOM    745  O   SER L  97      18.396  32.286  34.979  1.00 71.28           O  
ATOM    746  N   LEU L  98      20.339  31.464  34.220  1.00 68.02           N  
ATOM    747  CA  LEU L  98      20.081  32.003  32.913  1.00 71.15           C  
ATOM    748  CB  LEU L  98      21.196  32.921  32.375  1.00 75.59           C  
ATOM    749  CG  LEU L  98      21.326  34.252  33.137  1.00 83.25           C  
ATOM    750  CD1 LEU L  98      20.057  35.107  32.981  1.00110.50           C  
ATOM    751  CD2 LEU L  98      21.720  34.028  34.606  1.00 84.19           C  
ATOM    752  C   LEU L  98      19.911  30.892  31.941  1.00 69.18           C  
ATOM    753  O   LEU L  98      20.367  29.771  32.165  1.00 67.74           O  
ATOM    754  N   VAL L  99      19.206  31.192  30.833  1.00 71.14           N  
ATOM    755  CA  VAL L  99      19.014  30.218  29.800  1.00 71.12           C  
ATOM    756  CB  VAL L  99      17.692  30.358  29.100  1.00 73.39           C  
ATOM    757  CG1 VAL L  99      17.628  29.351  27.940  1.00 72.84           C  
ATOM    758  CG2 VAL L  99      16.568  30.199  30.138  1.00 71.83           C  
ATOM    759  C   VAL L  99      20.072  30.495  28.785  1.00 71.29           C  
ATOM    760  O   VAL L  99      20.359  31.656  28.499  1.00 76.14           O  
ATOM    761  N   PRO L 100      20.696  29.481  28.249  1.00 66.70           N  
ATOM    762  CA  PRO L 100      20.422  28.134  28.670  1.00 59.89           C  
ATOM    763  CD  PRO L 100      21.050  29.545  26.840  1.00 67.52           C  
ATOM    764  CB  PRO L 100      20.883  27.228  27.531  1.00 59.58           C  
ATOM    765  CG  PRO L 100      20.815  28.132  26.290  1.00 65.22           C  
ATOM    766  C   PRO L 100      21.151  27.852  29.946  1.00 56.52           C  
ATOM    767  O   PRO L 100      22.112  28.559  30.247  1.00 58.03           O  
ATOM    768  N   PRO L 101      20.726  26.870  30.691  1.00 52.16           N  
ATOM    769  CA  PRO L 101      21.446  26.525  31.884  1.00 50.49           C  
ATOM    770  CD  PRO L 101      19.305  26.582  30.810  1.00 51.08           C  
ATOM    771  CB  PRO L 101      20.509  25.641  32.699  1.00 48.20           C  
ATOM    772  CG  PRO L 101      19.106  26.091  32.254  1.00 47.68           C  
ATOM    773  C   PRO L 101      22.702  25.842  31.447  1.00 49.29           C  
ATOM    774  O   PRO L 101      22.696  25.199  30.399  1.00 49.64           O  
ATOM    775  N   THR L 102      23.790  25.965  32.224  1.00 22.48           N  
ATOM    776  CA  THR L 102      25.035  25.387  31.823  1.00 25.34           C  
ATOM    777  CB  THR L 102      25.985  26.395  31.250  1.00 28.67           C  
ATOM    778  OG1 THR L 102      26.202  27.443  32.183  1.00 30.46           O  
ATOM    779  CG2 THR L 102      25.392  26.954  29.945  1.00 29.90           C  
ATOM    780  C   THR L 102      25.690  24.735  32.995  1.00 25.85           C  
ATOM    781  O   THR L 102      25.407  25.050  34.150  1.00 26.65           O  
ATOM    782  N   PHE L 103      26.596  23.782  32.699  1.00 24.34           N  
ATOM    783  CA  PHE L 103      27.310  23.059  33.709  1.00 23.44           C  
ATOM    784  CB  PHE L 103      27.280  21.526  33.538  1.00 19.32           C  
ATOM    785  CG  PHE L 103      25.920  20.972  33.801  1.00 20.75           C  
ATOM    786  CD1 PHE L 103      24.956  20.932  32.824  1.00 18.48           C  
ATOM    787  CD2 PHE L 103      25.612  20.463  35.038  1.00 19.42           C  
ATOM    788  CE1 PHE L 103      23.710  20.407  33.082  1.00 19.05           C  
ATOM    789  CE2 PHE L 103      24.371  19.938  35.301  1.00 20.87           C  
ATOM    790  CZ  PHE L 103      23.409  19.909  34.323  1.00 19.00           C  
ATOM    791  C   PHE L 103      28.753  23.419  33.579  1.00 24.95           C  
ATOM    792  O   PHE L 103      29.194  23.931  32.551  1.00 24.80           O  
ATOM    793  N   GLY L 104      29.524  23.184  34.657  1.00 23.36           N  
ATOM    794  CA  GLY L 104      30.935  23.429  34.619  1.00 25.43           C  
ATOM    795  C   GLY L 104      31.566  22.215  34.014  1.00 24.81           C  
ATOM    796  O   GLY L 104      30.913  21.193  33.820  1.00 24.68           O  
ATOM    797  N   ALA L 105      32.881  22.298  33.738  1.00 27.81           N  
ATOM    798  CA  ALA L 105      33.633  21.250  33.109  1.00 30.30           C  
ATOM    799  CB  ALA L 105      35.106  21.631  32.878  1.00 41.74           C  
ATOM    800  C   ALA L 105      33.619  20.030  33.976  1.00 28.17           C  
ATOM    801  O   ALA L 105      33.575  18.910  33.469  1.00 29.43           O  
ATOM    802  N   GLY L 106      33.668  20.213  35.310  1.00 27.41           N  
ATOM    803  CA  GLY L 106      33.676  19.080  36.194  1.00 27.09           C  
ATOM    804  C   GLY L 106      35.017  18.990  36.849  1.00 27.23           C  
ATOM    805  O   GLY L 106      36.019  19.480  36.328  1.00 29.94           O  
ATOM    806  N   THR L 107      35.054  18.378  38.051  1.00 28.80           N  
ATOM    807  CA  THR L 107      36.291  18.209  38.756  1.00 29.70           C  
ATOM    808  CB  THR L 107      36.404  19.078  39.976  1.00 30.58           C  
ATOM    809  OG1 THR L 107      36.291  20.444  39.606  1.00 28.57           O  
ATOM    810  CG2 THR L 107      37.762  18.828  40.655  1.00 29.65           C  
ATOM    811  C   THR L 107      36.361  16.785  39.202  1.00 30.57           C  
ATOM    812  O   THR L 107      35.429  16.263  39.813  1.00 29.59           O  
ATOM    813  N   LYS L 108      37.492  16.116  38.913  1.00 31.67           N  
ATOM    814  CA  LYS L 108      37.619  14.739  39.277  1.00 33.27           C  
ATOM    815  CB  LYS L 108      38.448  13.931  38.265  1.00 34.70           C  
ATOM    816  CG  LYS L 108      38.461  12.423  38.516  1.00 38.77           C  
ATOM    817  CD  LYS L 108      38.998  11.632  37.324  1.00 42.22           C  
ATOM    818  CE  LYS L 108      39.054  10.122  37.559  1.00 46.15           C  
ATOM    819  NZ  LYS L 108      37.716   9.531  37.340  1.00 45.42           N1+
ATOM    820  C   LYS L 108      38.314  14.689  40.592  1.00 33.51           C  
ATOM    821  O   LYS L 108      39.445  15.149  40.741  1.00 33.26           O  
ATOM    822  N   LEU L 109      37.632  14.120  41.596  1.00 32.57           N  
ATOM    823  CA  LEU L 109      38.216  14.042  42.894  1.00 32.59           C  
ATOM    824  CB  LEU L 109      37.155  14.281  43.985  1.00 30.81           C  
ATOM    825  CG  LEU L 109      37.708  14.554  45.391  1.00 32.28           C  
ATOM    826  CD1 LEU L 109      36.583  14.761  46.413  1.00 31.79           C  
ATOM    827  CD2 LEU L 109      38.695  13.469  45.819  0.80 31.37           C  
ATOM    828  C   LEU L 109      38.742  12.643  42.983  1.00 33.68           C  
ATOM    829  O   LEU L 109      37.977  11.682  43.059  1.00 33.06           O  
ATOM    830  N   GLU L 110      40.079  12.491  42.943  1.00 35.34           N  
ATOM    831  CA  GLU L 110      40.667  11.185  42.976  1.00 37.76           C  
ATOM    832  CB  GLU L 110      41.393  10.815  41.667  1.00 39.22           C  
ATOM    833  CG  GLU L 110      42.362  11.882  41.155  1.00 42.21           C  
ATOM    834  CD  GLU L 110      42.894  11.414  39.808  1.00 46.31           C  
ATOM    835  OE1 GLU L 110      43.526  10.326  39.773  1.00 49.34           O  
ATOM    836  OE2 GLU L 110      42.673  12.130  38.796  1.00 43.68           O1-
ATOM    837  C   GLU L 110      41.606  11.124  44.137  1.00 38.80           C  
ATOM    838  O   GLU L 110      42.032  12.149  44.665  1.00 39.11           O  
ATOM    839  N   LEU L 111      41.910   9.894  44.591  1.00 39.71           N  
ATOM    840  CA  LEU L 111      42.731   9.689  45.748  1.00 38.29           C  
ATOM    841  CB  LEU L 111      42.526   8.284  46.340  1.00 39.25           C  
ATOM    842  CG  LEU L 111      43.209   8.044  47.694  1.00 66.49           C  
ATOM    843  CD1 LEU L 111      42.605   8.939  48.788  1.00 40.24           C  
ATOM    844  CD2 LEU L 111      43.174   6.554  48.066  1.00 66.83           C  
ATOM    845  C   LEU L 111      44.173   9.850  45.369  1.00 39.39           C  
ATOM    846  O   LEU L 111      44.596   9.443  44.287  1.00 40.72           O  
ATOM    847  N   LYS L 112      44.973  10.457  46.270  1.00 38.83           N  
ATOM    848  CA  LYS L 112      46.367  10.666  46.008  1.00 40.33           C  
ATOM    849  CB  LYS L 112      47.010  11.685  46.966  1.00 41.15           C  
ATOM    850  CG  LYS L 112      46.464  13.104  46.794  1.00 41.62           C  
ATOM    851  CD  LYS L 112      46.818  14.050  47.944  1.00 42.50           C  
ATOM    852  CE  LYS L 112      48.288  14.464  47.972  1.00 46.41           C  
ATOM    853  NZ  LYS L 112      48.522  15.403  49.091  1.00 47.20           N1+
ATOM    854  C   LYS L 112      47.073   9.332  46.207  1.00 40.39           C  
ATOM    855  O   LYS L 112      47.032   8.808  47.352  1.00 41.55           O  
ATOM    856  OXT LYS L 112      47.665   8.820  45.218  1.00  0.00           O1-
TER     857      LYS L 112 
ATOM    858  N   GLN H 113       9.074   6.050  46.619  1.00 57.47           N1+
ATOM    859  CA  GLN H 113       9.991   7.183  46.350  1.00 57.20           C  
ATOM    860  CB  GLN H 113      11.461   6.760  46.433  1.00 61.77           C  
ATOM    861  CG  GLN H 113      11.952   6.333  47.808  1.00 67.46           C  
ATOM    862  CD  GLN H 113      13.432   6.040  47.629  1.00 71.26           C  
ATOM    863  OE1 GLN H 113      14.209   6.923  47.266  1.00 72.38           O  
ATOM    864  NE2 GLN H 113      13.836   4.766  47.868  1.00 91.62           N  
ATOM    865  C   GLN H 113       9.818   7.703  44.968  1.00 54.02           C  
ATOM    866  O   GLN H 113       9.124   7.107  44.146  1.00 53.57           O  
ATOM    867  N   VAL H 114      10.469   8.847  44.688  1.00 45.51           N  
ATOM    868  CA  VAL H 114      10.400   9.429  43.383  1.00 40.56           C  
ATOM    869  CB  VAL H 114      10.852  10.861  43.346  1.00 39.29           C  
ATOM    870  CG1 VAL H 114      10.902  11.331  41.884  1.00 38.00           C  
ATOM    871  CG2 VAL H 114       9.916  11.698  44.233  1.00 40.57           C  
ATOM    872  C   VAL H 114      11.330   8.651  42.526  1.00 40.52           C  
ATOM    873  O   VAL H 114      12.471   8.399  42.908  1.00 40.87           O  
ATOM    874  N   GLN H 115      10.857   8.245  41.334  1.00 38.39           N  
ATOM    875  CA  GLN H 115      11.709   7.462  40.498  1.00 39.75           C  
ATOM    876  CB  GLN H 115      11.478   5.960  40.715  1.00 43.49           C  
ATOM    877  CG  GLN H 115      12.508   5.052  40.054  1.00 49.66           C  
ATOM    878  CD  GLN H 115      12.243   3.646  40.569  1.00 54.28           C  
ATOM    879  OE1 GLN H 115      11.998   3.446  41.757  1.00 55.89           O  
ATOM    880  NE2 GLN H 115      12.282   2.644  39.652  1.00 54.95           N  
ATOM    881  C   GLN H 115      11.416   7.797  39.067  1.00 37.27           C  
ATOM    882  O   GLN H 115      10.264   7.965  38.670  1.00 37.71           O  
ATOM    883  N   LEU H 116      12.476   7.931  38.248  1.00 36.60           N  
ATOM    884  CA  LEU H 116      12.280   8.188  36.850  1.00 34.36           C  
ATOM    885  CB  LEU H 116      13.066   9.397  36.303  1.00 31.34           C  
ATOM    886  CG  LEU H 116      12.629  10.775  36.840  1.00 29.80           C  
ATOM    887  CD1 LEU H 116      11.173  11.084  36.470  1.00 29.72           C  
ATOM    888  CD2 LEU H 116      12.919  10.935  38.335  1.00 26.78           C  
ATOM    889  C   LEU H 116      12.792   6.997  36.094  1.00 35.49           C  
ATOM    890  O   LEU H 116      13.938   6.585  36.272  1.00 38.12           O  
ATOM    891  N   GLN H 117      11.955   6.404  35.218  1.00 34.35           N  
ATOM    892  CA  GLN H 117      12.437   5.279  34.466  1.00 33.66           C  
ATOM    893  CB  GLN H 117      11.543   4.030  34.547  1.00 36.48           C  
ATOM    894  CG  GLN H 117      11.567   3.392  35.936  1.00 41.49           C  
ATOM    895  CD  GLN H 117      10.695   2.148  35.922  1.00 48.87           C  
ATOM    896  OE1 GLN H 117      11.171   1.042  36.176  1.00 51.61           O  
ATOM    897  NE2 GLN H 117       9.383   2.327  35.620  1.00 48.45           N  
ATOM    898  C   GLN H 117      12.569   5.676  33.028  1.00 30.54           C  
ATOM    899  O   GLN H 117      11.623   6.148  32.401  1.00 30.99           O  
ATOM    900  N   GLN H 118      13.777   5.471  32.471  1.00 29.27           N  
ATOM    901  CA  GLN H 118      14.061   5.841  31.116  1.00 27.78           C  
ATOM    902  CB  GLN H 118      15.387   6.604  30.937  1.00 25.57           C  
ATOM    903  CG  GLN H 118      15.366   8.003  31.556  1.00 25.68           C  
ATOM    904  CD  GLN H 118      16.712   8.667  31.304  1.00 23.74           C  
ATOM    905  OE1 GLN H 118      17.494   8.885  32.227  1.00 26.22           O  
ATOM    906  NE2 GLN H 118      16.990   9.002  30.015  1.00 24.28           N  
ATOM    907  C   GLN H 118      14.124   4.612  30.267  1.00 29.06           C  
ATOM    908  O   GLN H 118      14.361   3.503  30.743  1.00 32.42           O  
ATOM    909  N   SER H 119      13.916   4.814  28.954  1.00 29.37           N  
ATOM    910  CA  SER H 119      13.839   3.763  27.983  1.00 31.63           C  
ATOM    911  CB  SER H 119      13.336   4.287  26.630  1.00 30.75           C  
ATOM    912  OG  SER H 119      13.269   3.235  25.686  1.00 35.15           O  
ATOM    913  C   SER H 119      15.194   3.158  27.798  1.00 33.80           C  
ATOM    914  O   SER H 119      16.205   3.749  28.162  1.00 33.37           O  
ATOM    915  N   GLY H 120      15.243   1.950  27.202  1.00 33.91           N  
ATOM    916  CA  GLY H 120      16.472   1.226  27.045  1.00 33.29           C  
ATOM    917  C   GLY H 120      17.327   1.883  26.008  1.00 32.55           C  
ATOM    918  O   GLY H 120      16.915   2.795  25.293  1.00 33.52           O  
ATOM    919  N   PRO H 121      18.539   1.400  25.943  1.00 33.87           N  
ATOM    920  CA  PRO H 121      19.549   1.901  25.048  1.00 34.19           C  
ATOM    921  CD  PRO H 121      18.849   0.063  26.422  1.00 36.10           C  
ATOM    922  CB  PRO H 121      20.766   1.012  25.284  1.00 34.73           C  
ATOM    923  CG  PRO H 121      20.138  -0.336  25.684  1.00 35.81           C  
ATOM    924  C   PRO H 121      19.082   1.787  23.633  1.00 35.50           C  
ATOM    925  O   PRO H 121      18.345   0.855  23.314  1.00 38.36           O  
ATOM    926  N   GLU H 122      19.496   2.728  22.762  1.00 33.56           N  
ATOM    927  CA  GLU H 122      19.067   2.629  21.402  1.00 35.73           C  
ATOM    928  CB  GLU H 122      18.066   3.716  20.994  1.00 36.75           C  
ATOM    929  CG  GLU H 122      16.735   3.539  21.718  1.00 41.84           C  
ATOM    930  CD  GLU H 122      15.752   4.552  21.177  1.00 46.68           C  
ATOM    931  OE1 GLU H 122      16.181   5.443  20.397  1.00 46.42           O  
ATOM    932  OE2 GLU H 122      14.550   4.444  21.537  1.00 49.37           O1-
ATOM    933  C   GLU H 122      20.252   2.725  20.501  1.00 37.08           C  
ATOM    934  O   GLU H 122      21.136   3.560  20.679  1.00 37.82           O  
ATOM    935  N   ASP H 123      20.299   1.823  19.505  1.00 38.89           N  
ATOM    936  CA  ASP H 123      21.341   1.841  18.524  1.00 41.46           C  
ATOM    937  CB  ASP H 123      21.978   0.459  18.293  1.00 44.63           C  
ATOM    938  CG  ASP H 123      22.682   0.020  19.572  1.00 48.93           C  
ATOM    939  OD1 ASP H 123      22.814   0.857  20.503  1.00 73.93           O  
ATOM    940  OD2 ASP H 123      23.098  -1.168  19.633  1.00 79.29           O1-
ATOM    941  C   ASP H 123      20.657   2.226  17.249  1.00 40.43           C  
ATOM    942  O   ASP H 123      19.790   1.498  16.767  1.00 43.74           O  
ATOM    943  N   VAL H 124      21.014   3.392  16.672  1.00 39.30           N  
ATOM    944  CA  VAL H 124      20.342   3.825  15.480  1.00 40.22           C  
ATOM    945  CB  VAL H 124      19.424   4.990  15.710  1.00 38.27           C  
ATOM    946  CG1 VAL H 124      18.213   4.518  16.530  1.00 36.84           C  
ATOM    947  CG2 VAL H 124      20.226   6.092  16.420  1.00 36.50           C  
ATOM    948  C   VAL H 124      21.345   4.242  14.446  1.00 42.37           C  
ATOM    949  O   VAL H 124      22.503   4.521  14.753  1.00 43.41           O  
ATOM    950  N   LYS H 125      20.904   4.256  13.167  1.00 43.35           N  
ATOM    951  CA  LYS H 125      21.728   4.652  12.057  1.00 44.53           C  
ATOM    952  CB  LYS H 125      21.247   4.155  10.682  1.00 47.63           C  
ATOM    953  CG  LYS H 125      21.259   2.638  10.529  1.00 52.04           C  
ATOM    954  CD  LYS H 125      20.169   1.954  11.347  1.00 55.67           C  
ATOM    955  CE  LYS H 125      20.278   0.434  11.330  1.00 57.98           C  
ATOM    956  NZ  LYS H 125      21.437   0.010  12.142  1.00 60.20           N1+
ATOM    957  C   LYS H 125      21.684   6.141  11.974  1.00 41.20           C  
ATOM    958  O   LYS H 125      20.783   6.786  12.507  1.00 41.98           O  
ATOM    959  N   PRO H 126      22.652   6.703  11.309  1.00 39.38           N  
ATOM    960  CA  PRO H 126      22.674   8.128  11.175  1.00 40.63           C  
ATOM    961  CD  PRO H 126      23.989   6.133  11.296  1.00 42.39           C  
ATOM    962  CB  PRO H 126      24.060   8.473  10.635  1.00 39.78           C  
ATOM    963  CG  PRO H 126      24.945   7.332  11.170  1.00 40.39           C  
ATOM    964  C   PRO H 126      21.548   8.569  10.299  1.00 41.90           C  
ATOM    965  O   PRO H 126      21.153   7.815   9.412  1.00 45.72           O  
ATOM    966  N   GLY H 127      20.999   9.774  10.550  1.00 40.69           N  
ATOM    967  CA  GLY H 127      19.945  10.301   9.733  1.00 36.65           C  
ATOM    968  C   GLY H 127      18.636   9.858  10.305  1.00 37.72           C  
ATOM    969  O   GLY H 127      17.580  10.383   9.955  1.00 37.68           O  
ATOM    970  N   ALA H 128      18.684   8.875  11.219  1.00 37.42           N  
ATOM    971  CA  ALA H 128      17.501   8.331  11.821  1.00 37.81           C  
ATOM    972  CB  ALA H 128      17.697   6.917  12.394  1.00 38.62           C  
ATOM    973  C   ALA H 128      17.072   9.214  12.948  1.00 37.36           C  
ATOM    974  O   ALA H 128      17.741  10.187  13.292  1.00 37.86           O  
ATOM    975  N   SER H 129      15.891   8.903  13.520  1.00 37.09           N  
ATOM    976  CA  SER H 129      15.371   9.642  14.634  1.00 35.39           C  
ATOM    977  CB  SER H 129      13.992  10.272  14.370  1.00 34.54           C  
ATOM    978  OG  SER H 129      14.080  11.256  13.350  1.00 40.24           O  
ATOM    979  C   SER H 129      15.183   8.672  15.757  1.00 33.83           C  
ATOM    980  O   SER H 129      15.044   7.470  15.532  1.00 33.34           O  
ATOM    981  N   VAL H 130      15.210   9.171  17.010  1.00 29.76           N  
ATOM    982  CA  VAL H 130      14.990   8.306  18.135  1.00 28.18           C  
ATOM    983  CB  VAL H 130      16.205   8.024  18.974  1.00 28.49           C  
ATOM    984  CG1 VAL H 130      17.299   7.401  18.103  1.00 26.14           C  
ATOM    985  CG2 VAL H 130      16.618   9.307  19.706  1.00 28.84           C  
ATOM    986  C   VAL H 130      14.059   9.012  19.063  1.00 25.54           C  
ATOM    987  O   VAL H 130      13.995  10.240  19.086  1.00 26.07           O  
ATOM    988  N   LYS H 131      13.297   8.236  19.854  1.00 26.76           N  
ATOM    989  CA  LYS H 131      12.402   8.824  20.804  1.00 27.10           C  
ATOM    990  CB  LYS H 131      10.929   8.670  20.389  1.00 26.26           C  
ATOM    991  CG  LYS H 131       9.940   9.496  21.213  1.00 27.22           C  
ATOM    992  CD  LYS H 131       8.559   9.589  20.560  1.00 28.87           C  
ATOM    993  CE  LYS H 131       7.551  10.408  21.368  1.00 32.33           C  
ATOM    994  NZ  LYS H 131       6.248  10.446  20.668  1.00 36.72           N1+
ATOM    995  C   LYS H 131      12.605   8.077  22.081  1.00 28.27           C  
ATOM    996  O   LYS H 131      12.398   6.867  22.137  1.00 29.35           O  
ATOM    997  N   ILE H 132      13.006   8.787  23.152  1.00 26.97           N  
ATOM    998  CA  ILE H 132      13.241   8.135  24.405  1.00 25.64           C  
ATOM    999  CB  ILE H 132      14.633   8.346  24.931  1.00 26.88           C  
ATOM   1000  CG1 ILE H 132      14.902   9.839  25.169  1.00 29.74           C  
ATOM   1001  CG2 ILE H 132      15.616   7.688  23.948  1.00 32.64           C  
ATOM   1002  CD1 ILE H 132      16.247  10.113  25.840  1.00 29.97           C  
ATOM   1003  C   ILE H 132      12.253   8.681  25.381  1.00 23.89           C  
ATOM   1004  O   ILE H 132      11.782   9.810  25.243  1.00 23.98           O  
ATOM   1005  N   SER H 133      11.879   7.858  26.380  1.00 23.41           N  
ATOM   1006  CA  SER H 133      10.868   8.282  27.299  1.00 26.15           C  
ATOM   1007  CB  SER H 133       9.597   7.417  27.231  1.00 27.09           C  
ATOM   1008  OG  SER H 133       9.898   6.076  27.587  1.00 27.33           O  
ATOM   1009  C   SER H 133      11.386   8.209  28.696  1.00 26.90           C  
ATOM   1010  O   SER H 133      12.372   7.536  28.985  1.00 28.69           O  
ATOM   1011  N   CYS H 134      10.722   8.963  29.593  1.00 25.30           N  
ATOM   1012  CA  CYS H 134      11.055   8.992  30.984  1.00 26.83           C  
ATOM   1013  CB  CYS H 134      11.750  10.325  31.362  1.00 26.08           C  
ATOM   1014  SG  CYS H 134      12.236  10.494  33.107  1.00 28.76           S  
ATOM   1015  C   CYS H 134       9.744   8.864  31.705  1.00 26.89           C  
ATOM   1016  O   CYS H 134       8.889   9.742  31.608  1.00 28.36           O  
ATOM   1017  N   LYS H 135       9.538   7.744  32.429  1.00 28.11           N  
ATOM   1018  CA  LYS H 135       8.303   7.550  33.138  1.00 29.29           C  
ATOM   1019  CB  LYS H 135       7.824   6.094  33.251  1.00 33.69           C  
ATOM   1020  CG  LYS H 135       7.099   5.539  32.029  1.00 37.79           C  
ATOM   1021  CD  LYS H 135       6.879   4.028  32.116  1.00 41.86           C  
ATOM   1022  CE  LYS H 135       6.027   3.459  30.981  1.00 43.76           C  
ATOM   1023  NZ  LYS H 135       4.604   3.805  31.192  1.00 42.86           N1+
ATOM   1024  C   LYS H 135       8.521   7.980  34.543  1.00 29.91           C  
ATOM   1025  O   LYS H 135       9.478   7.567  35.194  1.00 30.90           O  
ATOM   1026  N   ALA H 136       7.610   8.815  35.060  1.00 29.19           N  
ATOM   1027  CA  ALA H 136       7.782   9.265  36.402  1.00 29.94           C  
ATOM   1028  CB  ALA H 136       7.568  10.778  36.577  1.00 30.29           C  
ATOM   1029  C   ALA H 136       6.770   8.569  37.240  1.00 33.01           C  
ATOM   1030  O   ALA H 136       5.630   8.356  36.827  1.00 36.51           O  
ATOM   1031  N   SER H 137       7.196   8.160  38.444  1.00 35.43           N  
ATOM   1032  CA  SER H 137       6.305   7.518  39.353  1.00 36.97           C  
ATOM   1033  CB  SER H 137       6.376   5.983  39.282  1.00 38.56           C  
ATOM   1034  OG  SER H 137       7.694   5.542  39.571  1.00 41.33           O  
ATOM   1035  C   SER H 137       6.721   7.936  40.724  1.00 37.63           C  
ATOM   1036  O   SER H 137       7.855   8.363  40.934  1.00 36.06           O  
ATOM   1037  N   GLY H 138       5.764   7.883  41.678  1.00 40.11           N  
ATOM   1038  CA  GLY H 138       6.025   8.184  43.057  1.00 41.84           C  
ATOM   1039  C   GLY H 138       5.655   9.599  43.395  1.00 41.95           C  
ATOM   1040  O   GLY H 138       5.569   9.942  44.573  1.00 44.64           O  
ATOM   1041  N   TYR H 139       5.420  10.468  42.392  1.00 39.38           N  
ATOM   1042  CA  TYR H 139       5.118  11.829  42.737  1.00 39.42           C  
ATOM   1043  CB  TYR H 139       6.369  12.718  42.779  1.00 41.16           C  
ATOM   1044  CG  TYR H 139       6.960  12.812  41.412  1.00 42.65           C  
ATOM   1045  CD1 TYR H 139       7.779  11.830  40.907  1.00 42.56           C  
ATOM   1046  CD2 TYR H 139       6.697  13.905  40.626  1.00 43.30           C  
ATOM   1047  CE1 TYR H 139       8.322  11.942  39.647  1.00 40.71           C  
ATOM   1048  CE2 TYR H 139       7.234  14.027  39.367  1.00 44.23           C  
ATOM   1049  CZ  TYR H 139       8.049  13.043  38.875  1.00 44.32           C  
ATOM   1050  OH  TYR H 139       8.605  13.163  37.585  1.00 44.77           O  
ATOM   1051  C   TYR H 139       4.160  12.406  41.737  1.00 40.43           C  
ATOM   1052  O   TYR H 139       3.806  11.761  40.750  1.00 40.00           O  
ATOM   1053  N   THR H 140       3.692  13.649  41.993  1.00 39.64           N  
ATOM   1054  CA  THR H 140       2.775  14.301  41.100  1.00 40.31           C  
ATOM   1055  CB  THR H 140       2.105  15.494  41.720  1.00 40.63           C  
ATOM   1056  OG1 THR H 140       1.401  15.111  42.892  1.00 41.58           O  
ATOM   1057  CG2 THR H 140       1.135  16.104  40.693  1.00 39.13           C  
ATOM   1058  C   THR H 140       3.567  14.785  39.922  1.00 40.29           C  
ATOM   1059  O   THR H 140       4.361  15.719  40.017  1.00 40.55           O  
ATOM   1060  N   PHE H 141       3.307  14.175  38.756  1.00 39.89           N  
ATOM   1061  CA  PHE H 141       4.024  14.399  37.534  1.00 41.47           C  
ATOM   1062  CB  PHE H 141       3.470  13.496  36.412  1.00 42.51           C  
ATOM   1063  CG  PHE H 141       4.167  13.738  35.115  1.00 42.53           C  
ATOM   1064  CD1 PHE H 141       5.473  13.354  34.922  1.00 44.17           C  
ATOM   1065  CD2 PHE H 141       3.486  14.319  34.070  1.00 41.68           C  
ATOM   1066  CE1 PHE H 141       6.093  13.572  33.713  1.00 44.05           C  
ATOM   1067  CE2 PHE H 141       4.100  14.539  32.861  1.00 40.66           C  
ATOM   1068  CZ  PHE H 141       5.410  14.167  32.681  1.00 42.63           C  
ATOM   1069  C   PHE H 141       3.915  15.835  37.105  1.00 43.89           C  
ATOM   1070  O   PHE H 141       4.904  16.442  36.704  1.00 47.72           O  
ATOM   1071  N   THR H 142       2.706  16.412  37.192  1.00 43.30           N  
ATOM   1072  CA  THR H 142       2.404  17.744  36.742  1.00 46.41           C  
ATOM   1073  CB  THR H 142       0.929  18.014  36.677  1.00 46.55           C  
ATOM   1074  OG1 THR H 142       0.340  17.876  37.962  1.00 44.36           O  
ATOM   1075  CG2 THR H 142       0.292  17.024  35.684  1.00 44.23           C  
ATOM   1076  C   THR H 142       3.042  18.801  37.598  1.00 46.76           C  
ATOM   1077  O   THR H 142       3.206  19.938  37.164  1.00 46.13           O  
ATOM   1078  N   ASP H 143       3.357  18.487  38.861  1.00 45.04           N  
ATOM   1079  CA  ASP H 143       3.904  19.449  39.780  1.00 42.39           C  
ATOM   1080  CB  ASP H 143       3.973  18.937  41.228  1.00 43.84           C  
ATOM   1081  CG  ASP H 143       2.569  18.974  41.812  1.00 47.04           C  
ATOM   1082  OD1 ASP H 143       1.662  19.539  41.146  1.00 47.41           O  
ATOM   1083  OD2 ASP H 143       2.389  18.445  42.942  1.00 49.21           O1-
ATOM   1084  C   ASP H 143       5.288  19.917  39.416  1.00 41.00           C  
ATOM   1085  O   ASP H 143       5.683  20.998  39.851  1.00 39.65           O  
ATOM   1086  N   TYR H 144       6.087  19.132  38.658  1.00 39.22           N  
ATOM   1087  CA  TYR H 144       7.465  19.531  38.494  1.00 38.31           C  
ATOM   1088  CB  TYR H 144       8.411  18.496  39.113  1.00 40.14           C  
ATOM   1089  CG  TYR H 144       7.829  18.140  40.435  1.00 39.71           C  
ATOM   1090  CD1 TYR H 144       7.896  18.996  41.497  1.00 40.66           C  
ATOM   1091  CD2 TYR H 144       7.199  16.933  40.615  1.00 39.00           C  
ATOM   1092  CE1 TYR H 144       7.359  18.663  42.720  1.00 41.91           C  
ATOM   1093  CE2 TYR H 144       6.659  16.590  41.833  1.00 42.87           C  
ATOM   1094  CZ  TYR H 144       6.739  17.454  42.892  1.00 42.44           C  
ATOM   1095  OH  TYR H 144       6.188  17.103  44.143  1.00 42.45           O  
ATOM   1096  C   TYR H 144       7.844  19.569  37.034  1.00 40.52           C  
ATOM   1097  O   TYR H 144       7.232  18.893  36.211  1.00 45.00           O  
ATOM   1098  N   TYR H 145       8.884  20.376  36.693  1.00 23.74           N  
ATOM   1099  CA  TYR H 145       9.418  20.481  35.357  1.00 23.37           C  
ATOM   1100  CB  TYR H 145      10.382  21.669  35.177  1.00 21.92           C  
ATOM   1101  CG  TYR H 145       9.664  22.941  35.466  1.00 22.32           C  
ATOM   1102  CD1 TYR H 145       9.306  23.252  36.757  1.00 22.79           C  
ATOM   1103  CD2 TYR H 145       9.381  23.836  34.461  1.00 22.72           C  
ATOM   1104  CE1 TYR H 145       8.651  24.424  37.047  1.00 22.77           C  
ATOM   1105  CE2 TYR H 145       8.726  25.012  34.743  1.00 22.41           C  
ATOM   1106  CZ  TYR H 145       8.358  25.305  36.036  1.00 22.47           C  
ATOM   1107  OH  TYR H 145       7.685  26.509  36.330  1.00 24.43           O  
ATOM   1108  C   TYR H 145      10.263  19.270  35.116  1.00 22.15           C  
ATOM   1109  O   TYR H 145      10.831  18.708  36.052  1.00 22.61           O  
ATOM   1110  N   MET H 146      10.326  18.805  33.852  1.00 21.57           N  
ATOM   1111  CA  MET H 146      11.174  17.692  33.534  1.00 21.33           C  
ATOM   1112  CB  MET H 146      10.458  16.578  32.748  1.00 21.80           C  
ATOM   1113  CG  MET H 146      11.278  15.294  32.604  1.00 25.53           C  
ATOM   1114  SD  MET H 146      11.494  14.366  34.153  1.00 27.16           S  
ATOM   1115  CE  MET H 146       9.761  13.834  34.271  1.00 23.34           C  
ATOM   1116  C   MET H 146      12.273  18.238  32.673  1.00 20.86           C  
ATOM   1117  O   MET H 146      12.009  18.907  31.676  1.00 21.63           O  
ATOM   1118  N   ASN H 147      13.542  17.971  33.046  1.00 21.01           N  
ATOM   1119  CA  ASN H 147      14.670  18.485  32.317  1.00 19.05           C  
ATOM   1120  CB  ASN H 147      15.780  19.072  33.206  1.00 19.64           C  
ATOM   1121  CG  ASN H 147      15.296  20.351  33.867  1.00 18.57           C  
ATOM   1122  OD1 ASN H 147      14.755  21.244  33.219  1.00 25.24           O  
ATOM   1123  ND2 ASN H 147      15.506  20.448  35.206  1.00 26.01           N  
ATOM   1124  C   ASN H 147      15.327  17.354  31.592  1.00 17.61           C  
ATOM   1125  O   ASN H 147      15.216  16.192  31.982  1.00 19.16           O  
ATOM   1126  N   TRP H 148      16.018  17.678  30.480  1.00 17.09           N  
ATOM   1127  CA  TRP H 148      16.738  16.677  29.749  1.00 19.52           C  
ATOM   1128  CB  TRP H 148      16.155  16.410  28.354  1.00 18.31           C  
ATOM   1129  CG  TRP H 148      14.814  15.720  28.436  1.00 15.99           C  
ATOM   1130  CD2 TRP H 148      14.643  14.295  28.406  1.00 15.48           C  
ATOM   1131  CD1 TRP H 148      13.568  16.256  28.574  1.00 14.64           C  
ATOM   1132  NE1 TRP H 148      12.630  15.253  28.638  1.00 16.49           N  
ATOM   1133  CE2 TRP H 148      13.279  14.040  28.534  1.00 15.97           C  
ATOM   1134  CE3 TRP H 148      15.551  13.282  28.285  1.00 15.55           C  
ATOM   1135  CZ2 TRP H 148      12.798  12.761  28.543  1.00 15.39           C  
ATOM   1136  CZ3 TRP H 148      15.063  11.994  28.291  1.00 15.58           C  
ATOM   1137  CH2 TRP H 148      13.713  11.739  28.418  1.00 14.78           C  
ATOM   1138  C   TRP H 148      18.148  17.154  29.628  1.00 20.81           C  
ATOM   1139  O   TRP H 148      18.399  18.316  29.309  1.00 19.22           O  
ATOM   1140  N   VAL H 149      19.108  16.250  29.908  1.00 21.97           N  
ATOM   1141  CA  VAL H 149      20.498  16.596  29.881  1.00 23.72           C  
ATOM   1142  CB  VAL H 149      21.118  16.620  31.251  1.00 21.96           C  
ATOM   1143  CG1 VAL H 149      22.626  16.888  31.118  1.00 24.32           C  
ATOM   1144  CG2 VAL H 149      20.374  17.660  32.105  1.00 21.34           C  
ATOM   1145  C   VAL H 149      21.222  15.561  29.080  1.00 23.34           C  
ATOM   1146  O   VAL H 149      20.861  14.385  29.077  1.00 23.05           O  
ATOM   1147  N   LYS H 150      22.282  16.003  28.375  1.00 24.69           N  
ATOM   1148  CA  LYS H 150      23.069  15.154  27.527  1.00 23.94           C  
ATOM   1149  CB  LYS H 150      23.274  15.784  26.138  1.00 22.78           C  
ATOM   1150  CG  LYS H 150      24.145  14.983  25.172  1.00 20.66           C  
ATOM   1151  CD  LYS H 150      24.204  15.607  23.776  1.00 20.87           C  
ATOM   1152  CE  LYS H 150      25.306  15.028  22.887  1.00 28.14           C  
ATOM   1153  NZ  LYS H 150      25.448  15.839  21.658  1.00 31.93           N1+
ATOM   1154  C   LYS H 150      24.425  15.020  28.142  1.00 26.47           C  
ATOM   1155  O   LYS H 150      25.001  15.998  28.615  1.00 27.78           O  
ATOM   1156  N   GLN H 151      24.969  13.789  28.181  1.00 27.31           N  
ATOM   1157  CA  GLN H 151      26.295  13.633  28.702  1.00 31.57           C  
ATOM   1158  CB  GLN H 151      26.355  12.846  30.026  1.00 30.15           C  
ATOM   1159  CG  GLN H 151      27.775  12.686  30.577  1.00 33.03           C  
ATOM   1160  CD  GLN H 151      27.703  11.907  31.883  1.00 36.15           C  
ATOM   1161  OE1 GLN H 151      26.807  11.090  32.086  1.00 38.17           O  
ATOM   1162  NE2 GLN H 151      28.672  12.168  32.800  1.00 34.99           N  
ATOM   1163  C   GLN H 151      27.078  12.873  27.682  1.00 34.94           C  
ATOM   1164  O   GLN H 151      26.778  11.717  27.389  1.00 34.82           O  
ATOM   1165  N   SER H 152      28.108  13.519  27.103  1.00 38.11           N  
ATOM   1166  CA  SER H 152      28.913  12.865  26.114  1.00 42.43           C  
ATOM   1167  CB  SER H 152      29.636  13.841  25.177  0.80 42.08           C  
ATOM   1168  OG  SER H 152      28.683  14.559  24.410  1.00 40.72           O  
ATOM   1169  C   SER H 152      29.932  12.038  26.828  1.00 47.29           C  
ATOM   1170  O   SER H 152      30.368  12.378  27.926  1.00 49.22           O  
ATOM   1171  N   PRO H 153      30.345  10.974  26.197  1.00 51.63           N  
ATOM   1172  CA  PRO H 153      31.204  10.005  26.818  1.00 56.71           C  
ATOM   1173  CD  PRO H 153      30.479  10.962  24.750  1.00 63.93           C  
ATOM   1174  CB  PRO H 153      31.621   9.051  25.702  1.00 59.84           C  
ATOM   1175  CG  PRO H 153      31.603   9.953  24.457  1.00 61.07           C  
ATOM   1176  C   PRO H 153      32.395  10.582  27.504  1.00 58.09           C  
ATOM   1177  O   PRO H 153      33.214  11.236  26.863  1.00 55.81           O  
ATOM   1178  N   GLY H 154      32.498  10.332  28.821  1.00 59.13           N  
ATOM   1179  CA  GLY H 154      33.640  10.712  29.590  1.00 58.36           C  
ATOM   1180  C   GLY H 154      33.784  12.191  29.582  1.00 58.21           C  
ATOM   1181  O   GLY H 154      34.869  12.707  29.845  1.00 61.43           O  
ATOM   1182  N   LYS H 155      32.708  12.938  29.289  1.00 55.11           N  
ATOM   1183  CA  LYS H 155      32.963  14.340  29.282  1.00 53.68           C  
ATOM   1184  CB  LYS H 155      33.319  14.978  27.911  1.00 52.73           C  
ATOM   1185  CG  LYS H 155      32.215  15.156  26.863  1.00 55.63           C  
ATOM   1186  CD  LYS H 155      32.605  16.208  25.812  1.00 55.87           C  
ATOM   1187  CE  LYS H 155      31.495  16.598  24.830  1.00 57.24           C  
ATOM   1188  NZ  LYS H 155      31.522  15.708  23.649  1.00 54.22           N1+
ATOM   1189  C   LYS H 155      31.838  15.088  29.911  1.00 49.60           C  
ATOM   1190  O   LYS H 155      31.197  14.637  30.860  1.00 48.89           O  
ATOM   1191  N   GLY H 156      31.590  16.291  29.370  1.00 48.24           N  
ATOM   1192  CA  GLY H 156      30.706  17.237  29.963  1.00 41.98           C  
ATOM   1193  C   GLY H 156      29.260  16.921  29.813  1.00 38.77           C  
ATOM   1194  O   GLY H 156      28.836  15.991  29.129  1.00 35.83           O  
ATOM   1195  N   LEU H 157      28.470  17.757  30.514  1.00 32.72           N  
ATOM   1196  CA  LEU H 157      27.045  17.707  30.553  1.00 30.29           C  
ATOM   1197  CB  LEU H 157      26.479  17.793  31.983  1.00 25.19           C  
ATOM   1198  CG  LEU H 157      26.788  16.572  32.865  1.00 26.88           C  
ATOM   1199  CD1 LEU H 157      26.196  16.729  34.271  1.00 25.85           C  
ATOM   1200  CD2 LEU H 157      26.310  15.278  32.195  1.00 25.73           C  
ATOM   1201  C   LEU H 157      26.537  18.910  29.821  1.00 30.16           C  
ATOM   1202  O   LEU H 157      27.116  19.994  29.905  1.00 30.78           O  
ATOM   1203  N   GLU H 158      25.442  18.728  29.056  1.00 29.84           N  
ATOM   1204  CA  GLU H 158      24.838  19.812  28.336  1.00 28.36           C  
ATOM   1205  CB  GLU H 158      25.021  19.707  26.808  1.00 29.02           C  
ATOM   1206  CG  GLU H 158      26.480  19.868  26.366  1.00 30.99           C  
ATOM   1207  CD  GLU H 158      26.587  19.649  24.860  1.00 39.81           C  
ATOM   1208  OE1 GLU H 158      26.477  18.473  24.421  1.00 42.08           O  
ATOM   1209  OE2 GLU H 158      26.787  20.655  24.129  1.00 39.88           O1-
ATOM   1210  C   GLU H 158      23.371  19.762  28.628  1.00 26.05           C  
ATOM   1211  O   GLU H 158      22.789  18.687  28.768  1.00 24.63           O  
ATOM   1212  N   TRP H 159      22.734  20.946  28.729  1.00 23.47           N  
ATOM   1213  CA  TRP H 159      21.335  21.010  29.046  1.00 20.93           C  
ATOM   1214  CB  TRP H 159      20.992  22.208  29.953  1.00 20.09           C  
ATOM   1215  CG  TRP H 159      19.536  22.344  30.332  1.00 18.30           C  
ATOM   1216  CD2 TRP H 159      18.635  23.280  29.718  1.00 18.51           C  
ATOM   1217  CD1 TRP H 159      18.820  21.687  31.287  1.00 19.14           C  
ATOM   1218  NE1 TRP H 159      17.525  22.150  31.306  1.00 20.94           N  
ATOM   1219  CE2 TRP H 159      17.399  23.132  30.346  1.00 18.03           C  
ATOM   1220  CE3 TRP H 159      18.825  24.189  28.719  1.00 24.29           C  
ATOM   1221  CZ2 TRP H 159      16.325  23.897  29.979  1.00 22.41           C  
ATOM   1222  CZ3 TRP H 159      17.741  24.955  28.350  1.00 24.67           C  
ATOM   1223  CH2 TRP H 159      16.516  24.812  28.968  1.00 25.99           C  
ATOM   1224  C   TRP H 159      20.583  21.159  27.765  1.00 21.93           C  
ATOM   1225  O   TRP H 159      20.826  22.084  26.994  1.00 23.23           O  
ATOM   1226  N   ILE H 160      19.718  20.171  27.466  1.00 21.49           N  
ATOM   1227  CA  ILE H 160      18.902  20.169  26.285  1.00 20.07           C  
ATOM   1228  CB  ILE H 160      18.378  18.798  25.986  1.00 19.10           C  
ATOM   1229  CG1 ILE H 160      19.559  17.845  25.743  1.00 16.04           C  
ATOM   1230  CG2 ILE H 160      17.402  18.892  24.802  1.00 15.59           C  
ATOM   1231  CD1 ILE H 160      19.165  16.371  25.746  1.00 18.34           C  
ATOM   1232  C   ILE H 160      17.730  21.103  26.390  1.00 20.51           C  
ATOM   1233  O   ILE H 160      17.502  21.919  25.498  1.00 21.19           O  
ATOM   1234  N   GLY H 161      16.957  21.017  27.496  1.00 17.54           N  
ATOM   1235  CA  GLY H 161      15.777  21.833  27.609  1.00 16.45           C  
ATOM   1236  C   GLY H 161      14.894  21.241  28.671  1.00 17.90           C  
ATOM   1237  O   GLY H 161      15.254  20.266  29.331  1.00 18.10           O  
ATOM   1238  N   ASP H 162      13.703  21.843  28.880  1.00 18.29           N  
ATOM   1239  CA  ASP H 162      12.808  21.342  29.885  1.00 21.37           C  
ATOM   1240  CB  ASP H 162      12.943  22.054  31.251  1.00 21.09           C  
ATOM   1241  CG  ASP H 162      12.669  23.558  31.146  1.00 22.67           C  
ATOM   1242  OD1 ASP H 162      11.683  23.975  30.482  1.00 28.41           O  
ATOM   1243  OD2 ASP H 162      13.476  24.322  31.739  1.00 30.27           O1-
ATOM   1244  C   ASP H 162      11.398  21.478  29.413  1.00 21.81           C  
ATOM   1245  O   ASP H 162      11.112  22.185  28.447  1.00 24.05           O  
ATOM   1246  N   ILE H 163      10.481  20.747  30.071  1.00 22.33           N  
ATOM   1247  CA  ILE H 163       9.090  20.863  29.759  1.00 24.93           C  
ATOM   1248  CB  ILE H 163       8.573  19.743  28.902  1.00 23.53           C  
ATOM   1249  CG1 ILE H 163       7.108  20.001  28.516  1.00 23.76           C  
ATOM   1250  CG2 ILE H 163       8.825  18.410  29.624  1.00 22.98           C  
ATOM   1251  CD1 ILE H 163       6.609  19.093  27.396  1.00 24.70           C  
ATOM   1252  C   ILE H 163       8.343  20.855  31.053  1.00 25.65           C  
ATOM   1253  O   ILE H 163       8.706  20.142  31.984  1.00 26.65           O  
ATOM   1254  N   ASN H 164       7.290  21.686  31.153  1.00 27.81           N  
ATOM   1255  CA  ASN H 164       6.451  21.704  32.319  1.00 29.44           C  
ATOM   1256  CB  ASN H 164       5.957  23.125  32.664  1.00 30.89           C  
ATOM   1257  CG  ASN H 164       5.101  23.089  33.923  1.00 30.10           C  
ATOM   1258  OD1 ASN H 164       4.203  22.260  34.059  1.00 30.27           O  
ATOM   1259  ND2 ASN H 164       5.383  24.024  34.870  1.00 26.86           N  
ATOM   1260  C   ASN H 164       5.265  20.874  31.913  1.00 30.55           C  
ATOM   1261  O   ASN H 164       4.512  21.242  31.012  1.00 31.10           O  
ATOM   1262  N   PRO H 165       5.141  19.749  32.543  1.00 16.92           N  
ATOM   1263  CA  PRO H 165       4.159  18.777  32.158  1.00 19.37           C  
ATOM   1264  CD  PRO H 165       6.260  19.152  33.252  1.00 20.86           C  
ATOM   1265  CB  PRO H 165       4.453  17.546  33.010  1.00 23.42           C  
ATOM   1266  CG  PRO H 165       5.967  17.645  33.283  1.00 21.34           C  
ATOM   1267  C   PRO H 165       2.756  19.253  32.248  1.00 23.85           C  
ATOM   1268  O   PRO H 165       1.919  18.726  31.517  1.00 28.44           O  
ATOM   1269  N   ASN H 166       2.453  20.194  33.157  1.00 31.25           N  
ATOM   1270  CA  ASN H 166       1.088  20.607  33.252  1.00 35.60           C  
ATOM   1271  CB  ASN H 166       0.833  21.519  34.466  1.00 40.64           C  
ATOM   1272  CG  ASN H 166      -0.665  21.769  34.586  1.00 43.36           C  
ATOM   1273  OD1 ASN H 166      -1.152  22.858  34.284  1.00 45.16           O  
ATOM   1274  ND2 ASN H 166      -1.422  20.728  35.026  1.00 44.26           N  
ATOM   1275  C   ASN H 166       0.669  21.357  32.023  1.00 35.07           C  
ATOM   1276  O   ASN H 166      -0.258  20.952  31.323  1.00 37.81           O  
ATOM   1277  N   ASN H 167       1.346  22.488  31.747  1.00 27.35           N  
ATOM   1278  CA  ASN H 167       1.022  23.353  30.645  1.00 26.86           C  
ATOM   1279  CB  ASN H 167       1.347  24.840  30.910  1.00 35.80           C  
ATOM   1280  CG  ASN H 167       2.824  25.039  31.206  1.00 39.61           C  
ATOM   1281  OD1 ASN H 167       3.602  24.088  31.244  1.00 41.56           O  
ATOM   1282  ND2 ASN H 167       3.223  26.320  31.438  1.00 38.77           N  
ATOM   1283  C   ASN H 167       1.595  22.906  29.335  1.00 26.31           C  
ATOM   1284  O   ASN H 167       1.025  23.174  28.280  1.00 35.27           O  
ATOM   1285  N   GLY H 168       2.750  22.222  29.348  1.00 28.50           N  
ATOM   1286  CA  GLY H 168       3.357  21.852  28.105  1.00 24.40           C  
ATOM   1287  C   GLY H 168       4.305  22.948  27.732  1.00 23.52           C  
ATOM   1288  O   GLY H 168       4.841  22.951  26.625  1.00 27.90           O  
ATOM   1289  N   GLY H 169       4.535  23.919  28.645  1.00 32.24           N  
ATOM   1290  CA  GLY H 169       5.478  24.949  28.324  1.00 29.90           C  
ATOM   1291  C   GLY H 169       6.815  24.314  28.154  1.00 28.32           C  
ATOM   1292  O   GLY H 169       7.197  23.422  28.913  1.00 27.90           O  
ATOM   1293  N   THR H 170       7.576  24.781  27.147  1.00 27.34           N  
ATOM   1294  CA  THR H 170       8.860  24.200  26.912  1.00 26.64           C  
ATOM   1295  CB  THR H 170       8.921  23.350  25.676  1.00 27.09           C  
ATOM   1296  OG1 THR H 170       8.600  24.128  24.532  1.00 29.12           O  
ATOM   1297  CG2 THR H 170       7.939  22.176  25.819  1.00 24.91           C  
ATOM   1298  C   THR H 170       9.867  25.287  26.732  1.00 26.71           C  
ATOM   1299  O   THR H 170       9.535  26.436  26.431  1.00 28.12           O  
ATOM   1300  N   SER H 171      11.144  24.933  26.959  1.00 25.21           N  
ATOM   1301  CA  SER H 171      12.249  25.822  26.759  1.00 25.80           C  
ATOM   1302  CB  SER H 171      12.766  26.434  28.073  1.00 35.28           C  
ATOM   1303  OG  SER H 171      13.859  27.304  27.823  1.00 33.86           O  
ATOM   1304  C   SER H 171      13.343  24.976  26.191  1.00 25.65           C  
ATOM   1305  O   SER H 171      13.570  23.857  26.652  1.00 25.40           O  
ATOM   1306  N   TYR H 172      14.057  25.480  25.168  1.00 25.85           N  
ATOM   1307  CA  TYR H 172      15.079  24.656  24.589  1.00 26.37           C  
ATOM   1308  CB  TYR H 172      14.804  24.202  23.140  1.00 26.06           C  
ATOM   1309  CG  TYR H 172      13.618  23.300  23.051  1.00 25.76           C  
ATOM   1310  CD1 TYR H 172      13.750  21.950  23.264  1.00 24.47           C  
ATOM   1311  CD2 TYR H 172      12.372  23.797  22.747  1.00 24.81           C  
ATOM   1312  CE1 TYR H 172      12.663  21.113  23.176  1.00 27.08           C  
ATOM   1313  CE2 TYR H 172      11.281  22.965  22.656  1.00 24.31           C  
ATOM   1314  CZ  TYR H 172      11.425  21.617  22.869  1.00 25.00           C  
ATOM   1315  OH  TYR H 172      10.309  20.760  22.776  1.00 28.46           O  
ATOM   1316  C   TYR H 172      16.354  25.427  24.499  1.00 28.32           C  
ATOM   1317  O   TYR H 172      16.361  26.652  24.390  1.00 30.93           O  
ATOM   1318  N   ASN H 173      17.481  24.695  24.575  1.00 24.98           N  
ATOM   1319  CA  ASN H 173      18.770  25.275  24.362  1.00 27.46           C  
ATOM   1320  CB  ASN H 173      19.894  24.286  24.718  1.00 25.67           C  
ATOM   1321  CG  ASN H 173      21.247  24.960  24.587  1.00 27.93           C  
ATOM   1322  OD1 ASN H 173      21.402  25.946  23.869  1.00 30.58           O  
ATOM   1323  ND2 ASN H 173      22.266  24.400  25.292  1.00 26.64           N  
ATOM   1324  C   ASN H 173      18.796  25.515  22.885  1.00 29.76           C  
ATOM   1325  O   ASN H 173      18.381  24.657  22.111  1.00 30.50           O  
ATOM   1326  N   GLN H 174      19.307  26.678  22.446  1.00 33.79           N  
ATOM   1327  CA  GLN H 174      19.259  27.014  21.050  1.00 38.95           C  
ATOM   1328  CB  GLN H 174      19.833  28.409  20.736  1.00 41.97           C  
ATOM   1329  CG  GLN H 174      18.884  29.556  21.098  1.00 46.18           C  
ATOM   1330  CD  GLN H 174      18.786  29.678  22.611  1.00 50.00           C  
ATOM   1331  OE1 GLN H 174      19.718  30.128  23.274  1.00 48.97           O  
ATOM   1332  NE2 GLN H 174      17.614  29.274  23.172  1.00 38.14           N  
ATOM   1333  C   GLN H 174      20.009  25.995  20.252  1.00 39.27           C  
ATOM   1334  O   GLN H 174      19.647  25.706  19.112  1.00 40.98           O  
ATOM   1335  N   LYS H 175      21.082  25.423  20.821  1.00 37.49           N  
ATOM   1336  CA  LYS H 175      21.868  24.473  20.085  1.00 38.16           C  
ATOM   1337  CB  LYS H 175      23.040  23.907  20.907  1.00 36.79           C  
ATOM   1338  CG  LYS H 175      24.155  24.916  21.192  1.00 34.67           C  
ATOM   1339  CD  LYS H 175      25.127  24.459  22.286  1.00 36.84           C  
ATOM   1340  CE  LYS H 175      26.276  25.434  22.558  1.00 40.86           C  
ATOM   1341  NZ  LYS H 175      27.374  25.216  21.587  1.00 43.37           N1+
ATOM   1342  C   LYS H 175      21.010  23.302  19.692  1.00 36.50           C  
ATOM   1343  O   LYS H 175      21.126  22.784  18.583  1.00 38.35           O  
ATOM   1344  N   PHE H 176      20.162  22.836  20.623  1.00 34.05           N  
ATOM   1345  CA  PHE H 176      19.278  21.702  20.523  1.00 33.70           C  
ATOM   1346  CB  PHE H 176      18.934  21.093  21.892  1.00 32.39           C  
ATOM   1347  CG  PHE H 176      20.208  20.505  22.397  1.00 32.09           C  
ATOM   1348  CD1 PHE H 176      20.608  19.266  21.969  1.00 28.60           C  
ATOM   1349  CD2 PHE H 176      21.024  21.186  23.269  1.00 29.59           C  
ATOM   1350  CE1 PHE H 176      21.782  18.710  22.416  1.00 25.81           C  
ATOM   1351  CE2 PHE H 176      22.201  20.635  23.721  1.00 26.20           C  
ATOM   1352  CZ  PHE H 176      22.585  19.388  23.296  1.00 26.68           C  
ATOM   1353  C   PHE H 176      18.000  21.942  19.764  1.00 35.64           C  
ATOM   1354  O   PHE H 176      17.331  20.983  19.377  1.00 34.25           O  
ATOM   1355  N   LYS H 177      17.599  23.208  19.552  1.00 38.15           N  
ATOM   1356  CA  LYS H 177      16.288  23.532  19.043  1.00 40.47           C  
ATOM   1357  CB  LYS H 177      16.203  24.999  18.589  1.00 41.90           C  
ATOM   1358  CG  LYS H 177      15.839  26.011  19.671  1.00 47.02           C  
ATOM   1359  CD  LYS H 177      14.375  25.911  20.099  1.00 50.19           C  
ATOM   1360  CE  LYS H 177      13.908  27.079  20.967  1.00 50.58           C  
ATOM   1361  NZ  LYS H 177      12.434  27.063  21.081  1.00 54.77           N1+
ATOM   1362  C   LYS H 177      15.891  22.735  17.838  1.00 39.86           C  
ATOM   1363  O   LYS H 177      14.814  22.145  17.811  1.00 40.46           O  
ATOM   1364  N   GLY H 178      16.708  22.677  16.786  1.00 39.34           N  
ATOM   1365  CA  GLY H 178      16.183  21.986  15.646  1.00 38.51           C  
ATOM   1366  C   GLY H 178      16.007  20.519  15.910  1.00 38.35           C  
ATOM   1367  O   GLY H 178      15.011  19.914  15.518  1.00 38.59           O  
ATOM   1368  N   ARG H 179      17.011  19.918  16.563  1.00 34.69           N  
ATOM   1369  CA  ARG H 179      17.137  18.503  16.765  1.00 31.13           C  
ATOM   1370  CB  ARG H 179      18.512  18.163  17.341  1.00 31.45           C  
ATOM   1371  CG  ARG H 179      19.655  18.541  16.405  1.00 32.32           C  
ATOM   1372  CD  ARG H 179      20.996  18.608  17.127  1.00 31.51           C  
ATOM   1373  NE  ARG H 179      20.857  17.762  18.341  1.00 44.37           N  
ATOM   1374  CZ  ARG H 179      20.967  16.409  18.206  1.00 43.62           C  
ATOM   1375  NH1 ARG H 179      21.111  15.872  16.962  1.00 40.47           N1+
ATOM   1376  NH2 ARG H 179      20.925  15.590  19.295  1.00 44.44           N  
ATOM   1377  C   ARG H 179      16.133  17.895  17.696  1.00 30.14           C  
ATOM   1378  O   ARG H 179      15.608  16.815  17.419  1.00 29.55           O  
ATOM   1379  N   ALA H 180      15.834  18.556  18.828  1.00 28.47           N  
ATOM   1380  CA  ALA H 180      15.061  17.880  19.831  1.00 27.06           C  
ATOM   1381  CB  ALA H 180      15.706  17.938  21.226  1.00 24.42           C  
ATOM   1382  C   ALA H 180      13.693  18.458  19.961  1.00 27.74           C  
ATOM   1383  O   ALA H 180      13.466  19.642  19.718  1.00 28.19           O  
ATOM   1384  N   THR H 181      12.735  17.579  20.322  1.00 27.01           N  
ATOM   1385  CA  THR H 181      11.380  17.973  20.569  1.00 27.74           C  
ATOM   1386  CB  THR H 181      10.426  17.492  19.518  1.00 29.36           C  
ATOM   1387  OG1 THR H 181      10.822  17.973  18.243  1.00 34.07           O  
ATOM   1388  CG2 THR H 181       9.019  18.010  19.859  1.00 29.11           C  
ATOM   1389  C   THR H 181      10.982  17.326  21.862  1.00 27.07           C  
ATOM   1390  O   THR H 181      11.195  16.131  22.055  1.00 25.28           O  
ATOM   1391  N   LEU H 182      10.381  18.102  22.785  1.00 24.96           N  
ATOM   1392  CA  LEU H 182      10.011  17.568  24.066  1.00 25.36           C  
ATOM   1393  CB  LEU H 182      10.452  18.455  25.247  1.00 23.79           C  
ATOM   1394  CG  LEU H 182      11.975  18.627  25.369  1.00 20.77           C  
ATOM   1395  CD1 LEU H 182      12.341  19.517  26.566  1.00 19.64           C  
ATOM   1396  CD2 LEU H 182      12.690  17.268  25.392  1.00 19.71           C  
ATOM   1397  C   LEU H 182       8.518  17.497  24.139  1.00 27.18           C  
ATOM   1398  O   LEU H 182       7.826  18.466  23.832  1.00 26.79           O  
ATOM   1399  N   THR H 183       7.986  16.331  24.554  1.00 25.84           N  
ATOM   1400  CA  THR H 183       6.566  16.164  24.673  1.00 28.95           C  
ATOM   1401  CB  THR H 183       5.973  15.305  23.595  1.00 29.99           C  
ATOM   1402  OG1 THR H 183       6.610  14.035  23.580  1.00 29.53           O  
ATOM   1403  CG2 THR H 183       6.137  16.008  22.239  1.00 28.82           C  
ATOM   1404  C   THR H 183       6.288  15.480  25.974  1.00 28.39           C  
ATOM   1405  O   THR H 183       7.199  14.976  26.627  1.00 28.93           O  
ATOM   1406  N   VAL H 184       5.010  15.493  26.412  1.00 29.76           N  
ATOM   1407  CA  VAL H 184       4.646  14.782  27.605  1.00 31.21           C  
ATOM   1408  CB  VAL H 184       4.524  15.589  28.872  1.00 29.73           C  
ATOM   1409  CG1 VAL H 184       5.902  16.090  29.300  1.00 33.89           C  
ATOM   1410  CG2 VAL H 184       3.498  16.707  28.668  1.00 32.97           C  
ATOM   1411  C   VAL H 184       3.309  14.151  27.412  1.00 32.75           C  
ATOM   1412  O   VAL H 184       2.473  14.635  26.650  1.00 33.70           O  
ATOM   1413  N   ASP H 185       3.108  13.016  28.109  1.00 33.30           N  
ATOM   1414  CA  ASP H 185       1.868  12.300  28.106  1.00 36.41           C  
ATOM   1415  CB  ASP H 185       2.047  10.829  27.674  1.00 40.15           C  
ATOM   1416  CG  ASP H 185       0.703  10.209  27.311  1.00 44.91           C  
ATOM   1417  OD1 ASP H 185      -0.349  10.852  27.568  1.00 46.41           O  
ATOM   1418  OD2 ASP H 185       0.715   9.072  26.763  1.00 47.81           O1-
ATOM   1419  C   ASP H 185       1.425  12.322  29.535  1.00 36.51           C  
ATOM   1420  O   ASP H 185       1.967  11.610  30.377  1.00 37.07           O  
ATOM   1421  N   LYS H 186       0.433  13.170  29.847  1.00 37.13           N  
ATOM   1422  CA  LYS H 186      -0.009  13.354  31.197  1.00 36.91           C  
ATOM   1423  CB  LYS H 186      -1.021  14.502  31.309  1.00 39.05           C  
ATOM   1424  CG  LYS H 186      -0.390  15.844  30.930  1.00 40.31           C  
ATOM   1425  CD  LYS H 186      -1.397  16.959  30.660  1.00 41.60           C  
ATOM   1426  CE  LYS H 186      -1.832  17.703  31.921  1.00 42.51           C  
ATOM   1427  NZ  LYS H 186      -2.802  18.762  31.569  1.00 46.55           N1+
ATOM   1428  C   LYS H 186      -0.619  12.096  31.730  1.00 38.80           C  
ATOM   1429  O   LYS H 186      -0.419  11.747  32.892  1.00 39.36           O  
ATOM   1430  N   SER H 187      -1.377  11.373  30.890  1.00 38.38           N  
ATOM   1431  CA  SER H 187      -2.053  10.192  31.341  1.00 39.44           C  
ATOM   1432  CB  SER H 187      -2.847   9.516  30.214  1.00 42.16           C  
ATOM   1433  OG  SER H 187      -3.478   8.344  30.702  1.00 35.65           O  
ATOM   1434  C   SER H 187      -1.059   9.187  31.843  1.00 37.83           C  
ATOM   1435  O   SER H 187      -1.229   8.620  32.921  1.00 39.43           O  
ATOM   1436  N   SER H 188      -0.016   8.913  31.037  1.00 35.34           N  
ATOM   1437  CA  SER H 188       0.990   7.939  31.360  1.00 37.07           C  
ATOM   1438  CB  SER H 188       1.678   7.354  30.114  1.00 37.27           C  
ATOM   1439  OG  SER H 188       2.317   8.383  29.376  1.00 37.05           O  
ATOM   1440  C   SER H 188       2.045   8.489  32.274  1.00 35.24           C  
ATOM   1441  O   SER H 188       2.890   7.735  32.757  1.00 35.22           O  
ATOM   1442  N   SER H 189       2.040   9.808  32.545  1.00 34.65           N  
ATOM   1443  CA  SER H 189       3.065  10.360  33.384  1.00 33.58           C  
ATOM   1444  CB  SER H 189       3.032   9.774  34.806  1.00 32.64           C  
ATOM   1445  OG  SER H 189       4.060  10.342  35.599  1.00 33.10           O  
ATOM   1446  C   SER H 189       4.397  10.062  32.766  1.00 31.54           C  
ATOM   1447  O   SER H 189       5.325   9.611  33.437  1.00 30.71           O  
ATOM   1448  N   THR H 190       4.522  10.303  31.445  1.00 32.01           N  
ATOM   1449  CA  THR H 190       5.773  10.049  30.789  1.00 30.11           C  
ATOM   1450  CB  THR H 190       5.719   8.882  29.849  1.00 30.94           C  
ATOM   1451  OG1 THR H 190       5.323   7.711  30.546  1.00 33.47           O  
ATOM   1452  CG2 THR H 190       7.111   8.677  29.229  1.00 28.00           C  
ATOM   1453  C   THR H 190       6.150  11.252  29.980  1.00 28.79           C  
ATOM   1454  O   THR H 190       5.301  11.924  29.395  1.00 30.25           O  
ATOM   1455  N   ALA H 191       7.461  11.557  29.933  1.00 26.69           N  
ATOM   1456  CA  ALA H 191       7.938  12.655  29.144  1.00 25.04           C  
ATOM   1457  CB  ALA H 191       8.832  13.635  29.921  1.00 23.23           C  
ATOM   1458  C   ALA H 191       8.759  12.041  28.056  1.00 25.62           C  
ATOM   1459  O   ALA H 191       9.411  11.021  28.275  1.00 25.67           O  
ATOM   1460  N   TYR H 192       8.734  12.629  26.842  1.00 23.80           N  
ATOM   1461  CA  TYR H 192       9.457  12.029  25.757  1.00 24.34           C  
ATOM   1462  CB  TYR H 192       8.570  11.559  24.591  1.00 22.66           C  
ATOM   1463  CG  TYR H 192       7.558  10.575  25.067  1.00 24.80           C  
ATOM   1464  CD1 TYR H 192       7.868   9.243  25.199  1.00 26.24           C  
ATOM   1465  CD2 TYR H 192       6.288  10.988  25.386  1.00 24.73           C  
ATOM   1466  CE1 TYR H 192       6.925   8.343  25.635  1.00 28.22           C  
ATOM   1467  CE2 TYR H 192       5.341  10.093  25.821  1.00 27.08           C  
ATOM   1468  CZ  TYR H 192       5.657   8.764  25.945  1.00 28.80           C  
ATOM   1469  OH  TYR H 192       4.690   7.839  26.390  1.00 32.09           O  
ATOM   1470  C   TYR H 192      10.359  13.051  25.147  1.00 24.86           C  
ATOM   1471  O   TYR H 192      10.053  14.242  25.122  1.00 24.70           O  
ATOM   1472  N   MET H 193      11.520  12.587  24.648  1.00 25.86           N  
ATOM   1473  CA  MET H 193      12.427  13.445  23.950  1.00 26.87           C  
ATOM   1474  CB  MET H 193      13.798  13.577  24.633  1.00 24.02           C  
ATOM   1475  CG  MET H 193      14.718  14.577  23.933  1.00 22.53           C  
ATOM   1476  SD  MET H 193      16.350  14.767  24.707  1.00 24.93           S  
ATOM   1477  CE  MET H 193      16.909  13.098  24.272  1.00 17.95           C  
ATOM   1478  C   MET H 193      12.646  12.806  22.616  1.00 27.63           C  
ATOM   1479  O   MET H 193      12.902  11.606  22.531  1.00 27.90           O  
ATOM   1480  N   GLU H 194      12.530  13.587  21.528  1.00 28.02           N  
ATOM   1481  CA  GLU H 194      12.709  13.008  20.229  1.00 29.32           C  
ATOM   1482  CB  GLU H 194      11.483  13.203  19.324  1.00 31.42           C  
ATOM   1483  CG  GLU H 194      11.579  12.498  17.972  1.00 36.01           C  
ATOM   1484  CD  GLU H 194      10.294  12.794  17.216  1.00 43.86           C  
ATOM   1485  OE1 GLU H 194       9.207  12.739  17.851  1.00 40.99           O  
ATOM   1486  OE2 GLU H 194      10.381  13.087  15.993  1.00 43.92           O1-
ATOM   1487  C   GLU H 194      13.873  13.690  19.582  1.00 29.25           C  
ATOM   1488  O   GLU H 194      13.888  14.912  19.430  1.00 27.81           O  
ATOM   1489  N   LEU H 195      14.891  12.899  19.190  1.00 28.98           N  
ATOM   1490  CA  LEU H 195      16.049  13.442  18.539  1.00 29.61           C  
ATOM   1491  CB  LEU H 195      17.387  12.893  19.055  1.00 29.71           C  
ATOM   1492  CG  LEU H 195      17.795  13.398  20.443  1.00 31.87           C  
ATOM   1493  CD1 LEU H 195      19.140  12.786  20.862  1.00 33.64           C  
ATOM   1494  CD2 LEU H 195      17.800  14.936  20.490  1.00 33.90           C  
ATOM   1495  C   LEU H 195      15.999  13.031  17.107  1.00 29.76           C  
ATOM   1496  O   LEU H 195      15.892  11.845  16.797  1.00 31.69           O  
ATOM   1497  N   ARG H 196      16.111  14.007  16.191  1.00 30.61           N  
ATOM   1498  CA  ARG H 196      16.037  13.683  14.798  1.00 32.71           C  
ATOM   1499  CB  ARG H 196      14.935  14.451  14.049  1.00 35.33           C  
ATOM   1500  CG  ARG H 196      13.527  14.185  14.586  1.00 36.13           C  
ATOM   1501  CD  ARG H 196      12.420  14.824  13.747  1.00 36.40           C  
ATOM   1502  NE  ARG H 196      12.601  16.300  13.819  1.00 37.57           N  
ATOM   1503  CZ  ARG H 196      11.857  17.043  14.688  1.00 38.10           C  
ATOM   1504  NH1 ARG H 196      10.905  16.447  15.462  1.00 35.37           N1+
ATOM   1505  NH2 ARG H 196      12.060  18.390  14.774  1.00 38.59           N  
ATOM   1506  C   ARG H 196      17.334  14.067  14.155  1.00 34.30           C  
ATOM   1507  O   ARG H 196      18.116  14.834  14.716  1.00 35.40           O  
ATOM   1508  N   SER H 197      17.571  13.536  12.936  1.00 36.05           N  
ATOM   1509  CA  SER H 197      18.750  13.807  12.157  1.00 36.90           C  
ATOM   1510  CB  SER H 197      18.876  15.290  11.767  1.00 38.40           C  
ATOM   1511  OG  SER H 197      17.764  15.684  10.977  1.00 42.92           O  
ATOM   1512  C   SER H 197      19.975  13.453  12.934  1.00 38.47           C  
ATOM   1513  O   SER H 197      20.924  14.231  12.995  1.00 38.51           O  
ATOM   1514  N   LEU H 198      20.003  12.238  13.512  1.00 37.39           N  
ATOM   1515  CA  LEU H 198      21.093  11.833  14.350  1.00 37.17           C  
ATOM   1516  CB  LEU H 198      20.833  10.502  15.077  1.00 34.73           C  
ATOM   1517  CG  LEU H 198      19.634  10.547  16.044  1.00 33.02           C  
ATOM   1518  CD1 LEU H 198      19.427   9.189  16.732  1.00 32.17           C  
ATOM   1519  CD2 LEU H 198      19.759  11.703  17.049  1.00 31.61           C  
ATOM   1520  C   LEU H 198      22.364  11.683  13.574  1.00 39.64           C  
ATOM   1521  O   LEU H 198      22.379  11.246  12.425  1.00 42.40           O  
ATOM   1522  N   THR H 199      23.478  12.077  14.226  1.00 40.14           N  
ATOM   1523  CA  THR H 199      24.809  11.973  13.702  1.00 41.15           C  
ATOM   1524  CB  THR H 199      25.448  13.302  13.422  1.00 41.02           C  
ATOM   1525  OG1 THR H 199      25.613  14.031  14.630  1.00 43.07           O  
ATOM   1526  CG2 THR H 199      24.545  14.089  12.459  1.00 40.71           C  
ATOM   1527  C   THR H 199      25.596  11.328  14.801  1.00 42.66           C  
ATOM   1528  O   THR H 199      25.080  11.118  15.895  1.00 39.93           O  
ATOM   1529  N   SER H 200      26.876  11.009  14.549  1.00 43.88           N  
ATOM   1530  CA  SER H 200      27.675  10.327  15.529  1.00 44.70           C  
ATOM   1531  CB  SER H 200      29.103  10.042  15.036  1.00 47.53           C  
ATOM   1532  OG  SER H 200      29.067   9.143  13.939  1.00 52.63           O  
ATOM   1533  C   SER H 200      27.802  11.180  16.753  1.00 42.68           C  
ATOM   1534  O   SER H 200      27.956  10.667  17.860  1.00 42.26           O  
ATOM   1535  N   GLU H 201      27.713  12.509  16.588  1.00 40.85           N  
ATOM   1536  CA  GLU H 201      27.891  13.428  17.674  1.00 40.87           C  
ATOM   1537  CB  GLU H 201      27.827  14.898  17.230  1.00 42.63           C  
ATOM   1538  CG  GLU H 201      29.024  15.318  16.375  1.00 48.65           C  
ATOM   1539  CD  GLU H 201      28.836  16.780  16.005  1.00 56.10           C  
ATOM   1540  OE1 GLU H 201      28.548  17.588  16.930  1.00 58.48           O  
ATOM   1541  OE2 GLU H 201      28.969  17.109  14.799  1.00 58.95           O1-
ATOM   1542  C   GLU H 201      26.829  13.202  18.706  1.00 37.88           C  
ATOM   1543  O   GLU H 201      27.038  13.469  19.888  1.00 36.32           O  
ATOM   1544  N   ASP H 202      25.648  12.737  18.269  1.00 36.61           N  
ATOM   1545  CA  ASP H 202      24.500  12.498  19.099  1.00 32.51           C  
ATOM   1546  CB  ASP H 202      23.242  12.188  18.278  1.00 33.22           C  
ATOM   1547  CG  ASP H 202      22.856  13.472  17.562  1.00 33.92           C  
ATOM   1548  OD1 ASP H 202      23.372  14.550  17.962  1.00 33.80           O  
ATOM   1549  OD2 ASP H 202      22.041  13.397  16.606  1.00 36.38           O1-
ATOM   1550  C   ASP H 202      24.731  11.353  20.040  1.00 31.46           C  
ATOM   1551  O   ASP H 202      24.026  11.232  21.039  1.00 30.57           O  
ATOM   1552  N   SER H 203      25.661  10.434  19.729  1.00 31.31           N  
ATOM   1553  CA  SER H 203      25.845   9.318  20.616  1.00 31.73           C  
ATOM   1554  CB  SER H 203      26.963   8.366  20.159  1.00 32.61           C  
ATOM   1555  OG  SER H 203      26.661   7.842  18.876  1.00 33.30           O  
ATOM   1556  C   SER H 203      26.230   9.846  21.960  1.00 29.78           C  
ATOM   1557  O   SER H 203      27.264  10.496  22.110  1.00 30.40           O  
ATOM   1558  N   SER H 204      25.401   9.555  22.984  1.00 28.69           N  
ATOM   1559  CA  SER H 204      25.671  10.020  24.314  1.00 28.40           C  
ATOM   1560  CB  SER H 204      25.464  11.534  24.508  1.00 26.94           C  
ATOM   1561  OG  SER H 204      26.389  12.286  23.738  1.00 46.98           O  
ATOM   1562  C   SER H 204      24.671   9.381  25.219  1.00 27.42           C  
ATOM   1563  O   SER H 204      23.819   8.604  24.790  1.00 27.59           O  
ATOM   1564  N   VAL H 205      24.766   9.696  26.524  1.00 26.98           N  
ATOM   1565  CA  VAL H 205      23.800   9.187  27.442  1.00 25.19           C  
ATOM   1566  CB  VAL H 205      24.397   8.699  28.733  1.00 24.12           C  
ATOM   1567  CG1 VAL H 205      24.731   9.898  29.630  1.00 24.78           C  
ATOM   1568  CG2 VAL H 205      23.458   7.654  29.353  1.00 23.21           C  
ATOM   1569  C   VAL H 205      22.876  10.334  27.703  1.00 25.84           C  
ATOM   1570  O   VAL H 205      23.315  11.469  27.885  1.00 27.26           O  
ATOM   1571  N   TYR H 206      21.556  10.081  27.694  1.00 23.38           N  
ATOM   1572  CA  TYR H 206      20.637  11.162  27.875  1.00 21.58           C  
ATOM   1573  CB  TYR H 206      19.563  11.244  26.781  1.00 18.85           C  
ATOM   1574  CG  TYR H 206      20.239  11.607  25.505  1.00 20.91           C  
ATOM   1575  CD1 TYR H 206      20.782  10.647  24.685  1.00 22.91           C  
ATOM   1576  CD2 TYR H 206      20.330  12.926  25.131  1.00 24.23           C  
ATOM   1577  CE1 TYR H 206      21.402  11.000  23.508  1.00 23.05           C  
ATOM   1578  CE2 TYR H 206      20.948  13.285  23.961  1.00 26.20           C  
ATOM   1579  CZ  TYR H 206      21.483  12.322  23.145  1.00 24.30           C  
ATOM   1580  OH  TYR H 206      22.113  12.702  21.942  1.00 27.60           O  
ATOM   1581  C   TYR H 206      19.935  10.933  29.164  1.00 21.54           C  
ATOM   1582  O   TYR H 206      19.516   9.817  29.469  1.00 22.20           O  
ATOM   1583  N   TYR H 207      19.795  12.009  29.960  1.00 20.51           N  
ATOM   1584  CA  TYR H 207      19.181  11.882  31.243  1.00 19.96           C  
ATOM   1585  CB  TYR H 207      20.039  12.383  32.422  1.00 19.96           C  
ATOM   1586  CG  TYR H 207      21.240  11.529  32.636  1.00 18.96           C  
ATOM   1587  CD1 TYR H 207      21.150  10.344  33.329  1.00 19.71           C  
ATOM   1588  CD2 TYR H 207      22.468  11.930  32.166  1.00 18.68           C  
ATOM   1589  CE1 TYR H 207      22.265   9.566  33.538  1.00 20.77           C  
ATOM   1590  CE2 TYR H 207      23.586  11.157  32.371  1.00 20.57           C  
ATOM   1591  CZ  TYR H 207      23.485   9.971  33.056  1.00 21.58           C  
ATOM   1592  OH  TYR H 207      24.633   9.179  33.268  1.00 27.36           O  
ATOM   1593  C   TYR H 207      17.978  12.758  31.287  1.00 19.02           C  
ATOM   1594  O   TYR H 207      17.916  13.801  30.639  1.00 19.84           O  
ATOM   1595  N   CYS H 208      16.968  12.302  32.047  1.00 20.19           N  
ATOM   1596  CA  CYS H 208      15.810  13.092  32.318  1.00 21.50           C  
ATOM   1597  CB  CYS H 208      14.460  12.366  32.085  1.00 20.74           C  
ATOM   1598  SG  CYS H 208      14.248  10.853  33.072  1.00 23.83           S  
ATOM   1599  C   CYS H 208      15.929  13.399  33.773  1.00 21.13           C  
ATOM   1600  O   CYS H 208      16.443  12.583  34.535  1.00 21.95           O  
ATOM   1601  N   ALA H 209      15.509  14.603  34.201  1.00 21.17           N  
ATOM   1602  CA  ALA H 209      15.647  14.905  35.594  1.00 21.92           C  
ATOM   1603  CB  ALA H 209      16.931  15.688  35.918  1.00 23.81           C  
ATOM   1604  C   ALA H 209      14.495  15.762  35.995  1.00 21.43           C  
ATOM   1605  O   ALA H 209      13.988  16.547  35.199  1.00 22.01           O  
ATOM   1606  N   ALA H 210      14.058  15.645  37.263  1.00 21.38           N  
ATOM   1607  CA  ALA H 210      12.931  16.416  37.691  1.00 23.80           C  
ATOM   1608  CB  ALA H 210      11.932  15.610  38.538  1.00 20.40           C  
ATOM   1609  C   ALA H 210      13.419  17.553  38.533  1.00 24.85           C  
ATOM   1610  O   ALA H 210      14.371  17.413  39.302  1.00 28.24           O  
ATOM   1611  N   SER H 211      12.775  18.729  38.370  1.00 25.66           N  
ATOM   1612  CA  SER H 211      13.124  19.898  39.127  1.00 26.53           C  
ATOM   1613  CB  SER H 211      13.878  20.962  38.312  1.00 27.02           C  
ATOM   1614  OG  SER H 211      15.134  20.455  37.885  1.00 21.26           O  
ATOM   1615  C   SER H 211      11.863  20.556  39.613  1.00 29.03           C  
ATOM   1616  O   SER H 211      10.915  20.775  38.865  1.00 29.69           O  
ATOM   1617  N   SER H 212      12.050  20.426  40.950  1.00 16.05           N  
ATOM   1618  CA  SER H 212      11.396  20.575  42.200  1.00 15.52           C  
ATOM   1619  CB  SER H 212      12.155  19.846  43.320  1.00 19.80           C  
ATOM   1620  OG  SER H 212      13.429  20.448  43.491  1.00 15.63           O  
ATOM   1621  C   SER H 212      11.242  21.984  42.616  1.00 16.73           C  
ATOM   1622  O   SER H 212      11.915  22.931  42.220  1.00 16.81           O  
ATOM   1623  N   PRO H 213      10.222  21.989  43.410  1.00 19.16           N  
ATOM   1624  CA  PRO H 213       9.635  23.107  44.084  1.00 19.66           C  
ATOM   1625  CD  PRO H 213       9.316  20.867  43.369  1.00 32.89           C  
ATOM   1626  CB  PRO H 213       8.173  22.735  44.334  1.00 17.98           C  
ATOM   1627  CG  PRO H 213       8.180  21.205  44.338  1.00 15.32           C  
ATOM   1628  C   PRO H 213      10.294  23.533  45.354  1.00 20.48           C  
ATOM   1629  O   PRO H 213       9.684  24.348  46.040  1.00 21.28           O  
ATOM   1630  N   TYR H 214      11.466  23.006  45.744  1.00 20.34           N  
ATOM   1631  CA  TYR H 214      11.967  23.423  47.025  1.00 20.34           C  
ATOM   1632  CB  TYR H 214      13.263  22.718  47.427  1.00 19.08           C  
ATOM   1633  CG  TYR H 214      12.870  21.294  47.309  1.00 16.52           C  
ATOM   1634  CD1 TYR H 214      11.980  20.729  48.190  1.00 13.01           C  
ATOM   1635  CD2 TYR H 214      13.348  20.545  46.266  1.00 21.91           C  
ATOM   1636  CE1 TYR H 214      11.605  19.413  48.050  1.00 18.91           C  
ATOM   1637  CE2 TYR H 214      12.981  19.233  46.119  1.00 26.57           C  
ATOM   1638  CZ  TYR H 214      12.111  18.665  47.013  1.00 23.37           C  
ATOM   1639  OH  TYR H 214      11.741  17.314  46.845  1.00  2.52           O  
ATOM   1640  C   TYR H 214      12.180  24.900  46.988  1.00 21.13           C  
ATOM   1641  O   TYR H 214      11.841  25.599  47.943  1.00 21.14           O  
ATOM   1642  N   SER H 215      12.736  25.422  45.881  1.00 20.28           N  
ATOM   1643  CA  SER H 215      12.864  26.846  45.796  1.00 20.53           C  
ATOM   1644  CB  SER H 215      14.237  27.400  46.191  1.00 20.77           C  
ATOM   1645  OG  SER H 215      15.173  27.097  45.175  1.00 20.02           O  
ATOM   1646  C   SER H 215      12.616  27.229  44.371  1.00 20.15           C  
ATOM   1647  O   SER H 215      12.207  26.409  43.551  1.00 21.41           O  
ATOM   1648  N   MET H 216      12.848  28.517  44.054  1.00 19.72           N  
ATOM   1649  CA  MET H 216      12.619  29.076  42.753  1.00 19.59           C  
ATOM   1650  CB  MET H 216      12.828  30.599  42.719  1.00 12.61           C  
ATOM   1651  CG  MET H 216      11.789  31.363  43.542  1.00 13.76           C  
ATOM   1652  SD  MET H 216      10.081  31.183  42.940  1.00  0.00           S  
ATOM   1653  CE  MET H 216       9.326  32.247  44.205  1.00  0.00           C  
ATOM   1654  C   MET H 216      13.550  28.459  41.751  1.00 19.97           C  
ATOM   1655  O   MET H 216      13.202  28.311  40.580  1.00 19.66           O  
ATOM   1656  N   ARG H 217      14.766  28.088  42.190  1.00 20.84           N  
ATOM   1657  CA  ARG H 217      15.802  27.603  41.321  1.00 20.21           C  
ATOM   1658  CB  ARG H 217      17.073  27.183  42.046  1.00 19.13           C  
ATOM   1659  CG  ARG H 217      17.511  28.021  43.237  1.00 19.88           C  
ATOM   1660  CD  ARG H 217      18.466  27.213  44.084  1.00 17.01           C  
ATOM   1661  NE  ARG H 217      17.621  26.136  44.646  1.00  0.00           N  
ATOM   1662  CZ  ARG H 217      17.386  24.981  43.960  1.00  2.00           C  
ATOM   1663  NH1 ARG H 217      18.144  24.668  42.873  1.00  0.00           N1+
ATOM   1664  NH2 ARG H 217      16.410  24.136  44.402  1.00  0.00           N  
ATOM   1665  C   ARG H 217      15.386  26.328  40.675  1.00 19.55           C  
ATOM   1666  O   ARG H 217      14.440  25.669  41.108  1.00 18.59           O  
ATOM   1667  N   ALA H 218      16.094  25.950  39.588  1.00 17.30           N  
ATOM   1668  CA  ALA H 218      15.756  24.694  38.998  1.00 16.64           C  
ATOM   1669  CB  ALA H 218      15.839  24.701  37.461  1.00 16.97           C  
ATOM   1670  C   ALA H 218      16.725  23.666  39.485  1.00 17.48           C  
ATOM   1671  O   ALA H 218      17.619  23.247  38.747  1.00 18.69           O  
ATOM   1672  N   ALA H 219      16.546  23.211  40.746  1.00 17.11           N  
ATOM   1673  CA  ALA H 219      17.352  22.148  41.268  1.00 17.05           C  
ATOM   1674  CB  ALA H 219      17.279  21.946  42.787  1.00 17.28           C  
ATOM   1675  C   ALA H 219      16.778  20.919  40.693  1.00 17.32           C  
ATOM   1676  O   ALA H 219      15.557  20.774  40.641  1.00 18.73           O  
ATOM   1677  N   MET H 220      17.650  19.998  40.262  1.00 15.64           N  
ATOM   1678  CA  MET H 220      17.152  18.778  39.718  1.00 15.17           C  
ATOM   1679  CB  MET H 220      17.918  18.333  38.461  1.00 14.59           C  
ATOM   1680  CG  MET H 220      17.805  19.356  37.328  1.00 12.17           C  
ATOM   1681  SD  MET H 220      18.766  18.970  35.838  1.00 21.44           S  
ATOM   1682  CE  MET H 220      18.694  20.667  35.197  1.00 19.08           C  
ATOM   1683  C   MET H 220      17.358  17.757  40.785  1.00 15.66           C  
ATOM   1684  O   MET H 220      18.465  17.261  40.980  1.00 13.72           O  
ATOM   1685  N   ASP H 221      16.287  17.439  41.532  1.00 15.27           N  
ATOM   1686  CA  ASP H 221      16.403  16.528  42.635  1.00 15.18           C  
ATOM   1687  CB  ASP H 221      15.212  16.638  43.615  1.00 14.10           C  
ATOM   1688  CG  ASP H 221      13.888  16.455  42.884  1.00 17.82           C  
ATOM   1689  OD1 ASP H 221      13.907  16.271  41.638  1.00 22.39           O  
ATOM   1690  OD2 ASP H 221      12.831  16.515  43.569  1.00 22.42           O1-
ATOM   1691  C   ASP H 221      16.636  15.089  42.230  1.00 17.69           C  
ATOM   1692  O   ASP H 221      17.446  14.401  42.848  1.00 19.09           O  
ATOM   1693  N   TYR H 222      15.965  14.607  41.167  1.00 30.01           N  
ATOM   1694  CA  TYR H 222      15.914  13.221  40.808  1.00 29.86           C  
ATOM   1695  CB  TYR H 222      14.552  12.542  41.050  1.00 29.05           C  
ATOM   1696  CG  TYR H 222      14.428  12.257  42.509  1.00 35.29           C  
ATOM   1697  CD1 TYR H 222      14.036  13.226  43.404  1.00 36.36           C  
ATOM   1698  CD2 TYR H 222      14.709  10.996  42.980  1.00 38.50           C  
ATOM   1699  CE1 TYR H 222      13.931  12.937  44.746  1.00 38.57           C  
ATOM   1700  CE2 TYR H 222      14.606  10.700  44.317  1.00 40.32           C  
ATOM   1701  CZ  TYR H 222      14.215  11.672  45.203  1.00 41.78           C  
ATOM   1702  OH  TYR H 222      14.108  11.370  46.578  1.00 45.23           O  
ATOM   1703  C   TYR H 222      16.236  13.094  39.359  1.00 28.76           C  
ATOM   1704  O   TYR H 222      15.657  13.769  38.510  1.00 29.12           O  
ATOM   1705  N   TRP H 223      17.187  12.193  39.060  1.00 28.97           N  
ATOM   1706  CA  TRP H 223      17.640  11.971  37.720  1.00 27.16           C  
ATOM   1707  CB  TRP H 223      19.167  12.081  37.590  1.00 25.73           C  
ATOM   1708  CG  TRP H 223      19.707  13.474  37.801  1.00 24.84           C  
ATOM   1709  CD2 TRP H 223      20.498  14.188  36.839  1.00 23.15           C  
ATOM   1710  CD1 TRP H 223      19.607  14.281  38.896  1.00 25.06           C  
ATOM   1711  NE1 TRP H 223      20.267  15.463  38.668  1.00 23.54           N  
ATOM   1712  CE2 TRP H 223      20.827  15.419  37.409  1.00 23.51           C  
ATOM   1713  CE3 TRP H 223      20.920  13.846  35.587  1.00 21.81           C  
ATOM   1714  CZ2 TRP H 223      21.585  16.329  36.729  1.00 24.41           C  
ATOM   1715  CZ3 TRP H 223      21.682  14.768  34.903  1.00 22.67           C  
ATOM   1716  CH2 TRP H 223      22.007  15.986  35.465  1.00 24.26           C  
ATOM   1717  C   TRP H 223      17.295  10.566  37.363  1.00 28.99           C  
ATOM   1718  O   TRP H 223      17.200   9.696  38.227  1.00 28.45           O  
ATOM   1719  N   GLY H 224      17.076  10.320  36.060  1.00 30.08           N  
ATOM   1720  CA  GLY H 224      16.796   8.988  35.612  1.00 29.11           C  
ATOM   1721  C   GLY H 224      18.115   8.289  35.508  1.00 30.57           C  
ATOM   1722  O   GLY H 224      19.166   8.908  35.666  1.00 27.99           O  
ATOM   1723  N   GLN H 225      18.090   6.967  35.245  1.00 30.30           N  
ATOM   1724  CA  GLN H 225      19.299   6.200  35.120  1.00 32.99           C  
ATOM   1725  CB  GLN H 225      19.109   4.671  35.089  1.00 38.88           C  
ATOM   1726  CG  GLN H 225      18.288   4.147  33.917  1.00 43.54           C  
ATOM   1727  CD  GLN H 225      16.835   4.243  34.335  1.00 46.82           C  
ATOM   1728  OE1 GLN H 225      16.019   4.850  33.648  1.00 47.16           O  
ATOM   1729  NE2 GLN H 225      16.499   3.630  35.499  1.00 43.26           N  
ATOM   1730  C   GLN H 225      20.037   6.623  33.890  1.00 31.81           C  
ATOM   1731  O   GLN H 225      21.260   6.505  33.830  1.00 33.60           O  
ATOM   1732  N   GLY H 226      19.315   7.087  32.855  1.00 30.21           N  
ATOM   1733  CA  GLY H 226      19.969   7.540  31.662  1.00 28.29           C  
ATOM   1734  C   GLY H 226      19.732   6.545  30.574  1.00 27.80           C  
ATOM   1735  O   GLY H 226      19.534   5.356  30.821  1.00 29.97           O  
ATOM   1736  N   THR H 227      19.722   7.032  29.317  1.00 21.12           N  
ATOM   1737  CA  THR H 227      19.541   6.141  28.213  1.00 19.45           C  
ATOM   1738  CB  THR H 227      18.231   6.336  27.497  1.00 19.81           C  
ATOM   1739  OG1 THR H 227      17.930   5.197  26.708  1.00 21.91           O  
ATOM   1740  CG2 THR H 227      18.309   7.580  26.599  1.00 17.57           C  
ATOM   1741  C   THR H 227      20.677   6.384  27.268  1.00 19.49           C  
ATOM   1742  O   THR H 227      21.021   7.525  26.961  1.00 21.04           O  
ATOM   1743  N   THR H 228      21.307   5.306  26.772  1.00 19.90           N  
ATOM   1744  CA  THR H 228      22.437   5.544  25.930  1.00 20.02           C  
ATOM   1745  CB  THR H 228      23.594   4.616  26.178  1.00 20.47           C  
ATOM   1746  OG1 THR H 228      24.769   5.166  25.610  1.00 27.20           O  
ATOM   1747  CG2 THR H 228      23.305   3.244  25.548  1.00 22.73           C  
ATOM   1748  C   THR H 228      22.003   5.412  24.510  1.00 20.44           C  
ATOM   1749  O   THR H 228      21.308   4.470  24.131  1.00 21.75           O  
ATOM   1750  N   VAL H 229      22.373   6.409  23.688  1.00 19.21           N  
ATOM   1751  CA  VAL H 229      22.035   6.349  22.303  1.00 19.06           C  
ATOM   1752  CB  VAL H 229      21.288   7.566  21.832  1.00 19.05           C  
ATOM   1753  CG1 VAL H 229      21.111   7.493  20.307  1.00 16.93           C  
ATOM   1754  CG2 VAL H 229      19.952   7.637  22.594  1.00 18.76           C  
ATOM   1755  C   VAL H 229      23.327   6.272  21.568  1.00 21.42           C  
ATOM   1756  O   VAL H 229      24.193   7.137  21.706  1.00 21.44           O  
ATOM   1757  N   THR H 230      23.497   5.200  20.778  1.00 23.18           N  
ATOM   1758  CA  THR H 230      24.695   5.069  20.011  1.00 24.15           C  
ATOM   1759  CB  THR H 230      25.389   3.755  20.196  1.00 24.84           C  
ATOM   1760  OG1 THR H 230      24.508   2.695  19.867  1.00 26.80           O  
ATOM   1761  CG2 THR H 230      25.855   3.632  21.655  1.00 22.25           C  
ATOM   1762  C   THR H 230      24.295   5.169  18.582  1.00 25.61           C  
ATOM   1763  O   THR H 230      23.442   4.419  18.111  1.00 26.74           O  
ATOM   1764  N   VAL H 231      24.900   6.124  17.855  1.00 27.31           N  
ATOM   1765  CA  VAL H 231      24.565   6.267  16.472  1.00 29.92           C  
ATOM   1766  CB  VAL H 231      24.492   7.699  16.029  1.00 28.81           C  
ATOM   1767  CG1 VAL H 231      24.289   7.742  14.506  1.00 28.71           C  
ATOM   1768  CG2 VAL H 231      23.381   8.399  16.828  1.00 26.29           C  
ATOM   1769  C   VAL H 231      25.666   5.622  15.705  1.00 33.22           C  
ATOM   1770  O   VAL H 231      26.779   6.143  15.652  1.00 34.31           O  
ATOM   1771  N   SER H 232      25.379   4.463  15.080  1.00 34.17           N  
ATOM   1772  CA  SER H 232      26.412   3.789  14.351  1.00 36.61           C  
ATOM   1773  CB  SER H 232      27.032   2.607  15.115  1.00 36.47           C  
ATOM   1774  OG  SER H 232      27.686   3.073  16.285  1.00 37.57           O  
ATOM   1775  C   SER H 232      25.825   3.228  13.098  1.00 37.30           C  
ATOM   1776  O   SER H 232      24.667   2.815  13.061  1.00 36.42           O  
ATOM   1777  N   ALA H 233      26.636   3.202  12.025  1.00 38.84           N  
ATOM   1778  CA  ALA H 233      26.183   2.671  10.778  1.00 41.19           C  
ATOM   1779  CB  ALA H 233      26.713   3.453   9.564  1.00 41.24           C  
ATOM   1780  C   ALA H 233      26.738   1.253  10.689  1.00 42.76           C  
ATOM   1781  O   ALA H 233      25.998   0.344  10.226  1.00 42.81           O  
ATOM   1782  OXT ALA H 233      27.919   1.064  11.084  1.00 73.43           O1-
TER    1783      ALA H 233 
CONECT  159  713
CONECT  713  159
CONECT 1014 1598
CONECT 1598 1014
END
