# Supplementary material for: Fully automated antibody structure prediction using BIOVIA tools: Validation study
Source: PLoS One. 2017 May 18;12(5):e0177923. doi: 10.1371/journal.pone.0177923 (PMC5436848; doi:10.1371/journal.pone.0177923)
Supplement: S2 Dataset — Predicted structures using the Top5 framework method, Chothia CDR definition with canonical filtering and generating 50 models. These were used in the comparison against predictions using no filtering. (ZIP) [file pone.0177923.s004.zip › 4NM4_LH_FV_FinalModel.pdb]

REMARK   Accelrys Discovery Studio PDB file
REMARK   Created:  2015-04-10T06:37:28Z
SSBOND   1 CYS L   23    CYS L   94                                     
SSBOND   2 CYS H  135    CYS H  209                                     
ATOM      1  N   ASP L   1      25.197  33.003  26.241  1.00 38.22           N1+
ATOM      2  CA  ASP L   1      24.884  32.087  27.361  1.00 37.14           C  
ATOM      3  CB  ASP L   1      24.875  30.625  26.891  1.00 38.00           C  
ATOM      4  CG  ASP L   1      23.619  30.420  26.061  1.00 38.10           C  
ATOM      5  OD1 ASP L   1      22.702  31.281  26.155  1.00 26.55           O  
ATOM      6  OD2 ASP L   1      23.556  29.398  25.330  1.00 30.06           O1-
ATOM      7  C   ASP L   1      25.901  32.233  28.435  1.00 36.13           C  
ATOM      8  O   ASP L   1      26.936  32.869  28.244  1.00 38.45           O  
ATOM      9  N   ILE L   2      25.624  31.645  29.612  1.00 38.56           N  
ATOM     10  CA  ILE L   2      26.538  31.785  30.705  1.00 36.25           C  
ATOM     11  CB  ILE L   2      25.877  31.785  32.055  1.00 36.98           C  
ATOM     12  CG1 ILE L   2      24.882  32.953  32.162  1.00 38.47           C  
ATOM     13  CG2 ILE L   2      26.978  31.818  33.127  1.00 34.89           C  
ATOM     14  CD1 ILE L   2      23.972  32.871  33.386  1.00 37.74           C  
ATOM     15  C   ILE L   2      27.469  30.620  30.675  1.00 34.04           C  
ATOM     16  O   ILE L   2      27.040  29.473  30.552  1.00 33.33           O  
ATOM     17  N   GLN L   3      28.787  30.893  30.774  1.00 32.31           N  
ATOM     18  CA  GLN L   3      29.720  29.806  30.744  1.00 30.73           C  
ATOM     19  CB  GLN L   3      30.940  30.039  29.839  1.00 31.95           C  
ATOM     20  CG  GLN L   3      31.793  28.780  29.673  1.00  0.00           C  
ATOM     21  CD  GLN L   3      30.988  27.789  28.839  1.00  0.00           C  
ATOM     22  OE1 GLN L   3      30.767  27.997  27.648  1.00  0.00           O  
ATOM     23  NE2 GLN L   3      30.524  26.685  29.485  1.00  0.00           N  
ATOM     24  C   GLN L   3      30.219  29.584  32.136  1.00 30.67           C  
ATOM     25  O   GLN L   3      30.487  30.527  32.878  1.00 30.98           O  
ATOM     26  N   MET L   4      30.353  28.302  32.528  1.00 29.42           N  
ATOM     27  CA  MET L   4      30.787  28.011  33.864  1.00 27.83           C  
ATOM     28  CB  MET L   4      29.860  27.023  34.592  1.00 25.64           C  
ATOM     29  CG  MET L   4      28.403  27.494  34.641  1.00 27.35           C  
ATOM     30  SD  MET L   4      28.143  29.112  35.430  1.00 17.16           S  
ATOM     31  CE  MET L   4      28.523  28.533  37.106  1.00 18.78           C  
ATOM     32  C   MET L   4      32.148  27.386  33.783  1.00 27.12           C  
ATOM     33  O   MET L   4      32.372  26.460  33.007  1.00 26.62           O  
ATOM     34  N   THR L   5      33.102  27.886  34.594  1.00 26.57           N  
ATOM     35  CA  THR L   5      34.442  27.372  34.562  1.00 28.92           C  
ATOM     36  CB  THR L   5      35.469  28.435  34.297  1.00 32.43           C  
ATOM     37  OG1 THR L   5      35.216  29.061  33.049  1.00 40.69           O  
ATOM     38  CG2 THR L   5      36.867  27.795  34.307  1.00 38.70           C  
ATOM     39  C   THR L   5      34.760  26.818  35.915  1.00 29.70           C  
ATOM     40  O   THR L   5      34.559  27.482  36.931  1.00 31.97           O  
ATOM     41  N   GLN L   6      35.287  25.578  35.964  1.00 27.91           N  
ATOM     42  CA  GLN L   6      35.610  25.003  37.238  1.00 27.96           C  
ATOM     43  CB  GLN L   6      34.916  23.657  37.494  1.00 25.50           C  
ATOM     44  CG  GLN L   6      33.391  23.782  37.545  1.00 26.57           C  
ATOM     45  CD  GLN L   6      32.805  22.414  37.852  1.00 26.58           C  
ATOM     46  OE1 GLN L   6      31.843  21.977  37.223  1.00 26.65           O  
ATOM     47  NE2 GLN L   6      33.395  21.722  38.861  1.00 26.31           N  
ATOM     48  C   GLN L   6      37.087  24.784  37.316  1.00 31.15           C  
ATOM     49  O   GLN L   6      37.769  24.661  36.300  1.00 31.79           O  
ATOM     50  N   SER L   7      37.622  24.783  38.555  1.00 30.32           N  
ATOM     51  CA  SER L   7      39.018  24.528  38.771  1.00 32.10           C  
ATOM     52  CB  SER L   7      39.883  25.797  38.878  1.00 33.69           C  
ATOM     53  OG  SER L   7      40.008  26.428  37.613  1.00 40.33           O  
ATOM     54  C   SER L   7      39.138  23.841  40.091  1.00 33.57           C  
ATOM     55  O   SER L   7      38.349  24.100  41.001  1.00 32.04           O  
ATOM     56  N   PRO L   8      40.092  22.963  40.248  1.00 34.14           N  
ATOM     57  CA  PRO L   8      40.990  22.562  39.196  1.00 33.84           C  
ATOM     58  CD  PRO L   8      40.657  22.725  41.566  1.00 34.98           C  
ATOM     59  CB  PRO L   8      42.269  22.093  39.891  1.00 34.77           C  
ATOM     60  CG  PRO L   8      41.824  21.757  41.323  1.00 34.65           C  
ATOM     61  C   PRO L   8      40.320  21.466  38.432  1.00 34.47           C  
ATOM     62  O   PRO L   8      39.249  21.023  38.845  1.00 34.47           O  
ATOM     63  N   ASP L   9      40.914  21.025  37.304  1.00 34.36           N  
ATOM     64  CA  ASP L   9      40.331  19.947  36.562  1.00 33.58           C  
ATOM     65  CB  ASP L   9      41.003  19.687  35.201  1.00 35.16           C  
ATOM     66  CG  ASP L   9      40.490  20.736  34.215  1.00 30.08           C  
ATOM     67  OD1 ASP L   9      39.326  21.193  34.373  1.00 34.39           O  
ATOM     68  OD2 ASP L   9      41.258  21.084  33.279  1.00 32.14           O1-
ATOM     69  C   ASP L   9      40.374  18.698  37.389  1.00 32.71           C  
ATOM     70  O   ASP L   9      39.429  17.911  37.367  1.00 33.99           O  
ATOM     71  N   SER L  10      41.470  18.462  38.140  1.00 32.10           N  
ATOM     72  CA  SER L  10      41.501  17.283  38.963  1.00 33.26           C  
ATOM     73  CB  SER L  10      42.261  16.104  38.336  1.00 36.55           C  
ATOM     74  OG  SER L  10      41.600  15.657  37.164  1.00 31.87           O  
ATOM     75  C   SER L  10      42.213  17.608  40.240  1.00 34.51           C  
ATOM     76  O   SER L  10      43.123  18.437  40.256  1.00 32.47           O  
ATOM     77  N   LEU L  11      41.799  16.979  41.363  1.00 33.92           N  
ATOM     78  CA  LEU L  11      42.536  17.208  42.573  1.00 35.46           C  
ATOM     79  CB  LEU L  11      41.956  18.260  43.543  1.00 36.44           C  
ATOM     80  CG  LEU L  11      40.689  17.848  44.312  1.00 38.31           C  
ATOM     81  CD1 LEU L  11      40.235  18.974  45.250  1.00 37.90           C  
ATOM     82  CD2 LEU L  11      39.567  17.406  43.364  1.00 39.93           C  
ATOM     83  C   LEU L  11      42.674  15.912  43.311  1.00 36.27           C  
ATOM     84  O   LEU L  11      41.736  15.120  43.384  1.00 35.66           O  
ATOM     85  N   ALA L  12      43.877  15.658  43.870  1.00 36.45           N  
ATOM     86  CA  ALA L  12      44.110  14.449  44.609  1.00 36.79           C  
ATOM     87  CB  ALA L  12      45.369  13.690  44.158  1.00 38.12           C  
ATOM     88  C   ALA L  12      44.296  14.832  46.046  1.00 38.58           C  
ATOM     89  O   ALA L  12      45.105  15.702  46.369  1.00 39.71           O  
ATOM     90  N   VAL L  13      43.555  14.173  46.960  1.00 37.32           N  
ATOM     91  CA  VAL L  13      43.629  14.563  48.339  1.00 37.72           C  
ATOM     92  CB  VAL L  13      42.436  15.380  48.747  1.00 37.16           C  
ATOM     93  CG1 VAL L  13      41.212  14.453  48.831  1.00 29.63           C  
ATOM     94  CG2 VAL L  13      42.748  16.146  50.038  1.00 28.59           C  
ATOM     95  C   VAL L  13      43.651  13.325  49.186  1.00 38.80           C  
ATOM     96  O   VAL L  13      43.120  12.286  48.798  1.00 38.49           O  
ATOM     97  N   SER L  14      44.285  13.408  50.378  1.00 38.46           N  
ATOM     98  CA  SER L  14      44.363  12.282  51.267  1.00 40.08           C  
ATOM     99  CB  SER L  14      45.500  12.384  52.296  1.00 44.10           C  
ATOM    100  OG  SER L  14      46.755  12.368  51.631  1.00 48.04           O  
ATOM    101  C   SER L  14      43.069  12.183  52.010  1.00 40.03           C  
ATOM    102  O   SER L  14      42.356  13.171  52.180  1.00 39.73           O  
ATOM    103  N   LEU L  15      42.745  10.969  52.493  1.00 41.05           N  
ATOM    104  CA  LEU L  15      41.485  10.767  53.143  1.00 41.01           C  
ATOM    105  CB  LEU L  15      41.227   9.292  53.508  1.00 41.96           C  
ATOM    106  CG  LEU L  15      39.825   9.018  54.085  1.00 41.68           C  
ATOM    107  CD1 LEU L  15      38.729   9.262  53.037  1.00 33.56           C  
ATOM    108  CD2 LEU L  15      39.744   7.612  54.700  1.00 32.38           C  
ATOM    109  C   LEU L  15      41.475  11.568  54.403  1.00 40.88           C  
ATOM    110  O   LEU L  15      42.454  11.595  55.147  1.00 41.08           O  
ATOM    111  N   GLY L  16      40.351  12.266  54.654  1.00 41.62           N  
ATOM    112  CA  GLY L  16      40.193  13.013  55.867  1.00 42.93           C  
ATOM    113  C   GLY L  16      40.577  14.446  55.663  1.00 42.92           C  
ATOM    114  O   GLY L  16      40.317  15.280  56.530  1.00 43.58           O  
ATOM    115  N   GLU L  17      41.199  14.787  54.519  1.00 42.71           N  
ATOM    116  CA  GLU L  17      41.588  16.155  54.325  1.00 44.55           C  
ATOM    117  CB  GLU L  17      42.836  16.344  53.447  1.00 45.73           C  
ATOM    118  CG  GLU L  17      44.099  15.833  54.140  1.00 51.49           C  
ATOM    119  CD  GLU L  17      45.320  16.351  53.395  1.00 58.66           C  
ATOM    120  OE1 GLU L  17      45.408  16.138  52.159  1.00 62.74           O  
ATOM    121  OE2 GLU L  17      46.187  16.972  54.066  1.00 60.66           O1-
ATOM    122  C   GLU L  17      40.449  16.930  53.737  1.00 43.50           C  
ATOM    123  O   GLU L  17      39.429  16.369  53.338  1.00 42.25           O  
ATOM    124  N   ARG L  18      40.586  18.273  53.734  1.00 43.01           N  
ATOM    125  CA  ARG L  18      39.576  19.151  53.210  1.00 42.22           C  
ATOM    126  CB  ARG L  18      39.598  20.543  53.860  1.00 44.61           C  
ATOM    127  CG  ARG L  18      38.670  21.549  53.180  1.00 45.68           C  
ATOM    128  CD  ARG L  18      38.609  22.905  53.886  1.00 51.39           C  
ATOM    129  NE  ARG L  18      37.847  22.701  55.148  1.00 55.84           N  
ATOM    130  CZ  ARG L  18      37.741  23.712  56.056  1.00 67.67           C  
ATOM    131  NH1 ARG L  18      38.350  24.911  55.825  1.00 58.44           N1+
ATOM    132  NH2 ARG L  18      37.019  23.526  57.198  1.00 56.97           N  
ATOM    133  C   ARG L  18      39.787  19.347  51.741  1.00 39.54           C  
ATOM    134  O   ARG L  18      40.916  19.470  51.272  1.00 40.45           O  
ATOM    135  N   ALA L  19      38.679  19.396  50.971  1.00 39.32           N  
ATOM    136  CA  ALA L  19      38.777  19.605  49.553  1.00 37.30           C  
ATOM    137  CB  ALA L  19      38.207  18.451  48.712  1.00 36.49           C  
ATOM    138  C   ALA L  19      37.981  20.826  49.218  1.00 37.28           C  
ATOM    139  O   ALA L  19      36.921  21.064  49.797  1.00 36.16           O  
ATOM    140  N   THR L  20      38.496  21.649  48.280  1.00 35.04           N  
ATOM    141  CA  THR L  20      37.808  22.841  47.878  1.00 36.99           C  
ATOM    142  CB  THR L  20      38.530  24.086  48.310  1.00 41.20           C  
ATOM    143  OG1 THR L  20      38.746  24.072  49.713  1.00 44.83           O  
ATOM    144  CG2 THR L  20      37.672  25.304  47.943  1.00 42.79           C  
ATOM    145  C   THR L  20      37.774  22.845  46.377  1.00 35.55           C  
ATOM    146  O   THR L  20      38.806  22.666  45.734  1.00 35.86           O  
ATOM    147  N   ILE L  21      36.581  23.050  45.777  1.00 33.87           N  
ATOM    148  CA  ILE L  21      36.461  23.072  44.344  1.00 33.54           C  
ATOM    149  CB  ILE L  21      35.579  21.982  43.809  1.00 32.48           C  
ATOM    150  CG1 ILE L  21      36.162  20.610  44.191  1.00 24.15           C  
ATOM    151  CG2 ILE L  21      35.434  22.175  42.290  1.00 16.10           C  
ATOM    152  CD1 ILE L  21      35.198  19.451  43.951  1.00 38.44           C  
ATOM    153  C   ILE L  21      35.858  24.396  43.972  1.00 34.88           C  
ATOM    154  O   ILE L  21      34.945  24.877  44.640  1.00 33.40           O  
ATOM    155  N   ASN L  22      36.356  25.015  42.880  1.00 34.71           N  
ATOM    156  CA  ASN L  22      35.938  26.343  42.509  1.00 35.95           C  
ATOM    157  CB  ASN L  22      37.115  27.267  42.148  1.00 38.78           C  
ATOM    158  CG  ASN L  22      37.999  27.452  43.371  1.00 36.50           C  
ATOM    159  OD1 ASN L  22      37.568  27.986  44.391  1.00 37.85           O  
ATOM    160  ND2 ASN L  22      39.276  26.993  43.269  1.00 36.17           N  
ATOM    161  C   ASN L  22      35.093  26.298  41.271  1.00 34.94           C  
ATOM    162  O   ASN L  22      35.268  25.444  40.405  1.00 33.16           O  
ATOM    163  N   CYS L  23      34.129  27.239  41.178  1.00 33.00           N  
ATOM    164  CA  CYS L  23      33.270  27.376  40.033  1.00 31.12           C  
ATOM    165  CB  CYS L  23      31.863  26.780  40.268  1.00 32.67           C  
ATOM    166  SG  CYS L  23      30.727  26.979  38.860  1.00 43.41           S  
ATOM    167  C   CYS L  23      33.098  28.845  39.780  1.00 33.29           C  
ATOM    168  O   CYS L  23      32.676  29.590  40.665  1.00 34.28           O  
ATOM    169  N   LYS L  24      33.414  29.303  38.551  1.00 34.00           N  
ATOM    170  CA  LYS L  24      33.305  30.703  38.246  1.00 37.18           C  
ATOM    171  CB  LYS L  24      34.665  31.308  37.847  1.00 39.77           C  
ATOM    172  CG  LYS L  24      34.697  32.833  37.755  1.00 46.95           C  
ATOM    173  CD  LYS L  24      36.118  33.401  37.718  1.00 51.79           C  
ATOM    174  CE  LYS L  24      36.174  34.926  37.576  1.00 54.14           C  
ATOM    175  NZ  LYS L  24      37.553  35.409  37.821  1.00 58.20           N1+
ATOM    176  C   LYS L  24      32.364  30.851  37.087  1.00 36.04           C  
ATOM    177  O   LYS L  24      32.440  30.107  36.112  1.00 36.23           O  
ATOM    178  N   SER L  25      31.446  31.837  37.161  1.00 34.22           N  
ATOM    179  CA  SER L  25      30.474  32.035  36.119  1.00 34.12           C  
ATOM    180  CB  SER L  25      29.036  32.150  36.651  1.00 31.84           C  
ATOM    181  OG  SER L  25      28.930  33.253  37.541  1.00 25.89           O  
ATOM    182  C   SER L  25      30.803  33.301  35.389  1.00 36.56           C  
ATOM    183  O   SER L  25      31.349  34.246  35.956  1.00 38.84           O  
ATOM    184  N   SER L  26      30.519  33.324  34.070  1.00 19.00           N  
ATOM    185  CA  SER L  26      30.841  34.416  33.189  1.00 19.53           C  
ATOM    186  CB  SER L  26      30.464  34.112  31.731  1.00 19.15           C  
ATOM    187  OG  SER L  26      30.798  35.218  30.912  1.00 18.35           O  
ATOM    188  C   SER L  26      30.071  35.626  33.596  1.00 20.57           C  
ATOM    189  O   SER L  26      30.555  36.753  33.484  1.00 21.28           O  
ATOM    190  N   GLN L  27      28.828  35.418  34.055  1.00 21.18           N  
ATOM    191  CA  GLN L  27      28.021  36.520  34.487  1.00 22.10           C  
ATOM    192  CB  GLN L  27      26.893  36.893  33.507  1.00 23.66           C  
ATOM    193  CG  GLN L  27      25.853  35.800  33.277  1.00 27.60           C  
ATOM    194  CD  GLN L  27      24.882  36.331  32.235  1.00 31.87           C  
ATOM    195  OE1 GLN L  27      23.707  36.552  32.519  1.00 32.67           O  
ATOM    196  NE2 GLN L  27      25.387  36.548  30.991  1.00 34.12           N  
ATOM    197  C   GLN L  27      27.429  36.136  35.803  1.00 21.39           C  
ATOM    198  O   GLN L  27      27.359  34.958  36.147  1.00 20.27           O  
ATOM    199  N   SER L  28      26.998  37.139  36.590  1.00 20.76           N  
ATOM    200  CA  SER L  28      26.504  36.872  37.909  1.00 20.41           C  
ATOM    201  CB  SER L  28      26.223  38.148  38.717  1.00 21.98           C  
ATOM    202  OG  SER L  28      25.734  37.810  40.006  1.00 20.51           O  
ATOM    203  C   SER L  28      25.229  36.097  37.819  1.00 19.93           C  
ATOM    204  O   SER L  28      24.407  36.336  36.935  1.00 19.97           O  
ATOM    205  N   VAL L  29      25.047  35.114  38.731  1.00 19.54           N  
ATOM    206  CA  VAL L  29      23.821  34.369  38.737  1.00 19.41           C  
ATOM    207  CB  VAL L  29      24.026  32.880  38.685  1.00 18.41           C  
ATOM    208  CG1 VAL L  29      24.680  32.534  37.335  1.00 18.15           C  
ATOM    209  CG2 VAL L  29      24.839  32.433  39.916  1.00 17.50           C  
ATOM    210  C   VAL L  29      23.120  34.684  40.019  1.00 19.70           C  
ATOM    211  O   VAL L  29      22.386  33.866  40.569  1.00 19.33           O  
ATOM    212  N   PHE L  30      23.283  35.937  40.477  1.00 19.82           N  
ATOM    213  CA  PHE L  30      22.717  36.392  41.708  1.00 22.22           C  
ATOM    214  CB  PHE L  30      23.728  37.294  42.440  1.00 21.87           C  
ATOM    215  CG  PHE L  30      23.200  37.792  43.735  1.00 22.89           C  
ATOM    216  CD1 PHE L  30      23.281  37.012  44.862  1.00 22.74           C  
ATOM    217  CD2 PHE L  30      22.651  39.051  43.829  1.00 24.68           C  
ATOM    218  CE1 PHE L  30      22.802  37.474  46.066  1.00  0.00           C  
ATOM    219  CE2 PHE L  30      22.172  39.517  45.028  1.00  0.00           C  
ATOM    220  CZ  PHE L  30      22.250  38.729  46.152  1.00  0.00           C  
ATOM    221  C   PHE L  30      21.524  37.208  41.329  1.00 23.95           C  
ATOM    222  O   PHE L  30      21.634  38.174  40.577  1.00 23.97           O  
ATOM    223  N   SER L  31      20.336  36.833  41.843  1.00 25.09           N  
ATOM    224  CA  SER L  31      19.166  37.578  41.490  1.00 26.32           C  
ATOM    225  CB  SER L  31      17.885  36.728  41.481  1.00 27.20           C  
ATOM    226  OG  SER L  31      16.764  37.524  41.127  1.00  0.00           O  
ATOM    227  C   SER L  31      19.001  38.631  42.539  1.00 28.01           C  
ATOM    228  O   SER L  31      18.912  38.340  43.728  1.00 27.78           O  
ATOM    229  N   SER L  32      18.950  39.905  42.111  1.00 28.81           N  
ATOM    230  CA  SER L  32      18.893  41.001  43.038  1.00 31.57           C  
ATOM    231  CB  SER L  32      18.994  42.373  42.348  1.00 32.55           C  
ATOM    232  OG  SER L  32      17.872  42.588  41.504  1.00 36.20           O  
ATOM    233  C   SER L  32      17.621  40.987  43.834  1.00 32.79           C  
ATOM    234  O   SER L  32      17.644  41.185  45.048  1.00 33.59           O  
ATOM    235  N   SER L  33      16.467  40.763  43.178  1.00 33.30           N  
ATOM    236  CA  SER L  33      15.220  40.846  43.890  1.00 33.99           C  
ATOM    237  CB  SER L  33      13.990  40.775  42.965  1.00 34.04           C  
ATOM    238  OG  SER L  33      13.950  39.530  42.286  1.00 36.88           O  
ATOM    239  C   SER L  33      15.098  39.758  44.914  1.00 33.15           C  
ATOM    240  O   SER L  33      14.837  40.030  46.086  1.00 33.46           O  
ATOM    241  N   THR L  34      15.265  38.495  44.475  1.00 31.16           N  
ATOM    242  CA  THR L  34      15.131  37.324  45.299  1.00 29.80           C  
ATOM    243  CB  THR L  34      15.040  36.062  44.499  1.00 30.19           C  
ATOM    244  OG1 THR L  34      14.664  34.981  45.340  1.00  0.00           O  
ATOM    245  CG2 THR L  34      16.409  35.787  43.856  1.00  0.00           C  
ATOM    246  C   THR L  34      16.305  37.181  46.228  1.00 28.52           C  
ATOM    247  O   THR L  34      16.177  36.615  47.313  1.00 28.08           O  
ATOM    248  N   ASN L  35      17.486  37.676  45.811  1.00 27.18           N  
ATOM    249  CA  ASN L  35      18.713  37.576  46.556  1.00 25.41           C  
ATOM    250  CB  ASN L  35      18.606  38.113  47.996  1.00 26.43           C  
ATOM    251  CG  ASN L  35      18.560  39.637  47.941  1.00 45.65           C  
ATOM    252  OD1 ASN L  35      19.464  40.273  47.401  1.00 40.26           O  
ATOM    253  ND2 ASN L  35      17.489  40.243  48.522  1.00 44.25           N  
ATOM    254  C   ASN L  35      19.180  36.152  46.620  1.00 24.69           C  
ATOM    255  O   ASN L  35      19.902  35.768  47.540  1.00 25.02           O  
ATOM    256  N   LYS L  36      18.818  35.332  45.615  1.00 23.36           N  
ATOM    257  CA  LYS L  36      19.273  33.974  45.630  1.00 22.39           C  
ATOM    258  CB  LYS L  36      18.145  32.934  45.493  1.00 22.67           C  
ATOM    259  CG  LYS L  36      17.209  32.897  46.704  1.00 27.02           C  
ATOM    260  CD  LYS L  36      15.997  31.983  46.524  1.00 30.84           C  
ATOM    261  CE  LYS L  36      15.069  31.940  47.736  1.00 42.29           C  
ATOM    262  NZ  LYS L  36      13.914  32.830  47.502  1.00 34.93           N1+
ATOM    263  C   LYS L  36      20.231  33.777  44.497  1.00 21.03           C  
ATOM    264  O   LYS L  36      20.168  34.464  43.479  1.00 20.95           O  
ATOM    265  N   ASN L  37      21.172  32.825  44.672  1.00 18.85           N  
ATOM    266  CA  ASN L  37      22.147  32.513  43.663  1.00 17.84           C  
ATOM    267  CB  ASN L  37      23.532  32.163  44.244  1.00 18.55           C  
ATOM    268  CG  ASN L  37      24.106  33.381  44.958  1.00 19.60           C  
ATOM    269  OD1 ASN L  37      24.549  34.339  44.325  1.00 18.96           O  
ATOM    270  ND2 ASN L  37      24.098  33.346  46.318  1.00 18.90           N  
ATOM    271  C   ASN L  37      21.659  31.263  43.003  1.00 16.86           C  
ATOM    272  O   ASN L  37      21.475  30.242  43.666  1.00 17.08           O  
ATOM    273  N   TYR L  38      21.461  31.291  41.669  1.00 16.31           N  
ATOM    274  CA  TYR L  38      20.945  30.114  41.036  1.00 16.51           C  
ATOM    275  CB  TYR L  38      20.107  30.442  39.790  1.00 18.13           C  
ATOM    276  CG  TYR L  38      18.863  31.127  40.246  1.00 18.71           C  
ATOM    277  CD1 TYR L  38      18.901  32.404  40.757  1.00 22.34           C  
ATOM    278  CD2 TYR L  38      17.648  30.490  40.143  1.00 21.19           C  
ATOM    279  CE1 TYR L  38      17.746  33.029  41.172  1.00 23.06           C  
ATOM    280  CE2 TYR L  38      16.492  31.109  40.555  1.00 22.91           C  
ATOM    281  CZ  TYR L  38      16.539  32.380  41.072  1.00 28.62           C  
ATOM    282  OH  TYR L  38      15.352  33.016  41.494  1.00 23.74           O  
ATOM    283  C   TYR L  38      22.113  29.287  40.598  1.00 16.58           C  
ATOM    284  O   TYR L  38      22.465  29.245  39.419  1.00 16.03           O  
ATOM    285  N   LEU L  39      22.735  28.585  41.568  1.00 27.61           N  
ATOM    286  CA  LEU L  39      23.849  27.733  41.271  1.00 27.10           C  
ATOM    287  CB  LEU L  39      25.182  28.302  41.779  1.00 27.38           C  
ATOM    288  CG  LEU L  39      26.390  27.437  41.390  1.00 29.29           C  
ATOM    289  CD1 LEU L  39      26.640  27.516  39.879  1.00 29.17           C  
ATOM    290  CD2 LEU L  39      27.632  27.782  42.220  1.00 30.12           C  
ATOM    291  C   LEU L  39      23.650  26.436  41.994  1.00 27.03           C  
ATOM    292  O   LEU L  39      23.179  26.431  43.132  1.00 28.22           O  
ATOM    293  N   ALA L  40      24.018  25.301  41.355  1.00 24.94           N  
ATOM    294  CA  ALA L  40      23.869  24.014  41.987  1.00 24.50           C  
ATOM    295  CB  ALA L  40      22.687  23.197  41.444  1.00 22.19           C  
ATOM    296  C   ALA L  40      25.114  23.189  41.769  1.00 24.61           C  
ATOM    297  O   ALA L  40      25.908  23.454  40.866  1.00 24.68           O  
ATOM    298  N   TRP L  41      25.324  22.166  42.634  1.00 23.08           N  
ATOM    299  CA  TRP L  41      26.468  21.295  42.516  1.00 23.04           C  
ATOM    300  CB  TRP L  41      27.437  21.386  43.706  1.00 22.14           C  
ATOM    301  CG  TRP L  41      28.161  22.708  43.800  1.00 21.59           C  
ATOM    302  CD2 TRP L  41      29.448  22.977  43.213  1.00 23.32           C  
ATOM    303  CD1 TRP L  41      27.773  23.862  44.417  1.00 23.44           C  
ATOM    304  NE1 TRP L  41      28.731  24.831  44.248  1.00 24.83           N  
ATOM    305  CE2 TRP L  41      29.768  24.301  43.514  1.00 24.26           C  
ATOM    306  CE3 TRP L  41      30.291  22.185  42.492  1.00 22.28           C  
ATOM    307  CZ2 TRP L  41      30.942  24.852  43.089  1.00 25.63           C  
ATOM    308  CZ3 TRP L  41      31.474  22.748  42.063  1.00 24.35           C  
ATOM    309  CH2 TRP L  41      31.793  24.056  42.356  1.00 26.53           C  
ATOM    310  C   TRP L  41      25.996  19.869  42.428  1.00 22.22           C  
ATOM    311  O   TRP L  41      25.044  19.468  43.096  1.00 24.20           O  
ATOM    312  N   TYR L  42      26.680  19.056  41.593  1.00 23.53           N  
ATOM    313  CA  TYR L  42      26.311  17.681  41.372  1.00 23.13           C  
ATOM    314  CB  TYR L  42      25.882  17.387  39.923  1.00 21.31           C  
ATOM    315  CG  TYR L  42      24.669  18.175  39.580  1.00 22.08           C  
ATOM    316  CD1 TYR L  42      24.764  19.505  39.243  1.00 21.42           C  
ATOM    317  CD2 TYR L  42      23.435  17.577  39.571  1.00 22.53           C  
ATOM    318  CE1 TYR L  42      23.645  20.236  38.920  1.00 22.32           C  
ATOM    319  CE2 TYR L  42      22.313  18.300  39.249  1.00 24.23           C  
ATOM    320  CZ  TYR L  42      22.413  19.630  38.927  1.00 24.94           C  
ATOM    321  OH  TYR L  42      21.248  20.358  38.603  1.00 26.33           O  
ATOM    322  C   TYR L  42      27.503  16.791  41.583  1.00 24.40           C  
ATOM    323  O   TYR L  42      28.648  17.194  41.379  1.00 24.84           O  
ATOM    324  N   GLN L  43      27.238  15.537  42.007  1.00 23.89           N  
ATOM    325  CA  GLN L  43      28.266  14.546  42.168  1.00 24.42           C  
ATOM    326  CB  GLN L  43      28.278  13.906  43.567  1.00 23.15           C  
ATOM    327  CG  GLN L  43      29.368  12.846  43.749  1.00 25.32           C  
ATOM    328  CD  GLN L  43      29.147  12.157  45.088  1.00 29.13           C  
ATOM    329  OE1 GLN L  43      28.095  11.569  45.332  1.00 30.10           O  
ATOM    330  NE2 GLN L  43      30.166  12.230  45.984  1.00 26.75           N  
ATOM    331  C   GLN L  43      27.931  13.433  41.217  1.00 25.72           C  
ATOM    332  O   GLN L  43      26.783  12.997  41.152  1.00 27.37           O  
ATOM    333  N   GLN L  44      28.919  12.949  40.432  1.00 24.45           N  
ATOM    334  CA  GLN L  44      28.625  11.866  39.537  1.00 25.12           C  
ATOM    335  CB  GLN L  44      28.566  12.270  38.054  1.00 24.02           C  
ATOM    336  CG  GLN L  44      28.190  11.110  37.129  1.00 25.67           C  
ATOM    337  CD  GLN L  44      28.162  11.630  35.700  1.00 26.90           C  
ATOM    338  OE1 GLN L  44      28.828  12.610  35.372  1.00 28.32           O  
ATOM    339  NE2 GLN L  44      27.369  10.955  34.824  1.00 24.72           N  
ATOM    340  C   GLN L  44      29.680  10.816  39.667  1.00 27.81           C  
ATOM    341  O   GLN L  44      30.875  11.098  39.594  1.00 28.53           O  
ATOM    342  N   LYS L  45      29.241   9.558  39.857  1.00 29.74           N  
ATOM    343  CA  LYS L  45      30.139   8.445  39.953  1.00 31.63           C  
ATOM    344  CB  LYS L  45      29.819   7.495  41.120  1.00 33.60           C  
ATOM    345  CG  LYS L  45      30.050   8.146  42.486  1.00 36.66           C  
ATOM    346  CD  LYS L  45      29.492   7.344  43.661  1.00 42.62           C  
ATOM    347  CE  LYS L  45      29.861   7.933  45.025  1.00 42.71           C  
ATOM    348  NZ  LYS L  45      29.264   7.118  46.106  1.00 45.69           N1+
ATOM    349  C   LYS L  45      30.011   7.697  38.665  1.00 33.61           C  
ATOM    350  O   LYS L  45      29.060   7.897  37.911  1.00 34.55           O  
ATOM    351  N   PRO L  46      30.941   6.835  38.373  1.00 36.55           N  
ATOM    352  CA  PRO L  46      30.892   6.189  37.096  1.00 37.80           C  
ATOM    353  CD  PRO L  46      32.306   6.987  38.856  1.00 36.90           C  
ATOM    354  CB  PRO L  46      32.242   5.491  36.931  1.00 38.43           C  
ATOM    355  CG  PRO L  46      33.198   6.372  37.761  1.00 38.22           C  
ATOM    356  C   PRO L  46      29.694   5.316  36.904  1.00 38.84           C  
ATOM    357  O   PRO L  46      29.336   4.570  37.812  1.00 40.19           O  
ATOM    358  N   GLY L  47      29.061   5.417  35.717  1.00 39.17           N  
ATOM    359  CA  GLY L  47      27.951   4.585  35.345  1.00 40.01           C  
ATOM    360  C   GLY L  47      26.698   5.015  36.045  1.00 40.32           C  
ATOM    361  O   GLY L  47      25.710   4.282  36.038  1.00 42.87           O  
ATOM    362  N   GLN L  48      26.681   6.211  36.664  1.00 36.77           N  
ATOM    363  CA  GLN L  48      25.484   6.595  37.362  1.00 34.83           C  
ATOM    364  CB  GLN L  48      25.651   6.635  38.890  1.00 34.97           C  
ATOM    365  CG  GLN L  48      25.901   5.263  39.518  1.00 40.44           C  
ATOM    366  CD  GLN L  48      26.094   5.468  41.013  1.00 45.18           C  
ATOM    367  OE1 GLN L  48      26.931   6.259  41.440  1.00 48.33           O  
ATOM    368  NE2 GLN L  48      25.297   4.736  41.836  1.00 49.36           N  
ATOM    369  C   GLN L  48      25.091   7.971  36.929  1.00 32.50           C  
ATOM    370  O   GLN L  48      25.877   8.716  36.350  1.00 30.53           O  
ATOM    371  N   PRO L  49      23.851   8.293  37.189  1.00 31.44           N  
ATOM    372  CA  PRO L  49      23.363   9.609  36.886  1.00 30.75           C  
ATOM    373  CD  PRO L  49      22.795   7.297  37.116  1.00 21.04           C  
ATOM    374  CB  PRO L  49      21.842   9.526  36.977  1.00 32.07           C  
ATOM    375  CG  PRO L  49      21.542   8.056  36.647  1.00 16.70           C  
ATOM    376  C   PRO L  49      23.954  10.563  37.876  1.00 30.39           C  
ATOM    377  O   PRO L  49      24.417  10.114  38.922  1.00 31.50           O  
ATOM    378  N   PRO L  50      23.975  11.830  37.580  1.00 28.39           N  
ATOM    379  CA  PRO L  50      24.505  12.768  38.529  1.00 29.36           C  
ATOM    380  CD  PRO L  50      24.159  12.272  36.207  1.00 28.59           C  
ATOM    381  CB  PRO L  50      24.699  14.068  37.754  1.00 27.07           C  
ATOM    382  CG  PRO L  50      24.931  13.597  36.307  1.00 26.63           C  
ATOM    383  C   PRO L  50      23.551  12.883  39.680  1.00 30.58           C  
ATOM    384  O   PRO L  50      22.374  12.567  39.512  1.00 31.57           O  
ATOM    385  N   LYS L  51      24.052  13.299  40.863  1.00 30.07           N  
ATOM    386  CA  LYS L  51      23.238  13.452  42.041  1.00 30.36           C  
ATOM    387  CB  LYS L  51      23.727  12.553  43.191  1.00 32.80           C  
ATOM    388  CG  LYS L  51      22.922  12.655  44.490  1.00 37.54           C  
ATOM    389  CD  LYS L  51      23.365  11.643  45.554  1.00 42.23           C  
ATOM    390  CE  LYS L  51      22.811  11.928  46.953  1.00 34.55           C  
ATOM    391  NZ  LYS L  51      23.400  10.988  47.936  1.00 36.86           N1+
ATOM    392  C   LYS L  51      23.379  14.872  42.516  1.00 27.53           C  
ATOM    393  O   LYS L  51      24.488  15.398  42.581  1.00 24.10           O  
ATOM    394  N   VAL L  52      22.254  15.531  42.884  1.00 26.83           N  
ATOM    395  CA  VAL L  52      22.311  16.909  43.316  1.00 26.41           C  
ATOM    396  CB  VAL L  52      21.014  17.647  43.192  1.00 26.70           C  
ATOM    397  CG1 VAL L  52      21.133  18.979  43.948  1.00  0.00           C  
ATOM    398  CG2 VAL L  52      20.747  17.873  41.705  1.00  0.00           C  
ATOM    399  C   VAL L  52      22.713  17.006  44.753  1.00 27.95           C  
ATOM    400  O   VAL L  52      22.087  16.407  45.625  1.00 29.53           O  
ATOM    401  N   LEU L  53      23.868  17.666  45.000  1.00 27.14           N  
ATOM    402  CA  LEU L  53      24.367  17.957  46.315  1.00 28.09           C  
ATOM    403  CB  LEU L  53      25.894  18.111  46.312  1.00 28.65           C  
ATOM    404  CG  LEU L  53      26.623  16.854  45.814  1.00 31.56           C  
ATOM    405  CD1 LEU L  53      28.146  17.053  45.826  1.00 30.96           C  
ATOM    406  CD2 LEU L  53      26.179  15.607  46.593  1.00 30.92           C  
ATOM    407  C   LEU L  53      23.834  19.228  46.918  1.00 28.14           C  
ATOM    408  O   LEU L  53      23.297  19.238  48.026  1.00 29.57           O  
ATOM    409  N   ILE L  54      23.969  20.347  46.165  1.00 29.07           N  
ATOM    410  CA  ILE L  54      23.710  21.661  46.697  1.00 30.79           C  
ATOM    411  CB  ILE L  54      24.973  22.454  46.884  1.00 29.86           C  
ATOM    412  CG1 ILE L  54      25.945  21.742  47.839  1.00 30.26           C  
ATOM    413  CG2 ILE L  54      24.584  23.864  47.353  1.00 29.60           C  
ATOM    414  CD1 ILE L  54      25.428  21.632  49.268  1.00 30.78           C  
ATOM    415  C   ILE L  54      22.928  22.451  45.695  1.00 30.59           C  
ATOM    416  O   ILE L  54      23.129  22.303  44.491  1.00 29.58           O  
ATOM    417  N   TYR L  55      22.014  23.318  46.184  1.00 28.90           N  
ATOM    418  CA  TYR L  55      21.278  24.202  45.327  1.00 28.05           C  
ATOM    419  CB  TYR L  55      19.859  23.708  44.971  1.00 27.58           C  
ATOM    420  CG  TYR L  55      19.010  23.595  46.190  1.00 30.60           C  
ATOM    421  CD1 TYR L  55      18.286  24.672  46.631  1.00 31.13           C  
ATOM    422  CD2 TYR L  55      18.920  22.414  46.888  1.00 32.87           C  
ATOM    423  CE1 TYR L  55      17.492  24.585  47.750  1.00 32.08           C  
ATOM    424  CE2 TYR L  55      18.128  22.315  48.009  1.00 33.24           C  
ATOM    425  CZ  TYR L  55      17.412  23.403  48.443  1.00 34.09           C  
ATOM    426  OH  TYR L  55      16.597  23.307  49.592  1.00 36.59           O  
ATOM    427  C   TYR L  55      21.207  25.541  46.002  1.00 30.00           C  
ATOM    428  O   TYR L  55      21.432  25.655  47.206  1.00 29.23           O  
ATOM    429  N   TRP L  56      20.891  26.619  45.248  1.00 14.14           N  
ATOM    430  CA  TRP L  56      20.848  27.962  45.783  1.00 15.56           C  
ATOM    431  CB  TRP L  56      19.848  28.195  46.936  1.00 15.48           C  
ATOM    432  CG  TRP L  56      18.379  28.189  46.574  1.00 19.10           C  
ATOM    433  CD2 TRP L  56      17.785  28.997  45.543  1.00 21.66           C  
ATOM    434  CD1 TRP L  56      17.366  27.445  47.100  1.00 22.82           C  
ATOM    435  NE1 TRP L  56      16.182  27.739  46.474  1.00 23.31           N  
ATOM    436  CE2 TRP L  56      16.424  28.693  45.511  1.00 25.44           C  
ATOM    437  CE3 TRP L  56      18.331  29.915  44.692  1.00 22.35           C  
ATOM    438  CZ2 TRP L  56      15.584  29.302  44.624  1.00 29.89           C  
ATOM    439  CZ3 TRP L  56      17.481  30.531  43.802  1.00 24.10           C  
ATOM    440  CH2 TRP L  56      16.135  30.230  43.769  1.00 33.93           C  
ATOM    441  C   TRP L  56      22.208  28.302  46.306  1.00 15.49           C  
ATOM    442  O   TRP L  56      22.367  29.114  47.218  1.00 15.57           O  
ATOM    443  N   SER L  57      23.229  27.650  45.736  1.00 15.45           N  
ATOM    444  CA  SER L  57      24.610  27.892  46.013  1.00 15.00           C  
ATOM    445  CB  SER L  57      24.993  29.377  45.910  1.00 14.68           C  
ATOM    446  OG  SER L  57      26.377  29.540  46.191  1.00  0.00           O  
ATOM    447  C   SER L  57      24.983  27.415  47.383  1.00 16.31           C  
ATOM    448  O   SER L  57      26.154  27.105  47.589  1.00 15.72           O  
ATOM    449  N   SER L  58      24.045  27.253  48.342  1.00 15.97           N  
ATOM    450  CA  SER L  58      24.553  26.872  49.635  1.00 16.73           C  
ATOM    451  CB  SER L  58      24.838  28.109  50.504  1.00 17.48           C  
ATOM    452  OG  SER L  58      25.348  27.724  51.771  1.00 23.43           O  
ATOM    453  C   SER L  58      23.571  26.006  50.385  1.00 16.53           C  
ATOM    454  O   SER L  58      23.803  25.676  51.548  1.00 16.62           O  
ATOM    455  N   THR L  59      22.474  25.557  49.747  1.00 31.69           N  
ATOM    456  CA  THR L  59      21.522  24.814  50.522  1.00 32.43           C  
ATOM    457  CB  THR L  59      20.098  25.215  50.268  1.00 32.41           C  
ATOM    458  OG1 THR L  59      19.929  26.599  50.540  1.00 25.12           O  
ATOM    459  CG2 THR L  59      19.184  24.392  51.191  1.00 25.94           C  
ATOM    460  C   THR L  59      21.689  23.369  50.171  1.00 33.18           C  
ATOM    461  O   THR L  59      21.606  22.982  49.007  1.00 31.78           O  
ATOM    462  N   ARG L  60      21.948  22.522  51.186  1.00 33.27           N  
ATOM    463  CA  ARG L  60      22.171  21.131  50.917  1.00 34.77           C  
ATOM    464  CB  ARG L  60      22.805  20.347  52.075  1.00 38.40           C  
ATOM    465  CG  ARG L  60      24.275  20.675  52.316  1.00 41.04           C  
ATOM    466  CD  ARG L  60      24.902  19.839  53.430  1.00 41.75           C  
ATOM    467  NE  ARG L  60      24.182  20.170  54.691  1.00 45.63           N  
ATOM    468  CZ  ARG L  60      24.887  20.606  55.776  1.00 48.25           C  
ATOM    469  NH1 ARG L  60      26.240  20.740  55.698  1.00 48.27           N1+
ATOM    470  NH2 ARG L  60      24.235  20.901  56.938  1.00 49.41           N  
ATOM    471  C   ARG L  60      20.872  20.461  50.630  1.00 34.61           C  
ATOM    472  O   ARG L  60      19.847  20.748  51.246  1.00 35.70           O  
ATOM    473  N   GLU L  61      20.899  19.524  49.667  1.00 34.25           N  
ATOM    474  CA  GLU L  61      19.720  18.779  49.344  1.00 35.76           C  
ATOM    475  CB  GLU L  61      19.822  17.976  48.037  1.00 34.50           C  
ATOM    476  CG  GLU L  61      18.661  16.999  47.826  1.00 36.59           C  
ATOM    477  CD  GLU L  61      17.344  17.765  47.749  1.00 40.99           C  
ATOM    478  OE1 GLU L  61      17.349  19.003  47.982  1.00 42.67           O  
ATOM    479  OE2 GLU L  61      16.306  17.112  47.463  1.00 43.19           O1-
ATOM    480  C   GLU L  61      19.504  17.819  50.470  1.00 38.16           C  
ATOM    481  O   GLU L  61      20.446  17.431  51.160  1.00 37.04           O  
ATOM    482  N   SER L  62      18.244  17.419  50.713  1.00 40.32           N  
ATOM    483  CA  SER L  62      18.041  16.514  51.802  1.00 46.10           C  
ATOM    484  CB  SER L  62      16.561  16.168  52.045  1.00 49.32           C  
ATOM    485  OG  SER L  62      15.847  17.331  52.431  1.00 41.36           O  
ATOM    486  C   SER L  62      18.769  15.245  51.472  1.00 44.21           C  
ATOM    487  O   SER L  62      18.793  14.811  50.322  1.00 41.47           O  
ATOM    488  N   GLY L  63      19.408  14.623  52.483  1.00 44.04           N  
ATOM    489  CA  GLY L  63      20.075  13.366  52.278  1.00 44.18           C  
ATOM    490  C   GLY L  63      21.564  13.541  52.147  1.00 43.35           C  
ATOM    491  O   GLY L  63      22.305  12.578  52.336  1.00 45.33           O  
ATOM    492  N   VAL L  64      22.059  14.756  51.825  1.00 40.53           N  
ATOM    493  CA  VAL L  64      23.489  14.917  51.688  1.00 38.90           C  
ATOM    494  CB  VAL L  64      23.943  16.063  50.826  1.00 37.76           C  
ATOM    495  CG1 VAL L  64      23.724  15.720  49.351  1.00 35.01           C  
ATOM    496  CG2 VAL L  64      23.184  17.321  51.266  1.00 37.36           C  
ATOM    497  C   VAL L  64      24.121  15.125  53.026  1.00 40.52           C  
ATOM    498  O   VAL L  64      23.575  15.784  53.907  1.00 39.99           O  
ATOM    499  N   PRO L  65      25.303  14.565  53.150  1.00 40.60           N  
ATOM    500  CA  PRO L  65      26.059  14.644  54.374  1.00 39.49           C  
ATOM    501  CD  PRO L  65      25.625  13.366  52.393  1.00 39.06           C  
ATOM    502  CB  PRO L  65      27.195  13.634  54.227  1.00 39.15           C  
ATOM    503  CG  PRO L  65      26.624  12.581  53.261  1.00 40.80           C  
ATOM    504  C   PRO L  65      26.531  16.039  54.645  1.00 39.01           C  
ATOM    505  O   PRO L  65      26.752  16.803  53.708  1.00 37.99           O  
ATOM    506  N   ASP L  66      26.727  16.357  55.938  1.00 39.80           N  
ATOM    507  CA  ASP L  66      27.086  17.649  56.450  1.00 39.43           C  
ATOM    508  CB  ASP L  66      27.162  17.667  57.988  1.00 41.57           C  
ATOM    509  CG  ASP L  66      25.760  17.463  58.545  1.00 40.19           C  
ATOM    510  OD1 ASP L  66      24.783  17.814  57.836  1.00 46.03           O  
ATOM    511  OD2 ASP L  66      25.650  16.951  59.693  1.00 48.54           O1-
ATOM    512  C   ASP L  66      28.435  18.052  55.940  1.00 39.33           C  
ATOM    513  O   ASP L  66      28.734  19.242  55.856  1.00 39.56           O  
ATOM    514  N   ARG L  67      29.297  17.078  55.596  1.00 37.80           N  
ATOM    515  CA  ARG L  67      30.637  17.386  55.178  1.00 37.86           C  
ATOM    516  CB  ARG L  67      31.533  16.152  54.942  1.00 38.23           C  
ATOM    517  CG  ARG L  67      31.045  15.145  53.900  1.00 37.07           C  
ATOM    518  CD  ARG L  67      31.998  13.954  53.751  1.00 37.58           C  
ATOM    519  NE  ARG L  67      31.365  12.960  52.839  1.00 36.56           N  
ATOM    520  CZ  ARG L  67      30.731  11.863  53.349  1.00 37.90           C  
ATOM    521  NH1 ARG L  67      30.700  11.660  54.698  1.00 35.59           N1+
ATOM    522  NH2 ARG L  67      30.132  10.969  52.511  1.00 38.71           N  
ATOM    523  C   ARG L  67      30.613  18.233  53.938  1.00 36.44           C  
ATOM    524  O   ARG L  67      31.560  18.982  53.697  1.00 34.95           O  
ATOM    525  N   PHE L  68      29.563  18.103  53.096  1.00 34.73           N  
ATOM    526  CA  PHE L  68      29.476  18.901  51.900  1.00 32.40           C  
ATOM    527  CB  PHE L  68      28.538  18.313  50.825  1.00 31.17           C  
ATOM    528  CG  PHE L  68      29.106  17.039  50.303  1.00 32.06           C  
ATOM    529  CD1 PHE L  68      28.875  15.846  50.949  1.00 34.61           C  
ATOM    530  CD2 PHE L  68      29.865  17.033  49.156  1.00 29.83           C  
ATOM    531  CE1 PHE L  68      29.400  14.670  50.461  1.00 33.10           C  
ATOM    532  CE2 PHE L  68      30.393  15.860  48.665  1.00 29.49           C  
ATOM    533  CZ  PHE L  68      30.162  14.674  49.318  1.00 30.67           C  
ATOM    534  C   PHE L  68      28.900  20.250  52.231  1.00 34.20           C  
ATOM    535  O   PHE L  68      27.895  20.356  52.934  1.00 36.26           O  
ATOM    536  N   SER L  69      29.526  21.333  51.714  1.00 32.32           N  
ATOM    537  CA  SER L  69      28.993  22.651  51.938  1.00 33.84           C  
ATOM    538  CB  SER L  69      29.576  23.354  53.174  1.00 36.20           C  
ATOM    539  OG  SER L  69      30.958  23.614  52.982  1.00 39.67           O  
ATOM    540  C   SER L  69      29.327  23.504  50.754  1.00 34.77           C  
ATOM    541  O   SER L  69      30.371  23.340  50.124  1.00 34.86           O  
ATOM    542  N   ALA L  70      28.439  24.462  50.419  1.00 34.84           N  
ATOM    543  CA  ALA L  70      28.730  25.295  49.293  1.00 31.61           C  
ATOM    544  CB  ALA L  70      27.816  25.015  48.093  1.00  0.00           C  
ATOM    545  C   ALA L  70      28.612  26.723  49.730  1.00 33.83           C  
ATOM    546  O   ALA L  70      27.887  27.038  50.673  1.00 34.34           O  
ATOM    547  N   SER L  71      29.376  27.623  49.075  1.00 31.76           N  
ATOM    548  CA  SER L  71      29.354  29.010  49.442  1.00 33.44           C  
ATOM    549  CB  SER L  71      30.386  29.380  50.524  1.00 35.77           C  
ATOM    550  OG  SER L  71      31.707  29.199  50.033  1.00 39.60           O  
ATOM    551  C   SER L  71      29.668  29.826  48.227  1.00 35.33           C  
ATOM    552  O   SER L  71      29.880  29.298  47.135  1.00 34.44           O  
ATOM    553  N   GLY L  72      29.697  31.164  48.394  1.00 36.02           N  
ATOM    554  CA  GLY L  72      30.016  32.021  47.289  1.00 38.42           C  
ATOM    555  C   GLY L  72      28.795  32.762  46.869  1.00 40.83           C  
ATOM    556  O   GLY L  72      27.676  32.423  47.250  1.00 42.00           O  
ATOM    557  N   SER L  73      29.002  33.837  46.086  1.00 41.47           N  
ATOM    558  CA  SER L  73      27.900  34.603  45.603  1.00 44.85           C  
ATOM    559  CB  SER L  73      27.450  35.702  46.580  1.00 47.61           C  
ATOM    560  OG  SER L  73      26.352  36.423  46.040  1.00 49.40           O  
ATOM    561  C   SER L  73      28.338  35.268  44.341  1.00 46.63           C  
ATOM    562  O   SER L  73      29.531  35.421  44.082  1.00 48.93           O  
ATOM    563  N   GLY L  74      27.364  35.677  43.511  1.00 42.97           N  
ATOM    564  CA  GLY L  74      27.679  36.377  42.305  1.00 42.42           C  
ATOM    565  C   GLY L  74      28.362  35.462  41.336  1.00 40.66           C  
ATOM    566  O   GLY L  74      27.748  34.548  40.790  1.00 38.82           O  
ATOM    567  N   THR L  75      29.614  35.823  40.989  1.00 39.20           N  
ATOM    568  CA  THR L  75      30.474  35.140  40.061  1.00 39.00           C  
ATOM    569  CB  THR L  75      31.492  36.072  39.468  1.00 41.21           C  
ATOM    570  OG1 THR L  75      32.394  36.524  40.469  1.00 43.66           O  
ATOM    571  CG2 THR L  75      30.744  37.271  38.857  1.00 41.35           C  
ATOM    572  C   THR L  75      31.231  33.955  40.610  1.00 37.53           C  
ATOM    573  O   THR L  75      31.488  33.006  39.870  1.00 38.70           O  
ATOM    574  N   ASP L  76      31.657  33.975  41.894  1.00 36.02           N  
ATOM    575  CA  ASP L  76      32.557  32.943  42.361  1.00 35.39           C  
ATOM    576  CB  ASP L  76      33.808  33.516  43.048  1.00 38.10           C  
ATOM    577  CG  ASP L  76      34.640  34.242  42.002  1.00 46.46           C  
ATOM    578  OD1 ASP L  76      34.841  33.663  40.901  1.00 50.63           O  
ATOM    579  OD2 ASP L  76      35.078  35.388  42.283  1.00 52.97           O1-
ATOM    580  C   ASP L  76      31.900  32.056  43.377  1.00 33.58           C  
ATOM    581  O   ASP L  76      31.304  32.536  44.339  1.00 34.17           O  
ATOM    582  N   PHE L  77      32.029  30.719  43.204  1.00 29.70           N  
ATOM    583  CA  PHE L  77      31.398  29.815  44.128  1.00 29.44           C  
ATOM    584  CB  PHE L  77      30.151  29.131  43.538  1.00 28.42           C  
ATOM    585  CG  PHE L  77      29.170  30.195  43.176  1.00 30.03           C  
ATOM    586  CD1 PHE L  77      29.251  30.830  41.955  1.00 30.25           C  
ATOM    587  CD2 PHE L  77      28.171  30.558  44.048  1.00 29.18           C  
ATOM    588  CE1 PHE L  77      28.350  31.812  41.612  1.00 29.72           C  
ATOM    589  CE2 PHE L  77      27.268  31.539  43.710  1.00 28.80           C  
ATOM    590  CZ  PHE L  77      27.356  32.169  42.491  1.00 30.83           C  
ATOM    591  C   PHE L  77      32.363  28.721  44.472  1.00 30.88           C  
ATOM    592  O   PHE L  77      33.307  28.461  43.725  1.00 32.65           O  
ATOM    593  N   THR L  78      32.167  28.060  45.636  1.00 29.24           N  
ATOM    594  CA  THR L  78      33.058  26.987  45.975  1.00 31.55           C  
ATOM    595  CB  THR L  78      34.170  27.419  46.884  1.00 34.39           C  
ATOM    596  OG1 THR L  78      35.231  26.481  46.832  1.00 36.20           O  
ATOM    597  CG2 THR L  78      33.630  27.512  48.319  1.00 35.12           C  
ATOM    598  C   THR L  78      32.294  25.887  46.662  1.00 31.35           C  
ATOM    599  O   THR L  78      31.340  26.129  47.402  1.00 30.98           O  
ATOM    600  N   LEU L  79      32.700  24.628  46.400  1.00 30.39           N  
ATOM    601  CA  LEU L  79      32.142  23.465  47.034  1.00 29.56           C  
ATOM    602  CB  LEU L  79      31.784  22.350  46.035  1.00 28.54           C  
ATOM    603  CG  LEU L  79      31.187  21.090  46.687  1.00 29.92           C  
ATOM    604  CD1 LEU L  79      29.842  21.391  47.361  1.00 28.27           C  
ATOM    605  CD2 LEU L  79      31.109  19.929  45.684  1.00 29.49           C  
ATOM    606  C   LEU L  79      33.222  22.940  47.924  1.00 31.91           C  
ATOM    607  O   LEU L  79      34.348  22.731  47.477  1.00 31.69           O  
ATOM    608  N   THR L  80      32.910  22.721  49.218  1.00 32.16           N  
ATOM    609  CA  THR L  80      33.927  22.278  50.127  1.00 33.33           C  
ATOM    610  CB  THR L  80      34.176  23.254  51.242  1.00 35.11           C  
ATOM    611  OG1 THR L  80      34.544  24.519  50.709  1.00 37.64           O  
ATOM    612  CG2 THR L  80      35.300  22.716  52.139  1.00 36.47           C  
ATOM    613  C   THR L  80      33.502  20.991  50.762  1.00 34.42           C  
ATOM    614  O   THR L  80      32.341  20.813  51.130  1.00 34.75           O  
ATOM    615  N   ILE L  81      34.453  20.042  50.879  1.00 32.89           N  
ATOM    616  CA  ILE L  81      34.185  18.806  51.556  1.00 33.78           C  
ATOM    617  CB  ILE L  81      34.494  17.595  50.718  1.00 34.12           C  
ATOM    618  CG1 ILE L  81      33.711  17.657  49.392  1.00 34.38           C  
ATOM    619  CG2 ILE L  81      34.151  16.345  51.545  1.00 33.66           C  
ATOM    620  CD1 ILE L  81      34.171  16.641  48.346  1.00 33.81           C  
ATOM    621  C   ILE L  81      35.100  18.826  52.748  1.00 36.23           C  
ATOM    622  O   ILE L  81      36.321  18.771  52.605  1.00 38.53           O  
ATOM    623  N   SER L  82      34.515  18.885  53.963  1.00 39.68           N  
ATOM    624  CA  SER L  82      35.270  19.091  55.171  1.00 43.95           C  
ATOM    625  CB  SER L  82      34.384  19.144  56.430  1.00 44.41           C  
ATOM    626  OG  SER L  82      33.733  17.898  56.628  1.00 47.38           O  
ATOM    627  C   SER L  82      36.295  18.022  55.372  1.00 46.30           C  
ATOM    628  O   SER L  82      37.467  18.331  55.579  1.00 48.34           O  
ATOM    629  N   SER L  83      35.878  16.741  55.345  1.00 44.14           N  
ATOM    630  CA  SER L  83      36.814  15.668  55.500  1.00 44.70           C  
ATOM    631  CB  SER L  83      36.716  14.989  56.878  1.00 47.20           C  
ATOM    632  OG  SER L  83      37.665  13.936  56.979  1.00 49.23           O  
ATOM    633  C   SER L  83      36.442  14.648  54.475  1.00 41.96           C  
ATOM    634  O   SER L  83      35.405  13.998  54.587  1.00 42.33           O  
ATOM    635  N   LEU L  84      37.308  14.447  53.463  1.00 38.24           N  
ATOM    636  CA  LEU L  84      36.949  13.549  52.406  1.00 38.03           C  
ATOM    637  CB  LEU L  84      37.844  13.589  51.151  1.00 37.60           C  
ATOM    638  CG  LEU L  84      37.644  14.822  50.250  1.00 39.58           C  
ATOM    639  CD1 LEU L  84      38.165  16.104  50.915  1.00 36.55           C  
ATOM    640  CD2 LEU L  84      38.215  14.581  48.843  1.00 37.63           C  
ATOM    641  C   LEU L  84      36.933  12.140  52.880  1.00 39.50           C  
ATOM    642  O   LEU L  84      37.723  11.721  53.725  1.00 40.83           O  
ATOM    643  N   GLN L  85      35.981  11.379  52.313  1.00 39.27           N  
ATOM    644  CA  GLN L  85      35.821   9.989  52.603  1.00 41.60           C  
ATOM    645  CB  GLN L  85      34.389   9.626  53.033  1.00 43.97           C  
ATOM    646  CG  GLN L  85      33.946  10.341  54.311  1.00 47.98           C  
ATOM    647  CD  GLN L  85      34.727   9.750  55.475  1.00 54.29           C  
ATOM    648  OE1 GLN L  85      35.184   8.610  55.415  1.00 57.90           O  
ATOM    649  NE2 GLN L  85      34.887  10.545  56.566  1.00 41.27           N  
ATOM    650  C   GLN L  85      36.104   9.276  51.319  1.00 39.67           C  
ATOM    651  O   GLN L  85      36.177   9.895  50.261  1.00 37.90           O  
ATOM    652  N   ALA L  86      36.281   7.945  51.383  1.00 39.66           N  
ATOM    653  CA  ALA L  86      36.604   7.169  50.218  1.00 38.01           C  
ATOM    654  CB  ALA L  86      36.782   5.672  50.528  1.00 38.92           C  
ATOM    655  C   ALA L  86      35.494   7.284  49.215  1.00 38.42           C  
ATOM    656  O   ALA L  86      35.741   7.362  48.013  1.00 37.78           O  
ATOM    657  N   ALA L  87      34.240   7.305  49.696  1.00 38.79           N  
ATOM    658  CA  ALA L  87      33.049   7.335  48.886  1.00 37.51           C  
ATOM    659  CB  ALA L  87      31.762   7.298  49.731  1.00 41.45           C  
ATOM    660  C   ALA L  87      33.002   8.580  48.048  1.00 34.38           C  
ATOM    661  O   ALA L  87      32.448   8.575  46.948  1.00 34.41           O  
ATOM    662  N   ASP L  88      33.569   9.683  48.565  1.00 31.77           N  
ATOM    663  CA  ASP L  88      33.529  10.997  47.986  1.00 31.71           C  
ATOM    664  CB  ASP L  88      34.154  12.064  48.902  1.00 32.81           C  
ATOM    665  CG  ASP L  88      33.225  12.219  50.097  1.00 37.13           C  
ATOM    666  OD1 ASP L  88      32.072  11.721  50.012  1.00 37.36           O  
ATOM    667  OD2 ASP L  88      33.654  12.837  51.110  1.00 39.36           O1-
ATOM    668  C   ASP L  88      34.227  11.062  46.659  1.00 31.75           C  
ATOM    669  O   ASP L  88      34.005  12.005  45.903  1.00 30.59           O  
ATOM    670  N   VAL L  89      35.140  10.126  46.336  1.00 30.79           N  
ATOM    671  CA  VAL L  89      35.794  10.275  45.063  1.00 29.90           C  
ATOM    672  CB  VAL L  89      36.893   9.286  44.794  1.00 30.11           C  
ATOM    673  CG1 VAL L  89      38.052   9.567  45.762  1.00 25.10           C  
ATOM    674  CG2 VAL L  89      36.327   7.861  44.904  1.00 26.79           C  
ATOM    675  C   VAL L  89      34.782  10.153  43.973  1.00 29.07           C  
ATOM    676  O   VAL L  89      34.003   9.202  43.925  1.00 29.56           O  
ATOM    677  N   ALA L  90      34.782  11.143  43.060  1.00 27.03           N  
ATOM    678  CA  ALA L  90      33.842  11.179  41.980  1.00 26.63           C  
ATOM    679  CB  ALA L  90      32.377  11.254  42.449  1.00 25.25           C  
ATOM    680  C   ALA L  90      34.121  12.429  41.212  1.00 25.96           C  
ATOM    681  O   ALA L  90      35.103  13.124  41.475  1.00 27.67           O  
ATOM    682  N   VAL L  91      33.275  12.721  40.203  1.00 23.53           N  
ATOM    683  CA  VAL L  91      33.422  13.932  39.450  1.00 24.20           C  
ATOM    684  CB  VAL L  91      33.193  13.755  37.980  1.00 23.91           C  
ATOM    685  CG1 VAL L  91      33.328  15.124  37.293  1.00 23.90           C  
ATOM    686  CG2 VAL L  91      34.172  12.689  37.461  1.00 23.60           C  
ATOM    687  C   VAL L  91      32.376  14.876  39.955  1.00 25.36           C  
ATOM    688  O   VAL L  91      31.264  14.461  40.278  1.00 25.46           O  
ATOM    689  N   TYR L  92      32.715  16.179  40.052  1.00 24.15           N  
ATOM    690  CA  TYR L  92      31.787  17.149  40.566  1.00 22.83           C  
ATOM    691  CB  TYR L  92      32.298  17.880  41.819  1.00 22.37           C  
ATOM    692  CG  TYR L  92      32.370  16.882  42.922  1.00 22.81           C  
ATOM    693  CD1 TYR L  92      33.485  16.097  43.104  1.00 21.61           C  
ATOM    694  CD2 TYR L  92      31.308  16.724  43.777  1.00 21.60           C  
ATOM    695  CE1 TYR L  92      33.538  15.178  44.126  1.00 21.95           C  
ATOM    696  CE2 TYR L  92      31.355  15.809  44.798  1.00 22.46           C  
ATOM    697  CZ  TYR L  92      32.468  15.033  44.975  1.00 23.65           C  
ATOM    698  OH  TYR L  92      32.504  14.095  46.026  1.00 22.87           O  
ATOM    699  C   TYR L  92      31.526  18.195  39.525  1.00 23.25           C  
ATOM    700  O   TYR L  92      32.454  18.706  38.896  1.00 23.91           O  
ATOM    701  N   TYR L  93      30.233  18.551  39.339  1.00 22.26           N  
ATOM    702  CA  TYR L  93      29.839  19.519  38.351  1.00 23.16           C  
ATOM    703  CB  TYR L  93      28.855  18.986  37.291  1.00 21.91           C  
ATOM    704  CG  TYR L  93      29.473  17.923  36.450  1.00 22.77           C  
ATOM    705  CD1 TYR L  93      30.347  18.247  35.434  1.00 23.66           C  
ATOM    706  CD2 TYR L  93      29.156  16.600  36.659  1.00 22.25           C  
ATOM    707  CE1 TYR L  93      30.905  17.265  34.652  1.00 24.75           C  
ATOM    708  CE2 TYR L  93      29.712  15.613  35.879  1.00 23.64           C  
ATOM    709  CZ  TYR L  93      30.589  15.946  34.873  1.00 24.98           C  
ATOM    710  OH  TYR L  93      31.161  14.938  34.070  1.00 25.75           O  
ATOM    711  C   TYR L  93      29.075  20.621  39.027  1.00 24.27           C  
ATOM    712  O   TYR L  93      28.360  20.413  40.004  1.00 25.08           O  
ATOM    713  N   CYS L  94      29.224  21.842  38.484  1.00 24.87           N  
ATOM    714  CA  CYS L  94      28.580  23.051  38.908  1.00 26.32           C  
ATOM    715  CB  CYS L  94      29.657  24.154  38.995  1.00 25.41           C  
ATOM    716  SG  CYS L  94      29.106  25.839  39.340  1.00 32.56           S  
ATOM    717  C   CYS L  94      27.611  23.366  37.803  1.00 27.55           C  
ATOM    718  O   CYS L  94      27.880  23.044  36.646  1.00 27.92           O  
ATOM    719  N   HIS L  95      26.449  23.971  38.133  1.00 25.58           N  
ATOM    720  CA  HIS L  95      25.436  24.229  37.146  1.00 26.10           C  
ATOM    721  ND1 HIS L  95      22.037  23.738  36.621  1.00  0.00           N  
ATOM    722  CG  HIS L  95      23.242  23.178  36.260  1.00 27.49           C  
ATOM    723  CB  HIS L  95      24.417  23.080  37.173  1.00 25.50           C  
ATOM    724  NE2 HIS L  95      21.782  22.943  34.567  1.00 32.51           N  
ATOM    725  CD2 HIS L  95      23.071  22.705  35.000  1.00  0.00           C  
ATOM    726  CE1 HIS L  95      21.198  23.568  35.572  1.00  0.00           C  
ATOM    727  C   HIS L  95      24.734  25.506  37.493  1.00 26.24           C  
ATOM    728  O   HIS L  95      24.412  25.746  38.654  1.00 27.63           O  
ATOM    729  N   GLN L  96      24.476  26.370  36.491  1.00 26.10           N  
ATOM    730  CA  GLN L  96      23.780  27.593  36.774  1.00 28.96           C  
ATOM    731  CB  GLN L  96      24.512  28.847  36.256  1.00 30.83           C  
ATOM    732  CG  GLN L  96      24.702  28.899  34.736  1.00 35.05           C  
ATOM    733  CD  GLN L  96      23.441  29.452  34.089  1.00 37.78           C  
ATOM    734  OE1 GLN L  96      22.560  29.980  34.764  1.00 38.63           O  
ATOM    735  NE2 GLN L  96      23.357  29.336  32.735  1.00 35.47           N  
ATOM    736  C   GLN L  96      22.456  27.512  36.115  1.00 28.88           C  
ATOM    737  O   GLN L  96      22.375  27.069  34.970  1.00 27.85           O  
ATOM    738  N   TYR L  97      21.386  27.940  36.828  1.00 21.73           N  
ATOM    739  CA  TYR L  97      20.073  28.022  36.252  1.00 23.20           C  
ATOM    740  CB  TYR L  97      19.114  26.961  36.839  1.00 19.86           C  
ATOM    741  CG  TYR L  97      19.350  26.837  38.311  1.00 21.93           C  
ATOM    742  CD1 TYR L  97      18.793  27.702  39.226  1.00 20.84           C  
ATOM    743  CD2 TYR L  97      20.143  25.814  38.780  1.00 22.54           C  
ATOM    744  CE1 TYR L  97      19.037  27.549  40.575  1.00 21.06           C  
ATOM    745  CE2 TYR L  97      20.389  25.653  40.124  1.00 21.82           C  
ATOM    746  CZ  TYR L  97      19.836  26.526  41.028  1.00 21.27           C  
ATOM    747  OH  TYR L  97      20.087  26.365  42.408  1.00 21.33           O  
ATOM    748  C   TYR L  97      19.516  29.410  36.409  1.00 24.13           C  
ATOM    749  O   TYR L  97      18.346  29.591  36.750  1.00 23.04           O  
ATOM    750  N   TYR L  98      20.356  30.438  36.152  1.00 23.71           N  
ATOM    751  CA  TYR L  98      19.932  31.811  36.170  1.00 27.19           C  
ATOM    752  CB  TYR L  98      21.117  32.788  36.121  1.00 25.43           C  
ATOM    753  CG  TYR L  98      20.579  34.169  35.981  1.00 13.25           C  
ATOM    754  CD1 TYR L  98      20.024  34.820  37.060  1.00  0.00           C  
ATOM    755  CD2 TYR L  98      20.644  34.815  34.769  1.00 14.04           C  
ATOM    756  CE1 TYR L  98      19.531  36.097  36.932  1.00 15.88           C  
ATOM    757  CE2 TYR L  98      20.152  36.091  34.635  1.00  0.00           C  
ATOM    758  CZ  TYR L  98      19.596  36.732  35.716  1.00  0.00           C  
ATOM    759  OH  TYR L  98      19.094  38.042  35.573  1.00  0.00           O  
ATOM    760  C   TYR L  98      19.078  32.048  34.968  1.00 28.12           C  
ATOM    761  O   TYR L  98      17.997  32.631  35.055  1.00 30.08           O  
ATOM    762  N   THR L  99      19.555  31.582  33.798  1.00 27.92           N  
ATOM    763  CA  THR L  99      18.823  31.768  32.580  1.00 28.45           C  
ATOM    764  CB  THR L  99      19.259  32.991  31.830  1.00 28.95           C  
ATOM    765  OG1 THR L  99      18.492  33.142  30.646  1.00 40.19           O  
ATOM    766  CG2 THR L  99      20.755  32.856  31.497  1.00 39.97           C  
ATOM    767  C   THR L  99      19.045  30.568  31.702  1.00 29.07           C  
ATOM    768  O   THR L  99      20.019  29.834  31.860  1.00 28.91           O  
ATOM    769  N   ALA L 100      18.114  30.313  30.763  1.00 26.28           N  
ATOM    770  CA  ALA L 100      18.279  29.201  29.868  1.00 25.57           C  
ATOM    771  CB  ALA L 100      16.964  28.734  29.219  1.00 28.28           C  
ATOM    772  C   ALA L 100      19.207  29.643  28.780  1.00 23.92           C  
ATOM    773  O   ALA L 100      19.265  30.829  28.466  1.00 26.46           O  
ATOM    774  N   PRO L 101      19.947  28.742  28.179  1.00 22.79           N  
ATOM    775  CA  PRO L 101      19.914  27.352  28.548  1.00 22.18           C  
ATOM    776  CD  PRO L 101      20.238  28.913  26.764  1.00 21.59           C  
ATOM    777  CB  PRO L 101      20.492  26.580  27.365  1.00 21.10           C  
ATOM    778  CG  PRO L 101      20.230  27.497  26.163  1.00 21.00           C  
ATOM    779  C   PRO L 101      20.686  27.101  29.799  1.00 23.04           C  
ATOM    780  O   PRO L 101      21.534  27.916  30.159  1.00 22.89           O  
ATOM    781  N   TRP L 102      20.414  25.968  30.476  1.00 20.80           N  
ATOM    782  CA  TRP L 102      21.125  25.665  31.678  1.00 20.80           C  
ATOM    783  CB  TRP L 102      20.507  24.504  32.463  1.00 17.11           C  
ATOM    784  CG  TRP L 102      19.035  24.703  32.737  1.00 16.50           C  
ATOM    785  CD2 TRP L 102      18.424  25.936  33.157  1.00 16.45           C  
ATOM    786  CD1 TRP L 102      18.018  23.811  32.567  1.00 14.64           C  
ATOM    787  NE1 TRP L 102      16.818  24.399  32.878  1.00 17.69           N  
ATOM    788  CE2 TRP L 102      17.050  25.708  33.236  1.00 16.96           C  
ATOM    789  CE3 TRP L 102      18.958  27.161  33.441  1.00 19.10           C  
ATOM    790  CZ2 TRP L 102      16.189  26.702  33.604  1.00 16.39           C  
ATOM    791  CZ3 TRP L 102      18.086  28.157  33.821  1.00 18.96           C  
ATOM    792  CH2 TRP L 102      16.727  27.933  33.902  1.00 16.10           C  
ATOM    793  C   TRP L 102      22.508  25.286  31.251  1.00 21.62           C  
ATOM    794  O   TRP L 102      22.701  24.670  30.203  1.00 23.15           O  
ATOM    795  N   THR L 103      23.518  25.665  32.055  1.00 26.15           N  
ATOM    796  CA  THR L 103      24.881  25.447  31.663  1.00 25.86           C  
ATOM    797  CB  THR L 103      25.629  26.720  31.410  1.00 26.02           C  
ATOM    798  OG1 THR L 103      24.961  27.498  30.430  1.00 25.02           O  
ATOM    799  CG2 THR L 103      27.035  26.364  30.908  1.00 25.29           C  
ATOM    800  C   THR L 103      25.593  24.749  32.781  1.00 24.55           C  
ATOM    801  O   THR L 103      25.316  24.986  33.956  1.00 25.20           O  
ATOM    802  N   PHE L 104      26.553  23.871  32.424  1.00 23.88           N  
ATOM    803  CA  PHE L 104      27.296  23.102  33.386  1.00 24.42           C  
ATOM    804  CB  PHE L 104      27.258  21.583  33.128  1.00 23.74           C  
ATOM    805  CG  PHE L 104      25.881  21.033  33.292  1.00 25.34           C  
ATOM    806  CD1 PHE L 104      24.987  21.033  32.245  1.00 25.78           C  
ATOM    807  CD2 PHE L 104      25.492  20.498  34.496  1.00 22.76           C  
ATOM    808  CE1 PHE L 104      23.722  20.514  32.408  1.00 24.74           C  
ATOM    809  CE2 PHE L 104      24.231  19.978  34.665  1.00 25.49           C  
ATOM    810  CZ  PHE L 104      23.341  19.986  33.617  1.00 24.46           C  
ATOM    811  C   PHE L 104      28.748  23.455  33.251  1.00 25.72           C  
ATOM    812  O   PHE L 104      29.188  23.970  32.225  1.00 29.18           O  
ATOM    813  N   GLY L 105      29.528  23.204  34.322  1.00 25.02           N  
ATOM    814  CA  GLY L 105      30.950  23.407  34.269  1.00 24.69           C  
ATOM    815  C   GLY L 105      31.542  22.156  33.681  1.00 25.80           C  
ATOM    816  O   GLY L 105      30.838  21.170  33.472  1.00 26.38           O  
ATOM    817  N   GLN L 106      32.866  22.164  33.412  1.00 27.02           N  
ATOM    818  CA  GLN L 106      33.561  21.051  32.811  1.00 26.44           C  
ATOM    819  CB  GLN L 106      35.051  21.299  32.519  1.00 29.81           C  
ATOM    820  CG  GLN L 106      35.359  22.498  31.628  1.00 40.65           C  
ATOM    821  CD  GLN L 106      35.733  23.639  32.559  1.00 45.65           C  
ATOM    822  OE1 GLN L 106      34.875  24.237  33.206  1.00 44.40           O  
ATOM    823  NE2 GLN L 106      37.057  23.941  32.641  1.00 44.87           N  
ATOM    824  C   GLN L 106      33.572  19.899  33.762  1.00 26.30           C  
ATOM    825  O   GLN L 106      33.565  18.741  33.347  1.00 27.50           O  
ATOM    826  N   GLY L 107      33.647  20.187  35.072  1.00 25.59           N  
ATOM    827  CA  GLY L 107      33.696  19.129  36.037  1.00 25.28           C  
ATOM    828  C   GLY L 107      35.074  19.062  36.619  1.00 27.77           C  
ATOM    829  O   GLY L 107      36.057  19.441  35.983  1.00 28.67           O  
ATOM    830  N   THR L 108      35.160  18.593  37.881  1.00 28.14           N  
ATOM    831  CA  THR L 108      36.420  18.429  38.548  1.00 26.45           C  
ATOM    832  CB  THR L 108      36.577  19.312  39.755  1.00 29.98           C  
ATOM    833  OG1 THR L 108      36.453  20.678  39.389  1.00 30.43           O  
ATOM    834  CG2 THR L 108      37.959  19.056  40.379  1.00 30.85           C  
ATOM    835  C   THR L 108      36.450  17.019  39.048  1.00 27.51           C  
ATOM    836  O   THR L 108      35.495  16.561  39.673  1.00 25.67           O  
ATOM    837  N   LYS L 109      37.549  16.287  38.789  1.00 26.11           N  
ATOM    838  CA  LYS L 109      37.612  14.926  39.231  1.00 27.43           C  
ATOM    839  CB  LYS L 109      38.361  14.000  38.258  1.00 29.93           C  
ATOM    840  CG  LYS L 109      38.255  12.520  38.624  1.00 34.32           C  
ATOM    841  CD  LYS L 109      38.770  11.581  37.533  1.00 39.06           C  
ATOM    842  CE  LYS L 109      38.658  10.102  37.905  1.00 45.68           C  
ATOM    843  NZ  LYS L 109      39.341   9.275  36.890  1.00 47.12           N1+
ATOM    844  C   LYS L 109      38.353  14.894  40.533  1.00 29.52           C  
ATOM    845  O   LYS L 109      39.410  15.508  40.680  1.00 29.73           O  
ATOM    846  N   VAL L 110      37.804  14.169  41.528  1.00 28.27           N  
ATOM    847  CA  VAL L 110      38.436  14.110  42.814  1.00 29.49           C  
ATOM    848  CB  VAL L 110      37.469  14.409  43.935  1.00 30.95           C  
ATOM    849  CG1 VAL L 110      38.205  14.327  45.284  1.00 17.57           C  
ATOM    850  CG2 VAL L 110      36.812  15.780  43.675  1.00 13.18           C  
ATOM    851  C   VAL L 110      38.956  12.713  43.013  1.00 31.72           C  
ATOM    852  O   VAL L 110      38.192  11.749  42.961  1.00 30.98           O  
ATOM    853  N   GLU L 111      40.282  12.583  43.245  1.00 31.13           N  
ATOM    854  CA  GLU L 111      40.911  11.308  43.484  1.00 33.59           C  
ATOM    855  CB  GLU L 111      42.149  11.018  42.616  1.00 35.86           C  
ATOM    856  CG  GLU L 111      41.885  10.728  41.140  1.00 42.28           C  
ATOM    857  CD  GLU L 111      43.228  10.358  40.518  1.00 51.69           C  
ATOM    858  OE1 GLU L 111      44.264  10.523  41.216  1.00 49.76           O  
ATOM    859  OE2 GLU L 111      43.238   9.903  39.343  1.00 48.25           O1-
ATOM    860  C   GLU L 111      41.452  11.332  44.884  1.00 33.73           C  
ATOM    861  O   GLU L 111      41.817  12.387  45.400  1.00 34.48           O  
ATOM    862  N   ILE L 112      41.537  10.154  45.539  1.00 31.92           N  
ATOM    863  CA  ILE L 112      42.047  10.129  46.884  1.00 32.33           C  
ATOM    864  CB  ILE L 112      41.259   9.289  47.849  1.00 31.68           C  
ATOM    865  CG1 ILE L 112      39.869   9.901  48.084  1.00 35.09           C  
ATOM    866  CG2 ILE L 112      42.084   9.149  49.138  1.00 32.34           C  
ATOM    867  CD1 ILE L 112      38.968   9.027  48.956  1.00 37.55           C  
ATOM    868  C   ILE L 112      43.437   9.591  46.862  1.00 34.30           C  
ATOM    869  O   ILE L 112      43.732   8.600  46.197  1.00 32.31           O  
ATOM    870  N   LYS L 113      44.340  10.273  47.592  1.00 34.76           N  
ATOM    871  CA  LYS L 113      45.710   9.869  47.656  1.00 36.04           C  
ATOM    872  CB  LYS L 113      46.674  11.062  47.757  1.00 38.25           C  
ATOM    873  CG  LYS L 113      48.136  10.680  47.527  1.00 43.85           C  
ATOM    874  CD  LYS L 113      49.076  11.881  47.394  1.00 49.11           C  
ATOM    875  CE  LYS L 113      48.988  12.604  46.048  1.00 52.03           C  
ATOM    876  NZ  LYS L 113      49.515  11.737  44.972  1.00 53.00           N1+
ATOM    877  C   LYS L 113      45.905   9.025  48.910  1.00 37.19           C  
ATOM    878  O   LYS L 113      44.993   9.020  49.781  1.00 40.20           O  
ATOM    879  OXT LYS L 113      46.980   8.377  49.018  1.00  0.00           O1-
TER     880      LYS L 113 
ATOM    881  N   GLN H 114       8.823   6.863  45.666  1.00 66.15           N1+
ATOM    882  CA  GLN H 114       8.548   8.296  45.445  1.00 64.85           C  
ATOM    883  CB  GLN H 114       9.540   9.157  46.244  1.00 69.71           C  
ATOM    884  CG  GLN H 114       9.380   9.002  47.756  1.00 75.75           C  
ATOM    885  CD  GLN H 114       8.044   9.619  48.147  1.00 81.12           C  
ATOM    886  OE1 GLN H 114       7.901  10.840  48.200  1.00 84.75           O  
ATOM    887  NE2 GLN H 114       7.033   8.751  48.417  1.00 80.88           N  
ATOM    888  C   GLN H 114       8.671   8.634  43.997  1.00 58.74           C  
ATOM    889  O   GLN H 114       8.172   7.914  43.133  1.00 58.49           O  
ATOM    890  N   VAL H 115       9.353   9.754  43.703  1.00 52.34           N  
ATOM    891  CA  VAL H 115       9.495  10.199  42.351  1.00 48.48           C  
ATOM    892  CB  VAL H 115      10.139  11.551  42.266  1.00 47.03           C  
ATOM    893  CG1 VAL H 115      10.263  11.957  40.791  1.00 46.45           C  
ATOM    894  CG2 VAL H 115       9.330  12.531  43.133  1.00 47.72           C  
ATOM    895  C   VAL H 115      10.375   9.227  41.632  1.00 48.28           C  
ATOM    896  O   VAL H 115      11.410   8.808  42.150  1.00 48.32           O  
ATOM    897  N   GLN H 116       9.972   8.833  40.409  1.00 47.18           N  
ATOM    898  CA  GLN H 116      10.754   7.876  39.682  1.00 44.91           C  
ATOM    899  CB  GLN H 116      10.180   6.461  39.853  1.00 47.86           C  
ATOM    900  CG  GLN H 116      10.994   5.349  39.205  1.00 54.36           C  
ATOM    901  CD  GLN H 116      10.279   4.044  39.515  1.00 57.81           C  
ATOM    902  OE1 GLN H 116       9.052   3.967  39.499  1.00 61.30           O  
ATOM    903  NE2 GLN H 116      11.074   2.984  39.821  1.00 66.35           N  
ATOM    904  C   GLN H 116      10.703   8.231  38.223  1.00 41.78           C  
ATOM    905  O   GLN H 116       9.639   8.521  37.683  1.00 43.04           O  
ATOM    906  N   LEU H 117      11.874   8.229  37.552  1.00 37.52           N  
ATOM    907  CA  LEU H 117      11.941   8.499  36.142  1.00 34.99           C  
ATOM    908  CB  LEU H 117      12.873   9.669  35.795  1.00 33.54           C  
ATOM    909  CG  LEU H 117      12.392  11.030  36.330  1.00 34.95           C  
ATOM    910  CD1 LEU H 117      13.369  12.153  35.951  1.00 33.07           C  
ATOM    911  CD2 LEU H 117      10.955  11.327  35.881  1.00 34.94           C  
ATOM    912  C   LEU H 117      12.540   7.283  35.511  1.00 34.55           C  
ATOM    913  O   LEU H 117      13.694   6.945  35.779  1.00 33.77           O  
ATOM    914  N   VAL H 118      11.775   6.586  34.645  1.00 33.65           N  
ATOM    915  CA  VAL H 118      12.294   5.399  34.029  1.00 35.63           C  
ATOM    916  CB  VAL H 118      11.425   4.198  34.242  1.00 36.96           C  
ATOM    917  CG1 VAL H 118      11.540   3.766  35.709  1.00 33.38           C  
ATOM    918  CG2 VAL H 118       9.989   4.587  33.858  1.00 34.30           C  
ATOM    919  C   VAL H 118      12.403   5.633  32.557  1.00 32.91           C  
ATOM    920  O   VAL H 118      11.441   6.029  31.903  1.00 33.81           O  
ATOM    921  N   GLN H 119      13.599   5.364  31.998  1.00 30.02           N  
ATOM    922  CA  GLN H 119      13.835   5.609  30.606  1.00 29.25           C  
ATOM    923  CB  GLN H 119      15.152   6.361  30.352  1.00 28.45           C  
ATOM    924  CG  GLN H 119      15.131   7.779  30.928  1.00 28.20           C  
ATOM    925  CD  GLN H 119      16.496   8.419  30.718  1.00 28.00           C  
ATOM    926  OE1 GLN H 119      17.087   8.968  31.647  1.00 29.04           O  
ATOM    927  NE2 GLN H 119      17.010   8.356  29.461  1.00 26.91           N  
ATOM    928  C   GLN H 119      13.871   4.312  29.857  1.00 30.12           C  
ATOM    929  O   GLN H 119      13.980   3.236  30.441  1.00 30.23           O  
ATOM    930  N   SER H 120      13.761   4.406  28.514  1.00 30.29           N  
ATOM    931  CA  SER H 120      13.758   3.268  27.635  1.00 30.51           C  
ATOM    932  CB  SER H 120      13.257   3.592  26.216  1.00 30.89           C  
ATOM    933  OG  SER H 120      14.087   4.579  25.620  1.00 31.20           O  
ATOM    934  C   SER H 120      15.155   2.733  27.530  1.00 30.08           C  
ATOM    935  O   SER H 120      16.111   3.352  27.992  1.00 28.21           O  
ATOM    936  N   GLY H 121      15.294   1.546  26.901  1.00 31.12           N  
ATOM    937  CA  GLY H 121      16.545   0.839  26.826  1.00 31.92           C  
ATOM    938  C   GLY H 121      17.466   1.441  25.807  1.00 31.17           C  
ATOM    939  O   GLY H 121      17.071   2.245  24.966  1.00 30.53           O  
ATOM    940  N   ALA H 122      18.747   1.012  25.865  1.00 29.80           N  
ATOM    941  CA  ALA H 122      19.786   1.493  24.996  1.00 29.62           C  
ATOM    942  CB  ALA H 122      21.186   0.980  25.375  1.00 28.46           C  
ATOM    943  C   ALA H 122      19.498   1.044  23.601  1.00 30.55           C  
ATOM    944  O   ALA H 122      18.862   0.013  23.386  1.00 30.60           O  
ATOM    945  N   GLU H 123      19.952   1.838  22.605  1.00 30.33           N  
ATOM    946  CA  GLU H 123      19.682   1.501  21.237  1.00 33.54           C  
ATOM    947  CB  GLU H 123      18.503   2.294  20.643  1.00 35.79           C  
ATOM    948  CG  GLU H 123      17.147   1.932  21.248  1.00 41.18           C  
ATOM    949  CD  GLU H 123      16.111   2.887  20.672  1.00 47.20           C  
ATOM    950  OE1 GLU H 123      16.520   3.896  20.043  1.00 49.14           O  
ATOM    951  OE2 GLU H 123      14.893   2.619  20.861  1.00 48.63           O1-
ATOM    952  C   GLU H 123      20.868   1.828  20.385  1.00 31.81           C  
ATOM    953  O   GLU H 123      21.685   2.687  20.713  1.00 32.62           O  
ATOM    954  N   VAL H 124      20.979   1.114  19.248  1.00 30.72           N  
ATOM    955  CA  VAL H 124      22.003   1.364  18.280  1.00 33.01           C  
ATOM    956  CB  VAL H 124      22.682   0.107  17.809  1.00 33.86           C  
ATOM    957  CG1 VAL H 124      21.656  -0.769  17.076  1.00 34.36           C  
ATOM    958  CG2 VAL H 124      23.892   0.491  16.945  1.00 32.26           C  
ATOM    959  C   VAL H 124      21.292   1.975  17.114  1.00 34.73           C  
ATOM    960  O   VAL H 124      20.201   1.537  16.753  1.00 36.92           O  
ATOM    961  N   LYS H 125      21.876   3.033  16.515  1.00 33.94           N  
ATOM    962  CA  LYS H 125      21.219   3.689  15.422  1.00 33.42           C  
ATOM    963  CB  LYS H 125      20.607   5.047  15.808  1.00 34.09           C  
ATOM    964  CG  LYS H 125      19.342   4.940  16.659  1.00 33.45           C  
ATOM    965  CD  LYS H 125      18.174   4.292  15.913  1.00 39.92           C  
ATOM    966  CE  LYS H 125      16.897   4.179  16.745  1.00 42.49           C  
ATOM    967  NZ  LYS H 125      15.756   3.816  15.874  1.00 42.23           N1+
ATOM    968  C   LYS H 125      22.221   3.962  14.349  1.00 34.27           C  
ATOM    969  O   LYS H 125      23.394   4.209  14.617  1.00 32.59           O  
ATOM    970  N   LYS H 126      21.763   3.915  13.085  1.00 34.09           N  
ATOM    971  CA  LYS H 126      22.611   4.165  11.955  1.00 35.64           C  
ATOM    972  CB  LYS H 126      22.047   3.554  10.667  1.00 39.82           C  
ATOM    973  CG  LYS H 126      21.972   2.030  10.745  1.00 44.35           C  
ATOM    974  CD  LYS H 126      20.973   1.421   9.766  1.00 51.72           C  
ATOM    975  CE  LYS H 126      19.523   1.680  10.177  1.00 51.56           C  
ATOM    976  NZ  LYS H 126      19.320   1.240  11.575  1.00 54.19           N1+
ATOM    977  C   LYS H 126      22.693   5.645  11.773  1.00 37.54           C  
ATOM    978  O   LYS H 126      21.787   6.381  12.154  1.00 36.02           O  
ATOM    979  N   PRO H 127      23.769   6.108  11.202  1.00 38.79           N  
ATOM    980  CA  PRO H 127      23.889   7.521  10.999  1.00 37.77           C  
ATOM    981  CD  PRO H 127      25.065   5.477  11.402  1.00 40.47           C  
ATOM    982  CB  PRO H 127      25.338   7.759  10.585  1.00 38.70           C  
ATOM    983  CG  PRO H 127      26.096   6.616  11.289  1.00 39.12           C  
ATOM    984  C   PRO H 127      22.863   7.993  10.021  1.00 38.11           C  
ATOM    985  O   PRO H 127      22.608   7.293   9.043  1.00 37.91           O  
ATOM    986  N   GLY H 128      22.262   9.171  10.278  1.00 37.38           N  
ATOM    987  CA  GLY H 128      21.275   9.719   9.396  1.00 38.14           C  
ATOM    988  C   GLY H 128      19.920   9.310   9.886  1.00 37.70           C  
ATOM    989  O   GLY H 128      18.909   9.882   9.485  1.00 36.93           O  
ATOM    990  N   ALA H 129      19.868   8.308  10.784  1.00 37.33           N  
ATOM    991  CA  ALA H 129      18.624   7.807  11.304  1.00 39.00           C  
ATOM    992  CB  ALA H 129      18.716   6.363  11.824  1.00 38.02           C  
ATOM    993  C   ALA H 129      18.175   8.672  12.442  1.00 37.86           C  
ATOM    994  O   ALA H 129      18.854   9.625  12.821  1.00 37.61           O  
ATOM    995  N   SER H 130      16.972   8.376  12.983  1.00 37.70           N  
ATOM    996  CA  SER H 130      16.422   9.117  14.086  1.00 34.62           C  
ATOM    997  CB  SER H 130      15.048   9.739  13.783  1.00 37.94           C  
ATOM    998  OG  SER H 130      15.153  10.674  12.721  1.00 44.17           O  
ATOM    999  C   SER H 130      16.200   8.160  15.218  1.00 35.18           C  
ATOM   1000  O   SER H 130      16.019   6.962  15.008  1.00 37.13           O  
ATOM   1001  N   VAL H 131      16.225   8.682  16.463  1.00 33.70           N  
ATOM   1002  CA  VAL H 131      16.020   7.860  17.621  1.00 33.19           C  
ATOM   1003  CB  VAL H 131      17.263   7.705  18.449  1.00 31.22           C  
ATOM   1004  CG1 VAL H 131      17.706   9.102  18.921  1.00 30.08           C  
ATOM   1005  CG2 VAL H 131      16.979   6.728  19.602  1.00 31.34           C  
ATOM   1006  C   VAL H 131      15.004   8.530  18.491  1.00 34.25           C  
ATOM   1007  O   VAL H 131      14.911   9.757  18.526  1.00 33.98           O  
ATOM   1008  N   LYS H 132      14.190   7.725  19.205  1.00 33.95           N  
ATOM   1009  CA  LYS H 132      13.220   8.289  20.098  1.00 33.62           C  
ATOM   1010  CB  LYS H 132      11.771   8.042  19.648  1.00 35.79           C  
ATOM   1011  CG  LYS H 132      10.736   8.930  20.343  1.00 38.63           C  
ATOM   1012  CD  LYS H 132       9.395   8.960  19.606  1.00 41.72           C  
ATOM   1013  CE  LYS H 132       8.387   9.953  20.186  1.00 47.60           C  
ATOM   1014  NZ  LYS H 132       7.153   9.951  19.368  1.00 52.38           N1+
ATOM   1015  C   LYS H 132      13.420   7.639  21.434  1.00 33.07           C  
ATOM   1016  O   LYS H 132      13.423   6.414  21.542  1.00 34.00           O  
ATOM   1017  N   LEU H 133      13.599   8.460  22.490  1.00 29.22           N  
ATOM   1018  CA  LEU H 133      13.835   7.961  23.816  1.00 28.94           C  
ATOM   1019  CB  LEU H 133      15.086   8.584  24.456  1.00 29.27           C  
ATOM   1020  CG  LEU H 133      16.341   8.418  23.579  1.00 39.00           C  
ATOM   1021  CD1 LEU H 133      17.587   9.011  24.257  1.00 25.33           C  
ATOM   1022  CD2 LEU H 133      16.524   6.960  23.128  1.00  0.00           C  
ATOM   1023  C   LEU H 133      12.666   8.368  24.659  1.00 30.71           C  
ATOM   1024  O   LEU H 133      12.115   9.451  24.476  1.00 30.89           O  
ATOM   1025  N   SER H 134      12.263   7.510  25.620  1.00 30.06           N  
ATOM   1026  CA  SER H 134      11.115   7.819  26.428  1.00 30.67           C  
ATOM   1027  CB  SER H 134      10.014   6.749  26.352  1.00 30.07           C  
ATOM   1028  OG  SER H 134      10.495   5.524  26.888  1.00 34.96           O  
ATOM   1029  C   SER H 134      11.516   7.907  27.870  1.00 31.96           C  
ATOM   1030  O   SER H 134      12.521   7.334  28.291  1.00 30.02           O  
ATOM   1031  N   CYS H 135      10.727   8.668  28.661  1.00 31.48           N  
ATOM   1032  CA  CYS H 135      10.979   8.819  30.067  1.00 30.27           C  
ATOM   1033  CB  CYS H 135      11.643  10.180  30.391  1.00 30.19           C  
ATOM   1034  SG  CYS H 135      12.050  10.434  32.146  1.00 38.36           S  
ATOM   1035  C   CYS H 135       9.644   8.737  30.754  1.00 32.85           C  
ATOM   1036  O   CYS H 135       8.783   9.594  30.564  1.00 33.12           O  
ATOM   1037  N   LYS H 136       9.436   7.695  31.586  1.00 34.59           N  
ATOM   1038  CA  LYS H 136       8.165   7.530  32.235  1.00 37.20           C  
ATOM   1039  CB  LYS H 136       7.739   6.058  32.348  1.00 38.70           C  
ATOM   1040  CG  LYS H 136       6.328   5.870  32.903  1.00 47.20           C  
ATOM   1041  CD  LYS H 136       5.811   4.436  32.794  1.00 62.99           C  
ATOM   1042  CE  LYS H 136       4.398   4.261  33.351  1.00 60.36           C  
ATOM   1043  NZ  LYS H 136       4.009   2.833  33.320  1.00 59.54           N1+
ATOM   1044  C   LYS H 136       8.274   8.080  33.622  1.00 40.12           C  
ATOM   1045  O   LYS H 136       9.166   7.707  34.383  1.00 40.47           O  
ATOM   1046  N   ALA H 137       7.339   8.976  33.997  1.00 39.39           N  
ATOM   1047  CA  ALA H 137       7.413   9.613  35.284  1.00 39.52           C  
ATOM   1048  CB  ALA H 137       7.194  11.135  35.221  1.00 38.60           C  
ATOM   1049  C   ALA H 137       6.354   9.057  36.177  1.00 43.15           C  
ATOM   1050  O   ALA H 137       5.253   8.733  35.732  1.00 44.42           O  
ATOM   1051  N   SER H 138       6.688   8.917  37.477  1.00 42.38           N  
ATOM   1052  CA  SER H 138       5.738   8.417  38.427  1.00 45.00           C  
ATOM   1053  CB  SER H 138       5.815   6.895  38.629  1.00 45.37           C  
ATOM   1054  OG  SER H 138       5.474   6.216  37.429  1.00 47.63           O  
ATOM   1055  C   SER H 138       6.038   9.034  39.759  1.00 47.20           C  
ATOM   1056  O   SER H 138       7.142   9.520  39.999  1.00 44.73           O  
ATOM   1057  N   GLY H 139       5.029   9.034  40.656  1.00 41.99           N  
ATOM   1058  CA  GLY H 139       5.217   9.478  42.005  1.00 43.55           C  
ATOM   1059  C   GLY H 139       4.784  10.901  42.167  1.00 45.09           C  
ATOM   1060  O   GLY H 139       4.543  11.345  43.288  1.00 45.79           O  
ATOM   1061  N   TYR H 140       4.675  11.667  41.065  1.00 44.91           N  
ATOM   1062  CA  TYR H 140       4.290  13.036  41.233  1.00 46.04           C  
ATOM   1063  CB  TYR H 140       5.492  13.990  41.356  1.00 44.71           C  
ATOM   1064  CG  TYR H 140       6.230  13.986  40.062  1.00 43.06           C  
ATOM   1065  CD1 TYR H 140       5.894  14.878  39.072  1.00 42.95           C  
ATOM   1066  CD2 TYR H 140       7.247  13.089  39.830  1.00 43.98           C  
ATOM   1067  CE1 TYR H 140       6.563  14.888  37.871  1.00 42.92           C  
ATOM   1068  CE2 TYR H 140       7.920  13.093  38.630  1.00 43.97           C  
ATOM   1069  CZ  TYR H 140       7.580  13.993  37.647  1.00 43.61           C  
ATOM   1070  OH  TYR H 140       8.271  13.998  36.415  1.00 44.79           O  
ATOM   1071  C   TYR H 140       3.458  13.459  40.061  1.00 47.61           C  
ATOM   1072  O   TYR H 140       3.313  12.726  39.084  1.00 48.04           O  
ATOM   1073  N   THR H 141       2.865  14.667  40.162  1.00 49.06           N  
ATOM   1074  CA  THR H 141       2.046  15.203  39.114  1.00 47.93           C  
ATOM   1075  CB  THR H 141       1.336  16.450  39.545  1.00 49.32           C  
ATOM   1076  OG1 THR H 141       0.546  16.178  40.691  1.00 49.79           O  
ATOM   1077  CG2 THR H 141       0.437  16.940  38.403  1.00 48.34           C  
ATOM   1078  C   THR H 141       2.950  15.547  37.971  1.00 47.37           C  
ATOM   1079  O   THR H 141       3.787  16.440  38.062  1.00 47.94           O  
ATOM   1080  N   PHE H 142       2.759  14.844  36.842  1.00 49.18           N  
ATOM   1081  CA  PHE H 142       3.555  14.926  35.651  1.00 48.03           C  
ATOM   1082  CB  PHE H 142       3.072  13.889  34.620  1.00 48.10           C  
ATOM   1083  CG  PHE H 142       3.936  13.919  33.408  1.00 48.41           C  
ATOM   1084  CD1 PHE H 142       5.147  13.269  33.400  1.00 47.89           C  
ATOM   1085  CD2 PHE H 142       3.526  14.572  32.270  1.00 48.11           C  
ATOM   1086  CE1 PHE H 142       5.944  13.284  32.280  1.00 47.83           C  
ATOM   1087  CE2 PHE H 142       4.320  14.591  31.147  1.00 47.79           C  
ATOM   1088  CZ  PHE H 142       5.532  13.948  31.149  1.00 47.79           C  
ATOM   1089  C   PHE H 142       3.464  16.293  35.040  1.00 47.50           C  
ATOM   1090  O   PHE H 142       4.465  16.860  34.606  1.00 46.52           O  
ATOM   1091  N   THR H 143       2.245  16.856  34.999  1.00 47.96           N  
ATOM   1092  CA  THR H 143       1.941  18.117  34.383  1.00 48.66           C  
ATOM   1093  CB  THR H 143       0.465  18.403  34.351  1.00 49.81           C  
ATOM   1094  OG1 THR H 143      -0.042  18.546  35.671  1.00 50.35           O  
ATOM   1095  CG2 THR H 143      -0.246  17.236  33.644  1.00 50.43           C  
ATOM   1096  C   THR H 143       2.593  19.246  35.124  1.00 48.74           C  
ATOM   1097  O   THR H 143       2.877  20.291  34.541  1.00 48.22           O  
ATOM   1098  N   ALA H 144       2.789  19.081  36.444  1.00 48.49           N  
ATOM   1099  CA  ALA H 144       3.281  20.109  37.317  1.00 48.34           C  
ATOM   1100  CB  ALA H 144       3.229  19.713  38.802  1.00 49.80           C  
ATOM   1101  C   ALA H 144       4.690  20.514  37.023  1.00 46.89           C  
ATOM   1102  O   ALA H 144       5.032  21.678  37.218  1.00 47.95           O  
ATOM   1103  N   TYR H 145       5.563  19.583  36.591  1.00 45.17           N  
ATOM   1104  CA  TYR H 145       6.939  19.948  36.470  1.00 44.12           C  
ATOM   1105  CB  TYR H 145       7.854  19.025  37.288  1.00 45.04           C  
ATOM   1106  CG  TYR H 145       7.416  19.124  38.705  1.00 47.17           C  
ATOM   1107  CD1 TYR H 145       6.253  18.516  39.117  1.00 47.42           C  
ATOM   1108  CD2 TYR H 145       8.176  19.804  39.625  1.00 47.68           C  
ATOM   1109  CE1 TYR H 145       5.838  18.595  40.425  1.00 48.78           C  
ATOM   1110  CE2 TYR H 145       7.765  19.886  40.932  1.00 49.19           C  
ATOM   1111  CZ  TYR H 145       6.596  19.288  41.337  1.00 49.60           C  
ATOM   1112  OH  TYR H 145       6.185  19.381  42.683  1.00 50.52           O  
ATOM   1113  C   TYR H 145       7.388  19.820  35.056  1.00 42.78           C  
ATOM   1114  O   TYR H 145       6.907  18.989  34.286  1.00 42.09           O  
ATOM   1115  N   SER H 146       8.325  20.705  34.678  1.00 34.77           N  
ATOM   1116  CA  SER H 146       8.907  20.620  33.374  1.00 31.40           C  
ATOM   1117  CB  SER H 146       9.686  21.881  32.966  1.00 30.25           C  
ATOM   1118  OG  SER H 146       8.803  22.989  32.866  1.00  0.00           O  
ATOM   1119  C   SER H 146       9.871  19.473  33.378  1.00 30.70           C  
ATOM   1120  O   SER H 146      10.450  19.131  34.408  1.00 28.58           O  
ATOM   1121  N   MET H 147      10.063  18.847  32.201  1.00 27.07           N  
ATOM   1122  CA  MET H 147      10.969  17.739  32.075  1.00 28.72           C  
ATOM   1123  CB  MET H 147      10.338  16.527  31.372  1.00 28.97           C  
ATOM   1124  CG  MET H 147      11.257  15.310  31.296  1.00 44.54           C  
ATOM   1125  SD  MET H 147      11.572  14.515  32.899  1.00 70.56           S  
ATOM   1126  CE  MET H 147       9.849  14.011  33.179  1.00 52.92           C  
ATOM   1127  C   MET H 147      12.103  18.202  31.214  1.00 27.81           C  
ATOM   1128  O   MET H 147      11.887  18.782  30.151  1.00 27.75           O  
ATOM   1129  N   HIS H 148      13.352  17.939  31.652  1.00 26.23           N  
ATOM   1130  CA  HIS H 148      14.506  18.402  30.929  1.00 25.28           C  
ATOM   1131  ND1 HIS H 148      14.957  21.579  32.241  1.00 26.70           N  
ATOM   1132  CG  HIS H 148      14.931  20.258  32.632  1.00 28.05           C  
ATOM   1133  CB  HIS H 148      15.516  19.121  31.842  1.00 25.38           C  
ATOM   1134  NE2 HIS H 148      13.928  21.527  34.207  1.00 31.96           N  
ATOM   1135  CD2 HIS H 148      14.296  20.246  33.837  1.00 28.83           C  
ATOM   1136  CE1 HIS H 148      14.345  22.294  33.217  1.00 30.27           C  
ATOM   1137  C   HIS H 148      15.232  17.216  30.360  1.00 26.79           C  
ATOM   1138  O   HIS H 148      15.112  16.099  30.860  1.00 25.47           O  
ATOM   1139  N   TRP H 149      15.996  17.431  29.267  1.00 23.73           N  
ATOM   1140  CA  TRP H 149      16.795  16.370  28.707  1.00 23.39           C  
ATOM   1141  CB  TRP H 149      16.389  15.985  27.274  1.00 23.89           C  
ATOM   1142  CG  TRP H 149      15.047  15.297  27.211  1.00 25.77           C  
ATOM   1143  CD2 TRP H 149      14.870  13.881  27.366  1.00 26.72           C  
ATOM   1144  CD1 TRP H 149      13.802  15.828  27.039  1.00 29.20           C  
ATOM   1145  NE1 TRP H 149      12.857  14.832  27.085  1.00 28.79           N  
ATOM   1146  CE2 TRP H 149      13.502  13.627  27.285  1.00 29.99           C  
ATOM   1147  CE3 TRP H 149      15.773  12.876  27.563  1.00 30.27           C  
ATOM   1148  CZ2 TRP H 149      13.013  12.356  27.403  1.00 30.49           C  
ATOM   1149  CZ3 TRP H 149      15.279  11.596  27.677  1.00 29.56           C  
ATOM   1150  CH2 TRP H 149      13.925  11.342  27.600  1.00 30.22           C  
ATOM   1151  C   TRP H 149      18.221  16.844  28.687  1.00 23.79           C  
ATOM   1152  O   TRP H 149      18.499  17.980  28.307  1.00 24.54           O  
ATOM   1153  N   VAL H 150      19.164  15.977  29.122  1.00 24.44           N  
ATOM   1154  CA  VAL H 150      20.561  16.319  29.177  1.00 23.78           C  
ATOM   1155  CB  VAL H 150      21.072  16.491  30.578  1.00 24.31           C  
ATOM   1156  CG1 VAL H 150      22.578  16.802  30.517  1.00 25.08           C  
ATOM   1157  CG2 VAL H 150      20.232  17.563  31.294  1.00 22.93           C  
ATOM   1158  C   VAL H 150      21.333  15.174  28.600  1.00 25.83           C  
ATOM   1159  O   VAL H 150      20.994  14.013  28.826  1.00 26.41           O  
ATOM   1160  N   ARG H 151      22.414  15.461  27.845  1.00 24.39           N  
ATOM   1161  CA  ARG H 151      23.146  14.351  27.300  1.00 24.79           C  
ATOM   1162  CB  ARG H 151      23.208  14.293  25.767  1.00 25.36           C  
ATOM   1163  CG  ARG H 151      23.976  15.436  25.108  1.00 24.13           C  
ATOM   1164  CD  ARG H 151      24.062  15.280  23.589  1.00 23.85           C  
ATOM   1165  NE  ARG H 151      24.904  16.388  23.056  1.00 29.25           N  
ATOM   1166  CZ  ARG H 151      25.111  16.493  21.712  1.00 35.27           C  
ATOM   1167  NH1 ARG H 151      24.518  15.609  20.856  1.00 30.42           N1+
ATOM   1168  NH2 ARG H 151      25.908  17.487  21.222  1.00 32.83           N  
ATOM   1169  C   ARG H 151      24.559  14.402  27.781  1.00 25.12           C  
ATOM   1170  O   ARG H 151      25.066  15.457  28.164  1.00 24.99           O  
ATOM   1171  N   GLN H 152      25.217  13.225  27.800  1.00 26.45           N  
ATOM   1172  CA  GLN H 152      26.577  13.139  28.239  1.00 28.16           C  
ATOM   1173  CB  GLN H 152      26.687  12.543  29.656  1.00 27.03           C  
ATOM   1174  CG  GLN H 152      28.117  12.427  30.186  1.00 28.56           C  
ATOM   1175  CD  GLN H 152      28.060  11.908  31.618  1.00 29.96           C  
ATOM   1176  OE1 GLN H 152      27.238  11.058  31.961  1.00 30.18           O  
ATOM   1177  NE2 GLN H 152      28.960  12.444  32.485  1.00 26.98           N  
ATOM   1178  C   GLN H 152      27.321  12.230  27.306  1.00 29.09           C  
ATOM   1179  O   GLN H 152      27.034  11.037  27.226  1.00 29.32           O  
ATOM   1180  N   ALA H 153      28.311  12.781  26.577  1.00 31.38           N  
ATOM   1181  CA  ALA H 153      29.126  11.992  25.695  1.00 34.60           C  
ATOM   1182  CB  ALA H 153      29.957  12.833  24.710  1.00 34.75           C  
ATOM   1183  C   ALA H 153      30.077  11.235  26.563  1.00 36.94           C  
ATOM   1184  O   ALA H 153      30.319  11.616  27.710  1.00 36.35           O  
ATOM   1185  N   PRO H 154      30.628  10.165  26.064  1.00 40.56           N  
ATOM   1186  CA  PRO H 154      31.507   9.389  26.885  1.00 40.95           C  
ATOM   1187  CD  PRO H 154      29.963   9.354  25.058  1.00 41.05           C  
ATOM   1188  CB  PRO H 154      31.790   8.114  26.095  1.00 42.70           C  
ATOM   1189  CG  PRO H 154      30.505   7.925  25.262  1.00 43.83           C  
ATOM   1190  C   PRO H 154      32.711  10.165  27.306  1.00 41.12           C  
ATOM   1191  O   PRO H 154      33.373  10.766  26.461  1.00 41.63           O  
ATOM   1192  N   GLY H 155      32.998  10.161  28.624  1.00 41.50           N  
ATOM   1193  CA  GLY H 155      34.156  10.800  29.175  1.00 40.65           C  
ATOM   1194  C   GLY H 155      33.995  12.285  29.086  1.00 41.13           C  
ATOM   1195  O   GLY H 155      34.954  13.025  29.299  1.00 42.43           O  
ATOM   1196  N   GLN H 156      32.772  12.767  28.798  1.00 38.55           N  
ATOM   1197  CA  GLN H 156      32.590  14.178  28.611  1.00 39.17           C  
ATOM   1198  CB  GLN H 156      31.967  14.542  27.251  1.00 41.07           C  
ATOM   1199  CG  GLN H 156      32.851  14.208  26.044  1.00 45.65           C  
ATOM   1200  CD  GLN H 156      33.907  15.294  25.899  1.00 51.65           C  
ATOM   1201  OE1 GLN H 156      33.670  16.457  26.223  1.00 58.28           O  
ATOM   1202  NE2 GLN H 156      35.108  14.905  25.396  1.00 54.83           N  
ATOM   1203  C   GLN H 156      31.663  14.703  29.664  1.00 36.86           C  
ATOM   1204  O   GLN H 156      31.194  13.971  30.535  1.00 35.96           O  
ATOM   1205  N   SER H 157      31.402  16.025  29.600  1.00 31.53           N  
ATOM   1206  CA  SER H 157      30.585  16.731  30.543  1.00 29.56           C  
ATOM   1207  CB  SER H 157      30.939  18.223  30.660  1.00 35.11           C  
ATOM   1208  OG  SER H 157      30.662  18.887  29.436  1.00  0.00           O  
ATOM   1209  C   SER H 157      29.142  16.641  30.149  1.00 30.13           C  
ATOM   1210  O   SER H 157      28.761  15.856  29.284  1.00 32.57           O  
ATOM   1211  N   LEU H 158      28.293  17.453  30.816  1.00 30.80           N  
ATOM   1212  CA  LEU H 158      26.871  17.399  30.624  1.00 27.42           C  
ATOM   1213  CB  LEU H 158      26.128  17.445  31.969  1.00 26.92           C  
ATOM   1214  CG  LEU H 158      26.498  16.271  32.898  1.00 28.22           C  
ATOM   1215  CD1 LEU H 158      25.799  16.372  34.259  1.00 26.31           C  
ATOM   1216  CD2 LEU H 158      26.228  14.925  32.218  1.00 28.02           C  
ATOM   1217  C   LEU H 158      26.418  18.575  29.804  1.00 25.90           C  
ATOM   1218  O   LEU H 158      26.870  19.699  30.013  1.00 26.81           O  
ATOM   1219  N   GLU H 159      25.513  18.336  28.825  1.00 25.25           N  
ATOM   1220  CA  GLU H 159      24.984  19.413  28.030  1.00 26.66           C  
ATOM   1221  CB  GLU H 159      25.400  19.367  26.546  1.00 26.87           C  
ATOM   1222  CG  GLU H 159      24.993  20.627  25.777  1.00 30.06           C  
ATOM   1223  CD  GLU H 159      25.601  20.587  24.381  1.00 37.00           C  
ATOM   1224  OE1 GLU H 159      26.609  19.857  24.188  1.00 40.61           O  
ATOM   1225  OE2 GLU H 159      25.068  21.298  23.488  1.00 36.76           O1-
ATOM   1226  C   GLU H 159      23.478  19.349  28.099  1.00 25.83           C  
ATOM   1227  O   GLU H 159      22.895  18.274  27.971  1.00 26.78           O  
ATOM   1228  N   TRP H 160      22.802  20.508  28.303  1.00 24.41           N  
ATOM   1229  CA  TRP H 160      21.357  20.540  28.433  1.00 24.07           C  
ATOM   1230  CB  TRP H 160      20.834  21.683  29.365  1.00 23.35           C  
ATOM   1231  CG  TRP H 160      19.343  21.767  29.733  1.00 23.39           C  
ATOM   1232  CD2 TRP H 160      18.437  22.802  29.293  1.00 24.95           C  
ATOM   1233  CD1 TRP H 160      18.611  20.978  30.581  1.00 24.03           C  
ATOM   1234  NE1 TRP H 160      17.323  21.449  30.688  1.00 24.67           N  
ATOM   1235  CE2 TRP H 160      17.201  22.571  29.903  1.00 24.39           C  
ATOM   1236  CE3 TRP H 160      18.622  23.865  28.459  1.00 24.05           C  
ATOM   1237  CZ2 TRP H 160      16.139  23.399  29.684  1.00 24.06           C  
ATOM   1238  CZ3 TRP H 160      17.544  24.691  28.231  1.00 26.27           C  
ATOM   1239  CH2 TRP H 160      16.323  24.463  28.834  1.00 26.10           C  
ATOM   1240  C   TRP H 160      20.765  20.718  27.068  1.00 25.29           C  
ATOM   1241  O   TRP H 160      21.161  21.617  26.330  1.00 25.52           O  
ATOM   1242  N   LEU H 161      19.883  19.777  26.667  1.00 24.31           N  
ATOM   1243  CA  LEU H 161      19.186  19.785  25.403  1.00 25.17           C  
ATOM   1244  CB  LEU H 161      18.584  18.414  25.043  1.00 24.39           C  
ATOM   1245  CG  LEU H 161      19.630  17.304  24.849  1.00 25.76           C  
ATOM   1246  CD1 LEU H 161      20.363  17.002  26.165  1.00 25.08           C  
ATOM   1247  CD2 LEU H 161      19.004  16.056  24.205  1.00  0.00           C  
ATOM   1248  C   LEU H 161      18.030  20.746  25.367  1.00 26.04           C  
ATOM   1249  O   LEU H 161      17.879  21.510  24.416  1.00 26.84           O  
ATOM   1250  N   GLY H 162      17.163  20.728  26.401  1.00 25.66           N  
ATOM   1251  CA  GLY H 162      15.978  21.539  26.343  1.00 26.14           C  
ATOM   1252  C   GLY H 162      14.960  20.965  27.287  1.00 25.23           C  
ATOM   1253  O   GLY H 162      15.175  19.911  27.888  1.00 25.58           O  
ATOM   1254  N   TRP H 163      13.812  21.659  27.440  1.00 24.58           N  
ATOM   1255  CA  TRP H 163      12.793  21.186  28.337  1.00 24.79           C  
ATOM   1256  CB  TRP H 163      12.670  21.975  29.660  1.00 26.03           C  
ATOM   1257  CG  TRP H 163      12.485  23.475  29.538  1.00 27.94           C  
ATOM   1258  CD2 TRP H 163      11.283  24.138  29.101  1.00 27.62           C  
ATOM   1259  CD1 TRP H 163      13.393  24.463  29.786  1.00 27.57           C  
ATOM   1260  NE1 TRP H 163      12.837  25.694  29.537  1.00 27.51           N  
ATOM   1261  CE2 TRP H 163      11.540  25.510  29.114  1.00 28.23           C  
ATOM   1262  CE3 TRP H 163      10.068  23.647  28.720  1.00 29.48           C  
ATOM   1263  CZ2 TRP H 163      10.583  26.411  28.743  1.00 30.35           C  
ATOM   1264  CZ3 TRP H 163       9.105  24.561  28.351  1.00 29.05           C  
ATOM   1265  CH2 TRP H 163       9.356  25.917  28.360  1.00 28.56           C  
ATOM   1266  C   TRP H 163      11.459  21.259  27.664  1.00 26.95           C  
ATOM   1267  O   TRP H 163      11.281  21.932  26.649  1.00 24.64           O  
ATOM   1268  N   ILE H 164      10.485  20.507  28.213  1.00 27.68           N  
ATOM   1269  CA  ILE H 164       9.142  20.557  27.720  1.00 28.13           C  
ATOM   1270  CB  ILE H 164       8.670  19.304  27.043  1.00 28.68           C  
ATOM   1271  CG1 ILE H 164       7.270  19.538  26.443  1.00 27.50           C  
ATOM   1272  CG2 ILE H 164       8.747  18.143  28.049  1.00 31.31           C  
ATOM   1273  CD1 ILE H 164       6.806  18.437  25.491  1.00 28.31           C  
ATOM   1274  C   ILE H 164       8.230  20.793  28.880  1.00 28.71           C  
ATOM   1275  O   ILE H 164       8.466  20.305  29.985  1.00 29.20           O  
ATOM   1276  N   ASN H 165       7.172  21.596  28.652  1.00 29.36           N  
ATOM   1277  CA  ASN H 165       6.190  21.812  29.673  1.00 31.59           C  
ATOM   1278  CB  ASN H 165       5.611  23.237  29.685  1.00 32.20           C  
ATOM   1279  CG  ASN H 165       4.725  23.389  30.915  1.00 37.58           C  
ATOM   1280  OD1 ASN H 165       4.058  22.448  31.343  1.00 37.02           O  
ATOM   1281  ND2 ASN H 165       4.714  24.613  31.505  1.00 38.99           N  
ATOM   1282  C   ASN H 165       5.085  20.864  29.353  1.00 32.53           C  
ATOM   1283  O   ASN H 165       4.405  21.012  28.347  1.00 33.83           O  
ATOM   1284  N   THR H 166       4.945  19.859  30.244  1.00 25.30           N  
ATOM   1285  CA  THR H 166       4.061  18.753  30.058  1.00 26.43           C  
ATOM   1286  CB  THR H 166       4.179  17.763  31.172  1.00 24.91           C  
ATOM   1287  OG1 THR H 166       3.868  18.394  32.403  1.00  0.00           O  
ATOM   1288  CG2 THR H 166       5.625  17.239  31.202  1.00  0.00           C  
ATOM   1289  C   THR H 166       2.650  19.225  29.976  1.00 28.88           C  
ATOM   1290  O   THR H 166       1.859  18.701  29.188  1.00 31.33           O  
ATOM   1291  N   ALA H 167       2.274  20.214  30.805  1.00 37.64           N  
ATOM   1292  CA  ALA H 167       0.899  20.604  30.739  1.00 38.28           C  
ATOM   1293  CB  ALA H 167       0.530  21.646  31.804  1.00 13.46           C  
ATOM   1294  C   ALA H 167       0.554  21.194  29.393  1.00 39.65           C  
ATOM   1295  O   ALA H 167      -0.419  20.783  28.761  1.00 50.57           O  
ATOM   1296  N   ILE H 168       1.329  22.204  28.941  1.00 29.32           N  
ATOM   1297  CA  ILE H 168       1.098  22.922  27.706  1.00 26.55           C  
ATOM   1298  CB  ILE H 168       1.649  24.320  27.742  1.00 36.13           C  
ATOM   1299  CG1 ILE H 168       3.167  24.327  27.977  1.00 10.09           C  
ATOM   1300  CG2 ILE H 168       0.853  25.096  28.804  1.00 10.26           C  
ATOM   1301  CD1 ILE H 168       3.753  25.736  28.002  1.00  5.77           C  
ATOM   1302  C   ILE H 168       1.549  22.228  26.448  1.00 26.65           C  
ATOM   1303  O   ILE H 168       0.848  22.231  25.438  1.00 37.61           O  
ATOM   1304  N   GLY H 169       2.741  21.611  26.465  1.00 23.51           N  
ATOM   1305  CA  GLY H 169       3.296  20.993  25.292  1.00 22.55           C  
ATOM   1306  C   GLY H 169       4.318  21.921  24.702  1.00 25.62           C  
ATOM   1307  O   GLY H 169       4.960  21.616  23.700  1.00 27.65           O  
ATOM   1308  N   ASN H 170       4.506  23.092  25.325  1.00 32.56           N  
ATOM   1309  CA  ASN H 170       5.432  24.077  24.851  1.00 31.66           C  
ATOM   1310  CB  ASN H 170       5.232  25.467  25.479  1.00 29.92           C  
ATOM   1311  CG  ASN H 170       5.992  26.487  24.641  1.00 34.29           C  
ATOM   1312  OD1 ASN H 170       6.076  26.366  23.420  1.00 35.10           O  
ATOM   1313  ND2 ASN H 170       6.562  27.523  25.313  1.00  0.00           N  
ATOM   1314  C   ASN H 170       6.814  23.607  25.176  1.00 31.70           C  
ATOM   1315  O   ASN H 170       7.029  22.896  26.158  1.00 32.21           O  
ATOM   1316  N   THR H 171       7.792  23.989  24.331  1.00 30.72           N  
ATOM   1317  CA  THR H 171       9.130  23.526  24.540  1.00 28.64           C  
ATOM   1318  CB  THR H 171       9.550  22.459  23.574  1.00 29.63           C  
ATOM   1319  OG1 THR H 171       9.417  22.936  22.244  1.00 30.32           O  
ATOM   1320  CG2 THR H 171       8.695  21.203  23.782  1.00 37.27           C  
ATOM   1321  C   THR H 171      10.104  24.641  24.346  1.00 28.06           C  
ATOM   1322  O   THR H 171       9.793  25.703  23.806  1.00 28.96           O  
ATOM   1323  N   GLN H 172      11.335  24.409  24.837  1.00 27.38           N  
ATOM   1324  CA  GLN H 172      12.410  25.329  24.637  1.00 28.17           C  
ATOM   1325  CB  GLN H 172      12.629  26.254  25.846  1.00 28.43           C  
ATOM   1326  CG  GLN H 172      13.509  27.470  25.557  1.00 34.44           C  
ATOM   1327  CD  GLN H 172      13.336  28.421  26.732  1.00 12.49           C  
ATOM   1328  OE1 GLN H 172      13.504  28.034  27.887  1.00  0.00           O  
ATOM   1329  NE2 GLN H 172      12.964  29.696  26.435  1.00  0.00           N  
ATOM   1330  C   GLN H 172      13.620  24.477  24.430  1.00 28.71           C  
ATOM   1331  O   GLN H 172      13.887  23.557  25.204  1.00 27.94           O  
ATOM   1332  N   TYR H 173      14.393  24.759  23.367  1.00 26.30           N  
ATOM   1333  CA  TYR H 173      15.505  23.910  23.058  1.00 26.31           C  
ATOM   1334  CB  TYR H 173      15.458  23.320  21.634  1.00 26.30           C  
ATOM   1335  CG  TYR H 173      14.225  22.504  21.446  1.00 27.97           C  
ATOM   1336  CD1 TYR H 173      13.061  23.094  21.012  1.00 28.24           C  
ATOM   1337  CD2 TYR H 173      14.222  21.153  21.685  1.00 26.78           C  
ATOM   1338  CE1 TYR H 173      11.917  22.353  20.829  1.00 26.81           C  
ATOM   1339  CE2 TYR H 173      13.081  20.404  21.507  1.00 28.04           C  
ATOM   1340  CZ  TYR H 173      11.923  21.006  21.073  1.00 29.39           C  
ATOM   1341  OH  TYR H 173      10.748  20.247  20.886  1.00 29.52           O  
ATOM   1342  C   TYR H 173      16.733  24.751  23.079  1.00 27.22           C  
ATOM   1343  O   TYR H 173      16.682  25.949  22.810  1.00 25.48           O  
ATOM   1344  N   SER H 174      17.879  24.140  23.430  1.00 26.67           N  
ATOM   1345  CA  SER H 174      19.093  24.886  23.354  1.00 27.24           C  
ATOM   1346  CB  SER H 174      20.308  24.172  23.966  1.00 27.77           C  
ATOM   1347  OG  SER H 174      20.568  22.970  23.262  1.00  0.00           O  
ATOM   1348  C   SER H 174      19.318  25.105  21.891  1.00 28.93           C  
ATOM   1349  O   SER H 174      18.846  24.336  21.056  1.00 28.14           O  
ATOM   1350  N   GLN H 175      20.065  26.168  21.547  1.00 28.36           N  
ATOM   1351  CA  GLN H 175      20.235  26.581  20.182  1.00 32.55           C  
ATOM   1352  CB  GLN H 175      21.139  27.815  20.056  1.00 34.19           C  
ATOM   1353  CG  GLN H 175      21.337  28.280  18.614  1.00 38.03           C  
ATOM   1354  CD  GLN H 175      22.417  29.354  18.620  1.00 46.03           C  
ATOM   1355  OE1 GLN H 175      22.710  29.957  19.651  1.00 55.71           O  
ATOM   1356  NE2 GLN H 175      23.034  29.596  17.432  1.00 61.85           N  
ATOM   1357  C   GLN H 175      20.868  25.500  19.364  1.00 33.85           C  
ATOM   1358  O   GLN H 175      20.490  25.279  18.216  1.00 35.25           O  
ATOM   1359  N   LYS H 176      21.837  24.784  19.946  1.00 34.36           N  
ATOM   1360  CA  LYS H 176      22.609  23.819  19.217  1.00 37.22           C  
ATOM   1361  CB  LYS H 176      23.634  23.144  20.141  1.00 37.51           C  
ATOM   1362  CG  LYS H 176      24.771  22.416  19.432  1.00 41.40           C  
ATOM   1363  CD  LYS H 176      25.935  22.132  20.383  1.00 42.65           C  
ATOM   1364  CE  LYS H 176      27.125  21.428  19.736  1.00 50.90           C  
ATOM   1365  NZ  LYS H 176      28.239  21.347  20.708  1.00 52.92           N1+
ATOM   1366  C   LYS H 176      21.715  22.752  18.656  1.00 36.79           C  
ATOM   1367  O   LYS H 176      21.928  22.260  17.549  1.00 38.14           O  
ATOM   1368  N   PHE H 177      20.716  22.341  19.450  1.00 34.77           N  
ATOM   1369  CA  PHE H 177      19.784  21.290  19.161  1.00 33.64           C  
ATOM   1370  CB  PHE H 177      19.142  20.740  20.444  1.00 31.77           C  
ATOM   1371  CG  PHE H 177      20.243  20.046  21.175  1.00 32.87           C  
ATOM   1372  CD1 PHE H 177      21.275  20.764  21.728  1.00 32.62           C  
ATOM   1373  CD2 PHE H 177      20.251  18.680  21.323  1.00 31.35           C  
ATOM   1374  CE1 PHE H 177      22.298  20.150  22.407  1.00 33.65           C  
ATOM   1375  CE2 PHE H 177      21.273  18.059  22.001  1.00 34.60           C  
ATOM   1376  CZ  PHE H 177      22.302  18.786  22.545  1.00 35.58           C  
ATOM   1377  C   PHE H 177      18.706  21.667  18.187  1.00 36.06           C  
ATOM   1378  O   PHE H 177      18.136  20.778  17.555  1.00 36.76           O  
ATOM   1379  N   GLN H 178      18.350  22.964  18.070  1.00 36.08           N  
ATOM   1380  CA  GLN H 178      17.215  23.301  17.256  1.00 37.88           C  
ATOM   1381  CB  GLN H 178      16.845  24.794  17.218  1.00 39.31           C  
ATOM   1382  CG  GLN H 178      16.255  25.255  18.554  1.00 41.66           C  
ATOM   1383  CD  GLN H 178      15.471  26.536  18.325  1.00 46.15           C  
ATOM   1384  OE1 GLN H 178      14.562  26.869  19.084  1.00 45.19           O  
ATOM   1385  NE2 GLN H 178      15.818  27.272  17.237  1.00 43.52           N  
ATOM   1386  C   GLN H 178      17.324  22.755  15.862  1.00 38.92           C  
ATOM   1387  O   GLN H 178      18.371  22.803  15.215  1.00 40.26           O  
ATOM   1388  N   ASP H 179      16.165  22.239  15.396  1.00 38.48           N  
ATOM   1389  CA  ASP H 179      15.881  21.553  14.164  1.00 36.30           C  
ATOM   1390  CB  ASP H 179      16.697  22.075  12.965  1.00  0.00           C  
ATOM   1391  CG  ASP H 179      16.130  23.395  12.471  1.00  0.00           C  
ATOM   1392  OD1 ASP H 179      14.993  23.750  12.888  1.00  0.00           O  
ATOM   1393  OD2 ASP H 179      16.821  24.061  11.655  1.00  0.00           O1-
ATOM   1394  C   ASP H 179      16.235  20.099  14.271  1.00 34.89           C  
ATOM   1395  O   ASP H 179      15.674  19.284  13.541  1.00 38.20           O  
ATOM   1396  N   ARG H 180      17.177  19.719  15.153  1.00 33.14           N  
ATOM   1397  CA  ARG H 180      17.490  18.327  15.304  1.00 35.25           C  
ATOM   1398  CB  ARG H 180      18.932  18.059  15.772  1.00 36.80           C  
ATOM   1399  CG  ARG H 180      19.993  18.611  14.823  1.00 40.92           C  
ATOM   1400  CD  ARG H 180      21.302  17.824  14.838  1.00 42.31           C  
ATOM   1401  NE  ARG H 180      21.732  17.647  16.252  1.00 37.64           N  
ATOM   1402  CZ  ARG H 180      22.292  16.460  16.618  1.00 34.48           C  
ATOM   1403  NH1 ARG H 180      22.424  15.468  15.691  1.00 30.94           N1+
ATOM   1404  NH2 ARG H 180      22.716  16.259  17.900  1.00 34.78           N  
ATOM   1405  C   ARG H 180      16.572  17.615  16.265  1.00 35.73           C  
ATOM   1406  O   ARG H 180      16.240  16.447  16.061  1.00 34.72           O  
ATOM   1407  N   VAL H 181      16.141  18.297  17.351  1.00 30.62           N  
ATOM   1408  CA  VAL H 181      15.449  17.610  18.410  1.00 28.79           C  
ATOM   1409  CB  VAL H 181      16.038  17.883  19.765  1.00 29.55           C  
ATOM   1410  CG1 VAL H 181      15.934  19.392  20.050  1.00 26.17           C  
ATOM   1411  CG2 VAL H 181      15.302  17.021  20.802  1.00 26.21           C  
ATOM   1412  C   VAL H 181      14.010  18.005  18.486  1.00 29.88           C  
ATOM   1413  O   VAL H 181      13.634  19.123  18.140  1.00 29.95           O  
ATOM   1414  N   THR H 182      13.162  17.046  18.928  1.00 28.94           N  
ATOM   1415  CA  THR H 182      11.759  17.286  19.106  1.00 31.22           C  
ATOM   1416  CB  THR H 182      10.918  16.634  18.044  1.00 33.36           C  
ATOM   1417  OG1 THR H 182      11.292  17.118  16.763  1.00 35.00           O  
ATOM   1418  CG2 THR H 182       9.435  16.941  18.316  1.00 33.21           C  
ATOM   1419  C   THR H 182      11.353  16.687  20.420  1.00 31.19           C  
ATOM   1420  O   THR H 182      11.612  15.513  20.684  1.00 31.68           O  
ATOM   1421  N   ILE H 183      10.681  17.480  21.279  1.00 29.22           N  
ATOM   1422  CA  ILE H 183      10.280  16.973  22.562  1.00 29.06           C  
ATOM   1423  CB  ILE H 183      10.787  17.811  23.702  1.00 28.67           C  
ATOM   1424  CG1 ILE H 183      12.321  17.898  23.649  1.00 21.25           C  
ATOM   1425  CG2 ILE H 183      10.270  17.200  25.015  1.00 16.98           C  
ATOM   1426  CD1 ILE H 183      12.899  18.992  24.548  1.00 25.01           C  
ATOM   1427  C   ILE H 183       8.781  16.989  22.611  1.00 30.59           C  
ATOM   1428  O   ILE H 183       8.145  17.978  22.249  1.00 30.21           O  
ATOM   1429  N   THR H 184       8.180  15.859  23.038  1.00 30.82           N  
ATOM   1430  CA  THR H 184       6.750  15.756  23.148  1.00 32.40           C  
ATOM   1431  CB  THR H 184       6.113  15.013  22.008  1.00 31.55           C  
ATOM   1432  OG1 THR H 184       6.615  13.686  21.939  1.00 30.65           O  
ATOM   1433  CG2 THR H 184       6.409  15.766  20.699  1.00 32.70           C  
ATOM   1434  C   THR H 184       6.431  15.010  24.410  1.00 33.93           C  
ATOM   1435  O   THR H 184       7.334  14.522  25.089  1.00 31.57           O  
ATOM   1436  N   ARG H 185       5.129  14.937  24.780  1.00 34.16           N  
ATOM   1437  CA  ARG H 185       4.771  14.219  25.973  1.00 33.48           C  
ATOM   1438  CB  ARG H 185       4.631  15.091  27.234  1.00 32.95           C  
ATOM   1439  CG  ARG H 185       3.401  16.012  27.258  1.00 34.62           C  
ATOM   1440  CD  ARG H 185       3.200  16.892  26.025  1.00 35.09           C  
ATOM   1441  NE  ARG H 185       2.005  17.752  26.282  1.00 37.01           N  
ATOM   1442  CZ  ARG H 185       0.752  17.345  25.915  1.00 38.51           C  
ATOM   1443  NH1 ARG H 185       0.570  16.145  25.296  1.00 42.67           N1+
ATOM   1444  NH2 ARG H 185      -0.322  18.152  26.165  1.00 32.60           N  
ATOM   1445  C   ARG H 185       3.402  13.626  25.781  1.00 37.86           C  
ATOM   1446  O   ARG H 185       2.600  14.117  24.985  1.00 38.85           O  
ATOM   1447  N   ASP H 186       3.121  12.524  26.508  1.00 37.59           N  
ATOM   1448  CA  ASP H 186       1.827  11.900  26.526  1.00 39.36           C  
ATOM   1449  CB  ASP H 186       1.862  10.415  26.112  1.00 41.29           C  
ATOM   1450  CG  ASP H 186       0.436   9.881  26.055  1.00 45.61           C  
ATOM   1451  OD1 ASP H 186      -0.506  10.670  26.344  1.00 47.50           O  
ATOM   1452  OD2 ASP H 186       0.268   8.678  25.725  1.00 50.58           O1-
ATOM   1453  C   ASP H 186       1.401  11.952  27.960  1.00 40.52           C  
ATOM   1454  O   ASP H 186       1.871  11.168  28.782  1.00 40.26           O  
ATOM   1455  N   THR H 187       0.503  12.892  28.301  1.00 41.43           N  
ATOM   1456  CA  THR H 187       0.122  13.093  29.668  1.00 43.86           C  
ATOM   1457  CB  THR H 187      -0.617  14.378  29.894  1.00 45.38           C  
ATOM   1458  OG1 THR H 187      -0.953  14.506  31.265  1.00 50.16           O  
ATOM   1459  CG2 THR H 187      -1.863  14.431  29.012  1.00 47.27           C  
ATOM   1460  C   THR H 187      -0.643  11.930  30.215  1.00 45.03           C  
ATOM   1461  O   THR H 187      -0.512  11.608  31.395  1.00 46.75           O  
ATOM   1462  N   SER H 188      -1.466  11.260  29.389  1.00 45.49           N  
ATOM   1463  CA  SER H 188      -2.237  10.159  29.899  1.00 48.17           C  
ATOM   1464  CB  SER H 188      -3.032   9.441  28.798  1.00 50.92           C  
ATOM   1465  OG  SER H 188      -3.875  10.364  28.127  1.00 53.03           O  
ATOM   1466  C   SER H 188      -1.279   9.148  30.446  1.00 47.16           C  
ATOM   1467  O   SER H 188      -1.468   8.624  31.542  1.00 50.14           O  
ATOM   1468  N   ALA H 189      -0.243   8.839  29.645  1.00 45.50           N  
ATOM   1469  CA  ALA H 189       0.827   7.915  29.912  1.00 43.76           C  
ATOM   1470  CB  ALA H 189       1.657   7.590  28.658  1.00 43.90           C  
ATOM   1471  C   ALA H 189       1.768   8.431  30.968  1.00 41.02           C  
ATOM   1472  O   ALA H 189       2.426   7.647  31.650  1.00 39.86           O  
ATOM   1473  N   ARG H 190       1.896   9.767  31.103  1.00 39.15           N  
ATOM   1474  CA  ARG H 190       2.856  10.351  32.005  1.00 37.70           C  
ATOM   1475  CB  ARG H 190       2.757   9.828  33.449  1.00 39.02           C  
ATOM   1476  CG  ARG H 190       1.456  10.219  34.153  1.00  0.00           C  
ATOM   1477  CD  ARG H 190       1.421   9.838  35.634  1.00  0.00           C  
ATOM   1478  NE  ARG H 190       1.604   8.362  35.729  1.00  0.00           N  
ATOM   1479  CZ  ARG H 190       0.525   7.524  35.656  1.00  0.00           C  
ATOM   1480  NH1 ARG H 190      -0.723   8.041  35.460  1.00  0.00           N1+
ATOM   1481  NH2 ARG H 190       0.696   6.178  35.781  1.00  0.00           N  
ATOM   1482  C   ARG H 190       4.232  10.057  31.492  1.00 37.91           C  
ATOM   1483  O   ARG H 190       5.156   9.797  32.263  1.00 36.74           O  
ATOM   1484  N   THR H 191       4.405  10.106  30.154  1.00 38.20           N  
ATOM   1485  CA  THR H 191       5.697   9.834  29.589  1.00 36.76           C  
ATOM   1486  CB  THR H 191       5.711   8.569  28.775  1.00 37.32           C  
ATOM   1487  OG1 THR H 191       5.313   7.466  29.575  1.00 38.43           O  
ATOM   1488  CG2 THR H 191       7.130   8.333  28.234  1.00 33.30           C  
ATOM   1489  C   THR H 191       6.106  10.967  28.683  1.00 35.86           C  
ATOM   1490  O   THR H 191       5.293  11.536  27.956  1.00 34.60           O  
ATOM   1491  N   SER H 192       7.411  11.317  28.710  1.00 33.52           N  
ATOM   1492  CA  SER H 192       7.943  12.362  27.877  1.00 31.98           C  
ATOM   1493  CB  SER H 192       8.785  13.400  28.642  1.00 29.44           C  
ATOM   1494  OG  SER H 192       9.953  12.791  29.169  1.00  0.00           O  
ATOM   1495  C   SER H 192       8.842  11.709  26.872  1.00 31.52           C  
ATOM   1496  O   SER H 192       9.419  10.654  27.139  1.00 30.73           O  
ATOM   1497  N   TYR H 193       8.964  12.316  25.671  1.00 30.00           N  
ATOM   1498  CA  TYR H 193       9.767  11.718  24.642  1.00 31.04           C  
ATOM   1499  CB  TYR H 193       8.953  11.232  23.430  1.00 30.95           C  
ATOM   1500  CG  TYR H 193       8.022  10.154  23.868  1.00 33.30           C  
ATOM   1501  CD1 TYR H 193       6.765  10.454  24.344  1.00 35.29           C  
ATOM   1502  CD2 TYR H 193       8.405   8.835  23.800  1.00 34.16           C  
ATOM   1503  CE1 TYR H 193       5.907   9.456  24.747  1.00 38.92           C  
ATOM   1504  CE2 TYR H 193       7.556   7.831  24.200  1.00 37.11           C  
ATOM   1505  CZ  TYR H 193       6.304   8.140  24.675  1.00 40.45           C  
ATOM   1506  OH  TYR H 193       5.433   7.108  25.085  1.00 43.04           O  
ATOM   1507  C   TYR H 193      10.722  12.735  24.104  1.00 32.42           C  
ATOM   1508  O   TYR H 193      10.442  13.933  24.084  1.00 33.09           O  
ATOM   1509  N   MET H 194      11.905  12.256  23.670  1.00 30.55           N  
ATOM   1510  CA  MET H 194      12.894  13.095  23.062  1.00 28.85           C  
ATOM   1511  CB  MET H 194      14.142  13.245  23.956  1.00 28.78           C  
ATOM   1512  CG  MET H 194      15.245  14.150  23.402  1.00 30.83           C  
ATOM   1513  SD  MET H 194      16.258  13.399  22.094  1.00 42.16           S  
ATOM   1514  CE  MET H 194      17.120  12.252  23.209  1.00 38.09           C  
ATOM   1515  C   MET H 194      13.283  12.408  21.792  1.00 29.53           C  
ATOM   1516  O   MET H 194      13.681  11.245  21.811  1.00 30.68           O  
ATOM   1517  N   GLU H 195      13.153  13.098  20.639  1.00 28.72           N  
ATOM   1518  CA  GLU H 195      13.513  12.462  19.404  1.00 31.27           C  
ATOM   1519  CB  GLU H 195      12.363  12.370  18.384  1.00 33.50           C  
ATOM   1520  CG  GLU H 195      12.749  11.614  17.111  1.00 41.01           C  
ATOM   1521  CD  GLU H 195      11.492  11.363  16.287  1.00 51.04           C  
ATOM   1522  OE1 GLU H 195      10.792  12.358  15.950  1.00 52.26           O  
ATOM   1523  OE2 GLU H 195      11.216  10.176  15.980  1.00 54.89           O1-
ATOM   1524  C   GLU H 195      14.621  13.254  18.790  1.00 31.45           C  
ATOM   1525  O   GLU H 195      14.538  14.477  18.676  1.00 31.92           O  
ATOM   1526  N   LEU H 196      15.702  12.561  18.384  1.00 28.69           N  
ATOM   1527  CA  LEU H 196      16.835  13.229  17.815  1.00 29.21           C  
ATOM   1528  CB  LEU H 196      18.105  12.952  18.637  1.00 29.03           C  
ATOM   1529  CG  LEU H 196      19.335  13.787  18.253  1.00 30.54           C  
ATOM   1530  CD1 LEU H 196      19.082  15.289  18.462  1.00 30.39           C  
ATOM   1531  CD2 LEU H 196      20.573  13.297  19.017  1.00 29.92           C  
ATOM   1532  C   LEU H 196      17.004  12.694  16.426  1.00 31.92           C  
ATOM   1533  O   LEU H 196      17.086  11.484  16.224  1.00 34.93           O  
ATOM   1534  N   SER H 197      17.081  13.590  15.422  1.00 32.63           N  
ATOM   1535  CA  SER H 197      17.118  13.144  14.057  1.00 35.21           C  
ATOM   1536  CB  SER H 197      16.075  13.837  13.165  1.00 37.16           C  
ATOM   1537  OG  SER H 197      16.364  15.224  13.063  1.00 41.35           O  
ATOM   1538  C   SER H 197      18.460  13.424  13.456  1.00 34.66           C  
ATOM   1539  O   SER H 197      19.284  14.136  14.025  1.00 31.72           O  
ATOM   1540  N   SER H 198      18.698  12.836  12.265  1.00 36.24           N  
ATOM   1541  CA  SER H 198      19.918  13.027  11.532  1.00 38.89           C  
ATOM   1542  CB  SER H 198      20.053  14.440  10.941  1.00 39.54           C  
ATOM   1543  OG  SER H 198      19.041  14.662   9.972  1.00 37.24           O  
ATOM   1544  C   SER H 198      21.076  12.776  12.441  1.00 37.84           C  
ATOM   1545  O   SER H 198      21.954  13.621  12.606  1.00 37.90           O  
ATOM   1546  N   LEU H 199      21.115  11.571  13.033  1.00 37.04           N  
ATOM   1547  CA  LEU H 199      22.131  11.206  13.975  1.00 35.27           C  
ATOM   1548  CB  LEU H 199      21.858   9.838  14.625  1.00 36.15           C  
ATOM   1549  CG  LEU H 199      20.616   9.826  15.536  1.00 34.56           C  
ATOM   1550  CD1 LEU H 199      20.362   8.431  16.124  1.00 32.00           C  
ATOM   1551  CD2 LEU H 199      20.734  10.894  16.634  1.00 32.75           C  
ATOM   1552  C   LEU H 199      23.468  11.123  13.310  1.00 36.50           C  
ATOM   1553  O   LEU H 199      23.595  10.744  12.146  1.00 36.96           O  
ATOM   1554  N   ARG H 200      24.515  11.505  14.070  1.00 35.13           N  
ATOM   1555  CA  ARG H 200      25.878  11.455  13.620  1.00 42.22           C  
ATOM   1556  CB  ARG H 200      26.497  12.848  13.395  1.00 44.56           C  
ATOM   1557  CG  ARG H 200      26.462  13.734  14.640  1.00 48.17           C  
ATOM   1558  CD  ARG H 200      27.072  15.124  14.439  1.00 52.48           C  
ATOM   1559  NE  ARG H 200      26.038  15.994  13.816  1.00 64.02           N  
ATOM   1560  CZ  ARG H 200      26.300  16.621  12.630  1.00 66.80           C  
ATOM   1561  NH1 ARG H 200      27.511  16.454  12.021  1.00 59.76           N1+
ATOM   1562  NH2 ARG H 200      25.352  17.419  12.058  1.00 55.73           N  
ATOM   1563  C   ARG H 200      26.650  10.755  14.699  1.00 39.78           C  
ATOM   1564  O   ARG H 200      26.145  10.546  15.799  1.00 35.11           O  
ATOM   1565  N   SER H 201      27.907  10.369  14.414  1.00 40.99           N  
ATOM   1566  CA  SER H 201      28.685   9.610  15.356  1.00 41.31           C  
ATOM   1567  CB  SER H 201      30.084   9.264  14.818  1.00 44.37           C  
ATOM   1568  OG  SER H 201      30.801   8.511  15.784  1.00 49.35           O  
ATOM   1569  C   SER H 201      28.860  10.394  16.623  1.00 40.10           C  
ATOM   1570  O   SER H 201      28.884   9.821  17.712  1.00 40.03           O  
ATOM   1571  N   GLY H 202      28.941  11.729  16.506  1.00 38.97           N  
ATOM   1572  CA  GLY H 202      29.164  12.630  17.601  1.00 38.00           C  
ATOM   1573  C   GLY H 202      28.050  12.520  18.596  1.00 37.06           C  
ATOM   1574  O   GLY H 202      28.232  12.842  19.768  1.00 38.28           O  
ATOM   1575  N   ASP H 203      26.850  12.133  18.130  1.00 34.06           N  
ATOM   1576  CA  ASP H 203      25.653  12.005  18.918  1.00 32.23           C  
ATOM   1577  CB  ASP H 203      24.397  11.798  18.061  1.00 31.97           C  
ATOM   1578  CG  ASP H 203      24.118  13.132  17.390  1.00 35.09           C  
ATOM   1579  OD1 ASP H 203      24.408  14.181  18.026  1.00 35.06           O  
ATOM   1580  OD2 ASP H 203      23.624  13.121  16.231  1.00 35.64           O1-
ATOM   1581  C   ASP H 203      25.737  10.873  19.904  1.00 31.42           C  
ATOM   1582  O   ASP H 203      24.902  10.792  20.802  1.00 29.74           O  
ATOM   1583  N   THR H 204      26.676   9.922  19.736  1.00 29.82           N  
ATOM   1584  CA  THR H 204      26.750   8.831  20.673  1.00 28.83           C  
ATOM   1585  CB  THR H 204      27.909   7.909  20.412  1.00 29.57           C  
ATOM   1586  OG1 THR H 204      27.816   7.370  19.102  1.00 30.80           O  
ATOM   1587  CG2 THR H 204      27.901   6.779  21.455  1.00 29.73           C  
ATOM   1588  C   THR H 204      26.908   9.397  22.052  1.00 28.90           C  
ATOM   1589  O   THR H 204      27.837  10.157  22.326  1.00 30.13           O  
ATOM   1590  N   ALA H 205      25.975   9.045  22.965  1.00 25.76           N  
ATOM   1591  CA  ALA H 205      26.056   9.569  24.298  1.00 25.44           C  
ATOM   1592  CB  ALA H 205      25.871  11.096  24.363  1.00 22.91           C  
ATOM   1593  C   ALA H 205      24.963   8.965  25.119  1.00 25.93           C  
ATOM   1594  O   ALA H 205      24.110   8.235  24.617  1.00 26.19           O  
ATOM   1595  N   VAL H 206      24.998   9.238  26.439  1.00 24.68           N  
ATOM   1596  CA  VAL H 206      23.958   8.782  27.309  1.00 24.61           C  
ATOM   1597  CB  VAL H 206      24.450   8.396  28.673  1.00 23.44           C  
ATOM   1598  CG1 VAL H 206      23.241   8.020  29.545  1.00 23.08           C  
ATOM   1599  CG2 VAL H 206      25.478   7.263  28.522  1.00 23.66           C  
ATOM   1600  C   VAL H 206      23.024   9.942  27.464  1.00 25.02           C  
ATOM   1601  O   VAL H 206      23.443  11.045  27.811  1.00 25.71           O  
ATOM   1602  N   TYR H 207      21.720   9.723  27.207  1.00 23.63           N  
ATOM   1603  CA  TYR H 207      20.770  10.799  27.281  1.00 22.10           C  
ATOM   1604  CB  TYR H 207      19.806  10.850  26.078  1.00 21.04           C  
ATOM   1605  CG  TYR H 207      20.578  11.203  24.845  1.00 22.48           C  
ATOM   1606  CD1 TYR H 207      21.284  10.248  24.150  1.00 22.40           C  
ATOM   1607  CD2 TYR H 207      20.587  12.496  24.371  1.00 19.53           C  
ATOM   1608  CE1 TYR H 207      21.991  10.580  23.016  1.00 22.22           C  
ATOM   1609  CE2 TYR H 207      21.291  12.834  23.238  1.00 20.54           C  
ATOM   1610  CZ  TYR H 207      21.995  11.875  22.555  1.00 22.39           C  
ATOM   1611  OH  TYR H 207      22.721  12.212  21.392  1.00 21.36           O  
ATOM   1612  C   TYR H 207      19.959  10.611  28.527  1.00 24.51           C  
ATOM   1613  O   TYR H 207      19.483   9.511  28.803  1.00 26.12           O  
ATOM   1614  N   PHE H 208      19.803  11.695  29.325  1.00 23.31           N  
ATOM   1615  CA  PHE H 208      19.084  11.594  30.568  1.00 24.21           C  
ATOM   1616  CB  PHE H 208      19.847  12.078  31.817  1.00 23.94           C  
ATOM   1617  CG  PHE H 208      21.104  11.318  32.071  1.00 23.46           C  
ATOM   1618  CD1 PHE H 208      21.081  10.061  32.626  1.00 22.50           C  
ATOM   1619  CD2 PHE H 208      22.320  11.871  31.752  1.00 25.97           C  
ATOM   1620  CE1 PHE H 208      22.250   9.375  32.863  1.00 23.99           C  
ATOM   1621  CE2 PHE H 208      23.492  11.192  31.988  1.00 27.80           C  
ATOM   1622  CZ  PHE H 208      23.459   9.938  32.546  1.00 26.61           C  
ATOM   1623  C   PHE H 208      17.904  12.517  30.543  1.00 26.49           C  
ATOM   1624  O   PHE H 208      17.934  13.583  29.929  1.00 25.55           O  
ATOM   1625  N   CYS H 209      16.813  12.106  31.221  1.00 26.33           N  
ATOM   1626  CA  CYS H 209      15.688  12.974  31.443  1.00 27.98           C  
ATOM   1627  CB  CYS H 209      14.309  12.306  31.210  1.00 30.88           C  
ATOM   1628  SG  CYS H 209      14.060  10.790  32.187  1.00 41.32           S  
ATOM   1629  C   CYS H 209      15.798  13.378  32.888  1.00 27.90           C  
ATOM   1630  O   CYS H 209      16.277  12.595  33.712  1.00 26.67           O  
ATOM   1631  N   ALA H 210      15.399  14.624  33.232  1.00 26.92           N  
ATOM   1632  CA  ALA H 210      15.533  15.051  34.599  1.00 27.96           C  
ATOM   1633  CB  ALA H 210      16.880  15.735  34.897  1.00 25.94           C  
ATOM   1634  C   ALA H 210      14.438  16.030  34.926  1.00 28.28           C  
ATOM   1635  O   ALA H 210      13.882  16.681  34.043  1.00 27.49           O  
ATOM   1636  N   ARG H 211      14.111  16.147  36.233  1.00 26.20           N  
ATOM   1637  CA  ARG H 211      13.056  16.998  36.708  1.00 27.10           C  
ATOM   1638  CB  ARG H 211      11.905  16.206  37.355  1.00 28.55           C  
ATOM   1639  CG  ARG H 211      10.688  17.064  37.704  1.00 30.86           C  
ATOM   1640  CD  ARG H 211       9.747  16.419  38.725  1.00 33.58           C  
ATOM   1641  NE  ARG H 211      10.344  16.627  40.073  1.00 38.69           N  
ATOM   1642  CZ  ARG H 211       9.563  16.613  41.194  1.00 43.93           C  
ATOM   1643  NH1 ARG H 211       8.222  16.400  41.094  1.00 42.69           N1+
ATOM   1644  NH2 ARG H 211      10.125  16.812  42.420  1.00 41.52           N  
ATOM   1645  C   ARG H 211      13.651  17.866  37.784  1.00 30.53           C  
ATOM   1646  O   ARG H 211      14.557  17.454  38.503  1.00 30.10           O  
ATOM   1647  N   GLY H 212      13.173  19.113  37.945  1.00 28.74           N  
ATOM   1648  CA  GLY H 212      13.804  19.916  38.953  1.00 28.91           C  
ATOM   1649  C   GLY H 212      13.218  19.657  40.308  1.00 31.11           C  
ATOM   1650  O   GLY H 212      12.248  18.922  40.463  1.00 30.99           O  
ATOM   1651  N   ALA H 213      13.789  20.257  41.391  1.00 20.61           N  
ATOM   1652  CA  ALA H 213      13.380  19.979  42.760  1.00 20.50           C  
ATOM   1653  CB  ALA H 213      14.281  20.586  43.851  1.00 23.02           C  
ATOM   1654  C   ALA H 213      11.964  20.375  43.045  1.00 22.23           C  
ATOM   1655  O   ALA H 213      11.286  19.708  43.828  1.00 22.76           O  
ATOM   1656  N   SER H 214      11.474  21.494  42.482  1.00 21.59           N  
ATOM   1657  CA  SER H 214      10.104  21.823  42.754  1.00 23.68           C  
ATOM   1658  CB  SER H 214       9.935  22.849  43.888  1.00 22.98           C  
ATOM   1659  OG  SER H 214      10.402  22.297  45.112  1.00  0.00           O  
ATOM   1660  C   SER H 214       9.512  22.418  41.517  1.00 23.32           C  
ATOM   1661  O   SER H 214      10.205  22.685  40.533  1.00 23.09           O  
ATOM   1662  N   TRP H 215       8.175  22.606  41.548  1.00 22.46           N  
ATOM   1663  CA  TRP H 215       7.483  23.292  40.501  1.00 22.49           C  
ATOM   1664  CB  TRP H 215       5.948  23.256  40.666  1.00 24.63           C  
ATOM   1665  CG  TRP H 215       5.152  23.951  39.580  1.00 30.20           C  
ATOM   1666  CD2 TRP H 215       3.715  24.036  39.550  1.00 24.42           C  
ATOM   1667  CD1 TRP H 215       5.598  24.601  38.468  1.00 26.12           C  
ATOM   1668  NE1 TRP H 215       4.532  25.089  37.749  1.00  0.00           N  
ATOM   1669  CE2 TRP H 215       3.368  24.749  38.403  1.00 26.04           C  
ATOM   1670  CE3 TRP H 215       2.760  23.561  40.404  1.00  0.00           C  
ATOM   1671  CZ2 TRP H 215       2.059  24.998  38.095  1.00  0.00           C  
ATOM   1672  CZ3 TRP H 215       1.440  23.814  40.092  1.00  0.00           C  
ATOM   1673  CH2 TRP H 215       1.093  24.519  38.959  1.00  0.00           C  
ATOM   1674  C   TRP H 215       7.981  24.672  40.751  1.00 22.66           C  
ATOM   1675  O   TRP H 215       8.487  24.916  41.843  1.00 24.05           O  
ATOM   1676  N   ASP H 216       7.907  25.587  39.773  1.00 23.12           N  
ATOM   1677  CA  ASP H 216       8.494  26.892  39.918  1.00 24.51           C  
ATOM   1678  CB  ASP H 216       7.760  27.917  40.830  1.00 33.98           C  
ATOM   1679  CG  ASP H 216       7.702  27.486  42.288  1.00 43.22           C  
ATOM   1680  OD1 ASP H 216       8.639  27.834  43.055  1.00 43.35           O  
ATOM   1681  OD2 ASP H 216       6.709  26.803  42.653  1.00 50.86           O1-
ATOM   1682  C   ASP H 216       9.903  26.686  40.328  1.00 26.45           C  
ATOM   1683  O   ASP H 216      10.439  27.323  41.230  1.00 27.36           O  
ATOM   1684  N   ALA H 217      10.517  25.751  39.597  1.00 24.28           N  
ATOM   1685  CA  ALA H 217      11.838  25.256  39.743  1.00 24.33           C  
ATOM   1686  CB  ALA H 217      12.100  24.182  38.669  1.00 26.65           C  
ATOM   1687  C   ALA H 217      12.822  26.348  39.502  1.00 21.28           C  
ATOM   1688  O   ALA H 217      12.539  27.361  38.859  1.00 22.62           O  
ATOM   1689  N   ARG H 218      13.983  26.201  40.159  1.00 21.31           N  
ATOM   1690  CA  ARG H 218      15.134  26.992  39.885  1.00 20.69           C  
ATOM   1691  CB  ARG H 218      16.211  26.844  40.964  1.00 22.43           C  
ATOM   1692  CG  ARG H 218      15.848  27.344  42.367  1.00 23.37           C  
ATOM   1693  CD  ARG H 218      14.857  26.450  43.124  1.00  0.00           C  
ATOM   1694  NE  ARG H 218      13.603  27.224  43.350  1.00  0.00           N  
ATOM   1695  CZ  ARG H 218      13.104  27.301  44.622  1.00 23.26           C  
ATOM   1696  NH1 ARG H 218      13.729  26.629  45.633  1.00  0.00           N1+
ATOM   1697  NH2 ARG H 218      11.991  28.043  44.890  1.00  0.00           N  
ATOM   1698  C   ARG H 218      15.716  26.470  38.586  1.00 19.83           C  
ATOM   1699  O   ARG H 218      16.222  27.235  37.769  1.00 20.18           O  
ATOM   1700  N   GLY H 219      15.619  25.142  38.326  1.00 20.49           N  
ATOM   1701  CA  GLY H 219      16.246  24.552  37.159  1.00 19.71           C  
ATOM   1702  C   GLY H 219      17.245  23.507  37.590  1.00 19.65           C  
ATOM   1703  O   GLY H 219      17.924  22.885  36.777  1.00 20.91           O  
ATOM   1704  N   TRP H 220      17.391  23.306  38.904  1.00 19.60           N  
ATOM   1705  CA  TRP H 220      18.224  22.284  39.462  1.00 19.37           C  
ATOM   1706  CB  TRP H 220      18.546  22.572  40.943  1.00 21.60           C  
ATOM   1707  CG  TRP H 220      17.430  22.755  41.971  1.00 21.30           C  
ATOM   1708  CD2 TRP H 220      16.021  23.012  41.771  1.00 20.80           C  
ATOM   1709  CD1 TRP H 220      17.607  22.720  43.322  1.00 20.41           C  
ATOM   1710  NE1 TRP H 220      16.430  22.991  43.971  1.00 23.09           N  
ATOM   1711  CE2 TRP H 220      15.444  23.165  43.030  1.00 20.88           C  
ATOM   1712  CE3 TRP H 220      15.256  23.117  40.647  1.00 20.21           C  
ATOM   1713  CZ2 TRP H 220      14.111  23.438  43.174  1.00 22.61           C  
ATOM   1714  CZ3 TRP H 220      13.925  23.380  40.789  1.00 22.34           C  
ATOM   1715  CH2 TRP H 220      13.358  23.545  42.029  1.00 23.60           C  
ATOM   1716  C   TRP H 220      17.534  20.963  39.317  1.00 19.62           C  
ATOM   1717  O   TRP H 220      16.331  20.854  39.547  1.00 19.56           O  
ATOM   1718  N   SER H 221      18.293  19.911  38.932  1.00 19.43           N  
ATOM   1719  CA  SER H 221      17.671  18.639  38.662  1.00 19.31           C  
ATOM   1720  CB  SER H 221      18.228  17.956  37.402  1.00 19.17           C  
ATOM   1721  OG  SER H 221      17.949  18.750  36.259  1.00  0.00           O  
ATOM   1722  C   SER H 221      17.896  17.686  39.789  1.00 20.30           C  
ATOM   1723  O   SER H 221      18.927  17.017  39.865  1.00 20.25           O  
ATOM   1724  N   GLY H 222      16.901  17.603  40.692  1.00 19.77           N  
ATOM   1725  CA  GLY H 222      16.913  16.697  41.806  1.00 21.70           C  
ATOM   1726  C   GLY H 222      16.732  15.284  41.340  1.00 20.40           C  
ATOM   1727  O   GLY H 222      17.360  14.371  41.876  1.00 23.24           O  
ATOM   1728  N   TYR H 223      15.852  15.060  40.336  1.00 28.17           N  
ATOM   1729  CA  TYR H 223      15.590  13.696  39.963  1.00 28.08           C  
ATOM   1730  CB  TYR H 223      14.103  13.316  40.024  1.00 29.29           C  
ATOM   1731  CG  TYR H 223      13.694  13.400  41.455  1.00 33.47           C  
ATOM   1732  CD1 TYR H 223      13.847  12.309  42.283  1.00 36.67           C  
ATOM   1733  CD2 TYR H 223      13.179  14.565  41.975  1.00 33.23           C  
ATOM   1734  CE1 TYR H 223      13.480  12.377  43.604  1.00 42.15           C  
ATOM   1735  CE2 TYR H 223      12.810  14.636  43.297  1.00 39.99           C  
ATOM   1736  CZ  TYR H 223      12.959  13.540  44.113  1.00 42.96           C  
ATOM   1737  OH  TYR H 223      12.580  13.615  45.470  1.00 39.17           O  
ATOM   1738  C   TYR H 223      16.066  13.435  38.569  1.00 30.52           C  
ATOM   1739  O   TYR H 223      15.908  14.267  37.677  1.00 31.45           O  
ATOM   1740  N   TRP H 224      16.665  12.243  38.359  1.00 28.16           N  
ATOM   1741  CA  TRP H 224      17.212  11.885  37.078  1.00 27.21           C  
ATOM   1742  CB  TRP H 224      18.750  11.818  37.080  1.00 26.44           C  
ATOM   1743  CG  TRP H 224      19.457  13.131  37.319  1.00 26.03           C  
ATOM   1744  CD2 TRP H 224      20.263  13.804  36.341  1.00 22.61           C  
ATOM   1745  CD1 TRP H 224      19.523  13.876  38.456  1.00 25.19           C  
ATOM   1746  NE1 TRP H 224      20.315  14.983  38.247  1.00 25.07           N  
ATOM   1747  CE2 TRP H 224      20.779  14.948  36.949  1.00 23.62           C  
ATOM   1748  CE3 TRP H 224      20.558  13.496  35.044  1.00 23.40           C  
ATOM   1749  CZ2 TRP H 224      21.599  15.804  36.268  1.00 24.44           C  
ATOM   1750  CZ3 TRP H 224      21.378  14.361  34.357  1.00 24.21           C  
ATOM   1751  CH2 TRP H 224      21.890  15.493  34.957  1.00 24.55           C  
ATOM   1752  C   TRP H 224      16.773  10.503  36.710  1.00 27.23           C  
ATOM   1753  O   TRP H 224      16.491   9.665  37.567  1.00 29.31           O  
ATOM   1754  N   GLY H 225      16.704  10.238  35.391  1.00 26.80           N  
ATOM   1755  CA  GLY H 225      16.424   8.916  34.919  1.00 27.09           C  
ATOM   1756  C   GLY H 225      17.733   8.186  34.960  1.00 27.79           C  
ATOM   1757  O   GLY H 225      18.769   8.762  35.287  1.00 25.12           O  
ATOM   1758  N   LYS H 226      17.698   6.880  34.641  1.00 26.83           N  
ATOM   1759  CA  LYS H 226      18.840   6.008  34.624  1.00 27.22           C  
ATOM   1760  CB  LYS H 226      18.448   4.537  34.416  1.00 27.02           C  
ATOM   1761  CG  LYS H 226      19.636   3.576  34.400  1.00 29.35           C  
ATOM   1762  CD  LYS H 226      19.231   2.100  34.463  1.00 34.95           C  
ATOM   1763  CE  LYS H 226      18.551   1.599  33.186  1.00  0.00           C  
ATOM   1764  NZ  LYS H 226      18.189   0.170  33.328  1.00  0.00           N1+
ATOM   1765  C   LYS H 226      19.749   6.396  33.498  1.00 28.82           C  
ATOM   1766  O   LYS H 226      20.955   6.164  33.554  1.00 29.70           O  
ATOM   1767  N   GLY H 227      19.176   6.948  32.412  1.00 28.51           N  
ATOM   1768  CA  GLY H 227      19.959   7.334  31.273  1.00 29.34           C  
ATOM   1769  C   GLY H 227      19.807   6.283  30.218  1.00 28.74           C  
ATOM   1770  O   GLY H 227      19.658   5.099  30.519  1.00 29.89           O  
ATOM   1771  N   THR H 228      19.836   6.706  28.937  1.00 26.20           N  
ATOM   1772  CA  THR H 228      19.716   5.778  27.850  1.00 25.66           C  
ATOM   1773  CB  THR H 228      18.507   6.029  26.993  1.00 29.65           C  
ATOM   1774  OG1 THR H 228      17.327   5.965  27.779  1.00 30.61           O  
ATOM   1775  CG2 THR H 228      18.461   4.971  25.878  1.00 29.13           C  
ATOM   1776  C   THR H 228      20.915   5.950  26.969  1.00 26.29           C  
ATOM   1777  O   THR H 228      21.183   7.041  26.468  1.00 24.96           O  
ATOM   1778  N   LEU H 229      21.665   4.858  26.733  1.00 26.39           N  
ATOM   1779  CA  LEU H 229      22.844   4.962  25.920  1.00 25.97           C  
ATOM   1780  CB  LEU H 229      23.909   3.907  26.263  1.00 27.59           C  
ATOM   1781  CG  LEU H 229      25.167   3.983  25.380  1.00 30.51           C  
ATOM   1782  CD1 LEU H 229      25.862   5.349  25.500  1.00 26.80           C  
ATOM   1783  CD2 LEU H 229      26.112   2.807  25.668  1.00 31.10           C  
ATOM   1784  C   LEU H 229      22.465   4.774  24.488  1.00 27.19           C  
ATOM   1785  O   LEU H 229      21.909   3.745  24.104  1.00 28.13           O  
ATOM   1786  N   VAL H 230      22.761   5.789  23.650  1.00 26.45           N  
ATOM   1787  CA  VAL H 230      22.462   5.693  22.251  1.00 28.02           C  
ATOM   1788  CB  VAL H 230      21.670   6.859  21.730  1.00 28.62           C  
ATOM   1789  CG1 VAL H 230      21.532   6.722  20.205  1.00 27.69           C  
ATOM   1790  CG2 VAL H 230      20.325   6.898  22.471  1.00 30.11           C  
ATOM   1791  C   VAL H 230      23.764   5.663  21.509  1.00 28.96           C  
ATOM   1792  O   VAL H 230      24.584   6.575  21.625  1.00 28.48           O  
ATOM   1793  N   THR H 231      23.972   4.601  20.705  1.00 30.33           N  
ATOM   1794  CA  THR H 231      25.198   4.470  19.969  1.00 31.13           C  
ATOM   1795  CB  THR H 231      25.818   3.108  20.093  1.00 34.57           C  
ATOM   1796  OG1 THR H 231      26.084   2.810  21.456  1.00 34.45           O  
ATOM   1797  CG2 THR H 231      27.121   3.086  19.281  1.00 33.85           C  
ATOM   1798  C   THR H 231      24.874   4.666  18.524  1.00 31.48           C  
ATOM   1799  O   THR H 231      23.932   4.073  18.001  1.00 34.40           O  
ATOM   1800  N   VAL H 232      25.653   5.519  17.832  1.00 31.02           N  
ATOM   1801  CA  VAL H 232      25.376   5.749  16.445  1.00 33.55           C  
ATOM   1802  CB  VAL H 232      25.394   7.204  16.075  1.00 32.19           C  
ATOM   1803  CG1 VAL H 232      25.136   7.331  14.566  1.00 31.67           C  
ATOM   1804  CG2 VAL H 232      24.371   7.949  16.948  1.00 30.14           C  
ATOM   1805  C   VAL H 232      26.441   5.068  15.647  1.00 36.47           C  
ATOM   1806  O   VAL H 232      27.614   5.428  15.729  1.00 37.41           O  
ATOM   1807  N   SER H 233      26.056   4.049  14.850  1.00 36.58           N  
ATOM   1808  CA  SER H 233      27.028   3.378  14.037  1.00 37.29           C  
ATOM   1809  CB  SER H 233      27.907   2.374  14.805  1.00 35.79           C  
ATOM   1810  OG  SER H 233      27.129   1.266  15.232  1.00 38.14           O  
ATOM   1811  C   SER H 233      26.298   2.596  12.994  1.00 39.70           C  
ATOM   1812  O   SER H 233      25.136   2.237  13.174  1.00 42.45           O  
ATOM   1813  N   SER H 234      26.973   2.322  11.859  1.00 39.79           N  
ATOM   1814  CA  SER H 234      26.352   1.545  10.827  1.00 41.55           C  
ATOM   1815  CB  SER H 234      26.600   2.082   9.406  1.00 44.33           C  
ATOM   1816  OG  SER H 234      25.961   3.336   9.236  1.00 48.63           O  
ATOM   1817  C   SER H 234      26.962   0.154  10.898  1.00 41.43           C  
ATOM   1818  O   SER H 234      26.507  -0.726  10.121  1.00 41.49           O  
ATOM   1819  OXT SER H 234      27.891  -0.046  11.725  1.00  0.00           O1-
TER    1820      SER H 234 
CONECT  166  716
CONECT  716  166
CONECT 1034 1628
CONECT 1628 1034
END
