# Supplementary material for: Fully automated antibody structure prediction using BIOVIA tools: Validation study
Source: PLoS One. 2017 May 18;12(5):e0177923. doi: 10.1371/journal.pone.0177923 (PMC5436848; doi:10.1371/journal.pone.0177923)
Supplement: S2 Dataset — Predicted structures using the Top5 framework method, Chothia CDR definition with canonical filtering and generating 50 models. These were used in the comparison against predictions using no filtering. (ZIP) [file pone.0177923.s004.zip › 4NNP_LH_FV_FinalModel.pdb]

REMARK   Accelrys Discovery Studio PDB file
REMARK   Created:  2015-04-10T06:43:23Z
SSBOND   1 CYS L   23    CYS L   88                                     
SSBOND   2 CYS H  128    CYS H  202                                     
ATOM      1  N   ASP L   1      26.781  31.723  25.861  1.00 81.01           N1+
ATOM      2  CA  ASP L   1      25.777  31.895  26.930  1.00 77.93           C  
ATOM      3  CB  ASP L   1      24.984  30.590  27.106  1.00 79.12           C  
ATOM      4  CG  ASP L   1      23.648  30.914  27.758  1.00 82.37           C  
ATOM      5  OD1 ASP L   1      23.427  32.104  28.109  1.00 82.53           O  
ATOM      6  OD2 ASP L   1      22.825  29.971  27.905  1.00 82.79           O1-
ATOM      7  C   ASP L   1      26.539  32.194  28.178  1.00 77.86           C  
ATOM      8  O   ASP L   1      27.562  32.875  28.130  1.00 80.12           O  
ATOM      9  N   ILE L   2      26.062  31.703  29.337  1.00 74.14           N  
ATOM     10  CA  ILE L   2      26.782  31.928  30.555  1.00 74.00           C  
ATOM     11  CB  ILE L   2      25.929  31.828  31.785  1.00 68.92           C  
ATOM     12  CG1 ILE L   2      24.767  32.834  31.730  1.00 68.68           C  
ATOM     13  CG2 ILE L   2      26.847  32.012  33.006  1.00 69.15           C  
ATOM     14  CD1 ILE L   2      25.207  34.293  31.666  1.00 76.99           C  
ATOM     15  C   ILE L   2      27.795  30.832  30.637  1.00 71.02           C  
ATOM     16  O   ILE L   2      27.469  29.666  30.421  1.00 69.06           O  
ATOM     17  N   GLN L   3      29.066  31.179  30.929  1.00 72.90           N  
ATOM     18  CA  GLN L   3      30.071  30.157  30.983  1.00 69.15           C  
ATOM     19  CB  GLN L   3      31.406  30.569  30.332  1.00 72.49           C  
ATOM     20  CG  GLN L   3      31.295  30.980  28.861  1.00 72.63           C  
ATOM     21  CD  GLN L   3      31.083  29.733  28.018  1.00 76.26           C  
ATOM     22  OE1 GLN L   3      31.058  29.798  26.790  1.00 78.86           O  
ATOM     23  NE2 GLN L   3      30.928  28.562  28.692  1.00 76.93           N  
ATOM     24  C   GLN L   3      30.377  29.892  32.422  1.00 68.33           C  
ATOM     25  O   GLN L   3      30.469  30.817  33.228  1.00 68.65           O  
ATOM     26  N   MET L   4      30.520  28.601  32.787  1.00 69.21           N  
ATOM     27  CA  MET L   4      30.873  28.269  34.136  1.00 64.91           C  
ATOM     28  CB  MET L   4      29.921  27.258  34.795  1.00 64.13           C  
ATOM     29  CG  MET L   4      28.493  27.788  34.940  1.00 63.24           C  
ATOM     30  SD  MET L   4      28.347  29.293  35.953  1.00 68.50           S  
ATOM     31  CE  MET L   4      28.570  28.460  37.550  1.00 63.82           C  
ATOM     32  C   MET L   4      32.225  27.635  34.063  1.00 67.58           C  
ATOM     33  O   MET L   4      32.396  26.587  33.442  1.00 68.51           O  
ATOM     34  N   THR L   5      33.230  28.262  34.702  1.00 66.47           N  
ATOM     35  CA  THR L   5      34.561  27.737  34.637  1.00 66.68           C  
ATOM     36  CB  THR L   5      35.591  28.811  34.434  1.00 67.00           C  
ATOM     37  OG1 THR L   5      35.332  29.513  33.228  1.00 67.43           O  
ATOM     38  CG2 THR L   5      36.988  28.170  34.388  1.00 67.09           C  
ATOM     39  C   THR L   5      34.852  27.082  35.949  1.00 65.90           C  
ATOM     40  O   THR L   5      34.912  27.748  36.982  1.00 63.40           O  
ATOM     41  N   GLN L   6      35.039  25.745  35.941  1.00 62.79           N  
ATOM     42  CA  GLN L   6      35.330  25.056  37.166  1.00 65.56           C  
ATOM     43  CB  GLN L   6      34.706  23.657  37.322  1.00 63.10           C  
ATOM     44  CG  GLN L   6      33.233  23.619  37.708  1.00 60.47           C  
ATOM     45  CD  GLN L   6      32.866  22.153  37.886  1.00 61.48           C  
ATOM     46  OE1 GLN L   6      32.005  21.626  37.184  1.00 57.30           O  
ATOM     47  NE2 GLN L   6      33.540  21.472  38.851  1.00 62.84           N  
ATOM     48  C   GLN L   6      36.796  24.801  37.243  1.00 68.05           C  
ATOM     49  O   GLN L   6      37.449  24.520  36.240  1.00 68.14           O  
ATOM     50  N   SER L   7      37.349  24.905  38.465  1.00 69.67           N  
ATOM     51  CA  SER L   7      38.732  24.592  38.661  1.00 69.36           C  
ATOM     52  CB  SER L   7      39.647  25.828  38.669  1.00 70.06           C  
ATOM     53  OG  SER L   7      39.342  26.656  39.782  1.00 74.50           O  
ATOM     54  C   SER L   7      38.830  23.956  40.010  1.00 69.55           C  
ATOM     55  O   SER L   7      38.040  24.280  40.894  1.00 71.84           O  
ATOM     56  N   PRO L   8      39.741  23.039  40.225  1.00 67.89           N  
ATOM     57  CA  PRO L   8      40.619  22.536  39.203  1.00 67.91           C  
ATOM     58  CD  PRO L   8      40.318  22.895  41.552  1.00 68.10           C  
ATOM     59  CB  PRO L   8      41.871  22.033  39.923  1.00 69.02           C  
ATOM     60  CG  PRO L   8      41.429  21.850  41.382  1.00 70.05           C  
ATOM     61  C   PRO L   8      39.921  21.455  38.438  1.00 66.83           C  
ATOM     62  O   PRO L   8      38.876  20.986  38.885  1.00 67.76           O  
ATOM     63  N   SER L   9      40.475  21.066  37.271  1.00 72.07           N  
ATOM     64  CA  SER L   9      39.922  20.018  36.462  1.00 72.21           C  
ATOM     65  CB  SER L   9      40.657  19.853  35.122  1.00 68.20           C  
ATOM     66  OG  SER L   9      40.561  21.049  34.365  1.00 74.37           O  
ATOM     67  C   SER L   9      40.068  18.722  37.194  1.00 65.43           C  
ATOM     68  O   SER L   9      39.144  17.910  37.227  1.00 66.00           O  
ATOM     69  N   SER L  10      41.246  18.491  37.806  1.00 66.20           N  
ATOM     70  CA  SER L  10      41.471  17.260  38.510  1.00 69.59           C  
ATOM     71  CB  SER L  10      42.454  16.311  37.804  1.00 68.07           C  
ATOM     72  OG  SER L  10      43.754  16.878  37.791  1.00 71.31           O  
ATOM     73  C   SER L  10      42.065  17.600  39.838  1.00 66.66           C  
ATOM     74  O   SER L  10      42.615  18.685  40.022  1.00 71.67           O  
ATOM     75  N   LEU L  11      41.940  16.678  40.815  1.00 66.23           N  
ATOM     76  CA  LEU L  11      42.434  16.945  42.135  1.00 66.54           C  
ATOM     77  CB  LEU L  11      41.410  17.766  42.937  1.00 66.10           C  
ATOM     78  CG  LEU L  11      41.734  17.985  44.422  1.00 65.90           C  
ATOM     79  CD1 LEU L  11      43.046  18.757  44.624  1.00 68.00           C  
ATOM     80  CD2 LEU L  11      40.542  18.646  45.133  1.00 65.12           C  
ATOM     81  C   LEU L  11      42.645  15.636  42.842  1.00 67.81           C  
ATOM     82  O   LEU L  11      41.852  14.709  42.686  1.00 66.74           O  
ATOM     83  N   SER L  12      43.729  15.523  43.640  1.00 67.43           N  
ATOM     84  CA  SER L  12      43.956  14.314  44.382  1.00 68.37           C  
ATOM     85  CB  SER L  12      45.244  13.576  43.983  1.00 71.66           C  
ATOM     86  OG  SER L  12      46.378  14.369  44.302  1.00 71.68           O  
ATOM     87  C   SER L  12      44.089  14.689  45.827  1.00 73.23           C  
ATOM     88  O   SER L  12      44.772  15.656  46.166  1.00 70.11           O  
ATOM     89  N   ALA L  13      43.435  13.921  46.725  1.00 68.28           N  
ATOM     90  CA  ALA L  13      43.495  14.244  48.122  1.00 68.75           C  
ATOM     91  CB  ALA L  13      42.364  15.180  48.584  1.00 67.57           C  
ATOM     92  C   ALA L  13      43.378  12.975  48.909  1.00 69.01           C  
ATOM     93  O   ALA L  13      43.007  11.930  48.378  1.00 73.45           O  
ATOM     94  N   SER L  14      43.744  13.039  50.205  1.00 69.97           N  
ATOM     95  CA  SER L  14      43.675  11.897  51.071  1.00 75.69           C  
ATOM     96  CB  SER L  14      44.840  11.820  52.073  1.00 72.71           C  
ATOM     97  OG  SER L  14      46.067  11.644  51.381  1.00 60.42           O  
ATOM     98  C   SER L  14      42.407  11.979  51.860  1.00 74.71           C  
ATOM     99  O   SER L  14      41.707  12.990  51.835  1.00 69.70           O  
ATOM    100  N   VAL L  15      42.077  10.893  52.588  1.00 74.92           N  
ATOM    101  CA  VAL L  15      40.887  10.896  53.383  1.00 71.23           C  
ATOM    102  CB  VAL L  15      40.543   9.552  53.961  1.00 72.21           C  
ATOM    103  CG1 VAL L  15      39.295   9.702  54.848  1.00 72.93           C  
ATOM    104  CG2 VAL L  15      40.373   8.545  52.812  1.00 75.27           C  
ATOM    105  C   VAL L  15      41.126  11.826  54.527  1.00 75.59           C  
ATOM    106  O   VAL L  15      42.192  11.810  55.141  1.00 76.33           O  
ATOM    107  N   GLY L  16      40.123  12.674  54.832  1.00 76.17           N  
ATOM    108  CA  GLY L  16      40.224  13.587  55.933  1.00 73.25           C  
ATOM    109  C   GLY L  16      40.629  14.943  55.440  1.00 75.47           C  
ATOM    110  O   GLY L  16      40.523  15.922  56.177  1.00 76.21           O  
ATOM    111  N   ASP L  17      41.088  15.054  54.178  1.00 75.77           N  
ATOM    112  CA  ASP L  17      41.520  16.342  53.711  1.00 72.86           C  
ATOM    113  CB  ASP L  17      42.379  16.307  52.430  1.00 75.91           C  
ATOM    114  CG  ASP L  17      43.756  15.741  52.761  1.00 81.11           C  
ATOM    115  OD1 ASP L  17      43.834  14.811  53.607  1.00 82.30           O  
ATOM    116  OD2 ASP L  17      44.754  16.243  52.178  1.00 82.64           O1-
ATOM    117  C   ASP L  17      40.322  17.192  53.421  1.00 73.28           C  
ATOM    118  O   ASP L  17      39.216  16.693  53.213  1.00 70.18           O  
ATOM    119  N   ARG L  18      40.532  18.524  53.417  1.00 71.52           N  
ATOM    120  CA  ARG L  18      39.503  19.478  53.117  1.00 70.69           C  
ATOM    121  CB  ARG L  18      39.675  20.793  53.902  1.00 72.32           C  
ATOM    122  CG  ARG L  18      38.648  21.885  53.585  1.00 67.56           C  
ATOM    123  CD  ARG L  18      39.033  23.245  54.180  1.00 70.15           C  
ATOM    124  NE  ARG L  18      38.016  24.253  53.763  1.00 76.94           N  
ATOM    125  CZ  ARG L  18      36.920  24.488  54.543  1.00 79.07           C  
ATOM    126  NH1 ARG L  18      36.735  23.774  55.691  1.00 77.37           N1+
ATOM    127  NH2 ARG L  18      36.014  25.441  54.179  1.00 83.29           N  
ATOM    128  C   ARG L  18      39.662  19.794  51.665  1.00 69.21           C  
ATOM    129  O   ARG L  18      40.725  20.237  51.237  1.00 69.19           O  
ATOM    130  N   VAL L  19      38.603  19.570  50.860  1.00 67.16           N  
ATOM    131  CA  VAL L  19      38.726  19.793  49.449  1.00 68.50           C  
ATOM    132  CB  VAL L  19      38.273  18.616  48.631  1.00 66.58           C  
ATOM    133  CG1 VAL L  19      38.358  18.981  47.142  1.00 69.56           C  
ATOM    134  CG2 VAL L  19      39.123  17.392  49.013  1.00 65.68           C  
ATOM    135  C   VAL L  19      37.852  20.949  49.071  1.00 67.36           C  
ATOM    136  O   VAL L  19      36.730  21.080  49.558  1.00 67.44           O  
ATOM    137  N   THR L  20      38.367  21.842  48.196  1.00 65.21           N  
ATOM    138  CA  THR L  20      37.594  22.963  47.738  1.00 64.50           C  
ATOM    139  CB  THR L  20      38.121  24.306  48.161  1.00 65.77           C  
ATOM    140  OG1 THR L  20      39.499  24.410  47.844  1.00 76.05           O  
ATOM    141  CG2 THR L  20      37.880  24.529  49.657  1.00 66.29           C  
ATOM    142  C   THR L  20      37.571  22.972  46.242  1.00 63.11           C  
ATOM    143  O   THR L  20      38.608  22.868  45.587  1.00 64.20           O  
ATOM    144  N   ILE L  21      36.360  23.102  45.665  1.00 66.60           N  
ATOM    145  CA  ILE L  21      36.223  23.181  44.239  1.00 60.20           C  
ATOM    146  CB  ILE L  21      35.361  22.096  43.662  1.00 60.07           C  
ATOM    147  CG1 ILE L  21      36.000  20.718  43.906  1.00 60.90           C  
ATOM    148  CG2 ILE L  21      35.124  22.414  42.176  1.00 57.60           C  
ATOM    149  CD1 ILE L  21      35.069  19.547  43.597  1.00 60.64           C  
ATOM    150  C   ILE L  21      35.553  24.491  43.952  1.00 62.80           C  
ATOM    151  O   ILE L  21      34.546  24.828  44.573  1.00 60.08           O  
ATOM    152  N   THR L  22      36.099  25.271  42.994  1.00 66.75           N  
ATOM    153  CA  THR L  22      35.548  26.566  42.709  1.00 62.86           C  
ATOM    154  CB  THR L  22      36.558  27.677  42.767  1.00 64.41           C  
ATOM    155  OG1 THR L  22      37.598  27.439  41.832  1.00 96.49           O  
ATOM    156  CG2 THR L  22      37.130  27.761  44.191  1.00 71.92           C  
ATOM    157  C   THR L  22      34.973  26.571  41.325  1.00 65.66           C  
ATOM    158  O   THR L  22      35.430  25.856  40.436  1.00 66.05           O  
ATOM    159  N   CYS L  23      33.909  27.380  41.131  1.00 65.90           N  
ATOM    160  CA  CYS L  23      33.253  27.499  39.858  1.00 66.49           C  
ATOM    161  CB  CYS L  23      31.928  26.688  39.842  1.00 67.75           C  
ATOM    162  SG  CYS L  23      30.976  26.728  38.290  1.00 76.07           S  
ATOM    163  C   CYS L  23      32.970  28.965  39.666  1.00 66.43           C  
ATOM    164  O   CYS L  23      32.291  29.585  40.484  1.00 65.77           O  
ATOM    165  N   ARG L  24      33.487  29.564  38.570  1.00 68.07           N  
ATOM    166  CA  ARG L  24      33.332  30.980  38.362  1.00 68.44           C  
ATOM    167  CB  ARG L  24      34.676  31.665  38.061  1.00 73.01           C  
ATOM    168  CG  ARG L  24      34.598  33.181  37.909  1.00 79.29           C  
ATOM    169  CD  ARG L  24      35.965  33.812  37.641  1.00 77.16           C  
ATOM    170  NE  ARG L  24      36.852  33.426  38.774  1.00 81.99           N  
ATOM    171  CZ  ARG L  24      38.188  33.693  38.722  1.00 82.63           C  
ATOM    172  NH1 ARG L  24      38.714  34.346  37.645  1.00 84.10           N1+
ATOM    173  NH2 ARG L  24      38.999  33.304  39.750  1.00 82.98           N  
ATOM    174  C   ARG L  24      32.429  31.211  37.188  1.00 67.23           C  
ATOM    175  O   ARG L  24      32.659  30.684  36.100  1.00 69.50           O  
ATOM    176  N   ALA L  25      31.355  32.004  37.398  1.00 68.83           N  
ATOM    177  CA  ALA L  25      30.414  32.311  36.355  1.00 68.49           C  
ATOM    178  CB  ALA L  25      29.015  32.670  36.881  1.00 66.62           C  
ATOM    179  C   ALA L  25      30.918  33.486  35.570  1.00 69.30           C  
ATOM    180  O   ALA L  25      31.565  34.382  36.111  1.00 69.92           O  
ATOM    181  N   SER L  26      30.702  33.465  34.227  1.00 58.34           N  
ATOM    182  CA  SER L  26      31.075  34.537  33.335  1.00 59.49           C  
ATOM    183  CB  SER L  26      30.861  34.177  31.857  1.00 59.81           C  
ATOM    184  OG  SER L  26      31.241  35.270  31.036  1.00 57.07           O  
ATOM    185  C   SER L  26      30.178  35.684  33.652  1.00 60.31           C  
ATOM    186  O   SER L  26      30.604  36.837  33.722  1.00 61.22           O  
ATOM    187  N   GLN L  27      28.885  35.365  33.838  1.00 59.12           N  
ATOM    188  CA  GLN L  27      27.901  36.326  34.227  1.00 59.59           C  
ATOM    189  CB  GLN L  27      26.718  36.454  33.250  1.00 59.86           C  
ATOM    190  CG  GLN L  27      27.070  37.140  31.927  1.00 63.14           C  
ATOM    191  CD  GLN L  27      27.059  38.648  32.155  1.00 60.85           C  
ATOM    192  OE1 GLN L  27      27.850  39.181  32.930  1.00 62.21           O  
ATOM    193  NE2 GLN L  27      26.128  39.359  31.463  1.00 62.07           N  
ATOM    194  C   GLN L  27      27.367  35.818  35.523  1.00 58.18           C  
ATOM    195  O   GLN L  27      27.420  34.622  35.801  1.00 56.31           O  
ATOM    196  N   SER L  28      26.850  36.716  36.373  1.00 58.39           N  
ATOM    197  CA  SER L  28      26.403  36.281  37.662  1.00 58.36           C  
ATOM    198  CB  SER L  28      26.326  37.415  38.702  1.00 59.82           C  
ATOM    199  OG  SER L  28      27.612  37.967  38.934  1.00 59.26           O  
ATOM    200  C   SER L  28      25.030  35.709  37.565  1.00 57.15           C  
ATOM    201  O   SER L  28      24.307  35.915  36.589  1.00 56.87           O  
ATOM    202  N   VAL L  29      24.661  34.960  38.623  1.00 56.24           N  
ATOM    203  CA  VAL L  29      23.384  34.329  38.748  1.00 54.79           C  
ATOM    204  CB  VAL L  29      23.490  32.824  38.757  1.00 53.81           C  
ATOM    205  CG1 VAL L  29      24.195  32.354  37.470  1.00 52.32           C  
ATOM    206  CG2 VAL L  29      24.245  32.394  40.023  1.00 50.88           C  
ATOM    207  C   VAL L  29      22.842  34.757  40.087  1.00 55.61           C  
ATOM    208  O   VAL L  29      23.598  35.089  40.999  1.00 55.34           O  
ATOM    209  N   SER L  30      21.503  34.812  40.229  1.00 54.70           N  
ATOM    210  CA  SER L  30      20.904  35.225  41.468  1.00 55.76           C  
ATOM    211  CB  SER L  30      19.380  35.377  41.356  1.00 55.66           C  
ATOM    212  OG  SER L  30      19.077  36.378  40.396  1.00 42.25           O  
ATOM    213  C   SER L  30      21.194  34.230  42.545  1.00 54.56           C  
ATOM    214  O   SER L  30      21.675  34.585  43.612  1.00 55.56           O  
ATOM    215  N   SER L  31      20.902  32.940  42.349  1.00 52.34           N  
ATOM    216  CA  SER L  31      21.240  32.048  43.420  1.00 50.99           C  
ATOM    217  CB  SER L  31      20.174  32.006  44.529  1.00 51.58           C  
ATOM    218  OG  SER L  31      20.064  33.273  45.158  1.00 53.86           O  
ATOM    219  C   SER L  31      21.238  30.700  42.822  1.00 47.82           C  
ATOM    220  O   SER L  31      21.603  29.718  43.467  1.00 46.68           O  
ATOM    221  N   ALA L  32      20.864  30.635  41.535  1.00 45.49           N  
ATOM    222  CA  ALA L  32      20.666  29.345  40.977  1.00 44.10           C  
ATOM    223  CB  ALA L  32      19.800  29.383  39.712  1.00 43.46           C  
ATOM    224  C   ALA L  32      21.967  28.710  40.611  1.00 42.49           C  
ATOM    225  O   ALA L  32      22.306  28.608  39.433  1.00 41.01           O  
ATOM    226  N   VAL L  33      22.721  28.227  41.620  1.00 51.21           N  
ATOM    227  CA  VAL L  33      23.841  27.381  41.291  1.00 49.38           C  
ATOM    228  CB  VAL L  33      25.169  27.974  41.662  1.00 52.56           C  
ATOM    229  CG1 VAL L  33      26.257  26.909  41.451  1.00 49.24           C  
ATOM    230  CG2 VAL L  33      25.390  29.249  40.834  1.00 49.73           C  
ATOM    231  C   VAL L  33      23.717  26.109  42.076  1.00 48.13           C  
ATOM    232  O   VAL L  33      23.400  26.131  43.264  1.00 48.89           O  
ATOM    233  N   ALA L  34      23.956  24.951  41.418  1.00 46.60           N  
ATOM    234  CA  ALA L  34      23.837  23.695  42.104  1.00 47.28           C  
ATOM    235  CB  ALA L  34      22.678  22.815  41.663  1.00 46.15           C  
ATOM    236  C   ALA L  34      25.071  22.894  41.865  1.00 48.13           C  
ATOM    237  O   ALA L  34      25.815  23.138  40.918  1.00 47.12           O  
ATOM    238  N   TRP L  35      25.326  21.916  42.756  1.00 47.50           N  
ATOM    239  CA  TRP L  35      26.487  21.085  42.625  1.00 47.05           C  
ATOM    240  CB  TRP L  35      27.472  21.233  43.797  1.00 48.00           C  
ATOM    241  CG  TRP L  35      28.151  22.581  43.836  1.00 51.36           C  
ATOM    242  CD2 TRP L  35      29.400  22.869  43.188  1.00 51.65           C  
ATOM    243  CD1 TRP L  35      27.752  23.738  44.441  1.00 53.08           C  
ATOM    244  NE1 TRP L  35      28.675  24.731  44.208  1.00 48.52           N  
ATOM    245  CE2 TRP L  35      29.694  24.209  43.438  1.00 52.88           C  
ATOM    246  CE3 TRP L  35      30.231  22.082  42.443  1.00 51.56           C  
ATOM    247  CZ2 TRP L  35      30.830  24.785  42.943  1.00 51.67           C  
ATOM    248  CZ3 TRP L  35      31.377  22.665  41.951  1.00 49.58           C  
ATOM    249  CH2 TRP L  35      31.671  23.992  42.195  1.00 51.26           C  
ATOM    250  C   TRP L  35      26.044  19.656  42.565  1.00 47.01           C  
ATOM    251  O   TRP L  35      25.122  19.247  43.269  1.00 47.93           O  
ATOM    252  N   TYR L  36      26.716  18.851  41.715  1.00 46.83           N  
ATOM    253  CA  TYR L  36      26.347  17.475  41.517  1.00 46.43           C  
ATOM    254  CB  TYR L  36      25.907  17.167  40.081  1.00 43.59           C  
ATOM    255  CG  TYR L  36      24.627  17.849  39.769  1.00 43.05           C  
ATOM    256  CD1 TYR L  36      23.441  17.228  40.068  1.00 42.39           C  
ATOM    257  CD2 TYR L  36      24.610  19.090  39.180  1.00 43.21           C  
ATOM    258  CE1 TYR L  36      22.247  17.831  39.772  1.00 43.30           C  
ATOM    259  CE2 TYR L  36      23.414  19.699  38.882  1.00 44.24           C  
ATOM    260  CZ  TYR L  36      22.233  19.062  39.178  1.00 41.51           C  
ATOM    261  OH  TYR L  36      20.991  19.653  38.879  1.00 42.63           O  
ATOM    262  C   TYR L  36      27.542  16.592  41.706  1.00 46.59           C  
ATOM    263  O   TYR L  36      28.680  16.998  41.478  1.00 48.94           O  
ATOM    264  N   GLN L  37      27.290  15.336  42.137  1.00 48.71           N  
ATOM    265  CA  GLN L  37      28.345  14.367  42.255  1.00 50.04           C  
ATOM    266  CB  GLN L  37      28.453  13.743  43.657  1.00 49.48           C  
ATOM    267  CG  GLN L  37      29.578  12.713  43.775  1.00 53.99           C  
ATOM    268  CD  GLN L  37      29.494  12.077  45.155  1.00 58.17           C  
ATOM    269  OE1 GLN L  37      28.446  11.573  45.556  1.00 55.54           O  
ATOM    270  NE2 GLN L  37      30.624  12.104  45.911  1.00 61.37           N  
ATOM    271  C   GLN L  37      28.013  13.246  41.319  1.00 50.95           C  
ATOM    272  O   GLN L  37      26.898  12.730  41.329  1.00 51.32           O  
ATOM    273  N   GLN L  38      28.971  12.840  40.462  1.00 51.03           N  
ATOM    274  CA  GLN L  38      28.677  11.747  39.580  1.00 52.36           C  
ATOM    275  CB  GLN L  38      28.568  12.146  38.096  1.00 55.18           C  
ATOM    276  CG  GLN L  38      28.087  11.006  37.193  1.00 52.63           C  
ATOM    277  CD  GLN L  38      28.017  11.515  35.759  1.00 58.70           C  
ATOM    278  OE1 GLN L  38      28.812  12.358  35.349  1.00 56.41           O  
ATOM    279  NE2 GLN L  38      27.035  10.992  34.976  1.00 52.02           N  
ATOM    280  C   GLN L  38      29.759  10.724  39.709  1.00 55.08           C  
ATOM    281  O   GLN L  38      30.949  11.035  39.670  1.00 56.30           O  
ATOM    282  N   LYS L  39      29.349   9.455  39.881  1.00 60.03           N  
ATOM    283  CA  LYS L  39      30.276   8.367  39.973  1.00 60.66           C  
ATOM    284  CB  LYS L  39      29.902   7.345  41.062  1.00 60.17           C  
ATOM    285  CG  LYS L  39      30.004   7.946  42.468  1.00 60.36           C  
ATOM    286  CD  LYS L  39      29.348   7.105  43.566  1.00 64.40           C  
ATOM    287  CE  LYS L  39      29.462   7.727  44.961  1.00 65.13           C  
ATOM    288  NZ  LYS L  39      28.906   6.807  45.978  1.00 66.79           N1+
ATOM    289  C   LYS L  39      30.252   7.701  38.636  1.00 61.69           C  
ATOM    290  O   LYS L  39      29.308   7.874  37.866  1.00 64.71           O  
ATOM    291  N   PRO L  40      31.263   6.945  38.325  1.00 63.02           N  
ATOM    292  CA  PRO L  40      31.315   6.366  37.016  1.00 63.79           C  
ATOM    293  CD  PRO L  40      32.587   7.152  38.891  1.00 62.52           C  
ATOM    294  CB  PRO L  40      32.708   5.751  36.897  1.00 67.23           C  
ATOM    295  CG  PRO L  40      33.568   6.637  37.822  1.00 64.18           C  
ATOM    296  C   PRO L  40      30.185   5.425  36.754  1.00 63.42           C  
ATOM    297  O   PRO L  40      29.894   4.581  37.600  1.00 65.46           O  
ATOM    298  N   GLY L  41      29.534   5.567  35.583  1.00 63.85           N  
ATOM    299  CA  GLY L  41      28.490   4.672  35.177  1.00 63.70           C  
ATOM    300  C   GLY L  41      27.220   4.958  35.918  1.00 65.07           C  
ATOM    301  O   GLY L  41      26.300   4.143  35.887  1.00 65.65           O  
ATOM    302  N   LYS L  42      27.118   6.109  36.610  1.00 65.28           N  
ATOM    303  CA  LYS L  42      25.888   6.362  37.305  1.00 63.76           C  
ATOM    304  CB  LYS L  42      25.966   6.191  38.832  1.00 63.88           C  
ATOM    305  CG  LYS L  42      26.031   4.731  39.290  1.00 67.74           C  
ATOM    306  CD  LYS L  42      26.233   4.579  40.799  1.00 71.15           C  
ATOM    307  CE  LYS L  42      26.011   3.157  41.320  1.00 74.99           C  
ATOM    308  NZ  LYS L  42      27.293   2.423  41.371  1.00 74.81           N1+
ATOM    309  C   LYS L  42      25.440   7.763  37.037  1.00 60.68           C  
ATOM    310  O   LYS L  42      26.211   8.604  36.576  1.00 59.53           O  
ATOM    311  N   ALA L  43      24.147   8.034  37.312  1.00 57.32           N  
ATOM    312  CA  ALA L  43      23.569   9.332  37.105  1.00 55.80           C  
ATOM    313  CB  ALA L  43      22.031   9.345  37.171  1.00 56.05           C  
ATOM    314  C   ALA L  43      24.077  10.251  38.170  1.00 55.72           C  
ATOM    315  O   ALA L  43      24.448   9.818  39.260  1.00 53.83           O  
ATOM    316  N   PRO L  44      24.105  11.522  37.876  1.00 54.82           N  
ATOM    317  CA  PRO L  44      24.593  12.486  38.822  1.00 51.61           C  
ATOM    318  CD  PRO L  44      24.248  11.983  36.506  1.00 52.22           C  
ATOM    319  CB  PRO L  44      24.846  13.773  38.028  1.00 51.72           C  
ATOM    320  CG  PRO L  44      24.227  13.512  36.641  1.00 52.38           C  
ATOM    321  C   PRO L  44      23.657  12.631  39.983  1.00 51.63           C  
ATOM    322  O   PRO L  44      22.465  12.371  39.821  1.00 53.32           O  
ATOM    323  N   LYS L  45      24.190  13.007  41.167  1.00 52.83           N  
ATOM    324  CA  LYS L  45      23.389  13.182  42.344  1.00 53.47           C  
ATOM    325  CB  LYS L  45      23.844  12.318  43.531  1.00 53.78           C  
ATOM    326  CG  LYS L  45      23.621  10.823  43.298  1.00 63.74           C  
ATOM    327  CD  LYS L  45      24.369   9.918  44.276  1.00 68.72           C  
ATOM    328  CE  LYS L  45      24.131   8.428  44.021  1.00 72.26           C  
ATOM    329  NZ  LYS L  45      25.046   7.619  44.856  1.00 73.75           N1+
ATOM    330  C   LYS L  45      23.521  14.610  42.765  1.00 51.94           C  
ATOM    331  O   LYS L  45      24.590  15.204  42.643  1.00 50.03           O  
ATOM    332  N   LEU L  46      22.420  15.186  43.295  1.00 49.86           N  
ATOM    333  CA  LEU L  46      22.387  16.578  43.650  1.00 50.36           C  
ATOM    334  CB  LEU L  46      20.954  17.138  43.595  1.00 49.26           C  
ATOM    335  CG  LEU L  46      20.827  18.617  43.989  1.00 46.02           C  
ATOM    336  CD1 LEU L  46      21.573  19.537  43.009  1.00 44.56           C  
ATOM    337  CD2 LEU L  46      19.351  19.001  44.175  1.00 46.95           C  
ATOM    338  C   LEU L  46      22.880  16.744  45.056  1.00 47.85           C  
ATOM    339  O   LEU L  46      22.361  16.112  45.973  1.00 51.08           O  
ATOM    340  N   LEU L  47      24.012  17.465  45.228  1.00 48.76           N  
ATOM    341  CA  LEU L  47      24.559  17.815  46.512  1.00 49.27           C  
ATOM    342  CB  LEU L  47      26.078  18.015  46.434  1.00 49.41           C  
ATOM    343  CG  LEU L  47      26.818  16.757  45.946  1.00 48.95           C  
ATOM    344  CD1 LEU L  47      28.335  16.990  45.886  1.00 49.89           C  
ATOM    345  CD2 LEU L  47      26.436  15.522  46.777  1.00 50.28           C  
ATOM    346  C   LEU L  47      23.985  19.080  47.091  1.00 49.93           C  
ATOM    347  O   LEU L  47      23.494  19.107  48.219  1.00 48.70           O  
ATOM    348  N   ILE L  48      24.033  20.178  46.305  1.00 46.68           N  
ATOM    349  CA  ILE L  48      23.647  21.463  46.820  1.00 46.93           C  
ATOM    350  CB  ILE L  48      24.821  22.284  47.263  1.00 49.28           C  
ATOM    351  CG1 ILE L  48      25.465  21.596  48.479  1.00 48.53           C  
ATOM    352  CG2 ILE L  48      24.364  23.725  47.533  1.00 48.13           C  
ATOM    353  CD1 ILE L  48      26.768  22.229  48.946  1.00 52.85           C  
ATOM    354  C   ILE L  48      22.881  22.213  45.780  1.00 46.32           C  
ATOM    355  O   ILE L  48      23.082  22.023  44.582  1.00 48.48           O  
ATOM    356  N   TYR L  49      21.940  23.068  46.231  1.00 48.99           N  
ATOM    357  CA  TYR L  49      21.149  23.865  45.339  1.00 47.67           C  
ATOM    358  CB  TYR L  49      19.727  23.313  45.115  1.00 51.80           C  
ATOM    359  CG  TYR L  49      19.042  23.199  46.436  1.00 50.50           C  
ATOM    360  CD1 TYR L  49      19.267  22.104  47.240  1.00 51.22           C  
ATOM    361  CD2 TYR L  49      18.172  24.173  46.870  1.00 56.58           C  
ATOM    362  CE1 TYR L  49      18.641  21.979  48.457  1.00 53.21           C  
ATOM    363  CE2 TYR L  49      17.543  24.053  48.087  1.00 52.22           C  
ATOM    364  CZ  TYR L  49      17.778  22.957  48.884  1.00 52.85           C  
ATOM    365  OH  TYR L  49      17.134  22.833  50.133  1.00 54.80           O  
ATOM    366  C   TYR L  49      21.031  25.237  45.929  1.00 50.13           C  
ATOM    367  O   TYR L  49      21.260  25.439  47.120  1.00 48.37           O  
ATOM    368  N   SER L  50      20.703  26.230  45.083  1.00 43.66           N  
ATOM    369  CA  SER L  50      20.549  27.584  45.533  1.00 44.65           C  
ATOM    370  CB  SER L  50      19.389  27.770  46.526  1.00 45.17           C  
ATOM    371  OG  SER L  50      18.147  27.555  45.872  1.00 45.02           O  
ATOM    372  C   SER L  50      21.816  28.064  46.180  1.00 46.03           C  
ATOM    373  O   SER L  50      21.783  28.853  47.122  1.00 46.99           O  
ATOM    374  N   ALA L  51      22.966  27.573  45.681  1.00 45.50           N  
ATOM    375  CA  ALA L  51      24.295  27.980  46.045  1.00 46.54           C  
ATOM    376  CB  ALA L  51      24.464  29.509  46.030  1.00 46.96           C  
ATOM    377  C   ALA L  51      24.722  27.481  47.396  1.00 47.40           C  
ATOM    378  O   ALA L  51      25.883  27.105  47.559  1.00 47.49           O  
ATOM    379  N   SER L  52      23.813  27.359  48.384  1.00 48.08           N  
ATOM    380  CA  SER L  52      24.341  26.988  49.669  1.00 49.77           C  
ATOM    381  CB  SER L  52      24.551  28.204  50.588  1.00 50.50           C  
ATOM    382  OG  SER L  52      23.306  28.830  50.859  1.00 54.03           O  
ATOM    383  C   SER L  52      23.402  26.068  50.372  1.00 49.45           C  
ATOM    384  O   SER L  52      23.731  25.552  51.440  1.00 50.38           O  
ATOM    385  N   SER L  53      22.213  25.820  49.795  1.00 55.72           N  
ATOM    386  CA  SER L  53      21.313  24.950  50.500  1.00 56.76           C  
ATOM    387  CB  SER L  53      19.850  25.073  50.040  1.00 56.39           C  
ATOM    388  OG  SER L  53      19.366  26.381  50.305  1.00 57.89           O  
ATOM    389  C   SER L  53      21.741  23.535  50.289  1.00 55.15           C  
ATOM    390  O   SER L  53      22.064  23.129  49.174  1.00 56.94           O  
ATOM    391  N   LEU L  54      21.705  22.740  51.378  1.00 57.81           N  
ATOM    392  CA  LEU L  54      22.154  21.373  51.348  1.00 56.50           C  
ATOM    393  CB  LEU L  54      22.744  20.918  52.699  1.00 57.72           C  
ATOM    394  CG  LEU L  54      23.262  19.467  52.729  1.00 62.64           C  
ATOM    395  CD1 LEU L  54      24.467  19.286  51.791  1.00 62.34           C  
ATOM    396  CD2 LEU L  54      23.558  19.015  54.170  1.00 62.26           C  
ATOM    397  C   LEU L  54      20.981  20.490  51.025  1.00 57.03           C  
ATOM    398  O   LEU L  54      19.940  20.546  51.675  1.00 60.82           O  
ATOM    399  N   TYR L  55      21.150  19.640  49.992  1.00 55.73           N  
ATOM    400  CA  TYR L  55      20.177  18.696  49.518  1.00 58.54           C  
ATOM    401  CB  TYR L  55      20.675  17.909  48.294  1.00 56.78           C  
ATOM    402  CG  TYR L  55      19.612  16.950  47.895  1.00 57.14           C  
ATOM    403  CD1 TYR L  55      18.432  17.401  47.355  1.00 57.58           C  
ATOM    404  CD2 TYR L  55      19.811  15.598  48.039  1.00 53.32           C  
ATOM    405  CE1 TYR L  55      17.452  16.515  46.982  1.00 57.90           C  
ATOM    406  CE2 TYR L  55      18.835  14.706  47.668  1.00 54.31           C  
ATOM    407  CZ  TYR L  55      17.652  15.166  47.141  1.00 57.25           C  
ATOM    408  OH  TYR L  55      16.649  14.249  46.762  1.00 56.34           O  
ATOM    409  C   TYR L  55      19.877  17.747  50.629  1.00 59.11           C  
ATOM    410  O   TYR L  55      20.721  17.528  51.494  1.00 56.22           O  
ATOM    411  N   SER L  56      18.655  17.167  50.631  1.00 60.16           N  
ATOM    412  CA  SER L  56      18.168  16.376  51.727  1.00 61.93           C  
ATOM    413  CB  SER L  56      16.862  15.622  51.395  1.00 65.44           C  
ATOM    414  OG  SER L  56      17.058  14.714  50.320  1.00 70.38           O  
ATOM    415  C   SER L  56      19.180  15.381  52.213  1.00 63.74           C  
ATOM    416  O   SER L  56      19.958  15.713  53.086  1.00 63.60           O  
ATOM    417  N   GLY L  57      19.319  14.192  51.614  1.00 59.99           N  
ATOM    418  CA  GLY L  57      20.101  13.115  52.183  1.00 62.48           C  
ATOM    419  C   GLY L  57      21.563  13.428  52.404  1.00 64.05           C  
ATOM    420  O   GLY L  57      22.191  12.798  53.251  1.00 67.27           O  
ATOM    421  N   VAL L  58      22.162  14.352  51.633  1.00 62.21           N  
ATOM    422  CA  VAL L  58      23.585  14.607  51.638  1.00 63.92           C  
ATOM    423  CB  VAL L  58      23.961  15.740  50.729  1.00 61.78           C  
ATOM    424  CG1 VAL L  58      25.481  15.950  50.794  1.00 60.10           C  
ATOM    425  CG2 VAL L  58      23.423  15.430  49.322  1.00 60.09           C  
ATOM    426  C   VAL L  58      24.157  14.897  53.004  1.00 66.46           C  
ATOM    427  O   VAL L  58      23.541  15.522  53.865  1.00 66.05           O  
ATOM    428  N   PRO L  59      25.381  14.426  53.184  1.00 66.60           N  
ATOM    429  CA  PRO L  59      26.090  14.586  54.433  1.00 67.42           C  
ATOM    430  CD  PRO L  59      25.817  13.239  52.463  1.00 65.44           C  
ATOM    431  CB  PRO L  59      27.294  13.652  54.349  1.00 66.46           C  
ATOM    432  CG  PRO L  59      26.833  12.545  53.385  1.00 66.52           C  
ATOM    433  C   PRO L  59      26.464  16.016  54.681  1.00 62.26           C  
ATOM    434  O   PRO L  59      26.665  16.762  53.724  1.00 63.16           O  
ATOM    435  N   SER L  60      26.595  16.401  55.965  1.00 64.76           N  
ATOM    436  CA  SER L  60      26.841  17.756  56.368  1.00 65.24           C  
ATOM    437  CB  SER L  60      26.736  17.946  57.893  1.00 66.71           C  
ATOM    438  OG  SER L  60      27.744  17.196  58.554  1.00 64.68           O  
ATOM    439  C   SER L  60      28.205  18.202  55.943  1.00 65.37           C  
ATOM    440  O   SER L  60      28.468  19.401  55.876  1.00 65.92           O  
ATOM    441  N   ARG L  61      29.107  17.257  55.626  1.00 65.94           N  
ATOM    442  CA  ARG L  61      30.456  17.600  55.268  1.00 67.88           C  
ATOM    443  CB  ARG L  61      31.334  16.377  54.945  1.00 66.42           C  
ATOM    444  CG  ARG L  61      30.828  15.557  53.754  1.00 64.31           C  
ATOM    445  CD  ARG L  61      31.852  14.563  53.200  1.00 64.48           C  
ATOM    446  NE  ARG L  61      31.688  13.265  53.911  1.00 66.35           N  
ATOM    447  CZ  ARG L  61      30.757  12.367  53.477  1.00 70.55           C  
ATOM    448  NH1 ARG L  61      29.924  12.694  52.448  1.00 66.60           N1+
ATOM    449  NH2 ARG L  61      30.658  11.140  54.065  1.00 65.12           N  
ATOM    450  C   ARG L  61      30.430  18.463  54.040  1.00 67.39           C  
ATOM    451  O   ARG L  61      31.276  19.343  53.882  1.00 67.56           O  
ATOM    452  N   PHE L  62      29.480  18.203  53.117  1.00 64.30           N  
ATOM    453  CA  PHE L  62      29.378  18.975  51.908  1.00 61.36           C  
ATOM    454  CB  PHE L  62      28.524  18.297  50.821  1.00 57.86           C  
ATOM    455  CG  PHE L  62      29.247  17.096  50.312  1.00 61.26           C  
ATOM    456  CD1 PHE L  62      30.155  17.217  49.285  1.00 59.40           C  
ATOM    457  CD2 PHE L  62      29.015  15.851  50.852  1.00 61.33           C  
ATOM    458  CE1 PHE L  62      30.823  16.116  48.805  1.00 60.58           C  
ATOM    459  CE2 PHE L  62      29.681  14.745  50.376  1.00 62.71           C  
ATOM    460  CZ  PHE L  62      30.588  14.877  49.351  1.00 62.19           C  
ATOM    461  C   PHE L  62      28.720  20.290  52.213  1.00 62.19           C  
ATOM    462  O   PHE L  62      27.720  20.344  52.928  1.00 63.40           O  
ATOM    463  N   SER L  63      29.272  21.392  51.655  1.00 60.18           N  
ATOM    464  CA  SER L  63      28.721  22.702  51.867  1.00 60.66           C  
ATOM    465  CB  SER L  63      29.415  23.503  52.984  1.00 62.54           C  
ATOM    466  OG  SER L  63      29.260  22.864  54.240  1.00 63.88           O  
ATOM    467  C   SER L  63      28.964  23.505  50.627  1.00 63.33           C  
ATOM    468  O   SER L  63      29.866  23.207  49.846  1.00 62.75           O  
ATOM    469  N   GLY L  64      28.158  24.567  50.423  1.00 63.85           N  
ATOM    470  CA  GLY L  64      28.346  25.407  49.277  1.00 60.43           C  
ATOM    471  C   GLY L  64      28.312  26.823  49.749  1.00 62.11           C  
ATOM    472  O   GLY L  64      27.624  27.148  50.715  1.00 64.16           O  
ATOM    473  N   SER L  65      29.067  27.711  49.069  1.00 66.12           N  
ATOM    474  CA  SER L  65      29.086  29.095  49.450  1.00 67.08           C  
ATOM    475  CB  SER L  65      30.248  29.462  50.390  1.00 66.30           C  
ATOM    476  OG  SER L  65      31.492  29.191  49.763  1.00 65.35           O  
ATOM    477  C   SER L  65      29.201  29.927  48.212  1.00 64.67           C  
ATOM    478  O   SER L  65      29.557  29.432  47.144  1.00 64.18           O  
ATOM    479  N   ARG L  66      28.875  31.232  48.326  1.00 66.08           N  
ATOM    480  CA  ARG L  66      28.903  32.084  47.174  1.00 66.31           C  
ATOM    481  CB  ARG L  66      27.486  32.391  46.665  1.00 66.48           C  
ATOM    482  CG  ARG L  66      27.402  33.542  45.664  1.00 66.00           C  
ATOM    483  CD  ARG L  66      25.963  33.984  45.391  1.00 67.64           C  
ATOM    484  NE  ARG L  66      26.019  35.265  44.632  1.00 61.34           N  
ATOM    485  CZ  ARG L  66      24.883  36.000  44.452  1.00 65.26           C  
ATOM    486  NH1 ARG L  66      23.692  35.544  44.937  1.00 64.85           N1+
ATOM    487  NH2 ARG L  66      24.943  37.194  43.795  1.00 68.06           N  
ATOM    488  C   ARG L  66      29.537  33.387  47.524  1.00 69.34           C  
ATOM    489  O   ARG L  66      29.202  34.007  48.531  1.00 71.11           O  
ATOM    490  N   SER L  67      30.502  33.825  46.693  1.00 71.95           N  
ATOM    491  CA  SER L  67      31.054  35.133  46.857  1.00 74.35           C  
ATOM    492  CB  SER L  67      32.551  35.134  47.207  1.00 74.79           C  
ATOM    493  OG  SER L  67      32.755  34.556  48.487  1.00 73.58           O  
ATOM    494  C   SER L  67      30.914  35.773  45.519  1.00 74.09           C  
ATOM    495  O   SER L  67      31.719  35.533  44.620  1.00 71.10           O  
ATOM    496  N   GLY L  68      29.882  36.617  45.350  1.00 71.48           N  
ATOM    497  CA  GLY L  68      29.692  37.246  44.079  1.00 69.29           C  
ATOM    498  C   GLY L  68      29.491  36.178  43.046  1.00 76.24           C  
ATOM    499  O   GLY L  68      28.590  35.349  43.144  1.00 68.03           O  
ATOM    500  N   THR L  69      30.321  36.241  41.989  1.00 72.50           N  
ATOM    501  CA  THR L  69      30.356  35.370  40.847  1.00 68.58           C  
ATOM    502  CB  THR L  69      31.115  35.983  39.708  1.00 69.22           C  
ATOM    503  OG1 THR L  69      32.457  36.242  40.094  1.00 68.59           O  
ATOM    504  CG2 THR L  69      30.414  37.294  39.314  1.00 63.24           C  
ATOM    505  C   THR L  69      30.984  34.042  41.162  1.00 68.92           C  
ATOM    506  O   THR L  69      30.798  33.087  40.410  1.00 67.32           O  
ATOM    507  N   ASP L  70      31.816  33.957  42.222  1.00 68.47           N  
ATOM    508  CA  ASP L  70      32.514  32.729  42.506  1.00 67.23           C  
ATOM    509  CB  ASP L  70      33.883  32.949  43.178  1.00 68.21           C  
ATOM    510  CG  ASP L  70      34.830  33.552  42.153  1.00 74.06           C  
ATOM    511  OD1 ASP L  70      34.678  33.226  40.946  1.00 74.82           O  
ATOM    512  OD2 ASP L  70      35.717  34.348  42.562  1.00 79.25           O1-
ATOM    513  C   ASP L  70      31.714  31.856  43.429  1.00 66.44           C  
ATOM    514  O   ASP L  70      31.204  32.305  44.454  1.00 69.44           O  
ATOM    515  N   PHE L  71      31.598  30.557  43.076  1.00 63.45           N  
ATOM    516  CA  PHE L  71      30.863  29.619  43.877  1.00 60.86           C  
ATOM    517  CB  PHE L  71      29.697  28.958  43.122  1.00 58.00           C  
ATOM    518  CG  PHE L  71      28.723  30.026  42.761  1.00 60.70           C  
ATOM    519  CD1 PHE L  71      28.912  30.793  41.633  1.00 56.37           C  
ATOM    520  CD2 PHE L  71      27.618  30.257  43.545  1.00 57.09           C  
ATOM    521  CE1 PHE L  71      28.014  31.778  41.294  1.00 61.91           C  
ATOM    522  CE2 PHE L  71      26.717  31.241  43.210  1.00 57.30           C  
ATOM    523  CZ  PHE L  71      26.915  32.004  42.084  1.00 61.90           C  
ATOM    524  C   PHE L  71      31.805  28.518  44.260  1.00 59.62           C  
ATOM    525  O   PHE L  71      32.613  28.079  43.444  1.00 65.04           O  
ATOM    526  N   THR L  72      31.729  28.041  45.522  1.00 62.11           N  
ATOM    527  CA  THR L  72      32.633  27.003  45.930  1.00 59.84           C  
ATOM    528  CB  THR L  72      33.707  27.467  46.872  1.00 61.73           C  
ATOM    529  OG1 THR L  72      33.123  28.099  48.000  1.00 63.60           O  
ATOM    530  CG2 THR L  72      34.655  28.429  46.144  1.00 64.69           C  
ATOM    531  C   THR L  72      31.901  25.889  46.613  1.00 61.81           C  
ATOM    532  O   THR L  72      30.979  26.101  47.399  1.00 60.29           O  
ATOM    533  N   LEU L  73      32.326  24.649  46.302  1.00 59.09           N  
ATOM    534  CA  LEU L  73      31.825  23.457  46.919  1.00 58.64           C  
ATOM    535  CB  LEU L  73      31.568  22.333  45.900  1.00 59.33           C  
ATOM    536  CG  LEU L  73      31.082  21.010  46.517  1.00 57.53           C  
ATOM    537  CD1 LEU L  73      29.701  21.160  47.172  1.00 56.97           C  
ATOM    538  CD2 LEU L  73      31.135  19.871  45.488  1.00 58.55           C  
ATOM    539  C   LEU L  73      32.923  22.998  47.825  1.00 58.43           C  
ATOM    540  O   LEU L  73      34.064  22.850  47.392  1.00 63.48           O  
ATOM    541  N   THR L  74      32.615  22.769  49.117  1.00 62.09           N  
ATOM    542  CA  THR L  74      33.663  22.396  50.024  1.00 60.89           C  
ATOM    543  CB  THR L  74      33.886  23.422  51.092  1.00 64.00           C  
ATOM    544  OG1 THR L  74      34.226  24.671  50.506  1.00 64.36           O  
ATOM    545  CG2 THR L  74      35.019  22.938  52.009  1.00 64.14           C  
ATOM    546  C   THR L  74      33.301  21.122  50.718  1.00 63.53           C  
ATOM    547  O   THR L  74      32.174  20.938  51.171  1.00 64.34           O  
ATOM    548  N   ILE L  75      34.278  20.197  50.811  1.00 61.88           N  
ATOM    549  CA  ILE L  75      34.088  18.963  51.515  1.00 62.07           C  
ATOM    550  CB  ILE L  75      34.501  17.770  50.704  1.00 65.63           C  
ATOM    551  CG1 ILE L  75      33.695  17.723  49.394  1.00 61.26           C  
ATOM    552  CG2 ILE L  75      34.327  16.509  51.568  1.00 62.09           C  
ATOM    553  CD1 ILE L  75      34.247  16.734  48.368  1.00 57.76           C  
ATOM    554  C   ILE L  75      34.994  19.056  52.707  1.00 63.88           C  
ATOM    555  O   ILE L  75      36.216  19.026  52.574  1.00 66.73           O  
ATOM    556  N   SER L  76      34.406  19.171  53.914  1.00 71.16           N  
ATOM    557  CA  SER L  76      35.182  19.390  55.101  1.00 73.56           C  
ATOM    558  CB  SER L  76      34.312  19.645  56.342  1.00 72.82           C  
ATOM    559  OG  SER L  76      33.498  18.515  56.611  1.00 74.85           O  
ATOM    560  C   SER L  76      36.084  18.229  55.386  1.00 78.56           C  
ATOM    561  O   SER L  76      37.275  18.418  55.628  1.00 80.22           O  
ATOM    562  N   SER L  77      35.550  16.991  55.387  1.00 79.61           N  
ATOM    563  CA  SER L  77      36.406  15.870  55.656  1.00 78.92           C  
ATOM    564  CB  SER L  77      36.112  15.208  57.013  1.00 80.19           C  
ATOM    565  OG  SER L  77      36.983  14.107  57.229  1.00 83.85           O  
ATOM    566  C   SER L  77      36.144  14.859  54.587  1.00 77.02           C  
ATOM    567  O   SER L  77      35.103  14.205  54.571  1.00 77.77           O  
ATOM    568  N   LEU L  78      37.126  14.667  53.692  1.00 73.91           N  
ATOM    569  CA  LEU L  78      36.957  13.797  52.568  1.00 71.05           C  
ATOM    570  CB  LEU L  78      38.174  13.867  51.629  1.00 68.01           C  
ATOM    571  CG  LEU L  78      38.011  13.162  50.275  1.00 73.74           C  
ATOM    572  CD1 LEU L  78      36.945  13.857  49.413  1.00 70.16           C  
ATOM    573  CD2 LEU L  78      39.366  13.048  49.555  1.00 76.17           C  
ATOM    574  C   LEU L  78      36.799  12.392  53.076  1.00 71.90           C  
ATOM    575  O   LEU L  78      37.520  11.963  53.975  1.00 73.81           O  
ATOM    576  N   GLN L  79      35.823  11.644  52.509  1.00 67.86           N  
ATOM    577  CA  GLN L  79      35.563  10.283  52.897  1.00 69.02           C  
ATOM    578  CB  GLN L  79      34.125  10.053  53.399  1.00 74.81           C  
ATOM    579  CG  GLN L  79      33.788  10.813  54.684  1.00 57.89           C  
ATOM    580  CD  GLN L  79      34.514  10.150  55.847  1.00 60.51           C  
ATOM    581  OE1 GLN L  79      34.304   8.976  56.140  1.00 62.87           O  
ATOM    582  NE2 GLN L  79      35.397  10.926  56.532  1.00 60.36           N  
ATOM    583  C   GLN L  79      35.748   9.429  51.673  1.00 72.22           C  
ATOM    584  O   GLN L  79      35.660   9.915  50.548  1.00 70.96           O  
ATOM    585  N   PRO L  80      36.005   8.161  51.862  1.00 74.22           N  
ATOM    586  CA  PRO L  80      36.280   7.247  50.780  1.00 73.62           C  
ATOM    587  CD  PRO L  80      35.697   7.475  53.105  1.00 76.74           C  
ATOM    588  CB  PRO L  80      36.465   5.882  51.441  1.00 74.45           C  
ATOM    589  CG  PRO L  80      35.618   5.986  52.722  1.00 77.75           C  
ATOM    590  C   PRO L  80      35.200   7.226  49.734  1.00 73.65           C  
ATOM    591  O   PRO L  80      35.513   6.984  48.570  1.00 75.83           O  
ATOM    592  N   GLU L  81      33.930   7.446  50.120  1.00 71.15           N  
ATOM    593  CA  GLU L  81      32.812   7.404  49.216  1.00 70.19           C  
ATOM    594  CB  GLU L  81      31.452   7.565  49.920  1.00 72.24           C  
ATOM    595  CG  GLU L  81      31.152   6.512  50.986  1.00 71.23           C  
ATOM    596  CD  GLU L  81      31.727   7.016  52.301  1.00 78.00           C  
ATOM    597  OE1 GLU L  81      31.042   7.839  52.967  1.00 78.52           O  
ATOM    598  OE2 GLU L  81      32.859   6.595  52.653  1.00 79.31           O1-
ATOM    599  C   GLU L  81      32.890   8.561  48.268  1.00 67.67           C  
ATOM    600  O   GLU L  81      32.370   8.503  47.157  1.00 67.06           O  
ATOM    601  N   ASP L  82      33.530   9.650  48.719  1.00 65.33           N  
ATOM    602  CA  ASP L  82      33.590  10.935  48.081  1.00 64.35           C  
ATOM    603  CB  ASP L  82      34.230  12.000  48.988  1.00 64.29           C  
ATOM    604  CG  ASP L  82      33.281  12.229  50.160  1.00 67.33           C  
ATOM    605  OD1 ASP L  82      32.125  11.733  50.086  1.00 66.22           O  
ATOM    606  OD2 ASP L  82      33.697  12.901  51.141  1.00 69.37           O1-
ATOM    607  C   ASP L  82      34.306  10.943  46.758  1.00 63.23           C  
ATOM    608  O   ASP L  82      34.109  11.875  45.981  1.00 61.21           O  
ATOM    609  N   PHE L  83      35.199   9.984  46.445  1.00 61.70           N  
ATOM    610  CA  PHE L  83      35.863  10.187  45.185  1.00 61.33           C  
ATOM    611  CB  PHE L  83      37.120   9.313  44.946  0.90 64.43           C  
ATOM    612  CG  PHE L  83      36.813   7.872  44.717  1.00 68.26           C  
ATOM    613  CD1 PHE L  83      36.468   7.445  43.457  1.00 67.83           C  
ATOM    614  CD2 PHE L  83      36.900   6.941  45.730  1.00 71.69           C  
ATOM    615  CE1 PHE L  83      36.192   6.123  43.204  1.00 69.86           C  
ATOM    616  CE2 PHE L  83      36.625   5.615  45.483  1.00 69.75           C  
ATOM    617  CZ  PHE L  83      36.265   5.202  44.220  1.00 71.34           C  
ATOM    618  C   PHE L  83      34.874  10.040  44.062  1.00 61.16           C  
ATOM    619  O   PHE L  83      34.150   9.050  43.974  1.00 60.63           O  
ATOM    620  N   ALA L  84      34.825  11.057  43.169  1.00 60.46           N  
ATOM    621  CA  ALA L  84      33.893  11.092  42.073  1.00 55.88           C  
ATOM    622  CB  ALA L  84      32.426  11.175  42.526  1.00 55.41           C  
ATOM    623  C   ALA L  84      34.182  12.335  41.287  1.00 57.48           C  
ATOM    624  O   ALA L  84      35.185  13.009  41.519  1.00 56.42           O  
ATOM    625  N   THR L  85      33.323  12.647  40.296  1.00 53.57           N  
ATOM    626  CA  THR L  85      33.512  13.857  39.548  1.00 55.08           C  
ATOM    627  CB  THR L  85      33.435  13.674  38.062  1.00 54.79           C  
ATOM    628  OG1 THR L  85      33.988  14.803  37.403  1.00 54.07           O  
ATOM    629  CG2 THR L  85      31.963  13.497  37.663  1.00 52.45           C  
ATOM    630  C   THR L  85      32.417  14.791  39.976  1.00 57.00           C  
ATOM    631  O   THR L  85      31.276  14.373  40.172  1.00 52.40           O  
ATOM    632  N   TYR L  86      32.740  16.091  40.146  1.00 50.44           N  
ATOM    633  CA  TYR L  86      31.765  17.024  40.643  1.00 50.73           C  
ATOM    634  CB  TYR L  86      32.216  17.754  41.920  1.00 48.95           C  
ATOM    635  CG  TYR L  86      32.328  16.756  43.025  1.00 53.43           C  
ATOM    636  CD1 TYR L  86      33.448  15.966  43.153  1.00 51.56           C  
ATOM    637  CD2 TYR L  86      31.311  16.616  43.942  1.00 51.52           C  
ATOM    638  CE1 TYR L  86      33.549  15.051  44.175  1.00 56.91           C  
ATOM    639  CE2 TYR L  86      31.407  15.704  44.966  1.00 51.63           C  
ATOM    640  CZ  TYR L  86      32.528  14.920  45.084  1.00 52.60           C  
ATOM    641  OH  TYR L  86      32.627  13.983  46.135  1.00 55.25           O  
ATOM    642  C   TYR L  86      31.514  18.073  39.601  1.00 49.24           C  
ATOM    643  O   TYR L  86      32.430  18.503  38.903  1.00 52.11           O  
ATOM    644  N   TYR L  87      30.239  18.504  39.469  1.00 49.71           N  
ATOM    645  CA  TYR L  87      29.881  19.478  38.476  1.00 47.69           C  
ATOM    646  CB  TYR L  87      28.882  18.948  37.429  1.00 48.14           C  
ATOM    647  CG  TYR L  87      29.445  17.785  36.686  1.00 49.03           C  
ATOM    648  CD1 TYR L  87      30.262  17.968  35.595  1.00 50.16           C  
ATOM    649  CD2 TYR L  87      29.134  16.503  37.077  1.00 49.45           C  
ATOM    650  CE1 TYR L  87      30.771  16.889  34.913  1.00 51.12           C  
ATOM    651  CE2 TYR L  87      29.639  15.420  36.398  1.00 50.51           C  
ATOM    652  CZ  TYR L  87      30.459  15.613  35.314  1.00 51.10           C  
ATOM    653  OH  TYR L  87      30.981  14.503  34.614  1.00 51.94           O  
ATOM    654  C   TYR L  87      29.126  20.594  39.138  1.00 48.25           C  
ATOM    655  O   TYR L  87      28.326  20.359  40.042  1.00 47.98           O  
ATOM    656  N   CYS L  88      29.378  21.847  38.702  1.00 50.99           N  
ATOM    657  CA  CYS L  88      28.599  22.974  39.138  1.00 50.14           C  
ATOM    658  CB  CYS L  88      29.422  24.272  39.366  1.00 51.84           C  
ATOM    659  SG  CYS L  88      30.421  24.790  37.930  1.00 66.65           S  
ATOM    660  C   CYS L  88      27.616  23.215  38.036  1.00 49.20           C  
ATOM    661  O   CYS L  88      27.856  22.831  36.893  1.00 50.89           O  
ATOM    662  N   GLN L  89      26.456  23.819  38.363  1.00 49.02           N  
ATOM    663  CA  GLN L  89      25.454  24.074  37.373  1.00 48.17           C  
ATOM    664  CB  GLN L  89      24.308  23.058  37.416  1.00 47.67           C  
ATOM    665  CG  GLN L  89      23.239  23.331  36.366  1.00 51.82           C  
ATOM    666  CD  GLN L  89      22.159  22.284  36.546  1.00 51.04           C  
ATOM    667  OE1 GLN L  89      22.018  21.692  37.611  1.00 54.18           O  
ATOM    668  NE2 GLN L  89      21.370  22.041  35.474  1.00 51.61           N  
ATOM    669  C   GLN L  89      24.839  25.398  37.672  1.00 49.18           C  
ATOM    670  O   GLN L  89      24.529  25.707  38.821  1.00 53.36           O  
ATOM    671  N   GLN L  90      24.643  26.222  36.630  1.00 49.94           N  
ATOM    672  CA  GLN L  90      24.000  27.481  36.849  1.00 49.59           C  
ATOM    673  CB  GLN L  90      24.822  28.693  36.362  1.00 47.85           C  
ATOM    674  CG  GLN L  90      25.065  28.736  34.846  1.00 51.46           C  
ATOM    675  CD  GLN L  90      23.882  29.399  34.146  1.00 53.69           C  
ATOM    676  OE1 GLN L  90      23.079  30.092  34.767  1.00 53.67           O  
ATOM    677  NE2 GLN L  90      23.773  29.185  32.808  1.00 54.88           N  
ATOM    678  C   GLN L  90      22.756  27.452  36.048  1.00 47.91           C  
ATOM    679  O   GLN L  90      22.750  26.947  34.929  1.00 50.55           O  
ATOM    680  N   SER L  91      21.729  28.100  36.672  1.00 29.71           N  
ATOM    681  CA  SER L  91      20.444  28.398  36.107  1.00 29.96           C  
ATOM    682  CB  SER L  91      19.349  27.382  36.497  1.00 31.15           C  
ATOM    683  OG  SER L  91      19.104  27.399  37.895  1.00  0.00           O  
ATOM    684  C   SER L  91      19.999  29.768  36.582  1.00 31.07           C  
ATOM    685  O   SER L  91      18.925  29.913  37.165  1.00 30.99           O  
ATOM    686  N   TYR L  92      20.793  30.820  36.281  1.00 33.02           N  
ATOM    687  CA  TYR L  92      20.524  32.186  36.672  0.92 34.88           C  
ATOM    688  CB  TYR L  92      21.649  33.134  36.236  0.92 34.50           C  
ATOM    689  CG  TYR L  92      21.133  34.534  36.216  1.00 20.37           C  
ATOM    690  CD1 TYR L  92      20.949  35.258  37.372  1.00  0.00           C  
ATOM    691  CD2 TYR L  92      20.843  35.129  35.009  1.00 23.76           C  
ATOM    692  CE1 TYR L  92      20.477  36.550  37.320  1.00 25.06           C  
ATOM    693  CE2 TYR L  92      20.372  36.419  34.949  1.00  0.00           C  
ATOM    694  CZ  TYR L  92      20.188  37.133  36.109  1.00  0.00           C  
ATOM    695  OH  TYR L  92      19.706  38.459  36.058  1.00  0.00           O  
ATOM    696  C   TYR L  92      19.291  32.724  36.042  1.00 36.63           C  
ATOM    697  O   TYR L  92      18.469  33.361  36.701  1.00 38.38           O  
ATOM    698  N   TYR L  93      19.135  32.484  34.735  1.00 37.20           N  
ATOM    699  CA  TYR L  93      18.034  33.081  34.047  1.00 37.79           C  
ATOM    700  CB  TYR L  93      18.465  34.248  33.126  1.00 39.80           C  
ATOM    701  CG  TYR L  93      17.259  34.907  32.538  1.00 41.55           C  
ATOM    702  CD1 TYR L  93      16.381  35.607  33.336  1.00  0.00           C  
ATOM    703  CD2 TYR L  93      17.025  34.864  31.182  1.00  0.00           C  
ATOM    704  CE1 TYR L  93      15.275  36.220  32.792  1.00  0.00           C  
ATOM    705  CE2 TYR L  93      15.922  35.475  30.633  1.00  0.00           C  
ATOM    706  CZ  TYR L  93      15.042  36.153  31.439  1.00  0.00           C  
ATOM    707  OH  TYR L  93      13.909  36.779  30.875  1.00  0.00           O  
ATOM    708  C   TYR L  93      17.415  31.995  33.231  1.00 39.74           C  
ATOM    709  O   TYR L  93      16.885  31.027  33.773  1.00 39.76           O  
ATOM    710  N   SER L  94      17.410  32.165  31.900  1.00 41.03           N  
ATOM    711  CA  SER L  94      16.830  31.201  31.024  1.00 41.29           C  
ATOM    712  CB  SER L  94      16.301  31.814  29.718  1.00 42.28           C  
ATOM    713  OG  SER L  94      15.240  32.714  29.999  1.00  0.00           O  
ATOM    714  C   SER L  94      17.874  30.202  30.664  1.00 41.58           C  
ATOM    715  O   SER L  94      19.050  30.334  31.001  1.00 42.77           O  
ATOM    716  N   SER L  95      17.446  29.147  29.957  1.00 41.03           N  
ATOM    717  CA  SER L  95      18.349  28.120  29.557  1.00 41.47           C  
ATOM    718  CB  SER L  95      17.606  26.935  28.960  1.00 42.18           C  
ATOM    719  OG  SER L  95      16.958  27.330  27.761  1.00  0.00           O  
ATOM    720  C   SER L  95      19.230  28.713  28.513  1.00 42.28           C  
ATOM    721  O   SER L  95      18.969  29.816  28.033  1.00 41.52           O  
ATOM    722  N   PRO L  96      20.278  28.039  28.134  1.00 40.78           N  
ATOM    723  CA  PRO L  96      20.582  26.737  28.664  1.00 40.12           C  
ATOM    724  CD  PRO L  96      20.733  28.183  26.760  1.00 41.14           C  
ATOM    725  CB  PRO L  96      21.601  26.129  27.704  1.00 40.79           C  
ATOM    726  CG  PRO L  96      21.300  26.813  26.362  1.00 41.55           C  
ATOM    727  C   PRO L  96      21.080  26.746  30.066  1.00 39.73           C  
ATOM    728  O   PRO L  96      21.665  27.737  30.501  1.00 40.10           O  
ATOM    729  N   PHE L  97      20.843  25.641  30.798  1.00 37.95           N  
ATOM    730  CA  PHE L  97      21.434  25.541  32.091  1.00 35.78           C  
ATOM    731  CB  PHE L  97      20.744  24.554  33.043  1.00 36.89           C  
ATOM    732  CG  PHE L  97      19.340  25.017  33.226  1.00 39.81           C  
ATOM    733  CD1 PHE L  97      19.068  26.235  33.800  1.00 40.75           C  
ATOM    734  CD2 PHE L  97      18.292  24.213  32.852  1.00 40.07           C  
ATOM    735  CE1 PHE L  97      17.772  26.658  33.977  1.00 20.96           C  
ATOM    736  CE2 PHE L  97      16.993  24.627  33.026  1.00 40.83           C  
ATOM    737  CZ  PHE L  97      16.730  25.854  33.587  1.00 20.48           C  
ATOM    738  C   PHE L  97      22.771  24.990  31.762  1.00 36.85           C  
ATOM    739  O   PHE L  97      22.895  23.935  31.140  1.00 37.71           O  
ATOM    740  N   THR L  98      23.822  25.696  32.176  1.00 48.07           N  
ATOM    741  CA  THR L  98      25.111  25.307  31.680  1.00 48.31           C  
ATOM    742  CB  THR L  98      25.938  26.475  31.233  1.00 49.71           C  
ATOM    743  OG1 THR L  98      25.233  27.224  30.253  1.00 51.15           O  
ATOM    744  CG2 THR L  98      27.254  25.947  30.639  1.00 50.52           C  
ATOM    745  C   THR L  98      25.841  24.666  32.826  1.00 47.31           C  
ATOM    746  O   THR L  98      25.611  25.011  33.985  1.00 48.10           O  
ATOM    747  N   PHE L  99      26.751  23.713  32.524  1.00 47.04           N  
ATOM    748  CA  PHE L  99      27.478  23.012  33.551  1.00 47.65           C  
ATOM    749  CB  PHE L  99      27.471  21.477  33.422  1.00 46.71           C  
ATOM    750  CG  PHE L  99      26.124  20.920  33.702  1.00 48.46           C  
ATOM    751  CD1 PHE L  99      25.770  20.577  34.984  1.00 47.59           C  
ATOM    752  CD2 PHE L  99      25.219  20.727  32.687  1.00 45.14           C  
ATOM    753  CE1 PHE L  99      24.528  20.054  35.252  1.00 48.31           C  
ATOM    754  CE2 PHE L  99      23.977  20.203  32.954  1.00 49.59           C  
ATOM    755  CZ  PHE L  99      23.623  19.864  34.236  1.00 45.83           C  
ATOM    756  C   PHE L  99      28.925  23.355  33.439  1.00 50.44           C  
ATOM    757  O   PHE L  99      29.397  23.826  32.404  1.00 50.12           O  
ATOM    758  N   GLY L 100      29.664  23.133  34.543  1.00 50.26           N  
ATOM    759  CA  GLY L 100      31.081  23.323  34.531  1.00 49.79           C  
ATOM    760  C   GLY L 100      31.659  22.100  33.886  1.00 51.39           C  
ATOM    761  O   GLY L 100      30.958  21.114  33.662  1.00 49.55           O  
ATOM    762  N   GLN L 101      32.970  22.137  33.588  1.00 52.34           N  
ATOM    763  CA  GLN L 101      33.669  21.070  32.927  1.00 54.17           C  
ATOM    764  CB  GLN L 101      35.140  21.407  32.619  1.00 58.19           C  
ATOM    765  CG  GLN L 101      35.336  22.593  31.671  0.80 66.37           C  
ATOM    766  CD  GLN L 101      35.644  23.836  32.495  0.80 72.95           C  
ATOM    767  OE1 GLN L 101      36.730  24.403  32.396  0.80 71.00           O  
ATOM    768  NE2 GLN L 101      34.666  24.281  33.327  0.80 77.36           N  
ATOM    769  C   GLN L 101      33.686  19.858  33.807  1.00 59.47           C  
ATOM    770  O   GLN L 101      33.671  18.728  33.319  1.00 55.22           O  
ATOM    771  N   GLY L 102      33.755  20.058  35.136  1.00 56.30           N  
ATOM    772  CA  GLY L 102      33.771  18.936  36.030  1.00 52.01           C  
ATOM    773  C   GLY L 102      35.104  18.870  36.705  1.00 54.36           C  
ATOM    774  O   GLY L 102      36.117  19.313  36.165  1.00 52.68           O  
ATOM    775  N   THR L 103      35.116  18.330  37.943  1.00 52.35           N  
ATOM    776  CA  THR L 103      36.332  18.176  38.688  1.00 55.82           C  
ATOM    777  CB  THR L 103      36.375  19.021  39.928  1.00 54.78           C  
ATOM    778  OG1 THR L 103      36.228  20.393  39.591  1.00 52.82           O  
ATOM    779  CG2 THR L 103      37.721  18.792  40.638  1.00 53.99           C  
ATOM    780  C   THR L 103      36.407  16.747  39.125  1.00 58.36           C  
ATOM    781  O   THR L 103      35.536  16.252  39.838  1.00 58.22           O  
ATOM    782  N   LYS L 104      37.477  16.040  38.721  1.00 63.74           N  
ATOM    783  CA  LYS L 104      37.574  14.666  39.105  1.00 56.19           C  
ATOM    784  CB  LYS L 104      38.257  13.802  38.032  1.00 57.96           C  
ATOM    785  CG  LYS L 104      37.964  12.307  38.147  1.00 51.99           C  
ATOM    786  CD  LYS L 104      38.330  11.538  36.875  1.00 54.12           C  
ATOM    787  CE  LYS L 104      37.993  10.048  36.928  1.00 55.88           C  
ATOM    788  NZ  LYS L 104      38.381   9.403  35.652  1.00 56.55           N1+
ATOM    789  C   LYS L 104      38.386  14.620  40.361  1.00 63.39           C  
ATOM    790  O   LYS L 104      39.508  15.122  40.411  1.00 56.24           O  
ATOM    791  N   VAL L 105      37.813  14.027  41.428  1.00 55.65           N  
ATOM    792  CA  VAL L 105      38.514  13.928  42.674  1.00 56.07           C  
ATOM    793  CB  VAL L 105      37.654  14.192  43.874  1.00 56.95           C  
ATOM    794  CG1 VAL L 105      38.456  13.859  45.144  1.00 57.72           C  
ATOM    795  CG2 VAL L 105      37.171  15.652  43.806  1.00 54.47           C  
ATOM    796  C   VAL L 105      39.022  12.529  42.782  1.00 57.15           C  
ATOM    797  O   VAL L 105      38.264  11.564  42.674  1.00 57.52           O  
ATOM    798  N   GLU L 106      40.343  12.397  43.004  1.00 58.47           N  
ATOM    799  CA  GLU L 106      40.970  11.114  43.080  1.00 61.26           C  
ATOM    800  CB  GLU L 106      42.132  10.941  42.089  1.00 62.96           C  
ATOM    801  CG  GLU L 106      41.705  10.916  40.622  1.00 75.07           C  
ATOM    802  CD  GLU L 106      42.969  10.813  39.781  1.00 75.95           C  
ATOM    803  OE1 GLU L 106      43.979  11.467  40.153  1.00 78.75           O  
ATOM    804  OE2 GLU L 106      42.945  10.077  38.759  1.00 71.09           O1-
ATOM    805  C   GLU L 106      41.562  10.980  44.440  1.00 63.02           C  
ATOM    806  O   GLU L 106      41.789  11.966  45.139  1.00 60.27           O  
ATOM    807  N   ILE L 107      41.822   9.728  44.852  1.00 66.26           N  
ATOM    808  CA  ILE L 107      42.379   9.507  46.147  1.00 67.59           C  
ATOM    809  CB  ILE L 107      41.752   8.338  46.853  1.00 67.45           C  
ATOM    810  CG1 ILE L 107      41.950   7.047  46.049  1.00 70.82           C  
ATOM    811  CG2 ILE L 107      40.272   8.672  47.112  1.00 64.18           C  
ATOM    812  CD1 ILE L 107      41.485   5.800  46.796  1.00 71.11           C  
ATOM    813  C   ILE L 107      43.849   9.297  45.999  1.00 66.85           C  
ATOM    814  O   ILE L 107      44.311   8.525  45.158  1.00 64.29           O  
ATOM    815  N   LYS L 108      44.636  10.033  46.808  1.00 66.37           N  
ATOM    816  CA  LYS L 108      46.055   9.887  46.723  1.00 65.43           C  
ATOM    817  CB  LYS L 108      46.837  10.956  47.502  1.00 66.00           C  
ATOM    818  CG  LYS L 108      46.617  12.374  46.977  1.00 70.89           C  
ATOM    819  CD  LYS L 108      47.225  13.459  47.869  1.00 75.45           C  
ATOM    820  CE  LYS L 108      48.548  14.012  47.337  1.00 74.97           C  
ATOM    821  NZ  LYS L 108      49.536  12.916  47.202  1.00 73.35           N1+
ATOM    822  C   LYS L 108      46.377   8.538  47.345  1.00 63.50           C  
ATOM    823  O   LYS L 108      46.339   8.452  48.601  1.00 64.28           O  
ATOM    824  OXT LYS L 108      46.663   7.579  46.580  1.00  0.00           O1-
TER     825      LYS L 108 
ATOM    826  N   GLN H 109      10.773   7.527  41.021  1.00 64.17           N1+
ATOM    827  CA  GLN H 109      11.696   6.860  40.075  1.00 65.22           C  
ATOM    828  CB  GLN H 109      11.414   5.350  40.030  1.00 66.85           C  
ATOM    829  CG  GLN H 109      11.604   4.634  41.367  1.00 71.97           C  
ATOM    830  CD  GLN H 109      11.248   3.169  41.152  1.00 76.91           C  
ATOM    831  OE1 GLN H 109      11.971   2.430  40.487  1.00 81.66           O  
ATOM    832  NE2 GLN H 109      10.094   2.737  41.727  1.00 77.18           N  
ATOM    833  C   GLN H 109      11.495   7.375  38.689  1.00 61.56           C  
ATOM    834  O   GLN H 109      10.368   7.649  38.274  1.00 61.00           O  
ATOM    835  N   LEU H 110      12.603   7.549  37.945  1.00 60.96           N  
ATOM    836  CA  LEU H 110      12.506   7.949  36.572  1.00 56.35           C  
ATOM    837  CB  LEU H 110      13.297   9.219  36.216  1.00 55.38           C  
ATOM    838  CG  LEU H 110      12.757  10.494  36.884  1.00 56.24           C  
ATOM    839  CD1 LEU H 110      12.942  10.442  38.405  1.00 54.42           C  
ATOM    840  CD2 LEU H 110      13.358  11.759  36.255  1.00 52.78           C  
ATOM    841  C   LEU H 110      13.108   6.838  35.777  1.00 60.18           C  
ATOM    842  O   LEU H 110      14.253   6.451  36.011  1.00 57.97           O  
ATOM    843  N   VAL H 111      12.341   6.287  34.816  1.00 57.13           N  
ATOM    844  CA  VAL H 111      12.845   5.205  34.023  1.00 59.33           C  
ATOM    845  CB  VAL H 111      11.962   3.990  34.069  1.00 60.93           C  
ATOM    846  CG1 VAL H 111      12.535   2.913  33.133  1.00 62.41           C  
ATOM    847  CG2 VAL H 111      11.827   3.537  35.532  1.00 60.93           C  
ATOM    848  C   VAL H 111      12.871   5.675  32.608  1.00 60.08           C  
ATOM    849  O   VAL H 111      11.881   6.194  32.096  1.00 62.99           O  
ATOM    850  N   GLU H 112      14.014   5.478  31.927  1.00 56.33           N  
ATOM    851  CA  GLU H 112      14.163   5.959  30.584  1.00 58.97           C  
ATOM    852  CB  GLU H 112      15.472   6.729  30.409  1.00 59.27           C  
ATOM    853  CG  GLU H 112      15.541   7.942  31.332  1.00 60.93           C  
ATOM    854  CD  GLU H 112      16.983   8.396  31.362  1.00 64.50           C  
ATOM    855  OE1 GLU H 112      17.741   7.945  30.467  1.00 62.83           O  
ATOM    856  OE2 GLU H 112      17.352   9.189  32.268  1.00 64.72           O1-
ATOM    857  C   GLU H 112      14.213   4.778  29.668  1.00 58.03           C  
ATOM    858  O   GLU H 112      14.576   3.679  30.083  1.00 60.32           O  
ATOM    859  N   SER H 113      13.812   4.978  28.394  1.00 59.78           N  
ATOM    860  CA  SER H 113      13.835   3.908  27.435  1.00 61.25           C  
ATOM    861  CB  SER H 113      12.577   3.020  27.468  1.00 58.82           C  
ATOM    862  OG  SER H 113      12.438   2.389  28.731  1.00 63.00           O  
ATOM    863  C   SER H 113      13.851   4.513  26.063  1.00 58.84           C  
ATOM    864  O   SER H 113      13.706   5.725  25.903  1.00 56.18           O  
ATOM    865  N   GLY H 114      14.037   3.660  25.030  1.00 58.50           N  
ATOM    866  CA  GLY H 114      13.950   4.090  23.660  1.00 58.74           C  
ATOM    867  C   GLY H 114      15.290   4.401  23.053  1.00 61.83           C  
ATOM    868  O   GLY H 114      15.350   4.829  21.902  1.00 64.55           O  
ATOM    869  N   GLY H 115      16.404   4.203  23.784  1.00 61.25           N  
ATOM    870  CA  GLY H 115      17.693   4.499  23.216  1.00 63.02           C  
ATOM    871  C   GLY H 115      18.138   3.336  22.385  1.00 61.78           C  
ATOM    872  O   GLY H 115      17.539   2.262  22.426  1.00 59.93           O  
ATOM    873  N   GLY H 116      19.227   3.521  21.606  1.00 61.11           N  
ATOM    874  CA  GLY H 116      19.698   2.438  20.789  1.00 58.14           C  
ATOM    875  C   GLY H 116      20.583   2.983  19.710  1.00 58.27           C  
ATOM    876  O   GLY H 116      21.056   4.117  19.780  1.00 57.24           O  
ATOM    877  N   LEU H 117      20.827   2.161  18.670  1.00 58.41           N  
ATOM    878  CA  LEU H 117      21.706   2.543  17.602  1.00 58.69           C  
ATOM    879  CB  LEU H 117      22.592   1.367  17.135  1.00 60.31           C  
ATOM    880  CG  LEU H 117      23.723   1.698  16.134  1.00 61.23           C  
ATOM    881  CD1 LEU H 117      24.554   0.442  15.829  1.00 59.51           C  
ATOM    882  CD2 LEU H 117      23.206   2.345  14.843  1.00 61.66           C  
ATOM    883  C   LEU H 117      20.850   3.024  16.470  1.00 59.21           C  
ATOM    884  O   LEU H 117      19.808   2.442  16.173  1.00 58.17           O  
ATOM    885  N   VAL H 118      21.260   4.141  15.831  1.00 60.65           N  
ATOM    886  CA  VAL H 118      20.499   4.680  14.742  1.00 65.16           C  
ATOM    887  CB  VAL H 118      19.541   5.739  15.206  1.00 62.16           C  
ATOM    888  CG1 VAL H 118      20.337   6.826  15.942  1.00 61.86           C  
ATOM    889  CG2 VAL H 118      18.739   6.258  14.006  1.00 62.55           C  
ATOM    890  C   VAL H 118      21.454   5.279  13.749  1.00 59.68           C  
ATOM    891  O   VAL H 118      22.533   5.745  14.111  1.00 67.93           O  
ATOM    892  N   GLN H 119      21.081   5.274  12.454  1.00 60.66           N  
ATOM    893  CA  GLN H 119      21.950   5.810  11.447  1.00 62.02           C  
ATOM    894  CB  GLN H 119      21.640   5.307  10.032  1.00 64.74           C  
ATOM    895  CG  GLN H 119      21.872   3.805   9.907  1.00 79.49           C  
ATOM    896  CD  GLN H 119      21.560   3.390   8.483  1.00 83.36           C  
ATOM    897  OE1 GLN H 119      20.645   3.919   7.853  1.00 86.58           O  
ATOM    898  NE2 GLN H 119      22.348   2.416   7.958  1.00 70.89           N  
ATOM    899  C   GLN H 119      21.826   7.297  11.464  1.00 60.25           C  
ATOM    900  O   GLN H 119      20.854   7.851  11.974  1.00 58.76           O  
ATOM    901  N   PRO H 120      22.811   7.962  10.928  1.00 63.71           N  
ATOM    902  CA  PRO H 120      22.785   9.395  10.917  1.00 59.93           C  
ATOM    903  CD  PRO H 120      24.170   7.438  10.909  1.00 61.27           C  
ATOM    904  CB  PRO H 120      24.169   9.829  10.442  1.00 60.83           C  
ATOM    905  CG  PRO H 120      25.085   8.676  10.902  1.00 62.07           C  
ATOM    906  C   PRO H 120      21.653   9.879  10.076  1.00 61.09           C  
ATOM    907  O   PRO H 120      21.363   9.265   9.051  1.00 64.29           O  
ATOM    908  N   GLY H 121      20.995  10.972  10.504  1.00 60.23           N  
ATOM    909  CA  GLY H 121      19.888  11.515   9.777  1.00 59.44           C  
ATOM    910  C   GLY H 121      18.650  10.790  10.211  1.00 59.28           C  
ATOM    911  O   GLY H 121      17.546  11.124   9.782  1.00 59.66           O  
ATOM    912  N   GLY H 122      18.804   9.786  11.098  1.00 58.91           N  
ATOM    913  CA  GLY H 122      17.679   8.996  11.516  1.00 60.97           C  
ATOM    914  C   GLY H 122      17.006   9.661  12.674  1.00 57.83           C  
ATOM    915  O   GLY H 122      17.371  10.766  13.073  1.00 56.56           O  
ATOM    916  N   SER H 123      15.985   8.985  13.246  1.00 57.15           N  
ATOM    917  CA  SER H 123      15.269   9.554  14.350  1.00 61.52           C  
ATOM    918  CB  SER H 123      13.865  10.063  13.979  1.00 56.27           C  
ATOM    919  OG  SER H 123      13.961  11.167  13.091  1.00 65.86           O  
ATOM    920  C   SER H 123      15.085   8.512  15.413  1.00 55.84           C  
ATOM    921  O   SER H 123      15.099   7.312  15.141  1.00 57.65           O  
ATOM    922  N   LEU H 124      14.950   8.973  16.677  1.00 59.81           N  
ATOM    923  CA  LEU H 124      14.700   8.121  17.808  1.00 56.21           C  
ATOM    924  CB  LEU H 124      15.948   7.721  18.615  1.00 56.65           C  
ATOM    925  CG  LEU H 124      16.824   6.657  17.941  1.00 58.49           C  
ATOM    926  CD1 LEU H 124      18.041   6.314  18.812  1.00 59.23           C  
ATOM    927  CD2 LEU H 124      15.995   5.414  17.582  1.00 61.10           C  
ATOM    928  C   LEU H 124      13.814   8.864  18.757  1.00 55.93           C  
ATOM    929  O   LEU H 124      13.818  10.093  18.792  1.00 55.37           O  
ATOM    930  N   ARG H 125      13.016   8.121  19.550  1.00 54.77           N  
ATOM    931  CA  ARG H 125      12.138   8.748  20.495  1.00 56.71           C  
ATOM    932  CB  ARG H 125      10.659   8.437  20.203  1.00 55.56           C  
ATOM    933  CG  ARG H 125       9.651   9.204  21.059  1.00 57.02           C  
ATOM    934  CD  ARG H 125       8.201   8.856  20.716  1.00 61.72           C  
ATOM    935  NE  ARG H 125       7.319   9.699  21.568  1.00 63.89           N  
ATOM    936  CZ  ARG H 125       6.075   9.255  21.910  1.00 66.78           C  
ATOM    937  NH1 ARG H 125       5.656   8.020  21.509  1.00 70.42           N1+
ATOM    938  NH2 ARG H 125       5.254  10.045  22.661  1.00 64.90           N  
ATOM    939  C   ARG H 125      12.461   8.193  21.849  1.00 53.68           C  
ATOM    940  O   ARG H 125      12.385   6.986  22.068  1.00 53.92           O  
ATOM    941  N   LEU H 126      12.821   9.073  22.804  1.00 52.18           N  
ATOM    942  CA  LEU H 126      13.165   8.631  24.126  1.00 52.27           C  
ATOM    943  CB  LEU H 126      14.345   9.403  24.735  1.00 50.94           C  
ATOM    944  CG  LEU H 126      15.646   9.268  23.927  1.00 55.30           C  
ATOM    945  CD1 LEU H 126      16.793  10.043  24.592  1.00 54.73           C  
ATOM    946  CD2 LEU H 126      15.990   7.794  23.653  1.00 51.85           C  
ATOM    947  C   LEU H 126      11.980   8.861  25.009  1.00 50.79           C  
ATOM    948  O   LEU H 126      11.222   9.809  24.809  1.00 52.05           O  
ATOM    949  N   SER H 127      11.787   7.977  26.011  1.00 55.49           N  
ATOM    950  CA  SER H 127      10.668   8.107  26.899  1.00 55.64           C  
ATOM    951  CB  SER H 127       9.708   6.909  26.842  1.00 52.87           C  
ATOM    952  OG  SER H 127       9.209   6.745  25.524  1.00 71.62           O  
ATOM    953  C   SER H 127      11.195   8.138  28.300  1.00 56.71           C  
ATOM    954  O   SER H 127      12.185   7.484  28.614  1.00 53.70           O  
ATOM    955  N   CYS H 128      10.548   8.930  29.180  1.00 56.31           N  
ATOM    956  CA  CYS H 128      10.948   8.965  30.560  1.00 56.70           C  
ATOM    957  CB  CYS H 128      11.626  10.299  30.967  1.00 56.70           C  
ATOM    958  SG  CYS H 128      12.145  10.374  32.714  1.00 60.47           S  
ATOM    959  C   CYS H 128       9.695   8.776  31.365  1.00 56.36           C  
ATOM    960  O   CYS H 128       8.873   9.683  31.478  1.00 50.19           O  
ATOM    961  N   ALA H 129       9.524   7.574  31.958  1.00 51.75           N  
ATOM    962  CA  ALA H 129       8.325   7.294  32.697  1.00 54.55           C  
ATOM    963  CB  ALA H 129       7.906   5.813  32.659  1.00 53.38           C  
ATOM    964  C   ALA H 129       8.567   7.654  34.123  1.00 54.38           C  
ATOM    965  O   ALA H 129       9.539   7.215  34.734  1.00 59.30           O  
ATOM    966  N   ALA H 130       7.662   8.463  34.701  1.00 54.04           N  
ATOM    967  CA  ALA H 130       7.859   8.898  36.049  1.00 57.13           C  
ATOM    968  CB  ALA H 130       7.592  10.397  36.259  1.00 52.52           C  
ATOM    969  C   ALA H 130       6.930   8.144  36.936  1.00 57.57           C  
ATOM    970  O   ALA H 130       5.802   7.826  36.559  1.00 57.27           O  
ATOM    971  N   SER H 131       7.412   7.803  38.147  1.00 59.34           N  
ATOM    972  CA  SER H 131       6.584   7.100  39.076  1.00 61.67           C  
ATOM    973  CB  SER H 131       6.879   5.592  39.096  1.00 64.05           C  
ATOM    974  OG  SER H 131       6.034   4.936  40.024  1.00 68.34           O  
ATOM    975  C   SER H 131       6.885   7.646  40.437  1.00 62.81           C  
ATOM    976  O   SER H 131       8.022   8.006  40.735  1.00 64.74           O  
ATOM    977  N   GLY H 132       5.862   7.798  41.303  1.00 43.52           N  
ATOM    978  CA  GLY H 132       6.134   8.206  42.656  1.00 43.68           C  
ATOM    979  C   GLY H 132       6.062   9.693  42.851  1.00 44.10           C  
ATOM    980  O   GLY H 132       6.102  10.150  43.993  1.00 44.82           O  
ATOM    981  N   PHE H 133       5.976  10.505  41.779  1.00 43.84           N  
ATOM    982  CA  PHE H 133       5.871  11.916  42.028  1.00 43.52           C  
ATOM    983  CB  PHE H 133       7.212  12.675  42.004  1.00 42.08           C  
ATOM    984  CG  PHE H 133       7.863  12.568  40.667  1.00 42.83           C  
ATOM    985  CD1 PHE H 133       8.705  11.517  40.378  1.00 42.42           C  
ATOM    986  CD2 PHE H 133       7.641  13.530  39.708  1.00 43.08           C  
ATOM    987  CE1 PHE H 133       9.309  11.425  39.146  1.00 42.58           C  
ATOM    988  CE2 PHE H 133       8.242  13.444  38.474  1.00 42.51           C  
ATOM    989  CZ  PHE H 133       9.076  12.389  38.193  1.00 42.04           C  
ATOM    990  C   PHE H 133       4.939  12.513  41.021  1.00 44.39           C  
ATOM    991  O   PHE H 133       4.647  11.905  39.992  1.00 45.07           O  
ATOM    992  N   ASN H 134       4.435  13.735  41.307  1.00 44.49           N  
ATOM    993  CA  ASN H 134       3.482  14.354  40.432  1.00 44.56           C  
ATOM    994  CB  ASN H 134       2.685  15.502  41.077  1.00 46.74           C  
ATOM    995  CG  ASN H 134       1.652  14.921  42.030  1.00 50.80           C  
ATOM    996  OD1 ASN H 134       1.247  13.766  41.907  1.00 53.60           O  
ATOM    997  ND2 ASN H 134       1.197  15.754  43.004  1.00 52.55           N  
ATOM    998  C   ASN H 134       4.209  14.941  39.269  1.00 43.68           C  
ATOM    999  O   ASN H 134       4.945  15.919  39.396  1.00 42.25           O  
ATOM   1000  N   PHE H 135       3.986  14.334  38.091  1.00 43.09           N  
ATOM   1001  CA  PHE H 135       4.577  14.726  36.851  1.00 43.29           C  
ATOM   1002  CB  PHE H 135       4.226  13.739  35.723  1.00 44.83           C  
ATOM   1003  CG  PHE H 135       4.858  14.191  34.454  1.00 45.84           C  
ATOM   1004  CD1 PHE H 135       6.210  14.036  34.245  1.00 46.15           C  
ATOM   1005  CD2 PHE H 135       4.089  14.748  33.459  1.00 46.86           C  
ATOM   1006  CE1 PHE H 135       6.785  14.448  33.066  1.00 50.50           C  
ATOM   1007  CE2 PHE H 135       4.659  15.161  32.279  1.00 52.52           C  
ATOM   1008  CZ  PHE H 135       6.011  15.013  32.082  1.00 50.53           C  
ATOM   1009  C   PHE H 135       4.043  16.072  36.489  1.00 42.05           C  
ATOM   1010  O   PHE H 135       4.761  16.918  35.960  1.00 40.27           O  
ATOM   1011  N   SER H 136       2.747  16.294  36.764  1.00 41.16           N  
ATOM   1012  CA  SER H 136       2.097  17.518  36.421  1.00 41.51           C  
ATOM   1013  CB  SER H 136       0.619  17.532  36.849  1.00 42.00           C  
ATOM   1014  OG  SER H 136       0.526  17.451  38.265  1.00 48.43           O  
ATOM   1015  C   SER H 136       2.774  18.652  37.128  1.00 40.21           C  
ATOM   1016  O   SER H 136       3.025  19.693  36.526  1.00 41.11           O  
ATOM   1017  N   SER H 137       3.079  18.464  38.427  1.00 39.31           N  
ATOM   1018  CA  SER H 137       3.624  19.461  39.313  1.00 38.49           C  
ATOM   1019  CB  SER H 137       3.337  19.165  40.796  1.00 40.18           C  
ATOM   1020  OG  SER H 137       4.017  17.989  41.204  1.00 41.01           O  
ATOM   1021  C   SER H 137       5.115  19.676  39.187  1.00 36.83           C  
ATOM   1022  O   SER H 137       5.670  20.360  40.048  1.00 35.21           O  
ATOM   1023  N   SER H 138       5.820  19.109  38.175  1.00 35.38           N  
ATOM   1024  CA  SER H 138       7.264  19.242  38.159  1.00 33.85           C  
ATOM   1025  CB  SER H 138       7.981  17.912  38.427  1.00 34.00           C  
ATOM   1026  OG  SER H 138       7.577  17.374  39.675  1.00 38.21           O  
ATOM   1027  C   SER H 138       7.758  19.678  36.803  1.00 31.79           C  
ATOM   1028  O   SER H 138       6.972  19.759  35.860  1.00 31.95           O  
ATOM   1029  N   SER H 139       9.087  19.999  36.688  1.00 47.62           N  
ATOM   1030  CA  SER H 139       9.626  20.301  35.392  1.00 46.55           C  
ATOM   1031  CB  SER H 139      10.419  21.615  35.336  1.00 44.69           C  
ATOM   1032  OG  SER H 139      11.549  21.530  36.187  1.00 53.63           O  
ATOM   1033  C   SER H 139      10.561  19.182  35.052  1.00 46.50           C  
ATOM   1034  O   SER H 139      11.215  18.625  35.932  1.00 47.89           O  
ATOM   1035  N   ILE H 140      10.639  18.805  33.757  1.00 44.39           N  
ATOM   1036  CA  ILE H 140      11.476  17.700  33.382  1.00 45.93           C  
ATOM   1037  CB  ILE H 140      10.729  16.584  32.719  1.00 45.94           C  
ATOM   1038  CG1 ILE H 140       9.742  15.958  33.714  1.00 47.10           C  
ATOM   1039  CG2 ILE H 140      11.759  15.577  32.180  1.00 45.62           C  
ATOM   1040  CD1 ILE H 140      10.419  15.293  34.913  1.00 53.18           C  
ATOM   1041  C   ILE H 140      12.518  18.189  32.434  1.00 46.36           C  
ATOM   1042  O   ILE H 140      12.266  19.035  31.578  1.00 42.94           O  
ATOM   1043  N   HIS H 141      13.740  17.647  32.578  1.00 45.85           N  
ATOM   1044  CA  HIS H 141      14.834  18.104  31.783  1.00 43.23           C  
ATOM   1045  ND1 HIS H 141      15.537  21.216  33.173  1.00 44.08           N  
ATOM   1046  CG  HIS H 141      15.461  19.884  33.507  1.00 46.10           C  
ATOM   1047  CB  HIS H 141      15.938  18.763  32.627  1.00 42.55           C  
ATOM   1048  NE2 HIS H 141      14.621  21.124  35.197  1.00 45.03           N  
ATOM   1049  CD2 HIS H 141      14.899  19.845  34.748  1.00 44.90           C  
ATOM   1050  CE1 HIS H 141      15.022  21.914  34.216  1.00 45.75           C  
ATOM   1051  C   HIS H 141      15.480  16.915  31.160  1.00 44.02           C  
ATOM   1052  O   HIS H 141      15.392  15.800  31.670  1.00 45.78           O  
ATOM   1053  N   TRP H 142      16.122  17.137  30.001  1.00 43.23           N  
ATOM   1054  CA  TRP H 142      16.904  16.105  29.396  1.00 44.75           C  
ATOM   1055  CB  TRP H 142      16.483  15.744  27.962  1.00 42.51           C  
ATOM   1056  CG  TRP H 142      15.175  14.993  27.895  1.00 45.17           C  
ATOM   1057  CD2 TRP H 142      15.067  13.565  28.005  1.00 42.28           C  
ATOM   1058  CD1 TRP H 142      13.905  15.465  27.737  1.00 43.30           C  
ATOM   1059  NE1 TRP H 142      13.012  14.421  27.742  1.00 44.49           N  
ATOM   1060  CE2 TRP H 142      13.714  13.245  27.906  1.00 43.71           C  
ATOM   1061  CE3 TRP H 142      16.018  12.599  28.171  1.00 44.74           C  
ATOM   1062  CZ2 TRP H 142      13.289  11.948  27.972  1.00 46.19           C  
ATOM   1063  CZ3 TRP H 142      15.586  11.294  28.242  1.00 48.36           C  
ATOM   1064  CH2 TRP H 142      14.248  10.975  28.144  1.00 48.45           C  
ATOM   1065  C   TRP H 142      18.300  16.634  29.357  1.00 44.62           C  
ATOM   1066  O   TRP H 142      18.537  17.756  28.916  1.00 45.49           O  
ATOM   1067  N   VAL H 143      19.258  15.838  29.869  1.00 45.00           N  
ATOM   1068  CA  VAL H 143      20.638  16.227  29.865  1.00 44.17           C  
ATOM   1069  CB  VAL H 143      21.187  16.459  31.243  1.00 47.06           C  
ATOM   1070  CG1 VAL H 143      22.695  16.730  31.133  1.00 44.12           C  
ATOM   1071  CG2 VAL H 143      20.398  17.609  31.890  1.00 43.71           C  
ATOM   1072  C   VAL H 143      21.399  15.086  29.262  1.00 45.45           C  
ATOM   1073  O   VAL H 143      21.091  13.924  29.520  1.00 52.24           O  
ATOM   1074  N   ARG H 144      22.425  15.385  28.439  1.00 48.49           N  
ATOM   1075  CA  ARG H 144      23.144  14.315  27.801  1.00 47.64           C  
ATOM   1076  CB  ARG H 144      23.096  14.354  26.265  1.00 49.01           C  
ATOM   1077  CG  ARG H 144      23.728  15.621  25.685  1.00 51.41           C  
ATOM   1078  CD  ARG H 144      24.139  15.499  24.216  1.00 51.51           C  
ATOM   1079  NE  ARG H 144      23.054  16.064  23.368  1.00 51.98           N  
ATOM   1080  CZ  ARG H 144      23.369  16.705  22.204  1.00 53.99           C  
ATOM   1081  NH1 ARG H 144      24.673  16.959  21.890  1.00 54.49           N1+
ATOM   1082  NH2 ARG H 144      22.380  17.082  21.345  1.00 55.21           N  
ATOM   1083  C   ARG H 144      24.593  14.409  28.160  1.00 50.78           C  
ATOM   1084  O   ARG H 144      25.099  15.479  28.496  1.00 50.20           O  
ATOM   1085  N   GLN H 145      25.297  13.257  28.116  1.00 49.39           N  
ATOM   1086  CA  GLN H 145      26.700  13.233  28.413  1.00 51.59           C  
ATOM   1087  CB  GLN H 145      26.974  12.670  29.823  1.00 57.32           C  
ATOM   1088  CG  GLN H 145      28.445  12.635  30.238  1.00 53.03           C  
ATOM   1089  CD  GLN H 145      28.501  12.144  31.681  1.00 58.60           C  
ATOM   1090  OE1 GLN H 145      27.902  11.128  32.030  1.00 54.45           O  
ATOM   1091  NE2 GLN H 145      29.231  12.895  32.547  1.00 55.18           N  
ATOM   1092  C   GLN H 145      27.365  12.345  27.402  1.00 55.91           C  
ATOM   1093  O   GLN H 145      27.118  11.141  27.360  1.00 52.90           O  
ATOM   1094  N   ALA H 146      28.247  12.926  26.562  1.00 54.85           N  
ATOM   1095  CA  ALA H 146      28.939  12.165  25.559  1.00 61.87           C  
ATOM   1096  CB  ALA H 146      29.676  13.028  24.518  1.00 57.14           C  
ATOM   1097  C   ALA H 146      29.956  11.334  26.266  1.00 63.81           C  
ATOM   1098  O   ALA H 146      30.332  11.624  27.400  1.00 62.47           O  
ATOM   1099  N   PRO H 147      30.410  10.291  25.631  1.00 64.18           N  
ATOM   1100  CA  PRO H 147      31.348   9.445  26.298  1.00 66.56           C  
ATOM   1101  CD  PRO H 147      29.617   9.563  24.656  1.00 63.69           C  
ATOM   1102  CB  PRO H 147      31.524   8.229  25.394  1.00 68.50           C  
ATOM   1103  CG  PRO H 147      30.154   8.119  24.695  1.00 63.53           C  
ATOM   1104  C   PRO H 147      32.599  10.181  26.654  1.00 67.69           C  
ATOM   1105  O   PRO H 147      33.234  10.759  25.774  1.00 65.23           O  
ATOM   1106  N   GLY H 148      32.966  10.157  27.950  1.00 67.47           N  
ATOM   1107  CA  GLY H 148      34.174  10.770  28.415  1.00 68.13           C  
ATOM   1108  C   GLY H 148      34.033  12.262  28.435  1.00 66.13           C  
ATOM   1109  O   GLY H 148      35.031  12.970  28.542  1.00 67.51           O  
ATOM   1110  N   LYS H 149      32.798  12.792  28.346  1.00 64.41           N  
ATOM   1111  CA  LYS H 149      32.658  14.224  28.326  1.00 63.37           C  
ATOM   1112  CB  LYS H 149      32.020  14.762  27.034  1.00 64.29           C  
ATOM   1113  CG  LYS H 149      32.899  14.530  25.803  1.00 66.18           C  
ATOM   1114  CD  LYS H 149      34.282  15.172  25.917  1.00 69.12           C  
ATOM   1115  CE  LYS H 149      35.179  14.911  24.705  1.00 75.35           C  
ATOM   1116  NZ  LYS H 149      36.490  15.566  24.904  1.00 76.97           N1+
ATOM   1117  C   LYS H 149      31.797  14.647  29.477  1.00 61.94           C  
ATOM   1118  O   LYS H 149      31.389  13.826  30.296  1.00 61.20           O  
ATOM   1119  N   GLY H 150      31.533  15.969  29.574  1.00 60.42           N  
ATOM   1120  CA  GLY H 150      30.771  16.530  30.656  1.00 62.41           C  
ATOM   1121  C   GLY H 150      29.308  16.532  30.324  1.00 62.09           C  
ATOM   1122  O   GLY H 150      28.883  16.027  29.287  1.00 63.71           O  
ATOM   1123  N   LEU H 151      28.498  17.118  31.235  1.00 59.54           N  
ATOM   1124  CA  LEU H 151      27.068  17.166  31.105  1.00 59.07           C  
ATOM   1125  CB  LEU H 151      26.362  17.360  32.458  1.00 57.65           C  
ATOM   1126  CG  LEU H 151      26.570  16.190  33.438  1.00 56.97           C  
ATOM   1127  CD1 LEU H 151      25.854  16.445  34.773  1.00 56.23           C  
ATOM   1128  CD2 LEU H 151      26.156  14.852  32.804  1.00 55.35           C  
ATOM   1129  C   LEU H 151      26.670  18.309  30.223  1.00 53.99           C  
ATOM   1130  O   LEU H 151      27.286  19.374  30.251  1.00 55.28           O  
ATOM   1131  N   GLU H 152      25.609  18.105  29.406  1.00 52.73           N  
ATOM   1132  CA  GLU H 152      25.115  19.147  28.546  1.00 52.63           C  
ATOM   1133  CB  GLU H 152      25.519  18.956  27.070  1.00 53.49           C  
ATOM   1134  CG  GLU H 152      25.019  20.059  26.134  1.00 57.15           C  
ATOM   1135  CD  GLU H 152      25.496  19.739  24.723  1.00 62.57           C  
ATOM   1136  OE1 GLU H 152      26.194  18.704  24.550  1.00 69.20           O  
ATOM   1137  OE2 GLU H 152      25.170  20.530  23.799  1.00 65.79           O1-
ATOM   1138  C   GLU H 152      23.610  19.132  28.606  1.00 50.86           C  
ATOM   1139  O   GLU H 152      22.987  18.083  28.454  1.00 47.37           O  
ATOM   1140  N   TRP H 153      22.988  20.313  28.833  1.00 49.81           N  
ATOM   1141  CA  TRP H 153      21.553  20.439  28.897  1.00 49.19           C  
ATOM   1142  CB  TRP H 153      21.103  21.747  29.556  1.00 48.34           C  
ATOM   1143  CG  TRP H 153      19.622  22.006  29.455  1.00 53.43           C  
ATOM   1144  CD2 TRP H 153      19.040  22.986  28.581  1.00 47.93           C  
ATOM   1145  CD1 TRP H 153      18.588  21.432  30.132  1.00 48.52           C  
ATOM   1146  NE1 TRP H 153      17.402  21.995  29.744  1.00 49.26           N  
ATOM   1147  CE2 TRP H 153      17.663  22.950  28.786  1.00 49.78           C  
ATOM   1148  CE3 TRP H 153      19.609  23.847  27.686  1.00 50.65           C  
ATOM   1149  CZ2 TRP H 153      16.825  23.775  28.096  1.00 47.67           C  
ATOM   1150  CZ3 TRP H 153      18.758  24.675  26.983  1.00 49.03           C  
ATOM   1151  CH2 TRP H 153      17.393  24.636  27.184  1.00 48.76           C  
ATOM   1152  C   TRP H 153      20.996  20.489  27.504  1.00 51.32           C  
ATOM   1153  O   TRP H 153      21.431  21.310  26.699  1.00 51.00           O  
ATOM   1154  N   VAL H 154      20.116  19.525  27.144  1.00 47.84           N  
ATOM   1155  CA  VAL H 154      19.443  19.537  25.872  1.00 46.62           C  
ATOM   1156  CB  VAL H 154      19.270  18.169  25.277  1.00 46.35           C  
ATOM   1157  CG1 VAL H 154      20.660  17.591  24.997  1.00 49.20           C  
ATOM   1158  CG2 VAL H 154      18.433  17.293  26.214  1.00 46.05           C  
ATOM   1159  C   VAL H 154      18.105  20.235  25.822  1.00 48.75           C  
ATOM   1160  O   VAL H 154      17.856  21.015  24.903  1.00 47.93           O  
ATOM   1161  N   ALA H 155      17.190  19.967  26.787  1.00 45.89           N  
ATOM   1162  CA  ALA H 155      15.862  20.532  26.679  1.00 45.47           C  
ATOM   1163  CB  ALA H 155      14.986  19.829  25.626  1.00 43.92           C  
ATOM   1164  C   ALA H 155      15.132  20.433  27.994  1.00 44.37           C  
ATOM   1165  O   ALA H 155      15.543  19.704  28.894  1.00 45.20           O  
ATOM   1166  N   SER H 156      14.019  21.193  28.142  1.00 44.81           N  
ATOM   1167  CA  SER H 156      13.249  21.167  29.361  1.00 45.25           C  
ATOM   1168  CB  SER H 156      13.620  22.283  30.352  1.00 45.61           C  
ATOM   1169  OG  SER H 156      14.985  22.187  30.721  1.00 54.76           O  
ATOM   1170  C   SER H 156      11.811  21.418  29.022  1.00 45.63           C  
ATOM   1171  O   SER H 156      11.494  22.044  28.011  1.00 47.59           O  
ATOM   1172  N   ILE H 157      10.888  20.904  29.863  1.00 44.91           N  
ATOM   1173  CA  ILE H 157       9.497  21.160  29.639  1.00 45.07           C  
ATOM   1174  CB  ILE H 157       8.788  20.036  28.936  1.00 45.80           C  
ATOM   1175  CG1 ILE H 157       7.376  20.466  28.499  1.00 47.77           C  
ATOM   1176  CG2 ILE H 157       8.809  18.803  29.857  1.00 44.58           C  
ATOM   1177  CD1 ILE H 157       6.705  19.480  27.543  1.00 44.17           C  
ATOM   1178  C   ILE H 157       8.826  21.340  30.963  1.00 47.76           C  
ATOM   1179  O   ILE H 157       9.213  20.728  31.959  1.00 46.43           O  
ATOM   1180  N   TYR H 158       7.826  22.242  31.019  1.00 47.06           N  
ATOM   1181  CA  TYR H 158       7.040  22.332  32.216  1.00 47.38           C  
ATOM   1182  CB  TYR H 158       7.235  23.655  32.984  1.00 46.70           C  
ATOM   1183  CG  TYR H 158       6.648  23.490  34.348  1.00 40.67           C  
ATOM   1184  CD1 TYR H 158       7.209  22.595  35.227  1.00 41.70           C  
ATOM   1185  CD2 TYR H 158       5.572  24.236  34.771  1.00 40.17           C  
ATOM   1186  CE1 TYR H 158       6.702  22.422  36.493  1.00 41.39           C  
ATOM   1187  CE2 TYR H 158       5.062  24.070  36.039  1.00 40.05           C  
ATOM   1188  CZ  TYR H 158       5.624  23.162  36.905  1.00 41.04           C  
ATOM   1189  OH  TYR H 158       5.101  22.989  38.204  1.00 41.88           O  
ATOM   1190  C   TYR H 158       5.622  22.228  31.751  1.00 49.66           C  
ATOM   1191  O   TYR H 158       5.110  23.140  31.111  1.00 47.88           O  
ATOM   1192  N   SER H 159       4.934  21.169  32.200  1.00 34.52           N  
ATOM   1193  CA  SER H 159       3.566  20.949  31.843  1.00 32.52           C  
ATOM   1194  CB  SER H 159       3.040  19.599  32.357  1.00 35.11           C  
ATOM   1195  OG  SER H 159       3.769  18.534  31.766  1.00 61.47           O  
ATOM   1196  C   SER H 159       2.656  22.028  32.388  1.00 36.00           C  
ATOM   1197  O   SER H 159       1.731  22.452  31.698  1.00 34.76           O  
ATOM   1198  N   TYR H 160       2.860  22.517  33.631  1.00 31.38           N  
ATOM   1199  CA  TYR H 160       1.915  23.497  34.127  1.00 36.41           C  
ATOM   1200  CB  TYR H 160       2.168  24.042  35.540  1.00 34.85           C  
ATOM   1201  CG  TYR H 160       1.589  23.143  36.560  1.00 38.62           C  
ATOM   1202  CD1 TYR H 160       0.243  23.228  36.798  1.00 36.01           C  
ATOM   1203  CD2 TYR H 160       2.343  22.240  37.265  1.00 39.75           C  
ATOM   1204  CE1 TYR H 160      -0.359  22.426  37.731  1.00 41.76           C  
ATOM   1205  CE2 TYR H 160       1.739  21.435  38.205  1.00 37.42           C  
ATOM   1206  CZ  TYR H 160       0.389  21.525  38.442  1.00 39.06           C  
ATOM   1207  OH  TYR H 160      -0.228  20.696  39.405  1.00 35.54           O  
ATOM   1208  C   TYR H 160       1.928  24.731  33.303  1.00 35.68           C  
ATOM   1209  O   TYR H 160       0.877  25.264  32.938  1.00 37.43           O  
ATOM   1210  N   SER H 161       3.134  25.255  33.049  1.00 34.44           N  
ATOM   1211  CA  SER H 161       3.239  26.454  32.278  1.00 33.76           C  
ATOM   1212  CB  SER H 161       4.653  27.063  32.307  1.00 36.59           C  
ATOM   1213  OG  SER H 161       5.577  26.210  31.649  1.00 34.17           O  
ATOM   1214  C   SER H 161       2.904  26.130  30.857  1.00 35.08           C  
ATOM   1215  O   SER H 161       2.166  26.865  30.203  1.00 39.69           O  
ATOM   1216  N   GLY H 162       3.407  24.978  30.365  1.00 35.19           N  
ATOM   1217  CA  GLY H 162       3.224  24.581  28.997  1.00 37.17           C  
ATOM   1218  C   GLY H 162       4.363  25.115  28.185  1.00 39.84           C  
ATOM   1219  O   GLY H 162       4.250  25.293  26.974  1.00 41.83           O  
ATOM   1220  N   TYR H 163       5.523  25.348  28.825  1.00 53.72           N  
ATOM   1221  CA  TYR H 163       6.583  25.997  28.117  1.00 51.53           C  
ATOM   1222  CB  TYR H 163       7.148  27.219  28.862  1.00 53.01           C  
ATOM   1223  CG  TYR H 163       7.734  28.112  27.823  1.00 56.59           C  
ATOM   1224  CD1 TYR H 163       6.897  28.881  27.046  1.00 58.06           C  
ATOM   1225  CD2 TYR H 163       9.093  28.201  27.626  1.00 52.16           C  
ATOM   1226  CE1 TYR H 163       7.402  29.716  26.077  1.00 57.36           C  
ATOM   1227  CE2 TYR H 163       9.606  29.035  26.657  1.00 58.43           C  
ATOM   1228  CZ  TYR H 163       8.759  29.791  25.882  1.00 60.27           C  
ATOM   1229  OH  TYR H 163       9.283  30.644  24.887  1.00 62.97           O  
ATOM   1230  C   TYR H 163       7.678  24.993  27.901  1.00 51.11           C  
ATOM   1231  O   TYR H 163       7.875  24.086  28.707  1.00 49.10           O  
ATOM   1232  N   THR H 164       8.390  25.104  26.760  1.00 50.33           N  
ATOM   1233  CA  THR H 164       9.438  24.178  26.435  1.00 49.49           C  
ATOM   1234  CB  THR H 164       9.045  23.304  25.284  1.00 52.64           C  
ATOM   1235  OG1 THR H 164      10.076  22.383  24.974  1.00 55.71           O  
ATOM   1236  CG2 THR H 164       8.731  24.202  24.075  1.00 49.84           C  
ATOM   1237  C   THR H 164      10.656  24.964  26.045  1.00 50.59           C  
ATOM   1238  O   THR H 164      10.540  26.044  25.471  1.00 50.89           O  
ATOM   1239  N   TYR H 165      11.863  24.450  26.371  1.00 50.27           N  
ATOM   1240  CA  TYR H 165      13.077  25.147  26.023  1.00 48.65           C  
ATOM   1241  CB  TYR H 165      13.902  25.678  27.213  1.00 49.21           C  
ATOM   1242  CG  TYR H 165      13.113  26.604  28.070  1.00 51.20           C  
ATOM   1243  CD1 TYR H 165      12.947  27.926  27.732  1.00 51.74           C  
ATOM   1244  CD2 TYR H 165      12.532  26.134  29.224  1.00 52.99           C  
ATOM   1245  CE1 TYR H 165      12.217  28.764  28.541  1.00 58.10           C  
ATOM   1246  CE2 TYR H 165      11.803  26.967  30.036  1.00 53.65           C  
ATOM   1247  CZ  TYR H 165      11.645  28.285  29.695  1.00 59.88           C  
ATOM   1248  OH  TYR H 165      10.896  29.142  30.528  1.00 60.01           O  
ATOM   1249  C   TYR H 165      14.006  24.163  25.370  1.00 51.32           C  
ATOM   1250  O   TYR H 165      13.997  22.979  25.706  1.00 50.26           O  
ATOM   1251  N   TYR H 166      14.838  24.637  24.414  1.00 49.07           N  
ATOM   1252  CA  TYR H 166      15.771  23.758  23.757  1.00 53.13           C  
ATOM   1253  CB  TYR H 166      15.410  23.444  22.295  1.00 48.92           C  
ATOM   1254  CG  TYR H 166      14.084  22.771  22.236  1.00 48.70           C  
ATOM   1255  CD1 TYR H 166      12.934  23.517  22.125  1.00 48.90           C  
ATOM   1256  CD2 TYR H 166      13.986  21.401  22.286  1.00 52.19           C  
ATOM   1257  CE1 TYR H 166      11.704  22.906  22.067  1.00 50.36           C  
ATOM   1258  CE2 TYR H 166      12.759  20.784  22.229  1.00 49.77           C  
ATOM   1259  CZ  TYR H 166      11.615  21.536  22.116  1.00 50.67           C  
ATOM   1260  OH  TYR H 166      10.354  20.904  22.057  1.00 51.91           O  
ATOM   1261  C   TYR H 166      17.110  24.436  23.676  1.00 49.99           C  
ATOM   1262  O   TYR H 166      17.198  25.662  23.624  1.00 53.18           O  
ATOM   1263  N   ALA H 167      18.199  23.637  23.668  1.00 51.80           N  
ATOM   1264  CA  ALA H 167      19.525  24.164  23.500  1.00 54.94           C  
ATOM   1265  CB  ALA H 167      20.640  23.172  23.874  1.00 52.29           C  
ATOM   1266  C   ALA H 167      19.673  24.496  22.049  1.00 53.40           C  
ATOM   1267  O   ALA H 167      19.016  23.906  21.193  1.00 57.95           O  
ATOM   1268  N   ASP H 168      20.563  25.452  21.727  1.00 57.87           N  
ATOM   1269  CA  ASP H 168      20.695  25.891  20.368  1.00 58.18           C  
ATOM   1270  CB  ASP H 168      21.691  27.052  20.201  1.00 58.73           C  
ATOM   1271  CG  ASP H 168      21.022  28.312  20.735  1.00 66.78           C  
ATOM   1272  OD1 ASP H 168      19.766  28.391  20.651  1.00 64.06           O  
ATOM   1273  OD2 ASP H 168      21.750  29.213  21.231  1.00 74.91           O1-
ATOM   1274  C   ASP H 168      21.124  24.756  19.484  1.00 58.35           C  
ATOM   1275  O   ASP H 168      20.662  24.646  18.349  1.00 58.05           O  
ATOM   1276  N   SER H 169      22.004  23.864  19.973  1.00 58.15           N  
ATOM   1277  CA  SER H 169      22.511  22.817  19.125  1.00 57.28           C  
ATOM   1278  CB  SER H 169      23.570  21.947  19.828  1.00 58.06           C  
ATOM   1279  OG  SER H 169      22.996  21.262  20.931  1.00 62.64           O  
ATOM   1280  C   SER H 169      21.400  21.910  18.659  1.00 56.71           C  
ATOM   1281  O   SER H 169      21.435  21.410  17.534  1.00 57.38           O  
ATOM   1282  N   VAL H 170      20.442  21.599  19.552  1.00 55.82           N  
ATOM   1283  CA  VAL H 170      19.311  20.738  19.293  1.00 58.41           C  
ATOM   1284  CB  VAL H 170      18.800  20.035  20.516  1.00 56.03           C  
ATOM   1285  CG1 VAL H 170      19.932  19.175  21.089  1.00 55.72           C  
ATOM   1286  CG2 VAL H 170      18.248  21.061  21.506  1.00 55.27           C  
ATOM   1287  C   VAL H 170      18.137  21.412  18.632  1.00 59.03           C  
ATOM   1288  O   VAL H 170      17.295  20.734  18.046  1.00 55.03           O  
ATOM   1289  N   LYS H 171      18.008  22.747  18.761  1.00 57.22           N  
ATOM   1290  CA  LYS H 171      16.840  23.475  18.326  1.00 60.14           C  
ATOM   1291  CB  LYS H 171      17.086  24.995  18.300  1.00 59.37           C  
ATOM   1292  CG  LYS H 171      15.841  25.851  18.047  1.00 66.07           C  
ATOM   1293  CD  LYS H 171      14.972  26.069  19.287  1.00 69.90           C  
ATOM   1294  CE  LYS H 171      15.039  27.498  19.832  1.00 69.57           C  
ATOM   1295  NZ  LYS H 171      16.439  27.869  20.132  1.00 68.65           N1+
ATOM   1296  C   LYS H 171      16.422  23.084  16.937  1.00 58.16           C  
ATOM   1297  O   LYS H 171      17.224  23.080  16.006  1.00 59.09           O  
ATOM   1298  N   GLY H 172      15.125  22.723  16.793  1.00 57.69           N  
ATOM   1299  CA  GLY H 172      14.492  22.417  15.538  1.00 57.75           C  
ATOM   1300  C   GLY H 172      14.459  20.933  15.341  1.00 58.22           C  
ATOM   1301  O   GLY H 172      13.466  20.377  14.872  1.00 58.56           O  
ATOM   1302  N   ARG H 173      15.580  20.268  15.662  1.00 55.79           N  
ATOM   1303  CA  ARG H 173      15.776  18.855  15.516  1.00 55.15           C  
ATOM   1304  CB  ARG H 173      17.267  18.522  15.634  1.00 55.38           C  
ATOM   1305  CG  ARG H 173      18.081  19.316  14.608  1.00 57.00           C  
ATOM   1306  CD  ARG H 173      19.567  19.425  14.938  1.00 60.15           C  
ATOM   1307  NE  ARG H 173      20.188  18.115  14.620  1.00 56.15           N  
ATOM   1308  CZ  ARG H 173      21.050  17.540  15.505  1.00 64.46           C  
ATOM   1309  NH1 ARG H 173      21.315  18.137  16.703  1.00 55.88           N1+
ATOM   1310  NH2 ARG H 173      21.654  16.363  15.176  1.00 56.27           N  
ATOM   1311  C   ARG H 173      15.017  18.072  16.550  1.00 53.58           C  
ATOM   1312  O   ARG H 173      14.420  17.041  16.237  1.00 57.31           O  
ATOM   1313  N   PHE H 174      15.011  18.542  17.817  1.00 52.25           N  
ATOM   1314  CA  PHE H 174      14.395  17.755  18.853  1.00 57.21           C  
ATOM   1315  CB  PHE H 174      15.223  17.561  20.142  1.00 56.59           C  
ATOM   1316  CG  PHE H 174      16.505  16.866  19.846  1.00 53.61           C  
ATOM   1317  CD1 PHE H 174      16.562  15.832  18.944  1.00 59.88           C  
ATOM   1318  CD2 PHE H 174      17.648  17.202  20.535  1.00 52.45           C  
ATOM   1319  CE1 PHE H 174      17.752  15.187  18.694  1.00 57.43           C  
ATOM   1320  CE2 PHE H 174      18.837  16.556  20.289  1.00 51.22           C  
ATOM   1321  CZ  PHE H 174      18.896  15.548  19.363  1.00 55.51           C  
ATOM   1322  C   PHE H 174      13.144  18.417  19.323  1.00 55.68           C  
ATOM   1323  O   PHE H 174      12.975  19.628  19.194  1.00 55.22           O  
ATOM   1324  N   THR H 175      12.212  17.600  19.858  1.00 55.90           N  
ATOM   1325  CA  THR H 175      10.997  18.121  20.412  1.00 55.08           C  
ATOM   1326  CB  THR H 175       9.807  17.892  19.527  1.00 54.03           C  
ATOM   1327  OG1 THR H 175      10.022  18.488  18.255  1.00 54.37           O  
ATOM   1328  CG2 THR H 175       8.569  18.515  20.193  1.00 51.42           C  
ATOM   1329  C   THR H 175      10.745  17.409  21.707  1.00 50.90           C  
ATOM   1330  O   THR H 175      10.771  16.180  21.769  1.00 51.00           O  
ATOM   1331  N   ILE H 176      10.478  18.172  22.784  1.00 52.50           N  
ATOM   1332  CA  ILE H 176      10.225  17.574  24.063  1.00 51.32           C  
ATOM   1333  CB  ILE H 176      10.962  18.243  25.191  1.00 50.79           C  
ATOM   1334  CG1 ILE H 176      10.952  17.361  26.448  1.00 53.11           C  
ATOM   1335  CG2 ILE H 176      10.362  19.640  25.411  1.00 51.12           C  
ATOM   1336  CD1 ILE H 176      11.912  17.854  27.528  1.00 53.00           C  
ATOM   1337  C   ILE H 176       8.761  17.717  24.305  1.00 52.79           C  
ATOM   1338  O   ILE H 176       8.175  18.757  24.012  1.00 54.12           O  
ATOM   1339  N   SER H 177       8.119  16.642  24.796  1.00 52.07           N  
ATOM   1340  CA  SER H 177       6.706  16.698  25.034  1.00 52.41           C  
ATOM   1341  CB  SER H 177       5.875  16.131  23.871  1.00 52.30           C  
ATOM   1342  OG  SER H 177       6.203  14.766  23.662  1.00 55.97           O  
ATOM   1343  C   SER H 177       6.412  15.874  26.246  1.00 52.70           C  
ATOM   1344  O   SER H 177       7.297  15.213  26.788  1.00 53.93           O  
ATOM   1345  N   ALA H 178       5.155  15.926  26.734  1.00 56.16           N  
ATOM   1346  CA  ALA H 178       4.820  15.141  27.885  1.00 55.17           C  
ATOM   1347  CB  ALA H 178       5.027  15.888  29.212  1.00 51.99           C  
ATOM   1348  C   ALA H 178       3.374  14.758  27.820  1.00 56.71           C  
ATOM   1349  O   ALA H 178       2.527  15.529  27.369  1.00 58.19           O  
ATOM   1350  N   ASP H 179       3.067  13.527  28.279  1.00 58.68           N  
ATOM   1351  CA  ASP H 179       1.718  13.045  28.346  1.00 56.94           C  
ATOM   1352  CB  ASP H 179       1.543  11.647  27.722  1.00 58.19           C  
ATOM   1353  CG  ASP H 179       0.060  11.306  27.641  1.00 60.51           C  
ATOM   1354  OD1 ASP H 179      -0.713  11.758  28.527  1.00 62.46           O  
ATOM   1355  OD2 ASP H 179      -0.318  10.584  26.681  1.00 61.71           O1-
ATOM   1356  C   ASP H 179       1.408  12.939  29.806  1.00 58.13           C  
ATOM   1357  O   ASP H 179       1.872  12.027  30.489  1.00 58.87           O  
ATOM   1358  N   THR H 180       0.600  13.883  30.317  1.00 57.05           N  
ATOM   1359  CA  THR H 180       0.291  13.945  31.714  1.00 59.47           C  
ATOM   1360  CB  THR H 180      -0.567  15.126  32.056  1.00 62.24           C  
ATOM   1361  OG1 THR H 180       0.077  16.328  31.659  1.00 61.83           O  
ATOM   1362  CG2 THR H 180      -0.792  15.140  33.575  1.00 63.31           C  
ATOM   1363  C   THR H 180      -0.450  12.704  32.112  1.00 61.48           C  
ATOM   1364  O   THR H 180      -0.226  12.161  33.193  1.00 64.24           O  
ATOM   1365  N   SER H 181      -1.356  12.211  31.246  1.00 61.28           N  
ATOM   1366  CA  SER H 181      -2.146  11.059  31.583  1.00 62.08           C  
ATOM   1367  CB  SER H 181      -3.081  10.637  30.441  1.00 59.56           C  
ATOM   1368  OG  SER H 181      -3.982  11.690  30.141  1.00 64.34           O  
ATOM   1369  C   SER H 181      -1.235   9.898  31.851  1.00 60.82           C  
ATOM   1370  O   SER H 181      -1.415   9.166  32.823  1.00 65.15           O  
ATOM   1371  N   LYS H 182      -0.251   9.692  30.957  1.00 62.20           N  
ATOM   1372  CA  LYS H 182       0.728   8.643  31.035  1.00 61.31           C  
ATOM   1373  CB  LYS H 182       1.432   8.379  29.696  1.00 59.30           C  
ATOM   1374  CG  LYS H 182       0.502   7.672  28.707  1.00 63.66           C  
ATOM   1375  CD  LYS H 182       1.005   7.661  27.265  1.00 67.48           C  
ATOM   1376  CE  LYS H 182       0.162   6.779  26.341  1.00 69.19           C  
ATOM   1377  NZ  LYS H 182      -1.219   7.303  26.254  1.00 71.82           N1+
ATOM   1378  C   LYS H 182       1.747   8.928  32.101  1.00 56.55           C  
ATOM   1379  O   LYS H 182       2.443   8.021  32.555  1.00 55.92           O  
ATOM   1380  N   ASN H 183       1.894  10.205  32.503  1.00 55.56           N  
ATOM   1381  CA  ASN H 183       2.882  10.583  33.477  1.00 55.72           C  
ATOM   1382  CB  ASN H 183       2.704   9.888  34.843  1.00 60.46           C  
ATOM   1383  CG  ASN H 183       3.473  10.669  35.906  1.00 64.79           C  
ATOM   1384  OD1 ASN H 183       4.695  10.796  35.859  1.00 67.08           O  
ATOM   1385  ND2 ASN H 183       2.730  11.222  36.902  1.00 67.56           N  
ATOM   1386  C   ASN H 183       4.223  10.239  32.912  1.00 54.54           C  
ATOM   1387  O   ASN H 183       5.099   9.717  33.600  1.00 51.18           O  
ATOM   1388  N   THR H 184       4.406  10.532  31.608  1.00 51.86           N  
ATOM   1389  CA  THR H 184       5.652  10.250  30.958  1.00 50.82           C  
ATOM   1390  CB  THR H 184       5.561   9.074  30.030  1.00 53.45           C  
ATOM   1391  OG1 THR H 184       5.141   7.921  30.746  1.00 56.56           O  
ATOM   1392  CG2 THR H 184       6.942   8.829  29.401  1.00 52.44           C  
ATOM   1393  C   THR H 184       6.049  11.442  30.137  1.00 49.52           C  
ATOM   1394  O   THR H 184       5.202  12.212  29.685  1.00 50.40           O  
ATOM   1395  N   ALA H 185       7.371  11.623  29.931  1.00 51.34           N  
ATOM   1396  CA  ALA H 185       7.896  12.699  29.134  1.00 47.85           C  
ATOM   1397  CB  ALA H 185       8.938  13.556  29.872  1.00 54.09           C  
ATOM   1398  C   ALA H 185       8.591  12.065  27.967  1.00 48.52           C  
ATOM   1399  O   ALA H 185       9.054  10.930  28.071  1.00 50.74           O  
ATOM   1400  N   TYR H 186       8.660  12.762  26.810  1.00 48.13           N  
ATOM   1401  CA  TYR H 186       9.297  12.154  25.672  1.00 47.83           C  
ATOM   1402  CB  TYR H 186       8.334  11.757  24.537  1.00 49.26           C  
ATOM   1403  CG  TYR H 186       7.228  10.922  25.092  1.00 49.69           C  
ATOM   1404  CD1 TYR H 186       7.444   9.643  25.547  1.00 48.63           C  
ATOM   1405  CD2 TYR H 186       5.961  11.443  25.188  1.00 51.63           C  
ATOM   1406  CE1 TYR H 186       6.409   8.894  26.060  1.00 50.57           C  
ATOM   1407  CE2 TYR H 186       4.921  10.702  25.696  1.00 54.49           C  
ATOM   1408  CZ  TYR H 186       5.145   9.421  26.132  1.00 52.37           C  
ATOM   1409  OH  TYR H 186       4.083   8.653  26.658  1.00 54.99           O  
ATOM   1410  C   TYR H 186      10.245  13.133  25.050  1.00 48.38           C  
ATOM   1411  O   TYR H 186      10.099  14.347  25.198  1.00 49.53           O  
ATOM   1412  N   LEU H 187      11.275  12.609  24.351  1.00 47.63           N  
ATOM   1413  CA  LEU H 187      12.183  13.456  23.631  1.00 51.23           C  
ATOM   1414  CB  LEU H 187      13.602  13.463  24.232  1.00 49.34           C  
ATOM   1415  CG  LEU H 187      14.600  14.392  23.510  1.00 48.24           C  
ATOM   1416  CD1 LEU H 187      14.186  15.865  23.650  1.00 46.49           C  
ATOM   1417  CD2 LEU H 187      16.044  14.136  23.974  1.00 49.45           C  
ATOM   1418  C   LEU H 187      12.273  12.902  22.241  1.00 54.24           C  
ATOM   1419  O   LEU H 187      12.828  11.824  22.033  1.00 50.53           O  
ATOM   1420  N   GLN H 188      11.724  13.629  21.246  1.00 50.40           N  
ATOM   1421  CA  GLN H 188      11.776  13.182  19.882  1.00 51.97           C  
ATOM   1422  CB  GLN H 188      10.596  13.691  19.034  1.00 52.81           C  
ATOM   1423  CG  GLN H 188      10.661  13.293  17.557  1.00 56.43           C  
ATOM   1424  CD  GLN H 188      10.402  11.800  17.438  1.00 59.41           C  
ATOM   1425  OE1 GLN H 188       9.578  11.240  18.160  1.00 56.43           O  
ATOM   1426  NE2 GLN H 188      11.128  11.135  16.501  1.00 58.60           N  
ATOM   1427  C   GLN H 188      13.032  13.737  19.294  1.00 52.39           C  
ATOM   1428  O   GLN H 188      13.264  14.944  19.332  1.00 52.97           O  
ATOM   1429  N   MET H 189      13.887  12.855  18.737  1.00 53.38           N  
ATOM   1430  CA  MET H 189      15.135  13.311  18.199  1.00 54.63           C  
ATOM   1431  CB  MET H 189      16.346  12.600  18.825  1.00 54.93           C  
ATOM   1432  CG  MET H 189      16.482  12.843  20.331  1.00 55.67           C  
ATOM   1433  SD  MET H 189      17.917  12.040  21.105  1.00 59.94           S  
ATOM   1434  CE  MET H 189      17.353  10.335  20.847  1.00 69.28           C  
ATOM   1435  C   MET H 189      15.154  13.013  16.734  1.00 55.73           C  
ATOM   1436  O   MET H 189      15.048  11.859  16.322  1.00 55.91           O  
ATOM   1437  N   ASN H 190      15.322  14.062  15.905  1.00 55.90           N  
ATOM   1438  CA  ASN H 190      15.321  13.893  14.479  1.00 56.29           C  
ATOM   1439  CB  ASN H 190      14.239  14.730  13.773  1.00 56.54           C  
ATOM   1440  CG  ASN H 190      12.872  14.242  14.234  1.00 57.28           C  
ATOM   1441  OD1 ASN H 190      12.576  13.050  14.192  1.00 58.35           O  
ATOM   1442  ND2 ASN H 190      12.015  15.194  14.695  1.00 57.98           N  
ATOM   1443  C   ASN H 190      16.638  14.384  13.959  1.00 56.82           C  
ATOM   1444  O   ASN H 190      17.354  15.115  14.642  1.00 56.65           O  
ATOM   1445  N   SER H 191      16.996  13.970  12.725  1.00 57.88           N  
ATOM   1446  CA  SER H 191      18.202  14.416  12.081  1.00 58.15           C  
ATOM   1447  CB  SER H 191      18.165  15.905  11.693  1.00 66.37           C  
ATOM   1448  OG  SER H 191      17.148  16.137  10.730  1.00 60.29           O  
ATOM   1449  C   SER H 191      19.375  14.210  12.989  1.00 57.30           C  
ATOM   1450  O   SER H 191      20.184  15.116  13.182  1.00 61.92           O  
ATOM   1451  N   LEU H 192      19.513  12.995  13.546  1.00 56.35           N  
ATOM   1452  CA  LEU H 192      20.574  12.705  14.468  1.00 57.01           C  
ATOM   1453  CB  LEU H 192      20.410  11.337  15.150  1.00 56.42           C  
ATOM   1454  CG  LEU H 192      19.228  11.286  16.134  1.00 58.91           C  
ATOM   1455  CD1 LEU H 192      19.078   9.893  16.761  1.00 54.75           C  
ATOM   1456  CD2 LEU H 192      19.363  12.382  17.204  1.00 55.76           C  
ATOM   1457  C   LEU H 192      21.900  12.704  13.772  1.00 58.14           C  
ATOM   1458  O   LEU H 192      22.020  12.298  12.615  1.00 60.29           O  
ATOM   1459  N   ARG H 193      22.938  13.179  14.497  1.00 59.78           N  
ATOM   1460  CA  ARG H 193      24.285  13.232  14.001  0.90 60.51           C  
ATOM   1461  CB  ARG H 193      24.886  14.644  13.916  0.90 67.38           C  
ATOM   1462  CG  ARG H 193      24.214  15.573  12.909  0.90 69.63           C  
ATOM   1463  CD  ARG H 193      25.036  16.830  12.620  0.90 69.60           C  
ATOM   1464  NE  ARG H 193      25.164  17.597  13.892  0.90 67.62           N  
ATOM   1465  CZ  ARG H 193      24.289  18.606  14.172  0.90 68.19           C  
ATOM   1466  NH1 ARG H 193      23.294  18.904  13.287  0.90 70.00           N1+
ATOM   1467  NH2 ARG H 193      24.412  19.320  15.328  0.90 66.30           N  
ATOM   1468  C   ARG H 193      25.151  12.512  14.986  1.00 61.00           C  
ATOM   1469  O   ARG H 193      24.723  12.179  16.088  1.00 60.00           O  
ATOM   1470  N   ALA H 194      26.416  12.276  14.597  1.00 61.62           N  
ATOM   1471  CA  ALA H 194      27.374  11.573  15.401  1.00 62.38           C  
ATOM   1472  CB  ALA H 194      28.742  11.435  14.712  1.00 63.11           C  
ATOM   1473  C   ALA H 194      27.581  12.337  16.670  1.00 61.90           C  
ATOM   1474  O   ALA H 194      27.768  11.748  17.733  1.00 61.71           O  
ATOM   1475  N   GLU H 195      27.538  13.680  16.590  1.00 66.60           N  
ATOM   1476  CA  GLU H 195      27.768  14.526  17.727  1.00 62.08           C  
ATOM   1477  CB  GLU H 195      27.635  16.030  17.421  1.00 63.84           C  
ATOM   1478  CG  GLU H 195      28.816  16.633  16.655  1.00 72.89           C  
ATOM   1479  CD  GLU H 195      28.623  16.422  15.162  1.00 74.49           C  
ATOM   1480  OE1 GLU H 195      27.573  15.852  14.767  1.00 75.27           O  
ATOM   1481  OE2 GLU H 195      29.529  16.833  14.389  1.00 76.84           O1-
ATOM   1482  C   GLU H 195      26.752  14.211  18.782  1.00 64.53           C  
ATOM   1483  O   GLU H 195      27.021  14.363  19.971  1.00 60.01           O  
ATOM   1484  N   ASP H 196      25.548  13.791  18.363  1.00 61.21           N  
ATOM   1485  CA  ASP H 196      24.449  13.475  19.234  1.00 58.14           C  
ATOM   1486  CB  ASP H 196      23.137  13.212  18.482  1.00 56.54           C  
ATOM   1487  CG  ASP H 196      22.628  14.543  17.958  1.00 56.82           C  
ATOM   1488  OD1 ASP H 196      23.117  15.604  18.432  1.00 55.23           O  
ATOM   1489  OD2 ASP H 196      21.728  14.513  17.079  1.00 55.05           O1-
ATOM   1490  C   ASP H 196      24.726  12.258  20.072  1.00 57.70           C  
ATOM   1491  O   ASP H 196      24.033  12.025  21.060  1.00 54.04           O  
ATOM   1492  N   THR H 197      25.685  11.399  19.683  1.00 55.41           N  
ATOM   1493  CA  THR H 197      25.911  10.197  20.446  1.00 55.29           C  
ATOM   1494  CB  THR H 197      27.059   9.381  19.923  1.00 56.65           C  
ATOM   1495  OG1 THR H 197      26.820   9.014  18.571  1.00 57.13           O  
ATOM   1496  CG2 THR H 197      27.223   8.124  20.792  1.00 56.55           C  
ATOM   1497  C   THR H 197      26.211  10.549  21.874  1.00 55.31           C  
ATOM   1498  O   THR H 197      27.109  11.340  22.156  1.00 63.71           O  
ATOM   1499  N   ALA H 198      25.445   9.963  22.824  1.00 49.00           N  
ATOM   1500  CA  ALA H 198      25.680  10.253  24.212  1.00 49.57           C  
ATOM   1501  CB  ALA H 198      25.491  11.738  24.566  1.00 49.99           C  
ATOM   1502  C   ALA H 198      24.707   9.480  25.048  1.00 48.36           C  
ATOM   1503  O   ALA H 198      23.834   8.782  24.533  1.00 50.21           O  
ATOM   1504  N   VAL H 199      24.878   9.559  26.383  1.00 46.92           N  
ATOM   1505  CA  VAL H 199      23.949   8.949  27.287  1.00 49.26           C  
ATOM   1506  CB  VAL H 199      24.571   8.497  28.576  1.00 47.28           C  
ATOM   1507  CG1 VAL H 199      23.459   7.971  29.500  1.00 46.81           C  
ATOM   1508  CG2 VAL H 199      25.659   7.456  28.257  1.00 47.67           C  
ATOM   1509  C   VAL H 199      22.961  10.022  27.611  1.00 48.71           C  
ATOM   1510  O   VAL H 199      23.343  11.128  27.993  1.00 48.46           O  
ATOM   1511  N   TYR H 200      21.655   9.724  27.481  1.00 47.73           N  
ATOM   1512  CA  TYR H 200      20.667  10.740  27.706  1.00 48.59           C  
ATOM   1513  CB  TYR H 200      19.601  10.823  26.598  1.00 49.51           C  
ATOM   1514  CG  TYR H 200      20.199  11.458  25.386  1.00 48.92           C  
ATOM   1515  CD1 TYR H 200      21.080  10.778  24.575  1.00 47.77           C  
ATOM   1516  CD2 TYR H 200      19.854  12.748  25.051  1.00 48.06           C  
ATOM   1517  CE1 TYR H 200      21.613  11.383  23.460  1.00 47.38           C  
ATOM   1518  CE2 TYR H 200      20.381  13.357  23.938  1.00 51.40           C  
ATOM   1519  CZ  TYR H 200      21.264  12.673  23.139  1.00 47.01           C  
ATOM   1520  OH  TYR H 200      21.808  13.293  21.996  1.00 48.83           O  
ATOM   1521  C   TYR H 200      19.959  10.459  28.991  1.00 49.62           C  
ATOM   1522  O   TYR H 200      19.410   9.376  29.195  1.00 48.25           O  
ATOM   1523  N   TYR H 201      19.947  11.466  29.889  1.00 46.01           N  
ATOM   1524  CA  TYR H 201      19.325  11.312  31.172  1.00 49.28           C  
ATOM   1525  CB  TYR H 201      20.188  11.767  32.366  1.00 45.09           C  
ATOM   1526  CG  TYR H 201      21.457  10.991  32.481  1.00 46.87           C  
ATOM   1527  CD1 TYR H 201      21.500   9.806  33.178  1.00 47.51           C  
ATOM   1528  CD2 TYR H 201      22.613  11.459  31.899  1.00 44.99           C  
ATOM   1529  CE1 TYR H 201      22.673   9.100  33.290  1.00 47.35           C  
ATOM   1530  CE2 TYR H 201      23.790  10.757  32.008  1.00 49.40           C  
ATOM   1531  CZ  TYR H 201      23.822   9.576  32.708  1.00 48.07           C  
ATOM   1532  OH  TYR H 201      25.030   8.855  32.822  1.00 52.10           O  
ATOM   1533  C   TYR H 201      18.151  12.240  31.235  1.00 49.07           C  
ATOM   1534  O   TYR H 201      18.186  13.346  30.695  1.00 48.57           O  
ATOM   1535  N   CYS H 202      17.055  11.783  31.871  1.00 51.26           N  
ATOM   1536  CA  CYS H 202      15.957  12.660  32.149  1.00 49.68           C  
ATOM   1537  CB  CYS H 202      14.551  12.077  31.849  1.00 48.94           C  
ATOM   1538  SG  CYS H 202      14.183  10.502  32.683  1.00 60.58           S  
ATOM   1539  C   CYS H 202      16.068  12.968  33.611  1.00 50.98           C  
ATOM   1540  O   CYS H 202      16.403  12.095  34.413  1.00 52.39           O  
ATOM   1541  N   ALA H 203      15.836  14.241  33.986  1.00 50.95           N  
ATOM   1542  CA  ALA H 203      15.950  14.650  35.358  1.00 49.73           C  
ATOM   1543  CB  ALA H 203      17.203  15.491  35.650  1.00 46.42           C  
ATOM   1544  C   ALA H 203      14.763  15.500  35.672  1.00 50.02           C  
ATOM   1545  O   ALA H 203      14.136  16.066  34.780  1.00 47.34           O  
ATOM   1546  N   ARG H 204      14.433  15.610  36.972  1.00 50.33           N  
ATOM   1547  CA  ARG H 204      13.254  16.300  37.407  1.00 48.74           C  
ATOM   1548  CB  ARG H 204      12.319  15.292  38.090  1.00 53.31           C  
ATOM   1549  CG  ARG H 204      11.183  15.863  38.921  1.00 54.87           C  
ATOM   1550  CD  ARG H 204      11.248  15.386  40.371  1.00 58.21           C  
ATOM   1551  NE  ARG H 204      10.045  15.919  41.060  1.00 60.25           N  
ATOM   1552  CZ  ARG H 204       9.724  15.498  42.317  1.00 63.05           C  
ATOM   1553  NH1 ARG H 204      10.550  14.646  42.988  1.00 63.42           N1+
ATOM   1554  NH2 ARG H 204       8.559  15.915  42.890  1.00 69.84           N  
ATOM   1555  C   ARG H 204      13.611  17.399  38.372  1.00 47.95           C  
ATOM   1556  O   ARG H 204      14.625  17.340  39.065  1.00 48.70           O  
ATOM   1557  N   GLN H 205      12.777  18.466  38.389  1.00 48.24           N  
ATOM   1558  CA  GLN H 205      12.911  19.604  39.262  1.00 45.77           C  
ATOM   1559  CB  GLN H 205      13.212  20.886  38.467  1.00 46.59           C  
ATOM   1560  CG  GLN H 205      13.375  22.155  39.297  1.00 41.81           C  
ATOM   1561  CD  GLN H 205      13.407  23.314  38.310  1.00 41.96           C  
ATOM   1562  OE1 GLN H 205      12.855  24.382  38.564  1.00 59.19           O  
ATOM   1563  NE2 GLN H 205      14.063  23.095  37.140  1.00 61.43           N  
ATOM   1564  C   GLN H 205      11.555  19.796  39.897  1.00 45.90           C  
ATOM   1565  O   GLN H 205      10.593  20.145  39.218  1.00 45.78           O  
ATOM   1566  N   SER H 206      11.987  20.172  41.101  1.00 46.78           N  
ATOM   1567  CA  SER H 206      11.319  20.598  42.241  1.00 30.47           C  
ATOM   1568  CB  SER H 206      12.220  20.697  43.485  1.00 50.33           C  
ATOM   1569  OG  SER H 206      13.230  21.672  43.277  1.00  0.00           O  
ATOM   1570  C   SER H 206      10.804  21.928  41.941  1.00 45.19           C  
ATOM   1571  O   SER H 206      11.349  22.664  41.116  1.00 49.72           O  
ATOM   1572  N   SER H 207       9.717  22.236  42.648  1.00 41.81           N  
ATOM   1573  CA  SER H 207       9.041  23.466  42.498  1.00 34.13           C  
ATOM   1574  CB  SER H 207       7.649  23.499  43.152  1.00  0.00           C  
ATOM   1575  OG  SER H 207       6.780  22.587  42.495  1.00  0.00           O  
ATOM   1576  C   SER H 207       9.888  24.461  43.179  1.00 54.75           C  
ATOM   1577  O   SER H 207      11.105  24.296  43.283  1.00 59.22           O  
ATOM   1578  N   ALA H 208       9.259  25.560  43.607  1.00 49.88           N  
ATOM   1579  CA  ALA H 208      10.037  26.532  44.289  1.00 31.56           C  
ATOM   1580  CB  ALA H 208       9.459  27.955  44.198  1.00 45.92           C  
ATOM   1581  C   ALA H 208      10.056  26.136  45.726  1.00 53.42           C  
ATOM   1582  O   ALA H 208       9.013  25.987  46.364  1.00 60.07           O  
ATOM   1583  N   GLU H 209      11.270  25.929  46.261  1.00 53.50           N  
ATOM   1584  CA  GLU H 209      11.440  25.575  47.634  1.00 35.26           C  
ATOM   1585  CB  GLU H 209      12.726  24.780  47.911  1.00 54.74           C  
ATOM   1586  CG  GLU H 209      12.686  23.355  47.350  1.00 52.55           C  
ATOM   1587  CD  GLU H 209      13.991  22.665  47.728  1.00 86.59           C  
ATOM   1588  OE1 GLU H 209      14.856  23.344  48.341  1.00  0.00           O  
ATOM   1589  OE2 GLU H 209      14.138  21.453  47.414  1.00  0.00           O1-
ATOM   1590  C   GLU H 209      11.478  26.856  48.406  1.00 59.41           C  
ATOM   1591  O   GLU H 209      11.566  27.942  47.836  1.00 61.24           O  
ATOM   1592  N   ILE H 210      11.394  26.750  49.741  1.00 61.17           N  
ATOM   1593  CA  ILE H 210      11.352  27.885  50.615  1.00 43.50           C  
ATOM   1594  CB  ILE H 210      11.227  27.513  52.054  1.00 27.19           C  
ATOM   1595  CG1 ILE H 210       9.896  26.784  52.298  1.00  0.00           C  
ATOM   1596  CG2 ILE H 210      11.380  28.795  52.890  1.00  0.00           C  
ATOM   1597  CD1 ILE H 210       8.675  27.639  51.964  1.00  0.00           C  
ATOM   1598  C   ILE H 210      12.606  28.681  50.498  1.00 73.10           C  
ATOM   1599  O   ILE H 210      12.582  29.902  50.642  1.00 69.67           O  
ATOM   1600  N   GLU H 211      13.747  28.005  50.281  1.00 83.66           N  
ATOM   1601  CA  GLU H 211      15.006  28.687  50.241  1.00 58.12           C  
ATOM   1602  CB  GLU H 211      16.200  27.745  50.002  1.00 88.28           C  
ATOM   1603  CG  GLU H 211      16.591  26.921  51.231  1.00 89.24           C  
ATOM   1604  CD  GLU H 211      15.497  25.902  51.508  1.00146.32           C  
ATOM   1605  OE1 GLU H 211      15.065  25.216  50.543  1.00143.18           O  
ATOM   1606  OE2 GLU H 211      15.078  25.798  52.691  1.00150.36           O1-
ATOM   1607  C   GLU H 211      15.012  29.716  49.152  1.00 88.40           C  
ATOM   1608  O   GLU H 211      15.534  30.813  49.344  1.00 91.96           O  
ATOM   1609  N   SER H 212      14.423  29.402  47.983  1.00 86.10           N  
ATOM   1610  CA  SER H 212      14.485  30.319  46.879  1.00 55.08           C  
ATOM   1611  CB  SER H 212      14.002  29.705  45.553  1.00 77.70           C  
ATOM   1612  OG  SER H 212      12.626  29.368  45.644  1.00  0.00           O  
ATOM   1613  C   SER H 212      13.640  31.527  47.157  1.00 84.22           C  
ATOM   1614  O   SER H 212      12.716  31.489  47.968  1.00 91.28           O  
ATOM   1615  N   TRP H 213      13.993  32.671  46.527  1.00 82.39           N  
ATOM   1616  CA  TRP H 213      13.169  33.838  46.672  1.00 54.34           C  
ATOM   1617  CB  TRP H 213      13.712  34.845  47.699  1.00135.19           C  
ATOM   1618  CG  TRP H 213      13.842  34.310  49.104  1.00147.44           C  
ATOM   1619  CD2 TRP H 213      15.079  33.850  49.671  1.00151.44           C  
ATOM   1620  CD1 TRP H 213      12.900  34.194  50.084  1.00155.27           C  
ATOM   1621  NE1 TRP H 213      13.471  33.683  51.226  1.00  0.00           N  
ATOM   1622  CE2 TRP H 213      14.814  33.471  50.986  1.00156.55           C  
ATOM   1623  CE3 TRP H 213      16.335  33.759  49.141  1.00  0.00           C  
ATOM   1624  CZ2 TRP H 213      15.807  32.992  51.793  1.00  0.00           C  
ATOM   1625  CZ3 TRP H 213      17.333  33.271  49.956  1.00  0.00           C  
ATOM   1626  CH2 TRP H 213      17.073  32.895  51.258  1.00  0.00           C  
ATOM   1627  C   TRP H 213      13.205  34.554  45.355  1.00 73.69           C  
ATOM   1628  O   TRP H 213      13.365  35.774  45.322  1.00 78.50           O  
ATOM   1629  N   TYR H 214      13.054  33.821  44.232  1.00 65.03           N  
ATOM   1630  CA  TYR H 214      13.121  34.475  42.956  1.00 44.48           C  
ATOM   1631  CB  TYR H 214      14.561  34.606  42.431  1.00 70.93           C  
ATOM   1632  CG  TYR H 214      15.116  33.235  42.243  1.00 81.56           C  
ATOM   1633  CD1 TYR H 214      14.926  32.544  41.066  1.00  0.00           C  
ATOM   1634  CD2 TYR H 214      15.827  32.637  43.256  1.00  0.00           C  
ATOM   1635  CE1 TYR H 214      15.442  31.280  40.905  1.00  0.00           C  
ATOM   1636  CE2 TYR H 214      16.345  31.375  43.101  1.00  0.00           C  
ATOM   1637  CZ  TYR H 214      16.153  30.693  41.924  1.00 37.13           C  
ATOM   1638  OH  TYR H 214      16.688  29.396  41.769  1.00  0.00           O  
ATOM   1639  C   TYR H 214      12.350  33.676  41.946  1.00 63.22           C  
ATOM   1640  O   TYR H 214      11.976  32.530  42.188  1.00 59.72           O  
ATOM   1641  N   TYR H 215      12.110  34.282  40.765  1.00 56.66           N  
ATOM   1642  CA  TYR H 215      11.423  33.643  39.674  1.00 36.33           C  
ATOM   1643  CB  TYR H 215      10.643  34.652  38.814  1.00 84.41           C  
ATOM   1644  CG  TYR H 215      10.318  34.019  37.505  1.00  0.00           C  
ATOM   1645  CD1 TYR H 215       9.214  33.214  37.352  1.00 90.36           C  
ATOM   1646  CD2 TYR H 215      11.135  34.244  36.420  1.00  0.00           C  
ATOM   1647  CE1 TYR H 215       8.934  32.642  36.132  1.00  0.00           C  
ATOM   1648  CE2 TYR H 215      10.862  33.677  35.200  1.00  0.00           C  
ATOM   1649  CZ  TYR H 215       9.758  32.872  35.055  1.00  0.00           C  
ATOM   1650  OH  TYR H 215       9.470  32.286  33.804  1.00  0.00           O  
ATOM   1651  C   TYR H 215      12.459  33.023  38.799  1.00 53.27           C  
ATOM   1652  O   TYR H 215      13.394  33.687  38.348  1.00 53.46           O  
ATOM   1653  N   TYR H 216      12.283  31.716  38.524  1.00 50.73           N  
ATOM   1654  CA  TYR H 216      13.275  30.965  37.819  1.00 34.41           C  
ATOM   1655  CB  TYR H 216      13.846  29.830  38.712  1.00 48.37           C  
ATOM   1656  CG  TYR H 216      12.734  28.831  38.896  1.00 49.58           C  
ATOM   1657  CD1 TYR H 216      11.726  29.030  39.803  1.00 52.90           C  
ATOM   1658  CD2 TYR H 216      12.648  27.702  38.116  1.00 51.44           C  
ATOM   1659  CE1 TYR H 216      10.703  28.118  39.935  1.00 10.85           C  
ATOM   1660  CE2 TYR H 216      11.631  26.789  38.237  1.00 12.66           C  
ATOM   1661  CZ  TYR H 216      10.647  26.992  39.157  1.00  9.60           C  
ATOM   1662  OH  TYR H 216       9.594  26.065  39.301  1.00  0.00           O  
ATOM   1663  C   TYR H 216      12.632  30.245  36.671  1.00 50.62           C  
ATOM   1664  O   TYR H 216      11.462  29.863  36.730  1.00 55.85           O  
ATOM   1665  N   SER H 217      13.388  30.066  35.571  1.00 45.90           N  
ATOM   1666  CA  SER H 217      12.930  29.203  34.524  1.00 30.97           C  
ATOM   1667  CB  SER H 217      13.732  29.366  33.220  1.00 48.57           C  
ATOM   1668  OG  SER H 217      15.082  28.971  33.413  1.00  0.00           O  
ATOM   1669  C   SER H 217      13.112  27.790  35.014  1.00 49.87           C  
ATOM   1670  O   SER H 217      12.296  26.910  34.745  1.00 52.72           O  
ATOM   1671  N   GLY H 218      14.207  27.541  35.763  1.00 50.94           N  
ATOM   1672  CA  GLY H 218      14.489  26.233  36.287  1.00 32.26           C  
ATOM   1673  C   GLY H 218      15.234  26.425  37.571  1.00 46.94           C  
ATOM   1674  O   GLY H 218      15.791  27.485  37.835  1.00 50.69           O  
ATOM   1675  N   GLU H 219      15.247  25.393  38.423  1.00 44.02           N  
ATOM   1676  CA  GLU H 219      15.841  25.501  39.712  1.00 30.11           C  
ATOM   1677  CB  GLU H 219      14.785  25.464  40.822  1.00 42.06           C  
ATOM   1678  CG  GLU H 219      13.766  26.600  40.717  1.00 44.90           C  
ATOM   1679  CD  GLU H 219      12.790  26.432  41.866  1.00 17.30           C  
ATOM   1680  OE1 GLU H 219      13.226  26.597  43.035  1.00 15.46           O  
ATOM   1681  OE2 GLU H 219      11.597  26.131  41.596  1.00 15.55           O1-
ATOM   1682  C   GLU H 219      16.727  24.316  39.915  1.00 48.76           C  
ATOM   1683  O   GLU H 219      17.205  24.078  41.024  1.00 50.63           O  
ATOM   1684  N   ALA H 220      16.957  23.551  38.831  1.00 49.26           N  
ATOM   1685  CA  ALA H 220      17.839  22.417  38.830  1.00 30.58           C  
ATOM   1686  CB  ALA H 220      19.064  22.528  39.756  1.00  0.00           C  
ATOM   1687  C   ALA H 220      17.103  21.163  39.166  1.00 44.45           C  
ATOM   1688  O   ALA H 220      16.031  21.183  39.772  1.00 48.65           O  
ATOM   1689  N   MET H 221      17.721  20.035  38.759  1.00 43.71           N  
ATOM   1690  CA  MET H 221      17.224  18.694  38.881  1.00 31.28           C  
ATOM   1691  CB  MET H 221      17.912  17.731  37.903  1.00 44.95           C  
ATOM   1692  CG  MET H 221      17.917  18.226  36.458  1.00 43.40           C  
ATOM   1693  SD  MET H 221      19.098  19.571  36.149  1.00  0.00           S  
ATOM   1694  CE  MET H 221      18.962  19.480  34.341  1.00  0.00           C  
ATOM   1695  C   MET H 221      17.520  18.170  40.263  1.00 49.29           C  
ATOM   1696  O   MET H 221      18.467  18.610  40.917  1.00 54.12           O  
ATOM   1697  N   ASP H 222      16.689  17.214  40.747  1.00 45.69           N  
ATOM   1698  CA  ASP H 222      16.914  16.583  42.024  1.00 31.01           C  
ATOM   1699  CB  ASP H 222      15.792  16.868  43.054  1.00 48.31           C  
ATOM   1700  CG  ASP H 222      14.431  16.352  42.592  1.00 55.17           C  
ATOM   1701  OD1 ASP H 222      14.217  16.229  41.358  1.00 57.67           O  
ATOM   1702  OD2 ASP H 222      13.582  16.084  43.486  1.00 54.76           O1-
ATOM   1703  C   ASP H 222      17.042  15.085  41.831  1.00 51.90           C  
ATOM   1704  O   ASP H 222      17.941  14.455  42.388  1.00 62.73           O  
ATOM   1705  N   TYR H 223      16.149  14.481  41.015  1.00 50.15           N  
ATOM   1706  CA  TYR H 223      16.116  13.076  40.699  1.00 50.09           C  
ATOM   1707  CB  TYR H 223      14.736  12.416  40.901  1.00 52.70           C  
ATOM   1708  CG  TYR H 223      14.434  12.349  42.361  1.00 53.73           C  
ATOM   1709  CD1 TYR H 223      13.805  13.388  43.006  1.00 56.06           C  
ATOM   1710  CD2 TYR H 223      14.781  11.236  43.091  1.00 54.74           C  
ATOM   1711  CE1 TYR H 223      13.530  13.316  44.353  1.00 58.53           C  
ATOM   1712  CE2 TYR H 223      14.511  11.154  44.438  1.00 55.90           C  
ATOM   1713  CZ  TYR H 223      13.881  12.197  45.072  1.00 59.75           C  
ATOM   1714  OH  TYR H 223      13.601  12.121  46.455  1.00 63.74           O  
ATOM   1715  C   TYR H 223      16.491  12.873  39.263  1.00 53.74           C  
ATOM   1716  O   TYR H 223      16.074  13.626  38.386  1.00 50.54           O  
ATOM   1717  N   TRP H 224      17.288  11.816  38.995  1.00 52.17           N  
ATOM   1718  CA  TRP H 224      17.762  11.543  37.664  1.00 48.07           C  
ATOM   1719  CB  TRP H 224      19.288  11.680  37.540  1.00 46.40           C  
ATOM   1720  CG  TRP H 224      19.805  13.081  37.735  1.00 46.19           C  
ATOM   1721  CD2 TRP H 224      20.483  13.846  36.726  1.00 44.68           C  
ATOM   1722  CD1 TRP H 224      19.777  13.858  38.856  1.00 44.75           C  
ATOM   1723  NE1 TRP H 224      20.382  15.065  38.607  1.00 54.85           N  
ATOM   1724  CE2 TRP H 224      20.825  15.071  37.300  1.00 44.53           C  
ATOM   1725  CE3 TRP H 224      20.801  13.550  35.432  1.00 44.61           C  
ATOM   1726  CZ2 TRP H 224      21.491  16.023  36.581  1.00 47.22           C  
ATOM   1727  CZ3 TRP H 224      21.467  14.516  34.710  1.00 45.31           C  
ATOM   1728  CH2 TRP H 224      21.805  15.729  35.272  1.00 43.89           C  
ATOM   1729  C   TRP H 224      17.458  10.120  37.314  1.00 50.49           C  
ATOM   1730  O   TRP H 224      17.360   9.254  38.181  1.00 53.09           O  
ATOM   1731  N   GLY H 225      17.289   9.850  36.004  1.00 51.23           N  
ATOM   1732  CA  GLY H 225      17.062   8.510  35.545  1.00 53.03           C  
ATOM   1733  C   GLY H 225      18.405   7.864  35.376  1.00 50.60           C  
ATOM   1734  O   GLY H 225      19.436   8.523  35.481  1.00 50.85           O  
ATOM   1735  N   GLN H 226      18.414   6.546  35.090  1.00 52.57           N  
ATOM   1736  CA  GLN H 226      19.618   5.776  34.929  1.00 54.39           C  
ATOM   1737  CB  GLN H 226      19.364   4.279  34.682  1.00 56.03           C  
ATOM   1738  CG  GLN H 226      18.462   3.607  35.714  1.00 66.86           C  
ATOM   1739  CD  GLN H 226      17.052   3.628  35.144  1.00 68.57           C  
ATOM   1740  OE1 GLN H 226      16.108   4.078  35.792  1.00 65.68           O  
ATOM   1741  NE2 GLN H 226      16.902   3.116  33.893  1.00 68.00           N  
ATOM   1742  C   GLN H 226      20.334   6.251  33.706  1.00 54.55           C  
ATOM   1743  O   GLN H 226      21.563   6.258  33.658  1.00 55.00           O  
ATOM   1744  N   GLY H 227      19.571   6.619  32.661  1.00 54.76           N  
ATOM   1745  CA  GLY H 227      20.158   7.095  31.441  1.00 54.45           C  
ATOM   1746  C   GLY H 227      20.060   6.025  30.398  1.00 56.83           C  
ATOM   1747  O   GLY H 227      20.111   4.833  30.696  1.00 53.86           O  
ATOM   1748  N   THR H 228      19.913   6.449  29.126  1.00 57.89           N  
ATOM   1749  CA  THR H 228      19.822   5.536  28.023  1.00 59.34           C  
ATOM   1750  CB  THR H 228      18.483   5.598  27.343  1.00 62.86           C  
ATOM   1751  OG1 THR H 228      18.351   4.552  26.394  1.00 63.83           O  
ATOM   1752  CG2 THR H 228      18.328   6.969  26.670  1.00 54.81           C  
ATOM   1753  C   THR H 228      20.885   5.931  27.039  1.00 57.43           C  
ATOM   1754  O   THR H 228      21.133   7.117  26.829  1.00 54.85           O  
ATOM   1755  N   LEU H 229      21.545   4.943  26.402  1.00 57.41           N  
ATOM   1756  CA  LEU H 229      22.638   5.276  25.531  1.00 52.45           C  
ATOM   1757  CB  LEU H 229      23.768   4.222  25.566  1.00 53.13           C  
ATOM   1758  CG  LEU H 229      25.118   4.645  24.938  1.00 57.09           C  
ATOM   1759  CD1 LEU H 229      26.132   3.497  25.004  1.00 53.45           C  
ATOM   1760  CD2 LEU H 229      24.986   5.205  23.518  1.00 53.35           C  
ATOM   1761  C   LEU H 229      22.121   5.362  24.127  1.00 54.26           C  
ATOM   1762  O   LEU H 229      21.438   4.463  23.639  1.00 51.89           O  
ATOM   1763  N   VAL H 230      22.437   6.479  23.441  1.00 51.03           N  
ATOM   1764  CA  VAL H 230      22.055   6.638  22.068  1.00 51.87           C  
ATOM   1765  CB  VAL H 230      21.294   7.905  21.795  1.00 51.88           C  
ATOM   1766  CG1 VAL H 230      21.029   8.006  20.284  1.00 52.28           C  
ATOM   1767  CG2 VAL H 230      20.014   7.909  22.648  1.00 52.38           C  
ATOM   1768  C   VAL H 230      23.323   6.698  21.273  1.00 56.19           C  
ATOM   1769  O   VAL H 230      24.190   7.534  21.530  1.00 54.56           O  
ATOM   1770  N   THR H 231      23.466   5.798  20.279  1.00 54.68           N  
ATOM   1771  CA  THR H 231      24.659   5.786  19.483  1.00 53.10           C  
ATOM   1772  CB  THR H 231      25.366   4.459  19.484  1.00 54.07           C  
ATOM   1773  OG1 THR H 231      25.730   4.094  20.806  1.00 55.80           O  
ATOM   1774  CG2 THR H 231      26.619   4.561  18.600  1.00 55.86           C  
ATOM   1775  C   THR H 231      24.262   6.049  18.067  1.00 54.24           C  
ATOM   1776  O   THR H 231      23.435   5.334  17.505  1.00 54.66           O  
ATOM   1777  N   VAL H 232      24.848   7.091  17.446  1.00 56.72           N  
ATOM   1778  CA  VAL H 232      24.505   7.365  16.082  1.00 55.73           C  
ATOM   1779  CB  VAL H 232      24.270   8.818  15.800  1.00 57.48           C  
ATOM   1780  CG1 VAL H 232      24.010   8.987  14.294  1.00 55.90           C  
ATOM   1781  CG2 VAL H 232      23.118   9.310  16.691  1.00 54.90           C  
ATOM   1782  C   VAL H 232      25.658   6.935  15.236  1.00 63.45           C  
ATOM   1783  O   VAL H 232      26.711   7.573  15.234  1.00 61.81           O  
ATOM   1784  N   SER H 233      25.479   5.839  14.473  1.00 58.84           N  
ATOM   1785  CA  SER H 233      26.543   5.355  13.645  1.00 63.40           C  
ATOM   1786  CB  SER H 233      27.364   4.228  14.295  1.00 64.76           C  
ATOM   1787  OG  SER H 233      28.395   3.803  13.416  1.00 64.72           O  
ATOM   1788  C   SER H 233      25.943   4.792  12.395  1.00 64.03           C  
ATOM   1789  O   SER H 233      24.787   4.374  12.380  1.00 64.65           O  
ATOM   1790  N   SER H 234      26.736   4.772  11.307  1.00 66.34           N  
ATOM   1791  CA  SER H 234      26.255   4.268  10.055  1.00 67.89           C  
ATOM   1792  CB  SER H 234      27.103   4.727   8.856  1.00 66.52           C  
ATOM   1793  OG  SER H 234      28.421   4.212   8.961  1.00 74.11           O  
ATOM   1794  C   SER H 234      26.289   2.748  10.101  1.00 65.66           C  
ATOM   1795  O   SER H 234      27.408   2.179  10.199  1.00 67.19           O  
ATOM   1796  OXT SER H 234      25.190   2.136  10.030  1.00  0.00           O1-
TER    1797      SER H 234 
CONECT  162  659
CONECT  659  162
CONECT  958 1538
CONECT 1538  958
END
