# Supplementary material for: Fully automated antibody structure prediction using BIOVIA tools: Validation study
Source: PLoS One. 2017 May 18;12(5):e0177923. doi: 10.1371/journal.pone.0177923 (PMC5436848; doi:10.1371/journal.pone.0177923)
Supplement: S2 Dataset — Predicted structures using the Top5 framework method, Chothia CDR definition with canonical filtering and generating 50 models. These were used in the comparison against predictions using no filtering. (ZIP) [file pone.0177923.s004.zip › 4NP4_LH_FV_FinalModel.pdb]

REMARK   Accelrys Discovery Studio PDB file
REMARK   Created:  2015-04-10T06:35:07Z
SSBOND   1 CYS L   23    CYS L   89                                     
SSBOND   2 CYS H  130    CYS H  204                                     
ATOM      1  N   GLU L   1      25.805  31.478  25.947  1.00 55.48           N1+
ATOM      2  CA  GLU L   1      25.126  31.652  27.246  1.00 51.13           C  
ATOM      3  CB  GLU L   1      24.454  30.349  27.715  1.00 50.29           C  
ATOM      4  CG  GLU L   1      23.373  29.798  26.787  1.00 56.40           C  
ATOM      5  CD  GLU L   1      24.036  28.812  25.837  1.00 59.44           C  
ATOM      6  OE1 GLU L   1      25.292  28.833  25.743  1.00 58.22           O  
ATOM      7  OE2 GLU L   1      23.297  28.021  25.194  1.00 59.06           O1-
ATOM      8  C   GLU L   1      26.144  31.970  28.281  1.00 45.63           C  
ATOM      9  O   GLU L   1      27.173  32.581  28.002  1.00 47.97           O  
ATOM     10  N   ILE L   2      25.858  31.535  29.521  1.00 35.40           N  
ATOM     11  CA  ILE L   2      26.742  31.743  30.623  1.00 33.14           C  
ATOM     12  CB  ILE L   2      26.042  31.751  31.951  1.00 33.71           C  
ATOM     13  CG1 ILE L   2      25.030  32.905  32.034  1.00 35.84           C  
ATOM     14  CG2 ILE L   2      27.118  31.787  33.049  1.00 33.59           C  
ATOM     15  CD1 ILE L   2      25.671  34.284  31.956  1.00 33.29           C  
ATOM     16  C   ILE L   2      27.673  30.576  30.638  1.00 33.57           C  
ATOM     17  O   ILE L   2      27.242  29.422  30.614  1.00 35.43           O  
ATOM     18  N   VAL L   3      28.989  30.853  30.668  1.00 29.09           N  
ATOM     19  CA  VAL L   3      29.923  29.771  30.672  1.00 30.14           C  
ATOM     20  CB  VAL L   3      31.146  30.032  29.843  1.00 33.97           C  
ATOM     21  CG1 VAL L   3      32.094  28.830  29.987  1.00 29.22           C  
ATOM     22  CG2 VAL L   3      30.705  30.306  28.395  1.00 29.53           C  
ATOM     23  C   VAL L   3      30.372  29.560  32.080  1.00 31.62           C  
ATOM     24  O   VAL L   3      30.693  30.507  32.796  1.00 29.71           O  
ATOM     25  N   LEU L   4      30.384  28.287  32.519  1.00 26.42           N  
ATOM     26  CA  LEU L   4      30.806  27.974  33.854  1.00 26.11           C  
ATOM     27  CB  LEU L   4      29.888  26.969  34.571  1.00 25.25           C  
ATOM     28  CG  LEU L   4      28.445  27.458  34.782  1.00 28.02           C  
ATOM     29  CD1 LEU L   4      27.603  26.395  35.507  1.00 27.57           C  
ATOM     30  CD2 LEU L   4      28.410  28.827  35.482  1.00 33.37           C  
ATOM     31  C   LEU L   4      32.144  27.313  33.735  1.00 28.86           C  
ATOM     32  O   LEU L   4      32.306  26.368  32.964  1.00 29.42           O  
ATOM     33  N   THR L   5      33.142  27.801  34.498  1.00 26.67           N  
ATOM     34  CA  THR L   5      34.448  27.213  34.428  1.00 27.05           C  
ATOM     35  CB  THR L   5      35.510  28.188  34.012  1.00 30.31           C  
ATOM     36  OG1 THR L   5      35.188  28.751  32.749  1.00 35.57           O  
ATOM     37  CG2 THR L   5      36.857  27.449  33.926  1.00 32.83           C  
ATOM     38  C   THR L   5      34.804  26.719  35.794  1.00 26.60           C  
ATOM     39  O   THR L   5      34.754  27.465  36.772  1.00 29.12           O  
ATOM     40  N   GLN L   6      35.191  25.432  35.900  1.00 23.28           N  
ATOM     41  CA  GLN L   6      35.529  24.912  37.192  1.00 23.20           C  
ATOM     42  CB  GLN L   6      34.840  23.581  37.536  1.00 25.69           C  
ATOM     43  CG  GLN L   6      33.328  23.725  37.725  1.00 24.98           C  
ATOM     44  CD  GLN L   6      32.758  22.368  38.111  1.00 23.57           C  
ATOM     45  OE1 GLN L   6      31.999  21.757  37.360  1.00 26.51           O  
ATOM     46  NE2 GLN L   6      33.134  21.880  39.322  1.00 22.14           N  
ATOM     47  C   GLN L   6      37.010  24.715  37.267  1.00 27.16           C  
ATOM     48  O   GLN L   6      37.700  24.602  36.257  1.00 28.00           O  
ATOM     49  N   SER L   7      37.551  24.738  38.499  0.90 25.41           N  
ATOM     50  CA  SER L   7      38.953  24.502  38.682  0.90 29.42           C  
ATOM     51  CB  SER L   7      39.788  25.796  38.701  0.90 36.45           C  
ATOM     52  OG  SER L   7      39.371  26.636  39.767  0.90 42.81           O  
ATOM     53  C   SER L   7      39.113  23.848  40.017  0.90 29.03           C  
ATOM     54  O   SER L   7      38.343  24.128  40.936  0.90 28.28           O  
ATOM     55  N   PRO L   8      40.065  22.965  40.167  1.00 27.03           N  
ATOM     56  CA  PRO L   8      40.928  22.532  39.102  1.00 28.43           C  
ATOM     57  CD  PRO L   8      40.647  22.717  41.478  1.00 27.54           C  
ATOM     58  CB  PRO L   8      42.200  22.013  39.771  1.00 27.53           C  
ATOM     59  CG  PRO L   8      41.771  21.704  41.216  1.00 28.12           C  
ATOM     60  C   PRO L   8      40.202  21.465  38.344  1.00 27.65           C  
ATOM     61  O   PRO L   8      39.129  21.054  38.783  1.00 28.59           O  
ATOM     62  N   GLY L   9      40.746  21.029  37.191  1.00 25.54           N  
ATOM     63  CA  GLY L   9      40.132  19.979  36.435  1.00 27.64           C  
ATOM     64  C   GLY L   9      40.172  18.723  37.246  1.00 24.98           C  
ATOM     65  O   GLY L   9      39.215  17.951  37.258  1.00 24.19           O  
ATOM     66  N   THR L  10      41.307  18.462  37.924  1.00 23.79           N  
ATOM     67  CA  THR L  10      41.411  17.277  38.729  1.00 23.72           C  
ATOM     68  CB  THR L  10      42.185  16.173  38.066  1.00 27.74           C  
ATOM     69  OG1 THR L  10      41.569  15.802  36.840  1.00 28.10           O  
ATOM     70  CG2 THR L  10      42.250  14.967  39.016  1.00 19.26           C  
ATOM     71  C   THR L  10      42.168  17.635  39.967  1.00 25.16           C  
ATOM     72  O   THR L  10      43.023  18.519  39.953  1.00 25.56           O  
ATOM     73  N   LEU L  11      41.852  16.964  41.091  1.00 21.71           N  
ATOM     74  CA  LEU L  11      42.596  17.210  42.290  1.00 22.41           C  
ATOM     75  CB  LEU L  11      41.931  18.228  43.238  1.00 25.07           C  
ATOM     76  CG  LEU L  11      40.486  17.904  43.655  1.00 26.52           C  
ATOM     77  CD1 LEU L  11      40.412  16.679  44.575  1.00 27.18           C  
ATOM     78  CD2 LEU L  11      39.801  19.140  44.261  1.00 28.51           C  
ATOM     79  C   LEU L  11      42.769  15.907  42.999  1.00 26.07           C  
ATOM     80  O   LEU L  11      41.901  15.037  42.947  1.00 25.04           O  
ATOM     81  N   SER L  12      43.919  15.732  43.677  1.00 22.83           N  
ATOM     82  CA  SER L  12      44.156  14.511  44.386  1.00 22.16           C  
ATOM     83  CB  SER L  12      45.502  13.863  44.026  1.00 23.50           C  
ATOM     84  OG  SER L  12      45.509  13.495  42.655  1.00 29.03           O  
ATOM     85  C   SER L  12      44.181  14.853  45.840  1.00 22.93           C  
ATOM     86  O   SER L  12      44.884  15.772  46.259  1.00 26.08           O  
ATOM     87  N   LEU L  13      43.387  14.122  46.651  1.00 21.88           N  
ATOM     88  CA  LEU L  13      43.342  14.407  48.057  1.00 22.84           C  
ATOM     89  CB  LEU L  13      42.144  15.284  48.458  1.00 23.34           C  
ATOM     90  CG  LEU L  13      42.230  16.707  47.873  1.00 43.19           C  
ATOM     91  CD1 LEU L  13      41.026  17.564  48.289  1.00 44.21           C  
ATOM     92  CD2 LEU L  13      43.574  17.371  48.219  1.00 44.39           C  
ATOM     93  C   LEU L  13      43.260  13.116  48.804  1.00 23.09           C  
ATOM     94  O   LEU L  13      42.945  12.071  48.241  1.00 24.19           O  
ATOM     95  N   SER L  14      43.578  13.160  50.113  1.00 22.70           N  
ATOM     96  CA  SER L  14      43.528  11.972  50.914  1.00 24.21           C  
ATOM     97  CB  SER L  14      44.723  11.815  51.867  1.00 28.25           C  
ATOM     98  OG  SER L  14      45.919  11.649  51.120  1.00 34.22           O  
ATOM     99  C   SER L  14      42.293  12.039  51.747  1.00 24.60           C  
ATOM    100  O   SER L  14      41.693  13.098  51.920  1.00 24.35           O  
ATOM    101  N   PRO L  15      41.887  10.914  52.263  1.00 24.48           N  
ATOM    102  CA  PRO L  15      40.707  10.912  53.070  1.00 24.18           C  
ATOM    103  CD  PRO L  15      42.087   9.644  51.584  1.00 30.48           C  
ATOM    104  CB  PRO L  15      40.344   9.445  53.275  1.00 26.05           C  
ATOM    105  CG  PRO L  15      40.898   8.763  52.009  1.00 33.36           C  
ATOM    106  C   PRO L  15      40.955  11.682  54.321  1.00 24.87           C  
ATOM    107  O   PRO L  15      42.056  11.608  54.866  1.00 25.04           O  
ATOM    108  N   GLY L  16      39.939  12.431  54.783  1.00 22.63           N  
ATOM    109  CA  GLY L  16      40.062  13.198  55.983  1.00 23.02           C  
ATOM    110  C   GLY L  16      40.447  14.608  55.646  1.00 24.53           C  
ATOM    111  O   GLY L  16      40.381  15.485  56.507  1.00 25.93           O  
ATOM    112  N   GLU L  17      40.849  14.882  54.389  1.00 24.00           N  
ATOM    113  CA  GLU L  17      41.273  16.217  54.065  1.00 23.05           C  
ATOM    114  CB  GLU L  17      42.327  16.298  52.952  1.00 23.98           C  
ATOM    115  CG  GLU L  17      43.696  15.775  53.385  1.00 28.86           C  
ATOM    116  CD  GLU L  17      44.694  16.194  52.321  1.00 51.71           C  
ATOM    117  OE1 GLU L  17      44.339  16.132  51.114  1.00 59.10           O  
ATOM    118  OE2 GLU L  17      45.827  16.589  52.701  1.00 47.03           O1-
ATOM    119  C   GLU L  17      40.108  17.067  53.666  1.00 25.15           C  
ATOM    120  O   GLU L  17      39.012  16.576  53.402  1.00 25.83           O  
ATOM    121  N   ARG L  18      40.334  18.398  53.648  1.00 25.60           N  
ATOM    122  CA  ARG L  18      39.328  19.352  53.272  1.00 24.04           C  
ATOM    123  CB  ARG L  18      39.441  20.664  54.072  1.00 26.76           C  
ATOM    124  CG  ARG L  18      38.411  21.751  53.742  1.00 28.98           C  
ATOM    125  CD  ARG L  18      38.714  23.066  54.471  1.00 37.23           C  
ATOM    126  NE  ARG L  18      37.692  24.079  54.083  1.00 49.41           N  
ATOM    127  CZ  ARG L  18      36.553  24.234  54.821  1.00 57.53           C  
ATOM    128  NH1 ARG L  18      36.322  23.431  55.900  1.00 55.84           N1+
ATOM    129  NH2 ARG L  18      35.653  25.204  54.487  1.00 54.86           N  
ATOM    130  C   ARG L  18      39.579  19.670  51.830  1.00 26.78           C  
ATOM    131  O   ARG L  18      40.698  20.012  51.456  1.00 31.67           O  
ATOM    132  N   ALA L  19      38.537  19.552  50.979  1.00 24.10           N  
ATOM    133  CA  ALA L  19      38.730  19.797  49.579  1.00 23.91           C  
ATOM    134  CB  ALA L  19      38.294  18.626  48.687  1.00 24.19           C  
ATOM    135  C   ALA L  19      37.895  20.969  49.180  1.00 25.81           C  
ATOM    136  O   ALA L  19      36.763  21.124  49.637  1.00 25.16           O  
ATOM    137  N   THR L  20      38.455  21.835  48.311  1.00 23.82           N  
ATOM    138  CA  THR L  20      37.725  22.982  47.863  1.00 24.76           C  
ATOM    139  CB  THR L  20      38.339  24.275  48.310  1.00 31.14           C  
ATOM    140  OG1 THR L  20      38.435  24.309  49.725  1.00 38.45           O  
ATOM    141  CG2 THR L  20      37.453  25.432  47.826  1.00 35.71           C  
ATOM    142  C   THR L  20      37.734  22.976  46.363  1.00 27.88           C  
ATOM    143  O   THR L  20      38.789  22.879  45.738  1.00 27.57           O  
ATOM    144  N   LEU L  21      36.536  23.073  45.749  1.00 22.93           N  
ATOM    145  CA  LEU L  21      36.427  23.108  44.317  1.00 21.05           C  
ATOM    146  CB  LEU L  21      35.484  22.033  43.746  1.00 23.82           C  
ATOM    147  CG  LEU L  21      35.921  20.585  44.045  1.00 23.15           C  
ATOM    148  CD1 LEU L  21      35.891  20.294  45.553  1.00 30.20           C  
ATOM    149  CD2 LEU L  21      35.097  19.570  43.235  1.00 22.45           C  
ATOM    150  C   LEU L  21      35.818  24.433  43.969  1.00 24.66           C  
ATOM    151  O   LEU L  21      34.920  24.902  44.666  1.00 24.90           O  
ATOM    152  N   SER L  22      36.281  25.069  42.871  1.00 23.94           N  
ATOM    153  CA  SER L  22      35.762  26.367  42.526  1.00 24.76           C  
ATOM    154  CB  SER L  22      36.829  27.453  42.304  1.00 30.39           C  
ATOM    155  OG  SER L  22      37.407  27.856  43.533  1.00 34.83           O  
ATOM    156  C   SER L  22      34.997  26.305  41.240  1.00 26.06           C  
ATOM    157  O   SER L  22      35.263  25.474  40.371  1.00 23.72           O  
ATOM    158  N   CYS L  23      33.998  27.205  41.111  0.90 24.59           N  
ATOM    159  CA  CYS L  23      33.200  27.331  39.921  0.90 25.06           C  
ATOM    160  CB  CYS L  23      31.788  26.700  40.064  0.90 28.76           C  
ATOM    161  SG  CYS L  23      30.733  26.829  38.582  0.90 45.27           S  
ATOM    162  C   CYS L  23      33.057  28.801  39.653  0.90 28.15           C  
ATOM    163  O   CYS L  23      32.622  29.562  40.518  0.90 29.21           O  
ATOM    164  N   ARG L  24      33.435  29.244  38.435  1.00 25.32           N  
ATOM    165  CA  ARG L  24      33.366  30.642  38.114  1.00 27.69           C  
ATOM    166  CB  ARG L  24      34.731  31.226  37.714  1.00 32.62           C  
ATOM    167  CG  ARG L  24      34.706  32.722  37.406  1.00 44.86           C  
ATOM    168  CD  ARG L  24      36.087  33.294  37.086  1.00 55.73           C  
ATOM    169  NE  ARG L  24      36.511  32.719  35.779  1.00 65.56           N  
ATOM    170  CZ  ARG L  24      37.200  31.542  35.742  1.00 73.20           C  
ATOM    171  NH1 ARG L  24      37.527  30.907  36.905  1.00 70.41           N1+
ATOM    172  NH2 ARG L  24      37.561  30.999  34.545  1.00 72.99           N  
ATOM    173  C   ARG L  24      32.428  30.807  36.958  1.00 29.72           C  
ATOM    174  O   ARG L  24      32.393  29.983  36.048  1.00 30.34           O  
ATOM    175  N   ALA L  25      31.629  31.896  36.979  1.00 26.48           N  
ATOM    176  CA  ALA L  25      30.677  32.155  35.937  1.00 26.61           C  
ATOM    177  CB  ALA L  25      29.283  32.538  36.463  1.00 27.78           C  
ATOM    178  C   ALA L  25      31.188  33.311  35.133  1.00 29.27           C  
ATOM    179  O   ALA L  25      31.803  34.235  35.661  1.00 33.20           O  
ATOM    180  N   SER L  26      30.965  33.287  33.805  1.00 40.71           N  
ATOM    181  CA  SER L  26      31.434  34.340  32.942  1.00 41.25           C  
ATOM    182  CB  SER L  26      31.209  34.029  31.453  1.00 40.11           C  
ATOM    183  OG  SER L  26      29.821  33.920  31.178  1.00 42.18           O  
ATOM    184  C   SER L  26      30.696  35.602  33.266  1.00 42.16           C  
ATOM    185  O   SER L  26      31.219  36.700  33.068  1.00 42.48           O  
ATOM    186  N   GLN L  27      29.448  35.473  33.756  1.00 40.96           N  
ATOM    187  CA  GLN L  27      28.647  36.612  34.110  1.00 43.60           C  
ATOM    188  CB  GLN L  27      27.456  36.839  33.167  1.00 45.89           C  
ATOM    189  CG  GLN L  27      27.866  37.173  31.732  1.00 47.73           C  
ATOM    190  CD  GLN L  27      26.601  37.265  30.893  1.00 50.91           C  
ATOM    191  OE1 GLN L  27      25.502  36.988  31.372  1.00 55.76           O  
ATOM    192  NE2 GLN L  27      26.756  37.653  29.599  1.00 52.49           N  
ATOM    193  C   GLN L  27      28.069  36.314  35.456  1.00 45.74           C  
ATOM    194  O   GLN L  27      28.155  35.187  35.939  1.00 41.22           O  
ATOM    195  N   SER L  28      27.458  37.325  36.102  1.00 43.73           N  
ATOM    196  CA  SER L  28      26.930  37.135  37.420  1.00 46.50           C  
ATOM    197  CB  SER L  28      26.476  38.447  38.083  1.00 52.19           C  
ATOM    198  OG  SER L  28      26.057  38.204  39.416  1.00 56.92           O  
ATOM    199  C   SER L  28      25.752  36.209  37.341  1.00 44.45           C  
ATOM    200  O   SER L  28      24.956  36.268  36.405  1.00 43.47           O  
ATOM    201  N   VAL L  29      25.634  35.318  38.348  1.00 42.47           N  
ATOM    202  CA  VAL L  29      24.571  34.355  38.436  1.00 39.36           C  
ATOM    203  CB  VAL L  29      25.062  32.939  38.608  1.00 38.68           C  
ATOM    204  CG1 VAL L  29      23.860  32.004  38.817  1.00 39.87           C  
ATOM    205  CG2 VAL L  29      25.944  32.562  37.410  1.00 38.87           C  
ATOM    206  C   VAL L  29      23.834  34.675  39.694  1.00 41.62           C  
ATOM    207  O   VAL L  29      24.445  35.064  40.687  1.00 42.23           O  
ATOM    208  N   SER L  30      22.494  34.549  39.695  1.00 41.19           N  
ATOM    209  CA  SER L  30      21.821  34.777  40.940  1.00 45.26           C  
ATOM    210  CB  SER L  30      20.288  34.824  40.836  1.00 49.00           C  
ATOM    211  OG  SER L  30      19.726  35.054  42.119  1.00 53.42           O  
ATOM    212  C   SER L  30      22.194  33.620  41.815  1.00 42.08           C  
ATOM    213  O   SER L  30      22.288  32.487  41.346  1.00 40.73           O  
ATOM    214  N   SER L  31      22.408  33.874  43.118  1.00 40.05           N  
ATOM    215  CA  SER L  31      22.866  32.838  44.005  1.00 40.71           C  
ATOM    216  CB  SER L  31      23.177  33.351  45.419  1.00 42.95           C  
ATOM    217  OG  SER L  31      24.321  34.192  45.383  1.00 49.22           O  
ATOM    218  C   SER L  31      21.816  31.788  44.116  1.00 38.73           C  
ATOM    219  O   SER L  31      22.114  30.599  44.214  1.00 37.98           O  
ATOM    220  N   SER L  32      20.541  32.196  44.034  1.00 39.85           N  
ATOM    221  CA  SER L  32      19.491  31.246  44.213  1.00 40.85           C  
ATOM    222  CB  SER L  32      18.090  31.870  44.100  1.00 44.21           C  
ATOM    223  OG  SER L  32      17.858  32.746  45.193  1.00 48.55           O  
ATOM    224  C   SER L  32      19.616  30.194  43.160  1.00 37.96           C  
ATOM    225  O   SER L  32      19.000  29.136  43.278  1.00 36.32           O  
ATOM    226  N   TYR L  33      20.398  30.450  42.088  1.00 36.21           N  
ATOM    227  CA  TYR L  33      20.433  29.464  41.054  1.00 34.45           C  
ATOM    228  CB  TYR L  33      19.987  30.106  39.724  1.00 35.70           C  
ATOM    229  CG  TYR L  33      18.687  30.823  39.962  1.00 39.77           C  
ATOM    230  CD1 TYR L  33      18.670  32.064  40.553  1.00 42.27           C  
ATOM    231  CD2 TYR L  33      17.480  30.285  39.589  1.00 43.79           C  
ATOM    232  CE1 TYR L  33      17.491  32.739  40.779  1.00 46.44           C  
ATOM    233  CE2 TYR L  33      16.296  30.949  39.809  1.00 46.21           C  
ATOM    234  CZ  TYR L  33      16.294  32.182  40.409  1.00 48.14           C  
ATOM    235  OH  TYR L  33      15.079  32.861  40.636  1.00 48.95           O  
ATOM    236  C   TYR L  33      21.831  28.880  40.824  1.00 34.32           C  
ATOM    237  O   TYR L  33      22.260  28.854  39.670  1.00 31.58           O  
ATOM    238  N   LEU L  34      22.575  28.348  41.843  1.00 22.83           N  
ATOM    239  CA  LEU L  34      23.843  27.742  41.504  1.00 21.70           C  
ATOM    240  CB  LEU L  34      25.072  28.518  42.032  1.00 23.93           C  
ATOM    241  CG  LEU L  34      26.441  27.981  41.553  1.00 29.35           C  
ATOM    242  CD1 LEU L  34      26.739  26.583  42.111  1.00 29.99           C  
ATOM    243  CD2 LEU L  34      26.571  28.045  40.021  1.00 25.66           C  
ATOM    244  C   LEU L  34      23.782  26.403  42.181  1.00 22.58           C  
ATOM    245  O   LEU L  34      23.572  26.348  43.391  1.00 23.95           O  
ATOM    246  N   ALA L  35      23.945  25.287  41.433  1.00 21.83           N  
ATOM    247  CA  ALA L  35      23.798  23.985  42.040  1.00 20.89           C  
ATOM    248  CB  ALA L  35      22.593  23.198  41.502  1.00 21.97           C  
ATOM    249  C   ALA L  35      25.017  23.143  41.783  1.00 21.73           C  
ATOM    250  O   ALA L  35      25.758  23.367  40.828  1.00 21.44           O  
ATOM    251  N   TRP L  36      25.259  22.146  42.667  1.00 19.09           N  
ATOM    252  CA  TRP L  36      26.399  21.274  42.534  1.00 18.75           C  
ATOM    253  CB  TRP L  36      27.370  21.396  43.722  1.00 19.25           C  
ATOM    254  CG  TRP L  36      27.951  22.784  43.891  1.00 19.46           C  
ATOM    255  CD2 TRP L  36      29.204  23.229  43.342  1.00 19.94           C  
ATOM    256  CD1 TRP L  36      27.436  23.846  44.578  1.00 22.65           C  
ATOM    257  NE1 TRP L  36      28.289  24.918  44.498  1.00 22.12           N  
ATOM    258  CE2 TRP L  36      29.381  24.554  43.742  1.00 20.17           C  
ATOM    259  CE3 TRP L  36      30.132  22.587  42.575  1.00 21.38           C  
ATOM    260  CZ2 TRP L  36      30.492  25.257  43.375  1.00 21.46           C  
ATOM    261  CZ3 TRP L  36      31.252  23.302  42.205  1.00 21.52           C  
ATOM    262  CH2 TRP L  36      31.428  24.612  42.599  1.00 22.00           C  
ATOM    263  C   TRP L  36      25.916  19.845  42.480  1.00 20.62           C  
ATOM    264  O   TRP L  36      24.991  19.466  43.200  1.00 19.34           O  
ATOM    265  N   TYR L  37      26.550  19.010  41.620  1.00 17.53           N  
ATOM    266  CA  TYR L  37      26.151  17.632  41.450  1.00 17.05           C  
ATOM    267  CB  TYR L  37      25.556  17.318  40.061  1.00 17.78           C  
ATOM    268  CG  TYR L  37      24.305  18.106  39.876  1.00 18.92           C  
ATOM    269  CD1 TYR L  37      24.357  19.388  39.384  1.00 19.79           C  
ATOM    270  CD2 TYR L  37      23.080  17.567  40.192  1.00 18.25           C  
ATOM    271  CE1 TYR L  37      23.205  20.118  39.210  1.00 20.98           C  
ATOM    272  CE2 TYR L  37      21.924  18.292  40.020  1.00 18.50           C  
ATOM    273  CZ  TYR L  37      21.987  19.572  39.529  1.00 21.70           C  
ATOM    274  OH  TYR L  37      20.807  20.326  39.349  1.00 22.54           O  
ATOM    275  C   TYR L  37      27.366  16.751  41.572  1.00 19.24           C  
ATOM    276  O   TYR L  37      28.491  17.172  41.306  1.00 19.87           O  
ATOM    277  N   GLN L  38      27.151  15.485  41.995  1.00 17.70           N  
ATOM    278  CA  GLN L  38      28.206  14.510  42.130  1.00 18.74           C  
ATOM    279  CB  GLN L  38      28.246  13.874  43.531  1.00 19.39           C  
ATOM    280  CG  GLN L  38      29.335  12.816  43.719  1.00 20.76           C  
ATOM    281  CD  GLN L  38      29.051  12.080  45.024  1.00 25.95           C  
ATOM    282  OE1 GLN L  38      28.080  11.333  45.131  1.00 26.45           O  
ATOM    283  NE2 GLN L  38      29.920  12.295  46.048  1.00 21.50           N  
ATOM    284  C   GLN L  38      27.903  13.388  41.174  1.00 19.73           C  
ATOM    285  O   GLN L  38      26.745  13.007  41.013  1.00 20.32           O  
ATOM    286  N   GLN L  39      28.932  12.835  40.493  1.00 17.56           N  
ATOM    287  CA  GLN L  39      28.673  11.727  39.610  1.00 18.73           C  
ATOM    288  CB  GLN L  39      28.503  12.128  38.129  1.00 19.03           C  
ATOM    289  CG  GLN L  39      28.166  10.943  37.217  1.00 18.51           C  
ATOM    290  CD  GLN L  39      27.995  11.444  35.786  1.00 22.75           C  
ATOM    291  OE1 GLN L  39      28.725  12.319  35.322  1.00 24.45           O  
ATOM    292  NE2 GLN L  39      27.000  10.868  35.060  1.00 20.11           N  
ATOM    293  C   GLN L  39      29.809  10.752  39.689  1.00 18.58           C  
ATOM    294  O   GLN L  39      30.978  11.135  39.699  1.00 19.34           O  
ATOM    295  N   LYS L  40      29.471   9.447  39.743  1.00 21.71           N  
ATOM    296  CA  LYS L  40      30.440   8.389  39.790  1.00 22.69           C  
ATOM    297  CB  LYS L  40      30.150   7.354  40.885  1.00 25.90           C  
ATOM    298  CG  LYS L  40      30.240   7.948  42.290  1.00 28.73           C  
ATOM    299  CD  LYS L  40      29.612   7.073  43.372  1.00 35.30           C  
ATOM    300  CE  LYS L  40      29.704   7.679  44.773  1.00 37.09           C  
ATOM    301  NZ  LYS L  40      29.038   6.793  45.755  1.00 38.55           N1+
ATOM    302  C   LYS L  40      30.359   7.700  38.467  1.00 28.43           C  
ATOM    303  O   LYS L  40      29.381   7.853  37.737  1.00 26.83           O  
ATOM    304  N   PRO L  41      31.357   6.941  38.121  1.00 26.71           N  
ATOM    305  CA  PRO L  41      31.322   6.335  36.822  1.00 28.70           C  
ATOM    306  CD  PRO L  41      32.715   7.241  38.542  1.00 27.90           C  
ATOM    307  CB  PRO L  41      32.725   5.782  36.587  1.00 32.09           C  
ATOM    308  CG  PRO L  41      33.617   6.744  37.398  1.00 30.77           C  
ATOM    309  C   PRO L  41      30.197   5.365  36.627  1.00 30.40           C  
ATOM    310  O   PRO L  41      29.981   4.503  37.477  1.00 32.28           O  
ATOM    311  N   GLY L  42      29.466   5.511  35.501  1.00 33.29           N  
ATOM    312  CA  GLY L  42      28.403   4.625  35.115  1.00 37.88           C  
ATOM    313  C   GLY L  42      27.125   4.982  35.816  1.00 39.89           C  
ATOM    314  O   GLY L  42      26.080   4.397  35.527  1.00 39.07           O  
ATOM    315  N   GLN L  43      27.156   5.971  36.731  1.00 31.31           N  
ATOM    316  CA  GLN L  43      25.970   6.251  37.493  1.00 27.37           C  
ATOM    317  CB  GLN L  43      26.209   6.165  39.011  1.00 29.93           C  
ATOM    318  CG  GLN L  43      26.597   4.757  39.475  1.00 39.15           C  
ATOM    319  CD  GLN L  43      26.901   4.810  40.965  1.00 46.08           C  
ATOM    320  OE1 GLN L  43      27.551   5.739  41.440  1.00 47.68           O  
ATOM    321  NE2 GLN L  43      26.418   3.795  41.729  1.00 36.25           N  
ATOM    322  C   GLN L  43      25.474   7.626  37.172  1.00 25.32           C  
ATOM    323  O   GLN L  43      26.192   8.453  36.613  1.00 26.36           O  
ATOM    324  N   ALA L  44      24.191   7.885  37.502  1.00 23.87           N  
ATOM    325  CA  ALA L  44      23.581   9.162  37.265  1.00 23.83           C  
ATOM    326  CB  ALA L  44      22.047   9.141  37.363  1.00 24.63           C  
ATOM    327  C   ALA L  44      24.091  10.135  38.287  1.00 23.02           C  
ATOM    328  O   ALA L  44      24.561   9.757  39.358  1.00 23.20           O  
ATOM    329  N   PRO L  45      24.007  11.394  37.949  1.00 20.90           N  
ATOM    330  CA  PRO L  45      24.449  12.438  38.836  1.00 20.65           C  
ATOM    331  CD  PRO L  45      24.077  11.793  36.552  1.00 22.16           C  
ATOM    332  CB  PRO L  45      24.504  13.707  37.984  1.00 21.80           C  
ATOM    333  CG  PRO L  45      24.729  13.184  36.554  1.00 21.53           C  
ATOM    334  C   PRO L  45      23.515  12.547  40.003  1.00 22.97           C  
ATOM    335  O   PRO L  45      22.380  12.078  39.915  1.00 23.44           O  
ATOM    336  N   ARG L  46      23.994  13.133  41.120  1.00 20.79           N  
ATOM    337  CA  ARG L  46      23.197  13.328  42.297  1.00 22.88           C  
ATOM    338  CB  ARG L  46      23.693  12.493  43.492  1.00 27.70           C  
ATOM    339  CG  ARG L  46      22.984  12.796  44.813  1.00 38.34           C  
ATOM    340  CD  ARG L  46      23.528  11.989  45.995  1.00 46.20           C  
ATOM    341  NE  ARG L  46      22.821  12.457  47.220  1.00 48.88           N  
ATOM    342  CZ  ARG L  46      23.240  12.045  48.451  1.00 52.18           C  
ATOM    343  NH1 ARG L  46      24.301  11.191  48.562  1.00 35.28           N1+
ATOM    344  NH2 ARG L  46      22.603  12.488  49.573  1.00 50.97           N  
ATOM    345  C   ARG L  46      23.345  14.773  42.689  1.00 19.15           C  
ATOM    346  O   ARG L  46      24.420  15.352  42.548  1.00 20.04           O  
ATOM    347  N   LEU L  47      22.259  15.391  43.204  1.00 18.58           N  
ATOM    348  CA  LEU L  47      22.277  16.786  43.576  1.00 18.00           C  
ATOM    349  CB  LEU L  47      20.877  17.432  43.524  1.00 18.64           C  
ATOM    350  CG  LEU L  47      20.828  18.918  43.935  1.00 19.09           C  
ATOM    351  CD1 LEU L  47      21.636  19.803  42.976  1.00 20.03           C  
ATOM    352  CD2 LEU L  47      19.375  19.400  44.094  1.00 20.80           C  
ATOM    353  C   LEU L  47      22.771  16.932  44.990  1.00 20.84           C  
ATOM    354  O   LEU L  47      22.219  16.330  45.910  1.00 21.44           O  
ATOM    355  N   LEU L  48      23.929  17.611  45.173  1.00 19.32           N  
ATOM    356  CA  LEU L  48      24.457  17.922  46.479  1.00 19.69           C  
ATOM    357  CB  LEU L  48      25.984  18.071  46.440  1.00 19.73           C  
ATOM    358  CG  LEU L  48      26.694  16.773  46.019  1.00 21.00           C  
ATOM    359  CD1 LEU L  48      28.217  16.961  45.995  1.00 23.72           C  
ATOM    360  CD2 LEU L  48      26.262  15.584  46.895  1.00 23.46           C  
ATOM    361  C   LEU L  48      23.904  19.179  47.109  1.00 22.06           C  
ATOM    362  O   LEU L  48      23.383  19.159  48.224  1.00 23.56           O  
ATOM    363  N   ILE L  49      24.017  20.327  46.402  1.00 20.80           N  
ATOM    364  CA  ILE L  49      23.591  21.596  46.937  1.00 21.14           C  
ATOM    365  CB  ILE L  49      24.635  22.431  47.631  1.00 23.77           C  
ATOM    366  CG1 ILE L  49      25.873  22.616  46.757  1.00 24.86           C  
ATOM    367  CG2 ILE L  49      24.919  21.834  49.008  1.00 22.47           C  
ATOM    368  CD1 ILE L  49      26.655  21.317  46.582  1.00 30.03           C  
ATOM    369  C   ILE L  49      22.980  22.426  45.868  1.00 21.85           C  
ATOM    370  O   ILE L  49      23.326  22.297  44.696  1.00 21.98           O  
ATOM    371  N   TYR L  50      22.020  23.285  46.273  1.00 21.04           N  
ATOM    372  CA  TYR L  50      21.348  24.176  45.374  1.00 22.93           C  
ATOM    373  CB  TYR L  50      19.911  23.748  45.011  1.00 22.48           C  
ATOM    374  CG  TYR L  50      19.074  23.626  46.241  1.00 23.82           C  
ATOM    375  CD1 TYR L  50      18.589  24.737  46.890  1.00 25.97           C  
ATOM    376  CD2 TYR L  50      18.744  22.388  46.734  1.00 25.62           C  
ATOM    377  CE1 TYR L  50      17.810  24.618  48.016  1.00 28.61           C  
ATOM    378  CE2 TYR L  50      17.963  22.259  47.859  1.00 27.65           C  
ATOM    379  CZ  TYR L  50      17.494  23.375  48.506  1.00 31.00           C  
ATOM    380  OH  TYR L  50      16.692  23.247  49.661  1.00 30.55           O  
ATOM    381  C   TYR L  50      21.291  25.521  46.028  1.00 22.22           C  
ATOM    382  O   TYR L  50      21.497  25.649  47.235  1.00 21.65           O  
ATOM    383  N   GLY L  51      20.977  26.588  45.281  1.00 37.20           N  
ATOM    384  CA  GLY L  51      20.812  27.838  45.972  1.00 37.79           C  
ATOM    385  C   GLY L  51      22.148  28.243  46.509  1.00 39.04           C  
ATOM    386  O   GLY L  51      22.248  29.026  47.453  1.00 38.88           O  
ATOM    387  N   ALA L  52      23.204  27.654  45.928  1.00 41.15           N  
ATOM    388  CA  ALA L  52      24.577  27.964  46.197  1.00 40.64           C  
ATOM    389  CB  ALA L  52      24.881  29.469  46.084  1.00 33.39           C  
ATOM    390  C   ALA L  52      25.001  27.505  47.558  1.00 41.83           C  
ATOM    391  O   ALA L  52      26.189  27.255  47.761  1.00 41.47           O  
ATOM    392  N   SER L  53      24.065  27.305  48.510  1.00 41.33           N  
ATOM    393  CA  SER L  53      24.561  26.933  49.805  1.00 44.29           C  
ATOM    394  CB  SER L  53      24.712  28.137  50.747  1.00 45.81           C  
ATOM    395  OG  SER L  53      25.638  29.071  50.214  1.00 49.51           O  
ATOM    396  C   SER L  53      23.595  26.018  50.486  1.00 44.75           C  
ATOM    397  O   SER L  53      23.833  25.629  51.627  1.00 46.88           O  
ATOM    398  N   SER L  54      22.504  25.610  49.814  1.00 22.01           N  
ATOM    399  CA  SER L  54      21.549  24.815  50.539  1.00 22.17           C  
ATOM    400  CB  SER L  54      20.089  25.076  50.134  1.00 23.77           C  
ATOM    401  OG  SER L  54      19.705  26.393  50.503  1.00 28.99           O  
ATOM    402  C   SER L  54      21.822  23.378  50.254  1.00 25.67           C  
ATOM    403  O   SER L  54      22.019  22.983  49.108  1.00 23.21           O  
ATOM    404  N   ARG L  55      21.853  22.543  51.307  1.00 24.97           N  
ATOM    405  CA  ARG L  55      22.114  21.155  51.075  1.00 22.23           C  
ATOM    406  CB  ARG L  55      22.825  20.447  52.238  1.00 25.20           C  
ATOM    407  CG  ARG L  55      24.346  20.633  52.211  1.00 28.91           C  
ATOM    408  CD  ARG L  55      25.031  20.271  53.527  1.00 24.12           C  
ATOM    409  NE  ARG L  55      24.855  21.438  54.437  1.00 26.89           N  
ATOM    410  CZ  ARG L  55      24.267  21.283  55.658  1.00 29.61           C  
ATOM    411  NH1 ARG L  55      23.787  20.062  56.037  1.00 25.85           N1+
ATOM    412  NH2 ARG L  55      24.145  22.353  56.494  1.00 25.17           N  
ATOM    413  C   ARG L  55      20.830  20.457  50.758  1.00 23.35           C  
ATOM    414  O   ARG L  55      19.780  20.742  51.334  1.00 23.62           O  
ATOM    415  N   ALA L  56      20.895  19.523  49.789  0.90 24.17           N  
ATOM    416  CA  ALA L  56      19.754  18.745  49.411  0.90 24.03           C  
ATOM    417  CB  ALA L  56      19.950  17.951  48.108  0.90 24.89           C  
ATOM    418  C   ALA L  56      19.501  17.761  50.505  0.90 25.98           C  
ATOM    419  O   ALA L  56      20.392  17.453  51.296  0.90 24.94           O  
ATOM    420  N   THR L  57      18.261  17.245  50.589  0.90 27.75           N  
ATOM    421  CA  THR L  57      17.962  16.334  51.658  0.90 30.33           C  
ATOM    422  CB  THR L  57      16.512  15.959  51.740  0.90 36.02           C  
ATOM    423  OG1 THR L  57      16.109  15.319  50.538  0.75 30.80           O  
ATOM    424  CG2 THR L  57      15.681  17.228  51.976  0.75 27.12           C  
ATOM    425  C   THR L  57      18.726  15.069  51.444  0.90 29.64           C  
ATOM    426  O   THR L  57      18.828  14.565  50.327  0.90 30.25           O  
ATOM    427  N   GLY L  58      19.305  14.534  52.538  0.90 30.37           N  
ATOM    428  CA  GLY L  58      19.990  13.275  52.485  0.90 31.02           C  
ATOM    429  C   GLY L  58      21.462  13.466  52.270  0.90 32.79           C  
ATOM    430  O   GLY L  58      22.227  12.510  52.393  0.90 33.55           O  
ATOM    431  N   ILE L  59      21.904  14.700  51.953  1.00 28.71           N  
ATOM    432  CA  ILE L  59      23.306  14.944  51.720  1.00 25.17           C  
ATOM    433  CB  ILE L  59      23.589  16.135  50.839  1.00 25.82           C  
ATOM    434  CG1 ILE L  59      23.173  15.862  49.386  1.00 24.46           C  
ATOM    435  CG2 ILE L  59      25.081  16.483  50.974  1.00 26.26           C  
ATOM    436  CD1 ILE L  59      21.676  15.667  49.189  1.00 19.58           C  
ATOM    437  C   ILE L  59      23.980  15.185  53.039  1.00 25.40           C  
ATOM    438  O   ILE L  59      23.448  15.877  53.904  1.00 28.03           O  
ATOM    439  N   PRO L  60      25.150  14.615  53.209  1.00 26.45           N  
ATOM    440  CA  PRO L  60      25.877  14.766  54.444  1.00 27.78           C  
ATOM    441  CD  PRO L  60      25.509  13.390  52.512  1.00 27.30           C  
ATOM    442  CB  PRO L  60      27.045  13.788  54.355  1.00 30.10           C  
ATOM    443  CG  PRO L  60      26.525  12.679  53.423  1.00 30.65           C  
ATOM    444  C   PRO L  60      26.304  16.187  54.660  1.00 26.12           C  
ATOM    445  O   PRO L  60      26.567  16.896  53.691  1.00 24.93           O  
ATOM    446  N   ASP L  61      26.417  16.599  55.937  1.00 26.08           N  
ATOM    447  CA  ASP L  61      26.725  17.937  56.363  1.00 24.66           C  
ATOM    448  CB  ASP L  61      26.581  18.133  57.886  1.00 29.35           C  
ATOM    449  CG  ASP L  61      27.523  17.189  58.626  1.00 41.19           C  
ATOM    450  OD1 ASP L  61      28.152  16.324  57.959  1.00 43.64           O  
ATOM    451  OD2 ASP L  61      27.617  17.313  59.876  1.00 44.68           O1-
ATOM    452  C   ASP L  61      28.108  18.339  55.946  1.00 25.62           C  
ATOM    453  O   ASP L  61      28.415  19.528  55.876  1.00 27.55           O  
ATOM    454  N   ARG L  62      28.986  17.364  55.670  1.00 24.99           N  
ATOM    455  CA  ARG L  62      30.351  17.652  55.329  1.00 24.28           C  
ATOM    456  CB  ARG L  62      31.231  16.395  55.170  1.00 24.84           C  
ATOM    457  CG  ARG L  62      30.790  15.390  54.102  1.00 25.29           C  
ATOM    458  CD  ARG L  62      31.739  14.188  54.018  1.00 23.03           C  
ATOM    459  NE  ARG L  62      31.270  13.272  52.937  1.00 22.81           N  
ATOM    460  CZ  ARG L  62      30.548  12.151  53.231  1.00 28.39           C  
ATOM    461  NH1 ARG L  62      30.200  11.875  54.521  1.00 24.81           N1+
ATOM    462  NH2 ARG L  62      30.195  11.291  52.231  1.00 24.09           N  
ATOM    463  C   ARG L  62      30.406  18.479  54.077  1.00 23.57           C  
ATOM    464  O   ARG L  62      31.384  19.195  53.857  1.00 23.82           O  
ATOM    465  N   PHE L  63      29.387  18.367  53.196  1.00 22.81           N  
ATOM    466  CA  PHE L  63      29.372  19.156  51.991  1.00 22.00           C  
ATOM    467  CB  PHE L  63      28.505  18.566  50.865  1.00 21.24           C  
ATOM    468  CG  PHE L  63      29.127  17.314  50.350  1.00 21.67           C  
ATOM    469  CD1 PHE L  63      30.073  17.368  49.355  1.00 22.23           C  
ATOM    470  CD2 PHE L  63      28.760  16.087  50.851  1.00 23.96           C  
ATOM    471  CE1 PHE L  63      30.648  16.219  48.867  1.00 21.08           C  
ATOM    472  CE2 PHE L  63      29.331  14.935  50.368  1.00 25.99           C  
ATOM    473  CZ  PHE L  63      30.278  14.997  49.375  1.00 23.13           C  
ATOM    474  C   PHE L  63      28.772  20.500  52.283  1.00 23.83           C  
ATOM    475  O   PHE L  63      27.731  20.601  52.931  1.00 25.19           O  
ATOM    476  N   SER L  64      29.425  21.580  51.797  1.00 20.75           N  
ATOM    477  CA  SER L  64      28.902  22.904  51.983  1.00 23.37           C  
ATOM    478  CB  SER L  64      29.519  23.644  53.183  1.00 26.74           C  
ATOM    479  OG  SER L  64      30.915  23.817  52.988  1.00 30.96           O  
ATOM    480  C   SER L  64      29.203  23.700  50.749  1.00 24.23           C  
ATOM    481  O   SER L  64      30.144  23.400  50.017  1.00 25.79           O  
ATOM    482  N   GLY L  65      28.396  24.748  50.484  1.00 22.85           N  
ATOM    483  CA  GLY L  65      28.614  25.548  49.310  1.00 24.55           C  
ATOM    484  C   GLY L  65      28.555  26.984  49.714  1.00 25.35           C  
ATOM    485  O   GLY L  65      27.900  27.336  50.693  1.00 25.27           O  
ATOM    486  N   SER L  66      29.252  27.855  48.955  0.90 22.91           N  
ATOM    487  CA  SER L  66      29.229  29.251  49.275  0.90 25.37           C  
ATOM    488  CB  SER L  66      30.285  29.660  50.317  0.90 30.74           C  
ATOM    489  OG  SER L  66      31.592  29.441  49.806  0.90 35.79           O  
ATOM    490  C   SER L  66      29.512  30.031  48.032  0.90 27.59           C  
ATOM    491  O   SER L  66      29.689  29.473  46.948  0.90 27.55           O  
ATOM    492  N   GLY L  67      29.538  31.373  48.172  1.00 27.62           N  
ATOM    493  CA  GLY L  67      29.863  32.221  47.061  1.00 28.94           C  
ATOM    494  C   GLY L  67      28.640  32.888  46.517  1.00 30.98           C  
ATOM    495  O   GLY L  67      27.506  32.486  46.777  1.00 29.36           O  
ATOM    496  N   SER L  68      28.885  33.975  45.752  1.00 31.08           N  
ATOM    497  CA  SER L  68      27.863  34.734  45.093  1.00 33.04           C  
ATOM    498  CB  SER L  68      27.226  35.817  45.982  1.00 39.80           C  
ATOM    499  OG  SER L  68      28.193  36.797  46.332  1.00 47.13           O  
ATOM    500  C   SER L  68      28.513  35.436  43.940  1.00 37.15           C  
ATOM    501  O   SER L  68      29.737  35.505  43.846  1.00 40.63           O  
ATOM    502  N   GLY L  69      27.695  35.990  43.023  1.00 32.06           N  
ATOM    503  CA  GLY L  69      28.227  36.687  41.890  1.00 33.61           C  
ATOM    504  C   GLY L  69      28.796  35.690  40.934  1.00 32.28           C  
ATOM    505  O   GLY L  69      28.091  34.819  40.425  1.00 31.01           O  
ATOM    506  N   THR L  70      30.066  35.915  40.552  1.00 30.85           N  
ATOM    507  CA  THR L  70      30.805  35.065  39.666  1.00 29.73           C  
ATOM    508  CB  THR L  70      31.870  35.807  38.915  1.00 37.66           C  
ATOM    509  OG1 THR L  70      32.822  36.357  39.813  1.00 38.37           O  
ATOM    510  CG2 THR L  70      31.193  36.924  38.102  1.00 37.64           C  
ATOM    511  C   THR L  70      31.444  33.875  40.333  1.00 30.79           C  
ATOM    512  O   THR L  70      31.604  32.841  39.688  1.00 30.79           O  
ATOM    513  N   ASP L  71      31.859  33.984  41.618  1.00 27.48           N  
ATOM    514  CA  ASP L  71      32.665  32.946  42.217  1.00 28.38           C  
ATOM    515  CB  ASP L  71      33.891  33.512  42.948  1.00 33.84           C  
ATOM    516  CG  ASP L  71      34.812  34.129  41.905  1.00 48.74           C  
ATOM    517  OD1 ASP L  71      34.630  33.836  40.694  1.00 59.14           O  
ATOM    518  OD2 ASP L  71      35.715  34.908  42.314  1.00 64.51           O1-
ATOM    519  C   ASP L  71      31.909  32.118  43.217  1.00 28.15           C  
ATOM    520  O   ASP L  71      31.239  32.640  44.107  1.00 28.07           O  
ATOM    521  N   PHE L  72      32.034  30.777  43.099  1.00 24.63           N  
ATOM    522  CA  PHE L  72      31.356  29.885  43.999  1.00 23.90           C  
ATOM    523  CB  PHE L  72      30.103  29.241  43.377  1.00 23.66           C  
ATOM    524  CG  PHE L  72      29.105  30.328  43.153  1.00 23.73           C  
ATOM    525  CD1 PHE L  72      29.181  31.135  42.039  1.00 25.17           C  
ATOM    526  CD2 PHE L  72      28.087  30.542  44.056  1.00 25.51           C  
ATOM    527  CE1 PHE L  72      28.265  32.140  41.830  1.00 26.33           C  
ATOM    528  CE2 PHE L  72      27.169  31.545  43.852  1.00 26.51           C  
ATOM    529  CZ  PHE L  72      27.255  32.346  42.738  1.00 28.50           C  
ATOM    530  C   PHE L  72      32.297  28.774  44.365  1.00 26.58           C  
ATOM    531  O   PHE L  72      33.199  28.433  43.600  1.00 25.23           O  
ATOM    532  N   THR L  73      32.120  28.189  45.572  1.00 23.25           N  
ATOM    533  CA  THR L  73      32.963  27.106  45.992  0.73 22.62           C  
ATOM    534  CB  THR L  73      33.986  27.482  47.025  0.73 26.59           C  
ATOM    535  OG1 THR L  73      33.358  28.169  48.094  0.73 28.53           O  
ATOM    536  CG2 THR L  73      35.093  28.331  46.399  0.73 25.19           C  
ATOM    537  C   THR L  73      32.149  26.017  46.607  1.00 25.15           C  
ATOM    538  O   THR L  73      31.109  26.252  47.222  1.00 24.48           O  
ATOM    539  N   LEU L  74      32.625  24.771  46.420  1.00 21.25           N  
ATOM    540  CA  LEU L  74      32.048  23.621  47.044  1.00 20.83           C  
ATOM    541  CB  LEU L  74      31.689  22.502  46.056  1.00 19.05           C  
ATOM    542  CG  LEU L  74      31.081  21.257  46.725  1.00 21.39           C  
ATOM    543  CD1 LEU L  74      29.759  21.586  47.438  1.00 25.23           C  
ATOM    544  CD2 LEU L  74      30.952  20.105  45.716  1.00 24.35           C  
ATOM    545  C   LEU L  74      33.115  23.108  47.952  1.00 22.63           C  
ATOM    546  O   LEU L  74      34.254  22.910  47.530  1.00 22.54           O  
ATOM    547  N   THR L  75      32.785  22.900  49.240  1.00 21.16           N  
ATOM    548  CA  THR L  75      33.800  22.456  50.148  1.00 22.39           C  
ATOM    549  CB  THR L  75      34.031  23.418  51.273  1.00 27.14           C  
ATOM    550  OG1 THR L  75      34.376  24.695  50.757  1.00 29.96           O  
ATOM    551  CG2 THR L  75      35.171  22.877  52.152  1.00 26.47           C  
ATOM    552  C   THR L  75      33.373  21.158  50.754  1.00 25.25           C  
ATOM    553  O   THR L  75      32.212  20.978  51.116  1.00 25.59           O  
ATOM    554  N   ILE L  76      34.320  20.204  50.848  1.00 23.49           N  
ATOM    555  CA  ILE L  76      34.067  18.940  51.479  1.00 23.35           C  
ATOM    556  CB  ILE L  76      34.428  17.774  50.602  1.00 22.96           C  
ATOM    557  CG1 ILE L  76      33.666  17.861  49.268  1.00 24.82           C  
ATOM    558  CG2 ILE L  76      34.131  16.481  51.378  1.00 28.04           C  
ATOM    559  CD1 ILE L  76      34.173  16.890  48.200  1.00 25.76           C  
ATOM    560  C   ILE L  76      34.973  18.939  52.678  1.00 27.81           C  
ATOM    561  O   ILE L  76      36.195  18.904  52.542  1.00 29.06           O  
ATOM    562  N   SER L  77      34.381  18.960  53.889  0.90 26.19           N  
ATOM    563  CA  SER L  77      35.095  19.148  55.128  0.56 29.09           C  
ATOM    564  CB  SER L  77      34.162  19.078  56.345  0.56 30.58           C  
ATOM    565  OG  SER L  77      33.111  20.022  56.213  0.56 32.43           O  
ATOM    566  C   SER L  77      36.137  18.108  55.357  0.90 29.57           C  
ATOM    567  O   SER L  77      37.316  18.431  55.488  0.90 37.60           O  
ATOM    568  N   ARG L  78      35.708  16.838  55.472  0.90 29.09           N  
ATOM    569  CA  ARG L  78      36.602  15.743  55.686  0.78 29.84           C  
ATOM    570  CB  ARG L  78      36.450  15.125  57.084  0.78 32.85           C  
ATOM    571  CG  ARG L  78      37.321  13.894  57.332  1.00  0.00           C  
ATOM    572  CD  ARG L  78      37.286  13.423  58.787  1.00  0.00           C  
ATOM    573  NE  ARG L  78      37.959  14.470  59.609  1.00  0.00           N  
ATOM    574  CZ  ARG L  78      37.988  14.364  60.971  1.00  0.00           C  
ATOM    575  NH1 ARG L  78      37.381  13.309  61.587  1.00  0.00           N1+
ATOM    576  NH2 ARG L  78      38.617  15.317  61.719  1.00  0.00           N  
ATOM    577  C   ARG L  78      36.206  14.721  54.677  0.90 28.91           C  
ATOM    578  O   ARG L  78      35.150  14.101  54.786  0.90 29.89           O  
ATOM    579  N   LEU L  79      37.081  14.504  53.682  1.00 24.01           N  
ATOM    580  CA  LEU L  79      36.791  13.613  52.599  1.00 23.86           C  
ATOM    581  CB  LEU L  79      37.932  13.492  51.566  1.00 25.47           C  
ATOM    582  CG  LEU L  79      38.105  14.657  50.578  1.00 26.21           C  
ATOM    583  CD1 LEU L  79      39.387  14.491  49.752  1.00 28.34           C  
ATOM    584  CD2 LEU L  79      36.891  14.778  49.647  1.00 28.64           C  
ATOM    585  C   LEU L  79      36.608  12.229  53.116  1.00 26.23           C  
ATOM    586  O   LEU L  79      37.346  11.767  53.985  1.00 27.27           O  
ATOM    587  N   GLU L  80      35.597  11.533  52.559  1.00 23.47           N  
ATOM    588  CA  GLU L  80      35.334  10.164  52.892  1.00 24.89           C  
ATOM    589  CB  GLU L  80      33.879   9.899  53.302  1.00 25.59           C  
ATOM    590  CG  GLU L  80      33.455  10.689  54.541  1.00 28.89           C  
ATOM    591  CD  GLU L  80      34.336  10.276  55.713  1.00 37.97           C  
ATOM    592  OE1 GLU L  80      34.872   9.136  55.688  1.00 43.71           O  
ATOM    593  OE2 GLU L  80      34.481  11.101  56.655  1.00 58.94           O1-
ATOM    594  C   GLU L  80      35.597   9.394  51.633  1.00 24.30           C  
ATOM    595  O   GLU L  80      35.663   9.975  50.551  1.00 25.36           O  
ATOM    596  N   PRO L  81      35.765   8.103  51.730  0.90 25.69           N  
ATOM    597  CA  PRO L  81      36.085   7.311  50.570  0.90 26.66           C  
ATOM    598  CD  PRO L  81      36.236   7.490  52.962  1.00 29.32           C  
ATOM    599  CB  PRO L  81      36.393   5.914  51.108  0.90 29.58           C  
ATOM    600  CG  PRO L  81      36.930   6.188  52.528  1.00 35.13           C  
ATOM    601  C   PRO L  81      35.032   7.346  49.506  0.90 28.68           C  
ATOM    602  O   PRO L  81      35.361   7.191  48.332  0.90 28.79           O  
ATOM    603  N   GLU L  82      33.761   7.528  49.896  1.00 25.90           N  
ATOM    604  CA  GLU L  82      32.658   7.569  48.984  1.00 26.87           C  
ATOM    605  CB  GLU L  82      31.287   7.416  49.679  1.00 28.49           C  
ATOM    606  CG  GLU L  82      31.060   8.328  50.886  1.00 33.80           C  
ATOM    607  CD  GLU L  82      31.473   7.574  52.148  1.00 45.71           C  
ATOM    608  OE1 GLU L  82      32.548   6.918  52.133  1.00 37.30           O  
ATOM    609  OE2 GLU L  82      30.709   7.638  53.148  1.00 48.35           O1-
ATOM    610  C   GLU L  82      32.692   8.828  48.162  1.00 26.37           C  
ATOM    611  O   GLU L  82      32.099   8.880  47.086  1.00 26.62           O  
ATOM    612  N   ASP L  83      33.353   9.883  48.678  1.00 22.77           N  
ATOM    613  CA  ASP L  83      33.436  11.201  48.099  1.00 21.00           C  
ATOM    614  CB  ASP L  83      34.065  12.231  49.050  1.00 20.67           C  
ATOM    615  CG  ASP L  83      33.078  12.491  50.177  1.00 23.21           C  
ATOM    616  OD1 ASP L  83      31.904  12.047  50.061  1.00 24.51           O  
ATOM    617  OD2 ASP L  83      33.488  13.145  51.174  1.00 21.89           O1-
ATOM    618  C   ASP L  83      34.220  11.254  46.817  1.00 20.81           C  
ATOM    619  O   ASP L  83      34.063  12.205  46.052  1.00 21.18           O  
ATOM    620  N   PHE L  84      35.142  10.307  46.561  1.00 20.87           N  
ATOM    621  CA  PHE L  84      35.888  10.426  45.338  1.00 20.08           C  
ATOM    622  CB  PHE L  84      37.023   9.398  45.224  1.00 19.53           C  
ATOM    623  CG  PHE L  84      37.975   9.754  46.311  1.00 19.29           C  
ATOM    624  CD1 PHE L  84      38.941  10.713  46.111  1.00 20.32           C  
ATOM    625  CD2 PHE L  84      37.891   9.137  47.537  1.00 22.98           C  
ATOM    626  CE1 PHE L  84      39.815  11.048  47.117  1.00 22.12           C  
ATOM    627  CE2 PHE L  84      38.762   9.468  48.546  1.00 25.37           C  
ATOM    628  CZ  PHE L  84      39.727  10.423  48.336  1.00 23.19           C  
ATOM    629  C   PHE L  84      34.939  10.251  44.196  1.00 21.74           C  
ATOM    630  O   PHE L  84      34.259   9.231  44.086  1.00 23.51           O  
ATOM    631  N   ALA L  85      34.880  11.265  43.305  1.00 19.63           N  
ATOM    632  CA  ALA L  85      33.972  11.249  42.192  1.00 19.00           C  
ATOM    633  CB  ALA L  85      32.490  11.207  42.604  1.00 19.55           C  
ATOM    634  C   ALA L  85      34.181  12.523  41.432  1.00 20.06           C  
ATOM    635  O   ALA L  85      35.110  13.279  41.714  1.00 20.63           O  
ATOM    636  N   VAL L  86      33.335  12.769  40.409  1.00 18.47           N  
ATOM    637  CA  VAL L  86      33.432  13.978  39.639  1.00 16.95           C  
ATOM    638  CB  VAL L  86      33.232  13.764  38.165  1.00 18.86           C  
ATOM    639  CG1 VAL L  86      33.255  15.130  37.460  1.00 21.21           C  
ATOM    640  CG2 VAL L  86      34.299  12.779  37.658  1.00 20.45           C  
ATOM    641  C   VAL L  86      32.333  14.886  40.109  1.00 19.02           C  
ATOM    642  O   VAL L  86      31.238  14.425  40.429  1.00 20.47           O  
ATOM    643  N   TYR L  87      32.607  16.210  40.177  1.00 17.45           N  
ATOM    644  CA  TYR L  87      31.634  17.165  40.642  1.00 17.95           C  
ATOM    645  CB  TYR L  87      32.092  17.954  41.882  1.00 18.54           C  
ATOM    646  CG  TYR L  87      32.211  16.991  43.010  1.00 19.44           C  
ATOM    647  CD1 TYR L  87      33.338  16.215  43.147  1.00 20.44           C  
ATOM    648  CD2 TYR L  87      31.198  16.869  43.933  1.00 18.23           C  
ATOM    649  CE1 TYR L  87      33.451  15.325  44.188  1.00 19.60           C  
ATOM    650  CE2 TYR L  87      31.306  15.980  44.976  1.00 18.12           C  
ATOM    651  CZ  TYR L  87      32.434  15.204  45.104  1.00 19.85           C  
ATOM    652  OH  TYR L  87      32.546  14.292  46.172  1.00 20.56           O  
ATOM    653  C   TYR L  87      31.400  18.184  39.565  1.00 21.31           C  
ATOM    654  O   TYR L  87      32.342  18.634  38.915  1.00 21.16           O  
ATOM    655  N   TYR L  88      30.120  18.575  39.359  1.00 18.35           N  
ATOM    656  CA  TYR L  88      29.762  19.540  38.350  1.00 19.50           C  
ATOM    657  CB  TYR L  88      28.813  18.992  37.267  1.00 20.03           C  
ATOM    658  CG  TYR L  88      29.489  17.969  36.423  1.00 19.33           C  
ATOM    659  CD1 TYR L  88      30.240  18.355  35.338  1.00 20.51           C  
ATOM    660  CD2 TYR L  88      29.356  16.629  36.706  1.00 21.07           C  
ATOM    661  CE1 TYR L  88      30.858  17.416  34.550  1.00 20.24           C  
ATOM    662  CE2 TYR L  88      29.974  15.684  35.921  1.00 19.83           C  
ATOM    663  CZ  TYR L  88      30.726  16.080  34.842  1.00 22.22           C  
ATOM    664  OH  TYR L  88      31.360  15.113  34.035  1.00 23.51           O  
ATOM    665  C   TYR L  88      28.957  20.636  38.986  1.00 21.32           C  
ATOM    666  O   TYR L  88      28.127  20.377  39.857  1.00 21.03           O  
ATOM    667  N   CYS L  89      29.186  21.899  38.558  1.00 20.85           N  
ATOM    668  CA  CYS L  89      28.373  23.001  39.003  1.00 21.02           C  
ATOM    669  CB  CYS L  89      29.160  24.293  39.360  1.00 23.07           C  
ATOM    670  SG  CYS L  89      30.264  24.911  38.049  1.00 27.55           S  
ATOM    671  C   CYS L  89      27.412  23.286  37.886  1.00 22.91           C  
ATOM    672  O   CYS L  89      27.661  22.919  36.739  1.00 23.03           O  
ATOM    673  N   GLN L  90      26.250  23.892  38.214  1.00 20.85           N  
ATOM    674  CA  GLN L  90      25.261  24.214  37.222  1.00 20.50           C  
ATOM    675  CB  GLN L  90      24.047  23.284  37.229  1.00 23.12           C  
ATOM    676  CG  GLN L  90      22.996  23.736  36.216  1.00 26.16           C  
ATOM    677  CD  GLN L  90      21.629  23.335  36.741  1.00 32.71           C  
ATOM    678  OE1 GLN L  90      21.505  22.470  37.608  1.00 31.68           O  
ATOM    679  NE2 GLN L  90      20.570  24.009  36.218  1.00 30.50           N  
ATOM    680  C   GLN L  90      24.661  25.533  37.584  1.00 21.74           C  
ATOM    681  O   GLN L  90      24.348  25.782  38.745  1.00 22.87           O  
ATOM    682  N   GLN L  91      24.444  26.409  36.585  1.00 21.27           N  
ATOM    683  CA  GLN L  91      23.827  27.668  36.883  1.00 20.86           C  
ATOM    684  CB  GLN L  91      24.605  28.887  36.340  1.00 23.08           C  
ATOM    685  CG  GLN L  91      24.772  28.936  34.818  1.00 27.92           C  
ATOM    686  CD  GLN L  91      23.673  29.794  34.206  1.00 33.80           C  
ATOM    687  OE1 GLN L  91      22.952  30.506  34.901  1.00 34.14           O  
ATOM    688  NE2 GLN L  91      23.552  29.736  32.853  1.00 32.02           N  
ATOM    689  C   GLN L  91      22.441  27.672  36.339  1.00 24.31           C  
ATOM    690  O   GLN L  91      22.185  27.165  35.244  1.00 23.95           O  
ATOM    691  N   TYR L  92      21.417  27.927  37.154  1.00 22.82           N  
ATOM    692  CA  TYR L  92      20.064  27.994  36.667  1.00 26.35           C  
ATOM    693  CB  TYR L  92      19.089  27.026  37.349  1.00 25.53           C  
ATOM    694  CG  TYR L  92      19.231  26.934  38.826  1.00 25.67           C  
ATOM    695  CD1 TYR L  92      20.319  26.312  39.392  1.00 27.40           C  
ATOM    696  CD2 TYR L  92      18.266  27.454  39.648  1.00 24.97           C  
ATOM    697  CE1 TYR L  92      20.437  26.214  40.759  1.00 29.78           C  
ATOM    698  CE2 TYR L  92      18.374  27.362  41.015  1.00 26.80           C  
ATOM    699  CZ  TYR L  92      19.461  26.738  41.571  1.00 33.58           C  
ATOM    700  OH  TYR L  92      19.575  26.643  42.973  1.00 33.47           O  
ATOM    701  C   TYR L  92      19.544  29.366  36.365  1.00 28.68           C  
ATOM    702  O   TYR L  92      18.457  29.505  35.815  1.00 29.83           O  
ATOM    703  N   GLY L  93      20.243  30.420  36.819  1.00 29.25           N  
ATOM    704  CA  GLY L  93      19.748  31.766  36.738  1.00 30.58           C  
ATOM    705  C   GLY L  93      19.418  32.184  35.338  1.00 33.55           C  
ATOM    706  O   GLY L  93      18.444  32.913  35.150  1.00 33.77           O  
ATOM    707  N   SER L  94      20.208  31.783  34.320  1.00 30.40           N  
ATOM    708  CA  SER L  94      19.902  32.239  32.990  1.00 35.28           C  
ATOM    709  CB  SER L  94      20.984  33.181  32.431  1.00 35.46           C  
ATOM    710  OG  SER L  94      20.637  33.606  31.123  1.00 47.95           O  
ATOM    711  C   SER L  94      19.805  31.046  32.079  1.00 35.62           C  
ATOM    712  O   SER L  94      20.232  29.948  32.432  1.00 31.42           O  
ATOM    713  N   SER L  95      19.217  31.232  30.875  1.00 34.90           N  
ATOM    714  CA  SER L  95      19.079  30.149  29.938  1.00 36.66           C  
ATOM    715  CB  SER L  95      17.662  30.019  29.352  1.00 37.94           C  
ATOM    716  OG  SER L  95      17.339  31.176  28.593  1.00 47.74           O  
ATOM    717  C   SER L  95      20.005  30.437  28.799  1.00 35.69           C  
ATOM    718  O   SER L  95      20.200  31.596  28.438  1.00 36.53           O  
ATOM    719  N   THR L  96      20.623  29.398  28.194  1.00 36.18           N  
ATOM    720  CA  THR L  96      20.444  28.013  28.534  1.00 35.00           C  
ATOM    721  CB  THR L  96      21.159  27.072  27.599  1.00 36.91           C  
ATOM    722  OG1 THR L  96      20.774  25.729  27.840  1.00  0.00           O  
ATOM    723  CG2 THR L  96      22.664  27.170  27.878  1.00  0.00           C  
ATOM    724  C   THR L  96      21.081  27.766  29.858  1.00 30.22           C  
ATOM    725  O   THR L  96      21.993  28.477  30.276  1.00 29.23           O  
ATOM    726  N   TRP L  97      20.582  26.732  30.562  1.00 26.58           N  
ATOM    727  CA  TRP L  97      21.166  26.343  31.807  1.00 25.21           C  
ATOM    728  CB  TRP L  97      20.176  25.524  32.640  1.00 24.56           C  
ATOM    729  CG  TRP L  97      19.036  26.445  33.013  1.00 27.65           C  
ATOM    730  CD2 TRP L  97      17.647  26.218  32.720  1.00 30.81           C  
ATOM    731  CD1 TRP L  97      19.110  27.688  33.569  1.00 29.45           C  
ATOM    732  NE1 TRP L  97      17.859  28.246  33.647  1.00 28.40           N  
ATOM    733  CE2 TRP L  97      16.948  27.358  33.126  1.00 32.08           C  
ATOM    734  CE3 TRP L  97      17.009  25.160  32.144  1.00 37.73           C  
ATOM    735  CZ2 TRP L  97      15.595  27.455  32.966  1.00 46.68           C  
ATOM    736  CZ3 TRP L  97      15.644  25.260  31.992  1.00 42.54           C  
ATOM    737  CH2 TRP L  97      14.949  26.383  32.395  1.00 48.20           C  
ATOM    738  C   TRP L  97      22.398  25.589  31.424  1.00 24.77           C  
ATOM    739  O   TRP L  97      22.394  24.825  30.461  1.00 26.12           O  
ATOM    740  N   THR L  98      23.500  25.805  32.165  1.00 21.98           N  
ATOM    741  CA  THR L  98      24.776  25.345  31.708  1.00 22.78           C  
ATOM    742  CB  THR L  98      25.635  26.441  31.149  1.00 28.07           C  
ATOM    743  OG1 THR L  98      25.861  27.438  32.135  1.00 29.56           O  
ATOM    744  CG2 THR L  98      24.925  27.052  29.932  1.00 29.96           C  
ATOM    745  C   THR L  98      25.511  24.725  32.853  1.00 23.81           C  
ATOM    746  O   THR L  98      25.327  25.114  34.005  1.00 22.78           O  
ATOM    747  N   PHE L  99      26.380  23.737  32.546  1.00 21.41           N  
ATOM    748  CA  PHE L  99      27.125  23.036  33.553  1.00 20.57           C  
ATOM    749  CB  PHE L  99      27.058  21.498  33.441  1.00 19.82           C  
ATOM    750  CG  PHE L  99      25.684  20.972  33.689  1.00 21.06           C  
ATOM    751  CD1 PHE L  99      24.762  20.908  32.672  1.00 23.87           C  
ATOM    752  CD2 PHE L  99      25.317  20.518  34.935  1.00 21.64           C  
ATOM    753  CE1 PHE L  99      23.498  20.411  32.897  1.00 23.71           C  
ATOM    754  CE2 PHE L  99      24.055  20.019  35.165  1.00 21.71           C  
ATOM    755  CZ  PHE L  99      23.139  19.964  34.144  1.00 22.72           C  
ATOM    756  C   PHE L  99      28.582  23.341  33.366  1.00 21.52           C  
ATOM    757  O   PHE L  99      29.030  23.703  32.278  1.00 23.43           O  
ATOM    758  N   GLY L 100      29.362  23.210  34.458  1.00 20.59           N  
ATOM    759  CA  GLY L 100      30.787  23.372  34.383  1.00 21.07           C  
ATOM    760  C   GLY L 100      31.313  22.098  33.780  1.00 23.54           C  
ATOM    761  O   GLY L 100      30.569  21.132  33.626  1.00 21.39           O  
ATOM    762  N   GLN L 101      32.616  22.067  33.414  1.00 22.86           N  
ATOM    763  CA  GLN L 101      33.221  20.928  32.764  1.00 22.90           C  
ATOM    764  CB  GLN L 101      34.600  21.182  32.114  1.00 26.24           C  
ATOM    765  CG  GLN L 101      35.765  21.355  33.083  1.00 36.00           C  
ATOM    766  CD  GLN L 101      35.632  22.686  33.787  1.00 45.86           C  
ATOM    767  OE1 GLN L 101      34.978  23.610  33.305  1.00 39.80           O  
ATOM    768  NE2 GLN L 101      36.282  22.782  34.973  1.00 41.86           N  
ATOM    769  C   GLN L 101      33.369  19.779  33.718  1.00 22.91           C  
ATOM    770  O   GLN L 101      33.461  18.628  33.296  1.00 24.35           O  
ATOM    771  N   GLY L 102      33.479  20.055  35.031  1.00 21.08           N  
ATOM    772  CA  GLY L 102      33.589  18.983  35.984  1.00 21.52           C  
ATOM    773  C   GLY L 102      34.964  18.970  36.572  1.00 23.17           C  
ATOM    774  O   GLY L 102      35.941  19.357  35.932  1.00 22.90           O  
ATOM    775  N   THR L 103      35.048  18.536  37.848  1.00 20.88           N  
ATOM    776  CA  THR L 103      36.297  18.416  38.540  1.00 20.37           C  
ATOM    777  CB  THR L 103      36.426  19.374  39.687  1.00 21.80           C  
ATOM    778  OG1 THR L 103      36.268  20.710  39.230  1.00 24.60           O  
ATOM    779  CG2 THR L 103      37.814  19.193  40.324  1.00 21.34           C  
ATOM    780  C   THR L 103      36.343  17.028  39.104  1.00 20.33           C  
ATOM    781  O   THR L 103      35.422  16.595  39.795  1.00 20.82           O  
ATOM    782  N   LYS L 104      37.435  16.289  38.828  1.00 19.01           N  
ATOM    783  CA  LYS L 104      37.524  14.939  39.305  1.00 19.53           C  
ATOM    784  CB  LYS L 104      38.228  13.992  38.315  1.00 20.59           C  
ATOM    785  CG  LYS L 104      38.197  12.520  38.730  1.00 20.82           C  
ATOM    786  CD  LYS L 104      38.613  11.564  37.610  1.00 24.63           C  
ATOM    787  CE  LYS L 104      38.541  10.087  38.003  1.00 31.92           C  
ATOM    788  NZ  LYS L 104      38.911   9.239  36.849  1.00 33.80           N1+
ATOM    789  C   LYS L 104      38.321  14.937  40.570  1.00 20.75           C  
ATOM    790  O   LYS L 104      39.429  15.469  40.625  1.00 22.89           O  
ATOM    791  N   VAL L 105      37.756  14.334  41.636  1.00 20.24           N  
ATOM    792  CA  VAL L 105      38.453  14.247  42.887  1.00 18.76           C  
ATOM    793  CB  VAL L 105      37.550  14.440  44.074  1.00 21.12           C  
ATOM    794  CG1 VAL L 105      38.373  14.271  45.364  1.00 22.83           C  
ATOM    795  CG2 VAL L 105      36.870  15.813  43.944  1.00 25.17           C  
ATOM    796  C   VAL L 105      39.013  12.859  42.953  1.00 19.47           C  
ATOM    797  O   VAL L 105      38.265  11.882  42.988  1.00 20.68           O  
ATOM    798  N   GLU L 106      40.359  12.751  42.986  1.00 20.23           N  
ATOM    799  CA  GLU L 106      41.029  11.479  42.964  1.00 19.36           C  
ATOM    800  CB  GLU L 106      42.141  11.368  41.902  1.00 22.01           C  
ATOM    801  CG  GLU L 106      41.641  11.325  40.459  1.00 26.85           C  
ATOM    802  CD  GLU L 106      42.859  11.216  39.550  1.00 36.48           C  
ATOM    803  OE1 GLU L 106      43.993  11.097  40.088  1.00 33.51           O  
ATOM    804  OE2 GLU L 106      42.671  11.255  38.304  1.00 37.38           O1-
ATOM    805  C   GLU L 106      41.702  11.253  44.280  1.00 21.45           C  
ATOM    806  O   GLU L 106      41.866  12.172  45.081  1.00 22.02           O  
ATOM    807  N   ILE L 107      42.117   9.991  44.520  1.00 21.76           N  
ATOM    808  CA  ILE L 107      42.709   9.610  45.770  1.00 21.19           C  
ATOM    809  CB  ILE L 107      42.456   8.172  46.116  1.00 23.82           C  
ATOM    810  CG1 ILE L 107      40.946   7.882  46.147  1.00 26.68           C  
ATOM    811  CG2 ILE L 107      43.164   7.872  47.448  1.00 25.79           C  
ATOM    812  CD1 ILE L 107      40.619   6.391  46.128  1.00 34.72           C  
ATOM    813  C   ILE L 107      44.189   9.769  45.677  1.00 22.86           C  
ATOM    814  O   ILE L 107      44.839   9.235  44.780  1.00 23.14           O  
ATOM    815  N   LYS L 108      44.762  10.523  46.631  1.00 22.56           N  
ATOM    816  CA  LYS L 108      46.178  10.704  46.647  1.00 21.86           C  
ATOM    817  CB  LYS L 108      46.627  11.860  47.550  1.00 25.50           C  
ATOM    818  CG  LYS L 108      48.139  12.067  47.539  1.00 28.81           C  
ATOM    819  CD  LYS L 108      48.564  13.381  48.187  1.00 35.14           C  
ATOM    820  CE  LYS L 108      48.447  13.365  49.711  1.00 43.44           C  
ATOM    821  NZ  LYS L 108      49.629  12.696  50.299  1.00 49.28           N1+
ATOM    822  C   LYS L 108      46.760   9.424  47.228  1.00 24.38           C  
ATOM    823  O   LYS L 108      46.515   9.172  48.436  1.00 25.64           O  
ATOM    824  OXT LYS L 108      47.449   8.682  46.480  1.00  0.00           O1-
TER     825      LYS L 108 
ATOM    826  N   GLU H 109       8.433   6.530  46.797  1.00 51.87           N1+
ATOM    827  CA  GLU H 109       9.698   7.190  46.409  1.00 51.30           C  
ATOM    828  CB  GLU H 109      10.848   6.168  46.412  1.00 55.25           C  
ATOM    829  CG  GLU H 109      12.230   6.774  46.164  1.00 64.92           C  
ATOM    830  CD  GLU H 109      13.240   5.637  46.199  1.00 75.83           C  
ATOM    831  OE1 GLU H 109      12.829   4.476  45.932  1.00 76.17           O  
ATOM    832  OE2 GLU H 109      14.435   5.913  46.490  1.00 80.39           O1-
ATOM    833  C   GLU H 109       9.571   7.752  45.034  1.00 44.98           C  
ATOM    834  O   GLU H 109       8.905   7.175  44.177  1.00 44.53           O  
ATOM    835  N   VAL H 110      10.198   8.917  44.787  1.00 39.18           N  
ATOM    836  CA  VAL H 110      10.086   9.457  43.471  1.00 35.76           C  
ATOM    837  CB  VAL H 110      10.389  10.916  43.383  1.00 35.77           C  
ATOM    838  CG1 VAL H 110      10.217  11.334  41.913  1.00 35.06           C  
ATOM    839  CG2 VAL H 110       9.484  11.675  44.369  1.00 39.30           C  
ATOM    840  C   VAL H 110      11.080   8.742  42.616  1.00 38.93           C  
ATOM    841  O   VAL H 110      12.233   8.566  43.011  1.00 37.32           O  
ATOM    842  N   GLN H 111      10.652   8.291  41.420  1.00 37.32           N  
ATOM    843  CA  GLN H 111      11.562   7.586  40.566  1.00 35.76           C  
ATOM    844  CB  GLN H 111      11.433   6.052  40.621  1.00 42.30           C  
ATOM    845  CG  GLN H 111      12.015   5.412  41.877  1.00 48.54           C  
ATOM    846  CD  GLN H 111      11.766   3.913  41.799  1.00 57.93           C  
ATOM    847  OE1 GLN H 111      10.624   3.459  41.832  1.00 62.16           O  
ATOM    848  NE2 GLN H 111      12.861   3.114  41.692  1.00 55.53           N  
ATOM    849  C   GLN H 111      11.314   7.946  39.140  1.00 34.69           C  
ATOM    850  O   GLN H 111      10.188   8.217  38.724  1.00 31.33           O  
ATOM    851  N   LEU H 112      12.411   7.972  38.363  1.00 28.06           N  
ATOM    852  CA  LEU H 112      12.357   8.168  36.949  1.00 25.58           C  
ATOM    853  CB  LEU H 112      13.135   9.413  36.488  1.00 26.47           C  
ATOM    854  CG  LEU H 112      12.497  10.742  36.941  1.00 30.59           C  
ATOM    855  CD1 LEU H 112      13.316  11.950  36.464  1.00 31.15           C  
ATOM    856  CD2 LEU H 112      11.033  10.835  36.483  1.00 31.69           C  
ATOM    857  C   LEU H 112      13.019   6.957  36.360  1.00 28.22           C  
ATOM    858  O   LEU H 112      14.167   6.653  36.682  1.00 28.81           O  
ATOM    859  N   VAL H 113      12.294   6.220  35.493  1.00 27.07           N  
ATOM    860  CA  VAL H 113      12.845   5.035  34.897  1.00 25.96           C  
ATOM    861  CB  VAL H 113      12.000   3.815  35.130  1.00 29.22           C  
ATOM    862  CG1 VAL H 113      12.633   2.616  34.405  1.00 29.13           C  
ATOM    863  CG2 VAL H 113      11.840   3.620  36.646  1.00 32.05           C  
ATOM    864  C   VAL H 113      12.902   5.259  33.418  1.00 25.19           C  
ATOM    865  O   VAL H 113      11.904   5.614  32.793  1.00 28.31           O  
ATOM    866  N   GLN H 114      14.090   5.040  32.818  1.00 23.39           N  
ATOM    867  CA  GLN H 114      14.262   5.268  31.412  1.00 23.05           C  
ATOM    868  CB  GLN H 114      15.558   6.016  31.057  1.00 21.74           C  
ATOM    869  CG  GLN H 114      15.594   7.446  31.596  1.00 21.32           C  
ATOM    870  CD  GLN H 114      16.833   8.126  31.034  1.00 24.51           C  
ATOM    871  OE1 GLN H 114      17.809   8.361  31.744  1.00 24.01           O  
ATOM    872  NE2 GLN H 114      16.797   8.448  29.712  1.00 24.64           N  
ATOM    873  C   GLN H 114      14.275   3.967  30.671  1.00 25.15           C  
ATOM    874  O   GLN H 114      14.433   2.894  31.253  1.00 26.07           O  
ATOM    875  N   SER H 115      14.097   4.051  29.337  1.00 23.09           N  
ATOM    876  CA  SER H 115      14.056   2.895  28.486  1.00 24.82           C  
ATOM    877  CB  SER H 115      13.484   3.194  27.087  1.00 27.35           C  
ATOM    878  OG  SER H 115      14.268   4.176  26.427  1.00 28.16           O  
ATOM    879  C   SER H 115      15.444   2.328  28.345  1.00 25.75           C  
ATOM    880  O   SER H 115      16.427   2.943  28.753  1.00 24.46           O  
ATOM    881  N   GLY H 116      15.545   1.120  27.747  1.00 26.69           N  
ATOM    882  CA  GLY H 116      16.776   0.378  27.667  1.00 25.94           C  
ATOM    883  C   GLY H 116      17.706   0.925  26.627  1.00 25.67           C  
ATOM    884  O   GLY H 116      17.353   1.782  25.818  1.00 27.45           O  
ATOM    885  N   ALA H 117      18.940   0.378  26.624  1.00 25.68           N  
ATOM    886  CA  ALA H 117      20.002   0.800  25.755  1.00 25.31           C  
ATOM    887  CB  ALA H 117      21.328   0.059  26.003  1.00 26.46           C  
ATOM    888  C   ALA H 117      19.606   0.577  24.332  1.00 27.10           C  
ATOM    889  O   ALA H 117      18.850  -0.340  24.011  1.00 28.79           O  
ATOM    890  N   GLU H 118      20.114   1.452  23.439  1.00 23.94           N  
ATOM    891  CA  GLU H 118      19.745   1.374  22.058  1.00 26.36           C  
ATOM    892  CB  GLU H 118      18.980   2.626  21.596  1.00 29.12           C  
ATOM    893  CG  GLU H 118      17.703   2.919  22.388  1.00 33.52           C  
ATOM    894  CD  GLU H 118      16.572   2.066  21.840  1.00 42.41           C  
ATOM    895  OE1 GLU H 118      16.868   0.982  21.269  1.00 37.57           O  
ATOM    896  OE2 GLU H 118      15.396   2.491  21.983  1.00 42.58           O1-
ATOM    897  C   GLU H 118      20.985   1.328  21.215  1.00 25.96           C  
ATOM    898  O   GLU H 118      21.958   2.036  21.470  1.00 26.34           O  
ATOM    899  N   VAL H 119      20.976   0.462  20.182  1.00 25.49           N  
ATOM    900  CA  VAL H 119      22.049   0.431  19.232  1.00 23.36           C  
ATOM    901  CB  VAL H 119      22.757  -0.897  19.157  1.00 25.08           C  
ATOM    902  CG1 VAL H 119      21.777  -1.995  18.716  1.00 26.38           C  
ATOM    903  CG2 VAL H 119      23.971  -0.738  18.234  1.00 25.07           C  
ATOM    904  C   VAL H 119      21.406   0.743  17.915  1.00 24.63           C  
ATOM    905  O   VAL H 119      20.475   0.064  17.486  1.00 26.55           O  
ATOM    906  N   LYS H 120      21.870   1.806  17.227  1.00 25.24           N  
ATOM    907  CA  LYS H 120      21.172   2.170  16.027  1.00 26.14           C  
ATOM    908  CB  LYS H 120      20.286   3.415  16.218  1.00 26.79           C  
ATOM    909  CG  LYS H 120      19.302   3.304  17.390  1.00 31.13           C  
ATOM    910  CD  LYS H 120      18.247   2.205  17.246  1.00 33.35           C  
ATOM    911  CE  LYS H 120      16.999   2.649  16.478  1.00 36.43           C  
ATOM    912  NZ  LYS H 120      15.962   1.594  16.531  1.00 39.36           N1+
ATOM    913  C   LYS H 120      22.165   2.503  14.956  1.00 25.53           C  
ATOM    914  O   LYS H 120      23.364   2.614  15.207  1.00 26.89           O  
ATOM    915  N   LYS H 121      21.668   2.654  13.710  1.00 27.10           N  
ATOM    916  CA  LYS H 121      22.496   3.022  12.599  1.00 28.52           C  
ATOM    917  CB  LYS H 121      22.267   2.158  11.350  1.00 33.48           C  
ATOM    918  CG  LYS H 121      22.708   0.707  11.542  1.00 40.30           C  
ATOM    919  CD  LYS H 121      22.211  -0.229  10.442  1.00 45.63           C  
ATOM    920  CE  LYS H 121      22.631  -1.685  10.637  1.00 47.44           C  
ATOM    921  NZ  LYS H 121      22.053  -2.522   9.561  1.00 52.27           N1+
ATOM    922  C   LYS H 121      22.144   4.432  12.245  1.00 29.53           C  
ATOM    923  O   LYS H 121      21.052   4.904  12.552  1.00 31.50           O  
ATOM    924  N   SER H 122      23.072   5.154  11.588  1.00 30.16           N  
ATOM    925  CA  SER H 122      22.800   6.526  11.277  1.00 31.34           C  
ATOM    926  CB  SER H 122      24.000   7.280  10.671  1.00 34.49           C  
ATOM    927  OG  SER H 122      24.338   6.737   9.404  1.00  0.00           O  
ATOM    928  C   SER H 122      21.669   6.592  10.301  1.00 33.76           C  
ATOM    929  O   SER H 122      21.529   5.738   9.428  1.00 33.05           O  
ATOM    930  N   GLY H 123      20.818   7.629  10.454  1.00 31.39           N  
ATOM    931  CA  GLY H 123      19.713   7.851   9.566  1.00 34.04           C  
ATOM    932  C   GLY H 123      18.460   7.274  10.152  1.00 34.93           C  
ATOM    933  O   GLY H 123      17.362   7.585   9.693  1.00 35.30           O  
ATOM    934  N   GLU H 124      18.578   6.416  11.184  1.00 30.36           N  
ATOM    935  CA  GLU H 124      17.402   5.826  11.763  1.00 28.81           C  
ATOM    936  CB  GLU H 124      17.663   4.474  12.450  1.00 29.33           C  
ATOM    937  CG  GLU H 124      18.013   3.366  11.453  1.00 32.28           C  
ATOM    938  CD  GLU H 124      18.283   2.082  12.222  1.00 38.45           C  
ATOM    939  OE1 GLU H 124      18.458   2.160  13.468  1.00 35.09           O  
ATOM    940  OE2 GLU H 124      18.328   1.005  11.572  1.00 47.37           O1-
ATOM    941  C   GLU H 124      16.816   6.767  12.773  1.00 31.49           C  
ATOM    942  O   GLU H 124      17.503   7.632  13.313  1.00 30.93           O  
ATOM    943  N   SER H 125      15.494   6.633  13.017  1.00 32.45           N  
ATOM    944  CA  SER H 125      14.802   7.445  13.982  0.84 30.37           C  
ATOM    945  CB  SER H 125      13.317   7.656  13.637  0.84 31.75           C  
ATOM    946  OG  SER H 125      12.638   6.409  13.605  0.84 37.05           O  
ATOM    947  C   SER H 125      14.879   6.763  15.316  1.00 30.04           C  
ATOM    948  O   SER H 125      15.157   5.563  15.385  1.00 30.06           O  
ATOM    949  N   LEU H 126      14.663   7.510  16.419  1.00 28.12           N  
ATOM    950  CA  LEU H 126      14.724   6.899  17.719  1.00 25.70           C  
ATOM    951  CB  LEU H 126      16.160   6.812  18.269  1.00 26.83           C  
ATOM    952  CG  LEU H 126      16.270   6.168  19.662  1.00 28.52           C  
ATOM    953  CD1 LEU H 126      15.733   4.729  19.659  1.00 30.36           C  
ATOM    954  CD2 LEU H 126      17.709   6.262  20.200  1.00 27.13           C  
ATOM    955  C   LEU H 126      13.920   7.705  18.689  1.00 28.69           C  
ATOM    956  O   LEU H 126      13.949   8.937  18.663  1.00 28.72           O  
ATOM    957  N   LYS H 127      13.167   7.020  19.575  1.00 26.52           N  
ATOM    958  CA  LYS H 127      12.397   7.680  20.590  1.00 26.90           C  
ATOM    959  CB  LYS H 127      10.881   7.546  20.355  1.00 28.02           C  
ATOM    960  CG  LYS H 127      10.002   8.390  21.279  1.00 32.20           C  
ATOM    961  CD  LYS H 127       8.540   8.447  20.820  1.00 35.66           C  
ATOM    962  CE  LYS H 127       7.665   9.392  21.647  1.00 42.60           C  
ATOM    963  NZ  LYS H 127       6.295   9.438  21.086  1.00 47.38           N1+
ATOM    964  C   LYS H 127      12.721   6.973  21.874  1.00 30.97           C  
ATOM    965  O   LYS H 127      12.579   5.755  21.963  1.00 32.66           O  
ATOM    966  N   ILE H 128      13.164   7.719  22.909  1.00 27.03           N  
ATOM    967  CA  ILE H 128      13.498   7.116  24.175  1.00 25.63           C  
ATOM    968  CB  ILE H 128      14.914   7.354  24.629  1.00 24.82           C  
ATOM    969  CG1 ILE H 128      15.191   8.850  24.855  1.00 23.54           C  
ATOM    970  CG2 ILE H 128      15.853   6.690  23.610  1.00 25.90           C  
ATOM    971  CD1 ILE H 128      16.514   9.111  25.577  1.00 27.45           C  
ATOM    972  C   ILE H 128      12.579   7.705  25.201  1.00 28.34           C  
ATOM    973  O   ILE H 128      12.085   8.819  25.032  1.00 28.18           O  
ATOM    974  N   SER H 129      12.309   6.959  26.297  1.00 26.29           N  
ATOM    975  CA  SER H 129      11.317   7.421  27.230  1.00 26.04           C  
ATOM    976  CB  SER H 129      10.068   6.525  27.250  1.00 28.04           C  
ATOM    977  OG  SER H 129      10.418   5.209  27.658  1.00 30.15           O  
ATOM    978  C   SER H 129      11.830   7.492  28.638  1.00 26.68           C  
ATOM    979  O   SER H 129      12.848   6.899  28.992  1.00 25.91           O  
ATOM    980  N   CYS H 130      11.101   8.274  29.468  0.86 27.42           N  
ATOM    981  CA  CYS H 130      11.391   8.468  30.862  0.86 29.18           C  
ATOM    982  CB  CYS H 130      12.093   9.818  31.122  0.86 27.37           C  
ATOM    983  SG  CYS H 130      12.468  10.135  32.871  0.86 31.49           S  
ATOM    984  C   CYS H 130      10.075   8.474  31.590  0.86 30.61           C  
ATOM    985  O   CYS H 130       9.259   9.373  31.391  0.86 30.04           O  
ATOM    986  N   LYS H 131       9.827   7.474  32.467  1.00 27.96           N  
ATOM    987  CA  LYS H 131       8.557   7.449  33.143  1.00 31.19           C  
ATOM    988  CB  LYS H 131       7.839   6.089  33.134  1.00 36.36           C  
ATOM    989  CG  LYS H 131       6.496   6.166  33.864  1.00 42.23           C  
ATOM    990  CD  LYS H 131       5.554   5.001  33.579  1.00 47.49           C  
ATOM    991  CE  LYS H 131       4.187   5.156  34.247  1.00 53.51           C  
ATOM    992  NZ  LYS H 131       3.313   4.020  33.881  1.00 56.68           N1+
ATOM    993  C   LYS H 131       8.752   7.836  34.573  1.00 30.04           C  
ATOM    994  O   LYS H 131       9.693   7.391  35.225  1.00 29.54           O  
ATOM    995  N   GLY H 132       7.841   8.675  35.108  1.00 29.21           N  
ATOM    996  CA  GLY H 132       7.986   9.125  36.463  1.00 28.96           C  
ATOM    997  C   GLY H 132       6.929   8.499  37.313  1.00 33.44           C  
ATOM    998  O   GLY H 132       5.818   8.232  36.855  1.00 35.15           O  
ATOM    999  N   SER H 133       7.268   8.254  38.595  1.00 31.43           N  
ATOM   1000  CA  SER H 133       6.326   7.672  39.506  1.00 33.61           C  
ATOM   1001  CB  SER H 133       6.391   6.135  39.543  1.00 35.98           C  
ATOM   1002  OG  SER H 133       7.661   5.709  40.015  1.00 37.92           O  
ATOM   1003  C   SER H 133       6.665   8.154  40.881  1.00 35.10           C  
ATOM   1004  O   SER H 133       7.778   8.613  41.132  1.00 35.09           O  
ATOM   1005  N   GLY H 134       5.651   8.161  41.781  1.00 40.68           N  
ATOM   1006  CA  GLY H 134       5.821   8.558  43.153  1.00 42.20           C  
ATOM   1007  C   GLY H 134       5.424   9.994  43.378  1.00 44.55           C  
ATOM   1008  O   GLY H 134       5.310  10.421  44.527  1.00 46.51           O  
ATOM   1009  N   TYR H 135       5.198  10.787  42.307  1.00 41.14           N  
ATOM   1010  CA  TYR H 135       4.873  12.175  42.514  1.00 40.00           C  
ATOM   1011  CB  TYR H 135       6.111  13.085  42.495  1.00 39.21           C  
ATOM   1012  CG  TYR H 135       6.699  13.090  41.126  1.00 37.94           C  
ATOM   1013  CD1 TYR H 135       7.556  12.096  40.711  1.00 37.11           C  
ATOM   1014  CD2 TYR H 135       6.388  14.100  40.247  1.00 37.21           C  
ATOM   1015  CE1 TYR H 135       8.096  12.116  39.446  1.00 35.13           C  
ATOM   1016  CE2 TYR H 135       6.926  14.126  38.981  1.00 35.57           C  
ATOM   1017  CZ  TYR H 135       7.785  13.133  38.578  1.00 37.95           C  
ATOM   1018  OH  TYR H 135       8.341  13.153  37.282  1.00 36.32           O  
ATOM   1019  C   TYR H 135       3.918  12.642  41.447  1.00 42.24           C  
ATOM   1020  O   TYR H 135       3.482  11.859  40.605  1.00 42.38           O  
ATOM   1021  N   SER H 136       3.544  13.947  41.486  1.00 41.00           N  
ATOM   1022  CA  SER H 136       2.635  14.508  40.516  1.00 41.91           C  
ATOM   1023  CB  SER H 136       1.877  15.744  41.036  1.00 45.45           C  
ATOM   1024  OG  SER H 136       1.017  16.259  40.032  1.00 51.99           O  
ATOM   1025  C   SER H 136       3.441  14.944  39.326  1.00 41.53           C  
ATOM   1026  O   SER H 136       4.148  15.950  39.361  1.00 41.15           O  
ATOM   1027  N   PHE H 137       3.287  14.205  38.212  1.00 38.88           N  
ATOM   1028  CA  PHE H 137       4.077  14.357  37.020  1.00 37.20           C  
ATOM   1029  CB  PHE H 137       3.736  13.278  35.975  1.00 37.61           C  
ATOM   1030  CG  PHE H 137       4.686  13.386  34.832  1.00 35.95           C  
ATOM   1031  CD1 PHE H 137       5.982  12.947  34.962  1.00 34.89           C  
ATOM   1032  CD2 PHE H 137       4.281  13.904  33.623  1.00 35.61           C  
ATOM   1033  CE1 PHE H 137       6.866  13.033  33.914  1.00 35.41           C  
ATOM   1034  CE2 PHE H 137       5.161  13.993  32.569  1.00 35.41           C  
ATOM   1035  CZ  PHE H 137       6.457  13.560  32.712  1.00 34.21           C  
ATOM   1036  C   PHE H 137       3.893  15.707  36.382  1.00 38.53           C  
ATOM   1037  O   PHE H 137       4.867  16.344  35.985  1.00 38.19           O  
ATOM   1038  N   THR H 138       2.643  16.188  36.278  1.00 39.29           N  
ATOM   1039  CA  THR H 138       2.321  17.428  35.622  1.00 38.67           C  
ATOM   1040  CB  THR H 138       0.840  17.644  35.473  1.00 42.43           C  
ATOM   1041  OG1 THR H 138       0.216  17.672  36.749  1.00 41.80           O  
ATOM   1042  CG2 THR H 138       0.256  16.512  34.611  1.00 40.77           C  
ATOM   1043  C   THR H 138       2.897  18.598  36.369  1.00 40.57           C  
ATOM   1044  O   THR H 138       3.053  19.683  35.813  1.00 44.44           O  
ATOM   1045  N   SER H 139       3.134  18.432  37.679  1.00 36.21           N  
ATOM   1046  CA  SER H 139       3.610  19.477  38.547  1.00 37.26           C  
ATOM   1047  CB  SER H 139       3.379  19.143  40.032  1.00 40.82           C  
ATOM   1048  OG  SER H 139       1.988  19.033  40.294  1.00 43.28           O  
ATOM   1049  C   SER H 139       5.072  19.811  38.389  1.00 37.39           C  
ATOM   1050  O   SER H 139       5.498  20.867  38.857  1.00 39.26           O  
ATOM   1051  N   TYR H 140       5.894  18.947  37.760  1.00 34.24           N  
ATOM   1052  CA  TYR H 140       7.307  19.230  37.732  1.00 32.23           C  
ATOM   1053  CB  TYR H 140       8.130  18.215  38.544  1.00 32.92           C  
ATOM   1054  CG  TYR H 140       7.816  18.402  39.988  1.00 35.93           C  
ATOM   1055  CD1 TYR H 140       8.532  19.308  40.732  1.00 35.64           C  
ATOM   1056  CD2 TYR H 140       6.816  17.684  40.601  1.00 36.08           C  
ATOM   1057  CE1 TYR H 140       8.259  19.496  42.065  1.00 35.92           C  
ATOM   1058  CE2 TYR H 140       6.537  17.868  41.936  1.00 37.48           C  
ATOM   1059  CZ  TYR H 140       7.261  18.777  42.670  1.00 39.84           C  
ATOM   1060  OH  TYR H 140       6.981  18.971  44.040  1.00 44.30           O  
ATOM   1061  C   TYR H 140       7.812  19.162  36.322  1.00 33.78           C  
ATOM   1062  O   TYR H 140       7.296  18.434  35.481  1.00 35.97           O  
ATOM   1063  N   TRP H 141       8.869  19.940  36.035  1.00 25.91           N  
ATOM   1064  CA  TRP H 141       9.460  19.988  34.727  1.00 24.22           C  
ATOM   1065  CB  TRP H 141      10.343  21.238  34.540  1.00 24.01           C  
ATOM   1066  CG  TRP H 141       9.629  22.564  34.690  1.00 24.97           C  
ATOM   1067  CD2 TRP H 141       9.435  23.516  33.630  1.00 27.33           C  
ATOM   1068  CD1 TRP H 141       9.099  23.129  35.814  1.00 26.29           C  
ATOM   1069  NE1 TRP H 141       8.582  24.368  35.520  1.00 29.02           N  
ATOM   1070  CE2 TRP H 141       8.783  24.619  34.180  1.00 30.17           C  
ATOM   1071  CE3 TRP H 141       9.775  23.475  32.308  1.00 30.59           C  
ATOM   1072  CZ2 TRP H 141       8.464  25.704  33.413  1.00 33.00           C  
ATOM   1073  CZ3 TRP H 141       9.444  24.568  31.537  1.00 33.38           C  
ATOM   1074  CH2 TRP H 141       8.802  25.660  32.079  1.00 31.21           C  
ATOM   1075  C   TRP H 141      10.381  18.803  34.602  1.00 24.83           C  
ATOM   1076  O   TRP H 141      10.863  18.277  35.604  1.00 24.17           O  
ATOM   1077  N   ILE H 142      10.624  18.333  33.357  0.90 22.31           N  
ATOM   1078  CA  ILE H 142      11.531  17.244  33.103  0.90 22.48           C  
ATOM   1079  CB  ILE H 142      10.904  16.082  32.375  0.90 24.81           C  
ATOM   1080  CG1 ILE H 142       9.807  15.401  33.215  0.90 27.62           C  
ATOM   1081  CG2 ILE H 142      12.031  15.120  31.963  0.90 25.18           C  
ATOM   1082  CD1 ILE H 142      10.329  14.701  34.467  0.88 29.06           C  
ATOM   1083  C   ILE H 142      12.580  17.781  32.177  0.90 24.73           C  
ATOM   1084  O   ILE H 142      12.264  18.415  31.172  0.90 25.10           O  
ATOM   1085  N   GLY H 143      13.868  17.544  32.494  1.00 23.58           N  
ATOM   1086  CA  GLY H 143      14.916  18.017  31.641  1.00 22.61           C  
ATOM   1087  C   GLY H 143      15.622  16.833  31.057  1.00 25.55           C  
ATOM   1088  O   GLY H 143      15.548  15.724  31.587  1.00 22.57           O  
ATOM   1089  N   TRP H 144      16.317  17.047  29.919  1.00 20.69           N  
ATOM   1090  CA  TRP H 144      17.066  15.988  29.304  1.00 20.66           C  
ATOM   1091  CB  TRP H 144      16.609  15.667  27.871  1.00 21.87           C  
ATOM   1092  CG  TRP H 144      15.227  15.065  27.806  1.00 21.79           C  
ATOM   1093  CD2 TRP H 144      14.953  13.674  28.025  1.00 20.94           C  
ATOM   1094  CD1 TRP H 144      14.025  15.661  27.563  1.00 25.49           C  
ATOM   1095  NE1 TRP H 144      13.019  14.727  27.612  1.00 25.90           N  
ATOM   1096  CE2 TRP H 144      13.576  13.498  27.896  1.00 25.30           C  
ATOM   1097  CE3 TRP H 144      15.782  12.629  28.309  1.00 22.91           C  
ATOM   1098  CZ2 TRP H 144      13.004  12.269  28.055  1.00 25.53           C  
ATOM   1099  CZ3 TRP H 144      15.204  11.389  28.466  1.00 23.90           C  
ATOM   1100  CH2 TRP H 144      13.842  11.214  28.341  1.00 24.19           C  
ATOM   1101  C   TRP H 144      18.491  16.443  29.247  1.00 22.56           C  
ATOM   1102  O   TRP H 144      18.763  17.601  28.930  1.00 22.97           O  
ATOM   1103  N   VAL H 145      19.440  15.537  29.568  1.00 19.44           N  
ATOM   1104  CA  VAL H 145      20.830  15.897  29.592  1.00 19.72           C  
ATOM   1105  CB  VAL H 145      21.401  15.902  30.979  1.00 21.57           C  
ATOM   1106  CG1 VAL H 145      22.906  16.190  30.891  1.00 22.18           C  
ATOM   1107  CG2 VAL H 145      20.616  16.911  31.833  1.00 23.04           C  
ATOM   1108  C   VAL H 145      21.598  14.878  28.805  1.00 22.04           C  
ATOM   1109  O   VAL H 145      21.303  13.684  28.848  1.00 23.67           O  
ATOM   1110  N   ARG H 146      22.634  15.338  28.066  1.00 21.19           N  
ATOM   1111  CA  ARG H 146      23.410  14.445  27.249  1.00 20.37           C  
ATOM   1112  CB  ARG H 146      23.546  14.922  25.790  1.00 19.70           C  
ATOM   1113  CG  ARG H 146      24.376  13.993  24.899  1.00 20.87           C  
ATOM   1114  CD  ARG H 146      24.467  14.451  23.441  1.00 24.10           C  
ATOM   1115  NE  ARG H 146      25.515  15.506  23.347  1.00 26.70           N  
ATOM   1116  CZ  ARG H 146      25.534  16.338  22.265  1.00 35.77           C  
ATOM   1117  NH1 ARG H 146      24.559  16.240  21.319  1.00 34.38           N1+
ATOM   1118  NH2 ARG H 146      26.520  17.269  22.119  1.00 29.52           N  
ATOM   1119  C   ARG H 146      24.795  14.362  27.807  1.00 22.38           C  
ATOM   1120  O   ARG H 146      25.361  15.359  28.251  1.00 22.81           O  
ATOM   1121  N   GLN H 147      25.365  13.139  27.828  1.00 20.26           N  
ATOM   1122  CA  GLN H 147      26.715  12.971  28.282  1.00 20.59           C  
ATOM   1123  CB  GLN H 147      26.793  12.268  29.648  1.00 20.65           C  
ATOM   1124  CG  GLN H 147      28.203  12.150  30.221  1.00 21.96           C  
ATOM   1125  CD  GLN H 147      28.053  11.622  31.640  1.00 22.59           C  
ATOM   1126  OE1 GLN H 147      27.503  10.544  31.864  1.00 21.79           O  
ATOM   1127  NE2 GLN H 147      28.540  12.417  32.630  1.00 20.97           N  
ATOM   1128  C   GLN H 147      27.409  12.112  27.272  1.00 21.93           C  
ATOM   1129  O   GLN H 147      27.176  10.907  27.198  1.00 21.36           O  
ATOM   1130  N   MET H 148      28.302  12.726  26.473  1.00 22.95           N  
ATOM   1131  CA  MET H 148      29.014  12.032  25.439  1.00 25.01           C  
ATOM   1132  CB  MET H 148      29.613  13.000  24.407  1.00 28.06           C  
ATOM   1133  CG  MET H 148      28.527  13.748  23.627  1.00 30.35           C  
ATOM   1134  SD  MET H 148      29.123  15.136  22.619  1.00 39.58           S  
ATOM   1135  CE  MET H 148      30.055  14.074  21.487  1.00 36.80           C  
ATOM   1136  C   MET H 148      30.100  11.253  26.101  1.00 27.01           C  
ATOM   1137  O   MET H 148      30.444  11.521  27.251  1.00 27.23           O  
ATOM   1138  N   PRO H 149      30.656  10.284  25.430  1.00 26.79           N  
ATOM   1139  CA  PRO H 149      31.654   9.497  26.087  1.00 29.38           C  
ATOM   1140  CD  PRO H 149      29.949   9.527  24.410  1.00 30.27           C  
ATOM   1141  CB  PRO H 149      31.960   8.342  25.142  1.00 31.95           C  
ATOM   1142  CG  PRO H 149      30.624   8.139  24.398  1.00 32.18           C  
ATOM   1143  C   PRO H 149      32.837  10.313  26.497  1.00 28.66           C  
ATOM   1144  O   PRO H 149      33.372  11.057  25.677  1.00 28.81           O  
ATOM   1145  N   GLY H 150      33.247  10.177  27.776  1.00 29.40           N  
ATOM   1146  CA  GLY H 150      34.402  10.844  28.303  1.00 29.60           C  
ATOM   1147  C   GLY H 150      34.147  12.318  28.379  1.00 33.98           C  
ATOM   1148  O   GLY H 150      35.090  13.108  28.420  1.00 34.62           O  
ATOM   1149  N   LYS H 151      32.866  12.731  28.420  1.00 27.91           N  
ATOM   1150  CA  LYS H 151      32.570  14.137  28.438  1.00 26.22           C  
ATOM   1151  CB  LYS H 151      31.762  14.605  27.212  1.00 27.71           C  
ATOM   1152  CG  LYS H 151      32.552  14.561  25.903  1.00 33.64           C  
ATOM   1153  CD  LYS H 151      33.761  15.495  25.902  1.00 40.90           C  
ATOM   1154  CE  LYS H 151      34.561  15.448  24.602  1.00 49.89           C  
ATOM   1155  NZ  LYS H 151      35.638  16.460  24.647  1.00 54.49           N1+
ATOM   1156  C   LYS H 151      31.741  14.458  29.643  1.00 26.82           C  
ATOM   1157  O   LYS H 151      31.386  13.585  30.434  1.00 26.15           O  
ATOM   1158  N   GLY H 152      31.437  15.762  29.807  1.00 24.89           N  
ATOM   1159  CA  GLY H 152      30.670  16.247  30.915  1.00 24.84           C  
ATOM   1160  C   GLY H 152      29.220  16.241  30.544  1.00 26.84           C  
ATOM   1161  O   GLY H 152      28.819  15.641  29.549  1.00 24.17           O  
ATOM   1162  N   LEU H 153      28.399  16.935  31.361  1.00 23.18           N  
ATOM   1163  CA  LEU H 153      26.972  16.988  31.202  1.00 21.20           C  
ATOM   1164  CB  LEU H 153      26.241  17.181  32.539  1.00 20.40           C  
ATOM   1165  CG  LEU H 153      26.467  16.033  33.536  1.00 21.27           C  
ATOM   1166  CD1 LEU H 153      25.710  16.293  34.845  1.00 21.79           C  
ATOM   1167  CD2 LEU H 153      26.120  14.669  32.914  1.00 23.31           C  
ATOM   1168  C   LEU H 153      26.604  18.160  30.342  1.00 25.55           C  
ATOM   1169  O   LEU H 153      27.202  19.231  30.448  1.00 26.70           O  
ATOM   1170  N   GLU H 154      25.594  17.966  29.462  1.00 22.63           N  
ATOM   1171  CA  GLU H 154      25.120  19.004  28.587  1.00 22.80           C  
ATOM   1172  CB  GLU H 154      25.385  18.699  27.103  1.00 24.94           C  
ATOM   1173  CG  GLU H 154      26.866  18.689  26.720  1.00 31.22           C  
ATOM   1174  CD  GLU H 154      26.974  18.100  25.321  1.00 34.41           C  
ATOM   1175  OE1 GLU H 154      27.035  16.849  25.211  1.00 30.20           O  
ATOM   1176  OE2 GLU H 154      26.994  18.895  24.340  1.00 34.79           O1-
ATOM   1177  C   GLU H 154      23.632  19.085  28.747  1.00 22.96           C  
ATOM   1178  O   GLU H 154      22.935  18.072  28.724  1.00 24.06           O  
ATOM   1179  N   TRP H 155      23.111  20.317  28.884  1.00 23.20           N  
ATOM   1180  CA  TRP H 155      21.711  20.559  29.089  1.00 23.69           C  
ATOM   1181  CB  TRP H 155      21.529  21.888  29.831  1.00 22.01           C  
ATOM   1182  CG  TRP H 155      20.091  22.208  30.025  1.00 25.25           C  
ATOM   1183  CD2 TRP H 155      19.235  21.265  30.652  1.00 26.16           C  
ATOM   1184  CD1 TRP H 155      19.311  23.247  29.615  1.00 27.63           C  
ATOM   1185  NE1 TRP H 155      18.007  23.013  29.972  1.00 28.54           N  
ATOM   1186  CE2 TRP H 155      17.952  21.791  30.605  1.00 29.71           C  
ATOM   1187  CE3 TRP H 155      19.505  20.050  31.204  1.00 28.97           C  
ATOM   1188  CZ2 TRP H 155      16.910  21.102  31.124  1.00 31.40           C  
ATOM   1189  CZ3 TRP H 155      18.449  19.361  31.743  1.00 31.69           C  
ATOM   1190  CH2 TRP H 155      17.179  19.887  31.700  1.00 31.88           C  
ATOM   1191  C   TRP H 155      21.053  20.668  27.743  1.00 25.37           C  
ATOM   1192  O   TRP H 155      21.408  21.539  26.959  1.00 26.13           O  
ATOM   1193  N   MET H 156      20.189  19.687  27.393  1.00 21.74           N  
ATOM   1194  CA  MET H 156      19.442  19.648  26.158  1.00 21.96           C  
ATOM   1195  CB  MET H 156      18.995  18.215  25.826  1.00 22.86           C  
ATOM   1196  CG  MET H 156      20.178  17.264  25.631  1.00 21.92           C  
ATOM   1197  SD  MET H 156      19.719  15.516  25.447  1.00 24.71           S  
ATOM   1198  CE  MET H 156      18.967  15.732  23.809  1.00 25.27           C  
ATOM   1199  C   MET H 156      18.220  20.527  26.120  1.00 24.37           C  
ATOM   1200  O   MET H 156      18.021  21.274  25.163  1.00 24.66           O  
ATOM   1201  N   GLY H 157      17.371  20.476  27.171  1.00 23.76           N  
ATOM   1202  CA  GLY H 157      16.122  21.197  27.137  1.00 24.06           C  
ATOM   1203  C   GLY H 157      15.194  20.645  28.183  1.00 27.01           C  
ATOM   1204  O   GLY H 157      15.489  19.638  28.827  1.00 24.83           O  
ATOM   1205  N   ILE H 158      14.021  21.301  28.346  1.00 25.51           N  
ATOM   1206  CA  ILE H 158      13.055  20.976  29.370  1.00 24.38           C  
ATOM   1207  CB  ILE H 158      12.917  22.041  30.423  1.00 24.81           C  
ATOM   1208  CG1 ILE H 158      12.496  23.361  29.757  1.00 35.92           C  
ATOM   1209  CG2 ILE H 158      14.186  22.151  31.266  1.00 36.70           C  
ATOM   1210  CD1 ILE H 158      12.284  24.503  30.749  1.00 28.41           C  
ATOM   1211  C   ILE H 158      11.689  20.924  28.776  1.00 27.02           C  
ATOM   1212  O   ILE H 158      11.432  21.439  27.688  1.00 27.89           O  
ATOM   1213  N   PHE H 159      10.775  20.265  29.510  1.00 24.49           N  
ATOM   1214  CA  PHE H 159       9.400  20.149  29.133  1.00 26.21           C  
ATOM   1215  CB  PHE H 159       9.126  18.734  28.598  1.00 27.30           C  
ATOM   1216  CG  PHE H 159       7.775  18.608  27.992  1.00  0.00           C  
ATOM   1217  CD1 PHE H 159       6.678  18.280  28.756  1.00  0.00           C  
ATOM   1218  CD2 PHE H 159       7.619  18.810  26.642  1.00 32.03           C  
ATOM   1219  CE1 PHE H 159       5.439  18.156  28.170  1.00  0.00           C  
ATOM   1220  CE2 PHE H 159       6.385  18.686  26.054  1.00  0.00           C  
ATOM   1221  CZ  PHE H 159       5.293  18.357  26.818  1.00  0.00           C  
ATOM   1222  C   PHE H 159       8.607  20.302  30.397  1.00 27.58           C  
ATOM   1223  O   PHE H 159       8.974  19.740  31.427  1.00 26.52           O  
ATOM   1224  N   TYR H 160       7.504  21.078  30.364  1.00 25.81           N  
ATOM   1225  CA  TYR H 160       6.659  21.138  31.529  1.00 26.67           C  
ATOM   1226  CB  TYR H 160       6.205  22.567  31.888  1.00 28.98           C  
ATOM   1227  CG  TYR H 160       5.511  22.552  33.214  1.00 32.24           C  
ATOM   1228  CD1 TYR H 160       6.239  22.483  34.382  1.00 21.08           C  
ATOM   1229  CD2 TYR H 160       4.140  22.627  33.302  1.00 20.85           C  
ATOM   1230  CE1 TYR H 160       5.619  22.473  35.610  1.00 20.88           C  
ATOM   1231  CE2 TYR H 160       3.510  22.618  34.526  1.00 21.55           C  
ATOM   1232  CZ  TYR H 160       4.250  22.540  35.682  1.00 23.42           C  
ATOM   1233  OH  TYR H 160       3.609  22.529  36.940  1.00 24.92           O  
ATOM   1234  C   TYR H 160       5.466  20.336  31.106  1.00 30.60           C  
ATOM   1235  O   TYR H 160       4.705  20.750  30.237  1.00 31.59           O  
ATOM   1236  N   PRO H 161       5.285  19.145  31.654  1.00 29.28           N  
ATOM   1237  CA  PRO H 161       4.248  18.237  31.204  1.00 29.75           C  
ATOM   1238  CD  PRO H 161       6.426  18.422  32.190  1.00 29.33           C  
ATOM   1239  CB  PRO H 161       4.565  16.895  31.851  1.00 29.97           C  
ATOM   1240  CG  PRO H 161       6.094  16.930  32.018  1.00 29.62           C  
ATOM   1241  C   PRO H 161       2.838  18.677  31.393  1.00 30.27           C  
ATOM   1242  O   PRO H 161       1.957  18.123  30.736  1.00 30.86           O  
ATOM   1243  N   GLY H 162       2.567  19.613  32.314  1.00 30.77           N  
ATOM   1244  CA  GLY H 162       1.193  19.978  32.467  1.00 30.95           C  
ATOM   1245  C   GLY H 162       0.716  20.644  31.211  1.00 31.14           C  
ATOM   1246  O   GLY H 162      -0.313  20.258  30.657  1.00 31.38           O  
ATOM   1247  N   ASP H 163       1.438  21.703  30.786  1.00 30.95           N  
ATOM   1248  CA  ASP H 163       1.195  22.523  29.623  1.00 30.94           C  
ATOM   1249  CB  ASP H 163       1.562  23.999  29.855  1.00 30.96           C  
ATOM   1250  CG  ASP H 163       3.016  24.111  30.279  1.00 32.07           C  
ATOM   1251  OD1 ASP H 163       3.790  23.146  30.046  1.00 31.81           O  
ATOM   1252  OD2 ASP H 163       3.369  25.173  30.858  1.00 32.72           O1-
ATOM   1253  C   ASP H 163       1.813  22.017  28.345  1.00 31.08           C  
ATOM   1254  O   ASP H 163       1.344  22.349  27.258  1.00 31.41           O  
ATOM   1255  N   SER H 164       2.880  21.200  28.435  1.00 30.89           N  
ATOM   1256  CA  SER H 164       3.606  20.718  27.288  1.00 31.04           C  
ATOM   1257  CB  SER H 164       2.653  20.179  26.202  1.00 31.70           C  
ATOM   1258  OG  SER H 164       3.371  19.692  25.079  1.00 31.75           O  
ATOM   1259  C   SER H 164       4.492  21.785  26.682  1.00 31.07           C  
ATOM   1260  O   SER H 164       4.944  21.673  25.544  1.00 31.72           O  
ATOM   1261  N   SER H 165       4.809  22.849  27.441  1.00 33.22           N  
ATOM   1262  CA  SER H 165       5.705  23.858  26.961  1.00 31.04           C  
ATOM   1263  CB  SER H 165       5.721  25.129  27.827  1.00 30.40           C  
ATOM   1264  OG  SER H 165       6.163  24.820  29.140  1.00  0.00           O  
ATOM   1265  C   SER H 165       7.085  23.286  26.956  1.00 31.24           C  
ATOM   1266  O   SER H 165       7.460  22.521  27.845  1.00 29.74           O  
ATOM   1267  N   THR H 166       7.888  23.650  25.937  1.00 29.48           N  
ATOM   1268  CA  THR H 166       9.210  23.111  25.869  1.00 29.32           C  
ATOM   1269  CB  THR H 166       9.404  22.160  24.725  1.00 33.49           C  
ATOM   1270  OG1 THR H 166       9.231  22.843  23.493  1.00 34.34           O  
ATOM   1271  CG2 THR H 166       8.381  21.019  24.843  1.00 34.17           C  
ATOM   1272  C   THR H 166      10.174  24.230  25.643  1.00 31.13           C  
ATOM   1273  O   THR H 166       9.833  25.268  25.077  1.00 32.27           O  
ATOM   1274  N   ARG H 167      11.416  24.028  26.119  1.00 29.18           N  
ATOM   1275  CA  ARG H 167      12.477  24.964  25.915  1.00 30.53           C  
ATOM   1276  CB  ARG H 167      12.900  25.702  27.194  1.00 32.60           C  
ATOM   1277  CG  ARG H 167      14.039  26.691  26.950  1.00 37.04           C  
ATOM   1278  CD  ARG H 167      14.812  27.074  28.210  1.00 30.10           C  
ATOM   1279  NE  ARG H 167      15.902  26.069  28.379  1.00 29.69           N  
ATOM   1280  CZ  ARG H 167      17.144  26.287  27.853  1.00 37.83           C  
ATOM   1281  NH1 ARG H 167      17.419  27.448  27.189  1.00 28.33           N1+
ATOM   1282  NH2 ARG H 167      18.125  25.353  28.028  1.00 30.15           N  
ATOM   1283  C   ARG H 167      13.668  24.148  25.522  1.00 30.75           C  
ATOM   1284  O   ARG H 167      13.940  23.109  26.122  1.00 29.85           O  
ATOM   1285  N   TYR H 168      14.425  24.600  24.506  1.00 27.24           N  
ATOM   1286  CA  TYR H 168      15.563  23.832  24.094  1.00 26.89           C  
ATOM   1287  CB  TYR H 168      15.487  23.321  22.639  1.00 27.00           C  
ATOM   1288  CG  TYR H 168      14.335  22.381  22.476  1.00 26.96           C  
ATOM   1289  CD1 TYR H 168      14.491  21.031  22.685  1.00 28.71           C  
ATOM   1290  CD2 TYR H 168      13.092  22.849  22.110  1.00 28.90           C  
ATOM   1291  CE1 TYR H 168      13.432  20.165  22.531  1.00 28.97           C  
ATOM   1292  CE2 TYR H 168      12.030  21.988  21.953  1.00 31.45           C  
ATOM   1293  CZ  TYR H 168      12.197  20.643  22.165  1.00 31.85           C  
ATOM   1294  OH  TYR H 168      11.111  19.753  22.007  1.00 30.58           O  
ATOM   1295  C   TYR H 168      16.766  24.719  24.162  1.00 28.89           C  
ATOM   1296  O   TYR H 168      16.670  25.934  24.001  1.00 32.31           O  
ATOM   1297  N   SER H 169      17.944  24.123  24.440  1.00 27.42           N  
ATOM   1298  CA  SER H 169      19.151  24.894  24.446  1.00 29.62           C  
ATOM   1299  CB  SER H 169      20.378  24.096  24.894  1.00 27.62           C  
ATOM   1300  OG  SER H 169      20.203  23.686  26.236  1.00 26.94           O  
ATOM   1301  C   SER H 169      19.367  25.267  23.019  1.00 34.05           C  
ATOM   1302  O   SER H 169      18.822  24.625  22.124  1.00 32.54           O  
ATOM   1303  N   PRO H 170      20.127  26.290  22.765  1.00 40.15           N  
ATOM   1304  CA  PRO H 170      20.312  26.696  21.405  1.00 41.69           C  
ATOM   1305  CD  PRO H 170      20.217  27.420  23.670  1.00 43.01           C  
ATOM   1306  CB  PRO H 170      20.969  28.080  21.454  1.00 44.01           C  
ATOM   1307  CG  PRO H 170      21.218  28.340  22.956  1.00 46.04           C  
ATOM   1308  C   PRO H 170      20.994  25.670  20.556  1.00 40.79           C  
ATOM   1309  O   PRO H 170      20.681  25.592  19.370  1.00 42.29           O  
ATOM   1310  N   SER H 171      21.912  24.868  21.123  1.00 39.54           N  
ATOM   1311  CA  SER H 171      22.611  23.895  20.336  1.00 39.51           C  
ATOM   1312  CB  SER H 171      23.749  23.213  21.117  1.00 43.33           C  
ATOM   1313  OG  SER H 171      23.225  22.497  22.226  1.00 59.32           O  
ATOM   1314  C   SER H 171      21.653  22.835  19.877  1.00 35.65           C  
ATOM   1315  O   SER H 171      21.724  22.371  18.741  1.00 38.02           O  
ATOM   1316  N   PHE H 172      20.747  22.411  20.777  1.00 31.77           N  
ATOM   1317  CA  PHE H 172      19.787  21.361  20.574  1.00 30.03           C  
ATOM   1318  CB  PHE H 172      19.309  20.707  21.883  1.00 28.20           C  
ATOM   1319  CG  PHE H 172      20.495  19.962  22.401  1.00 28.43           C  
ATOM   1320  CD1 PHE H 172      20.925  18.826  21.758  1.00 29.11           C  
ATOM   1321  CD2 PHE H 172      21.213  20.403  23.487  1.00 27.80           C  
ATOM   1322  CE1 PHE H 172      22.023  18.131  22.209  1.00 29.85           C  
ATOM   1323  CE2 PHE H 172      22.312  19.709  23.944  1.00 29.13           C  
ATOM   1324  CZ  PHE H 172      22.721  18.565  23.308  1.00 29.69           C  
ATOM   1325  C   PHE H 172      18.602  21.745  19.740  1.00 31.60           C  
ATOM   1326  O   PHE H 172      17.965  20.870  19.156  1.00 31.93           O  
ATOM   1327  N   GLN H 173      18.223  23.037  19.703  1.00 33.02           N  
ATOM   1328  CA  GLN H 173      17.025  23.413  18.998  1.00 34.62           C  
ATOM   1329  CB  GLN H 173      16.783  24.933  18.960  1.00 39.32           C  
ATOM   1330  CG  GLN H 173      15.571  25.349  18.118  1.00 40.64           C  
ATOM   1331  CD  GLN H 173      14.287  24.979  18.847  1.00 45.20           C  
ATOM   1332  OE1 GLN H 173      14.280  24.779  20.060  1.00 46.19           O  
ATOM   1333  NE2 GLN H 173      13.163  24.890  18.085  1.00 43.63           N  
ATOM   1334  C   GLN H 173      17.046  22.919  17.582  1.00 37.94           C  
ATOM   1335  O   GLN H 173      17.993  23.147  16.829  1.00 39.79           O  
ATOM   1336  N   GLY H 174      15.972  22.192  17.206  1.00 36.06           N  
ATOM   1337  CA  GLY H 174      15.764  21.709  15.870  1.00 34.76           C  
ATOM   1338  C   GLY H 174      16.414  20.371  15.720  1.00 37.56           C  
ATOM   1339  O   GLY H 174      16.122  19.636  14.779  1.00 38.96           O  
ATOM   1340  N   GLN H 175      17.357  20.055  16.621  1.00 33.26           N  
ATOM   1341  CA  GLN H 175      18.089  18.822  16.594  1.00 32.76           C  
ATOM   1342  CB  GLN H 175      19.335  18.891  17.490  1.00 34.58           C  
ATOM   1343  CG  GLN H 175      20.225  20.084  17.142  1.00 40.30           C  
ATOM   1344  CD  GLN H 175      20.558  19.984  15.661  1.00 47.79           C  
ATOM   1345  OE1 GLN H 175      21.199  19.033  15.220  1.00 49.26           O  
ATOM   1346  NE2 GLN H 175      20.103  20.987  14.865  1.00 50.70           N  
ATOM   1347  C   GLN H 175      17.255  17.673  17.076  1.00 34.27           C  
ATOM   1348  O   GLN H 175      17.314  16.581  16.512  1.00 36.47           O  
ATOM   1349  N   VAL H 176      16.458  17.894  18.142  0.90 32.99           N  
ATOM   1350  CA  VAL H 176      15.754  16.819  18.783  0.90 31.99           C  
ATOM   1351  CB  VAL H 176      16.493  16.355  20.005  0.90 34.18           C  
ATOM   1352  CG1 VAL H 176      16.487  17.504  21.026  0.90 31.84           C  
ATOM   1353  CG2 VAL H 176      15.881  15.051  20.529  0.90 35.52           C  
ATOM   1354  C   VAL H 176      14.409  17.324  19.219  0.90 33.70           C  
ATOM   1355  O   VAL H 176      14.170  18.531  19.251  0.90 31.81           O  
ATOM   1356  N   THR H 177      13.484  16.395  19.545  1.00 28.99           N  
ATOM   1357  CA  THR H 177      12.163  16.781  19.960  1.00 27.46           C  
ATOM   1358  CB  THR H 177      11.085  16.220  19.079  1.00 31.73           C  
ATOM   1359  OG1 THR H 177      11.288  16.626  17.733  1.00 34.61           O  
ATOM   1360  CG2 THR H 177       9.721  16.722  19.585  1.00 31.18           C  
ATOM   1361  C   THR H 177      11.912  16.221  21.326  1.00 29.54           C  
ATOM   1362  O   THR H 177      12.148  15.039  21.577  1.00 29.39           O  
ATOM   1363  N   ILE H 178      11.414  17.070  22.248  1.00 26.89           N  
ATOM   1364  CA  ILE H 178      11.090  16.629  23.574  1.00 26.42           C  
ATOM   1365  CB  ILE H 178      11.678  17.488  24.656  1.00 26.84           C  
ATOM   1366  CG1 ILE H 178      13.214  17.413  24.617  1.00 28.22           C  
ATOM   1367  CG2 ILE H 178      11.077  17.055  26.002  1.00 27.43           C  
ATOM   1368  CD1 ILE H 178      13.893  18.436  25.526  1.00 29.93           C  
ATOM   1369  C   ILE H 178       9.600  16.706  23.688  1.00 29.51           C  
ATOM   1370  O   ILE H 178       8.990  17.702  23.302  1.00 29.42           O  
ATOM   1371  N   SER H 179       8.968  15.630  24.199  1.00 27.08           N  
ATOM   1372  CA  SER H 179       7.537  15.611  24.299  1.00 29.29           C  
ATOM   1373  CB  SER H 179       6.864  14.876  23.124  1.00 31.49           C  
ATOM   1374  OG  SER H 179       7.279  13.519  23.090  1.00 31.57           O  
ATOM   1375  C   SER H 179       7.157  14.907  25.561  1.00 28.39           C  
ATOM   1376  O   SER H 179       8.010  14.390  26.281  1.00 28.86           O  
ATOM   1377  N   ALA H 180       5.847  14.908  25.883  1.00 30.34           N  
ATOM   1378  CA  ALA H 180       5.409  14.257  27.082  1.00 31.09           C  
ATOM   1379  CB  ALA H 180       5.403  15.187  28.308  1.00 32.54           C  
ATOM   1380  C   ALA H 180       4.001  13.777  26.899  1.00 36.55           C  
ATOM   1381  O   ALA H 180       3.222  14.352  26.141  1.00 36.74           O  
ATOM   1382  N   ASP H 181       3.663  12.674  27.599  1.00 35.19           N  
ATOM   1383  CA  ASP H 181       2.337  12.123  27.618  1.00 37.39           C  
ATOM   1384  CB  ASP H 181       2.298  10.677  27.101  1.00 38.97           C  
ATOM   1385  CG  ASP H 181       0.853  10.211  27.035  1.00 46.30           C  
ATOM   1386  OD1 ASP H 181      -0.050  11.001  27.421  1.00 48.04           O  
ATOM   1387  OD2 ASP H 181       0.635   9.052  26.594  1.00 48.98           O1-
ATOM   1388  C   ASP H 181       1.962  12.088  29.068  1.00 35.91           C  
ATOM   1389  O   ASP H 181       2.326  11.155  29.781  1.00 34.76           O  
ATOM   1390  N   LYS H 182       1.209  13.099  29.543  1.00 38.57           N  
ATOM   1391  CA  LYS H 182       0.909  13.189  30.944  1.00 42.31           C  
ATOM   1392  CB  LYS H 182       0.218  14.492  31.406  1.00 46.12           C  
ATOM   1393  CG  LYS H 182      -1.047  14.907  30.652  1.00 52.65           C  
ATOM   1394  CD  LYS H 182      -0.784  15.611  29.322  1.00 56.13           C  
ATOM   1395  CE  LYS H 182      -0.700  17.132  29.478  1.00 60.33           C  
ATOM   1396  NZ  LYS H 182      -0.588  17.777  28.154  1.00 65.02           N1+
ATOM   1397  C   LYS H 182       0.075  12.036  31.401  1.00 42.13           C  
ATOM   1398  O   LYS H 182       0.177  11.625  32.554  1.00 39.28           O  
ATOM   1399  N   SER H 183      -0.784  11.481  30.528  1.00 44.79           N  
ATOM   1400  CA  SER H 183      -1.649  10.413  30.947  1.00 47.18           C  
ATOM   1401  CB  SER H 183      -2.453   9.825  29.779  1.00 46.42           C  
ATOM   1402  OG  SER H 183      -3.179  10.856  29.129  1.00 45.51           O  
ATOM   1403  C   SER H 183      -0.803   9.298  31.491  1.00 47.37           C  
ATOM   1404  O   SER H 183      -1.110   8.741  32.544  1.00 48.97           O  
ATOM   1405  N   VAL H 184       0.254   8.934  30.735  1.00 39.05           N  
ATOM   1406  CA  VAL H 184       1.231   7.909  31.012  1.00 38.56           C  
ATOM   1407  CB  VAL H 184       1.910   7.388  29.775  1.00 41.78           C  
ATOM   1408  CG1 VAL H 184       2.836   8.481  29.219  1.00 43.51           C  
ATOM   1409  CG2 VAL H 184       2.621   6.066  30.115  1.00 52.73           C  
ATOM   1410  C   VAL H 184       2.287   8.357  31.997  1.00 36.10           C  
ATOM   1411  O   VAL H 184       3.054   7.533  32.492  1.00 37.08           O  
ATOM   1412  N   ASN H 185       2.414   9.674  32.264  1.00 35.31           N  
ATOM   1413  CA  ASN H 185       3.457  10.172  33.125  1.00 32.43           C  
ATOM   1414  CB  ASN H 185       3.427   9.607  34.561  1.00 33.92           C  
ATOM   1415  CG  ASN H 185       2.272  10.244  35.326  1.00 20.46           C  
ATOM   1416  OD1 ASN H 185       1.594  11.138  34.822  1.00 23.52           O  
ATOM   1417  ND2 ASN H 185       2.045   9.782  36.587  1.00 30.69           N  
ATOM   1418  C   ASN H 185       4.781   9.836  32.510  1.00 31.87           C  
ATOM   1419  O   ASN H 185       5.713   9.405  33.189  1.00 30.43           O  
ATOM   1420  N   THR H 186       4.895  10.040  31.181  1.00 30.07           N  
ATOM   1421  CA  THR H 186       6.121   9.727  30.510  1.00 28.46           C  
ATOM   1422  CB  THR H 186       5.987   8.534  29.610  1.00 31.00           C  
ATOM   1423  OG1 THR H 186       5.565   7.411  30.370  1.00 34.97           O  
ATOM   1424  CG2 THR H 186       7.344   8.241  28.947  1.00 30.38           C  
ATOM   1425  C   THR H 186       6.554  10.902  29.681  1.00 30.33           C  
ATOM   1426  O   THR H 186       5.733  11.636  29.133  1.00 32.51           O  
ATOM   1427  N   ALA H 187       7.886  11.108  29.592  1.00 27.24           N  
ATOM   1428  CA  ALA H 187       8.466  12.162  28.807  1.00 26.31           C  
ATOM   1429  CB  ALA H 187       9.360  13.111  29.623  1.00 27.00           C  
ATOM   1430  C   ALA H 187       9.329  11.490  27.785  1.00 27.12           C  
ATOM   1431  O   ALA H 187       9.843  10.397  28.025  1.00 28.21           O  
ATOM   1432  N   TYR H 188       9.496  12.116  26.598  1.00 25.06           N  
ATOM   1433  CA  TYR H 188      10.255  11.447  25.577  1.00 23.58           C  
ATOM   1434  CB  TYR H 188       9.413  10.940  24.390  1.00 26.12           C  
ATOM   1435  CG  TYR H 188       8.333  10.024  24.862  1.00 27.32           C  
ATOM   1436  CD1 TYR H 188       8.590   8.706  25.156  1.00 29.50           C  
ATOM   1437  CD2 TYR H 188       7.052  10.496  25.025  1.00 30.34           C  
ATOM   1438  CE1 TYR H 188       7.582   7.872  25.584  1.00 32.98           C  
ATOM   1439  CE2 TYR H 188       6.041   9.670  25.451  1.00 33.76           C  
ATOM   1440  CZ  TYR H 188       6.302   8.352  25.730  1.00 35.50           C  
ATOM   1441  OH  TYR H 188       5.260   7.506  26.165  1.00 43.54           O  
ATOM   1442  C   TYR H 188      11.266  12.379  24.969  1.00 26.90           C  
ATOM   1443  O   TYR H 188      11.162  13.601  25.064  1.00 27.05           O  
ATOM   1444  N   LEU H 189      12.306  11.775  24.353  1.00 24.62           N  
ATOM   1445  CA  LEU H 189      13.335  12.467  23.628  1.00 25.39           C  
ATOM   1446  CB  LEU H 189      14.698  12.348  24.337  1.00 24.84           C  
ATOM   1447  CG  LEU H 189      15.873  13.066  23.652  1.00 27.37           C  
ATOM   1448  CD1 LEU H 189      15.668  14.588  23.627  1.00 29.42           C  
ATOM   1449  CD2 LEU H 189      17.205  12.673  24.314  1.00 24.96           C  
ATOM   1450  C   LEU H 189      13.397  11.757  22.303  1.00 28.40           C  
ATOM   1451  O   LEU H 189      13.490  10.530  22.268  1.00 29.80           O  
ATOM   1452  N   GLN H 190      13.342  12.492  21.167  1.00 26.73           N  
ATOM   1453  CA  GLN H 190      13.247  11.783  19.915  1.00 29.37           C  
ATOM   1454  CB  GLN H 190      11.785  11.737  19.427  1.00 36.08           C  
ATOM   1455  CG  GLN H 190      11.509  10.825  18.236  1.00 47.52           C  
ATOM   1456  CD  GLN H 190      10.014  10.886  17.939  1.00 53.42           C  
ATOM   1457  OE1 GLN H 190       9.274  11.659  18.547  1.00 51.64           O  
ATOM   1458  NE2 GLN H 190       9.549  10.038  16.985  1.00 55.02           N  
ATOM   1459  C   GLN H 190      14.079  12.440  18.850  1.00 31.83           C  
ATOM   1460  O   GLN H 190      14.248  13.658  18.828  1.00 29.42           O  
ATOM   1461  N   TRP H 191      14.622  11.617  17.922  1.00 27.33           N  
ATOM   1462  CA  TRP H 191      15.431  12.099  16.834  1.00 27.81           C  
ATOM   1463  CB  TRP H 191      16.864  11.548  16.850  1.00 23.83           C  
ATOM   1464  CG  TRP H 191      17.729  11.996  17.999  1.00 24.69           C  
ATOM   1465  CD2 TRP H 191      17.763  11.347  19.279  1.00 25.73           C  
ATOM   1466  CD1 TRP H 191      18.621  13.024  18.062  1.00 30.11           C  
ATOM   1467  NE1 TRP H 191      19.215  13.054  19.300  1.00 29.80           N  
ATOM   1468  CE2 TRP H 191      18.694  12.029  20.060  1.00 27.61           C  
ATOM   1469  CE3 TRP H 191      17.075  10.272  19.764  1.00 23.87           C  
ATOM   1470  CZ2 TRP H 191      18.956  11.644  21.343  1.00 26.12           C  
ATOM   1471  CZ3 TRP H 191      17.340   9.887  21.059  1.00 23.83           C  
ATOM   1472  CH2 TRP H 191      18.264  10.560  21.834  1.00 25.83           C  
ATOM   1473  C   TRP H 191      14.849  11.571  15.559  1.00 31.38           C  
ATOM   1474  O   TRP H 191      14.463  10.407  15.483  1.00 32.04           O  
ATOM   1475  N   SER H 192      14.738  12.436  14.530  1.00 31.27           N  
ATOM   1476  CA  SER H 192      14.254  12.025  13.242  1.00 31.83           C  
ATOM   1477  CB  SER H 192      13.914  13.218  12.333  1.00 37.33           C  
ATOM   1478  OG  SER H 192      15.067  14.019  12.122  1.00 44.75           O  
ATOM   1479  C   SER H 192      15.300  11.203  12.550  1.00 34.63           C  
ATOM   1480  O   SER H 192      15.007  10.129  12.024  1.00 36.87           O  
ATOM   1481  N   SER H 193      16.554  11.694  12.520  1.00 33.08           N  
ATOM   1482  CA  SER H 193      17.594  10.958  11.858  1.00 33.49           C  
ATOM   1483  CB  SER H 193      17.961  11.541  10.480  1.00 36.32           C  
ATOM   1484  OG  SER H 193      18.988  10.773   9.870  1.00 41.06           O  
ATOM   1485  C   SER H 193      18.818  11.030  12.719  1.00 32.20           C  
ATOM   1486  O   SER H 193      19.363  12.107  12.954  1.00 32.95           O  
ATOM   1487  N   LEU H 194      19.299   9.861  13.183  1.00 27.84           N  
ATOM   1488  CA  LEU H 194      20.420   9.764  14.082  1.00 29.74           C  
ATOM   1489  CB  LEU H 194      20.509   8.399  14.792  1.00 28.59           C  
ATOM   1490  CG  LEU H 194      19.373   8.123  15.793  1.00 29.15           C  
ATOM   1491  CD1 LEU H 194      19.539   6.745  16.453  1.00 29.94           C  
ATOM   1492  CD2 LEU H 194      19.269   9.248  16.837  1.00 26.60           C  
ATOM   1493  C   LEU H 194      21.710   9.939  13.349  1.00 29.72           C  
ATOM   1494  O   LEU H 194      21.822   9.640  12.162  1.00 30.72           O  
ATOM   1495  N   LYS H 195      22.723  10.462  14.074  1.00 27.70           N  
ATOM   1496  CA  LYS H 195      24.053  10.622  13.560  1.00 30.49           C  
ATOM   1497  CB  LYS H 195      24.574  12.073  13.554  1.00 33.17           C  
ATOM   1498  CG  LYS H 195      23.790  13.065  12.690  1.00 38.56           C  
ATOM   1499  CD  LYS H 195      22.449  13.498  13.286  1.00 45.87           C  
ATOM   1500  CE  LYS H 195      21.841  14.728  12.605  1.00 50.16           C  
ATOM   1501  NZ  LYS H 195      21.296  14.365  11.280  1.00 55.07           N1+
ATOM   1502  C   LYS H 195      24.946   9.899  14.521  1.00 29.97           C  
ATOM   1503  O   LYS H 195      24.564   9.635  15.657  1.00 27.72           O  
ATOM   1504  N   ALA H 196      26.177   9.571  14.088  1.00 29.11           N  
ATOM   1505  CA  ALA H 196      27.122   8.887  14.925  1.00 29.13           C  
ATOM   1506  CB  ALA H 196      28.460   8.614  14.218  1.00 29.63           C  
ATOM   1507  C   ALA H 196      27.413   9.761  16.109  1.00 27.74           C  
ATOM   1508  O   ALA H 196      27.628   9.270  17.217  1.00 26.89           O  
ATOM   1509  N   SER H 197      27.423  11.088  15.892  1.00 28.44           N  
ATOM   1510  CA  SER H 197      27.755  12.054  16.900  1.00 29.14           C  
ATOM   1511  CB  SER H 197      27.749  13.496  16.360  1.00 31.59           C  
ATOM   1512  OG  SER H 197      26.447  13.854  15.920  1.00 33.94           O  
ATOM   1513  C   SER H 197      26.770  11.992  18.029  1.00 30.87           C  
ATOM   1514  O   SER H 197      27.046  12.494  19.117  1.00 30.98           O  
ATOM   1515  N   ASP H 198      25.590  11.397  17.789  1.00 26.18           N  
ATOM   1516  CA  ASP H 198      24.538  11.259  18.760  1.00 24.13           C  
ATOM   1517  CB  ASP H 198      23.211  10.777  18.149  1.00 25.07           C  
ATOM   1518  CG  ASP H 198      22.600  11.944  17.387  1.00 29.73           C  
ATOM   1519  OD1 ASP H 198      22.951  13.111  17.709  1.00 29.28           O  
ATOM   1520  OD2 ASP H 198      21.772  11.685  16.475  1.00 29.06           O1-
ATOM   1521  C   ASP H 198      24.922  10.287  19.839  1.00 24.61           C  
ATOM   1522  O   ASP H 198      24.269  10.235  20.878  1.00 24.98           O  
ATOM   1523  N   THR H 199      25.940   9.435  19.609  1.00 24.31           N  
ATOM   1524  CA  THR H 199      26.294   8.453  20.600  1.00 23.56           C  
ATOM   1525  CB  THR H 199      27.511   7.656  20.236  1.00 21.81           C  
ATOM   1526  OG1 THR H 199      27.289   6.970  19.013  1.00 23.59           O  
ATOM   1527  CG2 THR H 199      27.812   6.655  21.366  1.00 21.84           C  
ATOM   1528  C   THR H 199      26.566   9.120  21.913  1.00 25.50           C  
ATOM   1529  O   THR H 199      27.409  10.012  22.016  1.00 26.04           O  
ATOM   1530  N   ALA H 200      25.836   8.690  22.966  1.00 20.69           N  
ATOM   1531  CA  ALA H 200      26.041   9.256  24.267  1.00 19.97           C  
ATOM   1532  CB  ALA H 200      25.807  10.774  24.323  1.00 20.75           C  
ATOM   1533  C   ALA H 200      25.066   8.640  25.213  1.00 21.60           C  
ATOM   1534  O   ALA H 200      24.191   7.870  24.819  1.00 21.69           O  
ATOM   1535  N   MET H 201      25.236   8.936  26.518  1.00 20.44           N  
ATOM   1536  CA  MET H 201      24.254   8.496  27.458  1.00 20.38           C  
ATOM   1537  CB  MET H 201      24.800   8.063  28.827  1.00 21.20           C  
ATOM   1538  CG  MET H 201      23.685   7.559  29.746  1.00 23.55           C  
ATOM   1539  SD  MET H 201      24.236   6.481  31.096  1.00 32.71           S  
ATOM   1540  CE  MET H 201      24.269   4.968  30.094  1.00 28.74           C  
ATOM   1541  C   MET H 201      23.325   9.650  27.639  1.00 19.85           C  
ATOM   1542  O   MET H 201      23.757  10.803  27.655  1.00 22.26           O  
ATOM   1543  N   TYR H 202      22.011   9.367  27.749  1.00 20.32           N  
ATOM   1544  CA  TYR H 202      21.046  10.418  27.890  1.00 19.16           C  
ATOM   1545  CB  TYR H 202      19.995  10.452  26.761  1.00 20.44           C  
ATOM   1546  CG  TYR H 202      20.689  10.852  25.500  1.00 22.87           C  
ATOM   1547  CD1 TYR H 202      21.271   9.916  24.674  1.00 21.95           C  
ATOM   1548  CD2 TYR H 202      20.760  12.178  25.143  1.00 22.99           C  
ATOM   1549  CE1 TYR H 202      21.912  10.298  23.518  1.00 22.07           C  
ATOM   1550  CE2 TYR H 202      21.399  12.565  23.990  1.00 22.40           C  
ATOM   1551  CZ  TYR H 202      21.977  11.626  23.172  1.00 24.58           C  
ATOM   1552  OH  TYR H 202      22.634  12.024  21.989  1.00 24.47           O  
ATOM   1553  C   TYR H 202      20.321  10.222  29.183  1.00 21.79           C  
ATOM   1554  O   TYR H 202      19.882   9.116  29.503  1.00 22.93           O  
ATOM   1555  N   TYR H 203      20.179  11.315  29.962  1.00 19.10           N  
ATOM   1556  CA  TYR H 203      19.515  11.239  31.230  1.00 18.55           C  
ATOM   1557  CB  TYR H 203      20.352  11.731  32.427  1.00 18.53           C  
ATOM   1558  CG  TYR H 203      21.479  10.800  32.709  1.00 18.40           C  
ATOM   1559  CD1 TYR H 203      21.267   9.643  33.423  1.00 20.24           C  
ATOM   1560  CD2 TYR H 203      22.751  11.098  32.280  1.00 19.57           C  
ATOM   1561  CE1 TYR H 203      22.309   8.789  33.693  1.00 19.75           C  
ATOM   1562  CE2 TYR H 203      23.798  10.249  32.547  1.00 19.86           C  
ATOM   1563  CZ  TYR H 203      23.576   9.093  33.251  1.00 22.71           C  
ATOM   1564  OH  TYR H 203      24.651   8.223  33.524  1.00 24.51           O  
ATOM   1565  C   TYR H 203      18.334  12.153  31.210  1.00 21.55           C  
ATOM   1566  O   TYR H 203      18.350  13.208  30.575  1.00 22.31           O  
ATOM   1567  N   CYS H 204      17.254  11.725  31.892  0.86 20.86           N  
ATOM   1568  CA  CYS H 204      16.120  12.570  32.116  0.86 21.61           C  
ATOM   1569  CB  CYS H 204      14.753  11.892  31.864  0.86 25.64           C  
ATOM   1570  SG  CYS H 204      14.477  10.444  32.925  0.86 29.02           S  
ATOM   1571  C   CYS H 204      16.210  12.920  33.569  0.86 23.70           C  
ATOM   1572  O   CYS H 204      16.722  12.134  34.366  0.86 22.38           O  
ATOM   1573  N   ALA H 205      15.765  14.132  33.953  1.00 21.03           N  
ATOM   1574  CA  ALA H 205      15.873  14.504  35.335  1.00 20.05           C  
ATOM   1575  CB  ALA H 205      17.130  15.333  35.649  1.00 21.76           C  
ATOM   1576  C   ALA H 205      14.698  15.342  35.692  1.00 22.42           C  
ATOM   1577  O   ALA H 205      14.181  16.105  34.876  1.00 22.50           O  
ATOM   1578  N   ARG H 206      14.246  15.198  36.949  1.00 21.23           N  
ATOM   1579  CA  ARG H 206      13.122  15.934  37.426  1.00 21.72           C  
ATOM   1580  CB  ARG H 206      12.419  15.257  38.608  1.00 23.82           C  
ATOM   1581  CG  ARG H 206      11.070  15.883  38.939  1.00 27.43           C  
ATOM   1582  CD  ARG H 206      10.317  15.121  40.024  1.00 30.95           C  
ATOM   1583  NE  ARG H 206      10.603  15.780  41.327  1.00 28.97           N  
ATOM   1584  CZ  ARG H 206       9.868  15.404  42.411  1.00 36.06           C  
ATOM   1585  NH1 ARG H 206       8.974  14.386  42.289  1.00 28.15           N1+
ATOM   1586  NH2 ARG H 206       9.989  16.045  43.605  1.00 34.09           N  
ATOM   1587  C   ARG H 206      13.616  17.258  37.871  1.00 23.67           C  
ATOM   1588  O   ARG H 206      14.684  17.394  38.467  1.00 24.15           O  
ATOM   1589  N   ARG H 207      12.804  18.278  37.588  1.00 22.43           N  
ATOM   1590  CA  ARG H 207      13.156  19.612  37.896  1.00 24.40           C  
ATOM   1591  CB  ARG H 207      13.053  20.508  36.656  1.00 25.65           C  
ATOM   1592  CG  ARG H 207      13.926  20.002  35.505  1.00 29.74           C  
ATOM   1593  CD  ARG H 207      13.512  20.524  34.127  1.00 33.65           C  
ATOM   1594  NE  ARG H 207      13.355  21.999  34.236  1.00  0.00           N  
ATOM   1595  CZ  ARG H 207      14.449  22.811  34.169  1.00  0.00           C  
ATOM   1596  NH1 ARG H 207      15.697  22.278  34.024  1.00  0.00           N1+
ATOM   1597  NH2 ARG H 207      14.293  24.163  34.257  1.00  0.00           N  
ATOM   1598  C   ARG H 207      12.158  20.083  38.879  1.00 26.11           C  
ATOM   1599  O   ARG H 207      11.169  19.446  39.220  1.00 25.30           O  
ATOM   1600  N   ARG H 208      12.731  20.968  39.725  1.00 37.21           N  
ATOM   1601  CA  ARG H 208      12.038  21.362  40.906  1.00 39.70           C  
ATOM   1602  CB  ARG H 208      12.895  21.294  42.184  1.00 36.42           C  
ATOM   1603  CG  ARG H 208      14.132  22.192  42.168  1.00 42.78           C  
ATOM   1604  CD  ARG H 208      15.200  21.761  43.180  1.00 62.86           C  
ATOM   1605  NE  ARG H 208      14.615  21.876  44.545  1.00 69.18           N  
ATOM   1606  CZ  ARG H 208      15.095  22.806  45.421  1.00 74.89           C  
ATOM   1607  NH1 ARG H 208      16.138  23.609  45.058  1.00 74.53           N1+
ATOM   1608  NH2 ARG H 208      14.538  22.925  46.661  1.00 77.97           N  
ATOM   1609  C   ARG H 208      11.641  22.749  40.678  1.00 40.03           C  
ATOM   1610  O   ARG H 208      12.386  23.531  40.097  1.00 40.32           O  
ATOM   1611  N   ASN H 209      10.419  23.072  41.106  1.00 39.15           N  
ATOM   1612  CA  ASN H 209       9.949  24.399  40.925  1.00 39.89           C  
ATOM   1613  CB  ASN H 209       8.418  24.485  40.932  1.00 40.80           C  
ATOM   1614  CG  ASN H 209       7.947  23.651  39.749  1.00 41.75           C  
ATOM   1615  OD1 ASN H 209       8.174  24.002  38.592  1.00  0.00           O  
ATOM   1616  ND2 ASN H 209       7.295  22.496  40.046  1.00  0.00           N  
ATOM   1617  C   ASN H 209      10.492  25.204  42.054  1.00 41.08           C  
ATOM   1618  O   ASN H 209      10.877  24.659  43.088  1.00 41.15           O  
ATOM   1619  N   TRP H 210      10.537  26.535  41.863  1.00 42.10           N  
ATOM   1620  CA  TRP H 210      11.025  27.444  42.857  1.00 43.74           C  
ATOM   1621  CB  TRP H 210      10.500  27.094  44.262  1.00 33.08           C  
ATOM   1622  CG  TRP H 210      11.160  27.837  45.387  1.00 26.96           C  
ATOM   1623  CD2 TRP H 210      12.381  27.395  45.993  1.00 23.47           C  
ATOM   1624  CD1 TRP H 210      10.803  28.991  46.020  1.00 25.17           C  
ATOM   1625  NE1 TRP H 210      11.735  29.300  46.986  1.00 23.08           N  
ATOM   1626  CE2 TRP H 210      12.712  28.325  46.978  1.00 22.70           C  
ATOM   1627  CE3 TRP H 210      13.165  26.306  45.739  1.00 16.21           C  
ATOM   1628  CZ2 TRP H 210      13.843  28.178  47.729  1.00 14.13           C  
ATOM   1629  CZ3 TRP H 210      14.300  26.157  46.503  1.00 10.37           C  
ATOM   1630  CH2 TRP H 210      14.630  27.077  47.477  1.00 12.64           C  
ATOM   1631  C   TRP H 210      12.522  27.447  42.860  1.00 46.52           C  
ATOM   1632  O   TRP H 210      13.157  28.268  43.519  1.00 47.77           O  
ATOM   1633  N   GLY H 211      13.133  26.561  42.069  1.00 44.62           N  
ATOM   1634  CA  GLY H 211      14.560  26.539  41.961  1.00 43.30           C  
ATOM   1635  C   GLY H 211      14.791  25.913  40.632  1.00 42.26           C  
ATOM   1636  O   GLY H 211      13.836  25.578  39.941  1.00 43.96           O  
ATOM   1637  N   ASN H 212      16.042  25.797  40.170  1.00 40.79           N  
ATOM   1638  CA  ASN H 212      16.163  25.027  38.973  1.00 39.36           C  
ATOM   1639  CB  ASN H 212      16.440  25.837  37.702  1.00 36.87           C  
ATOM   1640  CG  ASN H 212      15.251  26.744  37.423  1.00 47.84           C  
ATOM   1641  OD1 ASN H 212      14.104  26.301  37.393  1.00  0.00           O  
ATOM   1642  ND2 ASN H 212      15.530  28.059  37.222  1.00  0.00           N  
ATOM   1643  C   ASN H 212      17.291  24.090  39.219  1.00 37.96           C  
ATOM   1644  O   ASN H 212      18.429  24.316  38.820  1.00 36.77           O  
ATOM   1645  N   ALA H 213      16.987  22.990  39.915  1.00 35.17           N  
ATOM   1646  CA  ALA H 213      17.987  22.012  40.186  1.00 32.41           C  
ATOM   1647  CB  ALA H 213      18.344  21.911  41.677  1.00 32.76           C  
ATOM   1648  C   ALA H 213      17.355  20.732  39.781  1.00 32.84           C  
ATOM   1649  O   ALA H 213      16.129  20.627  39.776  1.00 32.98           O  
ATOM   1650  N   PHE H 214      18.166  19.734  39.392  1.00 29.29           N  
ATOM   1651  CA  PHE H 214      17.531  18.513  39.014  1.00 28.85           C  
ATOM   1652  CB  PHE H 214      18.219  17.815  37.815  1.00 31.01           C  
ATOM   1653  CG  PHE H 214      18.172  18.745  36.629  1.00 33.51           C  
ATOM   1654  CD1 PHE H 214      17.010  18.929  35.908  1.00 34.86           C  
ATOM   1655  CD2 PHE H 214      19.283  19.462  36.238  1.00 33.92           C  
ATOM   1656  CE1 PHE H 214      16.959  19.788  34.826  1.00 45.25           C  
ATOM   1657  CE2 PHE H 214      19.243  20.320  35.158  1.00 43.43           C  
ATOM   1658  CZ  PHE H 214      18.080  20.487  34.443  1.00 45.51           C  
ATOM   1659  C   PHE H 214      17.565  17.633  40.233  1.00 31.29           C  
ATOM   1660  O   PHE H 214      18.627  17.200  40.675  1.00 31.05           O  
ATOM   1661  N   ASP H 215      16.376  17.394  40.832  1.00 33.86           N  
ATOM   1662  CA  ASP H 215      16.209  16.646  42.056  1.00 35.02           C  
ATOM   1663  CB  ASP H 215      14.734  16.551  42.505  1.00 36.46           C  
ATOM   1664  CG  ASP H 215      14.171  17.887  42.960  1.00 40.72           C  
ATOM   1665  OD1 ASP H 215      14.973  18.804  43.267  1.00 43.27           O  
ATOM   1666  OD2 ASP H 215      12.916  17.999  43.019  1.00 43.03           O1-
ATOM   1667  C   ASP H 215      16.565  15.192  41.919  1.00 34.44           C  
ATOM   1668  O   ASP H 215      17.360  14.651  42.685  1.00 32.63           O  
ATOM   1669  N   ILE H 216      15.962  14.548  40.904  1.00 24.18           N  
ATOM   1670  CA  ILE H 216      15.850  13.134  40.712  1.00 23.35           C  
ATOM   1671  CB  ILE H 216      14.425  12.707  40.864  1.00 27.85           C  
ATOM   1672  CG1 ILE H 216      13.919  13.172  42.241  1.00 15.38           C  
ATOM   1673  CG2 ILE H 216      14.334  11.190  40.646  1.00 14.95           C  
ATOM   1674  CD1 ILE H 216      12.404  13.248  42.343  1.00 25.00           C  
ATOM   1675  C   ILE H 216      16.279  12.837  39.313  1.00 22.63           C  
ATOM   1676  O   ILE H 216      15.875  13.529  38.380  1.00 24.32           O  
ATOM   1677  N   TRP H 217      17.098  11.782  39.127  1.00 22.72           N  
ATOM   1678  CA  TRP H 217      17.596  11.496  37.812  1.00 22.73           C  
ATOM   1679  CB  TRP H 217      19.131  11.573  37.726  1.00 23.27           C  
ATOM   1680  CG  TRP H 217      19.719  12.953  37.912  1.00 20.24           C  
ATOM   1681  CD2 TRP H 217      20.331  13.717  36.861  1.00 20.87           C  
ATOM   1682  CD1 TRP H 217      19.841  13.700  39.049  1.00 21.54           C  
ATOM   1683  NE1 TRP H 217      20.484  14.883  38.769  1.00 21.55           N  
ATOM   1684  CE2 TRP H 217      20.794  14.904  37.425  1.00 20.83           C  
ATOM   1685  CE3 TRP H 217      20.499  13.446  35.534  1.00 20.78           C  
ATOM   1686  CZ2 TRP H 217      21.437  15.842  36.666  1.00 19.80           C  
ATOM   1687  CZ3 TRP H 217      21.140  14.395  34.769  1.00 20.95           C  
ATOM   1688  CH2 TRP H 217      21.599  15.570  35.325  1.00 20.73           C  
ATOM   1689  C   TRP H 217      17.236  10.094  37.438  1.00 25.92           C  
ATOM   1690  O   TRP H 217      17.113   9.210  38.285  1.00 26.13           O  
ATOM   1691  N   GLY H 218      17.050   9.866  36.123  1.00 21.49           N  
ATOM   1692  CA  GLY H 218      16.787   8.546  35.633  1.00 22.89           C  
ATOM   1693  C   GLY H 218      18.109   7.837  35.619  1.00 23.73           C  
ATOM   1694  O   GLY H 218      19.153   8.447  35.842  1.00 23.55           O  
ATOM   1695  N   GLN H 219      18.090   6.513  35.367  1.00 21.83           N  
ATOM   1696  CA  GLN H 219      19.277   5.698  35.358  1.00 23.92           C  
ATOM   1697  CB  GLN H 219      19.022   4.172  35.361  1.00 23.89           C  
ATOM   1698  CG  GLN H 219      18.379   3.595  34.099  1.00 24.51           C  
ATOM   1699  CD  GLN H 219      16.871   3.770  34.186  1.00 29.45           C  
ATOM   1700  OE1 GLN H 219      16.363   4.515  35.021  1.00 30.47           O  
ATOM   1701  NE2 GLN H 219      16.132   3.050  33.300  1.00 25.06           N  
ATOM   1702  C   GLN H 219      20.137   6.038  34.176  1.00 24.59           C  
ATOM   1703  O   GLN H 219      21.346   5.816  34.200  1.00 25.92           O  
ATOM   1704  N   GLY H 220      19.533   6.532  33.082  1.00 21.81           N  
ATOM   1705  CA  GLY H 220      20.288   6.872  31.909  1.00 20.60           C  
ATOM   1706  C   GLY H 220      20.013   5.834  30.871  1.00 24.06           C  
ATOM   1707  O   GLY H 220      19.768   4.670  31.187  1.00 24.63           O  
ATOM   1708  N   THR H 221      20.020   6.262  29.592  1.00 21.70           N  
ATOM   1709  CA  THR H 221      19.848   5.371  28.482  1.00 21.40           C  
ATOM   1710  CB  THR H 221      18.623   5.660  27.663  1.00 23.15           C  
ATOM   1711  OG1 THR H 221      17.457   5.501  28.456  1.00 24.08           O  
ATOM   1712  CG2 THR H 221      18.587   4.709  26.453  1.00 20.39           C  
ATOM   1713  C   THR H 221      21.037   5.556  27.596  1.00 23.08           C  
ATOM   1714  O   THR H 221      21.337   6.669  27.163  1.00 22.37           O  
ATOM   1715  N   MET H 222      21.750   4.457  27.293  1.00 22.91           N  
ATOM   1716  CA  MET H 222      22.914   4.585  26.467  1.00 23.21           C  
ATOM   1717  CB  MET H 222      24.021   3.565  26.783  1.00 23.24           C  
ATOM   1718  CG  MET H 222      25.276   3.793  25.942  1.00 30.63           C  
ATOM   1719  SD  MET H 222      26.145   5.344  26.327  1.00 22.31           S  
ATOM   1720  CE  MET H 222      27.118   5.348  24.794  1.00 22.22           C  
ATOM   1721  C   MET H 222      22.499   4.391  25.048  1.00 23.91           C  
ATOM   1722  O   MET H 222      21.837   3.412  24.704  1.00 25.94           O  
ATOM   1723  N   VAL H 223      22.867   5.358  24.184  1.00 20.91           N  
ATOM   1724  CA  VAL H 223      22.530   5.269  22.795  1.00 22.41           C  
ATOM   1725  CB  VAL H 223      21.733   6.453  22.312  1.00 23.41           C  
ATOM   1726  CG1 VAL H 223      21.491   6.315  20.800  1.00 24.26           C  
ATOM   1727  CG2 VAL H 223      20.439   6.546  23.140  1.00 23.47           C  
ATOM   1728  C   VAL H 223      23.808   5.230  22.013  1.00 24.55           C  
ATOM   1729  O   VAL H 223      24.654   6.116  22.133  1.00 22.93           O  
ATOM   1730  N   THR H 224      23.981   4.178  21.189  1.00 22.40           N  
ATOM   1731  CA  THR H 224      25.154   4.081  20.368  1.00 22.08           C  
ATOM   1732  CB  THR H 224      25.933   2.820  20.575  1.00 25.66           C  
ATOM   1733  OG1 THR H 224      25.090   1.700  20.366  1.00 30.62           O  
ATOM   1734  CG2 THR H 224      26.505   2.802  21.999  1.00 23.69           C  
ATOM   1735  C   THR H 224      24.704   4.091  18.943  1.00 24.46           C  
ATOM   1736  O   THR H 224      23.812   3.335  18.558  1.00 24.48           O  
ATOM   1737  N   VAL H 225      25.305   4.974  18.124  1.00 22.05           N  
ATOM   1738  CA  VAL H 225      24.939   5.023  16.739  1.00 21.41           C  
ATOM   1739  CB  VAL H 225      24.431   6.367  16.297  1.00 22.92           C  
ATOM   1740  CG1 VAL H 225      24.111   6.308  14.793  1.00 24.96           C  
ATOM   1741  CG2 VAL H 225      23.227   6.751  17.173  1.00 23.21           C  
ATOM   1742  C   VAL H 225      26.170   4.733  15.942  1.00 23.68           C  
ATOM   1743  O   VAL H 225      27.191   5.406  16.095  1.00 24.41           O  
ATOM   1744  N   SER H 226      26.104   3.712  15.064  1.00 23.24           N  
ATOM   1745  CA  SER H 226      27.242   3.396  14.251  1.00 23.69           C  
ATOM   1746  CB  SER H 226      28.240   2.428  14.909  1.00 25.63           C  
ATOM   1747  OG  SER H 226      29.318   2.166  14.021  1.00 27.81           O  
ATOM   1748  C   SER H 226      26.767   2.735  12.996  1.00 26.94           C  
ATOM   1749  O   SER H 226      25.674   2.172  12.939  1.00 26.26           O  
ATOM   1750  N   SER H 227      27.604   2.797  11.943  0.90 24.25           N  
ATOM   1751  CA  SER H 227      27.273   2.202  10.684  0.90 27.69           C  
ATOM   1752  CB  SER H 227      27.644   3.091   9.486  0.90 30.66           C  
ATOM   1753  OG  SER H 227      29.047   3.310   9.456  0.90 36.98           O  
ATOM   1754  C   SER H 227      28.066   0.910  10.552  0.90 28.89           C  
ATOM   1755  O   SER H 227      27.448  -0.123  10.181  0.90 28.50           O  
ATOM   1756  OXT SER H 227      29.299   0.939  10.807  1.00  0.00           O1-
TER    1757      SER H 227 
CONECT  161  670
CONECT  670  161
CONECT  983 1570
CONECT 1570  983
END
