# Supplementary material for: Fully automated antibody structure prediction using BIOVIA tools: Validation study
Source: PLoS One. 2017 May 18;12(5):e0177923. doi: 10.1371/journal.pone.0177923 (PMC5436848; doi:10.1371/journal.pone.0177923)
Supplement: S2 Dataset — Predicted structures using the Top5 framework method, Chothia CDR definition with canonical filtering and generating 50 models. These were used in the comparison against predictions using no filtering. (ZIP) [file pone.0177923.s004.zip › 4NPY_LH_FV_FinalModel.pdb]

REMARK   Accelrys Discovery Studio PDB file
REMARK   Created:  2015-04-10T06:48:33Z
SSBOND   1 CYS L   22    CYS L   87                                     
SSBOND   2 CYS H  132    CYS H  205                                     
ATOM      1  N   SER L   1      24.997  34.151  26.560  1.00 32.12           N1+
ATOM      2  CA  SER L   1      25.123  32.859  27.259  1.00 32.12           C  
ATOM      3  CB  SER L   1      25.794  31.817  26.348  1.00 32.15           C  
ATOM      4  OG  SER L   1      24.979  31.563  25.215  1.00 33.02           O  
ATOM      5  C   SER L   1      25.954  33.017  28.482  1.00 31.72           C  
ATOM      6  O   SER L   1      26.276  34.115  28.945  1.00 31.77           O  
ATOM      7  N   TYR L   2      26.301  31.876  29.074  1.00 50.31           N  
ATOM      8  CA  TYR L   2      27.060  31.997  30.267  1.00 49.14           C  
ATOM      9  CB  TYR L   2      26.151  31.813  31.496  1.00 46.36           C  
ATOM     10  CG  TYR L   2      26.829  32.275  32.736  1.00 48.90           C  
ATOM     11  CD1 TYR L   2      27.036  33.620  32.947  1.00 49.22           C  
ATOM     12  CD2 TYR L   2      27.218  31.380  33.703  1.00 48.70           C  
ATOM     13  CE1 TYR L   2      27.648  34.065  34.094  1.00 48.98           C  
ATOM     14  CE2 TYR L   2      27.831  31.820  34.851  1.00 48.56           C  
ATOM     15  CZ  TYR L   2      28.049  33.163  35.048  1.00 47.86           C  
ATOM     16  OH  TYR L   2      28.678  33.611  36.228  1.00 46.75           O  
ATOM     17  C   TYR L   2      28.063  30.892  30.218  1.00 50.74           C  
ATOM     18  O   TYR L   2      27.761  29.804  29.732  1.00 52.05           O  
ATOM     19  N   VAL L   3      29.294  31.141  30.701  1.00 51.91           N  
ATOM     20  CA  VAL L   3      30.271  30.092  30.669  1.00 53.16           C  
ATOM     21  CB  VAL L   3      31.535  30.474  29.959  1.00 51.37           C  
ATOM     22  CG1 VAL L   3      32.533  29.311  30.089  1.00 46.64           C  
ATOM     23  CG2 VAL L   3      31.194  30.850  28.506  1.00 43.84           C  
ATOM     24  C   VAL L   3      30.645  29.768  32.080  1.00 46.86           C  
ATOM     25  O   VAL L   3      30.866  30.664  32.894  1.00 47.59           O  
ATOM     26  N   LEU L   4      30.714  28.461  32.408  1.00 44.04           N  
ATOM     27  CA  LEU L   4      31.085  28.074  33.744  1.00 40.87           C  
ATOM     28  CB  LEU L   4      30.093  27.098  34.398  1.00 38.19           C  
ATOM     29  CG  LEU L   4      28.687  27.686  34.628  1.00 38.44           C  
ATOM     30  CD1 LEU L   4      27.755  26.658  35.288  1.00 33.86           C  
ATOM     31  CD2 LEU L   4      28.752  29.007  35.412  1.00 35.92           C  
ATOM     32  C   LEU L   4      32.404  27.376  33.645  1.00 41.29           C  
ATOM     33  O   LEU L   4      32.556  26.425  32.880  1.00 45.15           O  
ATOM     34  N   THR L   5      33.396  27.824  34.442  1.00 39.86           N  
ATOM     35  CA  THR L   5      34.705  27.247  34.341  1.00 38.74           C  
ATOM     36  CB  THR L   5      35.788  28.273  34.167  1.00 44.83           C  
ATOM     37  OG1 THR L   5      35.554  29.039  32.996  1.00 53.00           O  
ATOM     38  CG2 THR L   5      37.145  27.559  34.066  1.00 44.58           C  
ATOM     39  C   THR L   5      35.018  26.487  35.590  1.00 36.29           C  
ATOM     40  O   THR L   5      34.934  27.018  36.697  1.00 38.49           O  
ATOM     41  N   GLN L   6      35.394  25.201  35.429  1.00 37.71           N  
ATOM     42  CA  GLN L   6      35.763  24.387  36.552  1.00 36.76           C  
ATOM     43  CB  GLN L   6      34.806  23.219  36.830  1.00 32.40           C  
ATOM     44  CG  GLN L   6      33.406  23.636  37.268  1.00 33.49           C  
ATOM     45  CD  GLN L   6      32.638  22.352  37.545  1.00 32.24           C  
ATOM     46  OE1 GLN L   6      31.800  21.929  36.751  1.00 32.64           O  
ATOM     47  NE2 GLN L   6      32.946  21.702  38.699  1.00 31.00           N  
ATOM     48  C   GLN L   6      37.092  23.759  36.263  1.00 38.68           C  
ATOM     49  O   GLN L   6      37.429  23.487  35.112  1.00 40.08           O  
ATOM     50  N   PRO L   7      37.862  23.533  37.295  1.00 39.54           N  
ATOM     51  CA  PRO L   7      39.131  22.880  37.119  1.00 40.51           C  
ATOM     52  CD  PRO L   7      37.861  24.417  38.449  1.00 45.07           C  
ATOM     53  CB  PRO L   7      39.899  23.090  38.421  1.00 41.59           C  
ATOM     54  CG  PRO L   7      39.301  24.387  38.991  1.00 45.85           C  
ATOM     55  C   PRO L   7      38.893  21.438  36.803  1.00 42.14           C  
ATOM     56  O   PRO L   7      37.970  20.850  37.359  1.00 40.65           O  
ATOM     57  N   PRO L   8      39.678  20.872  35.936  1.00 39.68           N  
ATOM     58  CA  PRO L   8      39.558  19.497  35.542  1.00 38.64           C  
ATOM     59  CD  PRO L   8      40.923  21.478  35.496  1.00 44.77           C  
ATOM     60  CB  PRO L   8      40.643  19.290  34.488  1.00 41.95           C  
ATOM     61  CG  PRO L   8      41.723  20.316  34.884  1.00 43.89           C  
ATOM     62  C   PRO L   8      39.737  18.547  36.688  1.00 38.46           C  
ATOM     63  O   PRO L   8      39.093  17.498  36.681  1.00 39.58           O  
ATOM     64  N   SER L   9      40.608  18.855  37.673  1.00 37.40           N  
ATOM     65  CA  SER L   9      40.804  17.869  38.700  1.00 40.41           C  
ATOM     66  CB  SER L   9      41.863  16.815  38.331  1.00 42.58           C  
ATOM     67  OG  SER L   9      43.136  17.430  38.192  1.00 47.62           O  
ATOM     68  C   SER L   9      41.253  18.511  39.977  1.00 40.00           C  
ATOM     69  O   SER L   9      41.806  19.610  39.984  1.00 41.83           O  
ATOM     70  N   VAL L  10      40.993  17.814  41.105  1.00 38.49           N  
ATOM     71  CA  VAL L  10      41.391  18.253  42.415  1.00 40.74           C  
ATOM     72  CB  VAL L  10      40.253  18.836  43.202  1.00 39.15           C  
ATOM     73  CG1 VAL L  10      40.732  19.109  44.639  1.00 37.02           C  
ATOM     74  CG2 VAL L  10      39.731  20.081  42.464  1.00 38.03           C  
ATOM     75  C   VAL L  10      41.837  17.030  43.164  1.00 43.88           C  
ATOM     76  O   VAL L  10      41.204  15.980  43.077  1.00 43.03           O  
ATOM     77  N   SER L  11      42.940  17.134  43.934  1.00 44.94           N  
ATOM     78  CA  SER L  11      43.405  15.986  44.666  1.00 45.76           C  
ATOM     79  CB  SER L  11      44.777  15.470  44.194  1.00 48.60           C  
ATOM     80  OG  SER L  11      44.695  14.999  42.857  1.00 52.89           O  
ATOM     81  C   SER L  11      43.558  16.371  46.106  1.00 45.27           C  
ATOM     82  O   SER L  11      43.991  17.479  46.420  1.00 48.70           O  
ATOM     83  N   VAL L  12      43.192  15.449  47.026  1.00 43.66           N  
ATOM     84  CA  VAL L  12      43.320  15.720  48.433  1.00 44.93           C  
ATOM     85  CB  VAL L  12      42.073  16.299  49.040  1.00 44.75           C  
ATOM     86  CG1 VAL L  12      41.826  17.687  48.427  1.00 45.93           C  
ATOM     87  CG2 VAL L  12      40.911  15.317  48.811  1.00 42.67           C  
ATOM     88  C   VAL L  12      43.602  14.435  49.153  1.00 44.95           C  
ATOM     89  O   VAL L  12      43.293  13.349  48.665  1.00 45.58           O  
ATOM     90  N   ALA L  13      44.243  14.539  50.337  1.00 44.11           N  
ATOM     91  CA  ALA L  13      44.503  13.400  51.172  1.00 45.53           C  
ATOM     92  CB  ALA L  13      45.709  13.585  52.112  1.00 46.73           C  
ATOM     93  C   ALA L  13      43.284  13.184  52.015  1.00 44.73           C  
ATOM     94  O   ALA L  13      42.458  14.081  52.171  1.00 44.86           O  
ATOM     95  N   PRO L  14      43.142  12.011  52.569  1.00 44.34           N  
ATOM     96  CA  PRO L  14      41.978  11.733  53.364  1.00 44.68           C  
ATOM     97  CD  PRO L  14      43.669  10.810  51.942  1.00 46.04           C  
ATOM     98  CB  PRO L  14      42.007  10.229  53.623  1.00 46.62           C  
ATOM     99  CG  PRO L  14      42.738   9.669  52.390  1.00 44.38           C  
ATOM    100  C   PRO L  14      41.929  12.565  54.604  1.00 46.62           C  
ATOM    101  O   PRO L  14      42.974  12.816  55.202  1.00 46.76           O  
ATOM    102  N   GLY L  15      40.717  13.012  54.990  1.00 44.99           N  
ATOM    103  CA  GLY L  15      40.526  13.773  56.190  1.00 45.07           C  
ATOM    104  C   GLY L  15      40.690  15.227  55.880  1.00 42.82           C  
ATOM    105  O   GLY L  15      40.316  16.083  56.680  1.00 44.51           O  
ATOM    106  N   GLN L  16      41.244  15.552  54.698  1.00 41.31           N  
ATOM    107  CA  GLN L  16      41.460  16.930  54.364  1.00 42.01           C  
ATOM    108  CB  GLN L  16      42.600  17.173  53.361  1.00 44.14           C  
ATOM    109  CG  GLN L  16      43.984  16.839  53.917  1.00 51.31           C  
ATOM    110  CD  GLN L  16      45.014  17.266  52.880  1.00 57.57           C  
ATOM    111  OE1 GLN L  16      44.923  18.352  52.310  1.00 58.61           O  
ATOM    112  NE2 GLN L  16      46.022  16.390  52.624  1.00 58.30           N  
ATOM    113  C   GLN L  16      40.209  17.488  53.770  1.00 40.59           C  
ATOM    114  O   GLN L  16      39.226  16.778  53.573  1.00 41.15           O  
ATOM    115  N   THR L  17      40.222  18.809  53.491  1.00 38.26           N  
ATOM    116  CA  THR L  17      39.074  19.470  52.942  1.00 36.20           C  
ATOM    117  CB  THR L  17      38.803  20.802  53.579  1.00 36.15           C  
ATOM    118  OG1 THR L  17      38.592  20.649  54.975  1.00 36.24           O  
ATOM    119  CG2 THR L  17      37.563  21.423  52.917  1.00 34.88           C  
ATOM    120  C   THR L  17      39.327  19.734  51.491  1.00 37.64           C  
ATOM    121  O   THR L  17      40.384  20.235  51.111  1.00 39.53           O  
ATOM    122  N   ALA L  18      38.340  19.399  50.634  1.00 35.14           N  
ATOM    123  CA  ALA L  18      38.498  19.615  49.224  1.00 33.44           C  
ATOM    124  CB  ALA L  18      38.114  18.394  48.371  1.00 34.27           C  
ATOM    125  C   ALA L  18      37.601  20.745  48.824  1.00 34.59           C  
ATOM    126  O   ALA L  18      36.494  20.893  49.340  1.00 35.98           O  
ATOM    127  N   ARG L  19      38.084  21.602  47.899  1.00 35.41           N  
ATOM    128  CA  ARG L  19      37.279  22.707  47.465  1.00 33.33           C  
ATOM    129  CB  ARG L  19      37.870  24.071  47.854  1.00 32.11           C  
ATOM    130  CG  ARG L  19      37.991  24.256  49.368  1.00 35.04           C  
ATOM    131  CD  ARG L  19      38.726  25.537  49.770  1.00 36.76           C  
ATOM    132  NE  ARG L  19      38.976  25.464  51.237  1.00 44.04           N  
ATOM    133  CZ  ARG L  19      40.041  24.748  51.699  1.00 45.67           C  
ATOM    134  NH1 ARG L  19      40.803  24.030  50.824  1.00 44.15           N1+
ATOM    135  NH2 ARG L  19      40.340  24.745  53.031  1.00 47.80           N  
ATOM    136  C   ARG L  19      37.205  22.667  45.969  1.00 36.29           C  
ATOM    137  O   ARG L  19      38.230  22.633  45.291  1.00 39.72           O  
ATOM    138  N   ILE L  20      35.973  22.672  45.416  1.00 32.74           N  
ATOM    139  CA  ILE L  20      35.814  22.692  43.988  1.00 31.56           C  
ATOM    140  CB  ILE L  20      34.899  21.634  43.420  1.00 32.74           C  
ATOM    141  CG1 ILE L  20      35.443  20.207  43.630  1.00 30.50           C  
ATOM    142  CG2 ILE L  20      34.684  21.976  41.936  1.00 34.17           C  
ATOM    143  CD1 ILE L  20      35.198  19.629  45.020  1.00 37.20           C  
ATOM    144  C   ILE L  20      35.190  24.010  43.648  1.00 32.34           C  
ATOM    145  O   ILE L  20      34.180  24.395  44.237  1.00 33.07           O  
ATOM    146  N   THR L  21      35.776  24.735  42.673  1.00 32.22           N  
ATOM    147  CA  THR L  21      35.298  26.053  42.360  1.00 32.73           C  
ATOM    148  CB  THR L  21      36.395  27.080  42.286  1.00 33.25           C  
ATOM    149  OG1 THR L  21      37.320  26.742  41.263  1.00 33.87           O  
ATOM    150  CG2 THR L  21      37.113  27.142  43.644  1.00 33.10           C  
ATOM    151  C   THR L  21      34.607  26.059  41.031  1.00 33.99           C  
ATOM    152  O   THR L  21      34.907  25.259  40.147  1.00 34.68           O  
ATOM    153  N   CYS L  22      33.617  26.967  40.887  1.00 35.23           N  
ATOM    154  CA  CYS L  22      32.908  27.156  39.652  1.00 35.34           C  
ATOM    155  CB  CYS L  22      31.437  26.683  39.731  1.00 33.86           C  
ATOM    156  SG  CYS L  22      30.531  26.760  38.154  1.00 42.64           S  
ATOM    157  C   CYS L  22      32.948  28.630  39.386  1.00 35.83           C  
ATOM    158  O   CYS L  22      32.377  29.425  40.133  1.00 38.81           O  
ATOM    159  N   GLY L  23      33.622  29.040  38.292  1.00 37.55           N  
ATOM    160  CA  GLY L  23      33.791  30.446  38.056  1.00 38.96           C  
ATOM    161  C   GLY L  23      32.901  30.885  36.943  1.00 41.24           C  
ATOM    162  O   GLY L  23      32.660  30.152  35.986  1.00 42.91           O  
ATOM    163  N   GLY L  24      32.390  32.119  37.052  1.00 39.48           N  
ATOM    164  CA  GLY L  24      31.532  32.677  36.055  1.00 41.27           C  
ATOM    165  C   GLY L  24      31.444  34.131  36.381  1.00 43.40           C  
ATOM    166  O   GLY L  24      31.631  34.526  37.530  1.00 44.73           O  
ATOM    167  N   ASN L  25      31.151  34.980  35.377  1.00 49.71           N  
ATOM    168  CA  ASN L  25      31.118  36.372  35.704  1.00 53.34           C  
ATOM    169  CB  ASN L  25      31.244  37.315  34.495  1.00 54.02           C  
ATOM    170  CG  ASN L  25      31.722  38.665  35.015  1.00 57.93           C  
ATOM    171  OD1 ASN L  25      31.137  39.242  35.928  1.00 62.19           O  
ATOM    172  ND2 ASN L  25      32.840  39.171  34.429  1.00 57.57           N  
ATOM    173  C   ASN L  25      29.827  36.649  36.408  1.00 51.00           C  
ATOM    174  O   ASN L  25      28.752  36.269  35.945  1.00 49.17           O  
ATOM    175  N   ASN L  26      29.921  37.334  37.566  1.00 47.66           N  
ATOM    176  CA  ASN L  26      28.779  37.677  38.364  1.00 48.22           C  
ATOM    177  CB  ASN L  26      27.867  38.734  37.719  1.00 48.58           C  
ATOM    178  CG  ASN L  26      28.507  40.088  37.983  1.00 49.67           C  
ATOM    179  OD1 ASN L  26      28.803  40.427  39.128  1.00 52.24           O  
ATOM    180  ND2 ASN L  26      28.735  40.881  36.903  1.00 47.63           N  
ATOM    181  C   ASN L  26      27.964  36.456  38.663  1.00 44.38           C  
ATOM    182  O   ASN L  26      26.738  36.501  38.678  1.00 45.35           O  
ATOM    183  N   ILE L  27      28.650  35.337  38.952  1.00 38.71           N  
ATOM    184  CA  ILE L  27      28.031  34.088  39.293  1.00 38.53           C  
ATOM    185  CB  ILE L  27      29.004  32.953  39.439  1.00 35.30           C  
ATOM    186  CG1 ILE L  27      28.234  31.624  39.513  1.00 35.17           C  
ATOM    187  CG2 ILE L  27      29.910  33.224  40.653  1.00 31.70           C  
ATOM    188  CD1 ILE L  27      29.124  30.389  39.404  1.00 35.09           C  
ATOM    189  C   ILE L  27      27.301  34.240  40.595  1.00 39.30           C  
ATOM    190  O   ILE L  27      26.312  33.554  40.851  1.00 39.17           O  
ATOM    191  N   GLY L  28      27.801  35.126  41.473  1.00 39.16           N  
ATOM    192  CA  GLY L  28      27.257  35.330  42.787  1.00 37.59           C  
ATOM    193  C   GLY L  28      25.823  35.740  42.675  1.00 39.45           C  
ATOM    194  O   GLY L  28      25.031  35.514  43.589  1.00 41.21           O  
ATOM    195  N   SER L  29      25.477  36.431  41.579  1.00 39.24           N  
ATOM    196  CA  SER L  29      24.150  36.915  41.335  1.00 42.33           C  
ATOM    197  CB  SER L  29      24.107  37.906  40.159  1.00 47.43           C  
ATOM    198  OG  SER L  29      24.926  39.032  40.440  1.00 50.37           O  
ATOM    199  C   SER L  29      23.221  35.786  40.990  1.00 41.72           C  
ATOM    200  O   SER L  29      22.005  35.976  40.953  1.00 44.10           O  
ATOM    201  N   LYS L  30      23.753  34.582  40.710  1.00 40.32           N  
ATOM    202  CA  LYS L  30      22.888  33.528  40.264  1.00 41.67           C  
ATOM    203  CB  LYS L  30      23.330  32.906  38.931  1.00 40.42           C  
ATOM    204  CG  LYS L  30      23.205  33.861  37.746  1.00 41.64           C  
ATOM    205  CD  LYS L  30      23.910  33.362  36.484  1.00 43.58           C  
ATOM    206  CE  LYS L  30      23.600  34.189  35.233  1.00 44.96           C  
ATOM    207  NZ  LYS L  30      24.398  35.432  35.226  1.00 45.50           N1+
ATOM    208  C   LYS L  30      22.824  32.412  41.258  1.00 40.00           C  
ATOM    209  O   LYS L  30      23.536  32.401  42.260  1.00 39.82           O  
ATOM    210  N   SER L  31      21.917  31.444  40.996  1.00 41.67           N  
ATOM    211  CA  SER L  31      21.766  30.310  41.861  1.00 39.75           C  
ATOM    212  CB  SER L  31      20.315  29.807  41.985  1.00 34.56           C  
ATOM    213  OG  SER L  31      19.511  30.762  42.664  1.00 39.45           O  
ATOM    214  C   SER L  31      22.572  29.193  41.277  1.00 40.88           C  
ATOM    215  O   SER L  31      22.425  28.841  40.106  1.00 37.25           O  
ATOM    216  N   VAL L  32      23.442  28.582  42.103  1.00 28.65           N  
ATOM    217  CA  VAL L  32      24.325  27.560  41.605  1.00 26.46           C  
ATOM    218  CB  VAL L  32      25.769  27.801  41.947  1.00 28.19           C  
ATOM    219  CG1 VAL L  32      26.608  26.610  41.450  1.00 26.42           C  
ATOM    220  CG2 VAL L  32      26.194  29.148  41.340  1.00 27.52           C  
ATOM    221  C   VAL L  32      23.945  26.246  42.212  1.00 27.92           C  
ATOM    222  O   VAL L  32      23.632  26.160  43.400  1.00 26.60           O  
ATOM    223  N   HIS L  33      23.968  25.175  41.390  1.00 27.66           N  
ATOM    224  CA  HIS L  33      23.595  23.874  41.870  1.00 24.93           C  
ATOM    225  ND1 HIS L  33      20.592  24.878  42.156  1.00 36.36           N  
ATOM    226  CG  HIS L  33      21.293  24.403  41.069  1.00 26.78           C  
ATOM    227  CB  HIS L  33      22.356  23.342  41.136  1.00 22.96           C  
ATOM    228  NE2 HIS L  33      19.883  26.031  40.390  1.00 25.83           N  
ATOM    229  CD2 HIS L  33      20.846  25.117  40.000  1.00 32.82           C  
ATOM    230  CE1 HIS L  33      19.765  25.849  41.693  1.00 32.35           C  
ATOM    231  C   HIS L  33      24.754  22.953  41.620  1.00 24.28           C  
ATOM    232  O   HIS L  33      25.516  23.146  40.672  1.00 26.30           O  
ATOM    233  N   TRP L  34      24.935  21.925  42.478  1.00 21.36           N  
ATOM    234  CA  TRP L  34      26.064  21.046  42.328  1.00 24.02           C  
ATOM    235  CB  TRP L  34      27.035  21.114  43.519  1.00 22.55           C  
ATOM    236  CG  TRP L  34      27.733  22.444  43.674  1.00 26.40           C  
ATOM    237  CD2 TRP L  34      28.996  22.760  43.073  1.00 28.62           C  
ATOM    238  CD1 TRP L  34      27.351  23.551  44.376  1.00 26.27           C  
ATOM    239  NE1 TRP L  34      28.299  24.538  44.248  1.00 27.13           N  
ATOM    240  CE2 TRP L  34      29.319  24.064  43.447  1.00 30.42           C  
ATOM    241  CE3 TRP L  34      29.821  22.024  42.268  1.00 26.32           C  
ATOM    242  CZ2 TRP L  34      30.474  24.655  43.020  1.00 31.17           C  
ATOM    243  CZ3 TRP L  34      30.987  22.620  41.845  1.00 28.10           C  
ATOM    244  CH2 TRP L  34      31.307  23.910  42.215  1.00 30.51           C  
ATOM    245  C   TRP L  34      25.590  19.626  42.225  1.00 23.86           C  
ATOM    246  O   TRP L  34      24.626  19.228  42.878  1.00 23.04           O  
ATOM    247  N   TYR L  35      26.279  18.819  41.385  1.00 23.13           N  
ATOM    248  CA  TYR L  35      25.909  17.442  41.202  1.00 21.47           C  
ATOM    249  CB  TYR L  35      25.386  17.134  39.787  1.00 22.05           C  
ATOM    250  CG  TYR L  35      24.173  17.962  39.528  1.00 21.86           C  
ATOM    251  CD1 TYR L  35      24.289  19.245  39.039  1.00 21.05           C  
ATOM    252  CD2 TYR L  35      22.915  17.462  39.774  1.00 20.69           C  
ATOM    253  CE1 TYR L  35      23.170  20.008  38.798  1.00 24.66           C  
ATOM    254  CE2 TYR L  35      21.793  18.221  39.536  1.00 20.56           C  
ATOM    255  CZ  TYR L  35      21.919  19.498  39.044  1.00 22.93           C  
ATOM    256  OH  TYR L  35      20.772  20.283  38.796  1.00 21.66           O  
ATOM    257  C   TYR L  35      27.128  16.583  41.392  1.00 24.68           C  
ATOM    258  O   TYR L  35      28.237  16.954  41.012  1.00 24.60           O  
ATOM    259  N   GLN L  36      26.944  15.394  42.003  1.00 22.50           N  
ATOM    260  CA  GLN L  36      28.033  14.476  42.191  1.00 23.87           C  
ATOM    261  CB  GLN L  36      28.154  13.962  43.634  1.00 24.59           C  
ATOM    262  CG  GLN L  36      29.311  12.978  43.832  1.00 23.31           C  
ATOM    263  CD  GLN L  36      29.175  12.345  45.211  1.00 29.03           C  
ATOM    264  OE1 GLN L  36      28.104  11.876  45.592  1.00 33.51           O  
ATOM    265  NE2 GLN L  36      30.298  12.330  45.980  1.00 29.62           N  
ATOM    266  C   GLN L  36      27.755  13.278  41.340  1.00 25.88           C  
ATOM    267  O   GLN L  36      26.640  12.760  41.342  1.00 26.28           O  
ATOM    268  N   GLN L  37      28.760  12.813  40.566  1.00 24.39           N  
ATOM    269  CA  GLN L  37      28.553  11.636  39.771  1.00 23.96           C  
ATOM    270  CB  GLN L  37      28.541  11.920  38.252  1.00 25.78           C  
ATOM    271  CG  GLN L  37      28.240  10.696  37.381  1.00 26.00           C  
ATOM    272  CD  GLN L  37      28.273  11.150  35.927  1.00 29.53           C  
ATOM    273  OE1 GLN L  37      28.898  12.156  35.593  1.00 28.84           O  
ATOM    274  NE2 GLN L  37      27.584  10.392  35.030  1.00 24.15           N  
ATOM    275  C   GLN L  37      29.680  10.690  40.029  1.00 27.24           C  
ATOM    276  O   GLN L  37      30.837  10.985  39.728  1.00 27.84           O  
ATOM    277  N   LYS L  38      29.366   9.510  40.604  1.00 28.37           N  
ATOM    278  CA  LYS L  38      30.387   8.533  40.845  1.00 32.92           C  
ATOM    279  CB  LYS L  38      30.108   7.592  42.032  1.00 32.19           C  
ATOM    280  CG  LYS L  38      30.254   8.295  43.381  1.00 31.40           C  
ATOM    281  CD  LYS L  38      29.805   7.440  44.567  1.00 34.64           C  
ATOM    282  CE  LYS L  38      30.107   8.070  45.926  1.00 38.07           C  
ATOM    283  NZ  LYS L  38      29.641   7.176  47.008  1.00 39.48           N1+
ATOM    284  C   LYS L  38      30.518   7.724  39.609  1.00 33.65           C  
ATOM    285  O   LYS L  38      29.655   7.739  38.735  1.00 34.11           O  
ATOM    286  N   PRO L  39      31.605   7.020  39.499  1.00 34.50           N  
ATOM    287  CA  PRO L  39      31.834   6.279  38.310  1.00 34.73           C  
ATOM    288  CD  PRO L  39      32.834   7.344  40.190  1.00 32.52           C  
ATOM    289  CB  PRO L  39      33.289   5.782  38.383  1.00 32.88           C  
ATOM    290  CG  PRO L  39      33.757   6.179  39.801  1.00 34.42           C  
ATOM    291  C   PRO L  39      30.801   5.224  38.068  1.00 35.90           C  
ATOM    292  O   PRO L  39      30.551   4.413  38.958  1.00 33.15           O  
ATOM    293  N   GLY L  40      30.190   5.234  36.864  1.00 32.54           N  
ATOM    294  CA  GLY L  40      29.202   4.275  36.465  1.00 33.19           C  
ATOM    295  C   GLY L  40      27.870   4.544  37.092  1.00 36.84           C  
ATOM    296  O   GLY L  40      26.994   3.680  37.080  1.00 37.92           O  
ATOM    297  N   GLN L  41      27.643   5.747  37.660  1.00 35.67           N  
ATOM    298  CA  GLN L  41      26.364   5.989  38.276  1.00 33.50           C  
ATOM    299  CB  GLN L  41      26.429   6.214  39.800  1.00 35.24           C  
ATOM    300  CG  GLN L  41      26.773   4.978  40.626  1.00 42.16           C  
ATOM    301  CD  GLN L  41      26.781   5.414  42.086  1.00 48.64           C  
ATOM    302  OE1 GLN L  41      26.562   6.584  42.398  1.00 50.79           O  
ATOM    303  NE2 GLN L  41      27.035   4.451  43.011  1.00 47.20           N  
ATOM    304  C   GLN L  41      25.759   7.239  37.716  1.00 30.86           C  
ATOM    305  O   GLN L  41      26.411   8.003  37.005  1.00 29.73           O  
ATOM    306  N   ALA L  42      24.453   7.447  38.004  1.00 29.69           N  
ATOM    307  CA  ALA L  42      23.762   8.635  37.584  1.00 27.50           C  
ATOM    308  CB  ALA L  42      22.228   8.501  37.598  1.00 26.53           C  
ATOM    309  C   ALA L  42      24.135   9.737  38.536  1.00 27.73           C  
ATOM    310  O   ALA L  42      24.539   9.472  39.664  1.00 28.78           O  
ATOM    311  N   PRO L  43      24.022  10.975  38.102  1.00 25.01           N  
ATOM    312  CA  PRO L  43      24.390  12.091  38.937  1.00 25.22           C  
ATOM    313  CD  PRO L  43      24.193  11.279  36.690  1.00 22.70           C  
ATOM    314  CB  PRO L  43      24.502  13.296  38.007  1.00 22.19           C  
ATOM    315  CG  PRO L  43      24.841  12.674  36.642  1.00 25.08           C  
ATOM    316  C   PRO L  43      23.408  12.293  40.043  1.00 26.20           C  
ATOM    317  O   PRO L  43      22.256  11.886  39.907  1.00 27.98           O  
ATOM    318  N   VAL L  44      23.853  12.917  41.150  1.00 26.30           N  
ATOM    319  CA  VAL L  44      23.002  13.134  42.279  1.00 25.04           C  
ATOM    320  CB  VAL L  44      23.432  12.299  43.452  1.00 27.49           C  
ATOM    321  CG1 VAL L  44      24.838  12.739  43.895  1.00 31.38           C  
ATOM    322  CG2 VAL L  44      22.361  12.385  44.543  1.00 28.73           C  
ATOM    323  C   VAL L  44      23.108  14.585  42.651  1.00 22.28           C  
ATOM    324  O   VAL L  44      24.173  15.185  42.534  1.00 23.46           O  
ATOM    325  N   LEU L  45      21.992  15.188  43.107  1.00 22.99           N  
ATOM    326  CA  LEU L  45      21.981  16.585  43.460  1.00 21.52           C  
ATOM    327  CB  LEU L  45      20.555  17.174  43.418  1.00 20.06           C  
ATOM    328  CG  LEU L  45      20.442  18.649  43.840  1.00 23.21           C  
ATOM    329  CD1 LEU L  45      21.202  19.569  42.875  1.00 20.97           C  
ATOM    330  CD2 LEU L  45      18.972  19.062  44.024  1.00 21.26           C  
ATOM    331  C   LEU L  45      22.491  16.728  44.864  1.00 25.06           C  
ATOM    332  O   LEU L  45      21.875  16.228  45.803  1.00 21.81           O  
ATOM    333  N   VAL L  46      23.709  17.298  45.017  1.00 22.17           N  
ATOM    334  CA  VAL L  46      24.317  17.584  46.293  1.00 25.61           C  
ATOM    335  CB  VAL L  46      25.816  17.475  46.277  1.00 25.33           C  
ATOM    336  CG1 VAL L  46      26.186  15.995  46.087  1.00 24.47           C  
ATOM    337  CG2 VAL L  46      26.371  18.387  45.174  1.00 27.76           C  
ATOM    338  C   VAL L  46      23.938  18.919  46.874  1.00 22.56           C  
ATOM    339  O   VAL L  46      23.809  19.047  48.091  1.00 26.86           O  
ATOM    340  N   VAL L  47      23.812  19.971  46.033  1.00 22.55           N  
ATOM    341  CA  VAL L  47      23.507  21.269  46.569  1.00 23.23           C  
ATOM    342  CB  VAL L  47      24.729  22.107  46.821  1.00 25.24           C  
ATOM    343  CG1 VAL L  47      24.273  23.501  47.283  1.00 26.16           C  
ATOM    344  CG2 VAL L  47      25.638  21.382  47.827  1.00 25.83           C  
ATOM    345  C   VAL L  47      22.676  22.016  45.573  1.00 25.05           C  
ATOM    346  O   VAL L  47      22.893  21.913  44.367  1.00 25.25           O  
ATOM    347  N   TYR L  48      21.680  22.787  46.056  1.00 23.58           N  
ATOM    348  CA  TYR L  48      20.910  23.585  45.150  1.00 24.93           C  
ATOM    349  CB  TYR L  48      19.533  22.994  44.760  1.00 27.03           C  
ATOM    350  CG  TYR L  48      18.673  22.768  45.954  1.00 33.12           C  
ATOM    351  CD1 TYR L  48      18.901  21.692  46.767  1.00 31.03           C  
ATOM    352  CD2 TYR L  48      17.644  23.617  46.276  1.00 33.72           C  
ATOM    353  CE1 TYR L  48      18.124  21.458  47.872  1.00 34.69           C  
ATOM    354  CE2 TYR L  48      16.857  23.390  47.382  1.00 34.99           C  
ATOM    355  CZ  TYR L  48      17.096  22.306  48.186  1.00 37.13           C  
ATOM    356  OH  TYR L  48      16.300  22.061  49.323  1.00 37.67           O  
ATOM    357  C   TYR L  48      20.769  24.957  45.731  1.00 27.37           C  
ATOM    358  O   TYR L  48      20.855  25.149  46.942  1.00 29.13           O  
ATOM    359  N   ASP L  49      20.580  25.982  44.884  1.00 36.71           N  
ATOM    360  CA  ASP L  49      20.449  27.324  45.386  1.00 35.52           C  
ATOM    361  CB  ASP L  49      19.192  27.535  46.247  1.00 35.92           C  
ATOM    362  CG  ASP L  49      17.973  27.602  45.340  1.00 42.39           C  
ATOM    363  OD1 ASP L  49      18.111  28.149  44.213  1.00 43.73           O  
ATOM    364  OD2 ASP L  49      16.890  27.111  45.756  1.00 46.36           O1-
ATOM    365  C   ASP L  49      21.636  27.734  46.218  1.00 36.22           C  
ATOM    366  O   ASP L  49      21.488  28.288  47.305  1.00 34.81           O  
ATOM    367  N   ASP L  50      22.849  27.446  45.712  1.00 31.47           N  
ATOM    368  CA  ASP L  50      24.114  27.875  46.251  1.00 32.66           C  
ATOM    369  CB  ASP L  50      24.096  29.361  46.663  1.00 35.60           C  
ATOM    370  CG  ASP L  50      23.946  30.239  45.432  1.00 37.58           C  
ATOM    371  OD1 ASP L  50      24.237  29.738  44.314  1.00 34.07           O  
ATOM    372  OD2 ASP L  50      23.542  31.420  45.593  1.00 39.19           O1-
ATOM    373  C   ASP L  50      24.490  27.137  47.503  1.00 35.85           C  
ATOM    374  O   ASP L  50      25.661  26.794  47.673  1.00 34.33           O  
ATOM    375  N   SER L  51      23.529  26.770  48.374  1.00 36.55           N  
ATOM    376  CA  SER L  51      24.023  26.219  49.607  1.00 36.40           C  
ATOM    377  CB  SER L  51      24.317  27.312  50.644  1.00 36.98           C  
ATOM    378  OG  SER L  51      25.195  28.286  50.101  1.00 38.95           O  
ATOM    379  C   SER L  51      22.993  25.344  50.252  1.00 34.52           C  
ATOM    380  O   SER L  51      23.193  24.907  51.386  1.00 37.29           O  
ATOM    381  N   ASP L  52      21.874  25.055  49.560  1.00 26.49           N  
ATOM    382  CA  ASP L  52      20.858  24.251  50.190  1.00 25.02           C  
ATOM    383  CB  ASP L  52      19.455  24.411  49.582  1.00 27.54           C  
ATOM    384  CG  ASP L  52      18.906  25.772  49.975  1.00 33.84           C  
ATOM    385  OD1 ASP L  52      19.540  26.452  50.826  1.00 47.96           O  
ATOM    386  OD2 ASP L  52      17.833  26.144  49.430  1.00 38.68           O1-
ATOM    387  C   ASP L  52      21.226  22.810  50.022  1.00 28.48           C  
ATOM    388  O   ASP L  52      21.579  22.371  48.929  1.00 29.50           O  
ATOM    389  N   ARG L  53      21.149  22.020  51.113  1.00 26.55           N  
ATOM    390  CA  ARG L  53      21.486  20.628  50.992  1.00 25.49           C  
ATOM    391  CB  ARG L  53      22.240  20.037  52.197  1.00 28.13           C  
ATOM    392  CG  ARG L  53      23.747  20.283  52.175  1.00 32.54           C  
ATOM    393  CD  ARG L  53      24.483  19.688  53.379  1.00 32.74           C  
ATOM    394  NE  ARG L  53      24.179  20.539  54.567  1.00 33.85           N  
ATOM    395  CZ  ARG L  53      23.927  19.971  55.782  1.00 34.37           C  
ATOM    396  NH1 ARG L  53      23.883  18.613  55.910  1.00 33.39           N1+
ATOM    397  NH2 ARG L  53      23.714  20.762  56.874  1.00 35.56           N  
ATOM    398  C   ARG L  53      20.238  19.820  50.835  1.00 28.24           C  
ATOM    399  O   ARG L  53      19.237  20.018  51.520  1.00 27.24           O  
ATOM    400  N   PRO L  54      20.307  18.908  49.905  1.00 27.38           N  
ATOM    401  CA  PRO L  54      19.216  18.004  49.678  1.00 27.81           C  
ATOM    402  CD  PRO L  54      21.056  19.166  48.688  1.00 31.30           C  
ATOM    403  CB  PRO L  54      19.488  17.351  48.325  1.00 25.56           C  
ATOM    404  CG  PRO L  54      20.326  18.399  47.575  1.00 25.84           C  
ATOM    405  C   PRO L  54      19.222  17.036  50.815  1.00 29.51           C  
ATOM    406  O   PRO L  54      20.254  16.893  51.472  1.00 29.36           O  
ATOM    407  N   SER L  55      18.088  16.367  51.087  1.00 29.77           N  
ATOM    408  CA  SER L  55      18.106  15.452  52.184  1.00 31.06           C  
ATOM    409  CB  SER L  55      16.722  14.899  52.566  1.00 32.81           C  
ATOM    410  OG  SER L  55      15.915  15.935  53.103  1.00 41.57           O  
ATOM    411  C   SER L  55      18.976  14.302  51.801  1.00 31.00           C  
ATOM    412  O   SER L  55      19.016  13.893  50.642  1.00 31.74           O  
ATOM    413  N   GLY L  56      19.711  13.756  52.787  1.00 29.78           N  
ATOM    414  CA  GLY L  56      20.539  12.613  52.542  1.00 29.78           C  
ATOM    415  C   GLY L  56      21.951  13.048  52.311  1.00 33.25           C  
ATOM    416  O   GLY L  56      22.857  12.216  52.275  1.00 35.09           O  
ATOM    417  N   ILE L  57      22.187  14.364  52.164  1.00 31.82           N  
ATOM    418  CA  ILE L  57      23.526  14.820  51.921  1.00 32.57           C  
ATOM    419  CB  ILE L  57      23.574  16.020  51.015  1.00 30.92           C  
ATOM    420  CG1 ILE L  57      22.972  15.685  49.640  1.00 30.47           C  
ATOM    421  CG2 ILE L  57      25.033  16.497  50.934  1.00 29.06           C  
ATOM    422  CD1 ILE L  57      23.723  14.579  48.901  1.00 27.27           C  
ATOM    423  C   ILE L  57      24.122  15.208  53.241  1.00 31.59           C  
ATOM    424  O   ILE L  57      23.507  15.933  54.022  1.00 32.80           O  
ATOM    425  N   PRO L  58      25.313  14.734  53.509  1.00 31.35           N  
ATOM    426  CA  PRO L  58      25.991  14.984  54.757  1.00 31.32           C  
ATOM    427  CD  PRO L  58      25.861  13.588  52.807  1.00 30.71           C  
ATOM    428  CB  PRO L  58      27.171  14.007  54.800  1.00 31.25           C  
ATOM    429  CG  PRO L  58      27.287  13.462  53.363  1.00 30.37           C  
ATOM    430  C   PRO L  58      26.380  16.425  54.917  1.00 32.38           C  
ATOM    431  O   PRO L  58      26.614  17.104  53.920  1.00 30.32           O  
ATOM    432  N   GLU L  59      26.475  16.901  56.175  1.00 31.77           N  
ATOM    433  CA  GLU L  59      26.758  18.281  56.456  1.00 33.75           C  
ATOM    434  CB  GLU L  59      26.651  18.698  57.934  1.00 35.84           C  
ATOM    435  CG  GLU L  59      27.761  18.171  58.839  1.00 43.21           C  
ATOM    436  CD  GLU L  59      27.690  18.979  60.129  1.00 52.78           C  
ATOM    437  OE1 GLU L  59      27.449  20.213  60.035  1.00 51.18           O  
ATOM    438  OE2 GLU L  59      27.869  18.377  61.220  1.00 55.65           O1-
ATOM    439  C   GLU L  59      28.134  18.617  55.987  1.00 33.72           C  
ATOM    440  O   GLU L  59      28.453  19.787  55.775  1.00 37.54           O  
ATOM    441  N   ARG L  60      29.003  17.605  55.833  1.00 32.95           N  
ATOM    442  CA  ARG L  60      30.354  17.876  55.439  1.00 29.84           C  
ATOM    443  CB  ARG L  60      31.314  16.666  55.516  1.00 33.92           C  
ATOM    444  CG  ARG L  60      30.956  15.405  54.732  1.00 40.24           C  
ATOM    445  CD  ARG L  60      31.945  14.271  55.026  1.00 42.39           C  
ATOM    446  NE  ARG L  60      31.448  13.023  54.389  1.00 40.43           N  
ATOM    447  CZ  ARG L  60      31.759  12.750  53.090  1.00 38.07           C  
ATOM    448  NH1 ARG L  60      32.455  13.660  52.352  1.00 36.03           N1+
ATOM    449  NH2 ARG L  60      31.386  11.561  52.532  1.00 38.84           N  
ATOM    450  C   ARG L  60      30.374  18.540  54.091  1.00 27.72           C  
ATOM    451  O   ARG L  60      31.354  19.206  53.755  1.00 27.83           O  
ATOM    452  N   PHE L  61      29.321  18.345  53.263  1.00 30.93           N  
ATOM    453  CA  PHE L  61      29.248  19.027  51.996  1.00 30.02           C  
ATOM    454  CB  PHE L  61      28.376  18.307  50.949  1.00 30.28           C  
ATOM    455  CG  PHE L  61      29.076  17.068  50.512  1.00 32.20           C  
ATOM    456  CD1 PHE L  61      30.110  17.142  49.613  1.00 31.65           C  
ATOM    457  CD2 PHE L  61      28.699  15.828  50.975  1.00 32.36           C  
ATOM    458  CE1 PHE L  61      30.767  16.011  49.195  1.00 32.34           C  
ATOM    459  CE2 PHE L  61      29.354  14.691  50.559  1.00 32.94           C  
ATOM    460  CZ  PHE L  61      30.392  14.778  49.665  1.00 32.91           C  
ATOM    461  C   PHE L  61      28.624  20.375  52.218  1.00 29.86           C  
ATOM    462  O   PHE L  61      27.556  20.487  52.820  1.00 29.29           O  
ATOM    463  N   SER L  62      29.281  21.453  51.724  1.00 27.32           N  
ATOM    464  CA  SER L  62      28.759  22.773  51.931  1.00 29.00           C  
ATOM    465  CB  SER L  62      29.482  23.513  53.068  1.00 29.79           C  
ATOM    466  OG  SER L  62      28.942  24.815  53.237  1.00 35.45           O  
ATOM    467  C   SER L  62      28.963  23.570  50.673  1.00 29.56           C  
ATOM    468  O   SER L  62      29.972  23.414  49.987  1.00 27.97           O  
ATOM    469  N   GLY L  63      28.005  24.468  50.352  1.00 27.20           N  
ATOM    470  CA  GLY L  63      28.132  25.245  49.151  1.00 26.51           C  
ATOM    471  C   GLY L  63      28.102  26.698  49.510  1.00 31.09           C  
ATOM    472  O   GLY L  63      27.480  27.102  50.492  1.00 30.78           O  
ATOM    473  N   SER L  64      28.795  27.524  48.699  1.00 29.07           N  
ATOM    474  CA  SER L  64      28.826  28.944  48.916  1.00 30.77           C  
ATOM    475  CB  SER L  64      30.033  29.402  49.754  1.00 30.48           C  
ATOM    476  OG  SER L  64      31.244  29.102  49.076  1.00 37.44           O  
ATOM    477  C   SER L  64      28.933  29.600  47.572  1.00 32.77           C  
ATOM    478  O   SER L  64      29.410  28.993  46.614  1.00 32.74           O  
ATOM    479  N   ASN L  65      28.459  30.858  47.454  1.00 35.50           N  
ATOM    480  CA  ASN L  65      28.544  31.525  46.183  1.00 36.33           C  
ATOM    481  CB  ASN L  65      27.240  31.409  45.373  1.00 33.56           C  
ATOM    482  CG  ASN L  65      27.501  31.849  43.941  1.00 40.84           C  
ATOM    483  OD1 ASN L  65      28.628  32.187  43.576  1.00 44.56           O  
ATOM    484  ND2 ASN L  65      26.429  31.852  43.104  1.00 36.02           N  
ATOM    485  C   ASN L  65      28.791  32.983  46.422  1.00 39.28           C  
ATOM    486  O   ASN L  65      28.052  33.629  47.163  1.00 41.51           O  
ATOM    487  N   SER L  66      29.845  33.551  45.801  1.00 42.10           N  
ATOM    488  CA  SER L  66      30.057  34.959  45.978  1.00 45.46           C  
ATOM    489  CB  SER L  66      30.829  35.308  47.262  1.00 45.24           C  
ATOM    490  OG  SER L  66      30.997  36.715  47.360  1.00 49.25           O  
ATOM    491  C   SER L  66      30.858  35.489  44.832  1.00 43.32           C  
ATOM    492  O   SER L  66      31.847  34.890  44.414  1.00 45.19           O  
ATOM    493  N   GLY L  67      30.439  36.651  44.298  1.00 43.49           N  
ATOM    494  CA  GLY L  67      31.175  37.314  43.263  1.00 44.40           C  
ATOM    495  C   GLY L  67      31.297  36.445  42.052  1.00 42.62           C  
ATOM    496  O   GLY L  67      30.313  36.043  41.436  1.00 44.03           O  
ATOM    497  N   ASN L  68      32.559  36.236  41.644  1.00 44.72           N  
ATOM    498  CA  ASN L  68      33.008  35.499  40.497  1.00 45.69           C  
ATOM    499  CB  ASN L  68      34.466  35.839  40.158  1.00 45.05           C  
ATOM    500  CG  ASN L  68      34.539  37.339  39.916  1.00 52.37           C  
ATOM    501  OD1 ASN L  68      33.668  37.923  39.273  1.00 51.02           O  
ATOM    502  ND2 ASN L  68      35.604  37.988  40.460  1.00 53.90           N  
ATOM    503  C   ASN L  68      32.946  34.015  40.691  1.00 44.88           C  
ATOM    504  O   ASN L  68      32.898  33.276  39.708  1.00 46.16           O  
ATOM    505  N   THR L  69      33.027  33.512  41.938  1.00 42.50           N  
ATOM    506  CA  THR L  69      33.113  32.082  42.046  1.00 41.16           C  
ATOM    507  CB  THR L  69      34.486  31.610  42.432  1.00 43.91           C  
ATOM    508  OG1 THR L  69      34.890  32.237  43.640  1.00 49.69           O  
ATOM    509  CG2 THR L  69      35.478  31.926  41.303  1.00 45.62           C  
ATOM    510  C   THR L  69      32.162  31.524  43.059  1.00 39.10           C  
ATOM    511  O   THR L  69      31.782  32.183  44.025  1.00 37.96           O  
ATOM    512  N   ALA L  70      31.752  30.256  42.826  1.00 37.31           N  
ATOM    513  CA  ALA L  70      30.922  29.499  43.719  1.00 33.46           C  
ATOM    514  CB  ALA L  70      29.660  28.918  43.059  1.00 30.66           C  
ATOM    515  C   ALA L  70      31.775  28.341  44.120  1.00 33.84           C  
ATOM    516  O   ALA L  70      32.572  27.861  43.314  1.00 35.26           O  
ATOM    517  N   THR L  71      31.666  27.867  45.381  1.00 32.95           N  
ATOM    518  CA  THR L  71      32.554  26.805  45.750  1.00 31.24           C  
ATOM    519  CB  THR L  71      33.668  27.243  46.655  1.00 31.72           C  
ATOM    520  OG1 THR L  71      34.428  28.268  46.034  1.00 35.40           O  
ATOM    521  CG2 THR L  71      34.566  26.030  46.952  1.00 30.55           C  
ATOM    522  C   THR L  71      31.813  25.721  46.466  1.00 29.73           C  
ATOM    523  O   THR L  71      30.919  25.973  47.270  1.00 33.12           O  
ATOM    524  N   LEU L  72      32.187  24.465  46.162  1.00 31.21           N  
ATOM    525  CA  LEU L  72      31.649  23.334  46.852  1.00 29.76           C  
ATOM    526  CB  LEU L  72      31.270  22.172  45.913  1.00 27.67           C  
ATOM    527  CG  LEU L  72      30.684  20.944  46.638  1.00 28.97           C  
ATOM    528  CD1 LEU L  72      29.372  21.276  47.363  1.00 29.07           C  
ATOM    529  CD2 LEU L  72      30.539  19.758  45.671  1.00 27.23           C  
ATOM    530  C   LEU L  72      32.744  22.863  47.752  1.00 28.92           C  
ATOM    531  O   LEU L  72      33.835  22.525  47.295  1.00 30.21           O  
ATOM    532  N   THR L  73      32.485  22.835  49.077  1.00 29.29           N  
ATOM    533  CA  THR L  73      33.523  22.463  49.995  1.00 29.57           C  
ATOM    534  CB  THR L  73      33.707  23.454  51.108  1.00 30.18           C  
ATOM    535  OG1 THR L  73      34.026  24.733  50.580  1.00 31.73           O  
ATOM    536  CG2 THR L  73      34.844  22.964  52.020  1.00 29.94           C  
ATOM    537  C   THR L  73      33.167  21.151  50.617  1.00 30.24           C  
ATOM    538  O   THR L  73      32.046  20.953  51.083  1.00 30.98           O  
ATOM    539  N   ILE L  74      34.132  20.205  50.619  1.00 34.14           N  
ATOM    540  CA  ILE L  74      33.908  18.911  51.196  1.00 26.96           C  
ATOM    541  CB  ILE L  74      34.124  17.812  50.201  1.00 29.75           C  
ATOM    542  CG1 ILE L  74      33.219  18.016  48.977  1.00 29.21           C  
ATOM    543  CG2 ILE L  74      33.908  16.464  50.908  1.00 29.31           C  
ATOM    544  CD1 ILE L  74      33.623  17.155  47.782  1.00 27.72           C  
ATOM    545  C   ILE L  74      34.938  18.711  52.269  1.00 26.85           C  
ATOM    546  O   ILE L  74      36.126  18.578  51.975  1.00 30.23           O  
ATOM    547  N   SER L  75      34.516  18.681  53.548  1.00 38.39           N  
ATOM    548  CA  SER L  75      35.465  18.465  54.607  1.00 37.26           C  
ATOM    549  CB  SER L  75      35.106  19.189  55.917  1.00 36.11           C  
ATOM    550  OG  SER L  75      33.893  18.674  56.445  1.00 37.87           O  
ATOM    551  C   SER L  75      35.507  16.995  54.902  1.00 38.29           C  
ATOM    552  O   SER L  75      34.629  16.248  54.478  1.00 36.38           O  
ATOM    553  N   ARG L  76      36.549  16.546  55.634  1.00 37.42           N  
ATOM    554  CA  ARG L  76      36.648  15.167  56.036  1.00 38.56           C  
ATOM    555  CB  ARG L  76      35.539  14.757  57.023  1.00 51.84           C  
ATOM    556  CG  ARG L  76      35.634  15.429  58.394  1.00 51.63           C  
ATOM    557  CD  ARG L  76      34.430  15.144  59.295  1.00 61.08           C  
ATOM    558  NE  ARG L  76      33.283  15.934  58.763  1.00 76.20           N  
ATOM    559  CZ  ARG L  76      32.012  15.444  58.840  1.00 82.10           C  
ATOM    560  NH1 ARG L  76      31.778  14.208  59.369  1.00 77.07           N1+
ATOM    561  NH2 ARG L  76      30.969  16.194  58.379  1.00 85.88           N  
ATOM    562  C   ARG L  76      36.510  14.285  54.836  1.00 36.06           C  
ATOM    563  O   ARG L  76      35.752  13.317  54.855  1.00 35.81           O  
ATOM    564  N   VAL L  77      37.270  14.575  53.768  1.00 36.25           N  
ATOM    565  CA  VAL L  77      37.142  13.826  52.550  1.00 38.04           C  
ATOM    566  CB  VAL L  77      38.025  14.346  51.451  1.00 37.45           C  
ATOM    567  CG1 VAL L  77      37.925  13.398  50.243  1.00 38.55           C  
ATOM    568  CG2 VAL L  77      37.621  15.797  51.142  1.00 35.48           C  
ATOM    569  C   VAL L  77      37.504  12.393  52.776  1.00 41.29           C  
ATOM    570  O   VAL L  77      38.476  12.070  53.457  1.00 42.00           O  
ATOM    571  N   GLU L  78      36.696  11.487  52.190  1.00 40.56           N  
ATOM    572  CA  GLU L  78      36.947  10.080  52.287  1.00 41.13           C  
ATOM    573  CB  GLU L  78      35.946   9.329  53.185  1.00 40.82           C  
ATOM    574  CG  GLU L  78      34.476   9.605  52.881  1.00 42.35           C  
ATOM    575  CD  GLU L  78      33.667   9.033  54.034  1.00 47.24           C  
ATOM    576  OE1 GLU L  78      34.268   8.773  55.110  1.00 49.55           O  
ATOM    577  OE2 GLU L  78      32.434   8.851  53.855  1.00 50.29           O1-
ATOM    578  C   GLU L  78      36.967   9.514  50.897  1.00 42.37           C  
ATOM    579  O   GLU L  78      36.657  10.204  49.927  1.00 39.74           O  
ATOM    580  N   ALA L  79      37.352   8.229  50.771  1.00 40.87           N  
ATOM    581  CA  ALA L  79      37.550   7.577  49.504  1.00 38.10           C  
ATOM    582  CB  ALA L  79      37.993   6.110  49.657  1.00 38.62           C  
ATOM    583  C   ALA L  79      36.280   7.578  48.709  1.00 38.08           C  
ATOM    584  O   ALA L  79      36.306   7.724  47.487  1.00 39.67           O  
ATOM    585  N   GLY L  80      35.133   7.423  49.387  1.00 37.17           N  
ATOM    586  CA  GLY L  80      33.842   7.320  48.764  1.00 37.60           C  
ATOM    587  C   GLY L  80      33.538   8.561  47.983  1.00 40.00           C  
ATOM    588  O   GLY L  80      32.759   8.523  47.034  1.00 38.75           O  
ATOM    589  N   ASP L  81      34.110   9.697  48.415  1.00 37.92           N  
ATOM    590  CA  ASP L  81      33.893  11.000  47.851  1.00 38.25           C  
ATOM    591  CB  ASP L  81      34.596  12.106  48.650  1.00 36.44           C  
ATOM    592  CG  ASP L  81      33.884  12.207  49.987  1.00 37.06           C  
ATOM    593  OD1 ASP L  81      32.703  11.774  50.065  1.00 39.07           O  
ATOM    594  OD2 ASP L  81      34.514  12.717  50.950  1.00 39.24           O1-
ATOM    595  C   ASP L  81      34.403  11.093  46.443  1.00 39.32           C  
ATOM    596  O   ASP L  81      33.991  11.994  45.713  1.00 38.46           O  
ATOM    597  N   GLU L  82      35.355  10.230  46.030  1.00 34.78           N  
ATOM    598  CA  GLU L  82      35.872  10.364  44.695  1.00 36.32           C  
ATOM    599  CB  GLU L  82      36.923   9.317  44.295  1.00 37.56           C  
ATOM    600  CG  GLU L  82      38.304   9.568  44.901  1.00 41.51           C  
ATOM    601  CD  GLU L  82      39.267   8.568  44.280  1.00 44.18           C  
ATOM    602  OE1 GLU L  82      38.772   7.595  43.653  1.00 46.19           O  
ATOM    603  OE2 GLU L  82      40.505   8.759  44.414  1.00 43.79           O1-
ATOM    604  C   GLU L  82      34.755  10.299  43.704  1.00 35.62           C  
ATOM    605  O   GLU L  82      33.940   9.376  43.709  1.00 37.09           O  
ATOM    606  N   ALA L  83      34.701  11.319  42.821  1.00 31.07           N  
ATOM    607  CA  ALA L  83      33.662  11.393  41.837  1.00 31.41           C  
ATOM    608  CB  ALA L  83      32.256  11.503  42.451  1.00 28.35           C  
ATOM    609  C   ALA L  83      33.886  12.636  41.031  1.00 31.71           C  
ATOM    610  O   ALA L  83      34.824  13.395  41.279  1.00 32.87           O  
ATOM    611  N   ASP L  84      33.041  12.850  40.002  1.00 30.21           N  
ATOM    612  CA  ASP L  84      33.107  14.047  39.215  1.00 29.18           C  
ATOM    613  CB  ASP L  84      32.814  13.821  37.722  1.00 29.86           C  
ATOM    614  CG  ASP L  84      34.003  13.086  37.118  1.00 34.38           C  
ATOM    615  OD1 ASP L  84      35.157  13.424  37.496  1.00 33.61           O  
ATOM    616  OD2 ASP L  84      33.777  12.174  36.279  1.00 37.63           O1-
ATOM    617  C   ASP L  84      32.061  14.972  39.762  1.00 29.47           C  
ATOM    618  O   ASP L  84      30.948  14.545  40.063  1.00 29.93           O  
ATOM    619  N   TYR L  85      32.398  16.269  39.930  1.00 28.02           N  
ATOM    620  CA  TYR L  85      31.443  17.196  40.472  1.00 27.79           C  
ATOM    621  CB  TYR L  85      31.940  17.934  41.730  1.00 26.55           C  
ATOM    622  CG  TYR L  85      32.100  16.951  42.843  1.00 28.81           C  
ATOM    623  CD1 TYR L  85      33.262  16.235  42.999  1.00 27.37           C  
ATOM    624  CD2 TYR L  85      31.084  16.744  43.745  1.00 28.45           C  
ATOM    625  CE1 TYR L  85      33.404  15.333  44.028  1.00 28.00           C  
ATOM    626  CE2 TYR L  85      31.220  15.844  44.774  1.00 29.44           C  
ATOM    627  CZ  TYR L  85      32.382  15.133  44.921  1.00 27.87           C  
ATOM    628  OH  TYR L  85      32.527  14.207  45.975  1.00 27.94           O  
ATOM    629  C   TYR L  85      31.162  18.241  39.432  1.00 29.17           C  
ATOM    630  O   TYR L  85      32.086  18.828  38.870  1.00 31.45           O  
ATOM    631  N   TYR L  86      29.864  18.509  39.160  1.00 27.71           N  
ATOM    632  CA  TYR L  86      29.496  19.461  38.143  1.00 27.23           C  
ATOM    633  CB  TYR L  86      28.566  18.894  37.047  1.00 24.98           C  
ATOM    634  CG  TYR L  86      29.251  17.828  36.260  1.00 28.93           C  
ATOM    635  CD1 TYR L  86      29.185  16.512  36.652  1.00 30.20           C  
ATOM    636  CD2 TYR L  86      29.951  18.143  35.119  1.00 29.75           C  
ATOM    637  CE1 TYR L  86      29.812  15.529  35.921  1.00 30.79           C  
ATOM    638  CE2 TYR L  86      30.579  17.166  34.384  1.00 30.07           C  
ATOM    639  CZ  TYR L  86      30.511  15.855  34.784  1.00 30.05           C  
ATOM    640  OH  TYR L  86      31.155  14.852  34.030  1.00 31.97           O  
ATOM    641  C   TYR L  86      28.710  20.585  38.755  1.00 28.62           C  
ATOM    642  O   TYR L  86      27.814  20.362  39.568  1.00 29.05           O  
ATOM    643  N   CYS L  87      29.045  21.841  38.379  1.00 28.73           N  
ATOM    644  CA  CYS L  87      28.266  22.970  38.812  1.00 29.44           C  
ATOM    645  CB  CYS L  87      29.090  24.244  39.110  1.00 31.08           C  
ATOM    646  SG  CYS L  87      30.094  24.820  37.706  1.00 38.91           S  
ATOM    647  C   CYS L  87      27.291  23.266  37.708  1.00 29.66           C  
ATOM    648  O   CYS L  87      27.544  22.934  36.549  1.00 28.79           O  
ATOM    649  N   GLN L  88      26.130  23.878  38.043  1.00 27.26           N  
ATOM    650  CA  GLN L  88      25.120  24.130  37.048  1.00 25.94           C  
ATOM    651  CB  GLN L  88      24.100  22.977  36.953  1.00 25.51           C  
ATOM    652  CG  GLN L  88      22.952  23.198  35.967  1.00 23.99           C  
ATOM    653  CD  GLN L  88      21.721  23.615  36.763  1.00 26.38           C  
ATOM    654  OE1 GLN L  88      21.478  23.108  37.856  1.00 24.92           O  
ATOM    655  NE2 GLN L  88      20.917  24.556  36.200  1.00 25.38           N  
ATOM    656  C   GLN L  88      24.374  25.387  37.389  1.00 28.07           C  
ATOM    657  O   GLN L  88      24.150  25.695  38.559  1.00 28.46           O  
ATOM    658  N   VAL L  89      23.970  26.155  36.353  1.00 27.73           N  
ATOM    659  CA  VAL L  89      23.238  27.371  36.570  1.00 26.37           C  
ATOM    660  CB  VAL L  89      24.120  28.586  36.553  1.00 30.24           C  
ATOM    661  CG1 VAL L  89      24.773  28.705  35.167  1.00 36.67           C  
ATOM    662  CG2 VAL L  89      23.292  29.813  36.962  1.00 34.21           C  
ATOM    663  C   VAL L  89      22.213  27.513  35.480  1.00 30.50           C  
ATOM    664  O   VAL L  89      22.312  26.881  34.428  1.00 32.03           O  
ATOM    665  N   TRP L  90      21.108  28.237  35.737  1.00 30.70           N  
ATOM    666  CA  TRP L  90      20.167  28.430  34.667  1.00 32.46           C  
ATOM    667  CB  TRP L  90      18.818  27.705  34.869  1.00 26.99           C  
ATOM    668  CG  TRP L  90      17.716  28.065  33.891  1.00 31.95           C  
ATOM    669  CD2 TRP L  90      17.659  27.724  32.495  1.00 26.29           C  
ATOM    670  CD1 TRP L  90      16.603  28.806  34.138  1.00 32.52           C  
ATOM    671  NE1 TRP L  90      15.858  28.951  32.994  1.00 31.50           N  
ATOM    672  CE2 TRP L  90      16.498  28.292  31.971  1.00 29.47           C  
ATOM    673  CE3 TRP L  90      18.513  27.022  31.703  1.00 28.79           C  
ATOM    674  CZ2 TRP L  90      16.177  28.163  30.651  1.00 28.74           C  
ATOM    675  CZ3 TRP L  90      18.174  26.864  30.378  1.00 25.98           C  
ATOM    676  CH2 TRP L  90      17.027  27.426  29.860  1.00 33.88           C  
ATOM    677  C   TRP L  90      19.959  29.900  34.549  1.00 30.61           C  
ATOM    678  O   TRP L  90      19.371  30.535  35.424  1.00 33.48           O  
ATOM    679  N   ASP L  91      20.464  30.484  33.448  1.00 31.96           N  
ATOM    680  CA  ASP L  91      20.350  31.903  33.272  1.00 33.05           C  
ATOM    681  CB  ASP L  91      21.608  32.547  32.661  1.00 39.30           C  
ATOM    682  CG  ASP L  91      21.517  34.061  32.802  1.00 46.14           C  
ATOM    683  OD1 ASP L  91      20.521  34.541  33.407  1.00 49.96           O  
ATOM    684  OD2 ASP L  91      22.444  34.756  32.305  1.00 42.27           O1-
ATOM    685  C   ASP L  91      19.194  32.152  32.347  1.00 36.79           C  
ATOM    686  O   ASP L  91      19.233  31.841  31.160  1.00 37.16           O  
ATOM    687  N   SER L  92      18.110  32.741  32.869  1.00 36.72           N  
ATOM    688  CA  SER L  92      16.943  32.931  32.058  1.00 38.85           C  
ATOM    689  CB  SER L  92      15.762  33.560  32.813  1.00 38.45           C  
ATOM    690  OG  SER L  92      15.220  32.629  33.734  1.00 38.89           O  
ATOM    691  C   SER L  92      17.236  33.843  30.914  1.00 40.59           C  
ATOM    692  O   SER L  92      16.719  33.650  29.816  1.00 41.83           O  
ATOM    693  N   ARG L  93      18.075  34.871  31.117  1.00 38.83           N  
ATOM    694  CA  ARG L  93      18.238  35.760  30.009  1.00 41.77           C  
ATOM    695  CB  ARG L  93      18.299  37.240  30.428  1.00 38.65           C  
ATOM    696  CG  ARG L  93      19.425  37.566  31.408  1.00 24.98           C  
ATOM    697  CD  ARG L  93      19.429  39.028  31.846  1.00 28.90           C  
ATOM    698  NE  ARG L  93      20.590  39.227  32.757  1.00 29.37           N  
ATOM    699  CZ  ARG L  93      21.166  40.461  32.841  1.00 27.56           C  
ATOM    700  NH1 ARG L  93      20.668  41.495  32.100  1.00 23.99           N1+
ATOM    701  NH2 ARG L  93      22.237  40.663  33.662  1.00 33.42           N  
ATOM    702  C   ARG L  93      19.478  35.408  29.258  1.00 46.61           C  
ATOM    703  O   ARG L  93      20.549  35.969  29.484  1.00 50.64           O  
ATOM    704  N   GLY L  94      19.335  34.473  28.300  1.00 46.09           N  
ATOM    705  CA  GLY L  94      20.421  34.069  27.459  1.00 41.74           C  
ATOM    706  C   GLY L  94      19.844  33.096  26.489  1.00 44.06           C  
ATOM    707  O   GLY L  94      18.819  32.480  26.781  1.00 42.78           O  
ATOM    708  N   PRO L  95      20.459  32.932  25.343  1.00 46.63           N  
ATOM    709  CA  PRO L  95      20.007  31.918  24.434  1.00 47.96           C  
ATOM    710  CD  PRO L  95      21.198  33.989  24.675  1.00 26.38           C  
ATOM    711  CB  PRO L  95      20.876  32.072  23.191  1.00 53.66           C  
ATOM    712  CG  PRO L  95      21.230  33.574  23.192  1.00 59.25           C  
ATOM    713  C   PRO L  95      20.302  30.735  25.271  1.00 41.36           C  
ATOM    714  O   PRO L  95      21.449  30.690  25.712  1.00 38.70           O  
ATOM    715  N   THR L  96      19.357  29.761  25.377  1.00 39.95           N  
ATOM    716  CA  THR L  96      19.292  28.738  26.394  1.00 40.99           C  
ATOM    717  CB  THR L  96      19.184  27.326  25.942  1.00 48.37           C  
ATOM    718  OG1 THR L  96      17.899  27.130  25.389  1.00 29.58           O  
ATOM    719  CG2 THR L  96      19.400  26.402  27.157  1.00 34.51           C  
ATOM    720  C   THR L  96      20.383  28.828  27.346  1.00 39.33           C  
ATOM    721  O   THR L  96      21.484  28.317  27.155  1.00 31.15           O  
ATOM    722  N   ASN L  97      20.103  29.543  28.429  1.00 41.30           N  
ATOM    723  CA  ASN L  97      21.201  29.537  29.290  1.00 28.26           C  
ATOM    724  CB  ASN L  97      21.502  30.825  30.056  1.00 27.86           C  
ATOM    725  CG  ASN L  97      22.867  30.602  30.693  0.67 31.98           C  
ATOM    726  OD1 ASN L  97      23.899  30.869  30.076  1.00 20.44           O  
ATOM    727  ND2 ASN L  97      22.887  30.082  31.948  1.00 17.26           N  
ATOM    728  C   ASN L  97      20.979  28.446  30.273  1.00 28.11           C  
ATOM    729  O   ASN L  97      20.684  28.682  31.442  1.00 30.41           O  
ATOM    730  N   TRP L  98      21.104  27.200  29.795  1.00 33.11           N  
ATOM    731  CA  TRP L  98      21.117  26.095  30.687  1.00 30.59           C  
ATOM    732  CB  TRP L  98      20.428  24.831  30.162  1.00 28.05           C  
ATOM    733  CG  TRP L  98      20.463  23.777  31.225  1.00 33.38           C  
ATOM    734  CD2 TRP L  98      19.410  23.570  32.174  1.00 32.42           C  
ATOM    735  CD1 TRP L  98      21.458  22.905  31.550  1.00 30.82           C  
ATOM    736  NE1 TRP L  98      21.097  22.175  32.656  1.00 35.80           N  
ATOM    737  CE2 TRP L  98      19.839  22.582  33.051  1.00 32.77           C  
ATOM    738  CE3 TRP L  98      18.193  24.169  32.312  1.00 36.07           C  
ATOM    739  CZ2 TRP L  98      19.053  22.183  34.090  1.00 38.04           C  
ATOM    740  CZ3 TRP L  98      17.398  23.755  33.350  1.00 36.31           C  
ATOM    741  CH2 TRP L  98      17.820  22.780  34.228  1.00 38.38           C  
ATOM    742  C   TRP L  98      22.562  25.812  30.669  1.00 32.29           C  
ATOM    743  O   TRP L  98      23.121  25.614  29.591  1.00 36.56           O  
ATOM    744  N   VAL L  99      23.240  25.828  31.826  1.00 29.72           N  
ATOM    745  CA  VAL L  99      24.642  25.668  31.595  1.00 29.32           C  
ATOM    746  CB  VAL L  99      25.399  26.960  31.684  1.00 30.95           C  
ATOM    747  CG1 VAL L  99      26.896  26.673  31.482  1.00 34.85           C  
ATOM    748  CG2 VAL L  99      24.806  27.943  30.659  1.00 35.60           C  
ATOM    749  C   VAL L  99      25.216  24.748  32.625  1.00 30.89           C  
ATOM    750  O   VAL L  99      24.909  24.849  33.813  1.00 29.71           O  
ATOM    751  N   PHE L 100      26.072  23.807  32.174  1.00 33.00           N  
ATOM    752  CA  PHE L 100      26.776  22.946  33.082  1.00 29.96           C  
ATOM    753  CB  PHE L 100      26.737  21.431  32.799  1.00 30.52           C  
ATOM    754  CG  PHE L 100      25.486  20.798  33.301  1.00 29.74           C  
ATOM    755  CD1 PHE L 100      25.290  20.642  34.649  1.00 28.84           C  
ATOM    756  CD2 PHE L 100      24.506  20.362  32.446  1.00 26.62           C  
ATOM    757  CE1 PHE L 100      24.147  20.056  35.140  1.00 29.11           C  
ATOM    758  CE2 PHE L 100      23.361  19.774  32.935  1.00 24.66           C  
ATOM    759  CZ  PHE L 100      23.174  19.616  34.283  1.00 25.35           C  
ATOM    760  C   PHE L 100      28.228  23.281  32.981  1.00 31.17           C  
ATOM    761  O   PHE L 100      28.701  23.769  31.954  1.00 33.51           O  
ATOM    762  N   GLY L 101      28.972  23.046  34.077  1.00 30.19           N  
ATOM    763  CA  GLY L 101      30.390  23.245  34.059  1.00 30.39           C  
ATOM    764  C   GLY L 101      30.980  22.004  33.456  1.00 33.35           C  
ATOM    765  O   GLY L 101      30.290  21.007  33.260  1.00 31.58           O  
ATOM    766  N   GLY L 102      32.295  22.044  33.162  1.00 34.40           N  
ATOM    767  CA  GLY L 102      33.010  20.957  32.549  1.00 31.30           C  
ATOM    768  C   GLY L 102      33.040  19.768  33.459  1.00 33.21           C  
ATOM    769  O   GLY L 102      33.070  18.628  32.998  1.00 35.61           O  
ATOM    770  N   GLY L 103      33.091  20.004  34.784  1.00 32.72           N  
ATOM    771  CA  GLY L 103      33.137  18.921  35.728  1.00 32.22           C  
ATOM    772  C   GLY L 103      34.518  18.855  36.305  1.00 32.39           C  
ATOM    773  O   GLY L 103      35.509  19.098  35.617  1.00 33.01           O  
ATOM    774  N   THR L 104      34.612  18.520  37.611  1.00 33.24           N  
ATOM    775  CA  THR L 104      35.890  18.426  38.262  1.00 30.06           C  
ATOM    776  CB  THR L 104      36.054  19.411  39.391  1.00 31.90           C  
ATOM    777  OG1 THR L 104      35.911  20.740  38.911  1.00 31.51           O  
ATOM    778  CG2 THR L 104      37.442  19.220  40.026  1.00 31.37           C  
ATOM    779  C   THR L 104      36.018  17.052  38.849  1.00 32.85           C  
ATOM    780  O   THR L 104      35.141  16.589  39.576  1.00 33.20           O  
ATOM    781  N   LYS L 105      37.135  16.354  38.554  1.00 36.82           N  
ATOM    782  CA  LYS L 105      37.287  15.037  39.099  1.00 36.78           C  
ATOM    783  CB  LYS L 105      38.017  14.044  38.179  1.00 38.60           C  
ATOM    784  CG  LYS L 105      38.146  12.648  38.794  1.00 38.29           C  
ATOM    785  CD  LYS L 105      38.407  11.549  37.765  1.00 44.54           C  
ATOM    786  CE  LYS L 105      39.402  11.959  36.680  1.00 53.52           C  
ATOM    787  NZ  LYS L 105      39.460  10.915  35.633  1.00 58.42           N1+
ATOM    788  C   LYS L 105      38.046  15.137  40.383  1.00 38.22           C  
ATOM    789  O   LYS L 105      39.115  15.741  40.455  1.00 40.10           O  
ATOM    790  N   LEU L 106      37.486  14.520  41.439  1.00 35.62           N  
ATOM    791  CA  LEU L 106      38.048  14.554  42.759  1.00 36.89           C  
ATOM    792  CB  LEU L 106      36.936  14.574  43.830  1.00 35.03           C  
ATOM    793  CG  LEU L 106      37.350  14.879  45.285  1.00 39.35           C  
ATOM    794  CD1 LEU L 106      38.432  13.927  45.802  1.00 40.61           C  
ATOM    795  CD2 LEU L 106      37.684  16.363  45.481  1.00 40.03           C  
ATOM    796  C   LEU L 106      38.797  13.268  42.947  1.00 40.66           C  
ATOM    797  O   LEU L 106      38.228  12.186  42.810  1.00 40.46           O  
ATOM    798  N   THR L 107      40.106  13.352  43.267  1.00 40.55           N  
ATOM    799  CA  THR L 107      40.882  12.162  43.479  1.00 41.06           C  
ATOM    800  CB  THR L 107      42.087  12.087  42.583  1.00 45.21           C  
ATOM    801  OG1 THR L 107      41.690  12.132  41.222  1.00 48.84           O  
ATOM    802  CG2 THR L 107      42.838  10.776  42.865  1.00 45.20           C  
ATOM    803  C   THR L 107      41.378  12.182  44.894  1.00 40.48           C  
ATOM    804  O   THR L 107      41.890  13.196  45.369  1.00 37.29           O  
ATOM    805  N   VAL L 108      41.231  11.049  45.613  1.00 38.54           N  
ATOM    806  CA  VAL L 108      41.682  10.979  46.976  1.00 41.11           C  
ATOM    807  CB  VAL L 108      40.725  10.242  47.870  1.00 41.32           C  
ATOM    808  CG1 VAL L 108      41.349  10.104  49.267  1.00 41.47           C  
ATOM    809  CG2 VAL L 108      39.372  10.978  47.854  1.00 43.87           C  
ATOM    810  C   VAL L 108      42.980  10.233  46.984  1.00 44.54           C  
ATOM    811  O   VAL L 108      43.032   9.043  46.676  1.00 41.39           O  
ATOM    812  N   LEU L 109      44.073  10.928  47.357  1.00 46.93           N  
ATOM    813  CA  LEU L 109      45.386  10.357  47.359  1.00 49.51           C  
ATOM    814  CB  LEU L 109      46.499  11.413  47.258  1.00 52.27           C  
ATOM    815  CG  LEU L 109      46.508  12.151  45.906  1.00 52.88           C  
ATOM    816  CD1 LEU L 109      47.628  13.198  45.852  1.00 56.72           C  
ATOM    817  CD2 LEU L 109      46.590  11.162  44.731  1.00 52.66           C  
ATOM    818  C   LEU L 109      45.598   9.582  48.622  1.00 48.26           C  
ATOM    819  O   LEU L 109      44.874   9.746  49.601  1.00 47.06           O  
ATOM    820  N   GLY L 110      46.603   8.682  48.607  1.00 48.06           N  
ATOM    821  CA  GLY L 110      46.929   7.907  49.766  1.00 45.07           C  
ATOM    822  C   GLY L 110      45.901   6.791  49.886  1.00 44.94           C  
ATOM    823  O   GLY L 110      45.938   6.067  50.917  1.00 44.13           O  
ATOM    824  OXT GLY L 110      45.068   6.649  48.950  1.00  0.00           O1-
TER     825      GLY L 110 
HETATM  826  N   UNK H 111       9.728   8.762  46.989  1.00 49.41           N  
HETATM  827  CA  UNK H 111       9.635   7.449  46.310  1.00 47.96           C  
HETATM  828  C   UNK H 111       9.456   7.633  44.840  1.00 42.09           C  
HETATM  829  O   UNK H 111       9.120   6.692  44.125  1.00 40.45           O  
ATOM    830  N   VAL H 112       9.681   8.867  44.352  1.00 41.73           N  
ATOM    831  CA  VAL H 112       9.536   9.114  42.950  1.00 37.38           C  
ATOM    832  CB  VAL H 112       9.586  10.571  42.597  1.00 37.86           C  
ATOM    833  CG1 VAL H 112       9.608  10.717  41.065  1.00 43.10           C  
ATOM    834  CG2 VAL H 112       8.394  11.270  43.274  1.00 48.84           C  
ATOM    835  C   VAL H 112      10.673   8.451  42.264  1.00 35.92           C  
ATOM    836  O   VAL H 112      11.827   8.586  42.666  1.00 38.19           O  
ATOM    837  N   GLN H 113      10.363   7.700  41.199  1.00 36.02           N  
ATOM    838  CA  GLN H 113      11.412   7.026  40.497  1.00 36.74           C  
ATOM    839  CB  GLN H 113      11.495   5.536  40.847  1.00 41.39           C  
ATOM    840  CG  GLN H 113      10.219   4.766  40.532  1.00 49.59           C  
ATOM    841  CD  GLN H 113      10.462   3.321  40.936  1.00 57.27           C  
ATOM    842  OE1 GLN H 113      11.330   3.024  41.754  1.00 58.94           O  
ATOM    843  NE2 GLN H 113       9.668   2.393  40.342  1.00 59.05           N  
ATOM    844  C   GLN H 113      11.180   7.201  39.032  1.00 34.25           C  
ATOM    845  O   GLN H 113      10.042   7.242  38.566  1.00 32.92           O  
ATOM    846  N   LEU H 114      12.283   7.336  38.268  1.00 29.86           N  
ATOM    847  CA  LEU H 114      12.208   7.551  36.854  1.00 28.59           C  
ATOM    848  CB  LEU H 114      12.934   8.826  36.405  1.00 31.41           C  
ATOM    849  CG  LEU H 114      12.363  10.104  37.040  1.00 32.66           C  
ATOM    850  CD1 LEU H 114      13.121  11.353  36.564  1.00 30.60           C  
ATOM    851  CD2 LEU H 114      10.850  10.199  36.820  1.00 27.69           C  
ATOM    852  C   LEU H 114      12.917   6.422  36.174  1.00 29.56           C  
ATOM    853  O   LEU H 114      13.990   6.009  36.606  1.00 27.46           O  
ATOM    854  N   GLN H 115      12.330   5.890  35.080  1.00 28.99           N  
ATOM    855  CA  GLN H 115      12.977   4.810  34.393  1.00 29.11           C  
ATOM    856  CB  GLN H 115      12.263   3.461  34.591  1.00 30.48           C  
ATOM    857  CG  GLN H 115      12.953   2.293  33.889  1.00 33.65           C  
ATOM    858  CD  GLN H 115      14.233   1.994  34.655  1.00 41.82           C  
ATOM    859  OE1 GLN H 115      14.234   1.932  35.882  1.00 45.73           O  
ATOM    860  NE2 GLN H 115      15.359   1.813  33.915  1.00 35.62           N  
ATOM    861  C   GLN H 115      12.948   5.102  32.927  1.00 28.40           C  
ATOM    862  O   GLN H 115      11.881   5.235  32.333  1.00 28.78           O  
ATOM    863  N   GLU H 116      14.136   5.216  32.300  1.00 27.94           N  
ATOM    864  CA  GLU H 116      14.158   5.466  30.891  1.00 27.93           C  
ATOM    865  CB  GLU H 116      15.304   6.387  30.429  1.00 27.59           C  
ATOM    866  CG  GLU H 116      16.658   6.112  31.082  1.00 26.25           C  
ATOM    867  CD  GLU H 116      16.685   6.809  32.437  1.00 28.55           C  
ATOM    868  OE1 GLU H 116      17.057   8.013  32.476  1.00 30.49           O  
ATOM    869  OE2 GLU H 116      16.334   6.148  33.449  1.00 28.36           O1-
ATOM    870  C   GLU H 116      14.168   4.171  30.145  1.00 28.95           C  
ATOM    871  O   GLU H 116      14.685   3.160  30.619  1.00 29.64           O  
ATOM    872  N   SER H 117      13.536   4.174  28.954  1.00 27.89           N  
ATOM    873  CA  SER H 117      13.528   3.007  28.123  1.00 31.70           C  
ATOM    874  CB  SER H 117      12.148   2.339  27.996  1.00 31.85           C  
ATOM    875  OG  SER H 117      11.235   3.212  27.347  1.00 40.78           O  
ATOM    876  C   SER H 117      13.938   3.458  26.760  1.00 34.65           C  
ATOM    877  O   SER H 117      13.455   4.476  26.266  1.00 29.99           O  
ATOM    878  N   GLY H 118      14.842   2.695  26.111  1.00 36.93           N  
ATOM    879  CA  GLY H 118      15.323   3.093  24.819  1.00 36.13           C  
ATOM    880  C   GLY H 118      15.723   1.871  24.040  1.00 38.00           C  
ATOM    881  O   GLY H 118      15.881   0.785  24.593  1.00 42.27           O  
ATOM    882  N   PRO H 119      15.850   2.038  22.745  1.00 36.41           N  
ATOM    883  CA  PRO H 119      16.224   1.004  21.807  1.00 37.84           C  
ATOM    884  CD  PRO H 119      15.573   3.308  22.098  1.00 36.19           C  
ATOM    885  CB  PRO H 119      16.034   1.624  20.422  1.00 36.87           C  
ATOM    886  CG  PRO H 119      16.122   3.141  20.672  1.00 37.20           C  
ATOM    887  C   PRO H 119      17.609   0.456  21.993  1.00 41.38           C  
ATOM    888  O   PRO H 119      17.824  -0.721  21.707  1.00 39.68           O  
ATOM    889  N   GLY H 120      18.574   1.294  22.405  1.00 40.09           N  
ATOM    890  CA  GLY H 120      19.918   0.856  22.648  1.00 36.84           C  
ATOM    891  C   GLY H 120      20.753   1.056  21.414  1.00 35.26           C  
ATOM    892  O   GLY H 120      21.929   1.399  21.507  1.00 39.67           O  
ATOM    893  N   LEU H 121      20.163   0.861  20.221  1.00 34.33           N  
ATOM    894  CA  LEU H 121      20.941   0.998  19.021  1.00 34.30           C  
ATOM    895  CB  LEU H 121      21.302  -0.359  18.391  1.00 33.76           C  
ATOM    896  CG  LEU H 121      22.142  -0.254  17.104  1.00 38.87           C  
ATOM    897  CD1 LEU H 121      23.540   0.313  17.384  1.00 39.03           C  
ATOM    898  CD2 LEU H 121      22.168  -1.595  16.352  1.00 39.36           C  
ATOM    899  C   LEU H 121      20.135   1.757  18.016  1.00 33.46           C  
ATOM    900  O   LEU H 121      18.962   1.456  17.800  1.00 37.55           O  
ATOM    901  N   VAL H 122      20.747   2.778  17.379  1.00 30.58           N  
ATOM    902  CA  VAL H 122      20.058   3.535  16.369  1.00 31.54           C  
ATOM    903  CB  VAL H 122      19.704   4.925  16.817  1.00 33.68           C  
ATOM    904  CG1 VAL H 122      19.020   5.659  15.653  1.00 32.14           C  
ATOM    905  CG2 VAL H 122      18.844   4.834  18.088  1.00 34.44           C  
ATOM    906  C   VAL H 122      20.984   3.687  15.199  1.00 32.97           C  
ATOM    907  O   VAL H 122      22.167   3.974  15.366  1.00 35.02           O  
ATOM    908  N   LYS H 123      20.462   3.501  13.969  1.00 35.34           N  
ATOM    909  CA  LYS H 123      21.286   3.651  12.800  1.00 39.14           C  
ATOM    910  CB  LYS H 123      20.714   3.018  11.522  1.00 35.29           C  
ATOM    911  CG  LYS H 123      20.779   1.490  11.503  0.80 41.35           C  
ATOM    912  CD  LYS H 123      20.068   0.872  10.298  0.80 46.86           C  
ATOM    913  CE  LYS H 123      20.290  -0.635  10.160  0.80 50.30           C  
ATOM    914  NZ  LYS H 123      19.769  -1.104   8.856  0.80 51.85           N1+
ATOM    915  C   LYS H 123      21.448   5.111  12.543  1.00 38.66           C  
ATOM    916  O   LYS H 123      20.617   5.926  12.942  1.00 38.48           O  
ATOM    917  N   PRO H 124      22.506   5.465  11.876  1.00 35.91           N  
ATOM    918  CA  PRO H 124      22.738   6.855  11.621  1.00 37.69           C  
ATOM    919  CD  PRO H 124      23.750   4.719  11.978  1.00 36.24           C  
ATOM    920  CB  PRO H 124      24.160   6.945  11.076  1.00 35.10           C  
ATOM    921  CG  PRO H 124      24.868   5.752  11.745  1.00 38.05           C  
ATOM    922  C   PRO H 124      21.686   7.439  10.738  1.00 37.85           C  
ATOM    923  O   PRO H 124      21.174   6.743   9.863  1.00 36.02           O  
ATOM    924  N   SER H 125      21.371   8.730  10.960  1.00 36.98           N  
ATOM    925  CA  SER H 125      20.393   9.459  10.205  1.00 34.11           C  
ATOM    926  CB  SER H 125      20.577   9.280   8.693  1.00 37.86           C  
ATOM    927  OG  SER H 125      21.880   9.698   8.320  1.00 43.47           O  
ATOM    928  C   SER H 125      19.003   9.010  10.548  1.00 36.26           C  
ATOM    929  O   SER H 125      18.041   9.479   9.941  1.00 39.98           O  
ATOM    930  N   GLU H 126      18.837   8.116  11.544  1.00 33.92           N  
ATOM    931  CA  GLU H 126      17.505   7.723  11.922  1.00 37.80           C  
ATOM    932  CB  GLU H 126      17.320   6.229  12.255  1.00 37.96           C  
ATOM    933  CG  GLU H 126      17.394   5.317  11.027  0.80 41.93           C  
ATOM    934  CD  GLU H 126      16.861   3.944  11.415  0.80 47.97           C  
ATOM    935  OE1 GLU H 126      16.217   3.840  12.493  0.80 50.20           O  
ATOM    936  OE2 GLU H 126      17.082   2.981  10.633  0.80 53.01           O1-
ATOM    937  C   GLU H 126      17.129   8.508  13.138  1.00 34.44           C  
ATOM    938  O   GLU H 126      17.909   9.325  13.624  1.00 31.05           O  
ATOM    939  N   THR H 127      15.897   8.300  13.651  1.00 34.09           N  
ATOM    940  CA  THR H 127      15.473   9.055  14.796  1.00 32.64           C  
ATOM    941  CB  THR H 127      14.075   9.595  14.693  1.00 36.05           C  
ATOM    942  OG1 THR H 127      13.963  10.455  13.570  1.00 35.57           O  
ATOM    943  CG2 THR H 127      13.750  10.366  15.985  1.00 31.54           C  
ATOM    944  C   THR H 127      15.514   8.200  16.026  1.00 33.18           C  
ATOM    945  O   THR H 127      15.058   7.057  16.037  1.00 34.19           O  
ATOM    946  N   LEU H 128      16.080   8.770  17.108  1.00 32.05           N  
ATOM    947  CA  LEU H 128      16.182   8.131  18.387  1.00 30.69           C  
ATOM    948  CB  LEU H 128      17.361   8.680  19.212  1.00 28.30           C  
ATOM    949  CG  LEU H 128      17.446   8.150  20.653  1.00 29.98           C  
ATOM    950  CD1 LEU H 128      17.722   6.640  20.686  1.00 29.57           C  
ATOM    951  CD2 LEU H 128      18.452   8.966  21.482  1.00 27.33           C  
ATOM    952  C   LEU H 128      14.931   8.436  19.158  1.00 30.98           C  
ATOM    953  O   LEU H 128      14.484   9.582  19.211  1.00 31.84           O  
ATOM    954  N   SER H 129      14.316   7.400  19.770  1.00 30.68           N  
ATOM    955  CA  SER H 129      13.131   7.630  20.552  1.00 28.39           C  
ATOM    956  CB  SER H 129      11.860   6.978  19.971  1.00 31.31           C  
ATOM    957  OG  SER H 129      11.491   7.616  18.757  1.00 42.41           O  
ATOM    958  C   SER H 129      13.344   7.042  21.914  1.00 29.51           C  
ATOM    959  O   SER H 129      13.750   5.890  22.052  1.00 29.59           O  
ATOM    960  N   LEU H 130      13.068   7.840  22.968  1.00 26.26           N  
ATOM    961  CA  LEU H 130      13.237   7.382  24.320  1.00 26.97           C  
ATOM    962  CB  LEU H 130      14.388   8.072  25.069  1.00 25.18           C  
ATOM    963  CG  LEU H 130      15.784   7.810  24.480  1.00 25.26           C  
ATOM    964  CD1 LEU H 130      16.865   8.534  25.300  1.00 24.69           C  
ATOM    965  CD2 LEU H 130      16.059   6.306  24.327  1.00 28.35           C  
ATOM    966  C   LEU H 130      12.000   7.722  25.090  1.00 26.89           C  
ATOM    967  O   LEU H 130      11.277   8.655  24.747  1.00 26.19           O  
ATOM    968  N   THR H 131      11.713   6.946  26.156  1.00 26.23           N  
ATOM    969  CA  THR H 131      10.583   7.258  26.984  1.00 28.56           C  
ATOM    970  CB  THR H 131       9.454   6.285  26.848  1.00 32.31           C  
ATOM    971  OG1 THR H 131       9.015   6.226  25.500  1.00 35.71           O  
ATOM    972  CG2 THR H 131       8.304   6.752  27.753  1.00 34.59           C  
ATOM    973  C   THR H 131      11.032   7.195  28.408  1.00 28.98           C  
ATOM    974  O   THR H 131      11.917   6.418  28.758  1.00 30.90           O  
ATOM    975  N   CYS H 132      10.442   8.043  29.277  1.00 29.66           N  
ATOM    976  CA  CYS H 132      10.769   8.000  30.673  1.00 30.87           C  
ATOM    977  CB  CYS H 132      11.473   9.276  31.185  1.00 32.74           C  
ATOM    978  SG  CYS H 132      11.902   9.238  32.956  1.00 30.98           S  
ATOM    979  C   CYS H 132       9.481   7.804  31.417  1.00 30.46           C  
ATOM    980  O   CYS H 132       8.547   8.594  31.291  1.00 30.38           O  
ATOM    981  N   THR H 133       9.411   6.725  32.220  1.00 30.01           N  
ATOM    982  CA  THR H 133       8.215   6.402  32.943  1.00 29.43           C  
ATOM    983  CB  THR H 133       7.937   4.927  32.979  1.00 30.98           C  
ATOM    984  OG1 THR H 133       7.800   4.421  31.659  1.00 36.74           O  
ATOM    985  CG2 THR H 133       6.650   4.682  33.782  1.00 37.99           C  
ATOM    986  C   THR H 133       8.414   6.838  34.358  1.00 28.77           C  
ATOM    987  O   THR H 133       9.425   6.517  34.983  1.00 27.34           O  
ATOM    988  N   VAL H 134       7.433   7.585  34.899  1.00 30.50           N  
ATOM    989  CA  VAL H 134       7.540   8.102  36.233  1.00 28.61           C  
ATOM    990  CB  VAL H 134       7.108   9.540  36.312  1.00 33.23           C  
ATOM    991  CG1 VAL H 134       7.134  10.011  37.771  1.00 31.88           C  
ATOM    992  CG2 VAL H 134       8.013  10.361  35.383  1.00 34.84           C  
ATOM    993  C   VAL H 134       6.632   7.309  37.117  1.00 30.03           C  
ATOM    994  O   VAL H 134       5.488   7.020  36.759  1.00 32.14           O  
ATOM    995  N   SER H 135       7.138   6.924  38.306  1.00 31.08           N  
ATOM    996  CA  SER H 135       6.340   6.160  39.218  1.00 34.99           C  
ATOM    997  CB  SER H 135       6.737   4.674  39.261  1.00 36.20           C  
ATOM    998  OG  SER H 135       5.911   3.972  40.174  1.00 38.90           O  
ATOM    999  C   SER H 135       6.554   6.714  40.589  1.00 36.94           C  
ATOM   1000  O   SER H 135       7.577   7.340  40.866  1.00 35.62           O  
ATOM   1001  N   GLY H 136       5.579   6.487  41.490  1.00 46.03           N  
ATOM   1002  CA  GLY H 136       5.708   6.932  42.844  1.00 43.27           C  
ATOM   1003  C   GLY H 136       5.557   8.412  42.850  1.00 49.45           C  
ATOM   1004  O   GLY H 136       6.027   9.085  43.767  1.00 52.56           O  
ATOM   1005  N   GLY H 137       4.894   8.959  41.814  1.00 44.80           N  
ATOM   1006  CA  GLY H 137       4.720  10.378  41.748  1.00 43.21           C  
ATOM   1007  C   GLY H 137       3.957  10.687  40.501  1.00 46.34           C  
ATOM   1008  O   GLY H 137       3.632   9.794  39.715  1.00 48.61           O  
ATOM   1009  N   SER H 138       3.655  11.983  40.283  1.00 45.71           N  
ATOM   1010  CA  SER H 138       2.894  12.364  39.129  1.00 45.22           C  
ATOM   1011  CB  SER H 138       1.557  13.044  39.472  1.00 47.27           C  
ATOM   1012  OG  SER H 138       0.872  13.389  38.278  1.00 50.21           O  
ATOM   1013  C   SER H 138       3.687  13.339  38.323  1.00 47.38           C  
ATOM   1014  O   SER H 138       4.526  14.076  38.840  1.00 47.04           O  
ATOM   1015  N   ILE H 139       3.456  13.325  37.002  1.00 49.44           N  
ATOM   1016  CA  ILE H 139       4.126  14.198  36.091  1.00 46.54           C  
ATOM   1017  CB  ILE H 139       3.902  13.809  34.667  1.00 55.19           C  
ATOM   1018  CG1 ILE H 139       5.011  14.391  33.787  1.00 56.85           C  
ATOM   1019  CG2 ILE H 139       2.490  14.254  34.264  1.00 53.74           C  
ATOM   1020  CD1 ILE H 139       5.114  13.712  32.426  1.00 58.18           C  
ATOM   1021  C   ILE H 139       3.650  15.604  36.318  1.00 45.86           C  
ATOM   1022  O   ILE H 139       4.419  16.555  36.197  1.00 44.38           O  
ATOM   1023  N   SER H 140       2.356  15.766  36.661  1.00 49.31           N  
ATOM   1024  CA  SER H 140       1.731  17.056  36.775  1.00 51.70           C  
ATOM   1025  CB  SER H 140       0.273  16.984  37.261  1.00 56.10           C  
ATOM   1026  OG  SER H 140      -0.515  16.243  36.341  1.00 62.73           O  
ATOM   1027  C   SER H 140       2.462  17.953  37.729  1.00 50.10           C  
ATOM   1028  O   SER H 140       3.040  17.513  38.723  1.00 47.35           O  
ATOM   1029  N   SER H 141       2.419  19.263  37.403  1.00 50.18           N  
ATOM   1030  CA  SER H 141       2.972  20.358  38.150  1.00 47.51           C  
ATOM   1031  CB  SER H 141       2.365  20.492  39.553  1.00 53.11           C  
ATOM   1032  OG  SER H 141       0.982  20.796  39.449  1.00 60.93           O  
ATOM   1033  C   SER H 141       4.466  20.252  38.275  1.00 45.81           C  
ATOM   1034  O   SER H 141       5.049  20.847  39.180  1.00 53.66           O  
ATOM   1035  N   TYR H 142       5.142  19.533  37.354  1.00 39.98           N  
ATOM   1036  CA  TYR H 142       6.577  19.447  37.443  1.00 35.01           C  
ATOM   1037  CB  TYR H 142       7.095  18.099  37.980  1.00 32.95           C  
ATOM   1038  CG  TYR H 142       6.814  18.035  39.442  1.00 36.68           C  
ATOM   1039  CD1 TYR H 142       7.613  18.736  40.316  1.00 41.53           C  
ATOM   1040  CD2 TYR H 142       5.782  17.274  39.942  1.00 38.71           C  
ATOM   1041  CE1 TYR H 142       7.383  18.690  41.670  1.00 41.74           C  
ATOM   1042  CE2 TYR H 142       5.546  17.225  41.297  1.00 47.19           C  
ATOM   1043  CZ  TYR H 142       6.347  17.935  42.163  1.00 47.38           C  
ATOM   1044  OH  TYR H 142       6.112  17.888  43.554  1.00 48.40           O  
ATOM   1045  C   TYR H 142       7.183  19.628  36.084  1.00 31.80           C  
ATOM   1046  O   TYR H 142       6.496  19.542  35.068  1.00 31.14           O  
ATOM   1047  N   TYR H 143       8.510  19.906  36.045  1.00 25.28           N  
ATOM   1048  CA  TYR H 143       9.201  20.049  34.798  1.00 24.72           C  
ATOM   1049  CB  TYR H 143      10.216  21.205  34.727  1.00 25.09           C  
ATOM   1050  CG  TYR H 143       9.508  22.505  34.550  1.00 25.72           C  
ATOM   1051  CD1 TYR H 143       8.983  23.185  35.623  1.00 29.21           C  
ATOM   1052  CD2 TYR H 143       9.380  23.050  33.293  1.00 25.23           C  
ATOM   1053  CE1 TYR H 143       8.339  24.388  35.442  1.00 30.53           C  
ATOM   1054  CE2 TYR H 143       8.738  24.252  33.105  1.00 27.71           C  
ATOM   1055  CZ  TYR H 143       8.216  24.924  34.183  1.00 32.92           C  
ATOM   1056  OH  TYR H 143       7.556  26.158  33.996  1.00 34.14           O  
ATOM   1057  C   TYR H 143       9.991  18.793  34.639  1.00 23.93           C  
ATOM   1058  O   TYR H 143      10.410  18.194  35.628  1.00 23.51           O  
ATOM   1059  N   TRP H 144      10.163  18.323  33.386  1.00 24.61           N  
ATOM   1060  CA  TRP H 144      10.888  17.100  33.205  1.00 22.85           C  
ATOM   1061  CB  TRP H 144       9.965  15.936  32.815  1.00 24.19           C  
ATOM   1062  CG  TRP H 144       8.926  15.705  33.887  1.00 26.19           C  
ATOM   1063  CD2 TRP H 144       9.132  14.937  35.086  1.00 26.21           C  
ATOM   1064  CD1 TRP H 144       7.656  16.198  33.959  1.00 24.60           C  
ATOM   1065  NE1 TRP H 144       7.059  15.792  35.127  1.00 25.62           N  
ATOM   1066  CE2 TRP H 144       7.955  15.016  35.831  1.00 27.09           C  
ATOM   1067  CE3 TRP H 144      10.212  14.232  35.533  1.00 25.11           C  
ATOM   1068  CZ2 TRP H 144       7.840  14.388  37.038  1.00 24.43           C  
ATOM   1069  CZ3 TRP H 144      10.091  13.595  36.750  1.00 25.82           C  
ATOM   1070  CH2 TRP H 144       8.928  13.672  37.486  1.00 27.07           C  
ATOM   1071  C   TRP H 144      11.919  17.316  32.137  1.00 22.41           C  
ATOM   1072  O   TRP H 144      11.625  17.857  31.071  1.00 23.08           O  
ATOM   1073  N   SER H 145      13.166  16.865  32.390  1.00 21.58           N  
ATOM   1074  CA  SER H 145      14.225  17.174  31.473  1.00 21.34           C  
ATOM   1075  CB  SER H 145      15.318  18.073  32.077  1.00 19.95           C  
ATOM   1076  OG  SER H 145      14.798  19.354  32.398  1.00 25.03           O  
ATOM   1077  C   SER H 145      14.936  15.943  31.013  1.00 23.16           C  
ATOM   1078  O   SER H 145      14.890  14.886  31.641  1.00 22.38           O  
ATOM   1079  N   TRP H 146      15.604  16.082  29.847  1.00 22.04           N  
ATOM   1080  CA  TRP H 146      16.439  15.047  29.320  1.00 22.92           C  
ATOM   1081  CB  TRP H 146      16.055  14.592  27.899  1.00 23.69           C  
ATOM   1082  CG  TRP H 146      14.755  13.822  27.843  1.00 24.17           C  
ATOM   1083  CD2 TRP H 146      14.651  12.405  28.039  1.00 22.55           C  
ATOM   1084  CD1 TRP H 146      13.485  14.276  27.623  1.00 20.63           C  
ATOM   1085  NE1 TRP H 146      12.599  13.227  27.670  1.00 23.24           N  
ATOM   1086  CE2 TRP H 146      13.302  12.067  27.926  1.00 23.29           C  
ATOM   1087  CE3 TRP H 146      15.603  11.458  28.296  1.00 23.20           C  
ATOM   1088  CZ2 TRP H 146      12.883  10.776  28.069  1.00 22.38           C  
ATOM   1089  CZ3 TRP H 146      15.178  10.156  28.436  1.00 23.12           C  
ATOM   1090  CH2 TRP H 146      13.843   9.821  28.325  1.00 22.98           C  
ATOM   1091  C   TRP H 146      17.838  15.594  29.292  1.00 23.12           C  
ATOM   1092  O   TRP H 146      18.060  16.749  28.924  1.00 23.60           O  
ATOM   1093  N   ILE H 147      18.812  14.769  29.728  1.00 21.94           N  
ATOM   1094  CA  ILE H 147      20.203  15.135  29.774  1.00 23.27           C  
ATOM   1095  CB  ILE H 147      20.753  15.269  31.171  1.00 23.06           C  
ATOM   1096  CG1 ILE H 147      19.992  16.343  31.960  1.00 24.67           C  
ATOM   1097  CG2 ILE H 147      22.262  15.536  31.083  1.00 24.37           C  
ATOM   1098  CD1 ILE H 147      18.593  15.902  32.371  1.00 26.32           C  
ATOM   1099  C   ILE H 147      20.963  13.999  29.163  1.00 23.37           C  
ATOM   1100  O   ILE H 147      20.514  12.855  29.213  1.00 23.63           O  
ATOM   1101  N   ARG H 148      22.134  14.284  28.555  1.00 22.07           N  
ATOM   1102  CA  ARG H 148      22.897  13.216  27.965  1.00 24.17           C  
ATOM   1103  CB  ARG H 148      22.895  13.231  26.429  1.00 22.73           C  
ATOM   1104  CG  ARG H 148      23.479  14.531  25.876  1.00 26.79           C  
ATOM   1105  CD  ARG H 148      24.075  14.411  24.473  1.00 23.33           C  
ATOM   1106  NE  ARG H 148      22.959  14.314  23.500  1.00 27.82           N  
ATOM   1107  CZ  ARG H 148      23.053  14.928  22.286  1.00 29.36           C  
ATOM   1108  NH1 ARG H 148      24.123  15.724  21.998  1.00 31.06           N1+
ATOM   1109  NH2 ARG H 148      22.071  14.734  21.358  1.00 25.29           N  
ATOM   1110  C   ARG H 148      24.336  13.374  28.344  1.00 23.73           C  
ATOM   1111  O   ARG H 148      24.784  14.459  28.712  1.00 24.51           O  
ATOM   1112  N   GLN H 149      25.101  12.264  28.282  1.00 25.68           N  
ATOM   1113  CA  GLN H 149      26.504  12.337  28.566  1.00 27.48           C  
ATOM   1114  CB  GLN H 149      26.831  11.954  30.021  1.00 24.62           C  
ATOM   1115  CG  GLN H 149      28.314  12.042  30.382  1.00 28.99           C  
ATOM   1116  CD  GLN H 149      28.459  11.685  31.855  1.00 30.73           C  
ATOM   1117  OE1 GLN H 149      27.519  11.204  32.485  1.00 31.60           O  
ATOM   1118  NE2 GLN H 149      29.672  11.933  32.422  1.00 30.30           N  
ATOM   1119  C   GLN H 149      27.219  11.384  27.653  1.00 27.88           C  
ATOM   1120  O   GLN H 149      27.050  10.170  27.747  1.00 31.40           O  
ATOM   1121  N   PRO H 150      28.028  11.917  26.774  1.00 29.90           N  
ATOM   1122  CA  PRO H 150      28.798  11.095  25.876  1.00 32.87           C  
ATOM   1123  CD  PRO H 150      27.726  13.211  26.191  1.00 29.72           C  
ATOM   1124  CB  PRO H 150      29.256  12.022  24.743  1.00 35.37           C  
ATOM   1125  CG  PRO H 150      28.878  13.443  25.207  1.00 31.53           C  
ATOM   1126  C   PRO H 150      29.889  10.435  26.656  1.00 35.98           C  
ATOM   1127  O   PRO H 150      30.216  10.928  27.733  1.00 35.09           O  
ATOM   1128  N   PRO H 151      30.454   9.363  26.176  1.00 40.36           N  
ATOM   1129  CA  PRO H 151      31.434   8.679  26.968  1.00 41.93           C  
ATOM   1130  CD  PRO H 151      29.755   8.462  25.274  1.00 40.20           C  
ATOM   1131  CB  PRO H 151      31.719   7.373  26.229  1.00 42.90           C  
ATOM   1132  CG  PRO H 151      30.384   7.077  25.514  1.00 41.30           C  
ATOM   1133  C   PRO H 151      32.632   9.514  27.279  1.00 42.34           C  
ATOM   1134  O   PRO H 151      33.223  10.096  26.372  1.00 43.33           O  
ATOM   1135  N   GLY H 152      32.996   9.579  28.574  1.00 43.53           N  
ATOM   1136  CA  GLY H 152      34.166  10.283  29.004  1.00 43.74           C  
ATOM   1137  C   GLY H 152      33.942  11.758  28.896  1.00 43.27           C  
ATOM   1138  O   GLY H 152      34.894  12.534  28.974  1.00 44.30           O  
ATOM   1139  N   LYS H 153      32.684  12.201  28.728  1.00 37.93           N  
ATOM   1140  CA  LYS H 153      32.486  13.614  28.575  1.00 40.21           C  
ATOM   1141  CB  LYS H 153      31.889  14.010  27.216  1.00 43.35           C  
ATOM   1142  CG  LYS H 153      32.855  13.737  26.063  0.80 49.16           C  
ATOM   1143  CD  LYS H 153      32.212  13.819  24.682  0.80 52.55           C  
ATOM   1144  CE  LYS H 153      32.067  15.250  24.166  0.80 55.86           C  
ATOM   1145  NZ  LYS H 153      31.478  15.239  22.810  0.80 57.74           N1+
ATOM   1146  C   LYS H 153      31.575  14.106  29.656  1.00 37.89           C  
ATOM   1147  O   LYS H 153      31.147  13.348  30.523  1.00 35.90           O  
ATOM   1148  N   GLY H 154      31.289  15.424  29.633  1.00 36.38           N  
ATOM   1149  CA  GLY H 154      30.488  16.044  30.652  1.00 31.38           C  
ATOM   1150  C   GLY H 154      29.032  15.935  30.321  1.00 29.42           C  
ATOM   1151  O   GLY H 154      28.640  15.373  29.300  1.00 32.02           O  
ATOM   1152  N   LEU H 155      28.194  16.489  31.219  1.00 28.16           N  
ATOM   1153  CA  LEU H 155      26.766  16.479  31.103  1.00 27.12           C  
ATOM   1154  CB  LEU H 155      26.066  16.752  32.444  1.00 23.86           C  
ATOM   1155  CG  LEU H 155      26.341  15.683  33.517  1.00 25.73           C  
ATOM   1156  CD1 LEU H 155      25.617  16.023  34.828  1.00 24.92           C  
ATOM   1157  CD2 LEU H 155      26.007  14.274  33.006  1.00 25.55           C  
ATOM   1158  C   LEU H 155      26.339  17.554  30.153  1.00 27.91           C  
ATOM   1159  O   LEU H 155      26.929  18.633  30.118  1.00 29.92           O  
ATOM   1160  N   GLU H 156      25.292  17.266  29.347  1.00 27.06           N  
ATOM   1161  CA  GLU H 156      24.767  18.244  28.434  1.00 26.34           C  
ATOM   1162  CB  GLU H 156      25.130  17.977  26.963  1.00 26.38           C  
ATOM   1163  CG  GLU H 156      24.738  19.124  26.031  1.00 33.11           C  
ATOM   1164  CD  GLU H 156      25.205  18.775  24.626  1.00 39.36           C  
ATOM   1165  OE1 GLU H 156      25.540  17.583  24.393  1.00 38.80           O  
ATOM   1166  OE2 GLU H 156      25.230  19.697  23.767  1.00 41.56           O1-
ATOM   1167  C   GLU H 156      23.272  18.211  28.547  1.00 25.63           C  
ATOM   1168  O   GLU H 156      22.657  17.149  28.493  1.00 25.62           O  
ATOM   1169  N   TRP H 157      22.644  19.394  28.703  1.00 23.19           N  
ATOM   1170  CA  TRP H 157      21.218  19.490  28.873  1.00 23.26           C  
ATOM   1171  CB  TRP H 157      20.839  20.763  29.650  1.00 25.05           C  
ATOM   1172  CG  TRP H 157      19.366  21.020  29.830  1.00 26.13           C  
ATOM   1173  CD2 TRP H 157      18.655  22.039  29.113  1.00 26.63           C  
ATOM   1174  CD1 TRP H 157      18.467  20.439  30.674  1.00 25.66           C  
ATOM   1175  NE1 TRP H 157      17.237  21.034  30.530  1.00 27.65           N  
ATOM   1176  CE2 TRP H 157      17.340  22.023  29.573  1.00 27.05           C  
ATOM   1177  CE3 TRP H 157      19.069  22.922  28.157  1.00 27.23           C  
ATOM   1178  CZ2 TRP H 157      16.412  22.894  29.079  1.00 27.23           C  
ATOM   1179  CZ3 TRP H 157      18.130  23.796  27.657  1.00 30.11           C  
ATOM   1180  CH2 TRP H 157      16.827  23.782  28.109  1.00 29.72           C  
ATOM   1181  C   TRP H 157      20.569  19.529  27.521  1.00 23.77           C  
ATOM   1182  O   TRP H 157      20.984  20.298  26.658  1.00 23.65           O  
ATOM   1183  N   ILE H 158      19.616  18.603  27.270  1.00 21.72           N  
ATOM   1184  CA  ILE H 158      18.856  18.539  26.047  1.00 22.12           C  
ATOM   1185  CB  ILE H 158      18.334  17.156  25.791  1.00 22.69           C  
ATOM   1186  CG1 ILE H 158      19.515  16.171  25.708  1.00 23.77           C  
ATOM   1187  CG2 ILE H 158      17.474  17.194  24.515  1.00 23.13           C  
ATOM   1188  CD1 ILE H 158      19.106  14.700  25.764  1.00 24.16           C  
ATOM   1189  C   ILE H 158      17.688  19.491  26.012  1.00 23.63           C  
ATOM   1190  O   ILE H 158      17.535  20.263  25.065  1.00 24.09           O  
ATOM   1191  N   GLY H 159      16.829  19.460  27.058  1.00 22.14           N  
ATOM   1192  CA  GLY H 159      15.652  20.294  27.068  1.00 23.85           C  
ATOM   1193  C   GLY H 159      14.731  19.858  28.170  1.00 25.15           C  
ATOM   1194  O   GLY H 159      14.945  18.826  28.804  1.00 23.14           O  
ATOM   1195  N   TYR H 160      13.669  20.655  28.432  1.00 24.51           N  
ATOM   1196  CA  TYR H 160      12.727  20.273  29.449  1.00 24.27           C  
ATOM   1197  CB  TYR H 160      12.855  21.016  30.802  1.00 22.38           C  
ATOM   1198  CG  TYR H 160      12.509  22.467  30.700  1.00 27.90           C  
ATOM   1199  CD1 TYR H 160      11.199  22.877  30.603  1.00 31.37           C  
ATOM   1200  CD2 TYR H 160      13.495  23.427  30.749  1.00 28.69           C  
ATOM   1201  CE1 TYR H 160      10.876  24.209  30.521  1.00 39.78           C  
ATOM   1202  CE2 TYR H 160      13.179  24.765  30.668  1.00 36.51           C  
ATOM   1203  CZ  TYR H 160      11.867  25.157  30.550  1.00 40.81           C  
ATOM   1204  OH  TYR H 160      11.527  26.524  30.468  1.00 42.79           O  
ATOM   1205  C   TYR H 160      11.340  20.471  28.928  1.00 23.74           C  
ATOM   1206  O   TYR H 160      11.126  21.099  27.891  1.00 24.03           O  
ATOM   1207  N   ILE H 161      10.355  19.863  29.617  1.00 24.19           N  
ATOM   1208  CA  ILE H 161       8.986  20.047  29.241  1.00 25.49           C  
ATOM   1209  CB  ILE H 161       8.430  18.884  28.466  1.00 24.69           C  
ATOM   1210  CG1 ILE H 161       7.045  19.220  27.887  1.00 22.86           C  
ATOM   1211  CG2 ILE H 161       8.461  17.646  29.378  1.00 23.31           C  
ATOM   1212  CD1 ILE H 161       6.559  18.218  26.838  1.00 25.60           C  
ATOM   1213  C   ILE H 161       8.182  20.203  30.490  1.00 25.90           C  
ATOM   1214  O   ILE H 161       8.349  19.456  31.451  1.00 24.61           O  
ATOM   1215  N   TYR H 162       7.282  21.202  30.496  1.00 26.55           N  
ATOM   1216  CA  TYR H 162       6.392  21.447  31.590  1.00 28.31           C  
ATOM   1217  CB  TYR H 162       5.898  22.909  31.634  1.00 36.12           C  
ATOM   1218  CG  TYR H 162       5.171  23.160  32.913  1.00 33.99           C  
ATOM   1219  CD1 TYR H 162       5.807  22.977  34.117  1.00 35.82           C  
ATOM   1220  CD2 TYR H 162       3.879  23.634  32.915  1.00 33.11           C  
ATOM   1221  CE1 TYR H 162       5.156  23.219  35.305  1.00 35.43           C  
ATOM   1222  CE2 TYR H 162       3.220  23.880  34.099  1.00 33.07           C  
ATOM   1223  CZ  TYR H 162       3.859  23.668  35.297  1.00 35.26           C  
ATOM   1224  OH  TYR H 162       3.186  23.920  36.512  1.00 38.50           O  
ATOM   1225  C   TYR H 162       5.250  20.502  31.363  1.00 31.18           C  
ATOM   1226  O   TYR H 162       4.985  20.102  30.230  1.00 34.77           O  
ATOM   1227  N   TYR H 163       4.539  20.104  32.430  1.00 40.37           N  
ATOM   1228  CA  TYR H 163       3.492  19.131  32.284  1.00 41.30           C  
ATOM   1229  CB  TYR H 163       2.750  18.793  33.597  1.00 41.14           C  
ATOM   1230  CG  TYR H 163       1.698  19.810  33.897  1.00 46.95           C  
ATOM   1231  CD1 TYR H 163       1.976  20.947  34.617  1.00 49.04           C  
ATOM   1232  CD2 TYR H 163       0.415  19.607  33.445  1.00 48.21           C  
ATOM   1233  CE1 TYR H 163       0.985  21.863  34.883  1.00 46.41           C  
ATOM   1234  CE2 TYR H 163      -0.581  20.517  33.707  1.00 45.24           C  
ATOM   1235  CZ  TYR H 163      -0.296  21.651  34.430  1.00 50.53           C  
ATOM   1236  OH  TYR H 163      -1.312  22.591  34.704  1.00 53.35           O  
ATOM   1237  C   TYR H 163       2.484  19.676  31.314  1.00 43.28           C  
ATOM   1238  O   TYR H 163       1.839  18.921  30.586  1.00 45.63           O  
ATOM   1239  N   SER H 164       2.297  21.009  31.309  1.00 46.79           N  
ATOM   1240  CA  SER H 164       1.335  21.660  30.459  1.00 46.89           C  
ATOM   1241  CB  SER H 164       1.221  23.169  30.727  1.00 48.93           C  
ATOM   1242  OG  SER H 164       2.444  23.819  30.414  1.00 48.66           O  
ATOM   1243  C   SER H 164       1.691  21.478  29.012  1.00 47.21           C  
ATOM   1244  O   SER H 164       0.813  21.543  28.149  1.00 44.03           O  
ATOM   1245  N   GLY H 165       2.973  21.221  28.692  1.00 43.20           N  
ATOM   1246  CA  GLY H 165       3.292  21.032  27.306  1.00 40.57           C  
ATOM   1247  C   GLY H 165       4.318  22.021  26.846  1.00 42.67           C  
ATOM   1248  O   GLY H 165       4.913  21.829  25.787  1.00 41.95           O  
ATOM   1249  N   SER H 166       4.579  23.091  27.621  1.00 32.15           N  
ATOM   1250  CA  SER H 166       5.541  24.064  27.175  1.00 29.87           C  
ATOM   1251  CB  SER H 166       5.640  25.300  28.091  1.00 30.67           C  
ATOM   1252  OG  SER H 166       4.406  26.004  28.109  1.00 34.60           O  
ATOM   1253  C   SER H 166       6.887  23.402  27.143  1.00 29.21           C  
ATOM   1254  O   SER H 166       7.197  22.562  27.989  1.00 27.87           O  
ATOM   1255  N   THR H 167       7.731  23.766  26.152  1.00 27.81           N  
ATOM   1256  CA  THR H 167       9.013  23.128  26.034  1.00 25.37           C  
ATOM   1257  CB  THR H 167       9.144  22.256  24.816  1.00 27.20           C  
ATOM   1258  OG1 THR H 167       8.971  23.033  23.640  1.00 28.54           O  
ATOM   1259  CG2 THR H 167       8.091  21.138  24.872  1.00 25.39           C  
ATOM   1260  C   THR H 167      10.089  24.164  25.928  1.00 27.26           C  
ATOM   1261  O   THR H 167       9.828  25.325  25.621  1.00 26.85           O  
ATOM   1262  N   ASN H 168      11.339  23.751  26.240  1.00 26.96           N  
ATOM   1263  CA  ASN H 168      12.500  24.589  26.109  1.00 27.13           C  
ATOM   1264  CB  ASN H 168      12.883  25.307  27.416  1.00 27.74           C  
ATOM   1265  CG  ASN H 168      13.854  26.434  27.089  1.00 37.29           C  
ATOM   1266  OD1 ASN H 168      14.422  26.489  26.000  1.00 38.88           O  
ATOM   1267  ND2 ASN H 168      14.058  27.363  28.059  1.00 48.77           N  
ATOM   1268  C   ASN H 168      13.630  23.676  25.728  1.00 24.98           C  
ATOM   1269  O   ASN H 168      13.755  22.579  26.274  1.00 26.13           O  
ATOM   1270  N   TYR H 169      14.501  24.095  24.782  1.00 26.36           N  
ATOM   1271  CA  TYR H 169      15.523  23.177  24.346  1.00 26.70           C  
ATOM   1272  CB  TYR H 169      15.315  22.634  22.920  1.00 26.03           C  
ATOM   1273  CG  TYR H 169      14.032  21.885  22.818  1.00 28.90           C  
ATOM   1274  CD1 TYR H 169      13.907  20.616  23.331  1.00 26.43           C  
ATOM   1275  CD2 TYR H 169      12.954  22.453  22.179  1.00 28.27           C  
ATOM   1276  CE1 TYR H 169      12.720  19.933  23.216  1.00 25.86           C  
ATOM   1277  CE2 TYR H 169      11.763  21.773  22.062  1.00 27.86           C  
ATOM   1278  CZ  TYR H 169      11.645  20.510  22.584  1.00 26.92           C  
ATOM   1279  OH  TYR H 169      10.429  19.802  22.472  1.00 26.71           O  
ATOM   1280  C   TYR H 169      16.862  23.846  24.279  1.00 26.75           C  
ATOM   1281  O   TYR H 169      16.977  25.069  24.197  1.00 26.26           O  
ATOM   1282  N   ASN H 170      17.925  23.015  24.323  1.00 26.94           N  
ATOM   1283  CA  ASN H 170      19.271  23.470  24.127  1.00 28.33           C  
ATOM   1284  CB  ASN H 170      20.294  22.338  24.352  1.00 29.85           C  
ATOM   1285  CG  ASN H 170      21.718  22.872  24.279  1.00 37.44           C  
ATOM   1286  OD1 ASN H 170      22.037  23.733  23.462  1.00 39.15           O  
ATOM   1287  ND2 ASN H 170      22.607  22.330  25.154  1.00 35.80           N  
ATOM   1288  C   ASN H 170      19.332  23.870  22.681  1.00 31.31           C  
ATOM   1289  O   ASN H 170      19.034  23.076  21.790  1.00 32.09           O  
ATOM   1290  N   PRO H 171      19.716  25.090  22.430  1.00 33.52           N  
ATOM   1291  CA  PRO H 171      19.741  25.666  21.113  1.00 35.84           C  
ATOM   1292  CD  PRO H 171      20.294  25.958  23.440  1.00 32.88           C  
ATOM   1293  CB  PRO H 171      20.189  27.115  21.313  1.00 37.07           C  
ATOM   1294  CG  PRO H 171      20.971  27.081  22.638  1.00 39.51           C  
ATOM   1295  C   PRO H 171      20.600  24.924  20.141  1.00 38.57           C  
ATOM   1296  O   PRO H 171      20.300  24.963  18.949  1.00 42.11           O  
ATOM   1297  N   SER H 172      21.677  24.259  20.591  1.00 38.21           N  
ATOM   1298  CA  SER H 172      22.512  23.607  19.628  1.00 39.38           C  
ATOM   1299  CB  SER H 172      23.773  22.975  20.244  1.00 42.85           C  
ATOM   1300  OG  SER H 172      23.427  21.902  21.106  1.00 47.51           O  
ATOM   1301  C   SER H 172      21.722  22.515  18.962  1.00 39.34           C  
ATOM   1302  O   SER H 172      21.801  22.320  17.753  1.00 39.40           O  
ATOM   1303  N   LEU H 173      20.991  21.751  19.788  1.00 35.31           N  
ATOM   1304  CA  LEU H 173      20.157  20.606  19.508  1.00 35.39           C  
ATOM   1305  CB  LEU H 173      19.950  19.770  20.777  1.00 38.39           C  
ATOM   1306  CG  LEU H 173      21.266  19.251  21.370  1.00 40.77           C  
ATOM   1307  CD1 LEU H 173      21.014  18.422  22.633  1.00 38.79           C  
ATOM   1308  CD2 LEU H 173      22.097  18.498  20.318  1.00 35.65           C  
ATOM   1309  C   LEU H 173      18.777  20.905  18.971  1.00 36.50           C  
ATOM   1310  O   LEU H 173      18.128  20.019  18.421  1.00 35.50           O  
ATOM   1311  N   LYS H 174      18.276  22.140  19.133  1.00 36.86           N  
ATOM   1312  CA  LYS H 174      16.873  22.444  19.002  1.00 37.71           C  
ATOM   1313  CB  LYS H 174      16.612  23.959  19.113  1.00 38.90           C  
ATOM   1314  CG  LYS H 174      15.201  24.330  19.582  1.00 39.61           C  
ATOM   1315  CD  LYS H 174      14.071  23.813  18.693  1.00 41.51           C  
ATOM   1316  CE  LYS H 174      12.675  24.098  19.248  1.00 44.21           C  
ATOM   1317  NZ  LYS H 174      11.666  23.310  18.507  1.00 44.80           N1+
ATOM   1318  C   LYS H 174      16.234  21.960  17.726  1.00 38.76           C  
ATOM   1319  O   LYS H 174      15.113  21.456  17.766  1.00 38.77           O  
ATOM   1320  N   SER H 175      16.882  22.076  16.557  1.00 34.32           N  
ATOM   1321  CA  SER H 175      16.171  21.692  15.365  1.00 37.29           C  
ATOM   1322  CB  SER H 175      16.992  21.922  14.082  1.00 42.37           C  
ATOM   1323  OG  SER H 175      18.155  21.106  14.090  1.00 50.35           O  
ATOM   1324  C   SER H 175      15.775  20.239  15.398  1.00 35.44           C  
ATOM   1325  O   SER H 175      14.662  19.885  15.010  1.00 35.92           O  
ATOM   1326  N   ARG H 176      16.698  19.363  15.828  1.00 33.05           N  
ATOM   1327  CA  ARG H 176      16.546  17.932  15.851  1.00 32.47           C  
ATOM   1328  CB  ARG H 176      17.897  17.214  15.980  1.00 31.88           C  
ATOM   1329  CG  ARG H 176      18.831  17.495  14.803  1.00 36.44           C  
ATOM   1330  CD  ARG H 176      20.119  16.673  14.844  1.00 33.20           C  
ATOM   1331  NE  ARG H 176      20.909  17.132  16.019  1.00 34.07           N  
ATOM   1332  CZ  ARG H 176      21.545  16.212  16.800  1.00 32.83           C  
ATOM   1333  NH1 ARG H 176      21.420  14.882  16.515  1.00 29.81           N1+
ATOM   1334  NH2 ARG H 176      22.301  16.614  17.863  1.00 31.93           N  
ATOM   1335  C   ARG H 176      15.649  17.406  16.947  1.00 29.73           C  
ATOM   1336  O   ARG H 176      15.047  16.343  16.785  1.00 31.81           O  
ATOM   1337  N   VAL H 177      15.570  18.106  18.098  1.00 29.26           N  
ATOM   1338  CA  VAL H 177      14.952  17.570  19.286  1.00 29.53           C  
ATOM   1339  CB  VAL H 177      15.625  18.065  20.533  1.00 30.24           C  
ATOM   1340  CG1 VAL H 177      14.857  17.554  21.754  1.00 37.29           C  
ATOM   1341  CG2 VAL H 177      17.090  17.618  20.522  1.00 33.07           C  
ATOM   1342  C   VAL H 177      13.496  17.901  19.441  1.00 30.80           C  
ATOM   1343  O   VAL H 177      13.046  19.001  19.126  1.00 28.68           O  
ATOM   1344  N   THR H 178      12.726  16.909  19.954  1.00 29.06           N  
ATOM   1345  CA  THR H 178      11.334  17.079  20.268  1.00 28.10           C  
ATOM   1346  CB  THR H 178      10.417  16.459  19.254  1.00 32.10           C  
ATOM   1347  OG1 THR H 178      10.655  17.021  17.971  1.00 41.02           O  
ATOM   1348  CG2 THR H 178       8.960  16.703  19.680  1.00 32.69           C  
ATOM   1349  C   THR H 178      11.069  16.376  21.571  1.00 28.10           C  
ATOM   1350  O   THR H 178      11.431  15.212  21.742  1.00 27.54           O  
ATOM   1351  N   ILE H 179      10.424  17.068  22.534  1.00 27.46           N  
ATOM   1352  CA  ILE H 179      10.084  16.446  23.787  1.00 25.83           C  
ATOM   1353  CB  ILE H 179      10.692  17.102  24.996  1.00 24.02           C  
ATOM   1354  CG1 ILE H 179      12.227  17.028  24.948  1.00 22.83           C  
ATOM   1355  CG2 ILE H 179      10.091  16.433  26.245  1.00 23.90           C  
ATOM   1356  CD1 ILE H 179      12.916  17.862  26.029  1.00 21.78           C  
ATOM   1357  C   ILE H 179       8.599  16.560  23.934  1.00 28.96           C  
ATOM   1358  O   ILE H 179       8.023  17.604  23.632  1.00 27.41           O  
ATOM   1359  N   SER H 180       7.941  15.475  24.394  1.00 25.72           N  
ATOM   1360  CA  SER H 180       6.512  15.485  24.537  1.00 29.69           C  
ATOM   1361  CB  SER H 180       5.796  14.697  23.426  1.00 33.49           C  
ATOM   1362  OG  SER H 180       6.217  13.341  23.445  1.00 44.95           O  
ATOM   1363  C   SER H 180       6.153  14.856  25.851  1.00 30.87           C  
ATOM   1364  O   SER H 180       6.963  14.158  26.461  1.00 28.84           O  
ATOM   1365  N   VAL H 181       4.918  15.113  26.337  1.00 31.11           N  
ATOM   1366  CA  VAL H 181       4.512  14.562  27.601  1.00 32.83           C  
ATOM   1367  CB  VAL H 181       4.391  15.582  28.694  1.00 36.34           C  
ATOM   1368  CG1 VAL H 181       5.783  16.176  28.966  1.00 47.23           C  
ATOM   1369  CG2 VAL H 181       3.340  16.625  28.277  1.00 35.56           C  
ATOM   1370  C   VAL H 181       3.171  13.921  27.469  1.00 35.14           C  
ATOM   1371  O   VAL H 181       2.318  14.384  26.712  1.00 32.57           O  
ATOM   1372  N   ASP H 182       2.969  12.809  28.205  1.00 33.85           N  
ATOM   1373  CA  ASP H 182       1.702  12.138  28.201  1.00 34.76           C  
ATOM   1374  CB  ASP H 182       1.754  10.743  27.554  1.00 38.02           C  
ATOM   1375  CG  ASP H 182       0.319  10.303  27.307  1.00 45.91           C  
ATOM   1376  OD1 ASP H 182      -0.597  10.901  27.932  1.00 45.77           O  
ATOM   1377  OD2 ASP H 182       0.116   9.367  26.488  1.00 48.65           O1-
ATOM   1378  C   ASP H 182       1.295  11.978  29.633  1.00 38.12           C  
ATOM   1379  O   ASP H 182       1.784  11.100  30.341  1.00 39.15           O  
ATOM   1380  N   THR H 183       0.376  12.845  30.092  1.00 39.97           N  
ATOM   1381  CA  THR H 183      -0.065  12.847  31.456  1.00 42.00           C  
ATOM   1382  CB  THR H 183      -0.987  13.990  31.751  1.00 44.82           C  
ATOM   1383  OG1 THR H 183      -0.360  15.222  31.427  1.00 49.71           O  
ATOM   1384  CG2 THR H 183      -1.315  13.962  33.250  1.00 44.52           C  
ATOM   1385  C   THR H 183      -0.807  11.574  31.750  1.00 41.96           C  
ATOM   1386  O   THR H 183      -0.698  11.026  32.845  1.00 40.70           O  
ATOM   1387  N   SER H 184      -1.600  11.071  30.782  1.00 42.60           N  
ATOM   1388  CA  SER H 184      -2.394   9.891  31.006  1.00 44.58           C  
ATOM   1389  CB  SER H 184      -3.277   9.528  29.797  1.00 47.65           C  
ATOM   1390  OG  SER H 184      -2.471   9.200  28.674  1.00 51.02           O  
ATOM   1391  C   SER H 184      -1.498   8.718  31.291  1.00 42.52           C  
ATOM   1392  O   SER H 184      -1.824   7.866  32.118  1.00 44.48           O  
ATOM   1393  N   LYS H 185      -0.382   8.620  30.546  1.00 40.11           N  
ATOM   1394  CA  LYS H 185       0.636   7.609  30.676  1.00 40.09           C  
ATOM   1395  CB  LYS H 185       1.552   7.514  29.445  1.00 40.61           C  
ATOM   1396  CG  LYS H 185       0.860   6.979  28.190  0.80 46.88           C  
ATOM   1397  CD  LYS H 185       1.691   7.163  26.918  0.80 50.83           C  
ATOM   1398  CE  LYS H 185       3.042   6.445  26.950  0.75 63.64           C  
ATOM   1399  NZ  LYS H 185       3.742   6.629  25.655  0.75 65.38           N1+
ATOM   1400  C   LYS H 185       1.523   7.871  31.860  1.00 39.47           C  
ATOM   1401  O   LYS H 185       2.128   6.948  32.406  1.00 38.42           O  
ATOM   1402  N   ASN H 186       1.650   9.144  32.280  1.00 38.50           N  
ATOM   1403  CA  ASN H 186       2.558   9.486  33.338  1.00 34.30           C  
ATOM   1404  CB  ASN H 186       2.354   8.608  34.586  1.00 36.05           C  
ATOM   1405  CG  ASN H 186       2.980   9.311  35.778  1.00 39.92           C  
ATOM   1406  OD1 ASN H 186       3.597  10.365  35.642  1.00 47.43           O  
ATOM   1407  ND2 ASN H 186       2.819   8.711  36.987  1.00 43.28           N  
ATOM   1408  C   ASN H 186       3.961   9.291  32.834  1.00 33.65           C  
ATOM   1409  O   ASN H 186       4.852   8.877  33.575  1.00 31.76           O  
ATOM   1410  N   GLN H 187       4.193   9.598  31.539  1.00 33.00           N  
ATOM   1411  CA  GLN H 187       5.504   9.444  30.976  1.00 31.15           C  
ATOM   1412  CB  GLN H 187       5.632   8.155  30.145  1.00 36.30           C  
ATOM   1413  CG  GLN H 187       5.418   6.891  30.987  1.00 43.10           C  
ATOM   1414  CD  GLN H 187       5.452   5.669  30.077  1.00 46.75           C  
ATOM   1415  OE1 GLN H 187       6.265   5.585  29.161  1.00 47.75           O  
ATOM   1416  NE2 GLN H 187       4.542   4.690  30.324  1.00 47.62           N  
ATOM   1417  C   GLN H 187       5.783  10.610  30.070  1.00 30.85           C  
ATOM   1418  O   GLN H 187       4.872  11.337  29.678  1.00 33.42           O  
ATOM   1419  N   PHE H 188       7.079  10.842  29.762  1.00 28.39           N  
ATOM   1420  CA  PHE H 188       7.453  11.863  28.823  1.00 27.48           C  
ATOM   1421  CB  PHE H 188       7.950  13.178  29.463  1.00 24.49           C  
ATOM   1422  CG  PHE H 188       9.136  12.948  30.335  1.00 24.78           C  
ATOM   1423  CD1 PHE H 188       8.998  12.389  31.585  1.00 26.71           C  
ATOM   1424  CD2 PHE H 188      10.387  13.329  29.912  1.00 23.98           C  
ATOM   1425  CE1 PHE H 188      10.097  12.193  32.389  1.00 24.85           C  
ATOM   1426  CE2 PHE H 188      11.488  13.137  30.711  1.00 24.24           C  
ATOM   1427  CZ  PHE H 188      11.345  12.564  31.951  1.00 27.20           C  
ATOM   1428  C   PHE H 188       8.478  11.270  27.896  1.00 27.36           C  
ATOM   1429  O   PHE H 188       9.161  10.312  28.261  1.00 26.34           O  
ATOM   1430  N   SER H 189       8.601  11.813  26.663  1.00 25.21           N  
ATOM   1431  CA  SER H 189       9.448  11.176  25.691  1.00 26.15           C  
ATOM   1432  CB  SER H 189       8.664  10.516  24.541  1.00 27.84           C  
ATOM   1433  OG  SER H 189       7.800   9.506  25.040  1.00 36.09           O  
ATOM   1434  C   SER H 189      10.372  12.155  25.034  1.00 27.90           C  
ATOM   1435  O   SER H 189      10.214  13.371  25.129  1.00 27.48           O  
ATOM   1436  N   LEU H 190      11.398  11.603  24.354  1.00 28.74           N  
ATOM   1437  CA  LEU H 190      12.376  12.376  23.642  1.00 24.37           C  
ATOM   1438  CB  LEU H 190      13.781  12.284  24.262  1.00 26.20           C  
ATOM   1439  CG  LEU H 190      14.862  13.100  23.524  1.00 25.38           C  
ATOM   1440  CD1 LEU H 190      14.619  14.611  23.651  1.00 26.27           C  
ATOM   1441  CD2 LEU H 190      16.274  12.679  23.961  1.00 28.43           C  
ATOM   1442  C   LEU H 190      12.493  11.828  22.254  1.00 27.99           C  
ATOM   1443  O   LEU H 190      12.478  10.615  22.052  1.00 27.85           O  
ATOM   1444  N   LYS H 191      12.586  12.723  21.250  1.00 27.27           N  
ATOM   1445  CA  LYS H 191      12.826  12.277  19.908  1.00 28.59           C  
ATOM   1446  CB  LYS H 191      11.612  12.359  18.970  1.00 31.26           C  
ATOM   1447  CG  LYS H 191      10.650  11.193  19.193  1.00 36.47           C  
ATOM   1448  CD  LYS H 191       9.315  11.309  18.458  1.00 40.72           C  
ATOM   1449  CE  LYS H 191       8.471  10.039  18.579  1.00 46.25           C  
ATOM   1450  NZ  LYS H 191       7.193  10.203  17.853  1.00 49.93           N1+
ATOM   1451  C   LYS H 191      13.927  13.111  19.343  1.00 29.18           C  
ATOM   1452  O   LYS H 191      13.875  14.340  19.373  1.00 30.51           O  
ATOM   1453  N   LEU H 192      14.973  12.442  18.824  1.00 28.45           N  
ATOM   1454  CA  LEU H 192      16.101  13.138  18.277  1.00 26.87           C  
ATOM   1455  CB  LEU H 192      17.387  12.797  19.045  1.00 28.56           C  
ATOM   1456  CG  LEU H 192      18.617  13.614  18.635  1.00 35.93           C  
ATOM   1457  CD1 LEU H 192      18.456  15.085  19.038  1.00 29.99           C  
ATOM   1458  CD2 LEU H 192      19.905  12.992  19.187  1.00 33.07           C  
ATOM   1459  C   LEU H 192      16.262  12.650  16.865  1.00 31.10           C  
ATOM   1460  O   LEU H 192      16.499  11.464  16.642  1.00 31.30           O  
ATOM   1461  N   SER H 193      16.141  13.553  15.868  1.00 30.99           N  
ATOM   1462  CA  SER H 193      16.223  13.127  14.494  1.00 31.47           C  
ATOM   1463  CB  SER H 193      15.298  13.912  13.551  1.00 34.54           C  
ATOM   1464  OG  SER H 193      15.666  15.283  13.543  1.00 44.61           O  
ATOM   1465  C   SER H 193      17.623  13.261  13.965  1.00 32.65           C  
ATOM   1466  O   SER H 193      18.489  13.873  14.586  1.00 31.53           O  
ATOM   1467  N   SER H 194      17.862  12.648  12.783  1.00 32.15           N  
ATOM   1468  CA  SER H 194      19.104  12.714  12.055  1.00 35.74           C  
ATOM   1469  CB  SER H 194      19.313  14.043  11.298  1.00 39.11           C  
ATOM   1470  OG  SER H 194      19.407  15.136  12.199  1.00 48.00           O  
ATOM   1471  C   SER H 194      20.264  12.477  12.971  1.00 34.25           C  
ATOM   1472  O   SER H 194      21.177  13.296  13.054  1.00 33.88           O  
ATOM   1473  N   VAL H 195      20.274  11.318  13.659  1.00 32.85           N  
ATOM   1474  CA  VAL H 195      21.305  11.026  14.615  1.00 31.83           C  
ATOM   1475  CB  VAL H 195      21.002   9.858  15.511  1.00 40.10           C  
ATOM   1476  CG1 VAL H 195      19.783  10.190  16.380  1.00 40.18           C  
ATOM   1477  CG2 VAL H 195      20.819   8.607  14.640  1.00 39.33           C  
ATOM   1478  C   VAL H 195      22.605  10.728  13.947  1.00 32.91           C  
ATOM   1479  O   VAL H 195      22.666  10.249  12.815  1.00 33.11           O  
ATOM   1480  N   THR H 196      23.699  11.044  14.667  1.00 34.48           N  
ATOM   1481  CA  THR H 196      25.031  10.804  14.205  1.00 33.68           C  
ATOM   1482  CB  THR H 196      25.699  12.061  13.712  1.00 37.18           C  
ATOM   1483  OG1 THR H 196      27.009  11.792  13.245  1.00 37.41           O  
ATOM   1484  CG2 THR H 196      25.727  13.103  14.837  1.00 37.94           C  
ATOM   1485  C   THR H 196      25.800  10.221  15.361  1.00 37.78           C  
ATOM   1486  O   THR H 196      25.251  10.009  16.441  1.00 36.20           O  
ATOM   1487  N   ALA H 197      27.099   9.945  15.151  1.00 36.69           N  
ATOM   1488  CA  ALA H 197      27.984   9.340  16.115  1.00 35.76           C  
ATOM   1489  CB  ALA H 197      29.410   9.158  15.572  1.00 37.46           C  
ATOM   1490  C   ALA H 197      28.079  10.221  17.322  1.00 35.21           C  
ATOM   1491  O   ALA H 197      28.289   9.746  18.437  1.00 38.94           O  
ATOM   1492  N   ALA H 198      27.959  11.541  17.120  1.00 35.19           N  
ATOM   1493  CA  ALA H 198      28.071  12.508  18.176  1.00 36.53           C  
ATOM   1494  CB  ALA H 198      27.890  13.953  17.682  1.00 38.07           C  
ATOM   1495  C   ALA H 198      27.009  12.246  19.200  1.00 35.14           C  
ATOM   1496  O   ALA H 198      27.190  12.556  20.376  1.00 37.12           O  
ATOM   1497  N   ASP H 199      25.852  11.729  18.754  1.00 32.81           N  
ATOM   1498  CA  ASP H 199      24.691  11.446  19.556  1.00 30.25           C  
ATOM   1499  CB  ASP H 199      23.438  11.203  18.704  1.00 30.14           C  
ATOM   1500  CG  ASP H 199      23.101  12.541  18.064  1.00 34.13           C  
ATOM   1501  OD1 ASP H 199      23.286  13.586  18.746  1.00 31.99           O  
ATOM   1502  OD2 ASP H 199      22.674  12.539  16.880  1.00 33.81           O1-
ATOM   1503  C   ASP H 199      24.879  10.277  20.485  1.00 29.49           C  
ATOM   1504  O   ASP H 199      24.059  10.084  21.381  1.00 28.29           O  
ATOM   1505  N   THR H 200      25.887   9.411  20.268  1.00 30.88           N  
ATOM   1506  CA  THR H 200      26.056   8.289  21.158  1.00 28.60           C  
ATOM   1507  CB  THR H 200      27.219   7.409  20.795  1.00 30.40           C  
ATOM   1508  OG1 THR H 200      27.060   6.896  19.481  1.00 37.51           O  
ATOM   1509  CG2 THR H 200      27.300   6.252  21.803  1.00 31.18           C  
ATOM   1510  C   THR H 200      26.305   8.805  22.545  1.00 28.05           C  
ATOM   1511  O   THR H 200      27.173   9.651  22.756  1.00 30.58           O  
ATOM   1512  N   ALA H 201      25.533   8.307  23.537  1.00 26.18           N  
ATOM   1513  CA  ALA H 201      25.730   8.769  24.883  1.00 27.55           C  
ATOM   1514  CB  ALA H 201      25.511  10.284  25.041  1.00 23.62           C  
ATOM   1515  C   ALA H 201      24.742   8.089  25.778  1.00 27.50           C  
ATOM   1516  O   ALA H 201      23.864   7.359  25.318  1.00 24.38           O  
ATOM   1517  N   VAL H 202      24.907   8.275  27.105  1.00 24.39           N  
ATOM   1518  CA  VAL H 202      23.942   7.781  28.039  1.00 25.54           C  
ATOM   1519  CB  VAL H 202      24.508   7.523  29.409  1.00 27.29           C  
ATOM   1520  CG1 VAL H 202      23.360   7.103  30.340  1.00 23.31           C  
ATOM   1521  CG2 VAL H 202      25.626   6.472  29.296  1.00 25.43           C  
ATOM   1522  C   VAL H 202      22.925   8.875  28.153  1.00 25.07           C  
ATOM   1523  O   VAL H 202      23.285  10.047  28.267  1.00 26.23           O  
ATOM   1524  N   TYR H 203      21.623   8.530  28.126  1.00 24.21           N  
ATOM   1525  CA  TYR H 203      20.605   9.542  28.188  1.00 22.75           C  
ATOM   1526  CB  TYR H 203      19.560   9.438  27.058  1.00 23.38           C  
ATOM   1527  CG  TYR H 203      20.166   9.905  25.773  1.00 25.58           C  
ATOM   1528  CD1 TYR H 203      21.056   9.123  25.074  1.00 25.49           C  
ATOM   1529  CD2 TYR H 203      19.822  11.134  25.252  1.00 23.07           C  
ATOM   1530  CE1 TYR H 203      21.602   9.564  23.889  1.00 23.41           C  
ATOM   1531  CE2 TYR H 203      20.363  11.580  24.068  1.00 22.17           C  
ATOM   1532  CZ  TYR H 203      21.258  10.794  23.383  1.00 26.44           C  
ATOM   1533  OH  TYR H 203      21.818  11.242  22.167  1.00 27.22           O  
ATOM   1534  C   TYR H 203      19.873   9.405  29.487  1.00 25.58           C  
ATOM   1535  O   TYR H 203      19.437   8.315  29.855  1.00 25.43           O  
ATOM   1536  N   TYR H 204      19.705  10.532  30.215  1.00 24.31           N  
ATOM   1537  CA  TYR H 204      19.071  10.464  31.502  1.00 23.12           C  
ATOM   1538  CB  TYR H 204      19.879  11.089  32.660  1.00 21.51           C  
ATOM   1539  CG  TYR H 204      21.242  10.496  32.817  1.00 22.12           C  
ATOM   1540  CD1 TYR H 204      21.439   9.303  33.468  1.00 25.79           C  
ATOM   1541  CD2 TYR H 204      22.339  11.146  32.306  1.00 23.09           C  
ATOM   1542  CE1 TYR H 204      22.701   8.774  33.615  1.00 24.86           C  
ATOM   1543  CE2 TYR H 204      23.604  10.622  32.450  1.00 26.93           C  
ATOM   1544  CZ  TYR H 204      23.792   9.432  33.107  1.00 28.56           C  
ATOM   1545  OH  TYR H 204      25.085   8.889  33.258  1.00 32.06           O  
ATOM   1546  C   TYR H 204      17.827  11.300  31.479  1.00 23.68           C  
ATOM   1547  O   TYR H 204      17.762  12.327  30.805  1.00 22.86           O  
ATOM   1548  N   CYS H 205      16.785  10.850  32.209  1.00 23.14           N  
ATOM   1549  CA  CYS H 205      15.623  11.669  32.390  1.00 23.68           C  
ATOM   1550  CB  CYS H 205      14.263  10.982  32.096  1.00 23.84           C  
ATOM   1551  SG  CYS H 205      13.932   9.458  33.032  1.00 31.37           S  
ATOM   1552  C   CYS H 205      15.667  12.116  33.821  1.00 25.93           C  
ATOM   1553  O   CYS H 205      16.179  11.402  34.683  1.00 26.58           O  
ATOM   1554  N   ALA H 206      15.182  13.342  34.113  1.00 22.14           N  
ATOM   1555  CA  ALA H 206      15.258  13.802  35.473  1.00 24.21           C  
ATOM   1556  CB  ALA H 206      16.558  14.564  35.786  1.00 20.94           C  
ATOM   1557  C   ALA H 206      14.125  14.739  35.753  1.00 24.85           C  
ATOM   1558  O   ALA H 206      13.640  15.437  34.864  1.00 23.91           O  
ATOM   1559  N   ARG H 207      13.668  14.759  37.024  1.00 24.05           N  
ATOM   1560  CA  ARG H 207      12.635  15.666  37.443  1.00 23.59           C  
ATOM   1561  CB  ARG H 207      12.008  15.343  38.811  1.00 23.86           C  
ATOM   1562  CG  ARG H 207      10.926  16.358  39.202  1.00 25.83           C  
ATOM   1563  CD  ARG H 207      10.725  16.548  40.711  1.00 29.92           C  
ATOM   1564  NE  ARG H 207       9.878  15.443  41.239  1.00 32.43           N  
ATOM   1565  CZ  ARG H 207       9.538  15.437  42.562  1.00 32.19           C  
ATOM   1566  NH1 ARG H 207      10.000  16.416  43.393  1.00 29.74           N1+
ATOM   1567  NH2 ARG H 207       8.734  14.452  43.056  1.00 36.91           N  
ATOM   1568  C   ARG H 207      13.295  16.990  37.616  1.00 25.21           C  
ATOM   1569  O   ARG H 207      14.394  17.076  38.166  1.00 22.47           O  
ATOM   1570  N   THR H 208      12.626  18.068  37.171  1.00 24.92           N  
ATOM   1571  CA  THR H 208      13.243  19.355  37.264  1.00 22.71           C  
ATOM   1572  CB  THR H 208      13.418  20.011  35.926  1.00 23.42           C  
ATOM   1573  OG1 THR H 208      14.197  19.185  35.073  1.00 32.31           O  
ATOM   1574  CG2 THR H 208      14.119  21.364  36.127  1.00 23.99           C  
ATOM   1575  C   THR H 208      12.389  20.237  38.110  1.00 24.91           C  
ATOM   1576  O   THR H 208      11.170  20.301  37.945  1.00 25.29           O  
ATOM   1577  N   LEU H 209      13.031  20.945  39.058  1.00 20.09           N  
ATOM   1578  CA  LEU H 209      12.336  21.852  39.927  1.00 18.70           C  
ATOM   1579  CB  LEU H 209      12.595  21.600  41.429  1.00 19.55           C  
ATOM   1580  CG  LEU H 209      12.086  20.234  41.939  1.00 29.11           C  
ATOM   1581  CD1 LEU H 209      12.383  20.035  43.434  1.00 28.43           C  
ATOM   1582  CD2 LEU H 209      10.597  20.034  41.618  1.00 22.47           C  
ATOM   1583  C   LEU H 209      12.815  23.230  39.587  1.00 26.43           C  
ATOM   1584  O   LEU H 209      13.927  23.402  39.089  1.00 25.78           O  
ATOM   1585  N   HIS H 210      11.973  24.259  39.813  1.00 24.56           N  
ATOM   1586  CA  HIS H 210      12.407  25.583  39.464  1.00 24.03           C  
ATOM   1587  ND1 HIS H 210       9.657  27.638  39.180  1.00 52.69           N  
ATOM   1588  CG  HIS H 210      10.154  26.450  38.691  1.00 46.90           C  
ATOM   1589  CB  HIS H 210      11.589  26.227  38.331  1.00 33.87           C  
ATOM   1590  NE2 HIS H 210       7.941  26.225  39.080  1.00 55.05           N  
ATOM   1591  CD2 HIS H 210       9.093  25.600  38.637  1.00 50.19           C  
ATOM   1592  CE1 HIS H 210       8.332  27.448  39.395  1.00 56.04           C  
ATOM   1593  C   HIS H 210      12.310  26.493  40.649  1.00 28.78           C  
ATOM   1594  O   HIS H 210      11.573  26.236  41.601  1.00 27.40           O  
ATOM   1595  N   GLY H 211      13.092  27.592  40.600  1.00 26.82           N  
ATOM   1596  CA  GLY H 211      13.089  28.587  41.633  1.00 23.39           C  
ATOM   1597  C   GLY H 211      13.166  29.912  40.947  1.00 21.97           C  
ATOM   1598  O   GLY H 211      13.642  30.009  39.817  1.00 20.88           O  
ATOM   1599  N   ARG H 212      12.690  30.979  41.614  1.00 26.28           N  
ATOM   1600  CA  ARG H 212      12.705  32.268  40.989  1.00 28.39           C  
ATOM   1601  CB  ARG H 212      11.291  32.856  40.827  1.00 29.90           C  
ATOM   1602  CG  ARG H 212      10.452  32.092  39.798  1.00 37.69           C  
ATOM   1603  CD  ARG H 212       8.941  32.274  39.951  1.00 40.71           C  
ATOM   1604  NE  ARG H 212       8.647  33.732  39.985  1.00 46.75           N  
ATOM   1605  CZ  ARG H 212       7.402  34.176  39.639  1.00 52.42           C  
ATOM   1606  NH1 ARG H 212       6.470  33.301  39.163  1.00 53.71           N1+
ATOM   1607  NH2 ARG H 212       7.088  35.497  39.777  1.00 55.02           N  
ATOM   1608  C   ARG H 212      13.494  33.183  41.861  1.00 29.66           C  
ATOM   1609  O   ARG H 212      13.307  33.214  43.076  1.00 26.73           O  
ATOM   1610  N   ARG H 213      14.429  33.945  41.264  1.00 27.15           N  
ATOM   1611  CA  ARG H 213      15.120  34.875  42.098  1.00 26.36           C  
ATOM   1612  CB  ARG H 213      16.638  34.944  41.885  1.00 32.43           C  
ATOM   1613  CG  ARG H 213      17.286  35.884  42.905  1.00 31.25           C  
ATOM   1614  CD  ARG H 213      18.799  35.744  43.042  1.00 37.25           C  
ATOM   1615  NE  ARG H 213      19.196  36.579  44.209  1.00 37.92           N  
ATOM   1616  CZ  ARG H 213      19.491  37.900  44.036  1.00 36.52           C  
ATOM   1617  NH1 ARG H 213      19.519  38.438  42.781  1.00 28.63           N1+
ATOM   1618  NH2 ARG H 213      19.759  38.689  45.116  1.00 32.18           N  
ATOM   1619  C   ARG H 213      14.555  36.218  41.787  1.00 27.47           C  
ATOM   1620  O   ARG H 213      14.605  36.681  40.646  1.00 27.59           O  
ATOM   1621  N   ILE H 214      13.975  36.878  42.807  1.00 31.01           N  
ATOM   1622  CA  ILE H 214      13.357  38.146  42.559  1.00 29.31           C  
ATOM   1623  CB  ILE H 214      11.928  38.169  43.025  1.00 31.89           C  
ATOM   1624  CG1 ILE H 214      11.117  37.094  42.283  1.00 32.81           C  
ATOM   1625  CG2 ILE H 214      11.370  39.591  42.844  1.00 29.14           C  
ATOM   1626  CD1 ILE H 214       9.758  36.805  42.913  1.00 32.53           C  
ATOM   1627  C   ILE H 214      14.104  39.201  43.313  1.00 32.12           C  
ATOM   1628  O   ILE H 214      13.951  39.337  44.526  1.00 31.58           O  
ATOM   1629  N   TYR H 215      15.008  39.917  42.617  1.00 30.55           N  
ATOM   1630  CA  TYR H 215      15.700  41.018  43.219  1.00 32.51           C  
ATOM   1631  CB  TYR H 215      17.089  41.275  42.608  1.00 30.57           C  
ATOM   1632  CG  TYR H 215      17.042  41.114  41.126  1.00 37.67           C  
ATOM   1633  CD1 TYR H 215      17.283  39.879  40.563  1.00 33.81           C  
ATOM   1634  CD2 TYR H 215      16.768  42.174  40.296  1.00 40.08           C  
ATOM   1635  CE1 TYR H 215      17.253  39.701  39.200  1.00 35.40           C  
ATOM   1636  CE2 TYR H 215      16.738  41.999  38.933  1.00 38.71           C  
ATOM   1637  CZ  TYR H 215      16.980  40.767  38.380  1.00 39.57           C  
ATOM   1638  OH  TYR H 215      16.945  40.600  36.980  1.00 41.49           O  
ATOM   1639  C   TYR H 215      14.884  42.278  43.283  1.00 35.75           C  
ATOM   1640  O   TYR H 215      14.863  42.944  44.317  1.00 37.44           O  
ATOM   1641  N   GLY H 216      14.180  42.641  42.187  1.00 34.06           N  
ATOM   1642  CA  GLY H 216      13.475  43.899  42.146  1.00 35.79           C  
ATOM   1643  C   GLY H 216      11.992  43.697  42.104  1.00 38.86           C  
ATOM   1644  O   GLY H 216      11.445  42.762  42.686  1.00 36.64           O  
ATOM   1645  N   ILE H 217      11.307  44.622  41.397  1.00 39.13           N  
ATOM   1646  CA  ILE H 217       9.879  44.628  41.264  1.00 40.91           C  
ATOM   1647  CB  ILE H 217       9.349  45.977  40.891  1.00 46.25           C  
ATOM   1648  CG1 ILE H 217       9.765  47.016  41.945  1.00 49.06           C  
ATOM   1649  CG2 ILE H 217       7.827  45.855  40.707  1.00 46.55           C  
ATOM   1650  CD1 ILE H 217       9.583  48.462  41.488  1.00 55.31           C  
ATOM   1651  C   ILE H 217       9.529  43.680  40.162  1.00 40.41           C  
ATOM   1652  O   ILE H 217      10.136  43.706  39.093  1.00 33.28           O  
ATOM   1653  N   VAL H 218       8.527  42.814  40.410  1.00 38.76           N  
ATOM   1654  CA  VAL H 218       8.136  41.787  39.484  1.00 41.12           C  
ATOM   1655  CB  VAL H 218       7.042  40.915  40.025  1.00 43.79           C  
ATOM   1656  CG1 VAL H 218       6.596  39.946  38.919  1.00 39.93           C  
ATOM   1657  CG2 VAL H 218       7.566  40.211  41.288  1.00 35.71           C  
ATOM   1658  C   VAL H 218       7.641  42.399  38.209  1.00 43.22           C  
ATOM   1659  O   VAL H 218       7.964  41.924  37.121  1.00 45.75           O  
ATOM   1660  N   ALA H 219       6.855  43.488  38.315  1.00 36.85           N  
ATOM   1661  CA  ALA H 219       6.267  44.144  37.178  1.00 35.61           C  
ATOM   1662  CB  ALA H 219       5.399  45.355  37.565  1.00 35.12           C  
ATOM   1663  C   ALA H 219       7.367  44.634  36.289  1.00 40.28           C  
ATOM   1664  O   ALA H 219       7.226  44.672  35.065  1.00 41.53           O  
ATOM   1665  N   PHE H 220       8.483  45.047  36.913  1.00 40.61           N  
ATOM   1666  CA  PHE H 220       9.671  45.545  36.280  1.00 36.49           C  
ATOM   1667  CB  PHE H 220      10.650  46.202  37.269  1.00 39.79           C  
ATOM   1668  CG  PHE H 220      10.017  47.515  37.583  1.00 48.06           C  
ATOM   1669  CD1 PHE H 220       8.890  47.576  38.370  1.00 45.33           C  
ATOM   1670  CD2 PHE H 220      10.545  48.682  37.086  1.00 49.94           C  
ATOM   1671  CE1 PHE H 220       8.300  48.786  38.655  1.00 38.10           C  
ATOM   1672  CE2 PHE H 220       9.958  49.894  37.369  1.00 40.92           C  
ATOM   1673  CZ  PHE H 220       8.833  49.948  38.155  1.00 32.15           C  
ATOM   1674  C   PHE H 220      10.328  44.431  35.522  1.00 39.34           C  
ATOM   1675  O   PHE H 220      11.149  44.671  34.639  1.00 37.61           O  
ATOM   1676  N   LYS H 221       9.997  43.171  35.866  1.00 37.70           N  
ATOM   1677  CA  LYS H 221      10.587  42.042  35.205  1.00 38.02           C  
ATOM   1678  CB  LYS H 221      10.601  42.168  33.668  1.00 40.10           C  
ATOM   1679  CG  LYS H 221       9.217  42.119  33.018  1.00 48.98           C  
ATOM   1680  CD  LYS H 221       9.205  42.639  31.579  1.00 62.86           C  
ATOM   1681  CE  LYS H 221       9.999  41.776  30.598  1.00 66.24           C  
ATOM   1682  NZ  LYS H 221       9.937  42.369  29.243  1.00 64.68           N1+
ATOM   1683  C   LYS H 221      12.000  41.922  35.663  1.00 34.77           C  
ATOM   1684  O   LYS H 221      12.879  41.490  34.918  1.00 35.10           O  
ATOM   1685  N   GLU H 222      12.249  42.308  36.927  1.00 35.24           N  
ATOM   1686  CA  GLU H 222      13.565  42.158  37.465  1.00 34.10           C  
ATOM   1687  CB  GLU H 222      13.933  43.314  38.412  1.00 35.25           C  
ATOM   1688  CG  GLU H 222      14.008  44.661  37.685  1.00 46.35           C  
ATOM   1689  CD  GLU H 222      14.080  45.779  38.715  1.00 58.36           C  
ATOM   1690  OE1 GLU H 222      13.260  45.758  39.671  1.00 64.09           O  
ATOM   1691  OE2 GLU H 222      14.948  46.677  38.554  1.00 59.17           O1-
ATOM   1692  C   GLU H 222      13.573  40.879  38.243  1.00 34.02           C  
ATOM   1693  O   GLU H 222      13.589  40.885  39.475  1.00 31.12           O  
ATOM   1694  N   TRP H 223      13.560  39.737  37.527  1.00 28.83           N  
ATOM   1695  CA  TRP H 223      13.613  38.454  38.170  1.00 31.39           C  
ATOM   1696  CB  TRP H 223      12.309  38.071  38.905  1.00 26.49           C  
ATOM   1697  CG  TRP H 223      11.089  37.934  38.020  1.00 28.64           C  
ATOM   1698  CD2 TRP H 223      10.640  36.699  37.438  1.00 29.08           C  
ATOM   1699  CD1 TRP H 223      10.201  38.890  37.624  1.00 27.67           C  
ATOM   1700  NE1 TRP H 223       9.234  38.331  36.823  1.00 31.81           N  
ATOM   1701  CE2 TRP H 223       9.490  36.983  36.701  1.00 30.93           C  
ATOM   1702  CE3 TRP H 223      11.145  35.431  37.510  1.00 32.08           C  
ATOM   1703  CZ2 TRP H 223       8.827  36.002  36.021  1.00 32.37           C  
ATOM   1704  CZ3 TRP H 223      10.471  34.443  36.825  1.00 33.50           C  
ATOM   1705  CH2 TRP H 223       9.335  34.724  36.093  1.00 37.15           C  
ATOM   1706  C   TRP H 223      13.858  37.430  37.100  1.00 29.35           C  
ATOM   1707  O   TRP H 223      13.626  37.694  35.921  1.00 31.62           O  
ATOM   1708  N   PHE H 224      14.365  36.233  37.476  1.00 25.15           N  
ATOM   1709  CA  PHE H 224      14.581  35.212  36.485  1.00 23.81           C  
ATOM   1710  CB  PHE H 224      15.994  35.238  35.871  1.00 25.62           C  
ATOM   1711  CG  PHE H 224      16.984  34.930  36.940  1.00 24.58           C  
ATOM   1712  CD1 PHE H 224      17.307  33.628  37.239  1.00 19.93           C  
ATOM   1713  CD2 PHE H 224      17.601  35.938  37.642  1.00 26.74           C  
ATOM   1714  CE1 PHE H 224      18.223  33.335  38.222  1.00 23.91           C  
ATOM   1715  CE2 PHE H 224      18.518  35.650  38.626  1.00 26.26           C  
ATOM   1716  CZ  PHE H 224      18.832  34.347  38.921  1.00 23.67           C  
ATOM   1717  C   PHE H 224      14.368  33.873  37.128  1.00 23.51           C  
ATOM   1718  O   PHE H 224      14.506  33.725  38.342  1.00 27.79           O  
ATOM   1719  N   THR H 225      14.023  32.844  36.324  1.00 22.62           N  
ATOM   1720  CA  THR H 225      13.772  31.563  36.919  1.00 22.44           C  
ATOM   1721  CB  THR H 225      12.486  30.936  36.466  1.00 30.05           C  
ATOM   1722  OG1 THR H 225      12.120  29.887  37.347  1.00 41.86           O  
ATOM   1723  CG2 THR H 225      12.658  30.392  35.042  1.00 25.37           C  
ATOM   1724  C   THR H 225      14.925  30.669  36.585  1.00 23.29           C  
ATOM   1725  O   THR H 225      15.596  30.883  35.583  1.00 25.28           O  
ATOM   1726  N   TYR H 226      15.229  29.682  37.457  1.00 19.51           N  
ATOM   1727  CA  TYR H 226      16.325  28.779  37.216  1.00 25.80           C  
ATOM   1728  CB  TYR H 226      17.536  29.038  38.130  1.00 18.66           C  
ATOM   1729  CG  TYR H 226      17.041  29.004  39.536  1.00 18.78           C  
ATOM   1730  CD1 TYR H 226      16.585  30.157  40.135  1.00 20.84           C  
ATOM   1731  CD2 TYR H 226      17.014  27.834  40.258  1.00 17.93           C  
ATOM   1732  CE1 TYR H 226      16.120  30.150  41.429  1.00 20.94           C  
ATOM   1733  CE2 TYR H 226      16.550  27.817  41.554  1.00 21.12           C  
ATOM   1734  CZ  TYR H 226      16.102  28.977  42.143  1.00 24.34           C  
ATOM   1735  OH  TYR H 226      15.625  28.970  43.472  1.00 27.47           O  
ATOM   1736  C   TYR H 226      15.854  27.379  37.486  1.00 25.82           C  
ATOM   1737  O   TYR H 226      14.915  27.190  38.255  1.00 27.78           O  
ATOM   1738  N   TYR H 227      16.502  26.361  36.863  1.00 24.63           N  
ATOM   1739  CA  TYR H 227      16.062  24.994  37.016  1.00 20.81           C  
ATOM   1740  CB  TYR H 227      15.691  24.316  35.679  1.00 17.75           C  
ATOM   1741  CG  TYR H 227      14.531  25.009  35.060  1.00 21.40           C  
ATOM   1742  CD1 TYR H 227      13.259  24.782  35.535  1.00 24.43           C  
ATOM   1743  CD2 TYR H 227      14.713  25.867  33.999  1.00 22.59           C  
ATOM   1744  CE1 TYR H 227      12.180  25.415  34.968  1.00 27.01           C  
ATOM   1745  CE2 TYR H 227      13.634  26.500  33.430  1.00 22.76           C  
ATOM   1746  CZ  TYR H 227      12.369  26.276  33.916  1.00 24.37           C  
ATOM   1747  OH  TYR H 227      11.265  26.928  33.330  1.00  0.00           O  
ATOM   1748  C   TYR H 227      17.174  24.132  37.565  1.00 22.69           C  
ATOM   1749  O   TYR H 227      18.346  24.342  37.259  1.00 23.78           O  
ATOM   1750  N   TYR H 228      16.825  23.141  38.424  1.00 19.08           N  
ATOM   1751  CA  TYR H 228      17.779  22.188  38.948  1.00 20.69           C  
ATOM   1752  CB  TYR H 228      18.347  22.563  40.332  1.00 20.94           C  
ATOM   1753  CG  TYR H 228      17.242  22.847  41.290  1.00 24.62           C  
ATOM   1754  CD1 TYR H 228      16.574  24.048  41.243  1.00 27.23           C  
ATOM   1755  CD2 TYR H 228      16.894  21.931  42.255  1.00 23.05           C  
ATOM   1756  CE1 TYR H 228      15.561  24.327  42.129  1.00 30.42           C  
ATOM   1757  CE2 TYR H 228      15.882  22.202  43.145  1.00 28.00           C  
ATOM   1758  CZ  TYR H 228      15.213  23.400  43.082  1.00 32.88           C  
ATOM   1759  OH  TYR H 228      14.176  23.682  43.995  1.00 32.01           O  
ATOM   1760  C   TYR H 228      17.146  20.811  38.975  1.00 25.70           C  
ATOM   1761  O   TYR H 228      15.926  20.697  39.048  1.00 22.12           O  
ATOM   1762  N   MET H 229      17.961  19.721  38.924  1.00 22.94           N  
ATOM   1763  CA  MET H 229      17.426  18.378  38.790  1.00 22.27           C  
ATOM   1764  CB  MET H 229      18.225  17.542  37.777  1.00 25.23           C  
ATOM   1765  CG  MET H 229      18.493  18.256  36.451  1.00 33.16           C  
ATOM   1766  SD  MET H 229      17.028  18.767  35.516  1.00 46.56           S  
ATOM   1767  CE  MET H 229      17.967  19.454  34.127  1.00 38.25           C  
ATOM   1768  C   MET H 229      17.525  17.610  40.088  1.00 26.79           C  
ATOM   1769  O   MET H 229      18.612  17.197  40.485  1.00 27.81           O  
ATOM   1770  N   ASP H 230      16.383  17.417  40.792  1.00 21.91           N  
ATOM   1771  CA  ASP H 230      16.329  16.685  42.035  1.00 23.87           C  
ATOM   1772  CB  ASP H 230      15.110  17.053  42.911  1.00 27.88           C  
ATOM   1773  CG  ASP H 230      13.811  16.715  42.196  1.00 38.11           C  
ATOM   1774  OD1 ASP H 230      13.805  16.689  40.938  1.00 37.41           O  
ATOM   1775  OD2 ASP H 230      12.796  16.489  42.907  1.00 39.39           O1-
ATOM   1776  C   ASP H 230      16.380  15.183  41.879  1.00 25.17           C  
ATOM   1777  O   ASP H 230      17.136  14.538  42.608  1.00 29.16           O  
ATOM   1778  N   VAL H 231      15.602  14.567  40.946  1.00 28.75           N  
ATOM   1779  CA  VAL H 231      15.662  13.128  40.918  1.00 29.71           C  
ATOM   1780  CB  VAL H 231      14.357  12.481  41.280  1.00 29.45           C  
ATOM   1781  CG1 VAL H 231      13.325  12.818  40.193  1.00 37.38           C  
ATOM   1782  CG2 VAL H 231      14.585  10.975  41.486  1.00 33.36           C  
ATOM   1783  C   VAL H 231      16.010  12.715  39.521  1.00 29.88           C  
ATOM   1784  O   VAL H 231      15.497  13.280  38.557  1.00 28.68           O  
ATOM   1785  N   TRP H 232      16.873  11.688  39.379  1.00 28.64           N  
ATOM   1786  CA  TRP H 232      17.364  11.301  38.084  1.00 23.93           C  
ATOM   1787  CB  TRP H 232      18.901  11.402  38.000  1.00 21.98           C  
ATOM   1788  CG  TRP H 232      19.483  12.796  38.122  1.00 26.03           C  
ATOM   1789  CD2 TRP H 232      20.256  13.442  37.094  1.00 27.53           C  
ATOM   1790  CD1 TRP H 232      19.452  13.660  39.178  1.00 23.17           C  
ATOM   1791  NE1 TRP H 232      20.140  14.809  38.868  1.00 24.58           N  
ATOM   1792  CE2 TRP H 232      20.643  14.686  37.591  1.00 25.08           C  
ATOM   1793  CE3 TRP H 232      20.616  13.027  35.845  1.00 26.15           C  
ATOM   1794  CZ2 TRP H 232      21.399  15.541  36.839  1.00 24.26           C  
ATOM   1795  CZ3 TRP H 232      21.374  13.894  35.087  1.00 25.84           C  
ATOM   1796  CH2 TRP H 232      21.755  15.127  35.575  1.00 27.15           C  
ATOM   1797  C   TRP H 232      17.042   9.855  37.853  1.00 26.43           C  
ATOM   1798  O   TRP H 232      16.874   9.082  38.793  1.00 31.90           O  
ATOM   1799  N   GLY H 233      16.932   9.467  36.565  1.00 32.21           N  
ATOM   1800  CA  GLY H 233      16.713   8.096  36.205  1.00 27.35           C  
ATOM   1801  C   GLY H 233      18.061   7.440  36.188  1.00 30.85           C  
ATOM   1802  O   GLY H 233      19.082   8.081  36.432  1.00 29.06           O  
ATOM   1803  N   LYS H 234      18.080   6.121  35.927  1.00 28.17           N  
ATOM   1804  CA  LYS H 234      19.275   5.325  35.887  1.00 31.14           C  
ATOM   1805  CB  LYS H 234      18.963   3.822  35.899  1.00 33.39           C  
ATOM   1806  CG  LYS H 234      18.069   3.437  37.081  0.80 37.67           C  
ATOM   1807  CD  LYS H 234      18.603   3.912  38.434  0.80 42.80           C  
ATOM   1808  CE  LYS H 234      17.685   3.590  39.620  0.50 50.01           C  
ATOM   1809  NZ  LYS H 234      16.388   4.293  39.481  0.50 55.61           N1+
ATOM   1810  C   LYS H 234      20.090   5.652  34.668  1.00 30.33           C  
ATOM   1811  O   LYS H 234      21.316   5.552  34.688  1.00 30.73           O  
ATOM   1812  N   GLY H 235      19.423   6.017  33.555  1.00 27.28           N  
ATOM   1813  CA  GLY H 235      20.105   6.338  32.330  1.00 26.66           C  
ATOM   1814  C   GLY H 235      19.978   5.174  31.394  1.00 30.56           C  
ATOM   1815  O   GLY H 235      19.854   4.027  31.820  1.00 29.95           O  
ATOM   1816  N   THR H 236      19.992   5.460  30.073  1.00 28.23           N  
ATOM   1817  CA  THR H 236      19.897   4.446  29.054  1.00 27.78           C  
ATOM   1818  CB  THR H 236      18.643   4.562  28.227  1.00 28.43           C  
ATOM   1819  OG1 THR H 236      17.492   4.421  29.039  1.00 35.45           O  
ATOM   1820  CG2 THR H 236      18.639   3.473  27.150  1.00 29.81           C  
ATOM   1821  C   THR H 236      21.031   4.677  28.105  1.00 26.29           C  
ATOM   1822  O   THR H 236      21.262   5.807  27.677  1.00 24.82           O  
ATOM   1823  N   THR H 237      21.758   3.606  27.725  1.00 27.34           N  
ATOM   1824  CA  THR H 237      22.878   3.790  26.847  1.00 27.04           C  
ATOM   1825  CB  THR H 237      23.954   2.760  27.020  1.00 29.88           C  
ATOM   1826  OG1 THR H 237      24.414   2.760  28.363  1.00 52.11           O  
ATOM   1827  CG2 THR H 237      25.118   3.101  26.073  1.00 31.31           C  
ATOM   1828  C   THR H 237      22.400   3.705  25.435  1.00 28.35           C  
ATOM   1829  O   THR H 237      21.688   2.778  25.056  1.00 27.25           O  
ATOM   1830  N   VAL H 238      22.785   4.702  24.616  1.00 26.96           N  
ATOM   1831  CA  VAL H 238      22.387   4.686  23.240  1.00 28.88           C  
ATOM   1832  CB  VAL H 238      21.536   5.865  22.853  1.00 28.85           C  
ATOM   1833  CG1 VAL H 238      21.255   5.793  21.342  1.00 30.76           C  
ATOM   1834  CG2 VAL H 238      20.268   5.867  23.725  1.00 27.41           C  
ATOM   1835  C   VAL H 238      23.624   4.721  22.396  1.00 28.38           C  
ATOM   1836  O   VAL H 238      24.516   5.546  22.600  1.00 28.34           O  
ATOM   1837  N   THR H 239      23.702   3.803  21.414  1.00 28.93           N  
ATOM   1838  CA  THR H 239      24.834   3.769  20.536  1.00 31.18           C  
ATOM   1839  CB  THR H 239      25.554   2.451  20.546  1.00 33.29           C  
ATOM   1840  OG1 THR H 239      26.021   2.150  21.852  1.00 38.41           O  
ATOM   1841  CG2 THR H 239      26.735   2.527  19.562  1.00 32.10           C  
ATOM   1842  C   THR H 239      24.323   3.965  19.146  1.00 33.47           C  
ATOM   1843  O   THR H 239      23.330   3.357  18.750  1.00 29.92           O  
ATOM   1844  N   VAL H 240      24.971   4.847  18.363  1.00 31.91           N  
ATOM   1845  CA  VAL H 240      24.533   4.990  17.006  1.00 30.76           C  
ATOM   1846  CB  VAL H 240      24.263   6.406  16.581  1.00 32.83           C  
ATOM   1847  CG1 VAL H 240      22.985   6.884  17.286  1.00 31.86           C  
ATOM   1848  CG2 VAL H 240      25.485   7.271  16.921  1.00 30.61           C  
ATOM   1849  C   VAL H 240      25.579   4.396  16.124  1.00 33.65           C  
ATOM   1850  O   VAL H 240      26.732   4.828  16.123  1.00 35.13           O  
ATOM   1851  N   SER H 241      25.196   3.355  15.359  1.00 30.55           N  
ATOM   1852  CA  SER H 241      26.144   2.729  14.485  1.00 32.31           C  
ATOM   1853  CB  SER H 241      27.061   1.713  15.188  1.00 33.89           C  
ATOM   1854  OG  SER H 241      26.312   0.585  15.617  1.00 35.88           O  
ATOM   1855  C   SER H 241      25.389   1.991  13.425  1.00 34.49           C  
ATOM   1856  O   SER H 241      24.187   1.761  13.544  1.00 33.44           O  
ATOM   1857  N   SER H 242      26.095   1.619  12.337  1.00 34.97           N  
ATOM   1858  CA  SER H 242      25.488   0.879  11.271  1.00 36.79           C  
ATOM   1859  CB  SER H 242      25.812   1.434   9.871  1.00 38.95           C  
ATOM   1860  OG  SER H 242      25.227   2.717   9.704  1.00 49.94           O  
ATOM   1861  C   SER H 242      26.055  -0.535  11.332  1.00 39.68           C  
ATOM   1862  O   SER H 242      25.242  -1.492  11.432  1.00 40.65           O  
ATOM   1863  OXT SER H 242      27.305  -0.677  11.273  1.00  0.00           O  
TER    1864      SER H 242 
CONECT  156  646
CONECT  646  156
CONECT  826  827
CONECT  827  826  828
CONECT  828  827  829
CONECT  829  828
CONECT  978 1551
CONECT 1551  978
END
