# Supplementary material for: Fully automated antibody structure prediction using BIOVIA tools: Validation study
Source: PLoS One. 2017 May 18;12(5):e0177923. doi: 10.1371/journal.pone.0177923 (PMC5436848; doi:10.1371/journal.pone.0177923)
Supplement: S2 Dataset — Predicted structures using the Top5 framework method, Chothia CDR definition with canonical filtering and generating 50 models. These were used in the comparison against predictions using no filtering. (ZIP) [file pone.0177923.s004.zip › 4NRX_BA_FV_FinalModel.pdb]

REMARK   Accelrys Discovery Studio PDB file
REMARK   Created:  2015-04-10T06:56:01Z
SSBOND   1 CYS L   23    CYS L   88                                     
SSBOND   2 CYS H  129    CYS H  203                                     
ATOM      1  N   ASP L   1      24.201  31.013  27.489  1.00 75.06           N1+
ATOM      2  CA  ASP L   1      25.374  31.781  27.039  1.00 71.55           C  
ATOM      3  CB  ASP L   1      24.897  33.131  26.484  1.00 72.00           C  
ATOM      4  CG  ASP L   1      26.040  33.817  25.746  1.00 75.30           C  
ATOM      5  OD1 ASP L   1      27.109  33.178  25.558  1.00 79.49           O  
ATOM      6  OD2 ASP L   1      25.853  35.001  25.360  1.00 77.98           O1-
ATOM      7  C   ASP L   1      26.292  32.042  28.193  1.00 64.78           C  
ATOM      8  O   ASP L   1      27.313  32.710  28.043  1.00 68.99           O  
ATOM      9  N   ILE L   2      25.962  31.498  29.382  1.00 52.06           N  
ATOM     10  CA  ILE L   2      26.800  31.728  30.520  1.00 48.51           C  
ATOM     11  CB  ILE L   2      26.042  31.778  31.814  1.00 47.92           C  
ATOM     12  CG1 ILE L   2      25.025  32.931  31.793  1.00 49.39           C  
ATOM     13  CG2 ILE L   2      27.055  31.868  32.968  1.00 48.15           C  
ATOM     14  CD1 ILE L   2      24.017  32.877  32.942  1.00 50.34           C  
ATOM     15  C   ILE L   2      27.740  30.574  30.606  1.00 46.63           C  
ATOM     16  O   ILE L   2      27.323  29.422  30.714  1.00 47.91           O  
ATOM     17  N   GLN L   3      29.054  30.851  30.562  1.00 43.89           N  
ATOM     18  CA  GLN L   3      29.970  29.752  30.587  1.00 45.26           C  
ATOM     19  CB  GLN L   3      31.158  29.917  29.627  1.00 51.14           C  
ATOM     20  CG  GLN L   3      30.701  29.949  28.168  1.00 65.25           C  
ATOM     21  CD  GLN L   3      31.916  30.111  27.275  1.00 74.50           C  
ATOM     22  OE1 GLN L   3      33.034  29.751  27.640  1.00 78.10           O  
ATOM     23  NE2 GLN L   3      31.687  30.688  26.067  1.00 76.54           N  
ATOM     24  C   GLN L   3      30.476  29.574  31.979  1.00 44.78           C  
ATOM     25  O   GLN L   3      30.825  30.533  32.664  1.00 42.08           O  
ATOM     26  N   LEU L   4      30.496  28.308  32.441  1.00 39.43           N  
ATOM     27  CA  LEU L   4      30.969  28.017  33.761  1.00 39.36           C  
ATOM     28  CB  LEU L   4      30.052  27.083  34.568  1.00 38.52           C  
ATOM     29  CG  LEU L   4      28.707  27.719  34.960  1.00 41.81           C  
ATOM     30  CD1 LEU L   4      28.898  28.850  35.982  1.00  0.00           C  
ATOM     31  CD2 LEU L   4      27.932  28.174  33.718  1.00  0.00           C  
ATOM     32  C   LEU L   4      32.290  27.329  33.649  1.00 41.21           C  
ATOM     33  O   LEU L   4      32.456  26.391  32.870  1.00 41.62           O  
ATOM     34  N   THR L   5      33.281  27.801  34.431  1.00 38.53           N  
ATOM     35  CA  THR L   5      34.571  27.177  34.418  1.00 38.65           C  
ATOM     36  CB  THR L   5      35.690  28.073  33.984  1.00 42.78           C  
ATOM     37  OG1 THR L   5      35.718  29.230  34.802  1.00 49.93           O  
ATOM     38  CG2 THR L   5      35.511  28.448  32.507  1.00 48.15           C  
ATOM     39  C   THR L   5      34.898  26.744  35.809  1.00 36.99           C  
ATOM     40  O   THR L   5      34.841  27.534  36.752  1.00 37.75           O  
ATOM     41  N   GLN L   6      35.273  25.459  35.961  1.00 33.80           N  
ATOM     42  CA  GLN L   6      35.612  24.942  37.255  1.00 33.84           C  
ATOM     43  CB  GLN L   6      35.033  23.549  37.565  1.00 37.17           C  
ATOM     44  CG  GLN L   6      33.516  23.489  37.730  1.00 35.67           C  
ATOM     45  CD  GLN L   6      33.163  22.044  38.050  1.00 28.82           C  
ATOM     46  OE1 GLN L   6      32.247  21.471  37.464  1.00 33.16           O  
ATOM     47  NE2 GLN L   6      33.905  21.436  39.014  1.00 28.20           N  
ATOM     48  C   GLN L   6      37.091  24.758  37.313  1.00 35.38           C  
ATOM     49  O   GLN L   6      37.749  24.557  36.294  1.00 35.70           O  
ATOM     50  N   SER L   7      37.653  24.865  38.532  1.00 32.40           N  
ATOM     51  CA  SER L   7      39.049  24.609  38.718  1.00 38.71           C  
ATOM     52  CB  SER L   7      39.914  25.880  38.722  1.00 48.42           C  
ATOM     53  OG  SER L   7      39.587  26.693  39.838  1.00 55.28           O  
ATOM     54  C   SER L   7      39.180  23.951  40.054  1.00 36.87           C  
ATOM     55  O   SER L   7      38.401  24.241  40.962  1.00 37.25           O  
ATOM     56  N   PRO L   8      40.106  23.042  40.218  1.00 33.75           N  
ATOM     57  CA  PRO L   8      40.982  22.578  39.175  1.00 34.50           C  
ATOM     58  CD  PRO L   8      40.633  22.752  41.540  1.00 32.40           C  
ATOM     59  CB  PRO L   8      42.196  21.972  39.880  1.00 31.08           C  
ATOM     60  CG  PRO L   8      41.702  21.675  41.306  1.00 31.22           C  
ATOM     61  C   PRO L   8      40.229  21.558  38.386  1.00 33.72           C  
ATOM     62  O   PRO L   8      39.104  21.235  38.759  1.00 35.65           O  
ATOM     63  N   SER L   9      40.799  21.073  37.268  1.00 31.95           N  
ATOM     64  CA  SER L   9      40.162  20.034  36.508  1.00 35.88           C  
ATOM     65  CB  SER L   9      40.879  19.732  35.181  1.00 42.63           C  
ATOM     66  OG  SER L   9      40.792  20.852  34.313  1.00 55.01           O  
ATOM     67  C   SER L   9      40.184  18.778  37.325  1.00 30.35           C  
ATOM     68  O   SER L   9      39.225  18.007  37.323  1.00 29.71           O  
ATOM     69  N   SER L  10      41.298  18.528  38.040  1.00 28.35           N  
ATOM     70  CA  SER L  10      41.375  17.342  38.846  1.00 28.73           C  
ATOM     71  CB  SER L  10      41.972  16.135  38.101  1.00 32.80           C  
ATOM     72  OG  SER L  10      43.303  16.415  37.691  1.00 35.60           O  
ATOM     73  C   SER L  10      42.256  17.628  40.023  1.00 28.57           C  
ATOM     74  O   SER L  10      43.078  18.542  39.992  1.00 30.11           O  
ATOM     75  N   LEU L  11      42.077  16.860  41.119  1.00 25.51           N  
ATOM     76  CA  LEU L  11      42.900  17.050  42.279  1.00 26.71           C  
ATOM     77  CB  LEU L  11      42.344  18.124  43.232  1.00 30.48           C  
ATOM     78  CG  LEU L  11      40.891  17.880  43.695  1.00 31.01           C  
ATOM     79  CD1 LEU L  11      40.793  16.730  44.713  1.00 30.34           C  
ATOM     80  CD2 LEU L  11      40.240  19.185  44.187  1.00 33.13           C  
ATOM     81  C   LEU L  11      42.983  15.746  43.009  1.00 29.73           C  
ATOM     82  O   LEU L  11      42.094  14.905  42.893  1.00 27.84           O  
ATOM     83  N   SER L  12      44.073  15.540  43.775  1.00 25.04           N  
ATOM     84  CA  SER L  12      44.215  14.324  44.522  1.00 24.36           C  
ATOM     85  CB  SER L  12      45.572  13.630  44.324  1.00 26.90           C  
ATOM     86  OG  SER L  12      45.712  13.208  42.975  1.00 34.36           O  
ATOM     87  C   SER L  12      44.113  14.687  45.968  1.00 23.58           C  
ATOM     88  O   SER L  12      44.683  15.686  46.405  1.00 28.75           O  
ATOM     89  N   ALA L  13      43.378  13.871  46.750  1.00 22.31           N  
ATOM     90  CA  ALA L  13      43.198  14.176  48.141  1.00 23.09           C  
ATOM     91  CB  ALA L  13      41.874  14.900  48.440  1.00 23.49           C  
ATOM     92  C   ALA L  13      43.175  12.895  48.916  1.00 22.71           C  
ATOM     93  O   ALA L  13      43.035  11.810  48.355  1.00 23.62           O  
ATOM     94  N   SER L  14      43.326  13.000  50.252  1.00 22.20           N  
ATOM     95  CA  SER L  14      43.333  11.835  51.087  1.00 23.53           C  
ATOM     96  CB  SER L  14      44.545  11.766  52.028  1.00 26.15           C  
ATOM     97  OG  SER L  14      45.744  11.679  51.271  1.00 32.55           O  
ATOM     98  C   SER L  14      42.115  11.903  51.947  1.00 23.44           C  
ATOM     99  O   SER L  14      41.545  12.974  52.149  1.00 24.54           O  
ATOM    100  N   VAL L  15      41.668  10.744  52.472  1.00 23.67           N  
ATOM    101  CA  VAL L  15      40.495  10.785  53.291  1.00 24.43           C  
ATOM    102  CB  VAL L  15      39.980   9.442  53.735  1.00 25.58           C  
ATOM    103  CG1 VAL L  15      39.496   8.668  52.499  1.00 25.28           C  
ATOM    104  CG2 VAL L  15      41.074   8.715  54.534  1.00 25.87           C  
ATOM    105  C   VAL L  15      40.814  11.594  54.503  1.00 23.33           C  
ATOM    106  O   VAL L  15      41.888  11.468  55.088  1.00 23.41           O  
ATOM    107  N   GLY L  16      39.860  12.466  54.893  1.00 21.99           N  
ATOM    108  CA  GLY L  16      40.016  13.302  56.048  1.00 22.76           C  
ATOM    109  C   GLY L  16      40.419  14.686  55.628  1.00 24.92           C  
ATOM    110  O   GLY L  16      40.433  15.605  56.444  1.00 24.59           O  
ATOM    111  N   ASP L  17      40.751  14.881  54.339  1.00 23.36           N  
ATOM    112  CA  ASP L  17      41.184  16.184  53.912  1.00 23.18           C  
ATOM    113  CB  ASP L  17      41.965  16.173  52.585  1.00 22.95           C  
ATOM    114  CG  ASP L  17      43.352  15.586  52.818  1.00 29.22           C  
ATOM    115  OD1 ASP L  17      43.706  15.314  53.997  1.00 29.12           O  
ATOM    116  OD2 ASP L  17      44.080  15.411  51.806  1.00 28.92           O1-
ATOM    117  C   ASP L  17      39.999  17.076  53.706  1.00 25.76           C  
ATOM    118  O   ASP L  17      38.865  16.622  53.569  1.00 25.43           O  
ATOM    119  N   ARG L  18      40.254  18.402  53.703  1.00 26.93           N  
ATOM    120  CA  ARG L  18      39.237  19.368  53.409  1.00 26.33           C  
ATOM    121  CB  ARG L  18      39.338  20.642  54.266  1.00 31.94           C  
ATOM    122  CG  ARG L  18      38.267  21.695  53.962  1.00 33.86           C  
ATOM    123  CD  ARG L  18      38.407  22.959  54.815  1.00 44.46           C  
ATOM    124  NE  ARG L  18      37.492  23.993  54.252  1.00 56.93           N  
ATOM    125  CZ  ARG L  18      37.853  25.307  54.321  1.00 64.26           C  
ATOM    126  NH1 ARG L  18      39.035  25.648  54.910  1.00 64.63           N1+
ATOM    127  NH2 ARG L  18      37.053  26.274  53.786  1.00 65.22           N  
ATOM    128  C   ARG L  18      39.488  19.751  51.987  1.00 28.63           C  
ATOM    129  O   ARG L  18      40.570  20.228  51.649  1.00 35.21           O  
ATOM    130  N   VAL L  19      38.491  19.542  51.106  1.00 27.31           N  
ATOM    131  CA  VAL L  19      38.729  19.801  49.715  1.00 26.42           C  
ATOM    132  CB  VAL L  19      38.422  18.620  48.844  1.00 28.45           C  
ATOM    133  CG1 VAL L  19      38.544  19.040  47.372  1.00 31.16           C  
ATOM    134  CG2 VAL L  19      39.361  17.469  49.241  1.00 31.70           C  
ATOM    135  C   VAL L  19      37.862  20.928  49.257  1.00 29.18           C  
ATOM    136  O   VAL L  19      36.700  21.036  49.648  1.00 27.89           O  
ATOM    137  N   THR L  20      38.430  21.817  48.414  1.00 27.87           N  
ATOM    138  CA  THR L  20      37.673  22.918  47.889  1.00 28.78           C  
ATOM    139  CB  THR L  20      38.145  24.264  48.352  1.00 37.48           C  
ATOM    140  OG1 THR L  20      39.515  24.445  48.028  1.00 45.87           O  
ATOM    141  CG2 THR L  20      37.923  24.384  49.866  1.00 40.62           C  
ATOM    142  C   THR L  20      37.772  22.912  46.396  1.00 32.54           C  
ATOM    143  O   THR L  20      38.847  22.732  45.826  1.00 33.60           O  
ATOM    144  N   ILE L  21      36.620  23.108  45.724  1.00 27.65           N  
ATOM    145  CA  ILE L  21      36.576  23.158  44.290  1.00 26.00           C  
ATOM    146  CB  ILE L  21      35.751  22.056  43.693  1.00 32.14           C  
ATOM    147  CG1 ILE L  21      36.315  20.685  44.099  1.00 35.06           C  
ATOM    148  CG2 ILE L  21      35.699  22.275  42.173  1.00 35.14           C  
ATOM    149  CD1 ILE L  21      35.349  19.529  43.842  1.00 36.93           C  
ATOM    150  C   ILE L  21      35.906  24.455  43.952  1.00 29.35           C  
ATOM    151  O   ILE L  21      34.944  24.845  44.613  1.00 30.90           O  
ATOM    152  N   THR L  22      36.387  25.172  42.914  1.00 30.69           N  
ATOM    153  CA  THR L  22      35.805  26.459  42.641  1.00 33.93           C  
ATOM    154  CB  THR L  22      36.803  27.579  42.634  1.00 40.59           C  
ATOM    155  OG1 THR L  22      37.728  27.409  41.571  1.00 49.05           O  
ATOM    156  CG2 THR L  22      37.534  27.595  43.989  1.00 38.81           C  
ATOM    157  C   THR L  22      35.129  26.449  41.303  1.00 34.28           C  
ATOM    158  O   THR L  22      35.475  25.674  40.414  1.00 31.81           O  
ATOM    159  N   CYS L  23      34.106  27.319  41.149  1.00 34.01           N  
ATOM    160  CA  CYS L  23      33.362  27.423  39.923  1.00 36.23           C  
ATOM    161  CB  CYS L  23      31.974  26.734  40.046  1.00 40.06           C  
ATOM    162  SG  CYS L  23      30.946  26.730  38.540  1.00 70.48           S  
ATOM    163  C   CYS L  23      33.187  28.891  39.640  1.00 40.34           C  
ATOM    164  O   CYS L  23      32.780  29.652  40.518  1.00 40.89           O  
ATOM    165  N   ARG L  24      33.531  29.352  38.415  1.00 38.31           N  
ATOM    166  CA  ARG L  24      33.302  30.749  38.158  1.00 42.60           C  
ATOM    167  CB  ARG L  24      34.556  31.634  38.040  1.00 51.73           C  
ATOM    168  CG  ARG L  24      35.533  31.292  36.921  1.00 66.27           C  
ATOM    169  CD  ARG L  24      36.841  32.062  37.098  1.00 77.44           C  
ATOM    170  NE  ARG L  24      37.172  31.962  38.548  1.00 86.26           N  
ATOM    171  CZ  ARG L  24      38.259  32.595  39.075  1.00 90.83           C  
ATOM    172  NH1 ARG L  24      39.109  33.301  38.275  1.00 91.11           N1+
ATOM    173  NH2 ARG L  24      38.490  32.531  40.418  1.00 91.63           N  
ATOM    174  C   ARG L  24      32.462  30.898  36.930  1.00 44.46           C  
ATOM    175  O   ARG L  24      32.558  30.115  35.986  1.00 44.56           O  
ATOM    176  N   ALA L  25      31.597  31.933  36.936  1.00 42.84           N  
ATOM    177  CA  ALA L  25      30.676  32.159  35.863  1.00 42.98           C  
ATOM    178  CB  ALA L  25      29.245  32.460  36.343  1.00 43.60           C  
ATOM    179  C   ALA L  25      31.148  33.335  35.070  1.00 44.99           C  
ATOM    180  O   ALA L  25      31.827  34.225  35.582  1.00 49.39           O  
ATOM    181  N   SER L  26      30.782  33.320  33.778  1.00 35.86           N  
ATOM    182  CA  SER L  26      31.072  34.370  32.853  1.00 36.15           C  
ATOM    183  CB  SER L  26      30.660  34.013  31.417  1.00 35.72           C  
ATOM    184  OG  SER L  26      31.380  32.874  30.976  1.00 34.76           O  
ATOM    185  C   SER L  26      30.258  35.563  33.241  1.00 36.60           C  
ATOM    186  O   SER L  26      30.690  36.698  33.044  1.00 36.61           O  
ATOM    187  N   GLN L  27      29.042  35.332  33.789  1.00 36.79           N  
ATOM    188  CA  GLN L  27      28.205  36.436  34.172  1.00 37.01           C  
ATOM    189  CB  GLN L  27      26.983  36.660  33.270  1.00 37.53           C  
ATOM    190  CG  GLN L  27      25.960  35.527  33.289  1.00 38.42           C  
ATOM    191  CD  GLN L  27      24.816  35.974  32.392  1.00 40.30           C  
ATOM    192  OE1 GLN L  27      25.039  36.578  31.345  1.00 39.38           O  
ATOM    193  NE2 GLN L  27      23.553  35.698  32.817  1.00 41.41           N  
ATOM    194  C   GLN L  27      27.706  36.210  35.564  1.00 36.96           C  
ATOM    195  O   GLN L  27      27.767  35.096  36.084  1.00 36.85           O  
ATOM    196  N   SER L  28      27.211  37.292  36.213  1.00 35.73           N  
ATOM    197  CA  SER L  28      26.767  37.189  37.576  1.00 36.02           C  
ATOM    198  CB  SER L  28      26.588  38.539  38.294  1.00 36.61           C  
ATOM    199  OG  SER L  28      25.433  39.203  37.804  1.00 36.74           O  
ATOM    200  C   SER L  28      25.453  36.477  37.645  1.00 35.33           C  
ATOM    201  O   SER L  28      24.433  36.929  37.125  1.00 35.25           O  
ATOM    202  N   ILE L  29      25.503  35.279  38.246  1.00 34.04           N  
ATOM    203  CA  ILE L  29      24.422  34.388  38.561  1.00 33.03           C  
ATOM    204  CB  ILE L  29      24.768  32.930  38.495  1.00 32.80           C  
ATOM    205  CG1 ILE L  29      25.877  32.531  39.478  1.00 32.02           C  
ATOM    206  CG2 ILE L  29      25.091  32.631  37.023  1.00 31.24           C  
ATOM    207  CD1 ILE L  29      26.070  31.016  39.561  1.00 30.15           C  
ATOM    208  C   ILE L  29      23.711  34.731  39.832  1.00 32.47           C  
ATOM    209  O   ILE L  29      22.680  34.135  40.145  1.00 30.68           O  
ATOM    210  N   GLY L  30      24.315  35.570  40.692  1.00 33.35           N  
ATOM    211  CA  GLY L  30      23.658  35.797  41.944  1.00 34.09           C  
ATOM    212  C   GLY L  30      23.942  34.562  42.736  1.00 34.40           C  
ATOM    213  O   GLY L  30      25.101  34.191  42.900  1.00 34.71           O  
ATOM    214  N   SER L  31      22.900  33.965  43.346  1.00 34.03           N  
ATOM    215  CA  SER L  31      23.007  32.733  44.086  1.00 33.39           C  
ATOM    216  CB  SER L  31      22.094  32.706  45.323  1.00 32.84           C  
ATOM    217  OG  SER L  31      22.497  33.701  46.252  1.00 34.37           O  
ATOM    218  C   SER L  31      22.652  31.510  43.274  1.00 33.05           C  
ATOM    219  O   SER L  31      22.706  30.403  43.807  1.00 33.33           O  
ATOM    220  N   TYR L  32      22.293  31.626  41.979  1.00 32.66           N  
ATOM    221  CA  TYR L  32      21.704  30.467  41.340  1.00 32.22           C  
ATOM    222  CB  TYR L  32      20.887  30.828  40.083  1.00 32.59           C  
ATOM    223  CG  TYR L  32      19.690  31.642  40.441  1.00 32.05           C  
ATOM    224  CD1 TYR L  32      19.778  33.009  40.571  1.00 32.03           C  
ATOM    225  CD2 TYR L  32      18.474  31.032  40.630  1.00 31.59           C  
ATOM    226  CE1 TYR L  32      18.674  33.761  40.894  1.00 30.36           C  
ATOM    227  CE2 TYR L  32      17.369  31.781  40.953  1.00 31.56           C  
ATOM    228  CZ  TYR L  32      17.462  33.145  41.087  1.00 31.90           C  
ATOM    229  OH  TYR L  32      16.320  33.904  41.417  1.00 31.45           O  
ATOM    230  C   TYR L  32      22.734  29.469  40.842  1.00 32.55           C  
ATOM    231  O   TYR L  32      22.978  29.418  39.636  1.00 31.58           O  
ATOM    232  N   LEU L  33      23.289  28.586  41.731  1.00 35.01           N  
ATOM    233  CA  LEU L  33      24.291  27.634  41.332  1.00 31.62           C  
ATOM    234  CB  LEU L  33      25.718  28.076  41.698  1.00 35.35           C  
ATOM    235  CG  LEU L  33      26.809  27.072  41.288  1.00 39.40           C  
ATOM    236  CD1 LEU L  33      26.911  26.933  39.763  1.00 37.78           C  
ATOM    237  CD2 LEU L  33      28.154  27.402  41.949  1.00 37.63           C  
ATOM    238  C   LEU L  33      24.021  26.358  42.063  1.00 31.44           C  
ATOM    239  O   LEU L  33      23.671  26.372  43.241  1.00 32.49           O  
ATOM    240  N   ASN L  34      24.165  25.206  41.377  1.00 31.98           N  
ATOM    241  CA  ASN L  34      23.952  23.960  42.052  1.00 30.74           C  
ATOM    242  CB  ASN L  34      22.647  23.276  41.606  1.00 31.06           C  
ATOM    243  CG  ASN L  34      21.470  24.156  42.010  1.00  0.00           C  
ATOM    244  OD1 ASN L  34      21.573  24.978  42.921  1.00  0.00           O  
ATOM    245  ND2 ASN L  34      20.316  23.978  41.312  1.00  0.00           N  
ATOM    246  C   ASN L  34      25.167  23.091  41.814  1.00 30.19           C  
ATOM    247  O   ASN L  34      25.951  23.349  40.903  1.00 29.10           O  
ATOM    248  N   TRP L  35      25.408  22.088  42.691  1.00 28.98           N  
ATOM    249  CA  TRP L  35      26.529  21.194  42.528  1.00 27.68           C  
ATOM    250  CB  TRP L  35      27.512  21.261  43.712  1.00 27.88           C  
ATOM    251  CG  TRP L  35      28.202  22.597  43.881  1.00 28.33           C  
ATOM    252  CD2 TRP L  35      29.468  22.940  43.297  1.00 28.41           C  
ATOM    253  CD1 TRP L  35      27.799  23.688  44.596  1.00 31.43           C  
ATOM    254  NE1 TRP L  35      28.732  24.690  44.490  1.00 30.37           N  
ATOM    255  CE2 TRP L  35      29.767  24.243  43.695  1.00 28.51           C  
ATOM    256  CE3 TRP L  35      30.315  22.227  42.498  1.00 29.38           C  
ATOM    257  CZ2 TRP L  35      30.922  24.856  43.299  1.00 29.61           C  
ATOM    258  CZ3 TRP L  35      31.478  22.848  42.099  1.00 28.84           C  
ATOM    259  CH2 TRP L  35      31.776  24.137  42.492  1.00 29.94           C  
ATOM    260  C   TRP L  35      26.048  19.765  42.441  1.00 28.99           C  
ATOM    261  O   TRP L  35      25.121  19.375  43.149  1.00 28.90           O  
ATOM    262  N   TYR L  36      26.720  18.939  41.595  1.00 25.45           N  
ATOM    263  CA  TYR L  36      26.395  17.548  41.338  1.00 24.04           C  
ATOM    264  CB  TYR L  36      26.485  17.079  39.891  1.00 23.01           C  
ATOM    265  CG  TYR L  36      25.546  17.736  39.003  1.00 24.51           C  
ATOM    266  CD1 TYR L  36      25.692  19.066  38.736  1.00 25.15           C  
ATOM    267  CD2 TYR L  36      24.593  16.967  38.390  1.00 24.47           C  
ATOM    268  CE1 TYR L  36      24.801  19.644  37.887  1.00 27.76           C  
ATOM    269  CE2 TYR L  36      23.704  17.556  37.547  1.00 26.90           C  
ATOM    270  CZ  TYR L  36      23.812  18.901  37.312  1.00 29.37           C  
ATOM    271  OH  TYR L  36      22.886  19.513  36.449  1.00 29.66           O  
ATOM    272  C   TYR L  36      27.567  16.699  41.680  1.00 24.39           C  
ATOM    273  O   TYR L  36      28.715  17.123  41.574  1.00 24.89           O  
ATOM    274  N   GLN L  37      27.275  15.426  42.011  1.00 22.70           N  
ATOM    275  CA  GLN L  37      28.304  14.438  42.160  1.00 23.52           C  
ATOM    276  CB  GLN L  37      28.349  13.759  43.541  1.00 23.47           C  
ATOM    277  CG  GLN L  37      29.459  12.708  43.654  1.00 24.91           C  
ATOM    278  CD  GLN L  37      29.275  11.925  44.948  1.00 29.20           C  
ATOM    279  OE1 GLN L  37      28.401  11.065  45.052  1.00 30.27           O  
ATOM    280  NE2 GLN L  37      30.128  12.224  45.964  1.00 24.71           N  
ATOM    281  C   GLN L  37      27.983  13.339  41.184  1.00 24.05           C  
ATOM    282  O   GLN L  37      26.822  12.956  41.039  1.00 26.05           O  
ATOM    283  N   GLN L  38      29.000  12.815  40.464  1.00 20.83           N  
ATOM    284  CA  GLN L  38      28.746  11.719  39.564  1.00 22.25           C  
ATOM    285  CB  GLN L  38      28.650  12.127  38.080  1.00 23.45           C  
ATOM    286  CG  GLN L  38      28.369  10.931  37.163  1.00 24.38           C  
ATOM    287  CD  GLN L  38      28.264  11.403  35.718  1.00 28.29           C  
ATOM    288  OE1 GLN L  38      29.111  12.142  35.226  1.00 29.69           O  
ATOM    289  NE2 GLN L  38      27.188  10.958  35.013  1.00 25.80           N  
ATOM    290  C   GLN L  38      29.872  10.733  39.670  1.00 21.55           C  
ATOM    291  O   GLN L  38      31.042  11.111  39.733  1.00 23.27           O  
ATOM    292  N   LYS L  39      29.532   9.427  39.699  1.00 26.02           N  
ATOM    293  CA  LYS L  39      30.517   8.383  39.738  1.00 26.02           C  
ATOM    294  CB  LYS L  39      30.296   7.364  40.869  1.00 29.85           C  
ATOM    295  CG  LYS L  39      30.615   7.968  42.240  1.00 30.72           C  
ATOM    296  CD  LYS L  39      30.184   7.122  43.441  1.00 35.17           C  
ATOM    297  CE  LYS L  39      30.557   7.754  44.784  1.00 34.90           C  
ATOM    298  NZ  LYS L  39      30.069   6.909  45.896  1.00 36.68           N1+
ATOM    299  C   LYS L  39      30.457   7.690  38.413  1.00 33.06           C  
ATOM    300  O   LYS L  39      29.483   7.828  37.673  1.00 31.84           O  
ATOM    301  N   PRO L  40      31.476   6.951  38.074  1.00 31.43           N  
ATOM    302  CA  PRO L  40      31.476   6.363  36.770  1.00 33.45           C  
ATOM    303  CD  PRO L  40      32.825   7.257  38.522  1.00 30.58           C  
ATOM    304  CB  PRO L  40      32.877   5.805  36.560  1.00 36.91           C  
ATOM    305  CG  PRO L  40      33.752   6.760  37.395  1.00 34.27           C  
ATOM    306  C   PRO L  40      30.366   5.398  36.543  1.00 35.93           C  
ATOM    307  O   PRO L  40      30.121   4.537  37.388  1.00 37.82           O  
ATOM    308  N   GLY L  41      29.683   5.546  35.392  1.00 40.56           N  
ATOM    309  CA  GLY L  41      28.642   4.651  34.990  1.00 46.58           C  
ATOM    310  C   GLY L  41      27.356   5.012  35.669  1.00 46.89           C  
ATOM    311  O   GLY L  41      26.325   4.400  35.396  1.00 45.93           O  
ATOM    312  N   LYS L  42      27.358   6.029  36.556  1.00 37.96           N  
ATOM    313  CA  LYS L  42      26.125   6.285  37.245  0.90 33.04           C  
ATOM    314  CB  LYS L  42      26.212   6.080  38.762  0.90 35.98           C  
ATOM    315  CG  LYS L  42      26.469   4.612  39.103  0.90 45.35           C  
ATOM    316  CD  LYS L  42      26.690   4.342  40.588  0.90 50.30           C  
ATOM    317  CE  LYS L  42      25.396   4.354  41.407  0.90 54.65           C  
ATOM    318  NZ  LYS L  42      24.495   3.268  40.958  0.90 58.95           N1+
ATOM    319  C   LYS L  42      25.642   7.674  36.970  1.00 30.62           C  
ATOM    320  O   LYS L  42      26.367   8.513  36.438  1.00 31.08           O  
ATOM    321  N   ALA L  43      24.358   7.922  37.306  1.00 27.59           N  
ATOM    322  CA  ALA L  43      23.721   9.190  37.092  1.00 28.43           C  
ATOM    323  CB  ALA L  43      22.186   9.133  37.190  1.00 29.56           C  
ATOM    324  C   ALA L  43      24.212  10.154  38.130  1.00 27.56           C  
ATOM    325  O   ALA L  43      24.647   9.764  39.212  1.00 28.89           O  
ATOM    326  N   PRO L  44      24.158  11.418  37.793  1.00 27.54           N  
ATOM    327  CA  PRO L  44      24.585  12.452  38.699  1.00 27.21           C  
ATOM    328  CD  PRO L  44      24.384  11.798  36.406  1.00 28.99           C  
ATOM    329  CB  PRO L  44      24.703  13.720  37.857  1.00 27.58           C  
ATOM    330  CG  PRO L  44      25.036  13.189  36.452  1.00 26.62           C  
ATOM    331  C   PRO L  44      23.636  12.595  39.841  1.00 29.36           C  
ATOM    332  O   PRO L  44      22.497  12.142  39.723  1.00 31.42           O  
ATOM    333  N   LYS L  45      24.100  13.189  40.964  1.00 28.49           N  
ATOM    334  CA  LYS L  45      23.259  13.383  42.109  1.00 31.25           C  
ATOM    335  CB  LYS L  45      23.631  12.512  43.319  1.00 37.51           C  
ATOM    336  CG  LYS L  45      25.029  12.823  43.853  1.00 48.27           C  
ATOM    337  CD  LYS L  45      25.269  12.370  45.291  1.00 53.52           C  
ATOM    338  CE  LYS L  45      24.543  11.083  45.673  1.00 57.86           C  
ATOM    339  NZ  LYS L  45      24.857  10.733  47.074  1.00 58.92           N1+
ATOM    340  C   LYS L  45      23.391  14.797  42.583  1.00 25.72           C  
ATOM    341  O   LYS L  45      24.473  15.380  42.550  1.00 25.59           O  
ATOM    342  N   LEU L  46      22.264  15.378  43.045  1.00 26.60           N  
ATOM    343  CA  LEU L  46      22.214  16.719  43.560  1.00 25.94           C  
ATOM    344  CB  LEU L  46      20.799  17.282  43.619  1.00 26.62           C  
ATOM    345  CG  LEU L  46      20.702  18.603  44.390  1.00 26.51           C  
ATOM    346  CD1 LEU L  46      21.885  19.543  44.104  1.00 27.10           C  
ATOM    347  CD2 LEU L  46      19.351  19.268  44.082  1.00 29.34           C  
ATOM    348  C   LEU L  46      22.770  16.828  44.938  1.00 27.29           C  
ATOM    349  O   LEU L  46      22.307  16.144  45.849  1.00 29.17           O  
ATOM    350  N   LEU L  47      23.877  17.591  45.082  1.00 25.46           N  
ATOM    351  CA  LEU L  47      24.445  17.921  46.362  1.00 27.29           C  
ATOM    352  CB  LEU L  47      25.971  18.065  46.269  1.00 27.32           C  
ATOM    353  CG  LEU L  47      26.662  16.775  45.792  1.00 26.27           C  
ATOM    354  CD1 LEU L  47      28.183  16.947  45.700  1.00 25.58           C  
ATOM    355  CD2 LEU L  47      26.256  15.571  46.654  1.00 28.07           C  
ATOM    356  C   LEU L  47      23.921  19.184  46.999  1.00 30.22           C  
ATOM    357  O   LEU L  47      23.453  19.176  48.137  1.00 32.01           O  
ATOM    358  N   ILE L  48      23.987  20.312  46.250  1.00 30.00           N  
ATOM    359  CA  ILE L  48      23.704  21.606  46.811  1.00 30.59           C  
ATOM    360  CB  ILE L  48      24.949  22.309  47.287  1.00 33.05           C  
ATOM    361  CG1 ILE L  48      25.565  21.497  48.440  1.00 32.93           C  
ATOM    362  CG2 ILE L  48      24.612  23.758  47.672  1.00 31.33           C  
ATOM    363  CD1 ILE L  48      26.897  22.041  48.954  1.00 37.84           C  
ATOM    364  C   ILE L  48      22.997  22.455  45.805  1.00 32.05           C  
ATOM    365  O   ILE L  48      23.191  22.303  44.599  1.00 31.41           O  
ATOM    366  N   TYR L  49      22.166  23.387  46.318  1.00 31.08           N  
ATOM    367  CA  TYR L  49      21.281  24.199  45.543  1.00 34.68           C  
ATOM    368  CB  TYR L  49      19.850  23.926  45.986  1.00 34.23           C  
ATOM    369  CG  TYR L  49      19.067  24.059  44.772  1.00 37.15           C  
ATOM    370  CD1 TYR L  49      18.823  25.261  44.160  1.00 39.74           C  
ATOM    371  CD2 TYR L  49      18.630  22.887  44.249  1.00 40.43           C  
ATOM    372  CE1 TYR L  49      18.099  25.280  42.994  1.00 43.17           C  
ATOM    373  CE2 TYR L  49      17.917  22.918  43.103  1.00 43.78           C  
ATOM    374  CZ  TYR L  49      17.651  24.095  42.469  1.00 46.66           C  
ATOM    375  OH  TYR L  49      16.913  24.057  41.272  1.00 46.61           O  
ATOM    376  C   TYR L  49      21.428  25.615  46.017  1.00 34.07           C  
ATOM    377  O   TYR L  49      21.746  25.848  47.179  1.00 34.43           O  
ATOM    378  N   ALA L  50      21.117  26.599  45.146  1.00 51.63           N  
ATOM    379  CA  ALA L  50      21.098  27.981  45.550  1.00 48.64           C  
ATOM    380  CB  ALA L  50      19.967  28.308  46.543  1.00 43.86           C  
ATOM    381  C   ALA L  50      22.403  28.279  46.212  1.00 48.07           C  
ATOM    382  O   ALA L  50      22.471  28.990  47.213  1.00 49.87           O  
ATOM    383  N   ALA L  51      23.449  27.608  45.709  1.00 45.55           N  
ATOM    384  CA  ALA L  51      24.818  27.825  46.074  1.00 49.40           C  
ATOM    385  CB  ALA L  51      25.212  29.307  45.960  1.00 49.29           C  
ATOM    386  C   ALA L  51      25.167  27.364  47.464  1.00 48.12           C  
ATOM    387  O   ALA L  51      26.334  27.064  47.713  1.00 44.94           O  
ATOM    388  N   SER L  52      24.200  27.207  48.396  1.00 46.45           N  
ATOM    389  CA  SER L  52      24.642  26.860  49.722  1.00 51.19           C  
ATOM    390  CB  SER L  52      24.762  28.078  50.652  1.00 53.54           C  
ATOM    391  OG  SER L  52      25.748  28.973  50.163  1.00 56.43           O  
ATOM    392  C   SER L  52      23.645  25.964  50.369  1.00 50.16           C  
ATOM    393  O   SER L  52      23.878  25.452  51.463  1.00 49.73           O  
ATOM    394  N   THR L  53      22.514  25.730  49.691  1.00 33.76           N  
ATOM    395  CA  THR L  53      21.443  24.972  50.284  1.00 35.34           C  
ATOM    396  CB  THR L  53      20.129  25.149  49.566  1.00 37.44           C  
ATOM    397  OG1 THR L  53      19.731  26.511  49.594  1.00  0.00           O  
ATOM    398  CG2 THR L  53      19.071  24.273  50.260  1.00  0.00           C  
ATOM    399  C   THR L  53      21.794  23.526  50.143  1.00 37.50           C  
ATOM    400  O   THR L  53      22.144  23.071  49.058  1.00 33.46           O  
ATOM    401  N   LEU L  54      21.695  22.754  51.243  1.00 35.96           N  
ATOM    402  CA  LEU L  54      22.067  21.368  51.173  1.00 33.82           C  
ATOM    403  CB  LEU L  54      22.644  20.840  52.499  1.00 38.22           C  
ATOM    404  CG  LEU L  54      23.205  19.406  52.432  1.00 41.56           C  
ATOM    405  CD1 LEU L  54      24.435  19.332  51.515  1.00 37.66           C  
ATOM    406  CD2 LEU L  54      23.484  18.851  53.838  1.00 41.79           C  
ATOM    407  C   LEU L  54      20.843  20.575  50.832  1.00 35.02           C  
ATOM    408  O   LEU L  54      19.807  20.694  51.485  1.00 35.86           O  
ATOM    409  N   GLN L  55      20.938  19.734  49.779  1.00 35.98           N  
ATOM    410  CA  GLN L  55      19.821  18.938  49.354  1.00 35.24           C  
ATOM    411  CB  GLN L  55      20.052  18.223  48.014  1.00 35.14           C  
ATOM    412  CG  GLN L  55      18.859  17.376  47.571  1.00 35.81           C  
ATOM    413  CD  GLN L  55      17.666  18.304  47.385  1.00 40.95           C  
ATOM    414  OE1 GLN L  55      17.789  19.398  46.835  1.00 40.69           O  
ATOM    415  NE2 GLN L  55      16.478  17.860  47.874  1.00 42.64           N  
ATOM    416  C   GLN L  55      19.572  17.906  50.401  1.00 36.54           C  
ATOM    417  O   GLN L  55      20.500  17.388  51.023  1.00 35.34           O  
ATOM    418  N   SER L  56      18.293  17.570  50.635  1.00 40.76           N  
ATOM    419  CA  SER L  56      18.045  16.657  51.706  1.00 43.84           C  
ATOM    420  CB  SER L  56      16.565  16.541  52.106  1.00 51.66           C  
ATOM    421  OG  SER L  56      15.789  16.112  51.001  1.00 57.66           O  
ATOM    422  C   SER L  56      18.608  15.311  51.377  1.00 39.59           C  
ATOM    423  O   SER L  56      18.591  14.870  50.229  1.00 40.62           O  
ATOM    424  N   GLY L  57      19.153  14.640  52.413  1.00 39.76           N  
ATOM    425  CA  GLY L  57      19.707  13.322  52.294  1.00 40.71           C  
ATOM    426  C   GLY L  57      21.195  13.406  52.098  1.00 41.50           C  
ATOM    427  O   GLY L  57      21.892  12.402  52.239  1.00 42.08           O  
ATOM    428  N   VAL L  58      21.731  14.602  51.771  1.00 37.76           N  
ATOM    429  CA  VAL L  58      23.149  14.721  51.540  1.00 33.89           C  
ATOM    430  CB  VAL L  58      23.498  15.805  50.559  1.00 33.46           C  
ATOM    431  CG1 VAL L  58      25.027  15.863  50.392  1.00 31.13           C  
ATOM    432  CG2 VAL L  58      22.738  15.532  49.247  1.00 33.21           C  
ATOM    433  C   VAL L  58      23.846  15.013  52.840  1.00 32.96           C  
ATOM    434  O   VAL L  58      23.323  15.734  53.689  1.00 35.48           O  
ATOM    435  N   PRO L  59      25.033  14.473  53.003  1.00 33.10           N  
ATOM    436  CA  PRO L  59      25.789  14.646  54.221  1.00 33.67           C  
ATOM    437  CD  PRO L  59      25.399  13.250  52.307  1.00 31.26           C  
ATOM    438  CB  PRO L  59      26.966  13.679  54.117  1.00 35.64           C  
ATOM    439  CG  PRO L  59      26.439  12.557  53.205  1.00 34.73           C  
ATOM    440  C   PRO L  59      26.203  16.074  54.408  1.00 32.47           C  
ATOM    441  O   PRO L  59      26.491  16.752  53.425  1.00 30.23           O  
ATOM    442  N   SER L  60      26.271  16.530  55.675  1.00 31.83           N  
ATOM    443  CA  SER L  60      26.560  17.892  56.036  1.00 31.36           C  
ATOM    444  CB  SER L  60      26.346  18.166  57.533  1.00 38.50           C  
ATOM    445  OG  SER L  60      26.649  19.522  57.820  1.00 45.54           O  
ATOM    446  C   SER L  60      27.986  18.235  55.726  1.00 31.66           C  
ATOM    447  O   SER L  60      28.364  19.405  55.762  1.00 33.09           O  
ATOM    448  N   ARG L  61      28.822  17.231  55.416  1.00 31.25           N  
ATOM    449  CA  ARG L  61      30.208  17.495  55.148  1.00 28.92           C  
ATOM    450  CB  ARG L  61      31.061  16.245  54.854  1.00 30.11           C  
ATOM    451  CG  ARG L  61      30.631  15.480  53.603  1.00 29.26           C  
ATOM    452  CD  ARG L  61      31.480  14.239  53.312  1.00 28.32           C  
ATOM    453  NE  ARG L  61      31.031  13.168  54.242  1.00 26.93           N  
ATOM    454  CZ  ARG L  61      30.698  11.932  53.767  1.00 29.93           C  
ATOM    455  NH1 ARG L  61      30.831  11.637  52.440  1.00 27.46           N1+
ATOM    456  NH2 ARG L  61      30.218  10.994  54.633  1.00 28.47           N  
ATOM    457  C   ARG L  61      30.287  18.369  53.937  1.00 27.47           C  
ATOM    458  O   ARG L  61      31.263  19.100  53.761  1.00 27.67           O  
ATOM    459  N   PHE L  62      29.284  18.271  53.038  1.00 27.42           N  
ATOM    460  CA  PHE L  62      29.267  19.081  51.851  1.00 28.80           C  
ATOM    461  CB  PHE L  62      28.399  18.504  50.716  1.00 27.52           C  
ATOM    462  CG  PHE L  62      29.059  17.302  50.139  1.00 27.77           C  
ATOM    463  CD1 PHE L  62      29.953  17.439  49.103  1.00 27.66           C  
ATOM    464  CD2 PHE L  62      28.784  16.041  50.620  1.00 29.92           C  
ATOM    465  CE1 PHE L  62      30.569  16.341  48.554  1.00 25.57           C  
ATOM    466  CE2 PHE L  62      29.398  14.938  50.076  1.00 30.94           C  
ATOM    467  CZ  PHE L  62      30.291  15.086  49.040  1.00 26.76           C  
ATOM    468  C   PHE L  62      28.675  20.424  52.167  1.00 30.37           C  
ATOM    469  O   PHE L  62      27.627  20.522  52.804  1.00 32.69           O  
ATOM    470  N   SER L  63      29.351  21.504  51.713  1.00 27.76           N  
ATOM    471  CA  SER L  63      28.875  22.848  51.913  1.00 31.84           C  
ATOM    472  CB  SER L  63      29.579  23.611  53.051  1.00 34.95           C  
ATOM    473  OG  SER L  63      29.262  23.053  54.314  1.00 36.47           O  
ATOM    474  C   SER L  63      29.206  23.631  50.682  1.00 32.61           C  
ATOM    475  O   SER L  63      30.147  23.302  49.960  1.00 33.83           O  
ATOM    476  N   GLY L  64      28.436  24.709  50.424  1.00 32.34           N  
ATOM    477  CA  GLY L  64      28.698  25.530  49.277  1.00 33.77           C  
ATOM    478  C   GLY L  64      28.661  26.961  49.718  1.00 34.35           C  
ATOM    479  O   GLY L  64      28.017  27.305  50.709  1.00 34.38           O  
ATOM    480  N   SER L  65      29.370  27.840  48.979  1.00 32.66           N  
ATOM    481  CA  SER L  65      29.375  29.231  49.328  1.00 36.89           C  
ATOM    482  CB  SER L  65      30.485  29.607  50.324  1.00 43.39           C  
ATOM    483  OG  SER L  65      31.759  29.409  49.729  1.00 45.75           O  
ATOM    484  C   SER L  65      29.612  30.027  48.080  1.00 37.76           C  
ATOM    485  O   SER L  65      29.946  29.476  47.031  1.00 37.21           O  
ATOM    486  N   GLY L  66      29.440  31.364  48.170  1.00 38.48           N  
ATOM    487  CA  GLY L  66      29.704  32.218  47.046  1.00 39.72           C  
ATOM    488  C   GLY L  66      28.437  32.799  46.502  1.00 43.48           C  
ATOM    489  O   GLY L  66      27.333  32.360  46.817  1.00 42.31           O  
ATOM    490  N   SER L  67      28.593  33.863  45.686  1.00 44.30           N  
ATOM    491  CA  SER L  67      27.499  34.517  45.035  1.00 48.70           C  
ATOM    492  CB  SER L  67      26.772  35.546  45.919  1.00 56.61           C  
ATOM    493  OG  SER L  67      27.642  36.623  46.227  1.00 62.27           O  
ATOM    494  C   SER L  67      28.092  35.260  43.882  1.00 52.86           C  
ATOM    495  O   SER L  67      29.304  35.464  43.816  1.00 57.52           O  
ATOM    496  N   GLY L  68      27.245  35.693  42.933  1.00 47.44           N  
ATOM    497  CA  GLY L  68      27.761  36.426  41.819  1.00 48.78           C  
ATOM    498  C   GLY L  68      28.490  35.492  40.899  1.00 45.99           C  
ATOM    499  O   GLY L  68      27.902  34.578  40.325  1.00 43.76           O  
ATOM    500  N   THR L  69      29.767  35.823  40.626  1.00 46.25           N  
ATOM    501  CA  THR L  69      30.650  35.096  39.753  1.00 44.71           C  
ATOM    502  CB  THR L  69      31.734  35.967  39.199  1.00 52.73           C  
ATOM    503  OG1 THR L  69      31.180  37.108  38.564  1.00 52.84           O  
ATOM    504  CG2 THR L  69      32.495  35.139  38.159  1.00 53.69           C  
ATOM    505  C   THR L  69      31.363  33.924  40.381  1.00 44.55           C  
ATOM    506  O   THR L  69      31.673  32.955  39.687  1.00 45.07           O  
ATOM    507  N   ASP L  70      31.707  33.988  41.687  1.00 42.18           N  
ATOM    508  CA  ASP L  70      32.586  32.969  42.212  1.00 43.72           C  
ATOM    509  CB  ASP L  70      33.863  33.541  42.844  1.00 51.64           C  
ATOM    510  CG  ASP L  70      34.708  34.105  41.714  1.00 65.36           C  
ATOM    511  OD1 ASP L  70      34.662  33.522  40.599  1.00 66.85           O  
ATOM    512  OD2 ASP L  70      35.402  35.130  41.948  1.00 71.60           O1-
ATOM    513  C   ASP L  70      31.923  32.114  43.249  1.00 41.90           C  
ATOM    514  O   ASP L  70      31.294  32.614  44.180  1.00 41.74           O  
ATOM    515  N   PHE L  71      32.085  30.777  43.117  1.00 37.11           N  
ATOM    516  CA  PHE L  71      31.454  29.874  44.040  1.00 35.14           C  
ATOM    517  CB  PHE L  71      30.224  29.177  43.438  1.00 32.86           C  
ATOM    518  CG  PHE L  71      29.237  30.236  43.092  1.00 34.41           C  
ATOM    519  CD1 PHE L  71      29.375  30.960  41.930  1.00 35.42           C  
ATOM    520  CD2 PHE L  71      28.174  30.504  43.923  1.00 35.61           C  
ATOM    521  CE1 PHE L  71      28.467  31.939  41.602  1.00 36.56           C  
ATOM    522  CE2 PHE L  71      27.263  31.482  43.600  1.00 36.66           C  
ATOM    523  CZ  PHE L  71      27.407  32.202  42.437  1.00 39.45           C  
ATOM    524  C   PHE L  71      32.420  28.790  44.409  1.00 36.39           C  
ATOM    525  O   PHE L  71      33.345  28.483  43.657  1.00 34.00           O  
ATOM    526  N   THR L  72      32.224  28.184  45.602  1.00 32.84           N  
ATOM    527  CA  THR L  72      33.101  27.134  46.027  0.73 31.46           C  
ATOM    528  CB  THR L  72      34.055  27.574  47.096  0.73 35.51           C  
ATOM    529  OG1 THR L  72      34.810  28.690  46.649  0.73 37.37           O  
ATOM    530  CG2 THR L  72      34.996  26.406  47.430  0.73 33.66           C  
ATOM    531  C   THR L  72      32.283  26.023  46.613  1.00 33.14           C  
ATOM    532  O   THR L  72      31.248  26.251  47.239  1.00 34.27           O  
ATOM    533  N   LEU L  73      32.741  24.774  46.393  1.00 28.09           N  
ATOM    534  CA  LEU L  73      32.154  23.604  46.980  1.00 27.26           C  
ATOM    535  CB  LEU L  73      31.914  22.483  45.954  1.00 23.96           C  
ATOM    536  CG  LEU L  73      31.325  21.200  46.565  1.00 25.62           C  
ATOM    537  CD1 LEU L  73      29.933  21.452  47.157  1.00 28.89           C  
ATOM    538  CD2 LEU L  73      31.347  20.038  45.558  1.00 27.54           C  
ATOM    539  C   LEU L  73      33.188  23.108  47.939  1.00 27.57           C  
ATOM    540  O   LEU L  73      34.344  22.923  47.558  1.00 26.56           O  
ATOM    541  N   THR L  74      32.813  22.898  49.216  1.00 25.94           N  
ATOM    542  CA  THR L  74      33.789  22.453  50.170  1.00 26.62           C  
ATOM    543  CB  THR L  74      33.928  23.378  51.342  1.00 31.55           C  
ATOM    544  OG1 THR L  74      34.303  24.676  50.906  1.00 33.97           O  
ATOM    545  CG2 THR L  74      34.982  22.810  52.307  1.00 31.03           C  
ATOM    546  C   THR L  74      33.354  21.142  50.726  1.00 28.78           C  
ATOM    547  O   THR L  74      32.196  20.965  51.101  1.00 29.21           O  
ATOM    548  N   ILE L  75      34.287  20.171  50.776  1.00 25.87           N  
ATOM    549  CA  ILE L  75      33.959  18.922  51.385  1.00 27.11           C  
ATOM    550  CB  ILE L  75      34.227  17.725  50.523  1.00 25.46           C  
ATOM    551  CG1 ILE L  75      33.535  17.866  49.156  1.00 29.89           C  
ATOM    552  CG2 ILE L  75      33.728  16.504  51.315  1.00 28.80           C  
ATOM    553  CD1 ILE L  75      33.994  16.838  48.119  1.00 30.94           C  
ATOM    554  C   ILE L  75      34.853  18.813  52.570  1.00 31.49           C  
ATOM    555  O   ILE L  75      36.073  18.720  52.438  1.00 32.92           O  
ATOM    556  N   SER L  76      34.266  18.858  53.775  1.00 30.29           N  
ATOM    557  CA  SER L  76      35.074  18.728  54.942  0.55 35.08           C  
ATOM    558  CB  SER L  76      34.418  19.320  56.196  0.55 35.53           C  
ATOM    559  OG  SER L  76      35.262  19.135  57.321  0.55 36.89           O  
ATOM    560  C   SER L  76      35.234  17.264  55.171  1.00 36.38           C  
ATOM    561  O   SER L  76      34.324  16.486  54.894  1.00 47.56           O  
ATOM    562  N   SER L  77      36.405  16.858  55.693  1.00 33.20           N  
ATOM    563  CA  SER L  77      36.687  15.492  56.032  0.88 32.30           C  
ATOM    564  CB  SER L  77      36.019  15.054  57.348  0.88 37.40           C  
ATOM    565  OG  SER L  77      36.327  13.697  57.628  0.88 47.39           O  
ATOM    566  C   SER L  77      36.253  14.553  54.944  1.00 29.92           C  
ATOM    567  O   SER L  77      35.282  13.816  55.112  1.00 30.89           O  
ATOM    568  N   LEU L  78      36.973  14.542  53.802  1.00 23.65           N  
ATOM    569  CA  LEU L  78      36.596  13.692  52.703  1.00 22.40           C  
ATOM    570  CB  LEU L  78      37.573  13.654  51.514  1.00 25.19           C  
ATOM    571  CG  LEU L  78      37.557  14.878  50.597  1.00 26.17           C  
ATOM    572  CD1 LEU L  78      38.441  14.634  49.372  1.00 27.61           C  
ATOM    573  CD2 LEU L  78      36.136  15.261  50.190  1.00 28.26           C  
ATOM    574  C   LEU L  78      36.528  12.273  53.149  1.00 24.38           C  
ATOM    575  O   LEU L  78      37.345  11.804  53.939  1.00 26.32           O  
ATOM    576  N   GLN L  79      35.521  11.553  52.616  1.00 23.35           N  
ATOM    577  CA  GLN L  79      35.335  10.166  52.923  1.00 25.72           C  
ATOM    578  CB  GLN L  79      33.918   9.842  53.420  1.00 27.83           C  
ATOM    579  CG  GLN L  79      33.577  10.544  54.735  1.00 30.24           C  
ATOM    580  CD  GLN L  79      34.584  10.093  55.784  1.00 37.94           C  
ATOM    581  OE1 GLN L  79      35.002  10.876  56.634  1.00 44.39           O  
ATOM    582  NE2 GLN L  79      34.983   8.794  55.732  1.00 33.88           N  
ATOM    583  C   GLN L  79      35.579   9.404  51.656  1.00 23.57           C  
ATOM    584  O   GLN L  79      35.591   9.970  50.564  1.00 24.95           O  
ATOM    585  N   PRO L  80      35.784   8.119  51.774  1.00 25.97           N  
ATOM    586  CA  PRO L  80      36.093   7.274  50.653  1.00 27.93           C  
ATOM    587  CD  PRO L  80      36.001   7.463  53.052  1.00 26.94           C  
ATOM    588  CB  PRO L  80      36.429   5.903  51.246  1.00 31.90           C  
ATOM    589  CG  PRO L  80      35.933   5.968  52.704  1.00 32.24           C  
ATOM    590  C   PRO L  80      35.009   7.270  49.620  1.00 30.21           C  
ATOM    591  O   PRO L  80      35.304   7.028  48.451  1.00 30.68           O  
ATOM    592  N   GLU L  81      33.755   7.527  50.024  1.00 28.31           N  
ATOM    593  CA  GLU L  81      32.616   7.543  49.149  1.00 29.17           C  
ATOM    594  CB  GLU L  81      31.293   7.777  49.901  1.00 31.72           C  
ATOM    595  CG  GLU L  81      30.948   6.724  50.956  1.00 37.10           C  
ATOM    596  CD  GLU L  81      31.581   7.126  52.283  1.00 49.36           C  
ATOM    597  OE1 GLU L  81      32.828   7.008  52.420  1.00 40.07           O  
ATOM    598  OE2 GLU L  81      30.815   7.558  53.187  1.00 55.26           O1-
ATOM    599  C   GLU L  81      32.743   8.706  48.210  1.00 28.27           C  
ATOM    600  O   GLU L  81      32.206   8.681  47.104  1.00 28.93           O  
ATOM    601  N   ASP L  82      33.424   9.769  48.676  1.00 23.66           N  
ATOM    602  CA  ASP L  82      33.559  11.060  48.052  1.00 21.31           C  
ATOM    603  CB  ASP L  82      34.195  12.102  48.992  1.00 20.38           C  
ATOM    604  CG  ASP L  82      33.210  12.388  50.117  1.00 26.02           C  
ATOM    605  OD1 ASP L  82      32.042  11.928  50.005  1.00 28.10           O  
ATOM    606  OD2 ASP L  82      33.610  13.063  51.105  1.00 24.70           O1-
ATOM    607  C   ASP L  82      34.356  11.068  46.777  1.00 22.35           C  
ATOM    608  O   ASP L  82      34.224  12.015  46.003  1.00 23.44           O  
ATOM    609  N   SER L  83      35.264  10.101  46.532  1.00 22.44           N  
ATOM    610  CA  SER L  83      35.998  10.187  45.295  1.00 23.04           C  
ATOM    611  CB  SER L  83      37.012   9.049  45.091  1.00 20.76           C  
ATOM    612  OG  SER L  83      38.048   9.136  46.058  1.00  0.00           O  
ATOM    613  C   SER L  83      35.004  10.112  44.182  1.00 24.69           C  
ATOM    614  O   SER L  83      34.217   9.170  44.105  1.00 25.00           O  
ATOM    615  N   ALA L  84      35.029  11.111  43.274  1.00 22.59           N  
ATOM    616  CA  ALA L  84      34.065  11.149  42.212  1.00 23.15           C  
ATOM    617  CB  ALA L  84      32.611  11.195  42.708  1.00 20.65           C  
ATOM    618  C   ALA L  84      34.307  12.411  41.445  1.00 22.51           C  
ATOM    619  O   ALA L  84      35.277  13.126  41.696  1.00 23.63           O  
ATOM    620  N   THR L  85      33.434  12.701  40.460  1.00 21.25           N  
ATOM    621  CA  THR L  85      33.569  13.911  39.703  1.00 20.08           C  
ATOM    622  CB  THR L  85      33.460  13.697  38.224  1.00 21.68           C  
ATOM    623  OG1 THR L  85      34.454  12.776  37.794  1.00 22.61           O  
ATOM    624  CG2 THR L  85      33.653  15.047  37.517  1.00 22.93           C  
ATOM    625  C   THR L  85      32.451  14.817  40.126  1.00 23.14           C  
ATOM    626  O   THR L  85      31.341  14.355  40.388  1.00 25.07           O  
ATOM    627  N   TYR L  86      32.725  16.138  40.216  1.00 21.43           N  
ATOM    628  CA  TYR L  86      31.732  17.076  40.670  1.00 22.03           C  
ATOM    629  CB  TYR L  86      32.134  17.803  41.967  1.00 22.33           C  
ATOM    630  CG  TYR L  86      32.180  16.783  43.053  1.00 23.45           C  
ATOM    631  CD1 TYR L  86      33.293  15.994  43.236  1.00 24.47           C  
ATOM    632  CD2 TYR L  86      31.101  16.616  43.889  1.00 20.12           C  
ATOM    633  CE1 TYR L  86      33.332  15.052  44.237  1.00 22.50           C  
ATOM    634  CE2 TYR L  86      31.134  15.676  44.892  1.00 20.52           C  
ATOM    635  CZ  TYR L  86      32.248  14.892  45.067  1.00 21.26           C  
ATOM    636  OH  TYR L  86      32.274  13.929  46.098  1.00 23.02           O  
ATOM    637  C   TYR L  86      31.520  18.117  39.611  1.00 26.29           C  
ATOM    638  O   TYR L  86      32.471  18.585  38.985  1.00 26.17           O  
ATOM    639  N   TYR L  87      30.242  18.498  39.385  1.00 24.14           N  
ATOM    640  CA  TYR L  87      29.914  19.457  38.365  1.00 26.98           C  
ATOM    641  CB  TYR L  87      29.027  18.891  37.238  1.00 27.11           C  
ATOM    642  CG  TYR L  87      29.715  17.795  36.492  1.00 27.20           C  
ATOM    643  CD1 TYR L  87      30.596  18.074  35.471  1.00 28.26           C  
ATOM    644  CD2 TYR L  87      29.460  16.480  36.805  1.00 29.17           C  
ATOM    645  CE1 TYR L  87      31.217  17.057  34.780  1.00 26.90           C  
ATOM    646  CE2 TYR L  87      30.078  15.460  36.120  1.00 27.19           C  
ATOM    647  CZ  TYR L  87      30.958  15.747  35.106  1.00 28.97           C  
ATOM    648  OH  TYR L  87      31.589  14.698  34.405  1.00 29.00           O  
ATOM    649  C   TYR L  87      29.096  20.558  38.974  1.00 27.53           C  
ATOM    650  O   TYR L  87      28.237  20.316  39.819  1.00 27.03           O  
ATOM    651  N   CYS L  88      29.361  21.815  38.559  1.00 27.63           N  
ATOM    652  CA  CYS L  88      28.547  22.922  38.974  1.00 27.70           C  
ATOM    653  CB  CYS L  88      29.354  24.193  39.375  1.00 30.18           C  
ATOM    654  SG  CYS L  88      30.549  24.764  38.119  1.00 37.69           S  
ATOM    655  C   CYS L  88      27.661  23.242  37.808  1.00 30.50           C  
ATOM    656  O   CYS L  88      27.958  22.878  36.672  1.00 29.37           O  
ATOM    657  N   GLN L  89      26.497  23.869  38.065  1.00 30.41           N  
ATOM    658  CA  GLN L  89      25.630  24.253  36.987  1.00 30.37           C  
ATOM    659  CB  GLN L  89      24.663  23.194  36.440  1.00 33.86           C  
ATOM    660  CG  GLN L  89      23.613  23.782  35.500  1.00 39.19           C  
ATOM    661  CD  GLN L  89      22.291  23.109  35.828  1.00 43.46           C  
ATOM    662  OE1 GLN L  89      22.253  22.010  36.374  1.00 41.52           O  
ATOM    663  NE2 GLN L  89      21.168  23.811  35.524  1.00 43.32           N  
ATOM    664  C   GLN L  89      24.881  25.478  37.405  1.00 30.97           C  
ATOM    665  O   GLN L  89      24.507  25.661  38.564  1.00 30.87           O  
ATOM    666  N   GLN L  90      24.678  26.388  36.444  1.00 32.46           N  
ATOM    667  CA  GLN L  90      23.993  27.598  36.766  1.00 31.88           C  
ATOM    668  CB  GLN L  90      24.608  28.836  36.086  1.00 34.40           C  
ATOM    669  CG  GLN L  90      24.620  28.780  34.555  1.00 37.45           C  
ATOM    670  CD  GLN L  90      23.291  29.285  34.014  1.00 41.43           C  
ATOM    671  OE1 GLN L  90      22.489  29.870  34.739  1.00 41.25           O  
ATOM    672  NE2 GLN L  90      23.057  29.066  32.691  1.00 40.28           N  
ATOM    673  C   GLN L  90      22.566  27.461  36.357  1.00 37.25           C  
ATOM    674  O   GLN L  90      22.239  26.802  35.371  1.00 34.72           O  
ATOM    675  N   SER L  91      21.583  27.732  37.251  1.00 27.78           N  
ATOM    676  CA  SER L  91      20.169  27.545  36.940  1.00 28.73           C  
ATOM    677  CB  SER L  91      19.353  27.123  38.175  1.00 29.84           C  
ATOM    678  OG  SER L  91      19.357  28.153  39.153  1.00 29.13           O  
ATOM    679  C   SER L  91      19.593  28.834  36.469  1.00 30.50           C  
ATOM    680  O   SER L  91      18.422  28.923  36.092  1.00 30.18           O  
ATOM    681  N   TYR L  92      20.436  29.871  36.495  1.00 30.04           N  
ATOM    682  CA  TYR L  92      20.008  31.222  36.332  1.00 31.33           C  
ATOM    683  CB  TYR L  92      21.197  32.196  36.424  1.00 31.53           C  
ATOM    684  CG  TYR L  92      20.659  33.580  36.326  1.00 32.14           C  
ATOM    685  CD1 TYR L  92      20.198  34.229  37.449  1.00 33.32           C  
ATOM    686  CD2 TYR L  92      20.612  34.228  35.114  1.00 33.44           C  
ATOM    687  CE1 TYR L  92      19.699  35.507  37.362  1.00 34.11           C  
ATOM    688  CE2 TYR L  92      20.112  35.506  35.019  1.00 33.38           C  
ATOM    689  CZ  TYR L  92      19.653  36.145  36.146  1.00 33.45           C  
ATOM    690  OH  TYR L  92      19.141  37.455  36.052  1.00 36.01           O  
ATOM    691  C   TYR L  92      19.335  31.440  35.018  1.00 32.15           C  
ATOM    692  O   TYR L  92      18.236  31.993  34.975  1.00 32.31           O  
ATOM    693  N   SER L  93      19.947  30.993  33.910  1.00 32.81           N  
ATOM    694  CA  SER L  93      19.347  31.286  32.646  1.00 34.02           C  
ATOM    695  CB  SER L  93      20.118  32.367  31.872  1.00 34.56           C  
ATOM    696  OG  SER L  93      19.491  32.622  30.625  1.00 46.98           O  
ATOM    697  C   SER L  93      19.372  30.049  31.818  1.00 34.66           C  
ATOM    698  O   SER L  93      20.052  29.076  32.136  1.00 34.35           O  
ATOM    699  N   THR L  94      18.591  30.058  30.725  1.00 34.07           N  
ATOM    700  CA  THR L  94      18.587  28.931  29.849  1.00 33.67           C  
ATOM    701  CB  THR L  94      17.210  28.472  29.475  1.00 34.21           C  
ATOM    702  OG1 THR L  94      16.534  29.489  28.749  1.00 31.88           O  
ATOM    703  CG2 THR L  94      16.444  28.148  30.767  1.00 29.20           C  
ATOM    704  C   THR L  94      19.266  29.394  28.606  1.00 33.26           C  
ATOM    705  O   THR L  94      19.102  30.547  28.203  1.00 34.07           O  
ATOM    706  N   PRO L  95      20.024  28.545  27.976  1.00 31.87           N  
ATOM    707  CA  PRO L  95      20.237  27.181  28.373  1.00 32.11           C  
ATOM    708  CD  PRO L  95      20.927  28.973  26.922  1.00 31.17           C  
ATOM    709  CB  PRO L  95      21.105  26.582  27.266  1.00 32.65           C  
ATOM    710  CG  PRO L  95      21.895  27.794  26.733  1.00 32.85           C  
ATOM    711  C   PRO L  95      20.927  27.085  29.697  1.00 32.11           C  
ATOM    712  O   PRO L  95      21.731  27.957  30.025  1.00 30.70           O  
ATOM    713  N   PHE L  96      20.621  26.027  30.473  1.00 30.96           N  
ATOM    714  CA  PHE L  96      21.300  25.835  31.717  1.00 30.71           C  
ATOM    715  CB  PHE L  96      20.697  24.732  32.598  1.00 30.80           C  
ATOM    716  CG  PHE L  96      19.238  24.982  32.651  1.00 32.17           C  
ATOM    717  CD1 PHE L  96      18.719  26.081  33.294  1.00 33.50           C  
ATOM    718  CD2 PHE L  96      18.389  24.082  32.058  1.00  0.00           C  
ATOM    719  CE1 PHE L  96      17.359  26.275  33.318  1.00  0.00           C  
ATOM    720  CE2 PHE L  96      17.031  24.270  32.080  1.00  0.00           C  
ATOM    721  CZ  PHE L  96      16.518  25.374  32.710  1.00  0.00           C  
ATOM    722  C   PHE L  96      22.624  25.326  31.291  1.00 30.10           C  
ATOM    723  O   PHE L  96      22.742  24.640  30.276  1.00 29.50           O  
ATOM    724  N   THR L  97      23.672  25.665  32.042  1.00 33.58           N  
ATOM    725  CA  THR L  97      24.964  25.220  31.606  1.00 34.29           C  
ATOM    726  CB  THR L  97      25.790  26.331  31.029  1.00 38.02           C  
ATOM    727  OG1 THR L  97      25.917  27.391  31.965  1.00 39.28           O  
ATOM    728  CG2 THR L  97      25.103  26.837  29.750  1.00 40.66           C  
ATOM    729  C   THR L  97      25.707  24.605  32.756  1.00 35.10           C  
ATOM    730  O   THR L  97      25.502  24.967  33.913  1.00 34.84           O  
ATOM    731  N   PHE L  98      26.615  23.652  32.443  1.00 31.18           N  
ATOM    732  CA  PHE L  98      27.360  22.931  33.442  1.00 29.43           C  
ATOM    733  CB  PHE L  98      27.452  21.414  33.200  1.00 28.80           C  
ATOM    734  CG  PHE L  98      26.123  20.765  33.076  1.00 29.84           C  
ATOM    735  CD1 PHE L  98      25.506  20.700  31.848  1.00 33.03           C  
ATOM    736  CD2 PHE L  98      25.511  20.202  34.171  1.00 29.47           C  
ATOM    737  CE1 PHE L  98      24.284  20.086  31.717  1.00 32.72           C  
ATOM    738  CE2 PHE L  98      24.291  19.587  34.043  1.00 28.94           C  
ATOM    739  CZ  PHE L  98      23.676  19.531  32.816  1.00 32.18           C  
ATOM    740  C   PHE L  98      28.807  23.303  33.310  1.00 29.65           C  
ATOM    741  O   PHE L  98      29.274  23.691  32.240  1.00 33.35           O  
ATOM    742  N   GLY L  99      29.559  23.177  34.422  1.00 28.15           N  
ATOM    743  CA  GLY L  99      30.982  23.362  34.377  1.00 28.40           C  
ATOM    744  C   GLY L  99      31.542  22.092  33.800  1.00 29.74           C  
ATOM    745  O   GLY L  99      30.830  21.102  33.640  1.00 27.81           O  
ATOM    746  N   PRO L 100      32.804  22.120  33.463  1.00 28.78           N  
ATOM    747  CA  PRO L 100      33.472  20.979  32.880  1.00 29.99           C  
ATOM    748  CD  PRO L 100      33.368  23.373  32.985  1.00 51.31           C  
ATOM    749  CB  PRO L 100      34.773  21.518  32.295  1.00 37.34           C  
ATOM    750  CG  PRO L 100      34.445  22.983  31.962  1.00 45.82           C  
ATOM    751  C   PRO L 100      33.686  19.820  33.809  1.00 29.02           C  
ATOM    752  O   PRO L 100      33.991  18.733  33.319  1.00 29.49           O  
ATOM    753  N   GLY L 101      33.596  20.025  35.137  1.00 27.77           N  
ATOM    754  CA  GLY L 101      33.736  18.932  36.059  1.00 26.86           C  
ATOM    755  C   GLY L 101      35.097  18.928  36.680  1.00 29.96           C  
ATOM    756  O   GLY L 101      36.091  19.323  36.070  1.00 30.49           O  
ATOM    757  N   THR L 102      35.155  18.472  37.948  1.00 26.61           N  
ATOM    758  CA  THR L 102      36.412  18.345  38.622  1.00 24.99           C  
ATOM    759  CB  THR L 102      36.599  19.341  39.736  1.00 24.99           C  
ATOM    760  OG1 THR L 102      37.960  19.378  40.117  1.00 30.01           O  
ATOM    761  CG2 THR L 102      35.747  18.954  40.952  1.00 24.78           C  
ATOM    762  C   THR L 102      36.465  16.951  39.167  1.00 24.40           C  
ATOM    763  O   THR L 102      35.527  16.483  39.811  1.00 24.64           O  
ATOM    764  N   LYS L 103      37.570  16.228  38.912  1.00 21.33           N  
ATOM    765  CA  LYS L 103      37.634  14.872  39.372  1.00 22.99           C  
ATOM    766  CB  LYS L 103      38.300  13.919  38.366  1.00 24.57           C  
ATOM    767  CG  LYS L 103      38.357  12.473  38.857  1.00 24.98           C  
ATOM    768  CD  LYS L 103      38.709  11.460  37.768  1.00 29.08           C  
ATOM    769  CE  LYS L 103      38.965  10.049  38.304  1.00 33.58           C  
ATOM    770  NZ  LYS L 103      37.733   9.508  38.922  1.00 35.36           N1+
ATOM    771  C   LYS L 103      38.436  14.833  40.633  1.00 22.53           C  
ATOM    772  O   LYS L 103      39.547  15.357  40.697  1.00 25.29           O  
ATOM    773  N   VAL L 104      37.875  14.204  41.685  1.00 20.37           N  
ATOM    774  CA  VAL L 104      38.577  14.094  42.932  1.00 18.60           C  
ATOM    775  CB  VAL L 104      37.671  14.269  44.119  1.00 21.70           C  
ATOM    776  CG1 VAL L 104      38.475  14.036  45.408  1.00 21.89           C  
ATOM    777  CG2 VAL L 104      37.026  15.663  44.034  1.00 22.63           C  
ATOM    778  C   VAL L 104      39.157  12.713  42.986  1.00 19.03           C  
ATOM    779  O   VAL L 104      38.424  11.725  43.041  1.00 20.39           O  
ATOM    780  N   ASP L 105      40.504  12.617  42.981  1.00 20.71           N  
ATOM    781  CA  ASP L 105      41.177  11.347  42.946  1.00 19.02           C  
ATOM    782  CB  ASP L 105      42.263  11.267  41.858  1.00 23.90           C  
ATOM    783  CG  ASP L 105      41.572  11.340  40.501  1.00 29.21           C  
ATOM    784  OD1 ASP L 105      40.314  11.293  40.475  1.00  0.00           O  
ATOM    785  OD2 ASP L 105      42.294  11.449  39.473  1.00  0.00           O1-
ATOM    786  C   ASP L 105      41.840  11.084  44.267  1.00 20.53           C  
ATOM    787  O   ASP L 105      41.924  11.961  45.124  1.00 22.64           O  
ATOM    788  N   ILE L 106      42.335   9.840  44.449  1.00 21.87           N  
ATOM    789  CA  ILE L 106      42.932   9.421  45.687  1.00 21.46           C  
ATOM    790  CB  ILE L 106      42.774   7.948  45.931  1.00 23.94           C  
ATOM    791  CG1 ILE L 106      41.280   7.591  46.006  1.00 25.81           C  
ATOM    792  CG2 ILE L 106      43.562   7.571  47.197  1.00 25.13           C  
ATOM    793  CD1 ILE L 106      41.010   6.090  45.939  1.00 31.32           C  
ATOM    794  C   ILE L 106      44.399   9.712  45.663  1.00 24.92           C  
ATOM    795  O   ILE L 106      45.115   9.332  44.737  1.00 24.96           O  
ATOM    796  N   ARG L 107      44.875  10.404  46.716  1.00 23.45           N  
ATOM    797  CA  ARG L 107      46.257  10.759  46.840  1.00 21.68           C  
ATOM    798  CB  ARG L 107      46.449  12.012  47.708  1.00 28.32           C  
ATOM    799  CG  ARG L 107      47.898  12.470  47.867  1.00 30.71           C  
ATOM    800  CD  ARG L 107      48.046  13.588  48.900  1.00 39.53           C  
ATOM    801  NE  ARG L 107      49.485  13.965  48.971  1.00  0.00           N  
ATOM    802  CZ  ARG L 107      49.975  14.940  48.151  1.00  0.00           C  
ATOM    803  NH1 ARG L 107      49.145  15.557  47.261  1.00  0.00           N1+
ATOM    804  NH2 ARG L 107      51.287  15.309  48.230  1.00  0.00           N  
ATOM    805  C   ARG L 107      46.949   9.603  47.550  1.00 24.78           C  
ATOM    806  O   ARG L 107      46.233   8.684  48.031  1.00 25.67           O  
ATOM    807  OXT ARG L 107      48.206   9.631  47.625  1.00  0.00           O1-
TER     808      ARG L 107 
ATOM    809  N   GLN H 108       8.931   5.795  45.722  1.00 69.11           N1+
ATOM    810  CA  GLN H 108       9.667   7.076  45.613  1.00 69.09           C  
ATOM    811  CB  GLN H 108      11.147   6.898  45.968  1.00 74.64           C  
ATOM    812  CG  GLN H 108      11.398   6.565  47.432  1.00 85.78           C  
ATOM    813  CD  GLN H 108      12.905   6.425  47.594  1.00 93.30           C  
ATOM    814  OE1 GLN H 108      13.505   5.459  47.132  1.00 95.50           O  
ATOM    815  NE2 GLN H 108      13.535   7.430  48.263  1.00  0.00           N  
ATOM    816  C   GLN H 108       9.637   7.583  44.218  1.00 61.10           C  
ATOM    817  O   GLN H 108       9.052   6.969  43.327  1.00 60.69           O  
ATOM    818  N   VAL H 109      10.279   8.742  44.001  1.00 54.87           N  
ATOM    819  CA  VAL H 109      10.324   9.288  42.684  1.00 49.18           C  
ATOM    820  CB  VAL H 109      10.803  10.710  42.652  1.00 46.03           C  
ATOM    821  CG1 VAL H 109      10.959  11.149  41.187  1.00 45.04           C  
ATOM    822  CG2 VAL H 109       9.823  11.576  43.463  1.00 50.59           C  
ATOM    823  C   VAL H 109      11.295   8.462  41.903  1.00 51.80           C  
ATOM    824  O   VAL H 109      12.397   8.179  42.368  1.00 49.00           O  
ATOM    825  N   GLN H 110      10.896   8.035  40.688  1.00 51.90           N  
ATOM    826  CA  GLN H 110      11.781   7.232  39.897  1.00 50.96           C  
ATOM    827  CB  GLN H 110      11.529   5.716  40.011  1.00 59.43           C  
ATOM    828  CG  GLN H 110      12.007   5.090  41.323  1.00 67.58           C  
ATOM    829  CD  GLN H 110      11.692   3.601  41.279  1.00 73.81           C  
ATOM    830  OE1 GLN H 110      10.535   3.196  41.376  1.00 78.62           O  
ATOM    831  NE2 GLN H 110      12.750   2.760  41.129  1.00 71.28           N  
ATOM    832  C   GLN H 110      11.615   7.572  38.452  1.00 49.39           C  
ATOM    833  O   GLN H 110      10.505   7.779  37.959  1.00 45.78           O  
ATOM    834  N   LEU H 111      12.753   7.647  37.738  1.00 42.62           N  
ATOM    835  CA  LEU H 111      12.749   7.855  36.322  1.00 39.11           C  
ATOM    836  CB  LEU H 111      13.523   9.116  35.895  1.00 39.22           C  
ATOM    837  CG  LEU H 111      12.910  10.432  36.408  1.00 44.70           C  
ATOM    838  CD1 LEU H 111      13.731  11.645  35.943  1.00 44.25           C  
ATOM    839  CD2 LEU H 111      11.430  10.547  36.012  1.00 45.65           C  
ATOM    840  C   LEU H 111      13.478   6.678  35.749  1.00 40.67           C  
ATOM    841  O   LEU H 111      14.622   6.420  36.123  1.00 40.48           O  
ATOM    842  N   VAL H 112      12.831   5.921  34.838  1.00 41.71           N  
ATOM    843  CA  VAL H 112      13.486   4.780  34.256  1.00 40.84           C  
ATOM    844  CB  VAL H 112      12.772   3.485  34.503  1.00 44.38           C  
ATOM    845  CG1 VAL H 112      13.513   2.365  33.754  1.00 42.25           C  
ATOM    846  CG2 VAL H 112      12.674   3.263  36.022  1.00 46.91           C  
ATOM    847  C   VAL H 112      13.527   4.988  32.775  1.00 39.19           C  
ATOM    848  O   VAL H 112      12.521   5.325  32.153  1.00 42.02           O  
ATOM    849  N   GLN H 113      14.706   4.760  32.166  1.00 36.34           N  
ATOM    850  CA  GLN H 113      14.876   5.010  30.764  1.00 35.49           C  
ATOM    851  CB  GLN H 113      16.124   5.856  30.454  1.00 32.18           C  
ATOM    852  CG  GLN H 113      16.056   7.255  31.076  1.00 34.30           C  
ATOM    853  CD  GLN H 113      17.334   8.015  30.753  1.00 34.01           C  
ATOM    854  OE1 GLN H 113      17.941   8.628  31.631  1.00 30.79           O  
ATOM    855  NE2 GLN H 113      17.750   7.990  29.460  1.00 34.03           N  
ATOM    856  C   GLN H 113      14.984   3.713  30.021  1.00 38.45           C  
ATOM    857  O   GLN H 113      15.222   2.654  30.602  1.00 39.52           O  
ATOM    858  N   SER H 114      14.793   3.787  28.688  1.00 35.61           N  
ATOM    859  CA  SER H 114      14.829   2.642  27.824  1.00 36.19           C  
ATOM    860  CB  SER H 114      14.300   2.940  26.408  1.00 39.50           C  
ATOM    861  OG  SER H 114      15.046   3.991  25.813  1.00 38.40           O  
ATOM    862  C   SER H 114      16.239   2.140  27.728  1.00 35.78           C  
ATOM    863  O   SER H 114      17.182   2.795  28.169  1.00 32.59           O  
ATOM    864  N   GLY H 115      16.404   0.939  27.136  1.00 36.93           N  
ATOM    865  CA  GLY H 115      17.669   0.255  27.092  1.00 34.88           C  
ATOM    866  C   GLY H 115      18.592   0.851  26.077  1.00 34.91           C  
ATOM    867  O   GLY H 115      18.210   1.689  25.262  1.00 37.69           O  
ATOM    868  N   ALA H 116      19.857   0.376  26.106  1.00 33.18           N  
ATOM    869  CA  ALA H 116      20.913   0.856  25.258  1.00 33.63           C  
ATOM    870  CB  ALA H 116      22.277   0.203  25.539  1.00 33.23           C  
ATOM    871  C   ALA H 116      20.571   0.580  23.832  1.00 36.54           C  
ATOM    872  O   ALA H 116      19.887  -0.394  23.516  1.00 38.90           O  
ATOM    873  N   GLU H 117      21.048   1.463  22.930  1.00 32.81           N  
ATOM    874  CA  GLU H 117      20.729   1.336  21.538  1.00 35.98           C  
ATOM    875  CB  GLU H 117      19.873   2.508  21.030  1.00 40.21           C  
ATOM    876  CG  GLU H 117      18.532   2.660  21.750  1.00 45.61           C  
ATOM    877  CD  GLU H 117      17.550   1.659  21.164  1.00 53.87           C  
ATOM    878  OE1 GLU H 117      17.934   0.948  20.198  1.00 52.02           O  
ATOM    879  OE2 GLU H 117      16.398   1.599  21.670  1.00 55.62           O1-
ATOM    880  C   GLU H 117      21.996   1.378  20.740  1.00 34.46           C  
ATOM    881  O   GLU H 117      22.925   2.118  21.061  1.00 33.44           O  
ATOM    882  N   VAL H 118      22.063   0.550  19.677  1.00 35.59           N  
ATOM    883  CA  VAL H 118      23.163   0.581  18.754  1.00 32.46           C  
ATOM    884  CB  VAL H 118      23.891  -0.726  18.645  1.00 33.37           C  
ATOM    885  CG1 VAL H 118      24.983  -0.598  17.567  1.00 33.57           C  
ATOM    886  CG2 VAL H 118      24.430  -1.098  20.038  1.00 31.78           C  
ATOM    887  C   VAL H 118      22.533   0.862  17.427  1.00 32.55           C  
ATOM    888  O   VAL H 118      21.659   0.116  16.984  1.00 34.14           O  
ATOM    889  N   LYS H 119      22.958   1.946  16.744  1.00 33.73           N  
ATOM    890  CA  LYS H 119      22.283   2.289  15.524  1.00 34.66           C  
ATOM    891  CB  LYS H 119      21.327   3.482  15.696  1.00 37.88           C  
ATOM    892  CG  LYS H 119      20.304   3.286  16.823  1.00 43.64           C  
ATOM    893  CD  LYS H 119      19.379   2.078  16.651  1.00 44.35           C  
ATOM    894  CE  LYS H 119      18.080   2.407  15.912  1.00 49.75           C  
ATOM    895  NZ  LYS H 119      17.229   1.200  15.797  1.00 52.07           N1+
ATOM    896  C   LYS H 119      23.285   2.680  14.480  1.00 35.07           C  
ATOM    897  O   LYS H 119      24.463   2.888  14.768  1.00 36.25           O  
ATOM    898  N   LYS H 120      22.817   2.767  13.217  1.00 37.28           N  
ATOM    899  CA  LYS H 120      23.632   3.173  12.106  1.00 37.57           C  
ATOM    900  CB  LYS H 120      23.312   2.447  10.788  1.00 43.49           C  
ATOM    901  CG  LYS H 120      23.529   0.936  10.799  1.00 48.78           C  
ATOM    902  CD  LYS H 120      22.943   0.269   9.555  1.00 52.49           C  
ATOM    903  CE  LYS H 120      23.108  -1.250   9.510  1.00 55.20           C  
ATOM    904  NZ  LYS H 120      22.454  -1.787   8.297  1.00 60.21           N1+
ATOM    905  C   LYS H 120      23.296   4.605  11.838  1.00 36.72           C  
ATOM    906  O   LYS H 120      22.226   5.083  12.213  1.00 40.45           O  
ATOM    907  N   PRO H 121      24.183   5.311  11.193  1.00 38.57           N  
ATOM    908  CA  PRO H 121      23.901   6.687  10.909  1.00 40.30           C  
ATOM    909  CD  PRO H 121      25.608   5.063  11.339  1.00 40.69           C  
ATOM    910  CB  PRO H 121      25.219   7.294  10.436  1.00 42.52           C  
ATOM    911  CG  PRO H 121      26.282   6.435  11.147  1.00 41.47           C  
ATOM    912  C   PRO H 121      22.791   6.802   9.917  1.00 45.45           C  
ATOM    913  O   PRO H 121      22.708   5.971   9.014  1.00 44.30           O  
ATOM    914  N   GLY H 122      21.928   7.824  10.071  1.00 44.08           N  
ATOM    915  CA  GLY H 122      20.861   8.047   9.141  1.00 47.10           C  
ATOM    916  C   GLY H 122      19.594   7.444   9.661  1.00 45.77           C  
ATOM    917  O   GLY H 122      18.513   7.764   9.168  1.00 46.45           O  
ATOM    918  N   GLU H 123      19.672   6.552  10.667  1.00 42.64           N  
ATOM    919  CA  GLU H 123      18.437   5.985  11.126  1.00 42.86           C  
ATOM    920  CB  GLU H 123      18.511   4.494  11.512  1.00 44.44           C  
ATOM    921  CG  GLU H 123      19.608   4.094  12.493  1.00 47.77           C  
ATOM    922  CD  GLU H 123      19.673   2.573  12.429  1.00 52.95           C  
ATOM    923  OE1 GLU H 123      19.364   2.023  11.338  1.00 61.13           O  
ATOM    924  OE2 GLU H 123      20.034   1.942  13.457  1.00 50.12           O1-
ATOM    925  C   GLU H 123      17.837   6.817  12.217  1.00 45.31           C  
ATOM    926  O   GLU H 123      18.505   7.648  12.831  1.00 43.74           O  
ATOM    927  N   SER H 124      16.514   6.646  12.432  1.00 46.85           N  
ATOM    928  CA  SER H 124      15.783   7.394  13.417  0.84 44.88           C  
ATOM    929  CB  SER H 124      14.285   7.526  13.093  0.84 46.05           C  
ATOM    930  OG  SER H 124      14.100   8.222  11.869  0.84 50.79           O  
ATOM    931  C   SER H 124      15.869   6.690  14.734  1.00 42.68           C  
ATOM    932  O   SER H 124      16.143   5.492  14.794  1.00 41.06           O  
ATOM    933  N   LEU H 125      15.638   7.433  15.836  1.00 40.99           N  
ATOM    934  CA  LEU H 125      15.696   6.830  17.136  1.00 37.84           C  
ATOM    935  CB  LEU H 125      17.118   6.835  17.730  1.00 37.17           C  
ATOM    936  CG  LEU H 125      17.223   6.236  19.145  1.00 38.20           C  
ATOM    937  CD1 LEU H 125      16.816   4.753  19.172  1.00 41.42           C  
ATOM    938  CD2 LEU H 125      18.619   6.477  19.742  1.00 35.16           C  
ATOM    939  C   LEU H 125      14.824   7.606  18.071  1.00 42.39           C  
ATOM    940  O   LEU H 125      14.785   8.835  18.027  1.00 44.42           O  
ATOM    941  N   LYS H 126      14.081   6.888  18.938  1.00 39.75           N  
ATOM    942  CA  LYS H 126      13.283   7.526  19.940  1.00 40.93           C  
ATOM    943  CB  LYS H 126      11.771   7.377  19.706  1.00 41.07           C  
ATOM    944  CG  LYS H 126      10.917   8.279  20.599  1.00 45.49           C  
ATOM    945  CD  LYS H 126       9.459   8.375  20.146  1.00 48.15           C  
ATOM    946  CE  LYS H 126       8.650   9.426  20.910  1.00 55.07           C  
ATOM    947  NZ  LYS H 126       7.263   9.473  20.394  1.00 56.11           N1+
ATOM    948  C   LYS H 126      13.599   6.811  21.217  1.00 42.85           C  
ATOM    949  O   LYS H 126      13.485   5.588  21.287  1.00 45.47           O  
ATOM    950  N   ILE H 127      14.001   7.558  22.265  1.00 37.94           N  
ATOM    951  CA  ILE H 127      14.338   6.961  23.530  1.00 36.29           C  
ATOM    952  CB  ILE H 127      15.727   7.292  24.003  1.00 36.75           C  
ATOM    953  CG1 ILE H 127      15.889   8.805  24.230  1.00 36.03           C  
ATOM    954  CG2 ILE H 127      16.726   6.706  22.990  1.00 34.64           C  
ATOM    955  CD1 ILE H 127      17.175   9.170  24.970  1.00 37.81           C  
ATOM    956  C   ILE H 127      13.359   7.497  24.531  1.00 40.02           C  
ATOM    957  O   ILE H 127      12.809   8.582  24.342  1.00 38.00           O  
ATOM    958  N   SER H 128      13.098   6.740  25.621  1.00 39.30           N  
ATOM    959  CA  SER H 128      12.048   7.149  26.511  1.00 39.58           C  
ATOM    960  CB  SER H 128      10.844   6.191  26.464  1.00 42.76           C  
ATOM    961  OG  SER H 128      11.250   4.893  26.872  1.00 44.58           O  
ATOM    962  C   SER H 128      12.501   7.215  27.941  1.00 37.61           C  
ATOM    963  O   SER H 128      13.529   6.657  28.325  1.00 35.46           O  
ATOM    964  N   CYS H 129      11.718   7.957  28.759  1.00 40.51           N  
ATOM    965  CA  CYS H 129      11.949   8.125  30.167  1.00 40.58           C  
ATOM    966  CB  CYS H 129      12.578   9.496  30.489  1.00 36.13           C  
ATOM    967  SG  CYS H 129      12.894   9.773  32.256  1.00 45.69           S  
ATOM    968  C   CYS H 129      10.603   8.060  30.835  1.00 43.41           C  
ATOM    969  O   CYS H 129       9.742   8.900  30.582  1.00 43.66           O  
ATOM    970  N   LYS H 130      10.390   7.061  31.721  1.00 41.11           N  
ATOM    971  CA  LYS H 130       9.122   6.871  32.380  1.00 47.06           C  
ATOM    972  CB  LYS H 130       8.701   5.390  32.419  1.00 54.88           C  
ATOM    973  CG  LYS H 130       7.373   5.120  33.129  1.00 63.14           C  
ATOM    974  CD  LYS H 130       6.144   5.638  32.384  1.00 68.56           C  
ATOM    975  CE  LYS H 130       5.595   4.646  31.360  1.00 74.63           C  
ATOM    976  NZ  LYS H 130       4.908   3.532  32.048  1.00 73.45           N1+
ATOM    977  C   LYS H 130       9.248   7.325  33.800  1.00 44.19           C  
ATOM    978  O   LYS H 130      10.178   6.947  34.508  1.00 42.12           O  
ATOM    979  N   VAL H 131       8.283   8.138  34.266  1.00 44.91           N  
ATOM    980  CA  VAL H 131       8.358   8.666  35.595  1.00 44.28           C  
ATOM    981  CB  VAL H 131       7.994  10.114  35.652  1.00  0.00           C  
ATOM    982  CG1 VAL H 131       8.851  10.854  34.612  1.00  0.00           C  
ATOM    983  CG2 VAL H 131       6.474  10.255  35.468  1.00  0.00           C  
ATOM    984  C   VAL H 131       7.342   7.955  36.426  1.00 48.43           C  
ATOM    985  O   VAL H 131       6.287   7.561  35.931  1.00 51.20           O  
ATOM    986  N   SER H 132       7.659   7.747  37.720  1.00 48.01           N  
ATOM    987  CA  SER H 132       6.717   7.095  38.579  1.00 52.07           C  
ATOM    988  CB  SER H 132       6.868   5.565  38.580  1.00 53.62           C  
ATOM    989  OG  SER H 132       8.170   5.208  39.017  1.00 51.35           O  
ATOM    990  C   SER H 132       6.945   7.580  39.975  1.00 52.04           C  
ATOM    991  O   SER H 132       8.025   8.062  40.314  1.00 50.70           O  
ATOM    992  N   GLY H 133       5.874   7.593  40.794  1.00 27.08           N  
ATOM    993  CA  GLY H 133       6.015   8.005  42.162  1.00 26.66           C  
ATOM    994  C   GLY H 133       5.588   9.430  42.396  1.00 25.24           C  
ATOM    995  O   GLY H 133       5.426   9.828  43.549  1.00 27.14           O  
ATOM    996  N   TYR H 134       5.389  10.253  41.345  1.00 21.90           N  
ATOM    997  CA  TYR H 134       5.038  11.621  41.628  1.00 21.05           C  
ATOM    998  CB  TYR H 134       6.262  12.544  41.714  1.00 21.06           C  
ATOM    999  CG  TYR H 134       6.911  12.593  40.375  1.00 21.13           C  
ATOM   1000  CD1 TYR H 134       6.525  13.538  39.458  1.00 22.50           C  
ATOM   1001  CD2 TYR H 134       7.911  11.707  40.043  1.00 19.93           C  
ATOM   1002  CE1 TYR H 134       7.122  13.595  38.223  1.00 23.75           C  
ATOM   1003  CE2 TYR H 134       8.512  11.762  38.806  1.00 21.67           C  
ATOM   1004  CZ  TYR H 134       8.118  12.709  37.893  1.00 23.02           C  
ATOM   1005  OH  TYR H 134       8.724  12.780  36.620  1.00 23.37           O  
ATOM   1006  C   TYR H 134       4.124  12.144  40.558  1.00 22.95           C  
ATOM   1007  O   TYR H 134       3.734  11.420  39.646  1.00 23.63           O  
ATOM   1008  N   ASN H 135       3.743  13.437  40.669  1.00 24.09           N  
ATOM   1009  CA  ASN H 135       2.852  14.063  39.729  1.00 24.08           C  
ATOM   1010  CB  ASN H 135       2.205  15.337  40.307  1.00 29.84           C  
ATOM   1011  CG  ASN H 135       1.045  15.759  39.418  1.00 34.29           C  
ATOM   1012  OD1 ASN H 135       0.867  15.243  38.315  1.00 35.92           O  
ATOM   1013  ND2 ASN H 135       0.230  16.728  39.911  1.00 39.55           N  
ATOM   1014  C   ASN H 135       3.663  14.465  38.532  1.00 22.17           C  
ATOM   1015  O   ASN H 135       4.389  15.456  38.560  1.00 22.99           O  
ATOM   1016  N   PHE H 136       3.514  13.699  37.434  1.00 22.05           N  
ATOM   1017  CA  PHE H 136       4.255  13.847  36.211  1.00 21.30           C  
ATOM   1018  CB  PHE H 136       3.935  12.708  35.220  1.00 21.10           C  
ATOM   1019  CG  PHE H 136       4.723  12.899  33.974  1.00 19.54           C  
ATOM   1020  CD1 PHE H 136       6.090  12.763  33.978  1.00 21.14           C  
ATOM   1021  CD2 PHE H 136       4.087  13.184  32.788  1.00 20.63           C  
ATOM   1022  CE1 PHE H 136       6.820  12.931  32.826  1.00 22.22           C  
ATOM   1023  CE2 PHE H 136       4.810  13.353  31.631  1.00 19.78           C  
ATOM   1024  CZ  PHE H 136       6.179  13.230  31.649  1.00 22.02           C  
ATOM   1025  C   PHE H 136       3.978  15.168  35.554  1.00 21.26           C  
ATOM   1026  O   PHE H 136       4.887  15.819  35.041  1.00 21.80           O  
ATOM   1027  N   ALA H 137       2.707  15.603  35.544  1.00 21.86           N  
ATOM   1028  CA  ALA H 137       2.314  16.818  34.883  1.00 22.78           C  
ATOM   1029  CB  ALA H 137       0.793  17.050  34.938  1.00 26.20           C  
ATOM   1030  C   ALA H 137       2.962  18.014  35.519  1.00 21.74           C  
ATOM   1031  O   ALA H 137       3.312  18.978  34.840  1.00 22.13           O  
ATOM   1032  N   SER H 138       3.103  17.995  36.854  1.00 21.77           N  
ATOM   1033  CA  SER H 138       3.571  19.132  37.594  1.00 23.47           C  
ATOM   1034  CB  SER H 138       3.310  18.994  39.104  1.00 28.38           C  
ATOM   1035  OG  SER H 138       3.976  17.849  39.614  1.00 40.88           O  
ATOM   1036  C   SER H 138       5.024  19.444  37.399  1.00 22.14           C  
ATOM   1037  O   SER H 138       5.410  20.600  37.557  1.00 21.56           O  
ATOM   1038  N   GLU H 139       5.877  18.455  37.067  1.00 21.22           N  
ATOM   1039  CA  GLU H 139       7.273  18.771  36.995  1.00 19.45           C  
ATOM   1040  CB  GLU H 139       8.177  17.895  37.884  1.00 19.90           C  
ATOM   1041  CG  GLU H 139       7.920  16.391  37.754  1.00 19.83           C  
ATOM   1042  CD  GLU H 139       8.383  15.897  36.392  1.00  0.00           C  
ATOM   1043  OE1 GLU H 139       9.584  16.087  36.060  1.00  0.00           O  
ATOM   1044  OE2 GLU H 139       7.534  15.318  35.662  1.00  0.00           O1-
ATOM   1045  C   GLU H 139       7.755  18.663  35.603  1.00 17.84           C  
ATOM   1046  O   GLU H 139       7.255  17.959  34.734  1.00 18.89           O  
ATOM   1047  N   TRP H 140       8.799  19.420  35.362  1.00 42.59           N  
ATOM   1048  CA  TRP H 140       9.379  19.527  34.049  1.00 39.13           C  
ATOM   1049  CB  TRP H 140      10.119  20.854  33.813  1.00 38.53           C  
ATOM   1050  CG  TRP H 140       9.267  22.082  33.988  1.00 41.66           C  
ATOM   1051  CD2 TRP H 140       9.446  23.321  33.283  1.00 45.39           C  
ATOM   1052  CD1 TRP H 140       8.195  22.255  34.809  1.00 45.40           C  
ATOM   1053  NE1 TRP H 140       7.685  23.521  34.657  1.00 48.93           N  
ATOM   1054  CE2 TRP H 140       8.446  24.190  33.723  1.00 50.04           C  
ATOM   1055  CE3 TRP H 140      10.363  23.700  32.345  1.00 48.67           C  
ATOM   1056  CZ2 TRP H 140       8.344  25.457  33.227  1.00 53.11           C  
ATOM   1057  CZ3 TRP H 140      10.263  24.983  31.853  1.00 51.67           C  
ATOM   1058  CH2 TRP H 140       9.272  25.843  32.285  1.00 50.90           C  
ATOM   1059  C   TRP H 140      10.407  18.441  33.930  1.00 40.04           C  
ATOM   1060  O   TRP H 140      10.905  17.943  34.939  1.00 38.00           O  
ATOM   1061  N   ILE H 141      10.731  18.026  32.685  1.00 38.13           N  
ATOM   1062  CA  ILE H 141      11.712  16.997  32.463  1.00 37.15           C  
ATOM   1063  CB  ILE H 141      11.161  15.805  31.734  1.00 37.86           C  
ATOM   1064  CG1 ILE H 141      10.081  15.101  32.571  1.00 40.43           C  
ATOM   1065  CG2 ILE H 141      12.342  14.897  31.358  1.00 37.77           C  
ATOM   1066  CD1 ILE H 141      10.618  14.487  33.863  1.00 42.19           C  
ATOM   1067  C   ILE H 141      12.784  17.561  31.580  1.00 38.08           C  
ATOM   1068  O   ILE H 141      12.493  18.160  30.548  1.00 40.09           O  
ATOM   1069  N   GLY H 142      14.068  17.379  31.957  1.00 34.55           N  
ATOM   1070  CA  GLY H 142      15.132  17.882  31.132  1.00 33.61           C  
ATOM   1071  C   GLY H 142      15.894  16.710  30.590  1.00 37.95           C  
ATOM   1072  O   GLY H 142      15.841  15.610  31.140  1.00 33.90           O  
ATOM   1073  N   TRP H 143      16.620  16.922  29.471  1.00 33.93           N  
ATOM   1074  CA  TRP H 143      17.430  15.883  28.898  1.00 33.30           C  
ATOM   1075  CB  TRP H 143      17.031  15.510  27.459  1.00 34.89           C  
ATOM   1076  CG  TRP H 143      15.696  14.805  27.367  1.00 35.26           C  
ATOM   1077  CD2 TRP H 143      15.537  13.386  27.517  1.00 33.29           C  
ATOM   1078  CD1 TRP H 143      14.448  15.315  27.155  1.00 39.16           C  
ATOM   1079  NE1 TRP H 143      13.519  14.301  27.165  1.00 39.57           N  
ATOM   1080  CE2 TRP H 143      14.175  13.108  27.387  1.00 37.83           C  
ATOM   1081  CE3 TRP H 143      16.452  12.396  27.744  1.00 34.73           C  
ATOM   1082  CZ2 TRP H 143      13.707  11.829  27.486  1.00 37.11           C  
ATOM   1083  CZ3 TRP H 143      15.976  11.109  27.842  1.00 35.90           C  
ATOM   1084  CH2 TRP H 143      14.630  10.832  27.717  1.00 35.11           C  
ATOM   1085  C   TRP H 143      18.844  16.381  28.881  1.00 34.55           C  
ATOM   1086  O   TRP H 143      19.099  17.544  28.571  1.00 34.86           O  
ATOM   1087  N   VAL H 144      19.805  15.499  29.233  1.00 30.89           N  
ATOM   1088  CA  VAL H 144      21.187  15.891  29.289  1.00 30.19           C  
ATOM   1089  CB  VAL H 144      21.727  15.920  30.688  1.00 29.90           C  
ATOM   1090  CG1 VAL H 144      23.220  16.277  30.626  1.00 28.80           C  
ATOM   1091  CG2 VAL H 144      20.881  16.898  31.522  1.00 30.37           C  
ATOM   1092  C   VAL H 144      22.010  14.895  28.524  1.00 31.17           C  
ATOM   1093  O   VAL H 144      21.740  13.695  28.553  1.00 30.76           O  
ATOM   1094  N   ARG H 145      23.062  15.379  27.829  1.00 30.21           N  
ATOM   1095  CA  ARG H 145      23.886  14.509  27.033  1.00 28.78           C  
ATOM   1096  CB  ARG H 145      24.032  14.981  25.574  1.00 28.99           C  
ATOM   1097  CG  ARG H 145      24.908  14.068  24.713  1.00 31.75           C  
ATOM   1098  CD  ARG H 145      24.975  14.497  23.245  1.00 34.96           C  
ATOM   1099  NE  ARG H 145      25.749  15.767  23.179  1.00 36.08           N  
ATOM   1100  CZ  ARG H 145      25.887  16.415  21.987  1.00 43.42           C  
ATOM   1101  NH1 ARG H 145      25.293  15.909  20.867  1.00 40.19           N1+
ATOM   1102  NH2 ARG H 145      26.622  17.563  21.915  1.00 43.16           N  
ATOM   1103  C   ARG H 145      25.261  14.451  27.615  1.00 29.99           C  
ATOM   1104  O   ARG H 145      25.810  15.459  28.056  1.00 32.47           O  
ATOM   1105  N   GLN H 146      25.846  13.236  27.654  1.00 27.22           N  
ATOM   1106  CA  GLN H 146      27.187  13.087  28.142  1.00 27.30           C  
ATOM   1107  CB  GLN H 146      27.257  12.382  29.509  1.00 26.12           C  
ATOM   1108  CG  GLN H 146      28.673  12.275  30.078  1.00 26.71           C  
ATOM   1109  CD  GLN H 146      28.582  11.624  31.451  1.00 27.56           C  
ATOM   1110  OE1 GLN H 146      28.151  10.481  31.591  1.00 28.08           O  
ATOM   1111  NE2 GLN H 146      28.992  12.386  32.500  1.00 27.44           N  
ATOM   1112  C   GLN H 146      27.925  12.246  27.147  1.00 26.89           C  
ATOM   1113  O   GLN H 146      27.691  11.044  27.042  1.00 25.18           O  
ATOM   1114  N   MET H 147      28.853  12.865  26.393  1.00 30.02           N  
ATOM   1115  CA  MET H 147      29.606  12.139  25.411  1.00 32.30           C  
ATOM   1116  CB  MET H 147      30.275  13.039  24.356  1.00 35.91           C  
ATOM   1117  CG  MET H 147      29.257  13.747  23.457  1.00 39.92           C  
ATOM   1118  SD  MET H 147      29.971  14.832  22.185  1.00 50.25           S  
ATOM   1119  CE  MET H 147      30.425  16.158  23.341  1.00 50.05           C  
ATOM   1120  C   MET H 147      30.661  11.365  26.132  1.00 33.55           C  
ATOM   1121  O   MET H 147      30.969  11.642  27.290  1.00 33.91           O  
ATOM   1122  N   PRO H 148      31.225  10.386  25.485  1.00 35.28           N  
ATOM   1123  CA  PRO H 148      32.189   9.582  26.172  1.00 38.52           C  
ATOM   1124  CD  PRO H 148      30.522   9.633  24.458  1.00 38.63           C  
ATOM   1125  CB  PRO H 148      32.478   8.404  25.247  1.00 40.65           C  
ATOM   1126  CG  PRO H 148      31.144   8.224  24.494  1.00 39.41           C  
ATOM   1127  C   PRO H 148      33.378  10.364  26.623  1.00 36.06           C  
ATOM   1128  O   PRO H 148      33.991  11.059  25.814  1.00 36.82           O  
ATOM   1129  N   GLY H 149      33.717  10.247  27.921  1.00 36.60           N  
ATOM   1130  CA  GLY H 149      34.862  10.901  28.481  1.00 36.40           C  
ATOM   1131  C   GLY H 149      34.609  12.373  28.575  1.00 41.11           C  
ATOM   1132  O   GLY H 149      35.550  13.162  28.644  1.00 40.60           O  
ATOM   1133  N   LYS H 150      33.332  12.797  28.598  1.00 34.99           N  
ATOM   1134  CA  LYS H 150      33.114  14.212  28.627  1.00 34.79           C  
ATOM   1135  CB  LYS H 150      32.629  14.751  27.277  1.00 36.78           C  
ATOM   1136  CG  LYS H 150      33.769  14.630  26.266  1.00 43.90           C  
ATOM   1137  CD  LYS H 150      33.377  14.713  24.797  1.00 49.51           C  
ATOM   1138  CE  LYS H 150      34.591  14.520  23.888  1.00 58.72           C  
ATOM   1139  NZ  LYS H 150      34.156  14.323  22.492  1.00 63.12           N1+
ATOM   1140  C   LYS H 150      32.148  14.566  29.713  1.00 33.90           C  
ATOM   1141  O   LYS H 150      31.692  13.708  30.468  1.00 32.57           O  
ATOM   1142  N   GLY H 151      31.841  15.875  29.831  1.00 32.69           N  
ATOM   1143  CA  GLY H 151      31.005  16.375  30.885  1.00 33.13           C  
ATOM   1144  C   GLY H 151      29.565  16.336  30.477  1.00 36.63           C  
ATOM   1145  O   GLY H 151      29.199  15.737  29.466  1.00 34.13           O  
ATOM   1146  N   LEU H 152      28.711  17.005  31.283  1.00 33.07           N  
ATOM   1147  CA  LEU H 152      27.286  17.007  31.084  1.00 30.21           C  
ATOM   1148  CB  LEU H 152      26.517  17.091  32.412  1.00 28.51           C  
ATOM   1149  CG  LEU H 152      26.798  15.913  33.362  1.00 28.16           C  
ATOM   1150  CD1 LEU H 152      26.004  16.059  34.668  1.00 28.38           C  
ATOM   1151  CD2 LEU H 152      26.563  14.561  32.667  1.00 30.15           C  
ATOM   1152  C   LEU H 152      26.904  18.197  30.255  1.00 34.20           C  
ATOM   1153  O   LEU H 152      27.467  19.282  30.405  1.00 36.26           O  
ATOM   1154  N   GLU H 153      25.938  18.003  29.329  1.00 31.34           N  
ATOM   1155  CA  GLU H 153      25.473  19.063  28.477  1.00 32.67           C  
ATOM   1156  CB  GLU H 153      25.814  18.833  26.990  1.00 35.95           C  
ATOM   1157  CG  GLU H 153      27.311  18.851  26.665  1.00 43.06           C  
ATOM   1158  CD  GLU H 153      27.471  18.424  25.209  1.00 44.47           C  
ATOM   1159  OE1 GLU H 153      27.519  17.190  24.959  1.00 41.04           O  
ATOM   1160  OE2 GLU H 153      27.539  19.323  24.329  1.00 45.31           O1-
ATOM   1161  C   GLU H 153      23.974  19.093  28.564  1.00 33.51           C  
ATOM   1162  O   GLU H 153      23.314  18.068  28.414  1.00 33.67           O  
ATOM   1163  N   TRP H 154      23.397  20.288  28.800  1.00 33.89           N  
ATOM   1164  CA  TRP H 154      21.970  20.447  28.903  1.00 34.08           C  
ATOM   1165  CB  TRP H 154      21.618  21.696  29.721  1.00 31.72           C  
ATOM   1166  CG  TRP H 154      20.187  22.149  29.653  1.00 36.02           C  
ATOM   1167  CD2 TRP H 154      19.093  21.372  30.137  1.00 37.22           C  
ATOM   1168  CD1 TRP H 154      19.655  23.292  29.136  1.00 38.27           C  
ATOM   1169  NE1 TRP H 154      18.291  23.292  29.307  1.00 39.97           N  
ATOM   1170  CE2 TRP H 154      17.932  22.111  29.917  1.00 42.20           C  
ATOM   1171  CE3 TRP H 154      19.065  20.138  30.708  1.00 39.92           C  
ATOM   1172  CZ2 TRP H 154      16.711  21.624  30.279  1.00 45.00           C  
ATOM   1173  CZ3 TRP H 154      17.837  19.652  31.086  1.00 44.20           C  
ATOM   1174  CH2 TRP H 154      16.686  20.383  30.878  1.00 45.86           C  
ATOM   1175  C   TRP H 154      21.396  20.607  27.525  1.00 36.29           C  
ATOM   1176  O   TRP H 154      21.757  21.531  26.804  1.00 37.58           O  
ATOM   1177  N   MET H 155      20.580  19.620  27.089  1.00 32.78           N  
ATOM   1178  CA  MET H 155      19.906  19.609  25.817  1.00 33.68           C  
ATOM   1179  CB  MET H 155      19.514  18.181  25.408  1.00 32.91           C  
ATOM   1180  CG  MET H 155      20.736  17.280  25.217  1.00 31.70           C  
ATOM   1181  SD  MET H 155      20.369  15.552  24.789  1.00 36.52           S  
ATOM   1182  CE  MET H 155      19.778  15.919  23.113  1.00 39.12           C  
ATOM   1183  C   MET H 155      18.675  20.473  25.735  1.00 38.38           C  
ATOM   1184  O   MET H 155      18.517  21.244  24.790  1.00 38.58           O  
ATOM   1185  N   GLY H 156      17.771  20.385  26.736  1.00 38.29           N  
ATOM   1186  CA  GLY H 156      16.519  21.095  26.657  1.00 38.20           C  
ATOM   1187  C   GLY H 156      15.567  20.496  27.652  1.00 38.80           C  
ATOM   1188  O   GLY H 156      15.899  19.534  28.340  1.00 36.45           O  
ATOM   1189  N   ILE H 157      14.344  21.063  27.753  1.00 37.72           N  
ATOM   1190  CA  ILE H 157      13.384  20.603  28.719  1.00 37.47           C  
ATOM   1191  CB  ILE H 157      13.351  21.471  29.943  1.00 38.62           C  
ATOM   1192  CG1 ILE H 157      12.452  20.859  31.022  1.00  0.00           C  
ATOM   1193  CG2 ILE H 157      12.922  22.881  29.502  1.00  0.00           C  
ATOM   1194  CD1 ILE H 157      12.560  21.575  32.350  1.00 33.81           C  
ATOM   1195  C   ILE H 157      12.011  20.664  28.123  1.00 39.91           C  
ATOM   1196  O   ILE H 157      11.798  21.285  27.083  1.00 41.32           O  
ATOM   1197  N   ILE H 158      11.047  19.961  28.756  1.00 39.95           N  
ATOM   1198  CA  ILE H 158       9.677  20.034  28.337  1.00 42.50           C  
ATOM   1199  CB  ILE H 158       9.234  18.853  27.526  1.00 43.35           C  
ATOM   1200  CG1 ILE H 158       7.839  19.107  26.933  1.00 48.08           C  
ATOM   1201  CG2 ILE H 158       9.336  17.598  28.407  1.00 41.81           C  
ATOM   1202  CD1 ILE H 158       7.448  18.101  25.853  1.00 47.79           C  
ATOM   1203  C   ILE H 158       8.803  20.098  29.553  1.00 44.12           C  
ATOM   1204  O   ILE H 158       9.114  19.517  30.593  1.00 43.59           O  
ATOM   1205  N   TYR H 159       7.677  20.834  29.453  1.00 43.78           N  
ATOM   1206  CA  TYR H 159       6.740  20.851  30.538  1.00 46.37           C  
ATOM   1207  CB  TYR H 159       6.151  22.232  30.865  1.00 47.71           C  
ATOM   1208  CG  TYR H 159       5.229  22.036  32.022  1.00 53.73           C  
ATOM   1209  CD1 TYR H 159       5.747  21.744  33.260  1.00  0.00           C  
ATOM   1210  CD2 TYR H 159       3.862  22.154  31.889  1.00  0.00           C  
ATOM   1211  CE1 TYR H 159       4.933  21.566  34.350  1.00  0.00           C  
ATOM   1212  CE2 TYR H 159       3.038  21.976  32.978  1.00  0.00           C  
ATOM   1213  CZ  TYR H 159       3.575  21.681  34.207  1.00  0.00           C  
ATOM   1214  OH  TYR H 159       2.732  21.500  35.322  1.00  0.00           O  
ATOM   1215  C   TYR H 159       5.628  19.975  30.066  1.00 50.31           C  
ATOM   1216  O   TYR H 159       4.929  20.280  29.103  1.00 52.68           O  
ATOM   1217  N   PRO H 160       5.471  18.785  30.644  1.00 29.30           N  
ATOM   1218  CA  PRO H 160       4.545  17.778  30.155  1.00 29.80           C  
ATOM   1219  CD  PRO H 160       6.541  18.198  31.433  1.00 29.31           C  
ATOM   1220  CB  PRO H 160       4.846  16.519  30.967  1.00 29.76           C  
ATOM   1221  CG  PRO H 160       6.325  16.678  31.361  1.00 29.67           C  
ATOM   1222  C   PRO H 160       3.104  18.151  30.171  1.00 30.41           C  
ATOM   1223  O   PRO H 160       2.324  17.572  29.411  1.00 30.66           O  
ATOM   1224  N   GLY H 161       2.691  19.067  31.051  1.00 31.01           N  
ATOM   1225  CA  GLY H 161       1.294  19.344  31.025  1.00 31.27           C  
ATOM   1226  C   GLY H 161       0.925  19.974  29.712  1.00 31.30           C  
ATOM   1227  O   GLY H 161       0.011  19.517  29.027  1.00 31.61           O  
ATOM   1228  N   ASP H 162       1.610  21.084  29.371  1.00 31.27           N  
ATOM   1229  CA  ASP H 162       1.404  21.872  28.180  1.00 31.22           C  
ATOM   1230  CB  ASP H 162       1.608  23.385  28.408  1.00 31.09           C  
ATOM   1231  CG  ASP H 162       3.011  23.656  28.922  1.00 32.25           C  
ATOM   1232  OD1 ASP H 162       3.883  22.759  28.784  1.00 32.01           O  
ATOM   1233  OD2 ASP H 162       3.225  24.767  29.477  1.00 32.49           O1-
ATOM   1234  C   ASP H 162       2.169  21.409  26.970  1.00 31.22           C  
ATOM   1235  O   ASP H 162       1.795  21.713  25.839  1.00 31.37           O  
ATOM   1236  N   SER H 163       3.264  20.657  27.170  1.00 31.12           N  
ATOM   1237  CA  SER H 163       4.162  20.233  26.129  1.00 30.94           C  
ATOM   1238  CB  SER H 163       3.401  19.635  24.931  1.00 31.21           C  
ATOM   1239  OG  SER H 163       4.303  19.171  23.939  1.00 31.46           O  
ATOM   1240  C   SER H 163       5.023  21.381  25.638  1.00 30.76           C  
ATOM   1241  O   SER H 163       5.594  21.312  24.551  1.00 30.93           O  
ATOM   1242  N   ASP H 164       5.180  22.464  26.431  1.00 54.38           N  
ATOM   1243  CA  ASP H 164       6.051  23.545  26.053  1.00 52.13           C  
ATOM   1244  CB  ASP H 164       5.977  24.749  27.010  1.00 52.54           C  
ATOM   1245  CG  ASP H 164       6.849  25.868  26.455  1.00 54.11           C  
ATOM   1246  OD1 ASP H 164       7.221  25.795  25.252  1.00  0.00           O  
ATOM   1247  OD2 ASP H 164       7.156  26.814  27.229  1.00  0.00           O1-
ATOM   1248  C   ASP H 164       7.456  23.018  26.096  1.00 50.49           C  
ATOM   1249  O   ASP H 164       7.806  22.257  26.996  1.00 48.26           O  
ATOM   1250  N   THR H 165       8.307  23.413  25.123  1.00 50.22           N  
ATOM   1251  CA  THR H 165       9.652  22.900  25.096  1.00 49.98           C  
ATOM   1252  CB  THR H 165       9.910  21.977  23.940  1.00 57.52           C  
ATOM   1253  OG1 THR H 165       9.740  22.672  22.713  1.00 57.51           O  
ATOM   1254  CG2 THR H 165       8.932  20.794  24.015  1.00 59.01           C  
ATOM   1255  C   THR H 165      10.632  24.031  24.949  1.00 50.79           C  
ATOM   1256  O   THR H 165      10.306  25.093  24.419  1.00 52.10           O  
ATOM   1257  N   LYS H 166      11.870  23.816  25.450  1.00 47.87           N  
ATOM   1258  CA  LYS H 166      12.943  24.768  25.331  1.00 49.36           C  
ATOM   1259  CB  LYS H 166      13.316  25.467  26.649  1.00 51.24           C  
ATOM   1260  CG  LYS H 166      12.219  26.337  27.260  1.00 54.51           C  
ATOM   1261  CD  LYS H 166      12.575  26.815  28.669  1.00  0.00           C  
ATOM   1262  CE  LYS H 166      11.534  27.748  29.288  1.00  0.00           C  
ATOM   1263  NZ  LYS H 166      11.942  28.114  30.663  1.00  0.00           N1+
ATOM   1264  C   LYS H 166      14.171  23.992  24.953  1.00 48.71           C  
ATOM   1265  O   LYS H 166      14.421  22.921  25.505  1.00 47.13           O  
ATOM   1266  N   TYR H 167      14.994  24.520  24.019  1.00 44.74           N  
ATOM   1267  CA  TYR H 167      16.167  23.790  23.618  1.00 43.92           C  
ATOM   1268  CB  TYR H 167      16.164  23.352  22.141  1.00 43.65           C  
ATOM   1269  CG  TYR H 167      15.049  22.398  21.886  1.00 42.78           C  
ATOM   1270  CD1 TYR H 167      13.780  22.864  21.635  1.00 46.67           C  
ATOM   1271  CD2 TYR H 167      15.274  21.040  21.886  1.00 43.40           C  
ATOM   1272  CE1 TYR H 167      12.747  21.990  21.393  1.00 49.97           C  
ATOM   1273  CE2 TYR H 167      14.244  20.161  21.646  1.00 44.26           C  
ATOM   1274  CZ  TYR H 167      12.980  20.637  21.400  1.00 47.79           C  
ATOM   1275  OH  TYR H 167      11.919  19.740  21.153  1.00 48.24           O  
ATOM   1276  C   TYR H 167      17.370  24.673  23.740  1.00 45.13           C  
ATOM   1277  O   TYR H 167      17.283  25.894  23.621  1.00 49.67           O  
ATOM   1278  N   SER H 168      18.540  24.051  24.000  1.00 43.02           N  
ATOM   1279  CA  SER H 168      19.777  24.774  24.014  1.00 47.74           C  
ATOM   1280  CB  SER H 168      20.968  23.906  24.461  1.00 45.86           C  
ATOM   1281  OG  SER H 168      22.170  24.663  24.446  1.00 67.89           O  
ATOM   1282  C   SER H 168      20.006  25.167  22.590  1.00 52.21           C  
ATOM   1283  O   SER H 168      19.500  24.520  21.676  1.00 51.09           O  
ATOM   1284  N   PRO H 169      20.745  26.216  22.365  1.00 60.34           N  
ATOM   1285  CA  PRO H 169      20.949  26.658  21.016  1.00 62.73           C  
ATOM   1286  CD  PRO H 169      20.832  27.310  23.318  1.00 62.94           C  
ATOM   1287  CB  PRO H 169      21.664  28.002  21.131  1.00 66.19           C  
ATOM   1288  CG  PRO H 169      21.152  28.558  22.474  1.00 67.21           C  
ATOM   1289  C   PRO H 169      21.649  25.637  20.178  1.00 58.03           C  
ATOM   1290  O   PRO H 169      21.410  25.599  18.972  1.00 57.80           O  
ATOM   1291  N   SER H 170      22.522  24.814  20.780  1.00 56.13           N  
ATOM   1292  CA  SER H 170      23.246  23.834  20.024  1.00 55.02           C  
ATOM   1293  CB  SER H 170      24.318  23.120  20.863  1.00 57.36           C  
ATOM   1294  OG  SER H 170      25.271  24.059  21.336  1.00 64.39           O  
ATOM   1295  C   SER H 170      22.307  22.777  19.531  1.00 51.00           C  
ATOM   1296  O   SER H 170      22.389  22.340  18.385  1.00 54.22           O  
ATOM   1297  N   PHE H 171      21.408  22.325  20.422  1.00 46.90           N  
ATOM   1298  CA  PHE H 171      20.471  21.262  20.189  1.00 45.61           C  
ATOM   1299  CB  PHE H 171      19.931  20.649  21.489  1.00 42.88           C  
ATOM   1300  CG  PHE H 171      21.087  19.920  22.084  1.00 41.60           C  
ATOM   1301  CD1 PHE H 171      21.399  18.647  21.661  1.00 39.45           C  
ATOM   1302  CD2 PHE H 171      21.860  20.513  23.054  1.00 41.28           C  
ATOM   1303  CE1 PHE H 171      22.467  17.971  22.205  1.00 39.34           C  
ATOM   1304  CE2 PHE H 171      22.927  19.842  23.602  1.00 41.11           C  
ATOM   1305  CZ  PHE H 171      23.232  18.571  23.178  1.00 40.53           C  
ATOM   1306  C   PHE H 171      19.324  21.660  19.316  1.00 48.13           C  
ATOM   1307  O   PHE H 171      18.703  20.801  18.694  1.00 49.75           O  
ATOM   1308  N   GLN H 172      18.970  22.958  19.294  1.00 49.62           N  
ATOM   1309  CA  GLN H 172      17.817  23.403  18.559  1.00 51.74           C  
ATOM   1310  CB  GLN H 172      17.713  24.935  18.479  1.00 56.75           C  
ATOM   1311  CG  GLN H 172      16.496  25.441  17.701  1.00 61.50           C  
ATOM   1312  CD  GLN H 172      15.296  25.450  18.633  1.00 65.25           C  
ATOM   1313  OE1 GLN H 172      15.319  26.081  19.687  1.00 65.10           O  
ATOM   1314  NE2 GLN H 172      14.213  24.727  18.241  1.00 65.92           N  
ATOM   1315  C   GLN H 172      17.850  22.899  17.148  1.00 54.74           C  
ATOM   1316  O   GLN H 172      18.803  23.129  16.406  1.00 56.24           O  
ATOM   1317  N   GLY H 173      16.778  22.171  16.765  1.00 53.27           N  
ATOM   1318  CA  GLY H 173      16.568  21.699  15.425  1.00 51.68           C  
ATOM   1319  C   GLY H 173      17.157  20.332  15.262  1.00 53.50           C  
ATOM   1320  O   GLY H 173      16.777  19.588  14.359  1.00 54.87           O  
ATOM   1321  N   GLN H 174      18.135  19.990  16.114  1.00 48.93           N  
ATOM   1322  CA  GLN H 174      18.818  18.732  16.038  1.00 48.52           C  
ATOM   1323  CB  GLN H 174      20.119  18.745  16.851  1.00 52.49           C  
ATOM   1324  CG  GLN H 174      21.066  19.847  16.382  1.00 62.54           C  
ATOM   1325  CD  GLN H 174      21.223  19.700  14.874  1.00 54.82           C  
ATOM   1326  OE1 GLN H 174      21.423  20.680  14.160  1.00 56.75           O  
ATOM   1327  NE2 GLN H 174      21.131  18.441  14.369  1.00 71.11           N  
ATOM   1328  C   GLN H 174      17.975  17.602  16.543  1.00 48.64           C  
ATOM   1329  O   GLN H 174      17.980  16.513  15.968  1.00 49.86           O  
ATOM   1330  N   VAL H 175      17.227  17.832  17.641  1.00 48.40           N  
ATOM   1331  CA  VAL H 175      16.518  16.762  18.283  1.00 47.85           C  
ATOM   1332  CB  VAL H 175      17.255  16.299  19.506  1.00 50.78           C  
ATOM   1333  CG1 VAL H 175      17.396  17.488  20.471  1.00 48.45           C  
ATOM   1334  CG2 VAL H 175      16.532  15.090  20.106  1.00 51.78           C  
ATOM   1335  C   VAL H 175      15.168  17.253  18.702  1.00 48.78           C  
ATOM   1336  O   VAL H 175      14.924  18.458  18.759  1.00 46.47           O  
ATOM   1337  N   ILE H 176      14.239  16.312  18.984  1.00 45.72           N  
ATOM   1338  CA  ILE H 176      12.919  16.697  19.398  1.00 45.15           C  
ATOM   1339  CB  ILE H 176      11.840  16.299  18.416  1.00 50.46           C  
ATOM   1340  CG1 ILE H 176      11.719  14.773  18.236  1.00  0.00           C  
ATOM   1341  CG2 ILE H 176      12.143  17.030  17.099  1.00 52.99           C  
ATOM   1342  CD1 ILE H 176      10.905  14.057  19.314  1.00  0.00           C  
ATOM   1343  C   ILE H 176      12.625  16.090  20.742  1.00 45.38           C  
ATOM   1344  O   ILE H 176      12.885  14.913  20.990  1.00 42.98           O  
ATOM   1345  N   ILE H 177      12.096  16.918  21.665  1.00 44.21           N  
ATOM   1346  CA  ILE H 177      11.725  16.466  22.978  1.00 42.95           C  
ATOM   1347  CB  ILE H 177      12.162  17.382  24.089  1.00 43.04           C  
ATOM   1348  CG1 ILE H 177      13.698  17.480  24.149  1.00 42.99           C  
ATOM   1349  CG2 ILE H 177      11.525  16.880  25.396  1.00 42.67           C  
ATOM   1350  CD1 ILE H 177      14.209  18.574  25.087  1.00 43.69           C  
ATOM   1351  C   ILE H 177      10.231  16.443  22.996  1.00 46.37           C  
ATOM   1352  O   ILE H 177       9.588  17.380  22.527  1.00 45.85           O  
ATOM   1353  N   SER H 178       9.640  15.354  23.528  1.00 44.74           N  
ATOM   1354  CA  SER H 178       8.213  15.210  23.498  1.00 45.96           C  
ATOM   1355  CB  SER H 178       7.793  14.312  22.322  1.00 49.42           C  
ATOM   1356  OG  SER H 178       6.388  14.145  22.279  1.00 49.18           O  
ATOM   1357  C   SER H 178       7.773  14.543  24.768  1.00 42.96           C  
ATOM   1358  O   SER H 178       8.597  14.065  25.546  1.00 42.41           O  
ATOM   1359  N   ALA H 179       6.447  14.526  25.028  1.00 47.12           N  
ATOM   1360  CA  ALA H 179       5.971  13.879  26.217  1.00 48.53           C  
ATOM   1361  CB  ALA H 179       5.865  14.827  27.424  1.00 48.78           C  
ATOM   1362  C   ALA H 179       4.598  13.321  25.977  1.00 55.76           C  
ATOM   1363  O   ALA H 179       3.801  13.882  25.226  1.00 56.31           O  
ATOM   1364  N   ASP H 180       4.305  12.165  26.611  1.00 56.24           N  
ATOM   1365  CA  ASP H 180       2.999  11.575  26.545  1.00 59.77           C  
ATOM   1366  CB  ASP H 180       2.998  10.180  25.900  1.00 61.80           C  
ATOM   1367  CG  ASP H 180       1.562   9.792  25.582  1.00 71.28           C  
ATOM   1368  OD1 ASP H 180       0.641  10.589  25.906  1.00 72.14           O  
ATOM   1369  OD2 ASP H 180       1.372   8.688  25.006  1.00 73.44           O1-
ATOM   1370  C   ASP H 180       2.560  11.427  27.970  1.00 57.36           C  
ATOM   1371  O   ASP H 180       2.925  10.471  28.651  1.00 55.25           O  
ATOM   1372  N   LYS H 181       1.737  12.376  28.448  1.00 61.24           N  
ATOM   1373  CA  LYS H 181       1.339  12.441  29.827  1.00 64.94           C  
ATOM   1374  CB  LYS H 181       0.465  13.663  30.157  1.00 68.19           C  
ATOM   1375  CG  LYS H 181      -0.958  13.570  29.602  1.00 72.61           C  
ATOM   1376  CD  LYS H 181      -1.923  14.575  30.233  1.00 75.33           C  
ATOM   1377  CE  LYS H 181      -3.346  14.495  29.677  1.00 78.54           C  
ATOM   1378  NZ  LYS H 181      -4.237  15.403  30.432  1.00 81.87           N1+
ATOM   1379  C   LYS H 181       0.551  11.231  30.223  1.00 67.02           C  
ATOM   1380  O   LYS H 181       0.631  10.790  31.368  1.00 64.38           O  
ATOM   1381  N   SER H 182      -0.252  10.663  29.308  1.00 71.62           N  
ATOM   1382  CA  SER H 182      -1.079   9.553  29.696  1.00 73.57           C  
ATOM   1383  CB  SER H 182      -1.917   9.002  28.529  1.00 70.34           C  
ATOM   1384  OG  SER H 182      -1.073   8.488  27.509  1.00 66.82           O  
ATOM   1385  C   SER H 182      -0.196   8.451  30.199  1.00 72.20           C  
ATOM   1386  O   SER H 182      -0.512   7.789  31.187  1.00 72.81           O  
ATOM   1387  N   ILE H 183       0.911   8.213  29.476  1.00 63.46           N  
ATOM   1388  CA  ILE H 183       1.942   7.246  29.739  1.00 61.39           C  
ATOM   1389  CB  ILE H 183       2.847   7.002  28.570  1.00 64.32           C  
ATOM   1390  CG1 ILE H 183       2.052   6.660  27.310  1.00 60.18           C  
ATOM   1391  CG2 ILE H 183       3.804   5.868  28.952  1.00 71.33           C  
ATOM   1392  CD1 ILE H 183       2.931   6.638  26.063  1.00 58.80           C  
ATOM   1393  C   ILE H 183       2.833   7.688  30.865  1.00 55.40           C  
ATOM   1394  O   ILE H 183       3.505   6.868  31.487  1.00 55.13           O  
ATOM   1395  N   ASN H 184       2.944   9.011  31.100  1.00 55.27           N  
ATOM   1396  CA  ASN H 184       3.880   9.501  32.071  1.00 52.48           C  
ATOM   1397  CB  ASN H 184       3.741   8.806  33.435  1.00 54.07           C  
ATOM   1398  CG  ASN H 184       2.345   9.111  33.965  1.00  0.00           C  
ATOM   1399  OD1 ASN H 184       1.359   8.532  33.513  1.00  0.00           O  
ATOM   1400  ND2 ASN H 184       2.250  10.043  34.949  1.00  0.00           N  
ATOM   1401  C   ASN H 184       5.246   9.227  31.528  1.00 51.16           C  
ATOM   1402  O   ASN H 184       6.164   8.843  32.253  1.00 49.25           O  
ATOM   1403  N   THR H 185       5.413   9.423  30.204  1.00 49.51           N  
ATOM   1404  CA  THR H 185       6.696   9.194  29.613  1.00 46.78           C  
ATOM   1405  CB  THR H 185       6.728   8.012  28.691  1.00 47.49           C  
ATOM   1406  OG1 THR H 185       6.373   6.837  29.405  1.00 50.24           O  
ATOM   1407  CG2 THR H 185       8.146   7.869  28.115  1.00 46.33           C  
ATOM   1408  C   THR H 185       7.120  10.397  28.825  1.00 49.10           C  
ATOM   1409  O   THR H 185       6.301  11.087  28.219  1.00 51.91           O  
ATOM   1410  N   ALA H 186       8.444  10.667  28.830  1.00 45.02           N  
ATOM   1411  CA  ALA H 186       9.033  11.751  28.094  1.00 44.05           C  
ATOM   1412  CB  ALA H 186       9.905  12.677  28.958  1.00 43.75           C  
ATOM   1413  C   ALA H 186       9.923  11.127  27.063  1.00 42.45           C  
ATOM   1414  O   ALA H 186      10.446  10.033  27.275  1.00 44.91           O  
ATOM   1415  N   TYR H 187      10.113  11.796  25.904  1.00 40.80           N  
ATOM   1416  CA  TYR H 187      10.883  11.171  24.861  1.00 38.27           C  
ATOM   1417  CB  TYR H 187      10.038  10.747  23.646  1.00 40.93           C  
ATOM   1418  CG  TYR H 187       8.997   9.761  24.065  1.00 43.91           C  
ATOM   1419  CD1 TYR H 187       9.275   8.415  24.132  1.00 44.44           C  
ATOM   1420  CD2 TYR H 187       7.732  10.188  24.393  1.00 48.25           C  
ATOM   1421  CE1 TYR H 187       8.311   7.512  24.514  1.00 48.76           C  
ATOM   1422  CE2 TYR H 187       6.763   9.290  24.775  1.00 52.83           C  
ATOM   1423  CZ  TYR H 187       7.049   7.948  24.833  1.00 52.87           C  
ATOM   1424  OH  TYR H 187       6.055   7.026  25.223  1.00 56.75           O  
ATOM   1425  C   TYR H 187      11.907  12.117  24.312  1.00 40.83           C  
ATOM   1426  O   TYR H 187      11.781  13.337  24.414  1.00 40.62           O  
ATOM   1427  N   LEU H 188      12.982  11.539  23.731  1.00 37.68           N  
ATOM   1428  CA  LEU H 188      14.008  12.278  23.050  1.00 38.93           C  
ATOM   1429  CB  LEU H 188      15.361  12.222  23.785  1.00 36.65           C  
ATOM   1430  CG  LEU H 188      16.451  13.116  23.174  1.00 39.68           C  
ATOM   1431  CD1 LEU H 188      16.021  14.592  23.179  1.00 42.18           C  
ATOM   1432  CD2 LEU H 188      17.799  12.905  23.884  1.00 36.25           C  
ATOM   1433  C   LEU H 188      14.137  11.596  21.719  1.00 42.39           C  
ATOM   1434  O   LEU H 188      14.247  10.371  21.665  1.00 43.12           O  
ATOM   1435  N   GLN H 189      14.121  12.350  20.597  1.00 41.52           N  
ATOM   1436  CA  GLN H 189      14.098  11.662  19.331  1.00 44.68           C  
ATOM   1437  CB  GLN H 189      12.657  11.552  18.786  1.00 54.67           C  
ATOM   1438  CG  GLN H 189      12.516  10.837  17.444  1.00 64.87           C  
ATOM   1439  CD  GLN H 189      11.029  10.741  17.106  1.00 73.94           C  
ATOM   1440  OE1 GLN H 189      10.536   9.675  16.742  1.00 76.01           O  
ATOM   1441  NE2 GLN H 189      10.289  11.876  17.227  1.00 76.45           N  
ATOM   1442  C   GLN H 189      14.936  12.369  18.304  1.00 47.22           C  
ATOM   1443  O   GLN H 189      15.086  13.590  18.328  1.00 45.28           O  
ATOM   1444  N   TRP H 190      15.511  11.585  17.363  1.00 41.83           N  
ATOM   1445  CA  TRP H 190      16.318  12.108  16.295  1.00 42.50           C  
ATOM   1446  CB  TRP H 190      17.782  11.645  16.365  1.00 37.23           C  
ATOM   1447  CG  TRP H 190      18.581  12.189  17.526  1.00 39.35           C  
ATOM   1448  CD2 TRP H 190      18.630  11.589  18.831  1.00 39.56           C  
ATOM   1449  CD1 TRP H 190      19.391  13.286  17.575  1.00 44.25           C  
ATOM   1450  NE1 TRP H 190      19.943  13.407  18.827  1.00 43.38           N  
ATOM   1451  CE2 TRP H 190      19.483  12.371  19.611  1.00 39.96           C  
ATOM   1452  CE3 TRP H 190      18.019  10.480  19.339  1.00 35.63           C  
ATOM   1453  CZ2 TRP H 190      19.738  12.054  20.914  1.00 38.71           C  
ATOM   1454  CZ3 TRP H 190      18.277  10.166  20.655  1.00 35.90           C  
ATOM   1455  CH2 TRP H 190      19.120  10.936  21.427  1.00 37.36           C  
ATOM   1456  C   TRP H 190      15.774  11.569  15.005  1.00 46.09           C  
ATOM   1457  O   TRP H 190      15.408  10.397  14.918  1.00 46.52           O  
ATOM   1458  N   SER H 191      15.663  12.439  13.980  1.00 46.87           N  
ATOM   1459  CA  SER H 191      15.206  12.041  12.677  1.00 49.01           C  
ATOM   1460  CB  SER H 191      14.946  13.240  11.751  1.00 56.19           C  
ATOM   1461  OG  SER H 191      13.956  14.086  12.313  1.00 61.70           O  
ATOM   1462  C   SER H 191      16.270  11.221  12.020  1.00 49.72           C  
ATOM   1463  O   SER H 191      16.003  10.127  11.524  1.00 52.56           O  
ATOM   1464  N   SER H 192      17.509  11.752  11.991  1.00 48.01           N  
ATOM   1465  CA  SER H 192      18.594  11.061  11.355  1.00 49.11           C  
ATOM   1466  CB  SER H 192      18.985  11.686  10.002  1.00 52.57           C  
ATOM   1467  OG  SER H 192      20.063  10.969   9.420  1.00 56.16           O  
ATOM   1468  C   SER H 192      19.784  11.154  12.259  1.00 46.10           C  
ATOM   1469  O   SER H 192      20.295  12.240  12.521  1.00 46.78           O  
ATOM   1470  N   LEU H 193      20.273   9.990  12.727  1.00 41.81           N  
ATOM   1471  CA  LEU H 193      21.356   9.909  13.663  1.00 42.53           C  
ATOM   1472  CB  LEU H 193      21.443   8.542  14.364  1.00 39.00           C  
ATOM   1473  CG  LEU H 193      20.250   8.235  15.289  1.00 39.86           C  
ATOM   1474  CD1 LEU H 193      20.397   6.855  15.954  1.00 41.06           C  
ATOM   1475  CD2 LEU H 193      20.052   9.362  16.313  1.00 35.63           C  
ATOM   1476  C   LEU H 193      22.666  10.121  12.978  1.00 41.53           C  
ATOM   1477  O   LEU H 193      22.828   9.845  11.790  1.00 42.49           O  
ATOM   1478  N   LYS H 194      23.643  10.649  13.745  1.00 39.07           N  
ATOM   1479  CA  LYS H 194      24.980  10.842  13.273  1.00 42.58           C  
ATOM   1480  CB  LYS H 194      25.408  12.317  13.210  1.00 46.93           C  
ATOM   1481  CG  LYS H 194      24.634  13.131  12.169  1.00 52.20           C  
ATOM   1482  CD  LYS H 194      24.862  14.641  12.276  1.00 61.06           C  
ATOM   1483  CE  LYS H 194      24.050  15.315  13.386  1.00 65.69           C  
ATOM   1484  NZ  LYS H 194      22.629  15.410  12.984  1.00 67.69           N1+
ATOM   1485  C   LYS H 194      25.863  10.160  14.270  1.00 41.45           C  
ATOM   1486  O   LYS H 194      25.457   9.893  15.399  1.00 39.13           O  
ATOM   1487  N   ALA H 195      27.105   9.857  13.863  1.00 39.24           N  
ATOM   1488  CA  ALA H 195      28.039   9.177  14.709  1.00 38.97           C  
ATOM   1489  CB  ALA H 195      29.401   8.944  14.034  1.00 38.58           C  
ATOM   1490  C   ALA H 195      28.284  10.038  15.907  1.00 37.59           C  
ATOM   1491  O   ALA H 195      28.465   9.540  17.016  1.00 37.20           O  
ATOM   1492  N   SER H 196      28.286  11.367  15.699  1.00 38.84           N  
ATOM   1493  CA  SER H 196      28.596  12.331  16.720  1.00 40.05           C  
ATOM   1494  CB  SER H 196      28.600  13.776  16.187  1.00 43.89           C  
ATOM   1495  OG  SER H 196      27.300  14.144  15.750  1.00 47.00           O  
ATOM   1496  C   SER H 196      27.591  12.263  17.831  1.00 39.85           C  
ATOM   1497  O   SER H 196      27.835  12.768  18.925  1.00 39.37           O  
ATOM   1498  N   ASP H 197      26.422  11.658  17.562  1.00 35.38           N  
ATOM   1499  CA  ASP H 197      25.356  11.502  18.512  1.00 32.76           C  
ATOM   1500  CB  ASP H 197      24.038  11.028  17.879  1.00 34.68           C  
ATOM   1501  CG  ASP H 197      23.453  12.213  17.131  1.00 40.64           C  
ATOM   1502  OD1 ASP H 197      23.762  13.368  17.528  1.00 38.94           O  
ATOM   1503  OD2 ASP H 197      22.690  11.983  16.155  1.00 41.09           O1-
ATOM   1504  C   ASP H 197      25.725  10.517  19.581  1.00 32.00           C  
ATOM   1505  O   ASP H 197      25.052  10.455  20.606  1.00 32.95           O  
ATOM   1506  N   THR H 198      26.749   9.670  19.359  1.00 31.09           N  
ATOM   1507  CA  THR H 198      27.091   8.671  20.336  1.00 29.53           C  
ATOM   1508  CB  THR H 198      28.337   7.904  19.996  1.00 27.19           C  
ATOM   1509  OG1 THR H 198      28.187   7.252  18.743  1.00 29.95           O  
ATOM   1510  CG2 THR H 198      28.584   6.865  21.104  1.00 26.67           C  
ATOM   1511  C   THR H 198      27.310   9.312  21.672  1.00 31.34           C  
ATOM   1512  O   THR H 198      28.129  10.218  21.821  1.00 31.80           O  
ATOM   1513  N   ALA H 199      26.559   8.840  22.693  1.00 27.02           N  
ATOM   1514  CA  ALA H 199      26.712   9.392  24.009  1.00 26.34           C  
ATOM   1515  CB  ALA H 199      26.438  10.903  24.069  1.00 27.11           C  
ATOM   1516  C   ALA H 199      25.724   8.742  24.923  1.00 28.43           C  
ATOM   1517  O   ALA H 199      24.884   7.948  24.502  1.00 27.96           O  
ATOM   1518  N   ILE H 200      25.834   9.051  26.232  1.00 27.76           N  
ATOM   1519  CA  ILE H 200      24.868   8.580  27.176  1.00 28.02           C  
ATOM   1520  CB  ILE H 200      25.417   8.204  28.520  1.00 28.69           C  
ATOM   1521  CG1 ILE H 200      24.340   7.449  29.319  1.00  0.00           C  
ATOM   1522  CG2 ILE H 200      25.941   9.475  29.210  1.00  0.00           C  
ATOM   1523  CD1 ILE H 200      24.877   6.713  30.544  1.00  0.00           C  
ATOM   1524  C   ILE H 200      23.903   9.706  27.356  1.00 27.07           C  
ATOM   1525  O   ILE H 200      24.306  10.868  27.399  1.00 29.76           O  
ATOM   1526  N   TYR H 201      22.591   9.393  27.405  1.00 28.12           N  
ATOM   1527  CA  TYR H 201      21.610  10.431  27.553  1.00 26.80           C  
ATOM   1528  CB  TYR H 201      20.581  10.484  26.412  1.00 30.44           C  
ATOM   1529  CG  TYR H 201      21.297  10.881  25.165  1.00 32.59           C  
ATOM   1530  CD1 TYR H 201      21.955   9.942  24.402  1.00 29.97           C  
ATOM   1531  CD2 TYR H 201      21.313  12.194  24.761  1.00 32.27           C  
ATOM   1532  CE1 TYR H 201      22.611  10.307  23.249  1.00 30.45           C  
ATOM   1533  CE2 TYR H 201      21.968  12.565  23.610  1.00 31.29           C  
ATOM   1534  CZ  TYR H 201      22.618  11.622  22.851  1.00 32.88           C  
ATOM   1535  OH  TYR H 201      23.287  12.005  21.670  1.00 32.38           O  
ATOM   1536  C   TYR H 201      20.846  10.191  28.817  1.00 29.16           C  
ATOM   1537  O   TYR H 201      20.453   9.064  29.118  1.00 32.07           O  
ATOM   1538  N   TYR H 202      20.617  11.271  29.594  1.00 27.11           N  
ATOM   1539  CA  TYR H 202      19.922  11.149  30.842  1.00 26.39           C  
ATOM   1540  CB  TYR H 202      20.748  11.626  32.050  1.00 24.58           C  
ATOM   1541  CG  TYR H 202      21.971  10.785  32.247  1.00 23.26           C  
ATOM   1542  CD1 TYR H 202      21.906   9.571  32.895  1.00 26.91           C  
ATOM   1543  CD2 TYR H 202      23.195  11.231  31.802  1.00 24.45           C  
ATOM   1544  CE1 TYR H 202      23.042   8.814  33.087  1.00 24.19           C  
ATOM   1545  CE2 TYR H 202      24.333  10.482  31.993  1.00 23.83           C  
ATOM   1546  CZ  TYR H 202      24.256   9.269  32.631  1.00 26.11           C  
ATOM   1547  OH  TYR H 202      25.421   8.498  32.827  1.00 27.46           O  
ATOM   1548  C   TYR H 202      18.717  12.040  30.806  1.00 29.09           C  
ATOM   1549  O   TYR H 202      18.738  13.116  30.208  1.00 30.83           O  
ATOM   1550  N   CYS H 203      17.614  11.580  31.429  1.00 28.23           N  
ATOM   1551  CA  CYS H 203      16.442  12.388  31.602  1.00 30.69           C  
ATOM   1552  CB  CYS H 203      15.115  11.654  31.319  1.00 35.88           C  
ATOM   1553  SG  CYS H 203      14.888  10.171  32.351  1.00 44.11           S  
ATOM   1554  C   CYS H 203      16.451  12.756  33.049  1.00 33.02           C  
ATOM   1555  O   CYS H 203      16.994  12.023  33.878  1.00 31.28           O  
ATOM   1556  N   ALA H 204      15.873  13.920  33.399  1.00 30.57           N  
ATOM   1557  CA  ALA H 204      15.948  14.296  34.776  1.00 29.50           C  
ATOM   1558  CB  ALA H 204      17.192  15.100  35.025  1.00 30.86           C  
ATOM   1559  C   ALA H 204      14.764  15.138  35.130  1.00 34.31           C  
ATOM   1560  O   ALA H 204      14.250  15.898  34.309  1.00 35.17           O  
ATOM   1561  N   ARG H 205      14.306  15.026  36.393  1.00 33.40           N  
ATOM   1562  CA  ARG H 205      13.155  15.755  36.846  1.00 34.54           C  
ATOM   1563  CB  ARG H 205      12.362  14.989  37.923  1.00 36.93           C  
ATOM   1564  CG  ARG H 205      11.069  15.673  38.373  1.00 40.77           C  
ATOM   1565  CD  ARG H 205      10.261  14.850  39.381  1.00 44.24           C  
ATOM   1566  NE  ARG H 205      10.862  15.052  40.731  1.00 42.86           N  
ATOM   1567  CZ  ARG H 205      10.188  14.654  41.849  1.00 48.13           C  
ATOM   1568  NH1 ARG H 205       8.999  13.992  41.731  1.00 49.57           N1+
ATOM   1569  NH2 ARG H 205      10.692  14.930  43.086  1.00 44.65           N  
ATOM   1570  C   ARG H 205      13.614  17.051  37.436  1.00 36.66           C  
ATOM   1571  O   ARG H 205      14.599  17.087  38.171  1.00 36.03           O  
ATOM   1572  N   GLN H 206      12.904  18.159  37.127  1.00 37.10           N  
ATOM   1573  CA  GLN H 206      13.280  19.434  37.672  1.00 39.47           C  
ATOM   1574  CB  GLN H 206      13.115  20.639  36.734  1.00 41.58           C  
ATOM   1575  CG  GLN H 206      14.207  20.776  35.688  1.00 41.84           C  
ATOM   1576  CD  GLN H 206      13.954  22.055  34.907  1.00 47.11           C  
ATOM   1577  OE1 GLN H 206      13.017  22.798  35.190  1.00 48.28           O  
ATOM   1578  NE2 GLN H 206      14.827  22.327  33.900  1.00 34.52           N  
ATOM   1579  C   GLN H 206      12.402  19.770  38.831  1.00 39.72           C  
ATOM   1580  O   GLN H 206      11.178  19.662  38.758  1.00 39.28           O  
ATOM   1581  N   ASN H 207      12.979  20.497  39.787  1.00 81.17           N  
ATOM   1582  CA  ASN H 207      12.226  20.932  40.924  1.00 92.03           C  
ATOM   1583  CB  ASN H 207      13.073  21.774  41.886  1.00 99.43           C  
ATOM   1584  CG  ASN H 207      14.164  20.859  42.422  1.00101.99           C  
ATOM   1585  OD1 ASN H 207      14.009  19.639  42.448  1.00  0.00           O  
ATOM   1586  ND2 ASN H 207      15.302  21.456  42.867  1.00  0.00           N  
ATOM   1587  C   ASN H 207      11.033  21.764  40.481  1.00 90.95           C  
ATOM   1588  O   ASN H 207       9.956  21.625  41.053  1.00 91.96           O  
ATOM   1589  N   HIS H 208      11.181  22.602  39.430  1.00 82.76           N  
ATOM   1590  CA  HIS H 208      10.195  23.471  38.811  1.00 81.94           C  
ATOM   1591  ND1 HIS H 208       6.782  22.888  39.307  1.00  0.00           N  
ATOM   1592  CG  HIS H 208       7.914  22.186  38.952  1.00 74.12           C  
ATOM   1593  CB  HIS H 208       9.014  22.757  38.096  1.00 73.73           C  
ATOM   1594  NE2 HIS H 208       6.561  20.863  40.188  1.00  0.00           N  
ATOM   1595  CD2 HIS H 208       7.757  20.946  39.500  1.00  0.00           C  
ATOM   1596  CE1 HIS H 208       6.008  22.053  40.044  1.00  0.00           C  
ATOM   1597  C   HIS H 208       9.642  24.547  39.701  1.00 91.22           C  
ATOM   1598  O   HIS H 208       8.471  24.908  39.589  1.00 95.82           O  
ATOM   1599  N   TYR H 209      10.466  25.151  40.576  1.00 78.27           N  
ATOM   1600  CA  TYR H 209       9.954  26.249  41.350  1.00 87.98           C  
ATOM   1601  CB  TYR H 209      10.811  26.652  42.566  1.00 92.22           C  
ATOM   1602  CG  TYR H 209      10.637  25.619  43.623  1.00 97.56           C  
ATOM   1603  CD1 TYR H 209      11.463  24.520  43.681  1.00  0.00           C  
ATOM   1604  CD2 TYR H 209       9.636  25.756  44.556  1.00  0.00           C  
ATOM   1605  CE1 TYR H 209      11.290  23.574  44.662  1.00  0.00           C  
ATOM   1606  CE2 TYR H 209       9.458  24.812  45.539  1.00  0.00           C  
ATOM   1607  CZ  TYR H 209      10.288  23.719  45.592  1.00  0.00           C  
ATOM   1608  OH  TYR H 209      10.112  22.747  46.599  1.00  0.00           O  
ATOM   1609  C   TYR H 209       9.871  27.458  40.466  1.00 86.02           C  
ATOM   1610  O   TYR H 209      10.748  27.688  39.636  1.00 81.20           O  
ATOM   1611  N   GLY H 210       8.789  28.257  40.604  1.00 92.72           N  
ATOM   1612  CA  GLY H 210       8.648  29.431  39.785  1.00 91.53           C  
ATOM   1613  C   GLY H 210       7.869  30.462  40.553  1.00 98.50           C  
ATOM   1614  O   GLY H 210       7.196  30.155  41.535  1.00106.79           O  
ATOM   1615  N   SER H 211       7.947  31.738  40.114  1.00 98.45           N  
ATOM   1616  CA  SER H 211       7.225  32.803  40.755  1.00105.02           C  
ATOM   1617  CB  SER H 211       8.127  33.978  41.173  1.00111.35           C  
ATOM   1618  OG  SER H 211       9.097  33.537  42.114  1.00  0.00           O  
ATOM   1619  C   SER H 211       6.270  33.322  39.727  1.00104.69           C  
ATOM   1620  O   SER H 211       6.647  33.518  38.573  1.00103.49           O  
ATOM   1621  N   GLY H 212       5.004  33.582  40.108  1.00174.62           N  
ATOM   1622  CA  GLY H 212       4.090  33.968  39.072  1.00177.19           C  
ATOM   1623  C   GLY H 212       3.542  35.332  39.330  1.00181.54           C  
ATOM   1624  O   GLY H 212       3.038  35.632  40.410  1.00179.62           O  
ATOM   1625  N   SER H 213       3.630  36.197  38.302  1.00113.41           N  
ATOM   1626  CA  SER H 213       3.068  37.510  38.380  1.00121.32           C  
ATOM   1627  CB  SER H 213       4.092  38.604  38.718  1.00161.64           C  
ATOM   1628  OG  SER H 213       3.453  39.871  38.771  1.00  0.00           O  
ATOM   1629  C   SER H 213       2.514  37.816  37.026  1.00121.77           C  
ATOM   1630  O   SER H 213       3.139  37.519  36.010  1.00119.15           O  
ATOM   1631  N   TYR H 214       1.282  38.362  36.984  1.00129.07           N  
ATOM   1632  CA  TYR H 214       0.658  38.704  35.740  1.00131.91           C  
ATOM   1633  CB  TYR H 214      -0.851  38.935  35.902  1.00131.26           C  
ATOM   1634  CG  TYR H 214      -1.393  37.605  36.302  1.00131.41           C  
ATOM   1635  CD1 TYR H 214      -1.727  36.677  35.345  1.00157.48           C  
ATOM   1636  CD2 TYR H 214      -1.542  37.276  37.632  1.00168.35           C  
ATOM   1637  CE1 TYR H 214      -2.220  35.446  35.704  1.00160.82           C  
ATOM   1638  CE2 TYR H 214      -2.035  36.044  37.997  1.00172.24           C  
ATOM   1639  CZ  TYR H 214      -2.378  35.127  37.031  1.00168.02           C  
ATOM   1640  OH  TYR H 214      -2.886  33.861  37.394  1.00172.42           O  
ATOM   1641  C   TYR H 214       1.288  39.921  35.132  1.00143.53           C  
ATOM   1642  O   TYR H 214       1.595  39.948  33.941  1.00146.24           O  
ATOM   1643  N   PHE H 215       1.472  40.984  35.935  1.00115.58           N  
ATOM   1644  CA  PHE H 215       2.041  42.198  35.423  1.00129.25           C  
ATOM   1645  CB  PHE H 215       1.912  43.373  36.407  1.00139.34           C  
ATOM   1646  CG  PHE H 215       0.500  43.847  36.384  1.00143.66           C  
ATOM   1647  CD1 PHE H 215      -0.488  43.186  37.073  1.00  0.00           C  
ATOM   1648  CD2 PHE H 215       0.169  44.975  35.667  1.00  0.00           C  
ATOM   1649  CE1 PHE H 215      -1.785  43.641  37.041  1.00  0.00           C  
ATOM   1650  CE2 PHE H 215      -1.127  45.434  35.634  1.00  0.00           C  
ATOM   1651  CZ  PHE H 215      -2.110  44.765  36.321  1.00  0.00           C  
ATOM   1652  C   PHE H 215       3.498  42.043  35.117  1.00132.83           C  
ATOM   1653  O   PHE H 215       3.954  42.404  34.030  1.00144.85           O  
ATOM   1654  N   TYR H 216       4.261  41.510  36.093  1.00145.64           N  
ATOM   1655  CA  TYR H 216       5.691  41.416  36.012  1.00149.66           C  
ATOM   1656  CB  TYR H 216       6.329  41.087  37.368  1.00139.72           C  
ATOM   1657  CG  TYR H 216       6.096  42.316  38.177  1.00190.71           C  
ATOM   1658  CD1 TYR H 216       4.880  42.539  38.783  1.00189.47           C  
ATOM   1659  CD2 TYR H 216       7.091  43.254  38.315  1.00188.54           C  
ATOM   1660  CE1 TYR H 216       4.658  43.677  39.522  1.00  0.00           C  
ATOM   1661  CE2 TYR H 216       6.876  44.393  39.052  1.00  0.00           C  
ATOM   1662  CZ  TYR H 216       5.659  44.608  39.655  1.00  0.00           C  
ATOM   1663  OH  TYR H 216       5.439  45.779  40.411  1.00  0.00           O  
ATOM   1664  C   TYR H 216       6.151  40.435  34.983  1.00144.09           C  
ATOM   1665  O   TYR H 216       7.056  40.758  34.214  1.00148.06           O  
ATOM   1666  N   ARG H 217       5.555  39.220  34.978  1.00137.52           N  
ATOM   1667  CA  ARG H 217       5.809  38.132  34.063  1.00130.80           C  
ATOM   1668  CB  ARG H 217       6.853  38.373  32.947  1.00 80.89           C  
ATOM   1669  CG  ARG H 217       6.993  37.232  31.937  1.00  0.00           C  
ATOM   1670  CD  ARG H 217       7.842  37.589  30.717  1.00  0.00           C  
ATOM   1671  NE  ARG H 217       7.066  38.586  29.928  1.00  0.00           N  
ATOM   1672  CZ  ARG H 217       7.187  38.625  28.569  1.00  0.00           C  
ATOM   1673  NH1 ARG H 217       8.023  37.754  27.932  1.00  0.00           N1+
ATOM   1674  NH2 ARG H 217       6.462  39.531  27.851  1.00  0.00           N  
ATOM   1675  C   ARG H 217       6.242  36.955  34.881  1.00117.25           C  
ATOM   1676  O   ARG H 217       6.490  37.073  36.080  1.00114.23           O  
ATOM   1677  N   THR H 218       6.328  35.770  34.248  1.00129.45           N  
ATOM   1678  CA  THR H 218       6.689  34.585  34.960  1.00117.52           C  
ATOM   1679  CB  THR H 218       6.004  33.363  34.419  1.00111.86           C  
ATOM   1680  OG1 THR H 218       6.224  32.245  35.265  1.00  0.00           O  
ATOM   1681  CG2 THR H 218       6.558  33.082  33.012  1.00  0.00           C  
ATOM   1682  C   THR H 218       8.160  34.359  34.829  1.00114.31           C  
ATOM   1683  O   THR H 218       8.762  34.672  33.803  1.00118.21           O  
ATOM   1684  N   ALA H 219       8.786  33.825  35.897  1.00108.52           N  
ATOM   1685  CA  ALA H 219      10.167  33.457  35.796  1.00104.06           C  
ATOM   1686  CB  ALA H 219      11.184  34.333  36.516  1.00110.10           C  
ATOM   1687  C   ALA H 219      10.322  32.159  36.494  1.00 95.54           C  
ATOM   1688  O   ALA H 219       9.632  31.865  37.468  1.00 96.17           O  
ATOM   1689  N   TYR H 220      11.286  31.351  36.039  1.00116.03           N  
ATOM   1690  CA  TYR H 220      11.380  30.083  36.683  1.00107.59           C  
ATOM   1691  CB  TYR H 220      10.935  28.896  35.809  1.00103.19           C  
ATOM   1692  CG  TYR H 220       9.462  28.955  35.573  1.00115.66           C  
ATOM   1693  CD1 TYR H 220       8.582  28.468  36.515  1.00115.69           C  
ATOM   1694  CD2 TYR H 220       8.957  29.477  34.403  1.00117.56           C  
ATOM   1695  CE1 TYR H 220       7.225  28.514  36.298  1.00115.76           C  
ATOM   1696  CE2 TYR H 220       7.599  29.525  34.181  1.00116.43           C  
ATOM   1697  CZ  TYR H 220       6.729  29.045  35.131  1.00113.96           C  
ATOM   1698  OH  TYR H 220       5.337  29.094  34.907  1.00113.93           O  
ATOM   1699  C   TYR H 220      12.788  29.820  37.113  1.00106.47           C  
ATOM   1700  O   TYR H 220      13.729  30.519  36.740  1.00109.95           O  
ATOM   1701  N   TYR H 221      12.926  28.774  37.950  1.00 90.40           N  
ATOM   1702  CA  TYR H 221      14.166  28.335  38.525  1.00 90.13           C  
ATOM   1703  CB  TYR H 221      14.079  28.341  40.062  1.00 86.82           C  
ATOM   1704  CG  TYR H 221      13.785  29.740  40.500  1.00 92.60           C  
ATOM   1705  CD1 TYR H 221      12.550  30.317  40.287  1.00105.54           C  
ATOM   1706  CD2 TYR H 221      14.743  30.473  41.157  1.00 95.52           C  
ATOM   1707  CE1 TYR H 221      12.286  31.605  40.697  1.00101.64           C  
ATOM   1708  CE2 TYR H 221      14.487  31.760  41.569  1.00111.12           C  
ATOM   1709  CZ  TYR H 221      13.260  32.330  41.337  1.00115.55           C  
ATOM   1710  OH  TYR H 221      13.003  33.652  41.760  1.00  0.00           O  
ATOM   1711  C   TYR H 221      14.341  26.904  38.087  1.00 85.31           C  
ATOM   1712  O   TYR H 221      13.360  26.164  38.024  1.00 83.47           O  
ATOM   1713  N   TYR H 222      15.575  26.456  37.738  1.00 97.08           N  
ATOM   1714  CA  TYR H 222      15.635  25.093  37.261  1.00 87.94           C  
ATOM   1715  CB  TYR H 222      15.878  25.002  35.744  1.00 79.97           C  
ATOM   1716  CG  TYR H 222      14.874  25.886  35.098  1.00 81.21           C  
ATOM   1717  CD1 TYR H 222      15.144  27.229  35.002  1.00 79.38           C  
ATOM   1718  CD2 TYR H 222      13.699  25.392  34.587  1.00 86.41           C  
ATOM   1719  CE1 TYR H 222      14.244  28.080  34.422  1.00 82.38           C  
ATOM   1720  CE2 TYR H 222      12.788  26.240  34.002  1.00 88.47           C  
ATOM   1721  CZ  TYR H 222      13.066  27.586  33.926  1.00 87.40           C  
ATOM   1722  OH  TYR H 222      12.150  28.477  33.341  1.00 90.50           O  
ATOM   1723  C   TYR H 222      16.800  24.325  37.861  1.00 86.57           C  
ATOM   1724  O   TYR H 222      17.935  24.801  37.873  1.00 91.10           O  
ATOM   1725  N   ALA H 223      16.537  23.108  38.399  1.00 51.47           N  
ATOM   1726  CA  ALA H 223      17.576  22.143  38.707  1.00 61.95           C  
ATOM   1727  CB  ALA H 223      18.504  22.330  39.898  1.00 93.48           C  
ATOM   1728  C   ALA H 223      16.955  20.805  38.908  1.00 77.18           C  
ATOM   1729  O   ALA H 223      15.800  20.706  39.309  1.00 84.86           O  
ATOM   1730  N   MET H 224      17.743  19.732  38.685  1.00 74.80           N  
ATOM   1731  CA  MET H 224      17.168  18.415  38.668  1.00 76.04           C  
ATOM   1732  CB  MET H 224      17.553  17.623  37.399  1.00 60.72           C  
ATOM   1733  CG  MET H 224      19.044  17.643  37.050  1.00 50.05           C  
ATOM   1734  SD  MET H 224      19.661  19.173  36.278  1.00 89.72           S  
ATOM   1735  CE  MET H 224      19.082  18.814  34.592  1.00 38.32           C  
ATOM   1736  C   MET H 224      17.502  17.596  39.871  1.00 76.67           C  
ATOM   1737  O   MET H 224      18.661  17.304  40.162  1.00 77.97           O  
ATOM   1738  N   ASP H 225      16.440  17.233  40.620  1.00 66.18           N  
ATOM   1739  CA  ASP H 225      16.518  16.409  41.788  1.00 76.44           C  
ATOM   1740  CB  ASP H 225      15.321  16.610  42.744  1.00 67.75           C  
ATOM   1741  CG  ASP H 225      13.994  16.380  42.035  1.00 85.25           C  
ATOM   1742  OD1 ASP H 225      13.992  16.165  40.793  1.00 98.76           O  
ATOM   1743  OD2 ASP H 225      12.951  16.441  42.737  1.00 81.33           O1-
ATOM   1744  C   ASP H 225      16.734  14.934  41.497  1.00 64.71           C  
ATOM   1745  O   ASP H 225      17.496  14.299  42.222  1.00 65.60           O  
ATOM   1746  N   VAL H 226      16.099  14.339  40.452  1.00 34.05           N  
ATOM   1747  CA  VAL H 226      16.178  12.920  40.233  1.00 33.66           C  
ATOM   1748  CB  VAL H 226      14.889  12.198  40.500  1.00 41.35           C  
ATOM   1749  CG1 VAL H 226      15.078  10.712  40.149  1.00  0.00           C  
ATOM   1750  CG2 VAL H 226      14.484  12.442  41.964  1.00  0.00           C  
ATOM   1751  C   VAL H 226      16.541  12.649  38.801  1.00 32.67           C  
ATOM   1752  O   VAL H 226      16.026  13.292  37.888  1.00 34.47           O  
ATOM   1753  N   TRP H 227      17.425  11.650  38.570  1.00 33.34           N  
ATOM   1754  CA  TRP H 227      17.844  11.296  37.233  1.00 33.01           C  
ATOM   1755  CB  TRP H 227      19.363  11.409  36.913  1.00 31.96           C  
ATOM   1756  CG  TRP H 227      19.783  12.759  36.391  1.00 28.90           C  
ATOM   1757  CD2 TRP H 227      20.885  13.098  35.532  1.00 29.04           C  
ATOM   1758  CD1 TRP H 227      19.198  13.921  36.708  1.00 30.05           C  
ATOM   1759  NE1 TRP H 227      19.857  14.982  36.150  1.00 30.96           N  
ATOM   1760  CE2 TRP H 227      20.898  14.491  35.408  1.00 28.93           C  
ATOM   1761  CE3 TRP H 227      21.811  12.327  34.900  1.00 29.74           C  
ATOM   1762  CZ2 TRP H 227      21.835  15.136  34.657  1.00 28.65           C  
ATOM   1763  CZ3 TRP H 227      22.753  12.984  34.138  1.00 28.09           C  
ATOM   1764  CH2 TRP H 227      22.767  14.356  34.018  1.00 29.37           C  
ATOM   1765  C   TRP H 227      17.517   9.878  36.919  1.00 35.65           C  
ATOM   1766  O   TRP H 227      17.406   9.023  37.795  1.00 34.98           O  
ATOM   1767  N   GLY H 228      17.352   9.616  35.608  1.00 31.59           N  
ATOM   1768  CA  GLY H 228      17.144   8.287  35.119  1.00 31.80           C  
ATOM   1769  C   GLY H 228      18.495   7.637  35.128  1.00 31.26           C  
ATOM   1770  O   GLY H 228      19.503   8.296  35.385  1.00 32.46           O  
ATOM   1771  N   GLN H 229      18.545   6.317  34.857  1.00 30.47           N  
ATOM   1772  CA  GLN H 229      19.774   5.566  34.883  1.00 34.08           C  
ATOM   1773  CB  GLN H 229      19.631   4.029  34.846  1.00 35.39           C  
ATOM   1774  CG  GLN H 229      19.208   3.436  33.502  1.00 37.08           C  
ATOM   1775  CD  GLN H 229      17.714   3.624  33.328  1.00 39.40           C  
ATOM   1776  OE1 GLN H 229      17.274   4.369  32.456  1.00 41.19           O  
ATOM   1777  NE2 GLN H 229      16.911   2.927  34.172  1.00 38.82           N  
ATOM   1778  C   GLN H 229      20.649   5.953  33.730  1.00 34.30           C  
ATOM   1779  O   GLN H 229      21.859   5.747  33.771  1.00 35.53           O  
ATOM   1780  N   GLY H 230      20.058   6.451  32.630  1.00 29.54           N  
ATOM   1781  CA  GLY H 230      20.847   6.824  31.490  1.00 27.80           C  
ATOM   1782  C   GLY H 230      20.638   5.804  30.413  1.00 31.90           C  
ATOM   1783  O   GLY H 230      20.411   4.625  30.682  1.00 31.92           O  
ATOM   1784  N   THR H 231      20.691   6.262  29.146  1.00 28.89           N  
ATOM   1785  CA  THR H 231      20.545   5.387  28.017  1.00 30.17           C  
ATOM   1786  CB  THR H 231      19.370   5.733  27.148  1.00 32.23           C  
ATOM   1787  OG1 THR H 231      18.167   5.676  27.899  1.00 34.23           O  
ATOM   1788  CG2 THR H 231      19.312   4.743  25.973  1.00 30.83           C  
ATOM   1789  C   THR H 231      21.765   5.571  27.175  1.00 30.16           C  
ATOM   1790  O   THR H 231      22.090   6.686  26.775  1.00 30.48           O  
ATOM   1791  N   THR H 232      22.468   4.470  26.852  1.00 27.21           N  
ATOM   1792  CA  THR H 232      23.663   4.615  26.074  1.00 30.02           C  
ATOM   1793  CB  THR H 232      24.714   3.604  26.408  1.00 30.94           C  
ATOM   1794  OG1 THR H 232      24.250   2.296  26.109  1.00  0.00           O  
ATOM   1795  CG2 THR H 232      25.026   3.725  27.907  1.00  0.00           C  
ATOM   1796  C   THR H 232      23.306   4.431  24.635  1.00 30.56           C  
ATOM   1797  O   THR H 232      22.697   3.433  24.251  1.00 34.24           O  
ATOM   1798  N   VAL H 233      23.668   5.424  23.798  1.00 26.77           N  
ATOM   1799  CA  VAL H 233      23.374   5.322  22.400  1.00 29.21           C  
ATOM   1800  CB  VAL H 233      22.568   6.475  21.883  1.00 29.90           C  
ATOM   1801  CG1 VAL H 233      22.372   6.302  20.368  1.00 29.82           C  
ATOM   1802  CG2 VAL H 233      21.256   6.552  22.682  1.00 31.53           C  
ATOM   1803  C   VAL H 233      24.668   5.320  21.654  1.00 31.55           C  
ATOM   1804  O   VAL H 233      25.481   6.235  21.786  1.00 29.90           O  
ATOM   1805  N   THR H 234      24.885   4.276  20.833  1.00 30.67           N  
ATOM   1806  CA  THR H 234      26.088   4.184  20.061  1.00 29.61           C  
ATOM   1807  CB  THR H 234      26.827   2.898  20.287  1.00 32.27           C  
ATOM   1808  OG1 THR H 234      27.182   2.773  21.657  1.00 35.60           O  
ATOM   1809  CG2 THR H 234      28.086   2.882  19.406  1.00 30.59           C  
ATOM   1810  C   THR H 234      25.690   4.238  18.620  1.00 32.07           C  
ATOM   1811  O   THR H 234      24.850   3.462  18.167  1.00 33.16           O  
ATOM   1812  N   VAL H 235      26.278   5.181  17.859  1.00 30.61           N  
ATOM   1813  CA  VAL H 235      25.934   5.273  16.470  1.00 29.40           C  
ATOM   1814  CB  VAL H 235      25.366   6.606  16.080  1.00 30.81           C  
ATOM   1815  CG1 VAL H 235      25.148   6.615  14.558  1.00 32.69           C  
ATOM   1816  CG2 VAL H 235      24.084   6.852  16.894  1.00 30.72           C  
ATOM   1817  C   VAL H 235      27.188   5.082  15.688  1.00 29.44           C  
ATOM   1818  O   VAL H 235      28.168   5.800  15.882  1.00 30.57           O  
ATOM   1819  N   SER H 236      27.187   4.094  14.772  1.00 29.65           N  
ATOM   1820  CA  SER H 236      28.368   3.859  13.998  1.00 28.99           C  
ATOM   1821  CB  SER H 236      29.381   2.939  14.698  1.00 31.63           C  
ATOM   1822  OG  SER H 236      28.823   1.645  14.874  1.00 32.08           O  
ATOM   1823  C   SER H 236      27.970   3.178  12.733  1.00 32.57           C  
ATOM   1824  O   SER H 236      26.938   2.512  12.661  1.00 31.92           O  
ATOM   1825  N   SER H 237      28.801   3.343  11.688  1.00 29.61           N  
ATOM   1826  CA  SER H 237      28.541   2.709  10.433  1.00 34.69           C  
ATOM   1827  CB  SER H 237      29.141   3.471   9.239  1.00 39.97           C  
ATOM   1828  OG  SER H 237      30.552   3.563   9.375  1.00 43.25           O  
ATOM   1829  C   SER H 237      29.195   1.339  10.490  1.00 35.75           C  
ATOM   1830  O   SER H 237      30.101   1.154  11.344  1.00 35.53           O  
ATOM   1831  OXT SER H 237      28.795   0.458   9.683  1.00  0.00           O1-
TER    1832      SER H 237 
CONECT  162  654
CONECT  654  162
CONECT  967 1553
CONECT 1553  967
END
