# Supplementary material for: Fully automated antibody structure prediction using BIOVIA tools: Validation study
Source: PLoS One. 2017 May 18;12(5):e0177923. doi: 10.1371/journal.pone.0177923 (PMC5436848; doi:10.1371/journal.pone.0177923)
Supplement: S2 Dataset — Predicted structures using the Top5 framework method, Chothia CDR definition with canonical filtering and generating 50 models. These were used in the comparison against predictions using no filtering. (ZIP) [file pone.0177923.s004.zip › 4NUG_LH_FV_FinalModel.pdb]

REMARK   Accelrys Discovery Studio PDB file
REMARK   Created:  2015-04-10T07:15:03Z
SSBOND   1 CYS L   23    CYS L   93                                     
SSBOND   2 CYS H  134    CYS H  208                                     
ATOM      1  N   ASP L   1      26.017  32.688  25.984  1.00 28.25           N1+
ATOM      2  CA  ASP L   1      25.958  31.598  26.989  1.00 28.44           C  
ATOM      3  CB  ASP L   1      26.704  30.354  26.475  1.00 28.06           C  
ATOM      4  CG  ASP L   1      26.026  29.802  25.231  1.00 32.86           C  
ATOM      5  OD1 ASP L   1      24.858  30.183  24.954  1.00 36.93           O  
ATOM      6  OD2 ASP L   1      26.685  28.984  24.536  1.00 35.60           O1-
ATOM      7  C   ASP L   1      26.718  32.033  28.201  1.00 27.18           C  
ATOM      8  O   ASP L   1      27.622  32.861  28.109  1.00 27.64           O  
ATOM      9  N   ILE L   2      26.364  31.495  29.382  1.00 24.23           N  
ATOM     10  CA  ILE L   2      27.158  31.810  30.527  1.00 23.29           C  
ATOM     11  CB  ILE L   2      26.403  31.931  31.815  1.00 23.30           C  
ATOM     12  CG1 ILE L   2      25.490  33.164  31.778  1.00 23.44           C  
ATOM     13  CG2 ILE L   2      27.420  31.957  32.965  1.00 22.60           C  
ATOM     14  CD1 ILE L   2      24.683  33.361  33.057  1.00 27.70           C  
ATOM     15  C   ILE L   2      28.116  30.680  30.664  1.00 22.66           C  
ATOM     16  O   ILE L   2      27.719  29.517  30.712  1.00 22.29           O  
ATOM     17  N   VAL L   3      29.422  31.003  30.701  1.00 21.03           N  
ATOM     18  CA  VAL L   3      30.389  29.954  30.772  1.00 22.11           C  
ATOM     19  CB  VAL L   3      31.669  30.248  30.041  1.00 24.49           C  
ATOM     20  CG1 VAL L   3      32.443  31.346  30.789  1.00 26.62           C  
ATOM     21  CG2 VAL L   3      32.449  28.934  29.883  1.00 26.13           C  
ATOM     22  C   VAL L   3      30.723  29.730  32.206  1.00 20.85           C  
ATOM     23  O   VAL L   3      30.931  30.669  32.975  1.00 21.57           O  
ATOM     24  N   MET L   4      30.761  28.446  32.598  1.00 19.80           N  
ATOM     25  CA  MET L   4      31.075  28.090  33.947  1.00 19.26           C  
ATOM     26  CB  MET L   4      30.084  27.077  34.542  1.00 18.31           C  
ATOM     27  CG  MET L   4      28.640  27.586  34.578  1.00 16.83           C  
ATOM     28  SD  MET L   4      28.328  28.924  35.766  1.00 18.85           S  
ATOM     29  CE  MET L   4      28.258  27.820  37.206  1.00 16.86           C  
ATOM     30  C   MET L   4      32.407  27.420  33.889  1.00 20.72           C  
ATOM     31  O   MET L   4      32.591  26.451  33.155  1.00 20.48           O  
ATOM     32  N   THR L   5      33.385  27.931  34.660  1.00 21.12           N  
ATOM     33  CA  THR L   5      34.691  27.343  34.629  1.00 21.79           C  
ATOM     34  CB  THR L   5      35.783  28.320  34.326  1.00 22.93           C  
ATOM     35  OG1 THR L   5      35.726  29.402  35.241  1.00 25.96           O  
ATOM     36  CG2 THR L   5      35.630  28.822  32.887  1.00 24.04           C  
ATOM     37  C   THR L   5      34.985  26.773  35.973  1.00 21.05           C  
ATOM     38  O   THR L   5      34.840  27.450  36.991  1.00 20.10           O  
ATOM     39  N   GLN L   6      35.421  25.498  36.002  1.00 20.59           N  
ATOM     40  CA  GLN L   6      35.717  24.884  37.259  1.00 22.24           C  
ATOM     41  CB  GLN L   6      35.032  23.524  37.484  1.00 20.72           C  
ATOM     42  CG  GLN L   6      33.523  23.632  37.709  1.00 20.55           C  
ATOM     43  CD  GLN L   6      33.004  22.254  38.084  1.00 18.37           C  
ATOM     44  OE1 GLN L   6      32.704  21.433  37.222  1.00 19.79           O  
ATOM     45  NE2 GLN L   6      32.892  21.989  39.414  1.00 17.12           N  
ATOM     46  C   GLN L   6      37.190  24.666  37.363  1.00 24.70           C  
ATOM     47  O   GLN L   6      37.863  24.329  36.390  1.00 26.41           O  
ATOM     48  N   THR L   7      37.725  24.897  38.577  1.00 24.36           N  
ATOM     49  CA  THR L   7      39.116  24.698  38.858  0.94 26.05           C  
ATOM     50  CB  THR L   7      39.835  25.993  39.095  0.94 27.52           C  
ATOM     51  OG1 THR L   7      39.692  26.849  37.972  0.93 29.53           O  
ATOM     52  CG2 THR L   7      41.318  25.701  39.351  0.93 27.38           C  
ATOM     53  C   THR L   7      39.165  23.962  40.160  1.00 25.83           C  
ATOM     54  O   THR L   7      38.380  24.272  41.056  1.00 26.27           O  
ATOM     55  N   PRO L   8      40.039  22.998  40.330  1.00 25.32           N  
ATOM     56  CA  PRO L   8      40.938  22.535  39.302  1.00 25.56           C  
ATOM     57  CD  PRO L   8      40.560  22.730  41.661  1.00 24.35           C  
ATOM     58  CB  PRO L   8      42.165  21.979  40.026  1.00 25.15           C  
ATOM     59  CG  PRO L   8      41.666  21.685  41.449  1.00 24.50           C  
ATOM     60  C   PRO L   8      40.243  21.487  38.493  1.00 25.25           C  
ATOM     61  O   PRO L   8      39.119  21.122  38.828  1.00 24.79           O  
ATOM     62  N   LEU L   9      40.884  21.019  37.405  1.00 25.58           N  
ATOM     63  CA  LEU L   9      40.331  19.968  36.606  1.00 26.48           C  
ATOM     64  CB  LEU L   9      41.167  19.720  35.330  1.00 28.91           C  
ATOM     65  CG  LEU L   9      40.584  18.733  34.289  1.00 34.47           C  
ATOM     66  CD1 LEU L   9      41.525  18.632  33.081  1.00 35.29           C  
ATOM     67  CD2 LEU L   9      40.275  17.339  34.862  1.00 33.68           C  
ATOM     68  C   LEU L   9      40.326  18.726  37.443  1.00 25.82           C  
ATOM     69  O   LEU L   9      39.347  17.981  37.453  1.00 24.07           O  
ATOM     70  N   SER L  10      41.428  18.459  38.170  1.00 25.48           N  
ATOM     71  CA  SER L  10      41.471  17.272  38.974  1.00 25.50           C  
ATOM     72  CB  SER L  10      42.324  16.144  38.368  1.00 27.85           C  
ATOM     73  OG  SER L  10      43.682  16.548  38.295  1.00 36.38           O  
ATOM     74  C   SER L  10      42.074  17.635  40.291  1.00 24.58           C  
ATOM     75  O   SER L  10      42.916  18.529  40.376  1.00 23.64           O  
ATOM     76  N   LEU L  11      41.635  16.952  41.368  1.00 24.33           N  
ATOM     77  CA  LEU L  11      42.156  17.277  42.663  1.00 24.95           C  
ATOM     78  CB  LEU L  11      41.148  18.074  43.511  1.00 24.53           C  
ATOM     79  CG  LEU L  11      41.649  18.488  44.904  1.00 26.51           C  
ATOM     80  CD1 LEU L  11      42.858  19.433  44.800  1.00 28.67           C  
ATOM     81  CD2 LEU L  11      40.508  19.076  45.753  1.00 28.50           C  
ATOM     82  C   LEU L  11      42.457  15.993  43.373  1.00 25.46           C  
ATOM     83  O   LEU L  11      41.572  15.169  43.594  1.00 24.57           O  
ATOM     84  N   SER L  12      43.728  15.795  43.770  1.00 26.17           N  
ATOM     85  CA  SER L  12      44.076  14.578  44.441  1.00 27.10           C  
ATOM     86  CB  SER L  12      45.469  14.055  44.052  1.00 28.20           C  
ATOM     87  OG  SER L  12      45.758  12.852  44.746  1.00 35.89           O  
ATOM     88  C   SER L  12      44.079  14.875  45.903  1.00 26.72           C  
ATOM     89  O   SER L  12      44.665  15.859  46.351  1.00 27.70           O  
ATOM     90  N   VAL L  13      43.411  14.019  46.695  1.00 26.25           N  
ATOM     91  CA  VAL L  13      43.312  14.313  48.089  1.00 26.39           C  
ATOM     92  CB  VAL L  13      41.984  14.941  48.395  1.00 25.38           C  
ATOM     93  CG1 VAL L  13      40.882  13.906  48.124  1.00 28.82           C  
ATOM     94  CG2 VAL L  13      41.999  15.524  49.809  1.00 26.57           C  
ATOM     95  C   VAL L  13      43.457  13.036  48.859  1.00 26.69           C  
ATOM     96  O   VAL L  13      43.222  11.948  48.337  1.00 26.28           O  
ATOM     97  N   THR L  14      43.900  13.142  50.126  1.00 27.18           N  
ATOM     98  CA  THR L  14      44.029  11.988  50.965  1.00 26.91           C  
ATOM     99  CB  THR L  14      45.145  12.108  51.963  1.00 29.16           C  
ATOM    100  OG1 THR L  14      46.379  12.323  51.293  1.00 46.70           O  
ATOM    101  CG2 THR L  14      45.217  10.819  52.801  1.00 45.51           C  
ATOM    102  C   THR L  14      42.747  11.885  51.724  1.00 26.33           C  
ATOM    103  O   THR L  14      42.023  12.869  51.867  1.00 26.70           O  
ATOM    104  N   PRO L  15      42.429  10.727  52.219  1.00 26.35           N  
ATOM    105  CA  PRO L  15      41.202  10.613  52.943  1.00 27.69           C  
ATOM    106  CD  PRO L  15      42.782   9.481  51.566  1.00 36.07           C  
ATOM    107  CB  PRO L  15      40.908   9.112  53.056  1.00 29.39           C  
ATOM    108  CG  PRO L  15      42.166   8.421  52.492  1.00 30.67           C  
ATOM    109  C   PRO L  15      41.299  11.361  54.229  1.00 28.43           C  
ATOM    110  O   PRO L  15      42.345  11.310  54.874  1.00 29.08           O  
ATOM    111  N   GLY L  16      40.217  12.065  54.610  1.00 28.38           N  
ATOM    112  CA  GLY L  16      40.199  12.812  55.831  1.00 28.39           C  
ATOM    113  C   GLY L  16      40.632  14.220  55.563  1.00 29.16           C  
ATOM    114  O   GLY L  16      40.531  15.069  56.446  1.00 30.80           O  
ATOM    115  N   GLN L  17      41.120  14.523  54.345  1.00 28.08           N  
ATOM    116  CA  GLN L  17      41.562  15.870  54.116  1.00 28.83           C  
ATOM    117  CB  GLN L  17      42.776  15.980  53.183  1.00 31.58           C  
ATOM    118  CG  GLN L  17      44.028  15.427  53.866  1.00 37.75           C  
ATOM    119  CD  GLN L  17      45.224  15.677  52.972  1.00 42.76           C  
ATOM    120  OE1 GLN L  17      46.362  15.405  53.351  1.00 43.41           O  
ATOM    121  NE2 GLN L  17      44.964  16.215  51.750  1.00 51.86           N  
ATOM    122  C   GLN L  17      40.436  16.709  53.598  1.00 28.53           C  
ATOM    123  O   GLN L  17      39.397  16.210  53.171  1.00 27.95           O  
ATOM    124  N   PRO L  18      40.620  18.002  53.719  1.00 27.62           N  
ATOM    125  CA  PRO L  18      39.629  18.932  53.237  1.00 28.45           C  
ATOM    126  CD  PRO L  18      41.311  18.514  54.893  1.00 40.61           C  
ATOM    127  CB  PRO L  18      39.869  20.238  53.990  1.00 31.09           C  
ATOM    128  CG  PRO L  18      40.561  19.794  55.288  1.00 36.86           C  
ATOM    129  C   PRO L  18      39.750  19.109  51.757  1.00 27.74           C  
ATOM    130  O   PRO L  18      40.856  18.977  51.237  1.00 28.41           O  
ATOM    131  N   ALA L  19      38.642  19.425  51.060  1.00 26.28           N  
ATOM    132  CA  ALA L  19      38.732  19.632  49.646  1.00 25.78           C  
ATOM    133  CB  ALA L  19      38.156  18.468  48.821  1.00 25.30           C  
ATOM    134  C   ALA L  19      37.939  20.857  49.318  1.00 25.04           C  
ATOM    135  O   ALA L  19      36.930  21.149  49.958  1.00 24.25           O  
ATOM    136  N   SER L  20      38.394  21.620  48.307  1.00 24.16           N  
ATOM    137  CA  SER L  20      37.704  22.815  47.922  1.00 24.24           C  
ATOM    138  CB  SER L  20      38.425  24.078  48.421  1.00 26.17           C  
ATOM    139  OG  SER L  20      37.726  25.248  48.024  1.00 30.17           O  
ATOM    140  C   SER L  20      37.678  22.851  46.425  1.00 23.89           C  
ATOM    141  O   SER L  20      38.704  22.652  45.776  1.00 24.16           O  
ATOM    142  N   ILE L  21      36.491  23.105  45.832  1.00 23.78           N  
ATOM    143  CA  ILE L  21      36.384  23.162  44.401  1.00 23.37           C  
ATOM    144  CB  ILE L  21      35.503  22.093  43.824  1.00 24.04           C  
ATOM    145  CG1 ILE L  21      36.106  20.708  44.106  1.00 24.63           C  
ATOM    146  CG2 ILE L  21      35.301  22.390  42.330  1.00 25.36           C  
ATOM    147  CD1 ILE L  21      35.138  19.560  43.830  1.00 26.65           C  
ATOM    148  C   ILE L  21      35.786  24.487  44.049  1.00 22.34           C  
ATOM    149  O   ILE L  21      34.835  24.943  44.681  1.00 21.43           O  
ATOM    150  N   SER L  22      36.335  25.138  43.003  1.00 21.91           N  
ATOM    151  CA  SER L  22      35.892  26.453  42.638  0.90 22.54           C  
ATOM    152  CB  SER L  22      37.059  27.427  42.395  0.90 25.21           C  
ATOM    153  OG  SER L  22      36.564  28.705  42.022  0.90 30.24           O  
ATOM    154  C   SER L  22      35.103  26.394  41.366  1.00 22.46           C  
ATOM    155  O   SER L  22      35.360  25.571  40.487  1.00 21.84           O  
ATOM    156  N   CYS L  23      34.082  27.269  41.264  1.00 21.31           N  
ATOM    157  CA  CYS L  23      33.281  27.376  40.078  1.00 22.09           C  
ATOM    158  CB  CYS L  23      31.897  26.705  40.225  1.00 22.34           C  
ATOM    159  SG  CYS L  23      30.866  26.833  38.734  1.00 26.50           S  
ATOM    160  C   CYS L  23      33.085  28.845  39.827  1.00 21.95           C  
ATOM    161  O   CYS L  23      32.588  29.572  40.688  1.00 22.69           O  
ATOM    162  N   LYS L  24      33.492  29.327  38.633  1.00 22.87           N  
ATOM    163  CA  LYS L  24      33.342  30.725  38.329  1.00 23.28           C  
ATOM    164  CB  LYS L  24      34.657  31.448  37.989  1.00 27.16           C  
ATOM    165  CG  LYS L  24      35.527  31.760  39.206  1.00 34.15           C  
ATOM    166  CD  LYS L  24      36.938  32.229  38.844  1.00 40.71           C  
ATOM    167  CE  LYS L  24      37.718  32.826  40.019  1.00 42.17           C  
ATOM    168  NZ  LYS L  24      38.252  31.750  40.881  1.00 44.21           N1+
ATOM    169  C   LYS L  24      32.456  30.861  37.133  1.00 23.95           C  
ATOM    170  O   LYS L  24      32.495  30.041  36.217  1.00 23.93           O  
ATOM    171  N   SER L  25      31.638  31.932  37.117  1.00 23.57           N  
ATOM    172  CA  SER L  25      30.711  32.158  36.047  1.00 23.15           C  
ATOM    173  CB  SER L  25      29.292  32.469  36.542  1.00 22.65           C  
ATOM    174  OG  SER L  25      29.317  33.665  37.306  1.00 22.96           O  
ATOM    175  C   SER L  25      31.175  33.364  35.292  1.00 23.43           C  
ATOM    176  O   SER L  25      31.823  34.248  35.846  1.00 23.27           O  
ATOM    177  N   SER L  26      30.812  33.446  33.996  1.00 19.57           N  
ATOM    178  CA  SER L  26      31.170  34.553  33.153  1.00 19.42           C  
ATOM    179  CB  SER L  26      30.784  34.314  31.682  1.00 18.35           C  
ATOM    180  OG  SER L  26      29.380  34.128  31.565  1.00 19.65           O  
ATOM    181  C   SER L  26      30.464  35.786  33.620  1.00 21.71           C  
ATOM    182  O   SER L  26      30.997  36.888  33.500  1.00 24.06           O  
ATOM    183  N   GLU L  27      29.234  35.642  34.148  1.00 22.33           N  
ATOM    184  CA  GLU L  27      28.529  36.809  34.583  1.00 21.18           C  
ATOM    185  CB  GLU L  27      27.552  37.360  33.535  0.67 22.73           C  
ATOM    186  CG  GLU L  27      27.121  38.799  33.813  0.67 25.13           C  
ATOM    187  CD  GLU L  27      26.336  39.275  32.600  0.67 27.91           C  
ATOM    188  OE1 GLU L  27      26.422  38.599  31.539  1.00  0.00           O  
ATOM    189  OE2 GLU L  27      25.636  40.315  32.716  0.67 28.97           O1-
ATOM    190  C   GLU L  27      27.770  36.468  35.826  1.00 22.07           C  
ATOM    191  O   GLU L  27      27.663  35.304  36.206  1.00 19.18           O  
ATOM    192  N   SER L  28      27.222  37.502  36.492  1.00 24.02           N  
ATOM    193  CA  SER L  28      26.535  37.367  37.745  1.00 24.12           C  
ATOM    194  CB  SER L  28      26.003  38.723  38.254  1.00 23.52           C  
ATOM    195  OG  SER L  28      25.318  38.571  39.487  1.00 25.83           O  
ATOM    196  C   SER L  28      25.374  36.430  37.623  1.00 23.72           C  
ATOM    197  O   SER L  28      24.493  36.583  36.779  1.00 25.42           O  
ATOM    198  N   LEU L  29      25.373  35.411  38.499  1.00 20.56           N  
ATOM    199  CA  LEU L  29      24.369  34.401  38.594  1.00 20.53           C  
ATOM    200  CB  LEU L  29      24.851  33.130  39.300  1.00 17.46           C  
ATOM    201  CG  LEU L  29      25.919  32.397  38.468  1.00 14.84           C  
ATOM    202  CD1 LEU L  29      26.255  31.021  39.062  1.00 11.15           C  
ATOM    203  CD2 LEU L  29      25.518  32.328  36.984  1.00 13.40           C  
ATOM    204  C   LEU L  29      23.125  34.905  39.260  1.00 23.34           C  
ATOM    205  O   LEU L  29      22.088  34.257  39.162  1.00 25.79           O  
ATOM    206  N   ARG L  30      23.197  36.017  40.024  1.00 21.52           N  
ATOM    207  CA  ARG L  30      22.035  36.484  40.732  1.00 20.53           C  
ATOM    208  CB  ARG L  30      22.285  37.755  41.563  1.00 19.93           C  
ATOM    209  CG  ARG L  30      23.295  37.529  42.691  1.00  0.00           C  
ATOM    210  CD  ARG L  30      23.570  38.778  43.530  1.00  0.00           C  
ATOM    211  NE  ARG L  30      22.489  38.890  44.552  1.00  0.00           N  
ATOM    212  CZ  ARG L  30      22.604  39.805  45.559  1.00  0.00           C  
ATOM    213  NH1 ARG L  30      23.685  40.638  45.604  1.00  0.00           N1+
ATOM    214  NH2 ARG L  30      21.640  39.884  46.525  1.00  0.00           N  
ATOM    215  C   ARG L  30      20.921  36.758  39.770  1.00 20.55           C  
ATOM    216  O   ARG L  30      21.102  37.356  38.710  1.00 20.99           O  
ATOM    217  N   GLN L  31      19.708  36.309  40.141  1.00 22.54           N  
ATOM    218  CA  GLN L  31      18.558  36.470  39.304  1.00 25.63           C  
ATOM    219  CB  GLN L  31      17.697  35.193  39.232  0.67 25.23           C  
ATOM    220  CG  GLN L  31      16.526  35.271  38.251  0.67 24.09           C  
ATOM    221  CD  GLN L  31      15.791  33.937  38.274  1.00  0.00           C  
ATOM    222  OE1 GLN L  31      14.608  33.869  38.608  1.00  0.00           O  
ATOM    223  NE2 GLN L  31      16.507  32.841  37.900  0.67 21.06           N  
ATOM    224  C   GLN L  31      17.720  37.572  39.873  1.00 27.52           C  
ATOM    225  O   GLN L  31      17.891  37.978  41.021  1.00 29.93           O  
ATOM    226  N   SER L  32      16.784  38.082  39.052  1.00 26.50           N  
ATOM    227  CA  SER L  32      15.924  39.171  39.407  1.00 24.94           C  
ATOM    228  CB  SER L  32      14.970  39.554  38.266  1.00 24.39           C  
ATOM    229  OG  SER L  32      14.081  38.479  38.001  1.00 31.35           O  
ATOM    230  C   SER L  32      15.071  38.777  40.569  1.00 23.76           C  
ATOM    231  O   SER L  32      14.700  39.618  41.387  1.00 25.90           O  
ATOM    232  N   ASN L  33      14.735  37.481  40.680  1.00 22.19           N  
ATOM    233  CA  ASN L  33      13.909  37.058  41.771  1.00 21.06           C  
ATOM    234  CB  ASN L  33      13.430  35.596  41.674  1.00 20.31           C  
ATOM    235  CG  ASN L  33      14.599  34.631  41.672  1.00 23.71           C  
ATOM    236  OD1 ASN L  33      15.762  35.027  41.719  1.00 24.26           O  
ATOM    237  ND2 ASN L  33      14.276  33.311  41.603  1.00 26.08           N  
ATOM    238  C   ASN L  33      14.687  37.302  43.026  1.00 20.38           C  
ATOM    239  O   ASN L  33      14.115  37.442  44.107  1.00 20.07           O  
ATOM    240  N   GLY L  34      16.032  37.361  42.908  1.00 18.16           N  
ATOM    241  CA  GLY L  34      16.853  37.680  44.042  1.00 16.79           C  
ATOM    242  C   GLY L  34      17.621  36.475  44.476  1.00 18.28           C  
ATOM    243  O   GLY L  34      18.418  36.544  45.411  1.00 21.60           O  
ATOM    244  N   LYS L  35      17.417  35.331  43.808  1.00 16.51           N  
ATOM    245  CA  LYS L  35      18.122  34.157  44.228  1.00 14.52           C  
ATOM    246  CB  LYS L  35      17.227  32.915  44.207  1.00 17.81           C  
ATOM    247  CG  LYS L  35      15.994  33.056  45.099  1.00 20.36           C  
ATOM    248  CD  LYS L  35      14.898  32.044  44.764  1.00 25.01           C  
ATOM    249  CE  LYS L  35      13.660  32.176  45.646  1.00 29.13           C  
ATOM    250  NZ  LYS L  35      13.074  33.523  45.489  1.00 29.12           N1+
ATOM    251  C   LYS L  35      19.257  33.904  43.277  1.00 14.15           C  
ATOM    252  O   LYS L  35      19.231  34.347  42.132  1.00 12.26           O  
ATOM    253  N   THR L  36      20.314  33.204  43.737  1.00 12.56           N  
ATOM    254  CA  THR L  36      21.376  32.865  42.834  1.00 13.67           C  
ATOM    255  CB  THR L  36      22.747  33.125  43.396  1.00 15.06           C  
ATOM    256  OG1 THR L  36      22.879  34.502  43.717  1.00 17.05           O  
ATOM    257  CG2 THR L  36      23.814  32.724  42.363  1.00 15.10           C  
ATOM    258  C   THR L  36      21.215  31.400  42.602  1.00 13.35           C  
ATOM    259  O   THR L  36      21.255  30.616  43.545  1.00 12.30           O  
ATOM    260  N   SER L  37      21.016  30.987  41.336  1.00 13.96           N  
ATOM    261  CA  SER L  37      20.735  29.602  41.082  1.00 11.31           C  
ATOM    262  CB  SER L  37      19.695  29.419  39.971  1.00 12.34           C  
ATOM    263  OG  SER L  37      18.472  30.033  40.351  1.00 12.98           O  
ATOM    264  C   SER L  37      21.977  28.911  40.646  1.00 10.92           C  
ATOM    265  O   SER L  37      22.267  28.763  39.455  1.00 11.26           O  
ATOM    266  N   LEU L  38      22.710  28.413  41.650  1.00 15.50           N  
ATOM    267  CA  LEU L  38      23.966  27.752  41.423  1.00 16.10           C  
ATOM    268  CB  LEU L  38      25.151  28.573  41.970  1.00 17.09           C  
ATOM    269  CG  LEU L  38      26.559  27.994  41.734  1.00 18.53           C  
ATOM    270  CD1 LEU L  38      26.798  26.709  42.538  1.00 15.61           C  
ATOM    271  CD2 LEU L  38      26.851  27.831  40.235  1.00 17.74           C  
ATOM    272  C   LEU L  38      23.878  26.455  42.177  1.00 15.31           C  
ATOM    273  O   LEU L  38      23.671  26.447  43.389  1.00 15.41           O  
ATOM    274  N   TYR L  39      24.034  25.318  41.465  1.00 14.87           N  
ATOM    275  CA  TYR L  39      23.858  24.011  42.048  1.00 14.69           C  
ATOM    276  CB  TYR L  39      22.678  23.252  41.408  1.00 14.74           C  
ATOM    277  CG  TYR L  39      21.386  23.842  41.882  1.00 13.70           C  
ATOM    278  CD1 TYR L  39      21.222  25.202  42.005  1.00  0.00           C  
ATOM    279  CD2 TYR L  39      20.306  23.030  42.143  1.00 13.34           C  
ATOM    280  CE1 TYR L  39      20.023  25.730  42.430  1.00 15.42           C  
ATOM    281  CE2 TYR L  39      19.103  23.548  42.559  1.00  0.00           C  
ATOM    282  CZ  TYR L  39      18.961  24.905  42.706  1.00  0.00           C  
ATOM    283  OH  TYR L  39      17.730  25.447  43.138  1.00  0.00           O  
ATOM    284  C   TYR L  39      25.089  23.178  41.828  1.00 14.95           C  
ATOM    285  O   TYR L  39      25.862  23.421  40.902  1.00 15.40           O  
ATOM    286  N   TRP L  40      25.310  22.175  42.712  1.00 13.81           N  
ATOM    287  CA  TRP L  40      26.445  21.297  42.588  1.00 14.67           C  
ATOM    288  CB  TRP L  40      27.407  21.381  43.784  1.00 13.88           C  
ATOM    289  CG  TRP L  40      28.080  22.720  43.953  1.00 16.43           C  
ATOM    290  CD2 TRP L  40      29.350  23.070  43.380  1.00 16.27           C  
ATOM    291  CD1 TRP L  40      27.654  23.811  44.648  1.00 15.85           C  
ATOM    292  NE1 TRP L  40      28.576  24.824  44.543  1.00 16.15           N  
ATOM    293  CE2 TRP L  40      29.624  24.382  43.764  1.00 16.42           C  
ATOM    294  CE3 TRP L  40      30.214  22.358  42.597  1.00 16.35           C  
ATOM    295  CZ2 TRP L  40      30.772  25.008  43.371  1.00 16.86           C  
ATOM    296  CZ3 TRP L  40      31.372  22.992  42.202  1.00 16.11           C  
ATOM    297  CH2 TRP L  40      31.644  24.291  42.582  1.00 17.43           C  
ATOM    298  C   TRP L  40      25.966  19.873  42.561  1.00 14.47           C  
ATOM    299  O   TRP L  40      25.091  19.486  43.335  1.00 15.12           O  
ATOM    300  N   TYR L  41      26.531  19.042  41.657  1.00 14.74           N  
ATOM    301  CA  TYR L  41      26.161  17.652  41.691  1.00 14.90           C  
ATOM    302  CB  TYR L  41      25.156  17.163  40.642  1.00 14.21           C  
ATOM    303  CG  TYR L  41      23.804  17.733  40.825  1.00 13.94           C  
ATOM    304  CD1 TYR L  41      23.622  19.087  40.947  1.00 15.23           C  
ATOM    305  CD2 TYR L  41      22.710  16.902  40.767  1.00 14.22           C  
ATOM    306  CE1 TYR L  41      22.353  19.575  41.119  1.00 15.00           C  
ATOM    307  CE2 TYR L  41      21.437  17.390  40.932  1.00 14.32           C  
ATOM    308  CZ  TYR L  41      21.262  18.732  41.127  1.00 14.59           C  
ATOM    309  OH  TYR L  41      19.956  19.225  41.316  1.00 20.46           O  
ATOM    310  C   TYR L  41      27.385  16.791  41.635  1.00 15.28           C  
ATOM    311  O   TYR L  41      28.478  17.225  41.265  1.00 16.01           O  
ATOM    312  N   ARG L  42      27.212  15.525  42.068  1.00 15.17           N  
ATOM    313  CA  ARG L  42      28.282  14.574  42.106  1.00 15.91           C  
ATOM    314  CB  ARG L  42      28.499  13.944  43.495  1.00 15.11           C  
ATOM    315  CG  ARG L  42      29.709  13.007  43.547  1.00 18.76           C  
ATOM    316  CD  ARG L  42      29.682  11.986  44.691  1.00 19.38           C  
ATOM    317  NE  ARG L  42      29.601  12.715  45.989  1.00  0.00           N  
ATOM    318  CZ  ARG L  42      28.387  12.946  46.571  1.00  0.00           C  
ATOM    319  NH1 ARG L  42      27.242  12.532  45.953  1.00  0.00           N1+
ATOM    320  NH2 ARG L  42      28.324  13.560  47.788  1.00  0.00           N  
ATOM    321  C   ARG L  42      27.918  13.440  41.208  1.00 15.50           C  
ATOM    322  O   ARG L  42      26.799  12.929  41.231  1.00 15.45           O  
ATOM    323  N   GLN L  43      28.886  13.015  40.385  1.00 15.33           N  
ATOM    324  CA  GLN L  43      28.716  11.928  39.476  1.00 15.88           C  
ATOM    325  CB  GLN L  43      29.271  12.232  38.107  1.00 15.26           C  
ATOM    326  CG  GLN L  43      29.519  10.900  37.443  1.00 17.02           C  
ATOM    327  CD  GLN L  43      30.402  11.136  36.257  1.00 17.80           C  
ATOM    328  OE1 GLN L  43      30.977  12.208  36.113  1.00 17.52           O  
ATOM    329  NE2 GLN L  43      30.539  10.085  35.414  1.00 16.64           N  
ATOM    330  C   GLN L  43      29.650  10.827  39.866  1.00 17.00           C  
ATOM    331  O   GLN L  43      30.855  11.052  39.951  1.00 17.22           O  
ATOM    332  N   LYS L  44      29.130   9.598  40.049  1.00 18.07           N  
ATOM    333  CA  LYS L  44      29.978   8.466  40.308  1.00 21.38           C  
ATOM    334  CB  LYS L  44      29.490   7.573  41.466  1.00 22.69           C  
ATOM    335  CG  LYS L  44      29.493   8.283  42.823  1.00 25.12           C  
ATOM    336  CD  LYS L  44      28.912   7.457  43.975  1.00 29.79           C  
ATOM    337  CE  LYS L  44      27.408   7.615  44.201  1.00 31.13           C  
ATOM    338  NZ  LYS L  44      27.013   6.835  45.394  1.00 32.20           N1+
ATOM    339  C   LYS L  44      29.938   7.649  39.052  1.00 23.31           C  
ATOM    340  O   LYS L  44      28.917   7.624  38.370  1.00 24.18           O  
ATOM    341  N   PRO L  45      31.013   6.984  38.716  1.00 25.18           N  
ATOM    342  CA  PRO L  45      31.102   6.269  37.468  1.00 25.60           C  
ATOM    343  CD  PRO L  45      31.922   6.447  39.716  1.00 25.88           C  
ATOM    344  CB  PRO L  45      32.421   5.501  37.536  1.00 26.55           C  
ATOM    345  CG  PRO L  45      32.575   5.225  39.044  1.00 27.10           C  
ATOM    346  C   PRO L  45      29.954   5.335  37.248  1.00 25.94           C  
ATOM    347  O   PRO L  45      29.630   4.552  38.141  1.00 27.15           O  
ATOM    348  N   GLY L  46      29.337   5.400  36.050  1.00 27.24           N  
ATOM    349  CA  GLY L  46      28.289   4.497  35.666  1.00 27.30           C  
ATOM    350  C   GLY L  46      26.998   4.907  36.296  1.00 27.74           C  
ATOM    351  O   GLY L  46      26.000   4.196  36.178  1.00 28.55           O  
ATOM    352  N   GLN L  47      26.968   6.065  36.983  1.00 26.36           N  
ATOM    353  CA  GLN L  47      25.727   6.446  37.591  1.00 25.95           C  
ATOM    354  CB  GLN L  47      25.731   6.466  39.128  1.00 28.12           C  
ATOM    355  CG  GLN L  47      25.836   5.079  39.766  1.00 32.22           C  
ATOM    356  CD  GLN L  47      25.775   5.258  41.278  1.00 36.89           C  
ATOM    357  OE1 GLN L  47      25.026   6.089  41.787  1.00 38.73           O  
ATOM    358  NE2 GLN L  47      26.590   4.459  42.018  1.00 39.69           N  
ATOM    359  C   GLN L  47      25.378   7.816  37.139  1.00 23.30           C  
ATOM    360  O   GLN L  47      26.189   8.522  36.551  1.00 22.24           O  
ATOM    361  N   SER L  48      24.110   8.189  37.375  1.00 22.56           N  
ATOM    362  CA  SER L  48      23.604   9.480  37.039  0.94 21.82           C  
ATOM    363  CB  SER L  48      22.081   9.466  36.981  0.94 22.46           C  
ATOM    364  OG  SER L  48      21.718   8.503  36.013  0.93 27.24           O  
ATOM    365  C   SER L  48      23.990  10.424  38.124  1.00 20.73           C  
ATOM    366  O   SER L  48      24.109  10.068  39.295  1.00 20.44           O  
ATOM    367  N   PRO L  49      24.262  11.622  37.724  1.00 20.29           N  
ATOM    368  CA  PRO L  49      24.565  12.522  38.786  1.00 19.24           C  
ATOM    369  CD  PRO L  49      25.391  11.598  36.838  1.00 19.94           C  
ATOM    370  CB  PRO L  49      25.538  13.557  38.279  1.00 20.21           C  
ATOM    371  CG  PRO L  49      26.377  12.643  37.388  1.00 20.66           C  
ATOM    372  C   PRO L  49      23.472  12.893  39.705  1.00 18.39           C  
ATOM    373  O   PRO L  49      22.302  12.824  39.326  1.00 18.59           O  
ATOM    374  N   GLN L  50      23.882  13.212  40.951  1.00 18.18           N  
ATOM    375  CA  GLN L  50      22.992  13.437  42.045  0.90 18.45           C  
ATOM    376  CB  GLN L  50      23.094  12.324  43.107  0.90 21.96           C  
ATOM    377  CG  GLN L  50      24.489  12.185  43.724  0.90 28.18           C  
ATOM    378  CD  GLN L  50      24.522  10.899  44.542  0.90 33.43           C  
ATOM    379  OE1 GLN L  50      25.162   9.918  44.161  0.50 33.37           O  
ATOM    380  NE2 GLN L  50      23.803  10.897  45.696  0.50 31.92           N  
ATOM    381  C   GLN L  50      23.282  14.755  42.694  1.00 16.86           C  
ATOM    382  O   GLN L  50      24.435  15.168  42.823  1.00 16.46           O  
ATOM    383  N   LEU L  51      22.193  15.434  43.122  1.00 16.93           N  
ATOM    384  CA  LEU L  51      22.222  16.769  43.670  1.00 15.83           C  
ATOM    385  CB  LEU L  51      20.803  17.378  43.796  1.00 14.66           C  
ATOM    386  CG  LEU L  51      20.716  18.858  44.235  1.00 16.63           C  
ATOM    387  CD1 LEU L  51      19.300  19.392  44.012  1.00 15.26           C  
ATOM    388  CD2 LEU L  51      21.113  19.084  45.695  1.00 14.94           C  
ATOM    389  C   LEU L  51      22.822  16.797  45.039  1.00 17.34           C  
ATOM    390  O   LEU L  51      22.358  16.091  45.934  1.00 18.59           O  
ATOM    391  N   LEU L  52      23.951  17.525  45.197  1.00 16.84           N  
ATOM    392  CA  LEU L  52      24.538  17.808  46.480  1.00 17.13           C  
ATOM    393  CB  LEU L  52      26.063  17.973  46.389  1.00 18.62           C  
ATOM    394  CG  LEU L  52      26.792  16.684  45.970  1.00 21.12           C  
ATOM    395  CD1 LEU L  52      28.307  16.914  45.897  1.00 24.77           C  
ATOM    396  CD2 LEU L  52      26.424  15.506  46.884  1.00 20.80           C  
ATOM    397  C   LEU L  52      24.008  19.059  47.127  1.00 16.78           C  
ATOM    398  O   LEU L  52      23.493  19.033  48.243  1.00 16.75           O  
ATOM    399  N   VAL L  53      24.103  20.203  46.401  1.00 15.18           N  
ATOM    400  CA  VAL L  53      23.773  21.485  46.966  1.00 16.11           C  
ATOM    401  CB  VAL L  53      24.981  22.299  47.330  1.00 16.80           C  
ATOM    402  CG1 VAL L  53      24.518  23.682  47.821  1.00 19.97           C  
ATOM    403  CG2 VAL L  53      25.806  21.511  48.364  1.00 16.89           C  
ATOM    404  C   VAL L  53      23.008  22.274  45.950  1.00 16.26           C  
ATOM    405  O   VAL L  53      23.292  22.215  44.754  1.00 14.67           O  
ATOM    406  N   PHE L  54      22.009  23.053  46.417  1.00 15.15           N  
ATOM    407  CA  PHE L  54      21.199  23.818  45.515  1.00 15.02           C  
ATOM    408  CB  PHE L  54      19.776  23.240  45.383  1.00 15.92           C  
ATOM    409  CG  PHE L  54      19.027  23.264  46.673  1.00 18.54           C  
ATOM    410  CD1 PHE L  54      18.267  24.353  47.023  1.00 19.50           C  
ATOM    411  CD2 PHE L  54      19.067  22.186  47.526  1.00 20.17           C  
ATOM    412  CE1 PHE L  54      17.569  24.366  48.209  1.00 21.12           C  
ATOM    413  CE2 PHE L  54      18.372  22.194  48.713  1.00 21.49           C  
ATOM    414  CZ  PHE L  54      17.618  23.287  49.057  1.00 22.09           C  
ATOM    415  C   PHE L  54      21.114  25.225  46.021  1.00 16.41           C  
ATOM    416  O   PHE L  54      21.181  25.464  47.223  1.00 15.36           O  
ATOM    417  N   GLU L  55      20.887  26.205  45.158  1.00 17.59           N  
ATOM    418  CA  GLU L  55      20.717  27.554  45.627  1.00 18.56           C  
ATOM    419  CB  GLU L  55      19.501  27.755  46.550  1.00 18.76           C  
ATOM    420  CG  GLU L  55      18.174  27.844  45.790  1.00 17.48           C  
ATOM    421  CD  GLU L  55      17.108  28.342  46.757  1.00 17.86           C  
ATOM    422  OE1 GLU L  55      16.923  27.680  47.812  1.00 30.25           O  
ATOM    423  OE2 GLU L  55      16.469  29.389  46.462  1.00 31.25           O1-
ATOM    424  C   GLU L  55      21.942  28.114  46.306  1.00 20.15           C  
ATOM    425  O   GLU L  55      21.878  29.142  46.978  1.00 23.59           O  
ATOM    426  N   VAL L  56      23.107  27.513  46.030  1.00 17.85           N  
ATOM    427  CA  VAL L  56      24.425  27.894  46.468  1.00 15.28           C  
ATOM    428  CB  VAL L  56      24.621  29.378  46.588  1.00 12.64           C  
ATOM    429  CG1 VAL L  56      26.005  29.624  47.218  1.00 14.27           C  
ATOM    430  CG2 VAL L  56      24.440  30.031  45.209  1.00 12.39           C  
ATOM    431  C   VAL L  56      24.797  27.332  47.797  1.00 16.49           C  
ATOM    432  O   VAL L  56      25.941  26.906  47.951  1.00 18.73           O  
ATOM    433  N   SER L  57      23.873  27.201  48.765  1.00 15.74           N  
ATOM    434  CA  SER L  57      24.386  26.725  50.020  1.00 14.96           C  
ATOM    435  CB  SER L  57      24.574  27.855  51.046  1.00 14.92           C  
ATOM    436  OG  SER L  57      25.529  28.796  50.577  1.00 13.76           O  
ATOM    437  C   SER L  57      23.415  25.755  50.612  1.00 15.96           C  
ATOM    438  O   SER L  57      23.638  25.274  51.725  1.00 16.02           O  
ATOM    439  N   ASN L  58      22.348  25.380  49.875  1.00 17.91           N  
ATOM    440  CA  ASN L  58      21.380  24.571  50.560  1.00 19.68           C  
ATOM    441  CB  ASN L  58      19.928  24.862  50.148  1.00 18.95           C  
ATOM    442  CG  ASN L  58      19.558  26.231  50.704  1.00 22.02           C  
ATOM    443  OD1 ASN L  58      19.709  26.494  51.897  1.00 23.97           O  
ATOM    444  ND2 ASN L  58      19.073  27.138  49.812  1.00 24.99           N  
ATOM    445  C   ASN L  58      21.672  23.138  50.265  1.00 20.55           C  
ATOM    446  O   ASN L  58      21.820  22.738  49.112  1.00 20.20           O  
ATOM    447  N   ARG L  59      21.772  22.322  51.329  1.00 20.02           N  
ATOM    448  CA  ARG L  59      22.097  20.937  51.180  1.00 21.08           C  
ATOM    449  CB  ARG L  59      22.675  20.368  52.490  1.00 22.81           C  
ATOM    450  CG  ARG L  59      23.595  19.161  52.326  1.00 27.32           C  
ATOM    451  CD  ARG L  59      24.260  18.714  53.634  1.00 30.25           C  
ATOM    452  NE  ARG L  59      24.996  19.882  54.201  1.00 34.88           N  
ATOM    453  CZ  ARG L  59      24.395  20.681  55.131  1.00 36.52           C  
ATOM    454  NH1 ARG L  59      23.143  20.383  55.583  1.00 36.60           N1+
ATOM    455  NH2 ARG L  59      25.055  21.766  55.630  1.00 39.71           N  
ATOM    456  C   ARG L  59      20.838  20.205  50.809  1.00 21.50           C  
ATOM    457  O   ARG L  59      19.772  20.459  51.367  1.00 22.06           O  
ATOM    458  N   PHE L  60      20.937  19.274  49.838  1.00 20.52           N  
ATOM    459  CA  PHE L  60      19.816  18.485  49.404  1.00 21.30           C  
ATOM    460  CB  PHE L  60      20.113  17.736  48.105  1.00 20.09           C  
ATOM    461  CG  PHE L  60      18.875  17.112  47.578  1.00 21.86           C  
ATOM    462  CD1 PHE L  60      17.918  17.875  46.950  1.00 17.87           C  
ATOM    463  CD2 PHE L  60      18.694  15.757  47.689  1.00 15.14           C  
ATOM    464  CE1 PHE L  60      16.782  17.287  46.449  1.00 17.78           C  
ATOM    465  CE2 PHE L  60      17.561  15.166  47.189  1.00 16.71           C  
ATOM    466  CZ  PHE L  60      16.603  15.930  46.568  1.00 14.67           C  
ATOM    467  C   PHE L  60      19.591  17.463  50.471  1.00 22.38           C  
ATOM    468  O   PHE L  60      20.508  17.137  51.222  1.00 21.32           O  
ATOM    469  N   SER L  61      18.365  16.923  50.590  1.00 24.96           N  
ATOM    470  CA  SER L  61      18.147  15.996  51.664  1.00 27.76           C  
ATOM    471  CB  SER L  61      16.697  15.502  51.790  1.00 31.26           C  
ATOM    472  OG  SER L  61      15.858  16.563  52.218  1.00 40.50           O  
ATOM    473  C   SER L  61      19.013  14.791  51.482  1.00 27.79           C  
ATOM    474  O   SER L  61      19.240  14.322  50.368  1.00 27.64           O  
ATOM    475  N   GLY L  62      19.542  14.275  52.610  1.00 28.09           N  
ATOM    476  CA  GLY L  62      20.322  13.072  52.613  1.00 26.77           C  
ATOM    477  C   GLY L  62      21.781  13.382  52.472  1.00 26.36           C  
ATOM    478  O   GLY L  62      22.621  12.512  52.702  1.00 27.47           O  
ATOM    479  N   VAL L  63      22.137  14.627  52.103  1.00 25.00           N  
ATOM    480  CA  VAL L  63      23.535  14.919  51.924  1.00 23.48           C  
ATOM    481  CB  VAL L  63      23.794  16.101  51.031  1.00 20.57           C  
ATOM    482  CG1 VAL L  63      25.305  16.395  51.019  1.00 18.08           C  
ATOM    483  CG2 VAL L  63      23.207  15.797  49.638  1.00 20.04           C  
ATOM    484  C   VAL L  63      24.152  15.194  53.260  1.00 24.42           C  
ATOM    485  O   VAL L  63      23.595  15.923  54.077  1.00 24.59           O  
ATOM    486  N   SER L  64      25.357  14.630  53.492  1.00 25.56           N  
ATOM    487  CA  SER L  64      26.031  14.761  54.752  1.00 26.10           C  
ATOM    488  CB  SER L  64      27.261  13.853  54.886  1.00 26.47           C  
ATOM    489  OG  SER L  64      28.278  14.283  53.993  1.00  0.00           O  
ATOM    490  C   SER L  64      26.494  16.174  54.944  1.00 26.52           C  
ATOM    491  O   SER L  64      26.690  16.929  53.993  1.00 25.92           O  
ATOM    492  N   ASP L  65      26.721  16.534  56.223  1.00 26.51           N  
ATOM    493  CA  ASP L  65      27.097  17.842  56.687  1.00 26.77           C  
ATOM    494  CB  ASP L  65      27.263  17.932  58.214  1.00 31.22           C  
ATOM    495  CG  ASP L  65      25.907  17.840  58.890  1.00 37.17           C  
ATOM    496  OD1 ASP L  65      24.877  17.902  58.168  1.00 38.90           O  
ATOM    497  OD2 ASP L  65      25.885  17.713  60.143  1.00 43.71           O1-
ATOM    498  C   ASP L  65      28.432  18.209  56.134  1.00 25.08           C  
ATOM    499  O   ASP L  65      28.770  19.389  56.063  1.00 25.12           O  
ATOM    500  N   ARG L  66      29.230  17.203  55.743  1.00 23.20           N  
ATOM    501  CA  ARG L  66      30.576  17.420  55.302  1.00 23.07           C  
ATOM    502  CB  ARG L  66      31.261  16.139  54.796  1.00 25.52           C  
ATOM    503  CG  ARG L  66      31.335  15.002  55.816  1.00 30.01           C  
ATOM    504  CD  ARG L  66      32.270  13.873  55.372  1.00 31.88           C  
ATOM    505  NE  ARG L  66      31.859  13.482  53.995  1.00 33.78           N  
ATOM    506  CZ  ARG L  66      30.997  12.445  53.787  1.00 33.76           C  
ATOM    507  NH1 ARG L  66      30.575  11.679  54.832  1.00 33.43           N1+
ATOM    508  NH2 ARG L  66      30.550  12.176  52.525  1.00 34.43           N  
ATOM    509  C   ARG L  66      30.576  18.374  54.142  1.00 22.16           C  
ATOM    510  O   ARG L  66      31.535  19.128  53.970  1.00 22.06           O  
ATOM    511  N   PHE L  67      29.527  18.345  53.295  1.00 21.37           N  
ATOM    512  CA  PHE L  67      29.498  19.191  52.129  1.00 20.66           C  
ATOM    513  CB  PHE L  67      28.649  18.612  50.983  1.00 19.48           C  
ATOM    514  CG  PHE L  67      29.313  17.384  50.466  1.00 20.54           C  
ATOM    515  CD1 PHE L  67      30.264  17.469  49.473  1.00 19.76           C  
ATOM    516  CD2 PHE L  67      28.981  16.148  50.969  1.00 20.20           C  
ATOM    517  CE1 PHE L  67      30.877  16.336  48.995  1.00 20.64           C  
ATOM    518  CE2 PHE L  67      29.590  15.011  50.494  1.00 21.70           C  
ATOM    519  CZ  PHE L  67      30.539  15.106  49.505  1.00 21.05           C  
ATOM    520  C   PHE L  67      28.897  20.532  52.452  1.00 20.76           C  
ATOM    521  O   PHE L  67      27.885  20.629  53.146  1.00 20.65           O  
ATOM    522  N   VAL L  68      29.528  21.618  51.947  1.00 19.61           N  
ATOM    523  CA  VAL L  68      28.997  22.939  52.147  1.00 20.74           C  
ATOM    524  CB  VAL L  68      29.613  23.674  53.302  1.00 21.18           C  
ATOM    525  CG1 VAL L  68      31.096  23.934  52.985  1.00  0.00           C  
ATOM    526  CG2 VAL L  68      28.794  24.948  53.561  1.00  0.00           C  
ATOM    527  C   VAL L  68      29.268  23.743  50.908  1.00 20.68           C  
ATOM    528  O   VAL L  68      30.241  23.497  50.196  1.00 21.81           O  
ATOM    529  N   GLY L  69      28.402  24.737  50.614  1.00 19.14           N  
ATOM    530  CA  GLY L  69      28.607  25.545  49.443  1.00 18.95           C  
ATOM    531  C   GLY L  69      28.515  26.981  49.852  1.00 19.96           C  
ATOM    532  O   GLY L  69      27.807  27.322  50.798  1.00 19.37           O  
ATOM    533  N   SER L  70      29.237  27.864  49.130  1.00 19.57           N  
ATOM    534  CA  SER L  70      29.226  29.261  49.456  1.00 20.91           C  
ATOM    535  CB  SER L  70      30.236  29.633  50.558  1.00 21.35           C  
ATOM    536  OG  SER L  70      31.562  29.399  50.107  1.00 26.10           O  
ATOM    537  C   SER L  70      29.614  30.024  48.227  1.00 21.67           C  
ATOM    538  O   SER L  70      29.914  29.436  47.188  1.00 21.35           O  
ATOM    539  N   GLY L  71      29.598  31.369  48.318  1.00 21.30           N  
ATOM    540  CA  GLY L  71      29.997  32.186  47.206  1.00 22.64           C  
ATOM    541  C   GLY L  71      28.856  33.075  46.833  1.00 23.55           C  
ATOM    542  O   GLY L  71      27.760  32.958  47.376  1.00 23.68           O  
ATOM    543  N   SER L  72      29.104  34.026  45.912  1.00 23.89           N  
ATOM    544  CA  SER L  72      28.044  34.879  45.469  1.00 24.23           C  
ATOM    545  CB  SER L  72      27.703  36.002  46.463  1.00 25.85           C  
ATOM    546  OG  SER L  72      26.649  36.800  45.946  1.00 29.44           O  
ATOM    547  C   SER L  72      28.481  35.507  44.185  1.00 24.24           C  
ATOM    548  O   SER L  72      29.670  35.553  43.874  1.00 24.28           O  
ATOM    549  N   GLY L  73      27.513  36.008  43.395  1.00 24.75           N  
ATOM    550  CA  GLY L  73      27.847  36.649  42.157  1.00 25.87           C  
ATOM    551  C   GLY L  73      28.400  35.632  41.204  1.00 25.58           C  
ATOM    552  O   GLY L  73      27.676  34.772  40.706  1.00 25.14           O  
ATOM    553  N   THR L  74      29.669  35.849  40.806  1.00 25.38           N  
ATOM    554  CA  THR L  74      30.460  35.035  39.918  1.00 25.21           C  
ATOM    555  CB  THR L  74      31.462  35.846  39.155  1.00 26.42           C  
ATOM    556  OG1 THR L  74      32.417  36.407  40.042  1.00 27.60           O  
ATOM    557  CG2 THR L  74      30.717  36.966  38.411  1.00 24.85           C  
ATOM    558  C   THR L  74      31.232  33.910  40.568  1.00 25.38           C  
ATOM    559  O   THR L  74      31.600  32.959  39.881  1.00 25.66           O  
ATOM    560  N   ASP L  75      31.582  34.010  41.870  1.00 24.67           N  
ATOM    561  CA  ASP L  75      32.508  33.055  42.432  1.00 24.86           C  
ATOM    562  CB  ASP L  75      33.660  33.754  43.178  1.00 28.30           C  
ATOM    563  CG  ASP L  75      34.794  32.766  43.388  1.00 34.39           C  
ATOM    564  OD1 ASP L  75      35.011  31.909  42.492  1.00 37.50           O  
ATOM    565  OD2 ASP L  75      35.458  32.852  44.456  1.00 38.11           O1-
ATOM    566  C   ASP L  75      31.824  32.146  43.417  1.00 23.56           C  
ATOM    567  O   ASP L  75      31.152  32.612  44.336  1.00 23.60           O  
ATOM    568  N   PHE L  76      31.994  30.810  43.259  1.00 21.29           N  
ATOM    569  CA  PHE L  76      31.342  29.895  44.159  1.00 19.96           C  
ATOM    570  CB  PHE L  76      30.109  29.218  43.534  1.00 20.02           C  
ATOM    571  CG  PHE L  76      29.175  30.295  43.094  1.00 17.59           C  
ATOM    572  CD1 PHE L  76      28.303  30.884  43.979  1.00 19.19           C  
ATOM    573  CD2 PHE L  76      29.185  30.734  41.790  1.00 18.54           C  
ATOM    574  CE1 PHE L  76      27.447  31.881  43.571  1.00 18.81           C  
ATOM    575  CE2 PHE L  76      28.329  31.729  41.379  1.00 19.99           C  
ATOM    576  CZ  PHE L  76      27.455  32.305  42.268  1.00 20.73           C  
ATOM    577  C   PHE L  76      32.303  28.800  44.532  1.00 20.38           C  
ATOM    578  O   PHE L  76      33.222  28.484  43.777  1.00 20.54           O  
ATOM    579  N   THR L  77      32.123  28.196  45.731  1.00 19.22           N  
ATOM    580  CA  THR L  77      33.019  27.149  46.129  1.00 19.95           C  
ATOM    581  CB  THR L  77      34.055  27.601  47.114  1.00 23.16           C  
ATOM    582  OG1 THR L  77      34.812  28.674  46.576  1.00 24.66           O  
ATOM    583  CG2 THR L  77      34.981  26.416  47.426  1.00 21.94           C  
ATOM    584  C   THR L  77      32.246  26.054  46.797  1.00 19.95           C  
ATOM    585  O   THR L  77      31.284  26.300  47.523  1.00 19.45           O  
ATOM    586  N   LEU L  78      32.665  24.798  46.543  1.00 19.22           N  
ATOM    587  CA  LEU L  78      32.102  23.644  47.180  1.00 19.46           C  
ATOM    588  CB  LEU L  78      31.753  22.515  46.187  1.00 18.91           C  
ATOM    589  CG  LEU L  78      31.147  21.254  46.833  1.00 20.00           C  
ATOM    590  CD1 LEU L  78      29.802  21.566  47.509  1.00 20.69           C  
ATOM    591  CD2 LEU L  78      31.036  20.111  45.808  1.00 20.90           C  
ATOM    592  C   LEU L  78      33.178  23.137  48.090  1.00 20.36           C  
ATOM    593  O   LEU L  78      34.318  22.959  47.663  1.00 20.60           O  
ATOM    594  N   ARG L  79      32.862  22.910  49.381  1.00 20.07           N  
ATOM    595  CA  ARG L  79      33.893  22.449  50.270  1.00 21.42           C  
ATOM    596  CB  ARG L  79      34.241  23.428  51.406  1.00 23.30           C  
ATOM    597  CG  ARG L  79      35.121  24.603  50.972  1.00 28.34           C  
ATOM    598  CD  ARG L  79      35.609  25.456  52.143  1.00 32.82           C  
ATOM    599  NE  ARG L  79      36.342  24.544  53.066  1.00  0.00           N  
ATOM    600  CZ  ARG L  79      36.301  24.769  54.412  1.00  0.00           C  
ATOM    601  NH1 ARG L  79      35.625  25.849  54.902  1.00  0.00           N1+
ATOM    602  NH2 ARG L  79      36.927  23.908  55.267  1.00  0.00           N  
ATOM    603  C   ARG L  79      33.476  21.169  50.914  1.00 21.27           C  
ATOM    604  O   ARG L  79      32.315  20.980  51.276  1.00 20.86           O  
ATOM    605  N   ILE L  80      34.447  20.242  51.047  1.00 22.04           N  
ATOM    606  CA  ILE L  80      34.236  18.987  51.707  1.00 23.41           C  
ATOM    607  CB  ILE L  80      34.625  17.811  50.856  1.00 23.77           C  
ATOM    608  CG1 ILE L  80      33.813  17.816  49.548  1.00 24.58           C  
ATOM    609  CG2 ILE L  80      34.435  16.530  51.683  1.00 22.37           C  
ATOM    610  CD1 ILE L  80      34.338  16.848  48.488  1.00 23.12           C  
ATOM    611  C   ILE L  80      35.147  19.019  52.898  1.00 25.19           C  
ATOM    612  O   ILE L  80      36.368  19.049  52.754  1.00 25.65           O  
ATOM    613  N   SER L  81      34.564  19.019  54.114  1.00 27.03           N  
ATOM    614  CA  SER L  81      35.341  19.146  55.315  1.00 28.10           C  
ATOM    615  CB  SER L  81      34.476  19.222  56.587  1.00 27.90           C  
ATOM    616  OG  SER L  81      33.802  17.990  56.800  1.00 29.34           O  
ATOM    617  C   SER L  81      36.270  17.981  55.467  1.00 29.34           C  
ATOM    618  O   SER L  81      37.462  18.175  55.703  1.00 30.32           O  
ATOM    619  N   ARG L  82      35.753  16.740  55.355  1.00 29.49           N  
ATOM    620  CA  ARG L  82      36.604  15.588  55.488  0.90 30.15           C  
ATOM    621  CB  ARG L  82      36.405  14.834  56.821  0.90 31.74           C  
ATOM    622  CG  ARG L  82      37.360  13.654  57.004  0.88 38.79           C  
ATOM    623  CD  ARG L  82      36.740  12.282  56.734  0.88 44.08           C  
ATOM    624  NE  ARG L  82      35.950  11.887  57.933  0.88 47.61           N  
ATOM    625  CZ  ARG L  82      35.657  10.569  58.136  0.88 49.50           C  
ATOM    626  NH1 ARG L  82      36.055   9.635  57.223  0.88 50.06           N1+
ATOM    627  NH2 ARG L  82      34.975  10.185  59.254  0.88 49.23           N  
ATOM    628  C   ARG L  82      36.232  14.656  54.380  1.00 29.13           C  
ATOM    629  O   ARG L  82      35.099  14.185  54.314  1.00 29.26           O  
ATOM    630  N   VAL L  83      37.191  14.339  53.490  1.00 27.25           N  
ATOM    631  CA  VAL L  83      36.849  13.554  52.341  1.00 25.64           C  
ATOM    632  CB  VAL L  83      37.794  13.753  51.191  1.00 23.09           C  
ATOM    633  CG1 VAL L  83      39.021  12.855  51.390  1.00 21.56           C  
ATOM    634  CG2 VAL L  83      37.037  13.536  49.875  1.00 21.60           C  
ATOM    635  C   VAL L  83      36.812  12.098  52.696  1.00 25.79           C  
ATOM    636  O   VAL L  83      37.675  11.585  53.408  1.00 26.33           O  
ATOM    637  N   GLU L  84      35.778  11.393  52.194  1.00 25.11           N  
ATOM    638  CA  GLU L  84      35.639   9.987  52.430  1.00 26.32           C  
ATOM    639  CB  GLU L  84      34.288   9.582  53.029  1.00 29.00           C  
ATOM    640  CG  GLU L  84      34.106  10.075  54.461  1.00 33.98           C  
ATOM    641  CD  GLU L  84      32.886   9.376  55.033  1.00 38.70           C  
ATOM    642  OE1 GLU L  84      31.947   9.083  54.246  1.00 41.19           O  
ATOM    643  OE2 GLU L  84      32.878   9.118  56.265  1.00 39.98           O1-
ATOM    644  C   GLU L  84      35.742   9.311  51.104  1.00 26.42           C  
ATOM    645  O   GLU L  84      35.692   9.958  50.061  1.00 25.05           O  
ATOM    646  N   ALA L  85      35.884   7.972  51.123  1.00 26.17           N  
ATOM    647  CA  ALA L  85      36.065   7.190  49.933  1.00 26.63           C  
ATOM    648  CB  ALA L  85      36.250   5.692  50.227  1.00 25.83           C  
ATOM    649  C   ALA L  85      34.876   7.335  49.030  1.00 26.23           C  
ATOM    650  O   ALA L  85      35.027   7.385  47.810  1.00 25.72           O  
ATOM    651  N   GLU L  86      33.660   7.413  49.603  1.00 25.53           N  
ATOM    652  CA  GLU L  86      32.450   7.484  48.825  1.00 26.16           C  
ATOM    653  CB  GLU L  86      31.154   7.417  49.657  1.00 28.01           C  
ATOM    654  CG  GLU L  86      30.949   8.588  50.616  1.00 35.20           C  
ATOM    655  CD  GLU L  86      29.556   8.453  51.219  1.00 41.19           C  
ATOM    656  OE1 GLU L  86      29.212   7.334  51.686  1.00 42.89           O  
ATOM    657  OE2 GLU L  86      28.813   9.470  51.210  1.00 43.26           O1-
ATOM    658  C   GLU L  86      32.410   8.753  48.021  1.00 24.63           C  
ATOM    659  O   GLU L  86      31.719   8.818  47.008  1.00 24.72           O  
ATOM    660  N   ASP L  87      33.116   9.802  48.480  1.00 23.59           N  
ATOM    661  CA  ASP L  87      33.149  11.123  47.903  1.00 22.19           C  
ATOM    662  CB  ASP L  87      33.889  12.122  48.807  1.00 20.79           C  
ATOM    663  CG  ASP L  87      33.050  12.274  50.069  1.00 22.47           C  
ATOM    664  OD1 ASP L  87      31.848  11.898  50.018  1.00 21.37           O  
ATOM    665  OD2 ASP L  87      33.592  12.767  51.093  1.00 22.41           O1-
ATOM    666  C   ASP L  87      33.804  11.166  46.545  1.00 21.88           C  
ATOM    667  O   ASP L  87      33.612  12.135  45.810  1.00 22.46           O  
ATOM    668  N   VAL L  88      34.638  10.170  46.184  1.00 21.50           N  
ATOM    669  CA  VAL L  88      35.346  10.238  44.929  1.00 22.01           C  
ATOM    670  CB  VAL L  88      36.305   9.103  44.701  1.00 22.84           C  
ATOM    671  CG1 VAL L  88      37.385   9.152  45.794  1.00 34.09           C  
ATOM    672  CG2 VAL L  88      35.520   7.780  44.644  1.00 33.24           C  
ATOM    673  C   VAL L  88      34.377  10.236  43.787  1.00 21.73           C  
ATOM    674  O   VAL L  88      33.361   9.540  43.802  1.00 20.30           O  
ATOM    675  N   GLY L  89      34.685  11.043  42.750  1.00 20.24           N  
ATOM    676  CA  GLY L  89      33.836  11.122  41.598  1.00 19.71           C  
ATOM    677  C   GLY L  89      34.081  12.443  40.939  1.00 18.94           C  
ATOM    678  O   GLY L  89      35.063  13.122  41.242  1.00 19.79           O  
ATOM    679  N   PHE L  90      33.184  12.830  40.005  1.00 17.68           N  
ATOM    680  CA  PHE L  90      33.332  14.071  39.299  1.00 16.86           C  
ATOM    681  CB  PHE L  90      33.115  13.934  37.782  1.00 18.18           C  
ATOM    682  CG  PHE L  90      34.103  12.946  37.262  1.00  0.00           C  
ATOM    683  CD1 PHE L  90      33.887  11.598  37.439  1.00  0.00           C  
ATOM    684  CD2 PHE L  90      35.231  13.355  36.589  1.00  0.00           C  
ATOM    685  CE1 PHE L  90      34.784  10.672  36.961  1.00  0.00           C  
ATOM    686  CE2 PHE L  90      36.131  12.432  36.109  1.00  0.00           C  
ATOM    687  CZ  PHE L  90      35.910  11.087  36.294  1.00  0.00           C  
ATOM    688  C   PHE L  90      32.262  14.997  39.793  1.00 16.67           C  
ATOM    689  O   PHE L  90      31.084  14.644  39.823  1.00 15.80           O  
ATOM    690  N   TYR L  91      32.656  16.226  40.174  1.00 15.84           N  
ATOM    691  CA  TYR L  91      31.737  17.200  40.692  1.00 15.67           C  
ATOM    692  CB  TYR L  91      32.267  17.963  41.921  1.00 14.97           C  
ATOM    693  CG  TYR L  91      32.374  17.041  43.088  1.00 15.78           C  
ATOM    694  CD1 TYR L  91      33.426  16.161  43.206  1.00 14.65           C  
ATOM    695  CD2 TYR L  91      31.423  17.070  44.082  1.00 16.49           C  
ATOM    696  CE1 TYR L  91      33.521  15.319  44.290  1.00 15.93           C  
ATOM    697  CE2 TYR L  91      31.512  16.232  45.169  1.00 15.01           C  
ATOM    698  CZ  TYR L  91      32.563  15.353  45.275  1.00 17.80           C  
ATOM    699  OH  TYR L  91      32.659  14.491  46.389  1.00 17.21           O  
ATOM    700  C   TYR L  91      31.512  18.239  39.640  1.00 16.28           C  
ATOM    701  O   TYR L  91      32.455  18.710  39.004  1.00 16.67           O  
ATOM    702  N   TYR L  92      30.233  18.606  39.422  1.00 14.74           N  
ATOM    703  CA  TYR L  92      29.899  19.620  38.461  1.00 15.68           C  
ATOM    704  CB  TYR L  92      29.009  19.135  37.307  1.00 15.20           C  
ATOM    705  CG  TYR L  92      29.872  18.445  36.317  1.00 16.50           C  
ATOM    706  CD1 TYR L  92      30.583  17.324  36.648  1.00 15.64           C  
ATOM    707  CD2 TYR L  92      30.018  18.973  35.060  1.00 16.98           C  
ATOM    708  CE1 TYR L  92      31.383  16.711  35.718  1.00 16.21           C  
ATOM    709  CE2 TYR L  92      30.814  18.362  34.126  1.00 17.27           C  
ATOM    710  CZ  TYR L  92      31.497  17.224  34.450  1.00 18.70           C  
ATOM    711  OH  TYR L  92      32.310  16.610  33.475  1.00 20.17           O  
ATOM    712  C   TYR L  92      29.117  20.697  39.126  1.00 15.92           C  
ATOM    713  O   TYR L  92      28.313  20.437  40.021  1.00 16.03           O  
ATOM    714  N   CYS L  93      29.301  21.947  38.654  1.00 15.76           N  
ATOM    715  CA  CYS L  93      28.501  23.054  39.090  1.00 16.16           C  
ATOM    716  CB  CYS L  93      29.318  24.303  39.503  1.00 17.07           C  
ATOM    717  SG  CYS L  93      30.450  24.906  38.209  1.00 20.22           S  
ATOM    718  C   CYS L  93      27.630  23.417  37.922  1.00 15.67           C  
ATOM    719  O   CYS L  93      27.944  23.089  36.779  1.00 15.36           O  
ATOM    720  N   MET L  94      26.439  23.988  38.198  1.00 15.16           N  
ATOM    721  CA  MET L  94      25.574  24.399  37.130  1.00 14.89           C  
ATOM    722  CB  MET L  94      24.491  23.417  36.700  1.00 14.02           C  
ATOM    723  CG  MET L  94      23.300  24.007  35.943  1.00 14.87           C  
ATOM    724  SD  MET L  94      22.003  24.700  37.017  1.00  0.00           S  
ATOM    725  CE  MET L  94      21.621  23.136  37.858  1.00  0.00           C  
ATOM    726  C   MET L  94      24.870  25.635  37.540  1.00 14.96           C  
ATOM    727  O   MET L  94      24.597  25.858  38.719  1.00 15.68           O  
ATOM    728  N   GLN L  95      24.549  26.476  36.543  1.00 15.19           N  
ATOM    729  CA  GLN L  95      23.818  27.670  36.827  1.00 15.57           C  
ATOM    730  CB  GLN L  95      24.568  28.956  36.417  1.00 15.41           C  
ATOM    731  CG  GLN L  95      24.864  29.096  34.920  1.00 14.02           C  
ATOM    732  CD  GLN L  95      23.648  29.693  34.224  1.00 15.39           C  
ATOM    733  OE1 GLN L  95      22.957  30.545  34.779  1.00 14.90           O  
ATOM    734  NE2 GLN L  95      23.380  29.239  32.970  1.00 13.60           N  
ATOM    735  C   GLN L  95      22.528  27.578  36.084  1.00 15.70           C  
ATOM    736  O   GLN L  95      22.498  27.158  34.928  1.00 15.73           O  
ATOM    737  N   SER L  96      21.469  28.028  36.796  1.00 43.82           N  
ATOM    738  CA  SER L  96      20.176  28.146  36.214  1.00 45.88           C  
ATOM    739  CB  SER L  96      19.127  27.259  36.901  1.00 46.31           C  
ATOM    740  OG  SER L  96      17.869  27.347  36.248  1.00  0.00           O  
ATOM    741  C   SER L  96      19.710  29.565  36.362  1.00 47.17           C  
ATOM    742  O   SER L  96      18.545  29.799  36.681  1.00 46.71           O  
ATOM    743  N   LYS L  97      20.592  30.563  36.132  1.00 47.83           N  
ATOM    744  CA  LYS L  97      20.109  31.918  36.187  1.00 48.44           C  
ATOM    745  CB  LYS L  97      21.166  33.011  35.947  1.00 51.69           C  
ATOM    746  CG  LYS L  97      20.534  34.413  35.942  1.00 52.38           C  
ATOM    747  CD  LYS L  97      21.513  35.570  35.709  1.00 35.58           C  
ATOM    748  CE  LYS L  97      21.532  36.060  34.256  1.00  0.00           C  
ATOM    749  NZ  LYS L  97      22.551  37.119  34.075  1.00  0.00           N1+
ATOM    750  C   LYS L  97      19.183  32.110  35.045  1.00 48.70           C  
ATOM    751  O   LYS L  97      18.050  32.564  35.203  1.00 48.85           O  
ATOM    752  N   ASP L  98      19.667  31.756  33.841  1.00 42.82           N  
ATOM    753  CA  ASP L  98      18.870  31.983  32.678  1.00 43.42           C  
ATOM    754  CB  ASP L  98      19.067  33.369  32.039  1.00 48.78           C  
ATOM    755  CG  ASP L  98      20.479  33.426  31.494  1.00 51.19           C  
ATOM    756  OD1 ASP L  98      21.428  33.153  32.274  1.00 49.56           O  
ATOM    757  OD2 ASP L  98      20.616  33.727  30.279  1.00 51.87           O1-
ATOM    758  C   ASP L  98      19.238  30.974  31.645  1.00 42.76           C  
ATOM    759  O   ASP L  98      20.215  30.239  31.782  1.00 43.96           O  
ATOM    760  N   PHE L  99      18.432  30.926  30.570  1.00 42.24           N  
ATOM    761  CA  PHE L  99      18.634  29.993  29.507  1.00 41.63           C  
ATOM    762  CB  PHE L  99      17.396  29.881  28.605  1.00 42.61           C  
ATOM    763  CG  PHE L  99      16.224  29.622  29.491  1.00 43.89           C  
ATOM    764  CD1 PHE L  99      15.636  30.670  30.160  1.00 44.29           C  
ATOM    765  CD2 PHE L  99      15.705  28.359  29.655  1.00 43.74           C  
ATOM    766  CE1 PHE L  99      14.551  30.480  30.982  1.00 45.09           C  
ATOM    767  CE2 PHE L  99      14.620  28.160  30.475  1.00 44.34           C  
ATOM    768  CZ  PHE L  99      14.041  29.215  31.140  1.00 44.08           C  
ATOM    769  C   PHE L  99      19.742  30.542  28.666  1.00 41.16           C  
ATOM    770  O   PHE L  99      19.860  31.756  28.497  1.00 42.00           O  
ATOM    771  N   PRO L 100      20.567  29.685  28.128  1.00 40.65           N  
ATOM    772  CA  PRO L 100      20.465  28.267  28.352  1.00 40.49           C  
ATOM    773  CD  PRO L 100      21.272  29.997  26.900  1.00 30.75           C  
ATOM    774  CB  PRO L 100      21.143  27.600  27.154  1.00 31.81           C  
ATOM    775  CG  PRO L 100      22.026  28.706  26.553  1.00 31.59           C  
ATOM    776  C   PRO L 100      21.111  27.906  29.655  1.00 40.62           C  
ATOM    777  O   PRO L 100      22.003  28.628  30.096  1.00 39.53           O  
ATOM    778  N   LEU L 101      20.689  26.789  30.279  1.00 40.27           N  
ATOM    779  CA  LEU L 101      21.295  26.338  31.500  1.00 39.23           C  
ATOM    780  CB  LEU L 101      20.550  25.151  32.122  1.00 36.22           C  
ATOM    781  CG  LEU L 101      19.234  25.542  32.816  1.00 37.64           C  
ATOM    782  CD1 LEU L 101      19.509  26.099  34.215  1.00 35.96           C  
ATOM    783  CD2 LEU L 101      18.414  26.529  31.972  1.00 35.91           C  
ATOM    784  C   LEU L 101      22.656  25.851  31.152  1.00 38.48           C  
ATOM    785  O   LEU L 101      22.848  25.259  30.091  1.00 38.34           O  
ATOM    786  N   THR L 102      23.659  26.086  32.023  1.00 14.62           N  
ATOM    787  CA  THR L 102      24.922  25.547  31.581  1.00 15.30           C  
ATOM    788  CB  THR L 102      25.839  26.587  30.996  1.00 15.80           C  
ATOM    789  OG1 THR L 102      26.103  27.601  31.954  1.00 17.56           O  
ATOM    790  CG2 THR L 102      25.181  27.194  29.744  1.00 17.31           C  
ATOM    791  C   THR L 102      25.655  24.906  32.725  1.00 15.94           C  
ATOM    792  O   THR L 102      25.427  25.226  33.891  1.00 15.95           O  
ATOM    793  N   PHE L 103      26.580  23.973  32.394  1.00 15.01           N  
ATOM    794  CA  PHE L 103      27.297  23.223  33.394  1.00 15.73           C  
ATOM    795  CB  PHE L 103      27.202  21.715  33.188  1.00 14.95           C  
ATOM    796  CG  PHE L 103      25.762  21.621  32.964  1.00 13.56           C  
ATOM    797  CD1 PHE L 103      24.949  22.069  33.962  1.00 15.35           C  
ATOM    798  CD2 PHE L 103      25.244  21.214  31.758  1.00 13.66           C  
ATOM    799  CE1 PHE L 103      23.605  22.036  33.773  1.00 15.12           C  
ATOM    800  CE2 PHE L 103      23.886  21.175  31.573  1.00 14.81           C  
ATOM    801  CZ  PHE L 103      23.065  21.583  32.589  1.00 15.04           C  
ATOM    802  C   PHE L 103      28.750  23.511  33.278  1.00 17.43           C  
ATOM    803  O   PHE L 103      29.247  23.909  32.225  1.00 17.19           O  
ATOM    804  N   GLY L 104      29.467  23.320  34.400  1.00 16.63           N  
ATOM    805  CA  GLY L 104      30.888  23.464  34.394  1.00 16.47           C  
ATOM    806  C   GLY L 104      31.430  22.196  33.803  1.00 17.00           C  
ATOM    807  O   GLY L 104      30.705  21.218  33.646  1.00 16.44           O  
ATOM    808  N   GLY L 105      32.734  22.199  33.468  1.00 17.68           N  
ATOM    809  CA  GLY L 105      33.441  21.104  32.857  1.00 18.60           C  
ATOM    810  C   GLY L 105      33.544  19.931  33.785  1.00 19.47           C  
ATOM    811  O   GLY L 105      33.661  18.793  33.337  1.00 18.53           O  
ATOM    812  N   GLY L 106      33.593  20.173  35.107  1.00 19.46           N  
ATOM    813  CA  GLY L 106      33.676  19.093  36.053  1.00 18.87           C  
ATOM    814  C   GLY L 106      35.043  19.058  36.670  1.00 20.12           C  
ATOM    815  O   GLY L 106      36.036  19.443  36.053  1.00 20.18           O  
ATOM    816  N   THR L 107      35.102  18.601  37.942  1.00 18.64           N  
ATOM    817  CA  THR L 107      36.333  18.462  38.673  1.00 18.97           C  
ATOM    818  CB  THR L 107      36.424  19.367  39.871  1.00 17.93           C  
ATOM    819  OG1 THR L 107      36.320  20.726  39.474  1.00 18.56           O  
ATOM    820  CG2 THR L 107      37.763  19.119  40.588  1.00 18.87           C  
ATOM    821  C   THR L 107      36.373  17.058  39.190  1.00 19.95           C  
ATOM    822  O   THR L 107      35.472  16.617  39.902  1.00 17.77           O  
ATOM    823  N   LYS L 108      37.444  16.317  38.858  1.00 20.76           N  
ATOM    824  CA  LYS L 108      37.544  14.946  39.263  1.00 21.98           C  
ATOM    825  CB  LYS L 108      38.325  14.120  38.227  1.00 23.70           C  
ATOM    826  CG  LYS L 108      38.497  12.639  38.551  1.00 28.38           C  
ATOM    827  CD  LYS L 108      39.003  11.842  37.348  1.00 32.88           C  
ATOM    828  CE  LYS L 108      39.781  10.581  37.723  1.00 35.97           C  
ATOM    829  NZ  LYS L 108      41.122  10.954  38.230  1.00 36.82           N1+
ATOM    830  C   LYS L 108      38.280  14.893  40.566  1.00 22.79           C  
ATOM    831  O   LYS L 108      39.375  15.437  40.696  1.00 23.88           O  
ATOM    832  N   VAL L 109      37.682  14.233  41.580  1.00 22.07           N  
ATOM    833  CA  VAL L 109      38.345  14.112  42.851  1.00 22.79           C  
ATOM    834  CB  VAL L 109      37.428  14.253  44.030  1.00 23.58           C  
ATOM    835  CG1 VAL L 109      38.239  13.994  45.313  1.00 32.81           C  
ATOM    836  CG2 VAL L 109      36.784  15.650  43.968  1.00 30.32           C  
ATOM    837  C   VAL L 109      38.960  12.747  42.884  1.00 23.95           C  
ATOM    838  O   VAL L 109      38.272  11.735  42.748  1.00 25.08           O  
ATOM    839  N   ASP L 110      40.294  12.705  43.077  1.00 24.19           N  
ATOM    840  CA  ASP L 110      41.062  11.495  42.997  1.00 26.09           C  
ATOM    841  CB  ASP L 110      42.158  11.618  41.921  1.00 28.06           C  
ATOM    842  CG  ASP L 110      42.886  10.296  41.752  1.00 33.64           C  
ATOM    843  OD1 ASP L 110      42.288   9.235  42.070  1.00  0.00           O  
ATOM    844  OD2 ASP L 110      44.059  10.333  41.291  1.00  0.00           O1-
ATOM    845  C   ASP L 110      41.766  11.250  44.298  1.00 26.08           C  
ATOM    846  O   ASP L 110      42.004  12.171  45.077  1.00 25.48           O  
ATOM    847  N   LEU L 111      42.098   9.971  44.571  1.00 25.71           N  
ATOM    848  CA  LEU L 111      42.812   9.635  45.769  1.00 27.33           C  
ATOM    849  CB  LEU L 111      42.630   8.171  46.203  1.00 28.47           C  
ATOM    850  CG  LEU L 111      41.180   7.817  46.587  1.00  0.00           C  
ATOM    851  CD1 LEU L 111      41.076   6.363  47.074  1.00 32.04           C  
ATOM    852  CD2 LEU L 111      40.594   8.822  47.592  1.00  0.00           C  
ATOM    853  C   LEU L 111      44.281   9.871  45.563  1.00 27.51           C  
ATOM    854  O   LEU L 111      44.849   9.530  44.525  1.00 25.75           O  
ATOM    855  N   LYS L 112      44.930  10.458  46.588  1.00 27.62           N  
ATOM    856  CA  LYS L 112      46.338  10.732  46.579  1.00 28.75           C  
ATOM    857  CB  LYS L 112      46.811  11.344  47.911  1.00 30.66           C  
ATOM    858  CG  LYS L 112      48.327  11.499  48.077  1.00 33.64           C  
ATOM    859  CD  LYS L 112      48.979  12.573  47.204  1.00 36.90           C  
ATOM    860  CE  LYS L 112      49.814  12.001  46.058  1.00 41.34           C  
ATOM    861  NZ  LYS L 112      48.933  11.560  44.957  1.00 43.19           N1+
ATOM    862  C   LYS L 112      47.048   9.400  46.412  1.00 28.22           C  
ATOM    863  O   LYS L 112      46.964   8.570  47.357  1.00 27.98           O  
ATOM    864  OXT LYS L 112      47.686   9.195  45.345  1.00  0.00           O1-
TER     865      LYS L 112 
ATOM    866  N   ARG H 113       8.820   3.783  44.843  1.00 35.70           N1+
ATOM    867  CA  ARG H 113       9.540   5.067  45.003  1.00 35.50           C  
ATOM    868  CB  ARG H 113      10.976   4.830  45.504  1.00 38.11           C  
ATOM    869  CG  ARG H 113      11.043   4.479  46.992  1.00 42.01           C  
ATOM    870  CD  ARG H 113      12.458   4.230  47.516  1.00 49.54           C  
ATOM    871  NE  ARG H 113      12.365   4.152  49.002  1.00  0.00           N  
ATOM    872  CZ  ARG H 113      12.920   3.102  49.674  1.00  0.00           C  
ATOM    873  NH1 ARG H 113      13.506   2.083  48.981  1.00  0.00           N1+
ATOM    874  NH2 ARG H 113      12.874   3.062  51.037  1.00  0.00           N  
ATOM    875  C   ARG H 113       9.596   5.822  43.718  1.00 32.57           C  
ATOM    876  O   ARG H 113       9.134   5.341  42.686  1.00 32.71           O  
ATOM    877  N   VAL H 114      10.173   7.039  43.756  1.00 30.89           N  
ATOM    878  CA  VAL H 114      10.213   7.862  42.583  1.00 28.02           C  
ATOM    879  CB  VAL H 114      10.622   9.276  42.874  1.00 28.16           C  
ATOM    880  CG1 VAL H 114      10.708  10.056  41.552  1.00 28.12           C  
ATOM    881  CG2 VAL H 114       9.622   9.866  43.881  1.00 28.68           C  
ATOM    882  C   VAL H 114      11.205   7.284  41.626  1.00 26.58           C  
ATOM    883  O   VAL H 114      12.344   6.992  41.989  1.00 26.14           O  
ATOM    884  N   GLN H 115      10.781   7.104  40.359  1.00 24.11           N  
ATOM    885  CA  GLN H 115      11.664   6.551  39.376  1.00 22.68           C  
ATOM    886  CB  GLN H 115      11.421   5.056  39.101  1.00 25.76           C  
ATOM    887  CG  GLN H 115      11.708   4.138  40.288  1.00 32.00           C  
ATOM    888  CD  GLN H 115      11.400   2.713  39.850  1.00 36.99           C  
ATOM    889  OE1 GLN H 115      10.509   2.483  39.034  1.00 47.14           O  
ATOM    890  NE2 GLN H 115      12.162   1.731  40.400  1.00 44.84           N  
ATOM    891  C   GLN H 115      11.422   7.234  38.068  1.00 20.54           C  
ATOM    892  O   GLN H 115      10.317   7.693  37.779  1.00 19.24           O  
ATOM    893  N   LEU H 116      12.489   7.331  37.249  1.00 18.04           N  
ATOM    894  CA  LEU H 116      12.401   7.868  35.922  1.00 16.80           C  
ATOM    895  CB  LEU H 116      13.142   9.208  35.761  1.00 16.03           C  
ATOM    896  CG  LEU H 116      12.541  10.361  36.587  1.00 17.02           C  
ATOM    897  CD1 LEU H 116      13.327  11.668  36.385  1.00 16.07           C  
ATOM    898  CD2 LEU H 116      11.042  10.529  36.290  1.00 16.96           C  
ATOM    899  C   LEU H 116      13.103   6.870  35.053  1.00 16.10           C  
ATOM    900  O   LEU H 116      14.243   6.504  35.339  1.00 16.41           O  
ATOM    901  N   VAL H 117      12.440   6.369  33.988  1.00 16.04           N  
ATOM    902  CA  VAL H 117      13.121   5.411  33.166  1.00 17.34           C  
ATOM    903  CB  VAL H 117      12.539   4.031  33.260  1.00 18.08           C  
ATOM    904  CG1 VAL H 117      13.303   3.109  32.297  1.00 19.24           C  
ATOM    905  CG2 VAL H 117      12.599   3.573  34.727  1.00 17.97           C  
ATOM    906  C   VAL H 117      13.014   5.850  31.739  1.00 16.62           C  
ATOM    907  O   VAL H 117      11.920   5.948  31.183  1.00 17.12           O  
ATOM    908  N   GLU H 118      14.171   6.126  31.107  1.00 16.84           N  
ATOM    909  CA  GLU H 118      14.161   6.548  29.738  1.00 17.54           C  
ATOM    910  CB  GLU H 118      15.161   7.677  29.409  1.00 16.85           C  
ATOM    911  CG  GLU H 118      16.586   7.444  29.909  1.00 18.86           C  
ATOM    912  CD  GLU H 118      16.673   7.948  31.345  1.00 17.51           C  
ATOM    913  OE1 GLU H 118      16.749   9.189  31.536  1.00 18.52           O  
ATOM    914  OE2 GLU H 118      16.663   7.097  32.273  1.00 17.26           O1-
ATOM    915  C   GLU H 118      14.398   5.375  28.843  1.00 18.40           C  
ATOM    916  O   GLU H 118      14.981   4.368  29.247  1.00 19.17           O  
ATOM    917  N   SER H 119      13.908   5.478  27.590  1.00 18.37           N  
ATOM    918  CA  SER H 119      14.064   4.403  26.657  1.00 19.02           C  
ATOM    919  CB  SER H 119      12.950   3.353  26.789  1.00 20.00           C  
ATOM    920  OG  SER H 119      13.146   2.310  25.850  1.00 23.29           O  
ATOM    921  C   SER H 119      13.973   4.983  25.278  1.00 19.77           C  
ATOM    922  O   SER H 119      13.646   6.158  25.106  1.00 19.34           O  
ATOM    923  N   GLY H 120      14.272   4.159  24.251  1.00 20.03           N  
ATOM    924  CA  GLY H 120      14.138   4.608  22.892  1.00 20.38           C  
ATOM    925  C   GLY H 120      15.466   4.915  22.261  1.00 20.47           C  
ATOM    926  O   GLY H 120      15.520   5.228  21.073  1.00 22.62           O  
ATOM    927  N   GLY H 121      16.580   4.825  23.013  1.00 20.64           N  
ATOM    928  CA  GLY H 121      17.852   5.144  22.423  1.00 21.74           C  
ATOM    929  C   GLY H 121      18.231   4.063  21.458  1.00 22.86           C  
ATOM    930  O   GLY H 121      17.702   2.953  21.504  1.00 23.37           O  
ATOM    931  N   GLY H 122      19.179   4.370  20.546  1.00 21.81           N  
ATOM    932  CA  GLY H 122      19.591   3.389  19.583  1.00 22.61           C  
ATOM    933  C   GLY H 122      20.468   4.053  18.565  1.00 22.19           C  
ATOM    934  O   GLY H 122      20.857   5.212  18.714  1.00 22.18           O  
ATOM    935  N   VAL H 123      20.805   3.303  17.494  1.00 22.44           N  
ATOM    936  CA  VAL H 123      21.648   3.780  16.430  1.00 22.80           C  
ATOM    937  CB  VAL H 123      22.424   2.677  15.769  1.00 23.96           C  
ATOM    938  CG1 VAL H 123      21.423   1.645  15.217  1.00  0.00           C  
ATOM    939  CG2 VAL H 123      23.319   3.290  14.681  1.00  0.00           C  
ATOM    940  C   VAL H 123      20.775   4.395  15.384  1.00 21.94           C  
ATOM    941  O   VAL H 123      19.743   3.836  15.014  1.00 22.39           O  
ATOM    942  N   VAL H 124      21.181   5.580  14.882  1.00 22.15           N  
ATOM    943  CA  VAL H 124      20.393   6.288  13.917  1.00 23.61           C  
ATOM    944  CB  VAL H 124      19.619   7.386  14.587  1.00 25.00           C  
ATOM    945  CG1 VAL H 124      18.919   8.232  13.533  1.00 26.61           C  
ATOM    946  CG2 VAL H 124      18.649   6.762  15.599  1.00 26.60           C  
ATOM    947  C   VAL H 124      21.328   6.920  12.924  1.00 23.71           C  
ATOM    948  O   VAL H 124      22.450   7.292  13.265  1.00 22.44           O  
ATOM    949  N   GLN H 125      20.882   7.052  11.653  1.00 23.14           N  
ATOM    950  CA  GLN H 125      21.686   7.675  10.636  1.00 24.84           C  
ATOM    951  CB  GLN H 125      21.279   7.340   9.188  1.00 29.16           C  
ATOM    952  CG  GLN H 125      19.914   7.877   8.756  1.00 35.80           C  
ATOM    953  CD  GLN H 125      19.728   7.468   7.301  1.00 42.00           C  
ATOM    954  OE1 GLN H 125      20.631   6.894   6.692  1.00 43.87           O  
ATOM    955  NE2 GLN H 125      18.535   7.771   6.723  1.00 42.71           N  
ATOM    956  C   GLN H 125      21.575   9.161  10.798  1.00 23.08           C  
ATOM    957  O   GLN H 125      20.669   9.678  11.450  1.00 23.75           O  
ATOM    958  N   PRO H 126      22.500   9.842  10.184  1.00 22.91           N  
ATOM    959  CA  PRO H 126      22.617  11.277  10.295  1.00 22.55           C  
ATOM    960  CD  PRO H 126      23.793   9.218   9.942  1.00 23.49           C  
ATOM    961  CB  PRO H 126      23.984  11.624   9.706  1.00 23.44           C  
ATOM    962  CG  PRO H 126      24.822  10.360   9.955  1.00 22.14           C  
ATOM    963  C   PRO H 126      21.519  12.160   9.761  1.00 23.01           C  
ATOM    964  O   PRO H 126      21.671  13.365   9.837  1.00 23.17           O  
ATOM    965  N   GLY H 127      20.544  11.692   8.991  1.00 23.06           N  
ATOM    966  CA  GLY H 127      19.404  12.508   8.655  1.00 22.43           C  
ATOM    967  C   GLY H 127      18.268  12.258   9.579  1.00 23.76           C  
ATOM    968  O   GLY H 127      17.352  13.065   9.715  1.00 24.73           O  
ATOM    969  N   LYS H 128      18.287  11.046  10.150  1.00 22.97           N  
ATOM    970  CA  LYS H 128      17.179  10.407  10.794  1.00 23.21           C  
ATOM    971  CB  LYS H 128      17.441   8.928  11.097  1.00 28.91           C  
ATOM    972  CG  LYS H 128      17.207   8.008   9.906  1.00 32.54           C  
ATOM    973  CD  LYS H 128      15.741   7.986   9.487  1.00 35.26           C  
ATOM    974  CE  LYS H 128      14.809   7.649  10.652  1.00  0.00           C  
ATOM    975  NZ  LYS H 128      13.406   7.859  10.244  1.00  0.00           N1+
ATOM    976  C   LYS H 128      16.663  11.049  12.033  1.00 23.15           C  
ATOM    977  O   LYS H 128      17.157  12.061  12.527  1.00 22.59           O  
ATOM    978  N   SER H 129      15.549  10.459  12.513  1.00 22.53           N  
ATOM    979  CA  SER H 129      14.889  10.920  13.692  1.00 22.59           C  
ATOM    980  CB  SER H 129      13.543  11.610  13.407  1.00 23.62           C  
ATOM    981  OG  SER H 129      12.659  10.717  12.746  1.00 30.67           O  
ATOM    982  C   SER H 129      14.644   9.754  14.602  1.00 21.93           C  
ATOM    983  O   SER H 129      14.713   8.595  14.193  1.00 21.75           O  
ATOM    984  N   VAL H 130      14.416  10.053  15.898  1.00 21.35           N  
ATOM    985  CA  VAL H 130      14.117   9.039  16.864  1.00 20.88           C  
ATOM    986  CB  VAL H 130      15.332   8.410  17.479  1.00 22.69           C  
ATOM    987  CG1 VAL H 130      16.127   9.494  18.221  1.00  0.00           C  
ATOM    988  CG2 VAL H 130      14.871   7.256  18.387  1.00  0.00           C  
ATOM    989  C   VAL H 130      13.343   9.695  17.964  1.00 19.86           C  
ATOM    990  O   VAL H 130      13.454  10.901  18.183  1.00 19.51           O  
ATOM    991  N   ARG H 131      12.507   8.921  18.682  1.00 18.46           N  
ATOM    992  CA  ARG H 131      11.782   9.532  19.758  1.00 18.80           C  
ATOM    993  CB  ARG H 131      10.251   9.478  19.611  1.00 21.08           C  
ATOM    994  CG  ARG H 131       9.516  10.141  20.781  1.00 22.53           C  
ATOM    995  CD  ARG H 131       8.033  10.430  20.520  1.00 28.40           C  
ATOM    996  NE  ARG H 131       7.402   9.173  20.030  1.00 45.31           N  
ATOM    997  CZ  ARG H 131       6.094   8.909  20.319  1.00 48.67           C  
ATOM    998  NH1 ARG H 131       5.378   9.760  21.113  1.00 53.22           N1+
ATOM    999  NH2 ARG H 131       5.502   7.789  19.814  1.00 50.51           N  
ATOM   1000  C   ARG H 131      12.159   8.836  21.024  1.00 18.85           C  
ATOM   1001  O   ARG H 131      12.205   7.606  21.089  1.00 18.63           O  
ATOM   1002  N   LEU H 132      12.452   9.631  22.072  1.00 18.05           N  
ATOM   1003  CA  LEU H 132      12.831   9.093  23.344  1.00 17.52           C  
ATOM   1004  CB  LEU H 132      13.964   9.881  24.026  1.00 16.29           C  
ATOM   1005  CG  LEU H 132      15.266   9.952  23.208  1.00 17.48           C  
ATOM   1006  CD1 LEU H 132      16.348  10.748  23.957  1.00 16.17           C  
ATOM   1007  CD2 LEU H 132      15.739   8.552  22.780  1.00 15.58           C  
ATOM   1008  C   LEU H 132      11.649   9.221  24.242  1.00 17.35           C  
ATOM   1009  O   LEU H 132      10.826  10.122  24.086  1.00 17.07           O  
ATOM   1010  N   SER H 133      11.530   8.296  25.208  1.00 17.91           N  
ATOM   1011  CA  SER H 133      10.437   8.356  26.127  1.00 17.62           C  
ATOM   1012  CB  SER H 133       9.442   7.202  25.931  1.00 20.25           C  
ATOM   1013  OG  SER H 133      10.134   5.964  25.964  1.00 27.18           O  
ATOM   1014  C   SER H 133      11.007   8.281  27.508  1.00 16.52           C  
ATOM   1015  O   SER H 133      12.076   7.717  27.724  1.00 15.77           O  
ATOM   1016  N   CYS H 134      10.316   8.910  28.479  1.00 15.61           N  
ATOM   1017  CA  CYS H 134      10.744   8.864  29.847  1.00 16.56           C  
ATOM   1018  CB  CYS H 134      11.339  10.199  30.345  1.00 16.93           C  
ATOM   1019  SG  CYS H 134      11.696  10.204  32.130  1.00 20.53           S  
ATOM   1020  C   CYS H 134       9.522   8.567  30.656  1.00 17.37           C  
ATOM   1021  O   CYS H 134       8.604   9.384  30.722  1.00 16.50           O  
ATOM   1022  N   VAL H 135       9.485   7.384  31.303  1.00 17.62           N  
ATOM   1023  CA  VAL H 135       8.336   6.995  32.068  1.00 17.58           C  
ATOM   1024  CB  VAL H 135       8.052   5.525  31.996  1.00 17.74           C  
ATOM   1025  CG1 VAL H 135       7.673   5.179  30.545  1.00  0.00           C  
ATOM   1026  CG2 VAL H 135       9.288   4.767  32.509  1.00  0.00           C  
ATOM   1027  C   VAL H 135       8.590   7.352  33.493  1.00 18.62           C  
ATOM   1028  O   VAL H 135       9.638   7.044  34.057  1.00 18.83           O  
ATOM   1029  N   VAL H 136       7.604   8.017  34.115  1.00 18.79           N  
ATOM   1030  CA  VAL H 136       7.771   8.491  35.455  1.00 19.50           C  
ATOM   1031  CB  VAL H 136       7.458   9.946  35.578  1.00 18.22           C  
ATOM   1032  CG1 VAL H 136       7.398  10.282  37.068  1.00  0.00           C  
ATOM   1033  CG2 VAL H 136       8.497  10.751  34.775  1.00  0.00           C  
ATOM   1034  C   VAL H 136       6.814   7.783  36.353  1.00 20.87           C  
ATOM   1035  O   VAL H 136       5.692   7.470  35.957  1.00 20.66           O  
ATOM   1036  N   SER H 137       7.253   7.507  37.599  1.00 20.62           N  
ATOM   1037  CA  SER H 137       6.368   6.871  38.521  1.00 22.97           C  
ATOM   1038  CB  SER H 137       6.443   5.333  38.489  1.00 24.25           C  
ATOM   1039  OG  SER H 137       7.749   4.901  38.839  1.00 29.18           O  
ATOM   1040  C   SER H 137       6.694   7.322  39.911  1.00 23.24           C  
ATOM   1041  O   SER H 137       7.775   7.839  40.189  1.00 22.16           O  
ATOM   1042  N   ASP H 138       5.763   6.795  40.774  1.00 41.31           N  
ATOM   1043  CA  ASP H 138       5.547   6.728  42.199  1.00 39.75           C  
ATOM   1044  CB  ASP H 138       6.436   5.710  42.937  1.00  0.00           C  
ATOM   1045  CG  ASP H 138       5.972   4.325  42.504  1.00  0.00           C  
ATOM   1046  OD1 ASP H 138       5.070   4.261  41.626  1.00  0.00           O  
ATOM   1047  OD2 ASP H 138       6.502   3.317  43.045  1.00  0.00           O1-
ATOM   1048  C   ASP H 138       5.638   8.050  42.868  1.00 41.47           C  
ATOM   1049  O   ASP H 138       6.122   8.116  43.996  1.00 42.95           O  
ATOM   1050  N   PHE H 139       5.111   9.117  42.231  1.00 41.12           N  
ATOM   1051  CA  PHE H 139       5.282  10.429  42.802  1.00 40.61           C  
ATOM   1052  CB  PHE H 139       6.727  10.671  43.280  1.00 37.59           C  
ATOM   1053  CG  PHE H 139       7.465  10.902  42.040  1.00 32.78           C  
ATOM   1054  CD1 PHE H 139       7.333  10.194  40.960  1.00 30.57           C  
ATOM   1055  CD2 PHE H 139       8.327  11.856  41.828  1.00 31.34           C  
ATOM   1056  CE1 PHE H 139       8.029  10.412  39.834  1.00 30.77           C  
ATOM   1057  CE2 PHE H 139       9.053  12.157  40.702  1.00 28.76           C  
ATOM   1058  CZ  PHE H 139       8.907  11.369  39.665  1.00 27.26           C  
ATOM   1059  C   PHE H 139       4.877  11.457  41.773  1.00 41.70           C  
ATOM   1060  O   PHE H 139       4.232  11.163  40.762  1.00 43.83           O  
ATOM   1061  N   PRO H 140       5.332  12.659  41.996  1.00 40.43           N  
ATOM   1062  CA  PRO H 140       5.181  13.653  40.984  1.00 41.56           C  
ATOM   1063  CD  PRO H 140       5.275  13.287  43.312  1.00  0.00           C  
ATOM   1064  CB  PRO H 140       5.823  14.905  41.556  1.00 44.72           C  
ATOM   1065  CG  PRO H 140       5.456  14.800  43.053  1.00  0.00           C  
ATOM   1066  C   PRO H 140       5.555  13.310  39.608  1.00 41.37           C  
ATOM   1067  O   PRO H 140       6.583  12.691  39.426  1.00 43.32           O  
ATOM   1068  N   PHE H 141       4.759  13.735  38.613  1.00 40.70           N  
ATOM   1069  CA  PHE H 141       5.021  13.255  37.287  1.00 38.60           C  
ATOM   1070  CB  PHE H 141       3.822  13.400  36.308  1.00 36.06           C  
ATOM   1071  CG  PHE H 141       4.235  13.370  34.858  1.00 33.98           C  
ATOM   1072  CD1 PHE H 141       4.892  12.362  34.199  1.00 32.01           C  
ATOM   1073  CD2 PHE H 141       3.860  14.402  34.057  1.00 33.52           C  
ATOM   1074  CE1 PHE H 141       5.223  12.462  32.867  1.00 31.02           C  
ATOM   1075  CE2 PHE H 141       4.190  14.484  32.723  1.00 33.17           C  
ATOM   1076  CZ  PHE H 141       4.892  13.518  32.085  1.00 32.74           C  
ATOM   1077  C   PHE H 141       6.319  13.434  36.562  1.00 38.65           C  
ATOM   1078  O   PHE H 141       6.794  12.490  36.072  1.00 38.82           O  
ATOM   1079  N   SER H 142       7.168  14.353  36.243  1.00 40.56           N  
ATOM   1080  CA  SER H 142       8.054  13.329  35.549  1.00 41.63           C  
ATOM   1081  CB  SER H 142       7.948  13.489  33.949  1.00 44.55           C  
ATOM   1082  OG  SER H 142       6.921  14.439  33.711  1.00 44.39           O  
ATOM   1083  C   SER H 142       9.401  12.860  36.426  1.00 41.60           C  
ATOM   1084  O   SER H 142       9.319  11.937  37.159  1.00 42.96           O  
ATOM   1085  N   LYS H 143      10.765  13.128  36.416  1.00 41.39           N  
ATOM   1086  CA  LYS H 143      10.522  13.053  37.641  1.00 40.93           C  
ATOM   1087  CB  LYS H 143      11.748  12.607  38.533  1.00 44.62           C  
ATOM   1088  CG  LYS H 143      11.817  11.390  39.409  1.00 53.58           C  
ATOM   1089  CD  LYS H 143      12.016   9.859  39.092  1.00 78.65           C  
ATOM   1090  CE  LYS H 143      12.882   8.923  39.977  1.00 93.14           C  
ATOM   1091  NZ  LYS H 143      14.042   8.249  39.286  1.00102.21           N1+
ATOM   1092  C   LYS H 143       9.325  14.319  37.867  1.00 39.71           C  
ATOM   1093  O   LYS H 143       8.582  13.842  38.611  1.00 40.77           O  
ATOM   1094  N   TYR H 144       9.137  15.840  37.475  1.00 36.84           N  
ATOM   1095  CA  TYR H 144       8.412  17.308  37.869  1.00 33.18           C  
ATOM   1096  CB  TYR H 144       8.816  18.224  39.122  1.00 32.42           C  
ATOM   1097  CG  TYR H 144       9.184  17.905  40.606  1.00 33.90           C  
ATOM   1098  CD1 TYR H 144       8.387  17.492  41.626  1.00 36.58           C  
ATOM   1099  CD2 TYR H 144      10.492  17.995  41.048  1.00 34.30           C  
ATOM   1100  CE1 TYR H 144       8.979  17.283  42.870  1.00 39.05           C  
ATOM   1101  CE2 TYR H 144      11.151  17.819  42.187  1.00 37.55           C  
ATOM   1102  CZ  TYR H 144      10.328  17.449  43.165  1.00 38.79           C  
ATOM   1103  OH  TYR H 144      10.854  17.209  44.444  1.00 42.12           O  
ATOM   1104  C   TYR H 144       8.051  18.656  36.791  1.00 33.35           C  
ATOM   1105  O   TYR H 144       7.646  18.037  35.804  1.00 35.35           O  
ATOM   1106  N   PRO H 145       8.048  20.336  36.587  1.00 14.95           N  
ATOM   1107  CA  PRO H 145       8.650  20.609  35.307  1.00 14.63           C  
ATOM   1108  CD  PRO H 145       8.029  21.517  37.438  1.00  0.00           C  
ATOM   1109  CB  PRO H 145       9.350  21.960  35.449  1.00 14.96           C  
ATOM   1110  CG  PRO H 145       8.558  22.667  36.564  1.00 13.88           C  
ATOM   1111  C   PRO H 145       9.583  19.473  35.011  1.00 14.20           C  
ATOM   1112  O   PRO H 145      10.086  18.863  35.954  1.00 13.17           O  
ATOM   1113  N   MET H 146       9.827  19.158  33.724  1.00 12.50           N  
ATOM   1114  CA  MET H 146      10.704  18.067  33.428  1.00 12.65           C  
ATOM   1115  CB  MET H 146       9.993  16.844  32.824  1.00 12.77           C  
ATOM   1116  CG  MET H 146       9.062  16.137  33.811  1.00 13.62           C  
ATOM   1117  SD  MET H 146       9.900  15.402  35.249  1.00 16.91           S  
ATOM   1118  CE  MET H 146      10.690  14.056  34.320  1.00 15.48           C  
ATOM   1119  C   MET H 146      11.720  18.540  32.447  1.00 13.78           C  
ATOM   1120  O   MET H 146      11.522  19.533  31.748  1.00 13.66           O  
ATOM   1121  N   TYR H 147      12.872  17.845  32.405  1.00 12.32           N  
ATOM   1122  CA  TYR H 147      13.927  18.290  31.550  1.00 13.13           C  
ATOM   1123  CB  TYR H 147      14.971  19.076  32.340  1.00 14.02           C  
ATOM   1124  CG  TYR H 147      14.385  20.337  32.887  1.00 15.98           C  
ATOM   1125  CD1 TYR H 147      13.485  20.366  33.931  1.00 11.76           C  
ATOM   1126  CD2 TYR H 147      14.785  21.530  32.364  1.00 15.60           C  
ATOM   1127  CE1 TYR H 147      12.978  21.550  34.416  1.00 17.31           C  
ATOM   1128  CE2 TYR H 147      14.293  22.712  32.844  1.00 12.05           C  
ATOM   1129  CZ  TYR H 147      13.389  22.735  33.864  1.00 12.04           C  
ATOM   1130  OH  TYR H 147      12.898  23.972  34.325  1.00  0.00           O  
ATOM   1131  C   TYR H 147      14.617  17.110  30.940  1.00 13.33           C  
ATOM   1132  O   TYR H 147      14.529  15.984  31.432  1.00 13.08           O  
ATOM   1133  N   TRP H 148      15.302  17.363  29.806  1.00 12.63           N  
ATOM   1134  CA  TRP H 148      16.122  16.378  29.168  1.00 12.32           C  
ATOM   1135  CB  TRP H 148      15.736  16.095  27.702  1.00 11.97           C  
ATOM   1136  CG  TRP H 148      14.439  15.342  27.520  1.00 12.71           C  
ATOM   1137  CD2 TRP H 148      14.340  13.911  27.567  1.00 14.37           C  
ATOM   1138  CD1 TRP H 148      13.176  15.811  27.292  1.00 12.34           C  
ATOM   1139  NE1 TRP H 148      12.295  14.758  27.200  1.00 12.72           N  
ATOM   1140  CE2 TRP H 148      12.998  13.582  27.368  1.00 13.60           C  
ATOM   1141  CE3 TRP H 148      15.289  12.948  27.763  1.00 13.19           C  
ATOM   1142  CZ2 TRP H 148      12.587  12.278  27.363  1.00 15.14           C  
ATOM   1143  CZ3 TRP H 148      14.872  11.635  27.755  1.00 14.40           C  
ATOM   1144  CH2 TRP H 148      13.545  11.308  27.560  1.00 13.27           C  
ATOM   1145  C   TRP H 148      17.497  16.957  29.145  1.00 12.91           C  
ATOM   1146  O   TRP H 148      17.693  18.115  28.774  1.00 12.72           O  
ATOM   1147  N   VAL H 149      18.484  16.166  29.599  1.00 11.40           N  
ATOM   1148  CA  VAL H 149      19.847  16.590  29.538  1.00 12.99           C  
ATOM   1149  CB  VAL H 149      20.341  17.210  30.752  1.00 13.85           C  
ATOM   1150  CG1 VAL H 149      19.934  18.666  30.613  1.00 13.19           C  
ATOM   1151  CG2 VAL H 149      19.694  16.515  31.952  1.00 13.48           C  
ATOM   1152  C   VAL H 149      20.707  15.480  29.076  1.00 13.79           C  
ATOM   1153  O   VAL H 149      20.477  14.315  29.387  1.00 15.30           O  
ATOM   1154  N   ARG H 150      21.729  15.838  28.281  1.00 13.20           N  
ATOM   1155  CA  ARG H 150      22.521  14.814  27.687  1.00 14.72           C  
ATOM   1156  CB  ARG H 150      22.392  14.803  26.154  1.00 13.33           C  
ATOM   1157  CG  ARG H 150      22.785  16.141  25.514  1.00 16.90           C  
ATOM   1158  CD  ARG H 150      22.628  16.150  23.993  1.00 19.14           C  
ATOM   1159  NE  ARG H 150      22.946  17.520  23.503  1.00 21.62           N  
ATOM   1160  CZ  ARG H 150      22.543  17.912  22.257  1.00 20.73           C  
ATOM   1161  NH1 ARG H 150      21.849  17.050  21.462  1.00 19.16           N1+
ATOM   1162  NH2 ARG H 150      22.832  19.164  21.801  1.00 15.48           N  
ATOM   1163  C   ARG H 150      23.958  15.018  28.007  1.00 14.03           C  
ATOM   1164  O   ARG H 150      24.416  16.131  28.257  1.00 14.64           O  
ATOM   1165  N   GLN H 151      24.715  13.909  28.066  1.00 15.20           N  
ATOM   1166  CA  GLN H 151      26.116  14.129  28.179  1.00 15.82           C  
ATOM   1167  CB  GLN H 151      26.753  13.982  29.553  1.00 16.00           C  
ATOM   1168  CG  GLN H 151      28.269  14.032  29.495  1.00 17.52           C  
ATOM   1169  CD  GLN H 151      28.691  13.725  30.897  1.00 17.85           C  
ATOM   1170  OE1 GLN H 151      29.250  14.572  31.584  1.00 17.96           O  
ATOM   1171  NE2 GLN H 151      28.363  12.487  31.337  1.00 16.65           N  
ATOM   1172  C   GLN H 151      26.835  13.332  27.147  1.00 16.45           C  
ATOM   1173  O   GLN H 151      26.578  12.151  26.911  1.00 15.02           O  
ATOM   1174  N   ALA H 152      27.774  14.025  26.484  1.00 18.21           N  
ATOM   1175  CA  ALA H 152      28.491  13.499  25.369  1.00 19.67           C  
ATOM   1176  CB  ALA H 152      29.107  14.590  24.478  1.00 21.02           C  
ATOM   1177  C   ALA H 152      29.594  12.615  25.815  1.00 21.15           C  
ATOM   1178  O   ALA H 152      29.939  12.524  26.991  1.00 19.19           O  
ATOM   1179  N   PRO H 153      30.113  11.900  24.854  1.00 22.69           N  
ATOM   1180  CA  PRO H 153      31.286  11.137  25.109  1.00 23.98           C  
ATOM   1181  CD  PRO H 153      29.331  11.371  23.749  1.00 23.05           C  
ATOM   1182  CB  PRO H 153      31.508  10.282  23.865  1.00 24.30           C  
ATOM   1183  CG  PRO H 153      30.083  10.104  23.301  1.00 24.10           C  
ATOM   1184  C   PRO H 153      32.272  12.234  25.319  1.00 25.22           C  
ATOM   1185  O   PRO H 153      32.360  13.139  24.495  1.00 26.73           O  
ATOM   1186  N   GLY H 154      33.089  12.173  26.362  1.00 25.19           N  
ATOM   1187  CA  GLY H 154      33.872  13.344  26.614  1.00 26.57           C  
ATOM   1188  C   GLY H 154      33.314  13.900  27.882  1.00 25.64           C  
ATOM   1189  O   GLY H 154      33.942  14.714  28.556  1.00 25.72           O  
ATOM   1190  N   LYS H 155      32.104  13.424  28.230  1.00 23.62           N  
ATOM   1191  CA  LYS H 155      31.461  13.695  29.483  1.00 24.21           C  
ATOM   1192  CB  LYS H 155      32.276  13.101  30.631  1.00 26.99           C  
ATOM   1193  CG  LYS H 155      32.430  11.599  30.418  1.00 32.13           C  
ATOM   1194  CD  LYS H 155      33.586  10.966  31.179  1.00 34.67           C  
ATOM   1195  CE  LYS H 155      33.684   9.466  30.912  1.00 40.20           C  
ATOM   1196  NZ  LYS H 155      33.557   9.216  29.461  1.00 41.04           N1+
ATOM   1197  C   LYS H 155      31.194  15.145  29.749  1.00 23.42           C  
ATOM   1198  O   LYS H 155      31.419  15.623  30.857  1.00 23.01           O  
ATOM   1199  N   GLY H 156      30.674  15.893  28.764  1.00 22.25           N  
ATOM   1200  CA  GLY H 156      30.270  17.236  29.061  1.00 21.51           C  
ATOM   1201  C   GLY H 156      28.775  17.187  29.180  1.00 19.42           C  
ATOM   1202  O   GLY H 156      28.115  16.525  28.382  1.00 18.19           O  
ATOM   1203  N   LEU H 157      28.194  17.898  30.169  1.00 17.32           N  
ATOM   1204  CA  LEU H 157      26.772  17.855  30.386  1.00 16.14           C  
ATOM   1205  CB  LEU H 157      26.416  18.088  31.849  1.00 15.75           C  
ATOM   1206  CG  LEU H 157      27.089  17.079  32.777  1.00 17.34           C  
ATOM   1207  CD1 LEU H 157      26.865  17.478  34.227  1.00 16.63           C  
ATOM   1208  CD2 LEU H 157      26.645  15.641  32.469  1.00 17.07           C  
ATOM   1209  C   LEU H 157      26.180  19.019  29.654  1.00 16.46           C  
ATOM   1210  O   LEU H 157      26.720  20.123  29.719  1.00 15.76           O  
ATOM   1211  N   GLU H 158      25.065  18.796  28.919  1.00 16.29           N  
ATOM   1212  CA  GLU H 158      24.427  19.881  28.224  1.00 15.61           C  
ATOM   1213  CB  GLU H 158      24.771  19.947  26.730  1.00 17.55           C  
ATOM   1214  CG  GLU H 158      24.116  21.135  26.022  1.00 22.86           C  
ATOM   1215  CD  GLU H 158      24.509  21.076  24.556  1.00 28.05           C  
ATOM   1216  OE1 GLU H 158      24.718  19.941  24.052  1.00 27.30           O  
ATOM   1217  OE2 GLU H 158      24.604  22.158  23.917  1.00 32.06           O1-
ATOM   1218  C   GLU H 158      22.927  19.761  28.289  1.00 15.00           C  
ATOM   1219  O   GLU H 158      22.345  18.765  27.861  1.00 14.26           O  
ATOM   1220  N   TRP H 159      22.259  20.827  28.783  1.00 14.96           N  
ATOM   1221  CA  TRP H 159      20.824  20.860  28.905  1.00 14.49           C  
ATOM   1222  CB  TRP H 159      20.318  22.025  29.775  1.00 13.32           C  
ATOM   1223  CG  TRP H 159      18.830  22.268  29.694  1.00 13.85           C  
ATOM   1224  CD2 TRP H 159      18.264  23.478  29.173  1.00 14.09           C  
ATOM   1225  CD1 TRP H 159      17.781  21.489  30.084  1.00 13.93           C  
ATOM   1226  NE1 TRP H 159      16.595  22.146  29.849  1.00 13.10           N  
ATOM   1227  CE2 TRP H 159      16.880  23.371  29.284  1.00 12.83           C  
ATOM   1228  CE3 TRP H 159      18.852  24.590  28.645  1.00 14.21           C  
ATOM   1229  CZ2 TRP H 159      16.060  24.379  28.867  1.00 13.71           C  
ATOM   1230  CZ3 TRP H 159      18.027  25.605  28.225  1.00 14.72           C  
ATOM   1231  CH2 TRP H 159      16.656  25.501  28.333  1.00 14.35           C  
ATOM   1232  C   TRP H 159      20.192  20.983  27.548  1.00 15.50           C  
ATOM   1233  O   TRP H 159      20.577  21.837  26.755  1.00 15.51           O  
ATOM   1234  N   VAL H 160      19.292  20.030  27.208  1.00 14.17           N  
ATOM   1235  CA  VAL H 160      18.572  20.033  25.962  1.00 15.54           C  
ATOM   1236  CB  VAL H 160      18.194  18.642  25.535  1.00 16.33           C  
ATOM   1237  CG1 VAL H 160      17.433  18.732  24.205  1.00 17.55           C  
ATOM   1238  CG2 VAL H 160      19.455  17.767  25.483  1.00 16.09           C  
ATOM   1239  C   VAL H 160      17.305  20.845  25.987  1.00 15.42           C  
ATOM   1240  O   VAL H 160      17.101  21.710  25.137  1.00 14.64           O  
ATOM   1241  N   ALA H 161      16.412  20.581  26.972  1.00 13.51           N  
ATOM   1242  CA  ALA H 161      15.136  21.241  26.930  1.00 14.38           C  
ATOM   1243  CB  ALA H 161      14.194  20.669  25.860  1.00 14.09           C  
ATOM   1244  C   ALA H 161      14.429  21.131  28.248  1.00 14.37           C  
ATOM   1245  O   ALA H 161      14.739  20.286  29.089  1.00 15.45           O  
ATOM   1246  N   ALA H 162      13.434  22.022  28.437  1.00 13.15           N  
ATOM   1247  CA  ALA H 162      12.652  22.126  29.637  1.00 13.09           C  
ATOM   1248  CB  ALA H 162      12.912  23.438  30.386  1.00 11.64           C  
ATOM   1249  C   ALA H 162      11.213  22.231  29.244  1.00 14.17           C  
ATOM   1250  O   ALA H 162      10.881  22.833  28.224  1.00 15.19           O  
ATOM   1251  N   ILE H 163      10.318  21.628  30.052  1.00 13.16           N  
ATOM   1252  CA  ILE H 163       8.914  21.757  29.810  1.00 14.47           C  
ATOM   1253  CB  ILE H 163       8.343  20.537  29.145  1.00 15.57           C  
ATOM   1254  CG1 ILE H 163       6.907  20.797  28.669  1.00 14.39           C  
ATOM   1255  CG2 ILE H 163       8.502  19.346  30.103  1.00 14.55           C  
ATOM   1256  CD1 ILE H 163       6.370  19.721  27.725  1.00 15.87           C  
ATOM   1257  C   ILE H 163       8.241  21.949  31.140  1.00 14.34           C  
ATOM   1258  O   ILE H 163       8.565  21.267  32.111  1.00 14.21           O  
ATOM   1259  N   SER H 164       7.280  22.895  31.218  1.00 14.92           N  
ATOM   1260  CA  SER H 164       6.570  23.147  32.449  1.00 15.63           C  
ATOM   1261  CB  SER H 164       5.799  24.476  32.449  1.00 14.83           C  
ATOM   1262  OG  SER H 164       4.793  24.455  31.448  1.00 14.99           O  
ATOM   1263  C   SER H 164       5.570  22.030  32.628  1.00 15.30           C  
ATOM   1264  O   SER H 164       5.321  21.256  31.710  1.00 15.72           O  
ATOM   1265  N   GLY H 165       5.157  21.966  33.927  1.00 38.52           N  
ATOM   1266  CA  GLY H 165       4.289  20.969  34.478  1.00 38.55           C  
ATOM   1267  C   GLY H 165       3.016  21.056  33.704  1.00 38.62           C  
ATOM   1268  O   GLY H 165       2.461  20.037  33.282  1.00 39.02           O  
ATOM   1269  N   ASP H 166       2.535  22.304  33.514  1.00 38.18           N  
ATOM   1270  CA  ASP H 166       1.341  22.571  32.770  1.00 38.31           C  
ATOM   1271  CB  ASP H 166       0.587  23.884  33.124  1.00 38.06           C  
ATOM   1272  CG  ASP H 166       1.388  25.143  32.859  1.00 37.14           C  
ATOM   1273  OD1 ASP H 166       2.419  25.053  32.154  1.00 34.57           O  
ATOM   1274  OD2 ASP H 166       0.975  26.224  33.357  1.00  0.00           O1-
ATOM   1275  C   ASP H 166       1.622  22.441  31.303  1.00 38.91           C  
ATOM   1276  O   ASP H 166       0.705  22.354  30.484  1.00 39.01           O  
ATOM   1277  N   ALA H 167       2.923  22.456  30.951  1.00 38.74           N  
ATOM   1278  CA  ALA H 167       3.426  22.300  29.618  1.00 39.50           C  
ATOM   1279  CB  ALA H 167       2.890  21.033  28.921  1.00 39.43           C  
ATOM   1280  C   ALA H 167       3.080  23.489  28.783  1.00 39.71           C  
ATOM   1281  O   ALA H 167       3.194  23.476  27.556  1.00 40.43           O  
ATOM   1282  N   TRP H 168       2.659  24.573  29.441  1.00 40.19           N  
ATOM   1283  CA  TRP H 168       2.398  25.756  28.697  1.00 40.12           C  
ATOM   1284  CB  TRP H 168       1.633  26.838  29.468  1.00 40.10           C  
ATOM   1285  CG  TRP H 168       0.167  26.502  29.482  1.00 40.28           C  
ATOM   1286  CD2 TRP H 168      -0.731  26.897  28.433  1.00 40.41           C  
ATOM   1287  CD1 TRP H 168      -0.563  25.761  30.360  1.00 39.71           C  
ATOM   1288  NE1 TRP H 168      -1.862  25.656  29.917  1.00  0.00           N  
ATOM   1289  CE2 TRP H 168      -1.979  26.353  28.733  1.00  0.00           C  
ATOM   1290  CE3 TRP H 168      -0.524  27.637  27.305  1.00  0.00           C  
ATOM   1291  CZ2 TRP H 168      -3.047  26.541  27.902  1.00  0.00           C  
ATOM   1292  CZ3 TRP H 168      -1.607  27.843  26.481  1.00  0.00           C  
ATOM   1293  CH2 TRP H 168      -2.843  27.304  26.773  1.00  0.00           C  
ATOM   1294  C   TRP H 168       3.674  26.287  28.171  1.00 40.66           C  
ATOM   1295  O   TRP H 168       3.720  26.844  27.074  1.00 40.37           O  
ATOM   1296  N   HIS H 169       4.759  26.107  28.937  1.00 18.56           N  
ATOM   1297  CA  HIS H 169       5.960  26.767  28.505  1.00 19.00           C  
ATOM   1298  ND1 HIS H 169       6.963  29.929  28.242  1.00  0.00           N  
ATOM   1299  CG  HIS H 169       7.396  28.815  28.927  1.00 24.66           C  
ATOM   1300  CB  HIS H 169       6.465  27.803  29.523  1.00 19.90           C  
ATOM   1301  NE2 HIS H 169       9.183  30.018  28.255  1.00  0.00           N  
ATOM   1302  CD2 HIS H 169       8.756  28.884  28.927  1.00 24.28           C  
ATOM   1303  CE1 HIS H 169       8.072  30.613  27.862  1.00 26.26           C  
ATOM   1304  C   HIS H 169       7.059  25.770  28.272  1.00 19.10           C  
ATOM   1305  O   HIS H 169       7.183  24.782  28.993  1.00 18.02           O  
ATOM   1306  N   VAL H 170       7.884  26.018  27.228  1.00 17.56           N  
ATOM   1307  CA  VAL H 170       8.968  25.126  26.914  1.00 16.82           C  
ATOM   1308  CB  VAL H 170       8.681  24.212  25.755  1.00 17.21           C  
ATOM   1309  CG1 VAL H 170       9.916  23.330  25.498  1.00 15.99           C  
ATOM   1310  CG2 VAL H 170       7.398  23.422  26.061  1.00 16.54           C  
ATOM   1311  C   VAL H 170      10.173  25.933  26.539  1.00 16.65           C  
ATOM   1312  O   VAL H 170      10.065  27.046  26.027  1.00 17.35           O  
ATOM   1313  N   VAL H 171      11.374  25.382  26.808  1.00 14.50           N  
ATOM   1314  CA  VAL H 171      12.579  26.073  26.451  1.00 15.20           C  
ATOM   1315  CB  VAL H 171      13.294  26.666  27.628  1.00 14.61           C  
ATOM   1316  CG1 VAL H 171      14.599  27.311  27.136  1.00  0.00           C  
ATOM   1317  CG2 VAL H 171      12.337  27.646  28.327  1.00  0.00           C  
ATOM   1318  C   VAL H 171      13.498  25.079  25.800  1.00 15.83           C  
ATOM   1319  O   VAL H 171      13.515  23.904  26.166  1.00 15.43           O  
ATOM   1320  N   TYR H 172      14.270  25.529  24.786  1.00 15.38           N  
ATOM   1321  CA  TYR H 172      15.191  24.659  24.104  1.00 16.26           C  
ATOM   1322  CB  TYR H 172      14.797  24.292  22.661  1.00 15.41           C  
ATOM   1323  CG  TYR H 172      13.515  23.532  22.626  1.00 16.08           C  
ATOM   1324  CD1 TYR H 172      13.505  22.160  22.709  1.00 16.67           C  
ATOM   1325  CD2 TYR H 172      12.318  24.193  22.492  1.00 17.15           C  
ATOM   1326  CE1 TYR H 172      12.323  21.461  22.666  1.00 17.49           C  
ATOM   1327  CE2 TYR H 172      11.131  23.498  22.446  1.00 16.57           C  
ATOM   1328  CZ  TYR H 172      11.132  22.128  22.532  1.00 16.85           C  
ATOM   1329  OH  TYR H 172       9.917  21.409  22.484  1.00 14.72           O  
ATOM   1330  C   TYR H 172      16.503  25.366  23.944  1.00 16.65           C  
ATOM   1331  O   TYR H 172      16.569  26.593  23.886  1.00 18.20           O  
ATOM   1332  N   SER H 173      17.599  24.587  23.867  1.00 16.29           N  
ATOM   1333  CA  SER H 173      18.876  25.187  23.635  1.00 17.10           C  
ATOM   1334  CB  SER H 173      20.069  24.261  23.933  1.00 16.95           C  
ATOM   1335  OG  SER H 173      21.290  24.943  23.679  1.00  0.00           O  
ATOM   1336  C   SER H 173      18.898  25.551  22.190  1.00 17.75           C  
ATOM   1337  O   SER H 173      18.117  25.031  21.398  1.00 16.52           O  
ATOM   1338  N   ASN H 174      19.801  26.465  21.806  1.00 18.74           N  
ATOM   1339  CA  ASN H 174      19.838  26.949  20.459  1.00 20.28           C  
ATOM   1340  CB  ASN H 174      20.875  28.064  20.259  1.00 23.53           C  
ATOM   1341  CG  ASN H 174      20.599  28.702  18.907  1.00 27.52           C  
ATOM   1342  OD1 ASN H 174      19.515  29.234  18.669  1.00 29.69           O  
ATOM   1343  ND2 ASN H 174      21.601  28.637  17.990  1.00  0.00           N  
ATOM   1344  C   ASN H 174      20.172  25.841  19.506  1.00 20.02           C  
ATOM   1345  O   ASN H 174      19.630  25.788  18.404  1.00 20.71           O  
ATOM   1346  N   SER H 175      21.068  24.921  19.906  1.00 20.61           N  
ATOM   1347  CA  SER H 175      21.548  23.889  19.027  1.00 21.91           C  
ATOM   1348  CB  SER H 175      22.499  22.925  19.745  1.00 22.04           C  
ATOM   1349  OG  SER H 175      23.518  23.656  20.406  1.00 24.87           O  
ATOM   1350  C   SER H 175      20.417  23.032  18.542  1.00 22.15           C  
ATOM   1351  O   SER H 175      20.376  22.654  17.373  1.00 22.28           O  
ATOM   1352  N   VAL H 176      19.526  22.627  19.466  1.00 19.58           N  
ATOM   1353  CA  VAL H 176      18.407  21.758  19.202  1.00 20.96           C  
ATOM   1354  CB  VAL H 176      17.952  20.983  20.404  1.00 20.08           C  
ATOM   1355  CG1 VAL H 176      19.116  20.094  20.863  1.00 19.54           C  
ATOM   1356  CG2 VAL H 176      17.461  21.949  21.482  1.00 18.38           C  
ATOM   1357  C   VAL H 176      17.206  22.439  18.608  1.00 20.47           C  
ATOM   1358  O   VAL H 176      16.375  21.776  17.990  1.00 20.20           O  
ATOM   1359  N   GLN H 177      17.045  23.760  18.813  1.00 21.65           N  
ATOM   1360  CA  GLN H 177      15.838  24.441  18.414  1.00 23.45           C  
ATOM   1361  CB  GLN H 177      15.921  25.967  18.585  1.00 26.45           C  
ATOM   1362  CG  GLN H 177      14.659  26.714  18.151  1.00 29.96           C  
ATOM   1363  CD  GLN H 177      13.527  26.345  19.099  1.00 33.30           C  
ATOM   1364  OE1 GLN H 177      13.509  25.258  19.673  1.00 37.48           O  
ATOM   1365  NE2 GLN H 177      12.554  27.278  19.264  1.00 37.23           N  
ATOM   1366  C   GLN H 177      15.469  24.165  16.988  1.00 23.99           C  
ATOM   1367  O   GLN H 177      16.281  24.285  16.073  1.00 23.73           O  
ATOM   1368  N   GLY H 178      14.191  23.763  16.797  1.00 23.04           N  
ATOM   1369  CA  GLY H 178      13.597  23.532  15.511  1.00 22.48           C  
ATOM   1370  C   GLY H 178      13.661  22.072  15.177  1.00 22.61           C  
ATOM   1371  O   GLY H 178      12.789  21.548  14.485  1.00 22.60           O  
ATOM   1372  N   ARG H 179      14.757  21.410  15.587  1.00 19.04           N  
ATOM   1373  CA  ARG H 179      15.016  20.012  15.364  1.00 18.63           C  
ATOM   1374  CB  ARG H 179      16.527  19.747  15.416  1.00 19.74           C  
ATOM   1375  CG  ARG H 179      17.246  20.592  14.359  1.00 20.42           C  
ATOM   1376  CD  ARG H 179      18.746  20.755  14.582  1.00 20.47           C  
ATOM   1377  NE  ARG H 179      19.371  19.428  14.363  1.00 20.07           N  
ATOM   1378  CZ  ARG H 179      20.149  18.873  15.335  1.00 19.35           C  
ATOM   1379  NH1 ARG H 179      20.376  19.527  16.511  1.00 19.65           N1+
ATOM   1380  NH2 ARG H 179      20.714  17.656  15.113  1.00 19.63           N  
ATOM   1381  C   ARG H 179      14.307  19.106  16.338  1.00 18.07           C  
ATOM   1382  O   ARG H 179      13.820  18.039  15.963  1.00 17.07           O  
ATOM   1383  N   PHE H 180      14.236  19.520  17.624  1.00 18.17           N  
ATOM   1384  CA  PHE H 180      13.744  18.693  18.695  1.00 17.98           C  
ATOM   1385  CB  PHE H 180      14.686  18.731  19.913  1.00 18.40           C  
ATOM   1386  CG  PHE H 180      15.928  17.944  19.660  1.00 18.61           C  
ATOM   1387  CD1 PHE H 180      16.655  18.074  18.498  1.00 18.24           C  
ATOM   1388  CD2 PHE H 180      16.406  17.112  20.644  1.00 18.85           C  
ATOM   1389  CE1 PHE H 180      17.806  17.344  18.307  1.00 18.78           C  
ATOM   1390  CE2 PHE H 180      17.555  16.383  20.464  1.00 18.95           C  
ATOM   1391  CZ  PHE H 180      18.256  16.494  19.289  1.00 17.11           C  
ATOM   1392  C   PHE H 180      12.440  19.236  19.194  1.00 17.56           C  
ATOM   1393  O   PHE H 180      12.233  20.449  19.221  1.00 18.93           O  
ATOM   1394  N   LEU H 181      11.516  18.336  19.597  1.00 16.54           N  
ATOM   1395  CA  LEU H 181      10.257  18.759  20.147  1.00 16.95           C  
ATOM   1396  CB  LEU H 181       9.058  18.457  19.233  1.00 18.36           C  
ATOM   1397  CG  LEU H 181       9.151  19.145  17.859  1.00  0.00           C  
ATOM   1398  CD1 LEU H 181       7.933  18.817  16.983  1.00  0.00           C  
ATOM   1399  CD2 LEU H 181       9.404  20.653  18.005  1.00  0.00           C  
ATOM   1400  C   LEU H 181      10.036  17.982  21.411  1.00 16.94           C  
ATOM   1401  O   LEU H 181      10.111  16.755  21.409  1.00 16.76           O  
ATOM   1402  N   VAL H 182       9.771  18.679  22.535  1.00 16.30           N  
ATOM   1403  CA  VAL H 182       9.491  17.985  23.762  1.00 15.91           C  
ATOM   1404  CB  VAL H 182      10.013  18.626  25.021  1.00 17.15           C  
ATOM   1405  CG1 VAL H 182      11.536  18.758  24.949  1.00 17.51           C  
ATOM   1406  CG2 VAL H 182       9.267  19.945  25.256  1.00 16.69           C  
ATOM   1407  C   VAL H 182       8.007  17.975  23.923  1.00 16.35           C  
ATOM   1408  O   VAL H 182       7.309  18.850  23.411  1.00 15.69           O  
ATOM   1409  N   SER H 183       7.480  16.953  24.622  1.00 16.69           N  
ATOM   1410  CA  SER H 183       6.068  16.895  24.865  1.00 16.64           C  
ATOM   1411  CB  SER H 183       5.278  16.216  23.734  1.00 18.34           C  
ATOM   1412  OG  SER H 183       5.660  14.853  23.623  1.00 18.48           O  
ATOM   1413  C   SER H 183       5.864  16.072  26.096  1.00 17.70           C  
ATOM   1414  O   SER H 183       6.768  15.356  26.526  1.00 17.56           O  
ATOM   1415  N   ARG H 184       4.662  16.167  26.706  1.00 17.54           N  
ATOM   1416  CA  ARG H 184       4.380  15.416  27.897  1.00 18.18           C  
ATOM   1417  CB  ARG H 184       4.267  16.260  29.170  1.00 17.43           C  
ATOM   1418  CG  ARG H 184       5.490  17.062  29.573  1.00 16.96           C  
ATOM   1419  CD  ARG H 184       5.168  18.021  30.717  1.00 17.56           C  
ATOM   1420  NE  ARG H 184       4.869  17.203  31.922  1.00 16.64           N  
ATOM   1421  CZ  ARG H 184       5.330  17.636  33.128  1.00 16.60           C  
ATOM   1422  NH1 ARG H 184       6.056  18.789  33.189  1.00 14.13           N1+
ATOM   1423  NH2 ARG H 184       5.087  16.913  34.257  1.00 17.51           N  
ATOM   1424  C   ARG H 184       2.986  14.891  27.801  1.00 18.38           C  
ATOM   1425  O   ARG H 184       2.117  15.511  27.190  1.00 17.40           O  
ATOM   1426  N   ASP H 185       2.752  13.727  28.437  1.00 18.27           N  
ATOM   1427  CA  ASP H 185       1.442  13.152  28.529  1.00 19.56           C  
ATOM   1428  CB  ASP H 185       1.354  11.765  27.863  1.00 19.57           C  
ATOM   1429  CG  ASP H 185      -0.102  11.316  27.825  1.00 23.25           C  
ATOM   1430  OD1 ASP H 185      -0.849  11.607  28.797  1.00 24.81           O  
ATOM   1431  OD2 ASP H 185      -0.492  10.679  26.810  1.00 23.68           O1-
ATOM   1432  C   ASP H 185       1.200  12.983  29.997  1.00 19.87           C  
ATOM   1433  O   ASP H 185       1.675  12.028  30.610  1.00 20.26           O  
ATOM   1434  N   ASN H 186       0.451  13.922  30.604  1.00 20.02           N  
ATOM   1435  CA  ASN H 186       0.227  13.912  32.020  1.00 22.15           C  
ATOM   1436  CB  ASN H 186      -0.376  15.228  32.540  1.00 21.70           C  
ATOM   1437  CG  ASN H 186       0.752  16.257  32.476  1.00 22.67           C  
ATOM   1438  OD1 ASN H 186       1.924  15.922  32.638  1.00 24.34           O  
ATOM   1439  ND2 ASN H 186       0.397  17.546  32.224  1.00 22.67           N  
ATOM   1440  C   ASN H 186      -0.610  12.738  32.444  1.00 23.35           C  
ATOM   1441  O   ASN H 186      -0.454  12.242  33.557  1.00 26.24           O  
ATOM   1442  N   VAL H 187      -1.555  12.279  31.605  1.00 22.36           N  
ATOM   1443  CA  VAL H 187      -2.347  11.146  32.001  1.00 23.70           C  
ATOM   1444  CB  VAL H 187      -3.451  10.838  31.033  1.00 22.34           C  
ATOM   1445  CG1 VAL H 187      -4.145   9.547  31.496  1.00  0.00           C  
ATOM   1446  CG2 VAL H 187      -4.399  12.049  30.954  1.00  0.00           C  
ATOM   1447  C   VAL H 187      -1.464   9.930  32.096  1.00 24.09           C  
ATOM   1448  O   VAL H 187      -1.599   9.123  33.016  1.00 24.66           O  
ATOM   1449  N   LYS H 188      -0.568   9.768  31.102  1.00 23.43           N  
ATOM   1450  CA  LYS H 188       0.381   8.696  30.933  1.00 23.82           C  
ATOM   1451  CB  LYS H 188       0.982   8.659  29.518  1.00 25.21           C  
ATOM   1452  CG  LYS H 188      -0.012   8.240  28.435  1.00 30.13           C  
ATOM   1453  CD  LYS H 188      -0.547   6.821  28.632  1.00 37.02           C  
ATOM   1454  CE  LYS H 188      -1.469   6.345  27.509  1.00 40.69           C  
ATOM   1455  NZ  LYS H 188      -1.928   4.970  27.794  1.00 41.61           N1+
ATOM   1456  C   LYS H 188       1.539   8.770  31.890  1.00 22.02           C  
ATOM   1457  O   LYS H 188       2.160   7.749  32.184  1.00 22.30           O  
ATOM   1458  N   ASN H 189       1.891   9.973  32.387  1.00 20.26           N  
ATOM   1459  CA  ASN H 189       3.072  10.133  33.197  1.00 21.48           C  
ATOM   1460  CB  ASN H 189       3.140   9.196  34.420  1.00 22.83           C  
ATOM   1461  CG  ASN H 189       2.141   9.660  35.470  1.00 24.43           C  
ATOM   1462  OD1 ASN H 189       1.690  10.804  35.455  1.00 26.06           O  
ATOM   1463  ND2 ASN H 189       1.792   8.755  36.422  1.00 23.72           N  
ATOM   1464  C   ASN H 189       4.275   9.847  32.349  1.00 20.58           C  
ATOM   1465  O   ASN H 189       5.234   9.219  32.800  1.00 20.29           O  
ATOM   1466  N   THR H 190       4.252  10.310  31.082  1.00 18.89           N  
ATOM   1467  CA  THR H 190       5.374  10.097  30.216  0.90 19.36           C  
ATOM   1468  CB  THR H 190       5.062   9.192  29.061  0.90 20.06           C  
ATOM   1469  OG1 THR H 190       6.245   8.895  28.334  1.00  0.00           O  
ATOM   1470  CG2 THR H 190       4.035   9.887  28.150  1.00 16.06           C  
ATOM   1471  C   THR H 190       5.811  11.416  29.641  1.00 18.32           C  
ATOM   1472  O   THR H 190       5.007  12.317  29.409  1.00 17.23           O  
ATOM   1473  N   LEU H 191       7.135  11.550  29.421  1.00 17.84           N  
ATOM   1474  CA  LEU H 191       7.734  12.714  28.829  1.00 16.27           C  
ATOM   1475  CB  LEU H 191       8.819  13.335  29.725  1.00 15.96           C  
ATOM   1476  CG  LEU H 191       9.509  14.575  29.130  1.00 15.59           C  
ATOM   1477  CD1 LEU H 191       8.531  15.745  28.947  1.00 15.89           C  
ATOM   1478  CD2 LEU H 191      10.738  14.964  29.965  1.00 16.45           C  
ATOM   1479  C   LEU H 191       8.392  12.231  27.570  1.00 17.07           C  
ATOM   1480  O   LEU H 191       8.972  11.145  27.562  1.00 15.69           O  
ATOM   1481  N   TYR H 192       8.311  13.008  26.463  1.00 16.38           N  
ATOM   1482  CA  TYR H 192       8.896  12.524  25.242  1.00 16.87           C  
ATOM   1483  CB  TYR H 192       7.892  12.203  24.114  1.00 18.03           C  
ATOM   1484  CG  TYR H 192       6.939  11.147  24.560  1.00 19.33           C  
ATOM   1485  CD1 TYR H 192       7.335   9.837  24.684  1.00 19.79           C  
ATOM   1486  CD2 TYR H 192       5.645  11.475  24.879  1.00 20.02           C  
ATOM   1487  CE1 TYR H 192       6.446   8.872  25.099  1.00 21.98           C  
ATOM   1488  CE2 TYR H 192       4.753  10.516  25.291  1.00 22.11           C  
ATOM   1489  CZ  TYR H 192       5.150   9.208  25.401  1.00 24.21           C  
ATOM   1490  OH  TYR H 192       4.234   8.221  25.825  1.00 23.38           O  
ATOM   1491  C   TYR H 192       9.813  13.556  24.663  1.00 17.39           C  
ATOM   1492  O   TYR H 192       9.738  14.745  24.978  1.00 18.13           O  
ATOM   1493  N   LEU H 193      10.758  13.090  23.822  1.00 15.33           N  
ATOM   1494  CA  LEU H 193      11.623  13.985  23.119  1.00 14.96           C  
ATOM   1495  CB  LEU H 193      13.046  14.040  23.705  1.00 13.72           C  
ATOM   1496  CG  LEU H 193      13.952  15.094  23.042  1.00 15.52           C  
ATOM   1497  CD1 LEU H 193      13.416  16.519  23.274  1.00 15.03           C  
ATOM   1498  CD2 LEU H 193      15.411  14.934  23.496  1.00 16.29           C  
ATOM   1499  C   LEU H 193      11.707  13.475  21.715  1.00 17.02           C  
ATOM   1500  O   LEU H 193      12.224  12.387  21.458  1.00 16.09           O  
ATOM   1501  N   GLU H 194      11.178  14.262  20.761  1.00 15.81           N  
ATOM   1502  CA  GLU H 194      11.214  13.892  19.377  1.00 16.36           C  
ATOM   1503  CB  GLU H 194      10.013  14.437  18.581  1.00 16.44           C  
ATOM   1504  CG  GLU H 194      10.110  14.205  17.072  1.00 18.43           C  
ATOM   1505  CD  GLU H 194       9.869  12.731  16.793  1.00 20.67           C  
ATOM   1506  OE1 GLU H 194       8.855  12.191  17.310  1.00 23.79           O  
ATOM   1507  OE2 GLU H 194      10.696  12.123  16.061  1.00  0.00           O1-
ATOM   1508  C   GLU H 194      12.436  14.540  18.820  1.00 16.50           C  
ATOM   1509  O   GLU H 194      12.602  15.754  18.924  1.00 17.38           O  
ATOM   1510  N   MET H 195      13.337  13.740  18.220  1.00 16.72           N  
ATOM   1511  CA  MET H 195      14.537  14.314  17.687  1.00 17.54           C  
ATOM   1512  CB  MET H 195      15.808  13.630  18.211  1.00 18.87           C  
ATOM   1513  CG  MET H 195      15.992  13.792  19.722  1.00 21.38           C  
ATOM   1514  SD  MET H 195      17.484  13.001  20.397  1.00 28.99           S  
ATOM   1515  CE  MET H 195      16.797  11.322  20.438  1.00 24.73           C  
ATOM   1516  C   MET H 195      14.511  14.147  16.200  1.00 18.15           C  
ATOM   1517  O   MET H 195      14.292  13.050  15.691  1.00 17.71           O  
ATOM   1518  N   ASN H 196      14.737  15.251  15.461  1.00 19.32           N  
ATOM   1519  CA  ASN H 196      14.725  15.181  14.023  1.00 20.09           C  
ATOM   1520  CB  ASN H 196      13.641  16.070  13.383  1.00 21.21           C  
ATOM   1521  CG  ASN H 196      12.265  15.563  13.792  1.00 27.29           C  
ATOM   1522  OD1 ASN H 196      11.679  16.034  14.765  1.00 27.82           O  
ATOM   1523  ND2 ASN H 196      11.722  14.581  13.024  1.00 27.11           N  
ATOM   1524  C   ASN H 196      16.033  15.710  13.518  1.00 20.73           C  
ATOM   1525  O   ASN H 196      16.742  16.422  14.223  1.00 20.29           O  
ATOM   1526  N   SER H 197      16.388  15.344  12.270  1.00 21.14           N  
ATOM   1527  CA  SER H 197      17.574  15.828  11.617  1.00 21.10           C  
ATOM   1528  CB  SER H 197      17.447  17.304  11.195  1.00 23.43           C  
ATOM   1529  OG  SER H 197      18.633  17.741  10.550  1.00 27.42           O  
ATOM   1530  C   SER H 197      18.759  15.676  12.528  1.00 20.73           C  
ATOM   1531  O   SER H 197      19.534  16.610  12.714  1.00 19.68           O  
ATOM   1532  N   LEU H 198      18.951  14.467  13.085  1.00 20.71           N  
ATOM   1533  CA  LEU H 198      20.002  14.167  14.022  1.00 20.86           C  
ATOM   1534  CB  LEU H 198      19.901  12.733  14.565  1.00 19.16           C  
ATOM   1535  CG  LEU H 198      18.677  12.538  15.475  1.00 19.51           C  
ATOM   1536  CD1 LEU H 198      18.579  11.097  15.998  1.00 19.26           C  
ATOM   1537  CD2 LEU H 198      18.690  13.564  16.618  1.00 20.15           C  
ATOM   1538  C   LEU H 198      21.362  14.341  13.419  1.00 22.98           C  
ATOM   1539  O   LEU H 198      21.573  14.046  12.246  1.00 23.38           O  
ATOM   1540  N   LYS H 199      22.327  14.833  14.237  1.00 22.14           N  
ATOM   1541  CA  LYS H 199      23.670  15.091  13.782  1.00 23.73           C  
ATOM   1542  CB  LYS H 199      24.158  16.511  14.118  1.00 26.35           C  
ATOM   1543  CG  LYS H 199      23.242  17.664  13.706  1.00 30.02           C  
ATOM   1544  CD  LYS H 199      23.104  17.912  12.208  1.00 34.52           C  
ATOM   1545  CE  LYS H 199      22.195  19.105  11.911  1.00 26.75           C  
ATOM   1546  NZ  LYS H 199      22.635  20.281  12.694  1.00 29.03           N1+
ATOM   1547  C   LYS H 199      24.574  14.209  14.594  1.00 23.75           C  
ATOM   1548  O   LYS H 199      24.143  13.595  15.565  1.00 21.52           O  
ATOM   1549  N   ILE H 200      25.870  14.152  14.223  1.00 23.90           N  
ATOM   1550  CA  ILE H 200      26.852  13.344  14.891  1.00 25.61           C  
ATOM   1551  CB  ILE H 200      28.218  13.472  14.278  1.00 27.75           C  
ATOM   1552  CG1 ILE H 200      28.224  12.930  12.841  1.00  0.00           C  
ATOM   1553  CG2 ILE H 200      29.219  12.773  15.210  1.00  0.00           C  
ATOM   1554  CD1 ILE H 200      27.880  11.444  12.754  1.00  0.00           C  
ATOM   1555  C   ILE H 200      26.983  13.832  16.300  1.00 24.29           C  
ATOM   1556  O   ILE H 200      27.082  13.046  17.240  1.00 25.45           O  
ATOM   1557  N   GLU H 201      26.954  15.164  16.462  1.00 24.17           N  
ATOM   1558  CA  GLU H 201      27.140  15.893  17.682  1.00 24.38           C  
ATOM   1559  CB  GLU H 201      27.030  17.400  17.420  1.00 26.80           C  
ATOM   1560  CG  GLU H 201      25.684  17.758  16.791  1.00 30.88           C  
ATOM   1561  CD  GLU H 201      25.822  19.078  16.056  1.00 34.41           C  
ATOM   1562  OE1 GLU H 201      26.932  19.354  15.530  1.00 35.02           O  
ATOM   1563  OE2 GLU H 201      24.807  19.821  15.995  1.00 37.50           O1-
ATOM   1564  C   GLU H 201      26.092  15.498  18.679  1.00 23.01           C  
ATOM   1565  O   GLU H 201      26.290  15.661  19.882  1.00 23.27           O  
ATOM   1566  N   ASP H 202      24.928  15.028  18.198  1.00 21.38           N  
ATOM   1567  CA  ASP H 202      23.820  14.607  19.017  1.00 18.89           C  
ATOM   1568  CB  ASP H 202      22.546  14.310  18.220  1.00 17.50           C  
ATOM   1569  CG  ASP H 202      22.007  15.626  17.700  1.00 19.92           C  
ATOM   1570  OD1 ASP H 202      22.230  16.682  18.350  1.00 19.00           O  
ATOM   1571  OD2 ASP H 202      21.356  15.581  16.625  1.00 19.75           O1-
ATOM   1572  C   ASP H 202      24.142  13.348  19.770  1.00 18.30           C  
ATOM   1573  O   ASP H 202      23.402  12.974  20.676  1.00 17.76           O  
ATOM   1574  N   THR H 203      25.185  12.599  19.370  1.00 17.42           N  
ATOM   1575  CA  THR H 203      25.491  11.371  20.059  1.00 17.27           C  
ATOM   1576  CB  THR H 203      26.683  10.657  19.495  1.00 18.68           C  
ATOM   1577  OG1 THR H 203      26.460  10.354  18.126  1.00 17.91           O  
ATOM   1578  CG2 THR H 203      26.920   9.366  20.297  1.00 17.51           C  
ATOM   1579  C   THR H 203      25.778  11.662  21.504  1.00 17.95           C  
ATOM   1580  O   THR H 203      26.622  12.496  21.832  1.00 17.65           O  
ATOM   1581  N   ALA H 204      25.064  10.967  22.418  1.00 16.90           N  
ATOM   1582  CA  ALA H 204      25.286  11.190  23.819  1.00 16.43           C  
ATOM   1583  CB  ALA H 204      25.005  12.639  24.255  1.00 17.46           C  
ATOM   1584  C   ALA H 204      24.344  10.322  24.587  1.00 16.29           C  
ATOM   1585  O   ALA H 204      23.508   9.625  24.010  1.00 15.43           O  
ATOM   1586  N   VAL H 205      24.500  10.311  25.928  1.00 16.31           N  
ATOM   1587  CA  VAL H 205      23.553   9.616  26.745  1.00 16.85           C  
ATOM   1588  CB  VAL H 205      24.144   8.972  27.961  1.00 18.03           C  
ATOM   1589  CG1 VAL H 205      23.000   8.376  28.794  1.00 31.26           C  
ATOM   1590  CG2 VAL H 205      25.141   7.901  27.484  1.00 34.33           C  
ATOM   1591  C   VAL H 205      22.551  10.649  27.147  1.00 15.15           C  
ATOM   1592  O   VAL H 205      22.918  11.756  27.542  1.00 15.61           O  
ATOM   1593  N   TYR H 206      21.249  10.305  27.047  1.00 14.57           N  
ATOM   1594  CA  TYR H 206      20.197  11.250  27.298  1.00 13.94           C  
ATOM   1595  CB  TYR H 206      19.111  11.273  26.203  1.00 13.93           C  
ATOM   1596  CG  TYR H 206      19.652  11.975  25.003  1.00 14.46           C  
ATOM   1597  CD1 TYR H 206      20.541  11.363  24.150  1.00 15.07           C  
ATOM   1598  CD2 TYR H 206      19.246  13.261  24.733  1.00 15.09           C  
ATOM   1599  CE1 TYR H 206      21.020  12.033  23.047  1.00 15.52           C  
ATOM   1600  CE2 TYR H 206      19.720  13.935  23.633  1.00 16.08           C  
ATOM   1601  CZ  TYR H 206      20.612  13.320  22.788  1.00 15.32           C  
ATOM   1602  OH  TYR H 206      21.104  14.004  21.656  1.00 15.30           O  
ATOM   1603  C   TYR H 206      19.511  10.910  28.583  1.00 14.30           C  
ATOM   1604  O   TYR H 206      19.094   9.774  28.809  1.00 14.90           O  
ATOM   1605  N   ARG H 207      19.376  11.939  29.445  1.00 14.16           N  
ATOM   1606  CA  ARG H 207      18.804  11.889  30.763  1.00 14.50           C  
ATOM   1607  CB  ARG H 207      19.541  12.809  31.735  1.00 13.95           C  
ATOM   1608  CG  ARG H 207      18.601  13.477  32.744  1.00 16.67           C  
ATOM   1609  CD  ARG H 207      18.276  12.633  33.963  1.00  0.00           C  
ATOM   1610  NE  ARG H 207      18.138  11.256  33.472  1.00  0.00           N  
ATOM   1611  CZ  ARG H 207      19.259  10.510  33.565  1.00 18.86           C  
ATOM   1612  NH1 ARG H 207      20.162  10.847  34.525  1.00  0.00           N1+
ATOM   1613  NH2 ARG H 207      19.448   9.431  32.763  1.00  0.00           N  
ATOM   1614  C   ARG H 207      17.500  12.607  30.791  1.00 14.96           C  
ATOM   1615  O   ARG H 207      17.397  13.701  30.249  1.00 14.39           O  
ATOM   1616  N   CYS H 208      16.485  12.027  31.461  1.00 13.43           N  
ATOM   1617  CA  CYS H 208      15.311  12.789  31.757  1.00 14.08           C  
ATOM   1618  CB  CYS H 208      13.971  12.096  31.421  1.00 16.84           C  
ATOM   1619  SG  CYS H 208      13.701  10.518  32.275  1.00 23.41           S  
ATOM   1620  C   CYS H 208      15.370  13.090  33.230  1.00 13.79           C  
ATOM   1621  O   CYS H 208      15.641  12.213  34.051  1.00 12.74           O  
ATOM   1622  N   ALA H 209      15.130  14.361  33.614  1.00 14.10           N  
ATOM   1623  CA  ALA H 209      15.281  14.724  34.997  1.00 13.78           C  
ATOM   1624  CB  ALA H 209      16.491  15.637  35.238  1.00 13.15           C  
ATOM   1625  C   ALA H 209      14.079  15.491  35.439  1.00 14.85           C  
ATOM   1626  O   ALA H 209      13.402  16.143  34.643  1.00 14.89           O  
ATOM   1627  N   ARG H 210      13.795  15.425  36.756  1.00 14.49           N  
ATOM   1628  CA  ARG H 210      12.674  16.115  37.318  1.00 15.57           C  
ATOM   1629  CB  ARG H 210      11.914  15.296  38.375  1.00 15.99           C  
ATOM   1630  CG  ARG H 210      10.732  16.052  38.987  1.00 17.40           C  
ATOM   1631  CD  ARG H 210       9.960  15.262  40.043  1.00 16.82           C  
ATOM   1632  NE  ARG H 210      10.794  15.198  41.274  1.00 16.12           N  
ATOM   1633  CZ  ARG H 210      10.247  14.691  42.417  1.00 19.28           C  
ATOM   1634  NH1 ARG H 210       8.941  14.293  42.421  1.00 19.01           N1+
ATOM   1635  NH2 ARG H 210      10.995  14.579  43.552  1.00 18.10           N  
ATOM   1636  C   ARG H 210      13.192  17.321  38.014  1.00 15.02           C  
ATOM   1637  O   ARG H 210      14.136  17.229  38.795  1.00 14.58           O  
ATOM   1638  N   MET H 211      12.573  18.486  37.744  1.00 14.88           N  
ATOM   1639  CA  MET H 211      13.027  19.679  38.380  1.00 15.97           C  
ATOM   1640  CB  MET H 211      13.026  20.910  37.471  1.00 15.76           C  
ATOM   1641  CG  MET H 211      13.662  22.122  38.144  1.00 23.74           C  
ATOM   1642  SD  MET H 211      13.802  23.555  37.049  1.00  0.00           S  
ATOM   1643  CE  MET H 211      12.001  23.744  36.951  1.00  0.00           C  
ATOM   1644  C   MET H 211      12.125  19.942  39.528  1.00 16.29           C  
ATOM   1645  O   MET H 211      10.914  19.776  39.431  1.00 16.24           O  
ATOM   1646  N   PHE H 212      12.687  20.340  40.680  1.00 17.29           N  
ATOM   1647  CA  PHE H 212      11.759  20.626  41.722  1.00 18.78           C  
ATOM   1648  CB  PHE H 212      12.291  20.361  43.150  1.00 16.37           C  
ATOM   1649  CG  PHE H 212      13.616  21.006  43.361  1.00 15.38           C  
ATOM   1650  CD1 PHE H 212      14.764  20.305  43.066  1.00  0.00           C  
ATOM   1651  CD2 PHE H 212      13.724  22.286  43.854  1.00 29.45           C  
ATOM   1652  CE1 PHE H 212      16.000  20.878  43.254  1.00  0.00           C  
ATOM   1653  CE2 PHE H 212      14.958  22.862  44.043  1.00  0.00           C  
ATOM   1654  CZ  PHE H 212      16.099  22.158  43.743  1.00  0.00           C  
ATOM   1655  C   PHE H 212      11.256  22.022  41.520  1.00 20.12           C  
ATOM   1656  O   PHE H 212      11.778  22.993  42.062  1.00 20.16           O  
ATOM   1657  N   GLN H 213      10.198  22.157  40.698  1.00 19.69           N  
ATOM   1658  CA  GLN H 213       9.629  23.454  40.467  1.00 19.97           C  
ATOM   1659  CB  GLN H 213      10.246  24.223  39.274  1.00 19.29           C  
ATOM   1660  CG  GLN H 213       9.903  25.723  39.254  1.00 20.62           C  
ATOM   1661  CD  GLN H 213      10.545  26.406  38.053  1.00 39.54           C  
ATOM   1662  OE1 GLN H 213      10.406  25.972  36.911  1.00 41.08           O  
ATOM   1663  NE2 GLN H 213      11.266  27.527  38.321  1.00 22.23           N  
ATOM   1664  C   GLN H 213       8.168  23.238  40.184  1.00 19.70           C  
ATOM   1665  O   GLN H 213       7.614  22.197  40.547  1.00 19.36           O  
ATOM   1666  N   GLU H 214       7.524  24.280  39.602  1.00 20.48           N  
ATOM   1667  CA  GLU H 214       6.172  24.369  39.116  1.00 20.92           C  
ATOM   1668  CB  GLU H 214       5.095  24.344  40.212  1.00 22.38           C  
ATOM   1669  CG  GLU H 214       3.674  24.472  39.654  1.00 25.40           C  
ATOM   1670  CD  GLU H 214       3.381  23.293  38.730  1.00 29.65           C  
ATOM   1671  OE1 GLU H 214       4.163  23.082  37.765  1.00 31.20           O  
ATOM   1672  OE2 GLU H 214       2.360  22.596  38.967  1.00 30.51           O1-
ATOM   1673  C   GLU H 214       6.099  25.699  38.417  1.00 21.07           C  
ATOM   1674  O   GLU H 214       7.002  26.519  38.544  1.00 20.23           O  
ATOM   1675  N   SER H 215       5.058  25.982  37.617  1.00 21.13           N  
ATOM   1676  CA  SER H 215       5.085  27.307  37.053  1.00 22.60           C  
ATOM   1677  CB  SER H 215       3.995  27.545  35.993  1.00 16.76           C  
ATOM   1678  OG  SER H 215       4.206  26.690  34.880  1.00  0.00           O  
ATOM   1679  C   SER H 215       4.867  28.266  38.179  1.00 22.83           C  
ATOM   1680  O   SER H 215       3.950  28.082  38.974  1.00 21.97           O  
ATOM   1681  N   GLY H 216       5.738  29.293  38.320  1.00 21.71           N  
ATOM   1682  CA  GLY H 216       5.561  30.304  39.338  1.00 22.48           C  
ATOM   1683  C   GLY H 216       6.466  30.112  40.532  1.00 23.48           C  
ATOM   1684  O   GLY H 216       6.712  31.099  41.227  1.00 24.19           O  
ATOM   1685  N   PRO H 217       6.969  28.943  40.851  1.00 25.01           N  
ATOM   1686  CA  PRO H 217       7.847  28.884  41.991  1.00 24.11           C  
ATOM   1687  CD  PRO H 217       6.078  27.792  40.878  1.00  0.00           C  
ATOM   1688  CB  PRO H 217       7.889  27.428  42.437  1.00 23.05           C  
ATOM   1689  CG  PRO H 217       6.489  26.923  42.075  1.00 49.55           C  
ATOM   1690  C   PRO H 217       9.203  29.490  41.836  1.00 24.41           C  
ATOM   1691  O   PRO H 217       9.738  29.596  40.734  1.00 24.22           O  
ATOM   1692  N   PRO H 218       9.682  29.928  42.969  1.00 21.36           N  
ATOM   1693  CA  PRO H 218      10.992  30.503  43.128  1.00 22.55           C  
ATOM   1694  CD  PRO H 218       8.771  30.365  44.014  1.00 39.08           C  
ATOM   1695  CB  PRO H 218      10.948  31.318  44.422  1.00 25.28           C  
ATOM   1696  CG  PRO H 218       9.692  30.821  45.154  1.00 31.69           C  
ATOM   1697  C   PRO H 218      12.107  29.498  43.120  1.00 21.26           C  
ATOM   1698  O   PRO H 218      13.261  29.923  43.141  1.00 20.98           O  
ATOM   1699  N   ARG H 219      11.820  28.180  43.149  1.00 19.20           N  
ATOM   1700  CA  ARG H 219      12.915  27.247  43.178  1.00 19.17           C  
ATOM   1701  CB  ARG H 219      12.961  26.357  44.426  1.00 22.50           C  
ATOM   1702  CG  ARG H 219      13.461  27.109  45.660  1.00 27.94           C  
ATOM   1703  CD  ARG H 219      13.533  26.253  46.923  1.00  0.00           C  
ATOM   1704  NE  ARG H 219      14.225  27.067  47.959  1.00  0.00           N  
ATOM   1705  CZ  ARG H 219      14.363  26.572  49.222  1.00 36.82           C  
ATOM   1706  NH1 ARG H 219      13.842  25.348  49.530  1.00  0.00           N1+
ATOM   1707  NH2 ARG H 219      15.018  27.301  50.171  1.00  0.00           N  
ATOM   1708  C   ARG H 219      12.881  26.359  41.973  1.00 17.38           C  
ATOM   1709  O   ARG H 219      11.813  25.994  41.487  1.00 15.62           O  
ATOM   1710  N   LEU H 220      14.082  26.018  41.449  1.00  7.01           N  
ATOM   1711  CA  LEU H 220      14.205  25.205  40.265  1.00  7.19           C  
ATOM   1712  CB  LEU H 220      13.654  25.907  39.013  1.00  6.22           C  
ATOM   1713  CG  LEU H 220      14.528  27.090  38.541  1.00  9.60           C  
ATOM   1714  CD1 LEU H 220      13.930  27.759  37.295  1.00  9.31           C  
ATOM   1715  CD2 LEU H 220      14.804  28.094  39.671  1.00  8.28           C  
ATOM   1716  C   LEU H 220      15.676  25.057  39.986  1.00  8.62           C  
ATOM   1717  O   LEU H 220      16.492  25.226  40.886  1.00 13.59           O  
ATOM   1718  N   ASP H 221      16.024  24.676  38.730  1.00  0.00           N  
ATOM   1719  CA  ASP H 221      17.365  24.604  38.186  1.00  0.00           C  
ATOM   1720  CB  ASP H 221      18.542  24.627  39.185  1.00  0.00           C  
ATOM   1721  CG  ASP H 221      18.825  26.076  39.573  1.00  0.00           C  
ATOM   1722  OD1 ASP H 221      17.876  26.905  39.603  1.00  0.00           O  
ATOM   1723  OD2 ASP H 221      20.028  26.388  39.773  1.00  0.00           O1-
ATOM   1724  C   ASP H 221      17.475  23.403  37.290  1.00  0.00           C  
ATOM   1725  O   ASP H 221      16.732  22.435  37.438  1.00  0.00           O  
ATOM   1726  N   ARG H 222      18.404  23.445  36.305  1.00  0.00           N  
ATOM   1727  CA  ARG H 222      18.493  22.371  35.347  1.00  0.00           C  
ATOM   1728  CB  ARG H 222      18.095  22.840  33.938  1.00  0.00           C  
ATOM   1729  CG  ARG H 222      17.613  21.730  33.015  1.00  0.00           C  
ATOM   1730  CD  ARG H 222      18.582  20.590  32.754  1.00  0.00           C  
ATOM   1731  NE  ARG H 222      17.807  19.372  32.381  1.00  0.00           N  
ATOM   1732  CZ  ARG H 222      17.709  18.299  33.226  1.00  0.00           C  
ATOM   1733  NH1 ARG H 222      18.296  18.309  34.459  1.00  0.00           N1+
ATOM   1734  NH2 ARG H 222      17.049  17.171  32.829  1.00  0.00           N  
ATOM   1735  C   ARG H 222      19.926  21.939  35.204  1.00  0.00           C  
ATOM   1736  O   ARG H 222      20.831  22.768  35.259  1.00  0.00           O  
ATOM   1737  N   TRP H 223      20.191  20.623  35.013  1.00  0.00           N  
ATOM   1738  CA  TRP H 223      21.549  20.284  34.730  1.00  0.00           C  
ATOM   1739  CB  TRP H 223      22.322  19.617  35.789  1.00  0.00           C  
ATOM   1740  CG  TRP H 223      23.785  19.867  35.874  1.00  0.00           C  
ATOM   1741  CD2 TRP H 223      24.326  20.501  37.038  1.00  0.00           C  
ATOM   1742  CD1 TRP H 223      24.840  19.399  35.151  1.00  0.00           C  
ATOM   1743  NE1 TRP H 223      26.012  19.697  35.796  1.00  0.00           N  
ATOM   1744  CE2 TRP H 223      25.697  20.354  36.964  1.00  0.00           C  
ATOM   1745  CE3 TRP H 223      23.724  21.038  38.142  1.00  0.00           C  
ATOM   1746  CZ2 TRP H 223      26.460  20.738  38.002  1.00  0.00           C  
ATOM   1747  CZ3 TRP H 223      24.511  21.538  39.144  1.00  0.00           C  
ATOM   1748  CH2 TRP H 223      25.869  21.375  39.071  1.00  0.00           C  
ATOM   1749  C   TRP H 223      21.590  19.223  33.703  1.00  0.00           C  
ATOM   1750  O   TRP H 223      20.565  18.778  33.226  1.00  0.00           O  
ATOM   1751  N   SER H 224      22.783  18.712  33.358  1.00  0.00           N  
ATOM   1752  CA  SER H 224      22.725  17.773  32.292  1.00  0.00           C  
ATOM   1753  CB  SER H 224      23.197  18.384  30.986  1.00  0.00           C  
ATOM   1754  OG  SER H 224      23.011  17.457  29.941  1.00  0.00           O  
ATOM   1755  C   SER H 224      23.510  16.531  32.549  1.00  0.00           C  
ATOM   1756  O   SER H 224      24.252  16.446  33.527  1.00  0.00           O  
ATOM   1757  N   GLY H 225      23.313  15.503  31.680  1.00  0.00           N  
ATOM   1758  CA  GLY H 225      24.090  14.318  31.835  1.00  0.00           C  
ATOM   1759  C   GLY H 225      23.922  13.284  30.743  1.00  0.00           C  
ATOM   1760  O   GLY H 225      22.990  13.319  29.941  1.00  0.00           O  
ATOM   1761  N   ARG H 226      24.866  12.303  30.772  1.00  0.00           N  
ATOM   1762  CA  ARG H 226      25.123  11.135  29.953  1.00  0.00           C  
ATOM   1763  CB  ARG H 226      26.567  11.084  29.436  1.00  0.00           C  
ATOM   1764  CG  ARG H 226      27.005   9.890  28.594  1.00  0.00           C  
ATOM   1765  CD  ARG H 226      28.531   9.875  28.449  1.00  0.00           C  
ATOM   1766  NE  ARG H 226      28.920   8.847  27.442  1.00  0.00           N  
ATOM   1767  CZ  ARG H 226      30.220   8.775  27.029  1.00  0.00           C  
ATOM   1768  NH1 ARG H 226      31.151   9.603  27.586  1.00  0.00           N1+
ATOM   1769  NH2 ARG H 226      30.591   7.885  26.062  1.00  0.00           N  
ATOM   1770  C   ARG H 226      25.100  10.050  30.960  1.00  0.00           C  
ATOM   1771  O   ARG H 226      24.904  10.367  32.118  1.00  0.00           O  
ATOM   1772  N   ASN H 227      25.344   8.775  30.602  1.00  0.00           N  
ATOM   1773  CA  ASN H 227      25.259   7.749  31.613  1.00  0.00           C  
ATOM   1774  CB  ASN H 227      25.678   6.357  31.118  1.00  0.00           C  
ATOM   1775  CG  ASN H 227      24.517   5.759  30.344  1.00  0.00           C  
ATOM   1776  OD1 ASN H 227      23.363   5.846  30.763  1.00  0.00           O  
ATOM   1777  ND2 ASN H 227      24.829   5.136  29.177  1.00  0.00           N  
ATOM   1778  C   ASN H 227      26.187   8.097  32.734  1.00  0.00           C  
ATOM   1779  O   ASN H 227      25.861   7.921  33.908  1.00  0.00           O  
ATOM   1780  N   TYR H 228      27.368   8.630  32.391  1.00  0.00           N  
ATOM   1781  CA  TYR H 228      28.307   8.989  33.405  1.00  0.00           C  
ATOM   1782  CB  TYR H 228      29.726   9.165  32.838  1.00  0.00           C  
ATOM   1783  CG  TYR H 228      30.118   7.797  32.393  1.00  0.00           C  
ATOM   1784  CD1 TYR H 228      30.342   6.807  33.324  1.00  0.00           C  
ATOM   1785  CD2 TYR H 228      30.273   7.499  31.059  1.00  0.00           C  
ATOM   1786  CE1 TYR H 228      30.700   5.536  32.938  1.00  0.00           C  
ATOM   1787  CE2 TYR H 228      30.631   6.228  30.665  1.00  0.00           C  
ATOM   1788  CZ  TYR H 228      30.845   5.245  31.603  1.00  0.00           C  
ATOM   1789  OH  TYR H 228      31.212   3.942  31.202  1.00  0.00           O  
ATOM   1790  C   TYR H 228      27.914  10.189  34.244  1.00  0.00           C  
ATOM   1791  O   TYR H 228      27.879  10.062  35.460  1.00  0.00           O  
ATOM   1792  N   TYR H 229      27.519  11.352  33.674  1.00  0.00           N  
ATOM   1793  CA  TYR H 229      27.342  12.569  34.465  1.00  0.00           C  
ATOM   1794  CB  TYR H 229      28.258  13.694  33.963  1.00  0.00           C  
ATOM   1795  CG  TYR H 229      29.720  13.325  33.954  1.00  0.00           C  
ATOM   1796  CD1 TYR H 229      30.217  12.139  33.458  1.00  0.00           C  
ATOM   1797  CD2 TYR H 229      30.647  14.252  34.344  1.00  0.00           C  
ATOM   1798  CE1 TYR H 229      31.566  11.865  33.432  1.00  0.00           C  
ATOM   1799  CE2 TYR H 229      32.003  13.998  34.329  1.00  0.00           C  
ATOM   1800  CZ  TYR H 229      32.470  12.791  33.880  1.00  0.00           C  
ATOM   1801  OH  TYR H 229      33.854  12.513  33.856  1.00  0.00           O  
ATOM   1802  C   TYR H 229      25.906  13.004  34.260  1.00  0.00           C  
ATOM   1803  O   TYR H 229      25.313  12.476  33.343  1.00  0.00           O  
ATOM   1804  N   TYR H 230      25.284  13.900  35.096  1.00  0.00           N  
ATOM   1805  CA  TYR H 230      23.846  14.163  35.110  1.00  0.00           C  
ATOM   1806  CB  TYR H 230      23.090  12.834  35.341  1.00  0.00           C  
ATOM   1807  CG  TYR H 230      22.809  11.890  34.207  1.00  0.00           C  
ATOM   1808  CD1 TYR H 230      22.297  12.279  32.993  1.00  0.00           C  
ATOM   1809  CD2 TYR H 230      22.980  10.544  34.408  1.00  0.00           C  
ATOM   1810  CE1 TYR H 230      22.029  11.322  32.035  1.00  0.00           C  
ATOM   1811  CE2 TYR H 230      22.706   9.578  33.475  1.00  0.00           C  
ATOM   1812  CZ  TYR H 230      22.219   9.982  32.263  1.00  0.00           C  
ATOM   1813  OH  TYR H 230      21.927   9.034  31.268  1.00  0.00           O  
ATOM   1814  C   TYR H 230      23.429  14.929  36.402  1.00  0.00           C  
ATOM   1815  O   TYR H 230      23.013  14.281  37.353  1.00  0.00           O  
ATOM   1816  N   TYR H 231      23.277  16.286  36.459  1.00  0.00           N  
ATOM   1817  CA  TYR H 231      23.276  16.953  37.776  1.00  0.00           C  
ATOM   1818  CB  TYR H 231      24.594  17.778  37.853  1.00  0.00           C  
ATOM   1819  CG  TYR H 231      25.899  16.995  37.697  1.00  0.00           C  
ATOM   1820  CD1 TYR H 231      26.076  16.103  36.677  1.00  0.00           C  
ATOM   1821  CD2 TYR H 231      27.029  17.209  38.469  1.00  0.00           C  
ATOM   1822  CE1 TYR H 231      27.233  15.389  36.494  1.00  0.00           C  
ATOM   1823  CE2 TYR H 231      28.201  16.505  38.319  1.00  0.00           C  
ATOM   1824  CZ  TYR H 231      28.300  15.573  37.324  1.00  0.00           C  
ATOM   1825  OH  TYR H 231      29.482  14.829  37.136  1.00  0.00           O  
ATOM   1826  C   TYR H 231      21.932  17.732  38.060  1.00  0.00           C  
ATOM   1827  O   TYR H 231      20.969  17.019  38.272  1.00  0.00           O  
ATOM   1828  N   SER H 232      21.807  19.077  38.394  1.00  0.00           N  
ATOM   1829  CA  SER H 232      20.578  19.905  38.126  1.00  0.00           C  
ATOM   1830  CB  SER H 232      19.412  19.101  37.512  1.00  0.00           C  
ATOM   1831  OG  SER H 232      18.448  19.936  36.886  1.00  0.00           O  
ATOM   1832  C   SER H 232      20.051  20.929  39.182  1.00  0.00           C  
ATOM   1833  O   SER H 232      20.825  21.494  39.948  1.00  0.00           O  
ATOM   1834  N   GLY H 233      18.702  21.257  39.146  1.00 16.08           N  
ATOM   1835  CA  GLY H 233      17.768  21.929  40.042  1.00 14.51           C  
ATOM   1836  C   GLY H 233      16.843  20.797  40.007  1.00 14.62           C  
ATOM   1837  O   GLY H 233      15.657  20.773  40.359  1.00 14.71           O  
ATOM   1838  N   MET H 234      17.496  19.771  39.460  1.00 14.72           N  
ATOM   1839  CA  MET H 234      16.839  18.549  39.301  1.00 15.37           C  
ATOM   1840  CB  MET H 234      16.721  18.002  37.878  1.00 15.34           C  
ATOM   1841  CG  MET H 234      15.641  18.816  37.168  1.00 15.57           C  
ATOM   1842  SD  MET H 234      15.505  18.593  35.391  1.00 23.37           S  
ATOM   1843  CE  MET H 234      16.285  20.212  35.145  1.00 21.11           C  
ATOM   1844  C   MET H 234      17.293  17.575  40.304  1.00 16.09           C  
ATOM   1845  O   MET H 234      18.477  17.299  40.490  1.00 18.42           O  
ATOM   1846  N   ASP H 235      16.290  17.163  41.088  1.00 15.56           N  
ATOM   1847  CA  ASP H 235      16.442  16.250  42.169  1.00 16.93           C  
ATOM   1848  CB  ASP H 235      15.355  16.419  43.246  1.00 16.70           C  
ATOM   1849  CG  ASP H 235      13.971  16.222  42.644  1.00 20.02           C  
ATOM   1850  OD1 ASP H 235      13.860  15.987  41.411  1.00 19.97           O  
ATOM   1851  OD2 ASP H 235      12.991  16.337  43.426  1.00 19.14           O1-
ATOM   1852  C   ASP H 235      16.511  14.816  41.738  1.00 17.20           C  
ATOM   1853  O   ASP H 235      17.155  14.009  42.405  1.00 18.74           O  
ATOM   1854  N   VAL H 236      15.824  14.431  40.645  1.00 16.05           N  
ATOM   1855  CA  VAL H 236      15.809  13.033  40.306  1.00 15.74           C  
ATOM   1856  CB  VAL H 236      14.445  12.428  40.477  1.00 17.07           C  
ATOM   1857  CG1 VAL H 236      14.503  10.941  40.096  1.00 16.47           C  
ATOM   1858  CG2 VAL H 236      13.952  12.719  41.907  1.00 16.82           C  
ATOM   1859  C   VAL H 236      16.178  12.873  38.864  1.00 16.87           C  
ATOM   1860  O   VAL H 236      15.661  13.587  38.007  1.00 16.55           O  
ATOM   1861  N   TRP H 237      17.089  11.921  38.556  1.00 16.15           N  
ATOM   1862  CA  TRP H 237      17.461  11.679  37.185  1.00 16.00           C  
ATOM   1863  CB  TRP H 237      18.904  12.097  36.790  1.00 14.30           C  
ATOM   1864  CG  TRP H 237      19.092  13.600  36.804  1.00 15.92           C  
ATOM   1865  CD2 TRP H 237      19.860  14.414  35.887  1.00 17.01           C  
ATOM   1866  CD1 TRP H 237      18.550  14.465  37.707  1.00 13.76           C  
ATOM   1867  NE1 TRP H 237      18.926  15.748  37.409  1.00 15.60           N  
ATOM   1868  CE2 TRP H 237      19.737  15.727  36.294  1.00 16.27           C  
ATOM   1869  CE3 TRP H 237      20.609  14.121  34.796  1.00 16.36           C  
ATOM   1870  CZ2 TRP H 237      20.375  16.742  35.635  1.00 16.44           C  
ATOM   1871  CZ3 TRP H 237      21.250  15.135  34.121  1.00 15.03           C  
ATOM   1872  CH2 TRP H 237      21.138  16.436  34.538  1.00 17.54           C  
ATOM   1873  C   TRP H 237      17.271  10.215  36.894  1.00 17.15           C  
ATOM   1874  O   TRP H 237      17.235   9.378  37.795  1.00 17.26           O  
ATOM   1875  N   GLY H 238      17.094   9.873  35.602  1.00 16.27           N  
ATOM   1876  CA  GLY H 238      16.897   8.502  35.213  1.00 16.19           C  
ATOM   1877  C   GLY H 238      18.247   7.885  35.022  1.00 16.55           C  
ATOM   1878  O   GLY H 238      19.254   8.488  35.370  1.00 16.61           O  
ATOM   1879  N   GLN H 239      18.293   6.625  34.542  1.00 16.76           N  
ATOM   1880  CA  GLN H 239      19.526   5.944  34.239  1.00 18.56           C  
ATOM   1881  CB  GLN H 239      19.362   4.424  34.072  1.00 20.67           C  
ATOM   1882  CG  GLN H 239      19.168   3.690  35.397  1.00 32.55           C  
ATOM   1883  CD  GLN H 239      20.502   3.746  36.129  1.00 34.54           C  
ATOM   1884  OE1 GLN H 239      21.531   3.328  35.602  1.00 35.62           O  
ATOM   1885  NE2 GLN H 239      20.490   4.289  37.375  1.00 34.51           N  
ATOM   1886  C   GLN H 239      20.118   6.479  32.970  1.00 18.03           C  
ATOM   1887  O   GLN H 239      21.339   6.547  32.830  1.00 18.07           O  
ATOM   1888  N   GLY H 240      19.262   6.832  31.991  1.00 17.04           N  
ATOM   1889  CA  GLY H 240      19.735   7.397  30.755  1.00 16.90           C  
ATOM   1890  C   GLY H 240      19.602   6.386  29.656  1.00 16.98           C  
ATOM   1891  O   GLY H 240      19.602   5.179  29.895  1.00 17.44           O  
ATOM   1892  N   THR H 241      19.463   6.889  28.408  1.00 16.26           N  
ATOM   1893  CA  THR H 241      19.363   6.067  27.232  1.00 17.15           C  
ATOM   1894  CB  THR H 241      18.022   6.158  26.562  1.00 18.06           C  
ATOM   1895  OG1 THR H 241      17.935   5.217  25.502  1.00 19.59           O  
ATOM   1896  CG2 THR H 241      17.824   7.586  26.030  1.00 17.86           C  
ATOM   1897  C   THR H 241      20.395   6.572  26.270  1.00 17.86           C  
ATOM   1898  O   THR H 241      20.575   7.778  26.124  1.00 16.54           O  
ATOM   1899  N   THR H 242      21.085   5.663  25.551  1.00 17.70           N  
ATOM   1900  CA  THR H 242      22.185   6.083  24.725  1.00 18.99           C  
ATOM   1901  CB  THR H 242      23.308   5.085  24.734  1.00 20.47           C  
ATOM   1902  OG1 THR H 242      23.764   4.876  26.061  1.00 34.28           O  
ATOM   1903  CG2 THR H 242      24.461   5.619  23.871  1.00 32.65           C  
ATOM   1904  C   THR H 242      21.744   6.238  23.300  1.00 19.25           C  
ATOM   1905  O   THR H 242      21.054   5.383  22.746  1.00 18.73           O  
ATOM   1906  N   VAL H 243      22.137   7.369  22.674  1.00 18.95           N  
ATOM   1907  CA  VAL H 243      21.804   7.634  21.302  1.00 19.21           C  
ATOM   1908  CB  VAL H 243      21.049   8.921  21.121  1.00 19.79           C  
ATOM   1909  CG1 VAL H 243      20.801   9.153  19.622  1.00 19.87           C  
ATOM   1910  CG2 VAL H 243      19.763   8.851  21.963  1.00 18.80           C  
ATOM   1911  C   VAL H 243      23.087   7.755  20.543  1.00 19.94           C  
ATOM   1912  O   VAL H 243      23.998   8.475  20.950  1.00 19.41           O  
ATOM   1913  N   THR H 244      23.194   7.030  19.409  1.00 20.10           N  
ATOM   1914  CA  THR H 244      24.389   7.104  18.615  1.00 21.41           C  
ATOM   1915  CB  THR H 244      25.121   5.796  18.547  1.00 23.04           C  
ATOM   1916  OG1 THR H 244      25.459   5.363  19.857  1.00 24.34           O  
ATOM   1917  CG2 THR H 244      26.394   5.979  17.703  1.00 22.78           C  
ATOM   1918  C   THR H 244      23.995   7.470  17.217  1.00 21.19           C  
ATOM   1919  O   THR H 244      23.149   6.819  16.604  1.00 21.77           O  
ATOM   1920  N   VAL H 245      24.608   8.536  16.670  1.00 21.37           N  
ATOM   1921  CA  VAL H 245      24.258   8.915  15.329  1.00 21.50           C  
ATOM   1922  CB  VAL H 245      23.855  10.355  15.216  1.00 21.48           C  
ATOM   1923  CG1 VAL H 245      23.563  10.677  13.740  1.00 19.60           C  
ATOM   1924  CG2 VAL H 245      22.656  10.589  16.150  1.00 21.17           C  
ATOM   1925  C   VAL H 245      25.457   8.708  14.456  1.00 22.72           C  
ATOM   1926  O   VAL H 245      26.468   9.395  14.601  1.00 22.12           O  
ATOM   1927  N   SER H 246      25.372   7.743  13.515  1.00 23.21           N  
ATOM   1928  CA  SER H 246      26.487   7.505  12.644  1.00 23.89           C  
ATOM   1929  CB  SER H 246      27.564   6.614  13.272  1.00 23.16           C  
ATOM   1930  OG  SER H 246      27.041   5.311  13.483  1.00 26.37           O  
ATOM   1931  C   SER H 246      25.990   6.777  11.436  1.00 25.28           C  
ATOM   1932  O   SER H 246      24.943   6.132  11.473  1.00 23.20           O  
ATOM   1933  N   SER H 247      26.730   6.870  10.315  1.00 26.67           N  
ATOM   1934  CA  SER H 247      26.323   6.161   9.136  1.00 29.70           C  
ATOM   1935  CB  SER H 247      25.438   6.995   8.192  1.00 30.35           C  
ATOM   1936  OG  SER H 247      26.118   8.163   7.758  1.00 33.30           O  
ATOM   1937  C   SER H 247      27.566   5.720   8.379  1.00 30.94           C  
ATOM   1938  O   SER H 247      28.191   4.729   8.839  1.00 31.80           O  
ATOM   1939  OXT SER H 247      27.906   6.349   7.341  1.00  0.00           O1-
TER    1940      SER H 247 
CONECT  159  717
CONECT  717  159
CONECT 1019 1619
CONECT 1619 1019
END
