# Supplementary material for: Fully automated antibody structure prediction using BIOVIA tools: Validation study
Source: PLoS One. 2017 May 18;12(5):e0177923. doi: 10.1371/journal.pone.0177923 (PMC5436848; doi:10.1371/journal.pone.0177923)
Supplement: S2 Dataset — Predicted structures using the Top5 framework method, Chothia CDR definition with canonical filtering and generating 50 models. These were used in the comparison against predictions using no filtering. (ZIP) [file pone.0177923.s004.zip › 4NWT_LH_FV_FinalModel.pdb]

REMARK   Accelrys Discovery Studio PDB file
REMARK   Created:  2015-04-10T07:06:41Z
SSBOND   1 CYS L   23    CYS L   94                                     
SSBOND   2 CYS H  135    CYS H  209                                     
ATOM      1  N   ASP L   1      25.541  32.856  26.335  1.00 38.90           N1+
ATOM      2  CA  ASP L   1      25.069  32.093  27.508  1.00 38.45           C  
ATOM      3  CB  ASP L   1      25.014  30.594  27.170  1.00 40.12           C  
ATOM      4  CG  ASP L   1      23.942  30.378  26.107  1.00 40.24           C  
ATOM      5  OD1 ASP L   1      23.066  31.270  25.952  1.00 35.78           O  
ATOM      6  OD2 ASP L   1      23.987  29.313  25.435  1.00 40.29           O1-
ATOM      7  C   ASP L   1      26.040  32.314  28.622  1.00 36.63           C  
ATOM      8  O   ASP L   1      27.038  33.013  28.456  1.00 38.00           O  
ATOM      9  N   ILE L   2      25.766  31.727  29.802  1.00 34.46           N  
ATOM     10  CA  ILE L   2      26.664  31.906  30.901  1.00 31.68           C  
ATOM     11  CB  ILE L   2      25.986  31.962  32.242  1.00 31.60           C  
ATOM     12  CG1 ILE L   2      25.083  33.203  32.327  1.00 33.33           C  
ATOM     13  CG2 ILE L   2      27.073  31.917  33.330  1.00 27.57           C  
ATOM     14  CD1 ILE L   2      24.163  33.202  33.550  1.00 26.55           C  
ATOM     15  C   ILE L   2      27.594  30.741  30.902  1.00 30.86           C  
ATOM     16  O   ILE L   2      27.165  29.589  30.904  1.00 30.17           O  
ATOM     17  N   VAL L   3      28.910  31.024  30.891  1.00 30.09           N  
ATOM     18  CA  VAL L   3      29.883  29.976  30.845  1.00 29.01           C  
ATOM     19  CB  VAL L   3      31.069  30.312  29.990  1.00 30.06           C  
ATOM     20  CG1 VAL L   3      32.095  29.168  30.077  1.00 28.30           C  
ATOM     21  CG2 VAL L   3      30.566  30.611  28.566  1.00 28.68           C  
ATOM     22  C   VAL L   3      30.377  29.765  32.238  1.00 28.92           C  
ATOM     23  O   VAL L   3      30.617  30.720  32.974  1.00 29.94           O  
ATOM     24  N   MET L   4      30.527  28.487  32.640  1.00 28.32           N  
ATOM     25  CA  MET L   4      30.963  28.176  33.968  1.00 26.38           C  
ATOM     26  CB  MET L   4      30.055  27.154  34.673  1.00 25.42           C  
ATOM     27  CG  MET L   4      28.590  27.596  34.739  1.00 24.82           C  
ATOM     28  SD  MET L   4      28.273  29.098  35.709  1.00 23.97           S  
ATOM     29  CE  MET L   4      28.223  28.227  37.299  1.00 24.92           C  
ATOM     30  C   MET L   4      32.315  27.545  33.848  1.00 26.87           C  
ATOM     31  O   MET L   4      32.512  26.638  33.041  1.00 28.23           O  
ATOM     32  N   THR L   5      33.293  28.017  34.646  1.00 26.34           N  
ATOM     33  CA  THR L   5      34.606  27.444  34.574  1.00 26.92           C  
ATOM     34  CB  THR L   5      35.670  28.450  34.246  1.00 27.54           C  
ATOM     35  OG1 THR L   5      35.405  29.057  32.989  1.00 26.78           O  
ATOM     36  CG2 THR L   5      37.030  27.737  34.216  1.00 26.68           C  
ATOM     37  C   THR L   5      34.918  26.863  35.918  1.00 26.97           C  
ATOM     38  O   THR L   5      34.780  27.534  36.940  1.00 26.51           O  
ATOM     39  N   GLN L   6      35.341  25.583  35.950  1.00 25.82           N  
ATOM     40  CA  GLN L   6      35.647  24.961  37.208  1.00 25.16           C  
ATOM     41  CB  GLN L   6      34.996  23.578  37.410  1.00 24.31           C  
ATOM     42  CG  GLN L   6      33.486  23.630  37.648  1.00 23.43           C  
ATOM     43  CD  GLN L   6      32.995  22.209  37.899  1.00 27.50           C  
ATOM     44  OE1 GLN L   6      32.469  21.552  37.004  1.00 25.28           O  
ATOM     45  NE2 GLN L   6      33.179  21.716  39.154  1.00 24.08           N  
ATOM     46  C   GLN L   6      37.124  24.755  37.305  1.00 26.70           C  
ATOM     47  O   GLN L   6      37.809  24.561  36.302  1.00 25.88           O  
ATOM     48  N   SER L   7      37.653  24.836  38.543  1.00 27.43           N  
ATOM     49  CA  SER L   7      39.046  24.580  38.772  0.90 27.98           C  
ATOM     50  CB  SER L   7      39.926  25.844  38.734  0.90 26.63           C  
ATOM     51  OG  SER L   7      39.523  26.767  39.735  0.90 35.30           O  
ATOM     52  C   SER L   7      39.162  23.954  40.129  1.00 28.56           C  
ATOM     53  O   SER L   7      38.355  24.240  41.016  1.00 29.72           O  
ATOM     54  N   PRO L   8      40.113  23.075  40.339  1.00 28.05           N  
ATOM     55  CA  PRO L   8      41.028  22.622  39.324  1.00 27.87           C  
ATOM     56  CD  PRO L   8      40.653  22.890  41.675  1.00 28.52           C  
ATOM     57  CB  PRO L   8      42.281  22.145  40.059  1.00 27.49           C  
ATOM     58  CG  PRO L   8      41.804  21.891  41.498  1.00 28.08           C  
ATOM     59  C   PRO L   8      40.384  21.533  38.531  1.00 27.78           C  
ATOM     60  O   PRO L   8      39.294  21.092  38.894  1.00 28.18           O  
ATOM     61  N   ASP L   9      41.022  21.102  37.429  1.00 28.07           N  
ATOM     62  CA  ASP L   9      40.450  20.059  36.632  1.00 28.84           C  
ATOM     63  CB  ASP L   9      41.210  19.854  35.313  1.00 30.95           C  
ATOM     64  CG  ASP L   9      40.228  19.276  34.306  1.00 15.82           C  
ATOM     65  OD1 ASP L   9      39.304  18.534  34.729  1.00 18.45           O  
ATOM     66  OD2 ASP L   9      40.376  19.593  33.094  1.00 19.02           O1-
ATOM     67  C   ASP L   9      40.460  18.787  37.433  1.00 28.61           C  
ATOM     68  O   ASP L   9      39.484  18.038  37.422  1.00 28.82           O  
ATOM     69  N   SER L  10      41.565  18.514  38.164  1.00 29.01           N  
ATOM     70  CA  SER L  10      41.653  17.319  38.966  1.00 29.66           C  
ATOM     71  CB  SER L  10      42.590  16.245  38.390  1.00 30.44           C  
ATOM     72  OG  SER L  10      42.033  15.692  37.208  1.00 35.23           O  
ATOM     73  C   SER L  10      42.187  17.689  40.316  1.00 29.00           C  
ATOM     74  O   SER L  10      43.022  18.581  40.452  1.00 29.48           O  
ATOM     75  N   LEU L  11      41.696  16.997  41.361  1.00 28.69           N  
ATOM     76  CA  LEU L  11      42.129  17.290  42.697  1.00 29.64           C  
ATOM     77  CB  LEU L  11      41.007  17.981  43.499  1.00 29.21           C  
ATOM     78  CG  LEU L  11      41.351  18.394  44.940  1.00 33.39           C  
ATOM     79  CD1 LEU L  11      42.423  19.496  44.979  1.00 32.17           C  
ATOM     80  CD2 LEU L  11      40.083  18.799  45.704  1.00 40.41           C  
ATOM     81  C   LEU L  11      42.454  15.980  43.350  1.00 30.24           C  
ATOM     82  O   LEU L  11      41.626  15.071  43.379  1.00 30.18           O  
ATOM     83  N   ALA L  12      43.685  15.838  43.884  1.00 30.57           N  
ATOM     84  CA  ALA L  12      44.033  14.595  44.511  1.00 31.85           C  
ATOM     85  CB  ALA L  12      45.257  13.922  43.868  1.00 32.38           C  
ATOM     86  C   ALA L  12      44.354  14.880  45.946  1.00 32.28           C  
ATOM     87  O   ALA L  12      45.248  15.669  46.249  1.00 32.82           O  
ATOM     88  N   VAL L  13      43.622  14.229  46.874  1.00 30.85           N  
ATOM     89  CA  VAL L  13      43.865  14.451  48.274  1.00 30.17           C  
ATOM     90  CB  VAL L  13      42.963  15.480  48.892  1.00 31.08           C  
ATOM     91  CG1 VAL L  13      43.266  16.847  48.257  1.00 23.55           C  
ATOM     92  CG2 VAL L  13      41.504  15.015  48.740  1.00 18.18           C  
ATOM     93  C   VAL L  13      43.637  13.167  49.012  1.00 30.68           C  
ATOM     94  O   VAL L  13      42.942  12.273  48.532  1.00 30.79           O  
ATOM     95  N   SER L  14      44.244  13.043  50.212  1.00 31.41           N  
ATOM     96  CA  SER L  14      44.105  11.845  50.994  1.00 31.62           C  
ATOM     97  CB  SER L  14      45.306  11.578  51.923  1.00 33.44           C  
ATOM     98  OG  SER L  14      45.487  12.649  52.836  1.00 37.92           O  
ATOM     99  C   SER L  14      42.846  11.927  51.804  1.00 31.03           C  
ATOM    100  O   SER L  14      42.225  12.985  51.901  1.00 30.28           O  
ATOM    101  N   LEU L  15      42.431  10.789  52.405  1.00 32.04           N  
ATOM    102  CA  LEU L  15      41.206  10.773  53.156  1.00 33.17           C  
ATOM    103  CB  LEU L  15      40.783   9.387  53.678  1.00 33.24           C  
ATOM    104  CG  LEU L  15      40.338   8.406  52.582  1.00 30.22           C  
ATOM    105  CD1 LEU L  15      39.068   8.902  51.870  1.00 24.83           C  
ATOM    106  CD2 LEU L  15      41.497   8.079  51.628  1.00 25.29           C  
ATOM    107  C   LEU L  15      41.362  11.629  54.363  1.00 33.20           C  
ATOM    108  O   LEU L  15      42.407  11.644  55.008  1.00 33.43           O  
ATOM    109  N   GLY L  16      40.292  12.373  54.693  1.00 32.57           N  
ATOM    110  CA  GLY L  16      40.313  13.188  55.867  1.00 33.80           C  
ATOM    111  C   GLY L  16      40.722  14.582  55.510  1.00 34.39           C  
ATOM    112  O   GLY L  16      40.538  15.504  56.302  1.00 35.16           O  
ATOM    113  N   GLU L  17      41.284  14.783  54.304  1.00 31.83           N  
ATOM    114  CA  GLU L  17      41.691  16.104  53.931  1.00 30.82           C  
ATOM    115  CB  GLU L  17      42.754  16.176  52.823  1.00 30.86           C  
ATOM    116  CG  GLU L  17      44.134  15.712  53.285  1.00 28.80           C  
ATOM    117  CD  GLU L  17      45.156  16.199  52.267  1.00 38.17           C  
ATOM    118  OE1 GLU L  17      44.891  17.242  51.612  1.00 52.61           O  
ATOM    119  OE2 GLU L  17      46.225  15.543  52.139  1.00 43.19           O1-
ATOM    120  C   GLU L  17      40.500  16.861  53.455  1.00 30.89           C  
ATOM    121  O   GLU L  17      39.443  16.300  53.168  1.00 29.52           O  
ATOM    122  N   ARG L  18      40.666  18.195  53.399  1.00 30.87           N  
ATOM    123  CA  ARG L  18      39.636  19.105  53.004  1.00 29.89           C  
ATOM    124  CB  ARG L  18      39.832  20.475  53.667  1.00 29.17           C  
ATOM    125  CG  ARG L  18      38.713  21.489  53.450  1.00 29.50           C  
ATOM    126  CD  ARG L  18      39.072  22.844  54.063  1.00 41.15           C  
ATOM    127  NE  ARG L  18      37.826  23.646  54.178  1.00 45.19           N  
ATOM    128  CZ  ARG L  18      37.785  24.712  55.029  1.00 65.91           C  
ATOM    129  NH1 ARG L  18      38.905  25.068  55.722  0.90 29.62           N1+
ATOM    130  NH2 ARG L  18      36.630  25.424  55.177  1.00 33.32           N  
ATOM    131  C   ARG L  18      39.741  19.305  51.525  1.00 29.48           C  
ATOM    132  O   ARG L  18      40.832  19.494  50.989  1.00 29.82           O  
ATOM    133  N   ALA L  19      38.598  19.258  50.813  1.00 28.75           N  
ATOM    134  CA  ALA L  19      38.660  19.475  49.399  1.00 27.20           C  
ATOM    135  CB  ALA L  19      38.138  18.290  48.569  1.00 27.31           C  
ATOM    136  C   ALA L  19      37.818  20.667  49.084  1.00 27.41           C  
ATOM    137  O   ALA L  19      36.707  20.818  49.588  1.00 28.39           O  
ATOM    138  N   THR L  20      38.361  21.571  48.247  1.00 26.03           N  
ATOM    139  CA  THR L  20      37.626  22.739  47.870  1.00 26.26           C  
ATOM    140  CB  THR L  20      38.216  24.000  48.423  1.00 26.88           C  
ATOM    141  OG1 THR L  20      38.254  23.936  49.840  1.00 30.91           O  
ATOM    142  CG2 THR L  20      37.353  25.188  47.972  1.00 27.30           C  
ATOM    143  C   THR L  20      37.655  22.832  46.377  1.00 26.60           C  
ATOM    144  O   THR L  20      38.723  22.810  45.768  1.00 26.48           O  
ATOM    145  N   ILE L  21      36.466  22.949  45.751  1.00 26.44           N  
ATOM    146  CA  ILE L  21      36.392  23.047  44.321  1.00 25.66           C  
ATOM    147  CB  ILE L  21      35.515  22.017  43.673  1.00 24.82           C  
ATOM    148  CG1 ILE L  21      36.073  20.610  43.927  1.00 29.94           C  
ATOM    149  CG2 ILE L  21      35.388  22.372  42.181  1.00 25.72           C  
ATOM    150  CD1 ILE L  21      35.099  19.510  43.527  1.00 31.70           C  
ATOM    151  C   ILE L  21      35.807  24.386  44.010  1.00 26.98           C  
ATOM    152  O   ILE L  21      34.954  24.883  44.745  1.00 28.56           O  
ATOM    153  N   ASN L  22      36.268  25.011  42.906  1.00 27.77           N  
ATOM    154  CA  ASN L  22      35.836  26.341  42.577  0.90 27.79           C  
ATOM    155  CB  ASN L  22      37.014  27.308  42.371  0.90 28.44           C  
ATOM    156  CG  ASN L  22      37.785  27.426  43.676  1.00 31.16           C  
ATOM    157  OD1 ASN L  22      37.266  27.914  44.680  1.00 27.29           O  
ATOM    158  ND2 ASN L  22      39.064  26.964  43.661  1.00 26.91           N  
ATOM    159  C   ASN L  22      35.080  26.339  41.281  1.00 28.50           C  
ATOM    160  O   ASN L  22      35.369  25.570  40.365  1.00 27.59           O  
ATOM    161  N   CYS L  23      34.057  27.215  41.188  1.00 28.98           N  
ATOM    162  CA  CYS L  23      33.300  27.362  39.976  1.00 29.33           C  
ATOM    163  CB  CYS L  23      31.908  26.687  40.042  1.00 28.42           C  
ATOM    164  SG  CYS L  23      30.932  26.853  38.512  1.00 33.63           S  
ATOM    165  C   CYS L  23      33.107  28.834  39.768  1.00 30.23           C  
ATOM    166  O   CYS L  23      32.609  29.537  40.647  1.00 30.72           O  
ATOM    167  N   LYS L  24      33.520  29.353  38.591  1.00 29.55           N  
ATOM    168  CA  LYS L  24      33.366  30.763  38.364  1.00 30.50           C  
ATOM    169  CB  LYS L  24      34.705  31.497  38.167  1.00 30.50           C  
ATOM    170  CG  LYS L  24      34.616  33.008  38.385  1.00 38.72           C  
ATOM    171  CD  LYS L  24      35.971  33.684  38.606  1.00 67.19           C  
ATOM    172  CE  LYS L  24      36.322  33.876  40.083  1.00 62.33           C  
ATOM    173  NZ  LYS L  24      37.675  34.464  40.216  1.00 69.11           N1+
ATOM    174  C   LYS L  24      32.498  30.952  37.154  1.00 29.90           C  
ATOM    175  O   LYS L  24      32.606  30.213  36.176  1.00 29.95           O  
ATOM    176  N   SER L  25      31.604  31.963  37.197  1.00 28.81           N  
ATOM    177  CA  SER L  25      30.663  32.181  36.134  1.00 28.44           C  
ATOM    178  CB  SER L  25      29.210  32.303  36.631  1.00 28.12           C  
ATOM    179  OG  SER L  25      29.110  33.340  37.596  1.00 24.05           O  
ATOM    180  C   SER L  25      31.019  33.436  35.401  1.00 29.02           C  
ATOM    181  O   SER L  25      31.562  34.382  35.968  1.00 32.00           O  
ATOM    182  N   SER L  26      30.687  33.423  34.096  1.00 17.45           N  
ATOM    183  CA  SER L  26      30.977  34.493  33.192  1.00 17.75           C  
ATOM    184  CB  SER L  26      30.565  34.181  31.747  1.00 17.84           C  
ATOM    185  OG  SER L  26      30.880  35.285  30.914  1.00 16.79           O  
ATOM    186  C   SER L  26      30.204  35.698  33.611  1.00 18.55           C  
ATOM    187  O   SER L  26      30.679  36.827  33.469  1.00 19.06           O  
ATOM    188  N   GLN L  27      28.977  35.481  34.116  1.00 19.03           N  
ATOM    189  CA  GLN L  27      28.184  36.585  34.567  1.00 20.07           C  
ATOM    190  CB  GLN L  27      27.047  36.989  33.613  1.00 21.90           C  
ATOM    191  CG  GLN L  27      27.555  37.614  32.312  1.00 25.82           C  
ATOM    192  CD  GLN L  27      26.357  37.984  31.448  1.00 30.27           C  
ATOM    193  OE1 GLN L  27      25.532  37.138  31.110  1.00 30.91           O  
ATOM    194  NE2 GLN L  27      26.255  39.290  31.083  1.00 32.12           N  
ATOM    195  C   GLN L  27      27.583  36.197  35.877  1.00 18.83           C  
ATOM    196  O   GLN L  27      27.538  35.018  36.228  1.00 18.10           O  
ATOM    197  N   SER L  28      27.118  37.203  36.641  1.00 18.29           N  
ATOM    198  CA  SER L  28      26.575  36.967  37.945  1.00 18.10           C  
ATOM    199  CB  SER L  28      26.274  38.257  38.725  1.00 19.67           C  
ATOM    200  OG  SER L  28      25.742  37.942  40.002  1.00 17.88           O  
ATOM    201  C   SER L  28      25.303  36.190  37.841  1.00 17.75           C  
ATOM    202  O   SER L  28      24.438  36.470  37.014  1.00 17.79           O  
ATOM    203  N   VAL L  29      25.239  35.118  38.651  1.00 17.27           N  
ATOM    204  CA  VAL L  29      24.152  34.209  38.864  1.00 17.50           C  
ATOM    205  CB  VAL L  29      24.614  32.827  39.236  1.00 15.93           C  
ATOM    206  CG1 VAL L  29      25.357  32.241  38.023  1.00 15.06           C  
ATOM    207  CG2 VAL L  29      25.487  32.899  40.499  1.00 14.69           C  
ATOM    208  C   VAL L  29      23.187  34.709  39.899  1.00 18.21           C  
ATOM    209  O   VAL L  29      22.164  34.064  40.126  1.00 18.41           O  
ATOM    210  N   LEU L  30      23.545  35.777  40.643  1.00 18.31           N  
ATOM    211  CA  LEU L  30      22.718  36.264  41.716  1.00 20.40           C  
ATOM    212  CB  LEU L  30      23.487  37.188  42.683  1.00 19.15           C  
ATOM    213  CG  LEU L  30      22.659  37.736  43.858  1.00 20.39           C  
ATOM    214  CD1 LEU L  30      22.207  36.601  44.795  1.00 19.71           C  
ATOM    215  CD2 LEU L  30      23.405  38.859  44.599  1.00 21.34           C  
ATOM    216  C   LEU L  30      21.554  37.029  41.162  1.00 22.39           C  
ATOM    217  O   LEU L  30      21.713  37.935  40.344  1.00 22.34           O  
ATOM    218  N   TYR L  31      20.332  36.681  41.615  1.00 23.43           N  
ATOM    219  CA  TYR L  31      19.154  37.352  41.143  1.00 24.47           C  
ATOM    220  CB  TYR L  31      17.962  36.388  40.963  1.00 24.45           C  
ATOM    221  CG  TYR L  31      16.803  37.119  40.377  1.00 25.97           C  
ATOM    222  CD1 TYR L  31      16.932  37.780  39.177  1.00 26.10           C  
ATOM    223  CD2 TYR L  31      15.573  37.100  40.994  1.00 29.75           C  
ATOM    224  CE1 TYR L  31      15.865  38.446  38.621  1.00 30.07           C  
ATOM    225  CE2 TYR L  31      14.503  37.763  40.441  1.00 30.14           C  
ATOM    226  CZ  TYR L  31      14.648  38.441  39.255  1.00 32.39           C  
ATOM    227  OH  TYR L  31      13.551  39.123  38.686  1.00 33.17           O  
ATOM    228  C   TYR L  31      18.834  38.407  42.159  1.00 26.89           C  
ATOM    229  O   TYR L  31      18.771  38.128  43.353  1.00 26.88           O  
ATOM    230  N   SER L  32      18.643  39.660  41.705  1.00 28.42           N  
ATOM    231  CA  SER L  32      18.468  40.793  42.577  1.00 31.83           C  
ATOM    232  CB  SER L  32      18.372  42.118  41.802  1.00 33.25           C  
ATOM    233  OG  SER L  32      19.591  42.382  41.124  1.00 36.59           O  
ATOM    234  C   SER L  32      17.230  40.702  43.420  1.00 33.03           C  
ATOM    235  O   SER L  32      17.276  40.954  44.624  1.00 34.29           O  
ATOM    236  N   SER L  33      16.079  40.358  42.817  1.00 33.35           N  
ATOM    237  CA  SER L  33      14.853  40.365  43.566  1.00 34.10           C  
ATOM    238  CB  SER L  33      13.633  40.011  42.700  1.00 33.76           C  
ATOM    239  OG  SER L  33      13.450  40.991  41.689  1.00 36.11           O  
ATOM    240  C   SER L  33      14.924  39.360  44.675  1.00 33.57           C  
ATOM    241  O   SER L  33      14.644  39.679  45.831  1.00 34.17           O  
ATOM    242  N   ASN L  34      15.282  38.109  44.318  1.00 31.71           N  
ATOM    243  CA  ASN L  34      15.373  36.970  45.196  1.00 30.59           C  
ATOM    244  CB  ASN L  34      15.584  35.649  44.443  1.00 31.64           C  
ATOM    245  CG  ASN L  34      14.282  35.248  43.791  1.00 31.14           C  
ATOM    246  OD1 ASN L  34      13.204  35.541  44.302  1.00 31.63           O  
ATOM    247  ND2 ASN L  34      14.377  34.548  42.632  1.00 31.76           N  
ATOM    248  C   ASN L  34      16.539  37.056  46.128  1.00 29.35           C  
ATOM    249  O   ASN L  34      16.460  36.623  47.276  1.00 29.18           O  
ATOM    250  N   ASN L  35      17.664  37.606  45.648  1.00 27.71           N  
ATOM    251  CA  ASN L  35      18.892  37.626  46.391  1.00 25.84           C  
ATOM    252  CB  ASN L  35      18.746  38.222  47.804  1.00 26.70           C  
ATOM    253  CG  ASN L  35      20.131  38.597  48.321  1.00 45.65           C  
ATOM    254  OD1 ASN L  35      21.100  38.652  47.567  1.00 40.26           O  
ATOM    255  ND2 ASN L  35      20.223  38.864  49.652  1.00 44.25           N  
ATOM    256  C   ASN L  35      19.366  36.207  46.521  1.00 25.12           C  
ATOM    257  O   ASN L  35      20.098  35.867  47.449  1.00 25.12           O  
ATOM    258  N   LYS L  36      18.974  35.337  45.567  1.00 23.33           N  
ATOM    259  CA  LYS L  36      19.417  33.973  45.604  1.00 21.81           C  
ATOM    260  CB  LYS L  36      18.284  32.939  45.512  1.00 22.14           C  
ATOM    261  CG  LYS L  36      17.417  32.873  46.771  1.00 26.22           C  
ATOM    262  CD  LYS L  36      16.190  31.975  46.621  1.00 30.86           C  
ATOM    263  CE  LYS L  36      15.463  31.698  47.937  1.00 43.11           C  
ATOM    264  NZ  LYS L  36      14.296  30.822  47.690  1.00 35.70           N1+
ATOM    265  C   LYS L  36      20.326  33.749  44.439  1.00 20.46           C  
ATOM    266  O   LYS L  36      20.189  34.380  43.392  1.00 20.39           O  
ATOM    267  N   ASN L  37      21.303  32.839  44.616  1.00 17.89           N  
ATOM    268  CA  ASN L  37      22.242  32.522  43.584  1.00 16.92           C  
ATOM    269  CB  ASN L  37      23.670  32.274  44.100  1.00 17.35           C  
ATOM    270  CG  ASN L  37      24.276  33.614  44.487  1.00 18.56           C  
ATOM    271  OD1 ASN L  37      24.605  34.429  43.627  1.00 18.33           O  
ATOM    272  ND2 ASN L  37      24.426  33.854  45.816  1.00 18.74           N  
ATOM    273  C   ASN L  37      21.776  31.252  42.968  1.00 15.99           C  
ATOM    274  O   ASN L  37      21.580  30.243  43.645  1.00 15.87           O  
ATOM    275  N   TYR L  38      21.611  31.274  41.637  1.00 15.56           N  
ATOM    276  CA  TYR L  38      21.129  30.118  40.962  1.00 15.66           C  
ATOM    277  CB  TYR L  38      20.412  30.519  39.664  1.00 17.37           C  
ATOM    278  CG  TYR L  38      19.086  31.102  40.020  1.00 17.56           C  
ATOM    279  CD1 TYR L  38      18.975  32.353  40.590  1.00 21.58           C  
ATOM    280  CD2 TYR L  38      17.939  30.386  39.763  1.00 20.85           C  
ATOM    281  CE1 TYR L  38      17.740  32.876  40.904  1.00 21.61           C  
ATOM    282  CE2 TYR L  38      16.704  30.900  40.073  1.00 21.77           C  
ATOM    283  CZ  TYR L  38      16.603  32.144  40.643  1.00 27.63           C  
ATOM    284  OH  TYR L  38      15.331  32.665  40.957  1.00 22.37           O  
ATOM    285  C   TYR L  38      22.329  29.285  40.609  1.00 15.26           C  
ATOM    286  O   TYR L  38      22.752  29.262  39.453  1.00 14.32           O  
ATOM    287  N   LEU L  39      22.901  28.567  41.610  1.00 21.65           N  
ATOM    288  CA  LEU L  39      24.025  27.726  41.342  1.00 21.66           C  
ATOM    289  CB  LEU L  39      25.355  28.327  41.830  1.00 20.86           C  
ATOM    290  CG  LEU L  39      26.561  27.415  41.560  1.00 25.06           C  
ATOM    291  CD1 LEU L  39      26.753  27.179  40.061  1.00 16.89           C  
ATOM    292  CD2 LEU L  39      27.827  27.951  42.228  1.00 21.54           C  
ATOM    293  C   LEU L  39      23.830  26.439  42.073  1.00 21.93           C  
ATOM    294  O   LEU L  39      23.437  26.426  43.241  1.00 21.66           O  
ATOM    295  N   THR L  40      24.130  25.314  41.396  1.00 21.76           N  
ATOM    296  CA  THR L  40      23.911  24.031  41.994  1.00 20.59           C  
ATOM    297  CB  THR L  40      22.775  23.308  41.354  1.00 20.14           C  
ATOM    298  OG1 THR L  40      22.551  22.086  42.032  1.00  0.00           O  
ATOM    299  CG2 THR L  40      23.111  23.053  39.877  1.00  0.00           C  
ATOM    300  C   THR L  40      25.150  23.198  41.824  1.00 20.17           C  
ATOM    301  O   THR L  40      25.961  23.439  40.933  1.00 19.54           O  
ATOM    302  N   TRP L  41      25.329  22.196  42.712  1.00 20.45           N  
ATOM    303  CA  TRP L  41      26.458  21.309  42.641  1.00 19.91           C  
ATOM    304  CB  TRP L  41      27.336  21.351  43.903  1.00 19.34           C  
ATOM    305  CG  TRP L  41      28.106  22.636  44.036  1.00 18.67           C  
ATOM    306  CD2 TRP L  41      29.358  22.862  43.380  1.00 16.87           C  
ATOM    307  CD1 TRP L  41      27.803  23.784  44.708  1.00 16.57           C  
ATOM    308  NE1 TRP L  41      28.791  24.719  44.502  1.00 21.38           N  
ATOM    309  CE2 TRP L  41      29.756  24.162  43.686  1.00 21.24           C  
ATOM    310  CE3 TRP L  41      30.113  22.051  42.582  1.00 18.23           C  
ATOM    311  CZ2 TRP L  41      30.921  24.675  43.194  1.00 25.41           C  
ATOM    312  CZ3 TRP L  41      31.290  22.569  42.089  1.00 20.80           C  
ATOM    313  CH2 TRP L  41      31.684  23.856  42.390  1.00 20.29           C  
ATOM    314  C   TRP L  41      25.946  19.910  42.521  1.00 20.46           C  
ATOM    315  O   TRP L  41      24.964  19.541  43.165  1.00 21.30           O  
ATOM    316  N   TYR L  42      26.616  19.094  41.678  1.00 21.30           N  
ATOM    317  CA  TYR L  42      26.215  17.730  41.473  1.00 20.85           C  
ATOM    318  CB  TYR L  42      25.675  17.442  40.053  1.00 19.60           C  
ATOM    319  CG  TYR L  42      24.438  18.237  39.771  1.00 21.03           C  
ATOM    320  CD1 TYR L  42      24.523  19.491  39.210  1.00 21.79           C  
ATOM    321  CD2 TYR L  42      23.189  17.733  40.057  1.00 20.50           C  
ATOM    322  CE1 TYR L  42      23.388  20.225  38.938  1.00 19.72           C  
ATOM    323  CE2 TYR L  42      22.052  18.462  39.788  1.00 20.44           C  
ATOM    324  CZ  TYR L  42      22.146  19.712  39.226  1.00 20.55           C  
ATOM    325  OH  TYR L  42      20.980  20.458  38.948  1.00 24.49           O  
ATOM    326  C   TYR L  42      27.421  16.854  41.637  1.00 20.60           C  
ATOM    327  O   TYR L  42      28.552  17.267  41.379  1.00 21.55           O  
ATOM    328  N   GLN L  43      27.187  15.609  42.098  1.00 19.76           N  
ATOM    329  CA  GLN L  43      28.228  14.631  42.258  1.00 20.85           C  
ATOM    330  CB  GLN L  43      28.229  14.018  43.667  1.00 20.67           C  
ATOM    331  CG  GLN L  43      29.300  12.954  43.899  1.00 22.30           C  
ATOM    332  CD  GLN L  43      29.072  12.402  45.300  1.00 29.27           C  
ATOM    333  OE1 GLN L  43      27.960  12.450  45.824  1.00 24.82           O  
ATOM    334  NE2 GLN L  43      30.147  11.857  45.930  1.00 20.18           N  
ATOM    335  C   GLN L  43      27.923  13.513  41.306  1.00 21.12           C  
ATOM    336  O   GLN L  43      26.778  13.071  41.219  1.00 21.55           O  
ATOM    337  N   GLN L  44      28.936  13.035  40.550  1.00 20.70           N  
ATOM    338  CA  GLN L  44      28.682  11.944  39.648  1.00 21.62           C  
ATOM    339  CB  GLN L  44      28.769  12.307  38.153  1.00 19.73           C  
ATOM    340  CG  GLN L  44      28.466  11.112  37.241  1.00 24.63           C  
ATOM    341  CD  GLN L  44      28.651  11.521  35.783  1.00 20.19           C  
ATOM    342  OE1 GLN L  44      29.104  12.622  35.478  1.00 27.17           O  
ATOM    343  NE2 GLN L  44      28.306  10.596  34.849  1.00 29.54           N  
ATOM    344  C   GLN L  44      29.696  10.865  39.866  1.00 22.83           C  
ATOM    345  O   GLN L  44      30.900  11.090  39.749  1.00 22.27           O  
ATOM    346  N   LYS L  45      29.210   9.646  40.170  1.00 23.97           N  
ATOM    347  CA  LYS L  45      30.057   8.505  40.360  1.00 25.67           C  
ATOM    348  CB  LYS L  45      29.639   7.652  41.577  1.00 25.21           C  
ATOM    349  CG  LYS L  45      29.803   8.400  42.905  1.00 28.16           C  
ATOM    350  CD  LYS L  45      29.072   7.769  44.094  1.00 27.54           C  
ATOM    351  CE  LYS L  45      29.339   8.504  45.412  1.00 32.42           C  
ATOM    352  NZ  LYS L  45      28.764   7.753  46.549  1.00 38.90           N1+
ATOM    353  C   LYS L  45      29.929   7.681  39.116  1.00 28.60           C  
ATOM    354  O   LYS L  45      28.904   7.711  38.432  1.00 29.37           O  
ATOM    355  N   PRO L  46      30.952   6.945  38.805  1.00 30.99           N  
ATOM    356  CA  PRO L  46      31.012   6.186  37.586  1.00 31.28           C  
ATOM    357  CD  PRO L  46      31.812   6.393  39.837  1.00 31.49           C  
ATOM    358  CB  PRO L  46      32.264   5.324  37.713  1.00 32.25           C  
ATOM    359  CG  PRO L  46      32.376   5.100  39.232  1.00 32.27           C  
ATOM    360  C   PRO L  46      29.803   5.329  37.381  1.00 31.54           C  
ATOM    361  O   PRO L  46      29.392   4.628  38.305  1.00 31.66           O  
ATOM    362  N   GLY L  47      29.235   5.373  36.160  1.00 32.61           N  
ATOM    363  CA  GLY L  47      28.146   4.518  35.784  1.00 32.93           C  
ATOM    364  C   GLY L  47      26.864   5.003  36.377  1.00 33.30           C  
ATOM    365  O   GLY L  47      25.858   4.296  36.314  1.00 34.07           O  
ATOM    366  N   GLN L  48      26.838   6.214  36.967  1.00 30.80           N  
ATOM    367  CA  GLN L  48      25.598   6.629  37.559  1.00 29.07           C  
ATOM    368  CB  GLN L  48      25.609   6.659  39.094  1.00 29.06           C  
ATOM    369  CG  GLN L  48      25.714   5.278  39.741  1.00 35.04           C  
ATOM    370  CD  GLN L  48      25.491   5.470  41.234  1.00 52.75           C  
ATOM    371  OE1 GLN L  48      26.433   5.651  42.003  1.00 31.97           O  
ATOM    372  NE2 GLN L  48      24.199   5.452  41.655  1.00 70.93           N  
ATOM    373  C   GLN L  48      25.259   8.016  37.103  1.00 27.60           C  
ATOM    374  O   GLN L  48      26.080   8.725  36.533  1.00 26.10           O  
ATOM    375  N   PRO L  49      24.022   8.390  37.329  1.00 26.19           N  
ATOM    376  CA  PRO L  49      23.572   9.720  37.006  1.00 25.63           C  
ATOM    377  CD  PRO L  49      22.930   7.434  37.303  1.00 21.04           C  
ATOM    378  CB  PRO L  49      22.050   9.646  36.900  1.00 27.29           C  
ATOM    379  CG  PRO L  49      21.679   8.295  37.531  1.00 16.70           C  
ATOM    380  C   PRO L  49      24.056  10.691  38.039  1.00 24.77           C  
ATOM    381  O   PRO L  49      24.420  10.263  39.134  1.00 23.42           O  
ATOM    382  N   PRO L  50      24.067  11.959  37.713  1.00 24.35           N  
ATOM    383  CA  PRO L  50      24.502  12.959  38.649  1.00 23.12           C  
ATOM    384  CD  PRO L  50      24.276  12.373  36.332  1.00 24.71           C  
ATOM    385  CB  PRO L  50      24.645  14.244  37.839  1.00 22.52           C  
ATOM    386  CG  PRO L  50      24.965  13.744  36.416  1.00 21.87           C  
ATOM    387  C   PRO L  50      23.553  13.066  39.802  1.00 23.27           C  
ATOM    388  O   PRO L  50      22.364  12.789  39.642  1.00 23.97           O  
ATOM    389  N   LYS L  51      24.078  13.451  40.981  1.00 22.32           N  
ATOM    390  CA  LYS L  51      23.313  13.584  42.188  1.00 22.20           C  
ATOM    391  CB  LYS L  51      23.927  12.777  43.350  1.00 22.02           C  
ATOM    392  CG  LYS L  51      23.243  12.956  44.710  1.00 24.74           C  
ATOM    393  CD  LYS L  51      23.861  12.083  45.808  1.00 31.86           C  
ATOM    394  CE  LYS L  51      23.376  12.411  47.224  1.00 29.87           C  
ATOM    395  NZ  LYS L  51      24.061  11.540  48.204  1.00 32.73           N1+
ATOM    396  C   LYS L  51      23.379  15.023  42.597  1.00 21.79           C  
ATOM    397  O   LYS L  51      24.432  15.649  42.528  1.00 21.08           O  
ATOM    398  N   LEU L  52      22.243  15.574  43.064  1.00 20.97           N  
ATOM    399  CA  LEU L  52      22.142  16.956  43.451  1.00 20.13           C  
ATOM    400  CB  LEU L  52      20.676  17.432  43.400  1.00 20.34           C  
ATOM    401  CG  LEU L  52      20.450  18.895  43.818  1.00 24.76           C  
ATOM    402  CD1 LEU L  52      21.167  19.837  42.854  1.00 14.49           C  
ATOM    403  CD2 LEU L  52      18.955  19.233  43.958  1.00 17.46           C  
ATOM    404  C   LEU L  52      22.587  17.120  44.871  1.00 21.32           C  
ATOM    405  O   LEU L  52      21.916  16.631  45.777  1.00 22.44           O  
ATOM    406  N   LEU L  53      23.793  17.704  45.081  1.00 20.45           N  
ATOM    407  CA  LEU L  53      24.330  18.006  46.388  1.00 20.88           C  
ATOM    408  CB  LEU L  53      25.865  18.110  46.380  1.00 20.77           C  
ATOM    409  CG  LEU L  53      26.553  16.763  46.104  1.00 21.38           C  
ATOM    410  CD1 LEU L  53      28.080  16.910  46.105  1.00 30.21           C  
ATOM    411  CD2 LEU L  53      26.065  15.675  47.076  1.00 22.41           C  
ATOM    412  C   LEU L  53      23.824  19.282  46.996  1.00 21.64           C  
ATOM    413  O   LEU L  53      23.344  19.293  48.129  1.00 22.38           O  
ATOM    414  N   ILE L  54      23.934  20.405  46.251  1.00 20.13           N  
ATOM    415  CA  ILE L  54      23.596  21.679  46.813  1.00 19.82           C  
ATOM    416  CB  ILE L  54      24.789  22.393  47.378  1.00 20.91           C  
ATOM    417  CG1 ILE L  54      25.312  21.604  48.591  1.00 21.36           C  
ATOM    418  CG2 ILE L  54      24.385  23.839  47.702  1.00 20.93           C  
ATOM    419  CD1 ILE L  54      26.694  22.029  49.074  1.00 19.29           C  
ATOM    420  C   ILE L  54      22.949  22.525  45.775  1.00 21.37           C  
ATOM    421  O   ILE L  54      23.253  22.419  44.587  1.00 22.04           O  
ATOM    422  N   TYR L  55      22.001  23.368  46.231  1.00 21.82           N  
ATOM    423  CA  TYR L  55      21.302  24.276  45.373  1.00 21.89           C  
ATOM    424  CB  TYR L  55      19.881  23.805  44.996  1.00 21.04           C  
ATOM    425  CG  TYR L  55      19.064  23.613  46.226  1.00 23.10           C  
ATOM    426  CD1 TYR L  55      18.368  24.659  46.780  1.00 32.98           C  
ATOM    427  CD2 TYR L  55      18.984  22.381  46.829  1.00 28.93           C  
ATOM    428  CE1 TYR L  55      17.608  24.482  47.912  1.00 30.75           C  
ATOM    429  CE2 TYR L  55      18.228  22.194  47.961  1.00 26.47           C  
ATOM    430  CZ  TYR L  55      17.538  23.246  48.507  1.00 26.25           C  
ATOM    431  OH  TYR L  55      16.764  23.044  49.669  1.00 27.01           O  
ATOM    432  C   TYR L  55      21.269  25.605  46.072  1.00 22.71           C  
ATOM    433  O   TYR L  55      21.500  25.682  47.278  1.00 23.04           O  
ATOM    434  N   TRP L  56      20.957  26.689  45.316  1.00 12.94           N  
ATOM    435  CA  TRP L  56      20.889  28.035  45.830  1.00 14.01           C  
ATOM    436  CB  TRP L  56      19.844  28.268  46.941  1.00 16.23           C  
ATOM    437  CG  TRP L  56      18.401  28.151  46.504  1.00 20.74           C  
ATOM    438  CD2 TRP L  56      17.851  28.803  45.350  1.00 23.30           C  
ATOM    439  CD1 TRP L  56      17.388  27.419  47.048  1.00 24.37           C  
ATOM    440  NE1 TRP L  56      16.240  27.575  46.310  1.00 25.17           N  
ATOM    441  CE2 TRP L  56      16.512  28.424  45.257  1.00 26.59           C  
ATOM    442  CE3 TRP L  56      18.417  29.645  44.433  1.00 23.37           C  
ATOM    443  CZ2 TRP L  56      15.715  28.881  44.248  1.00 31.12           C  
ATOM    444  CZ3 TRP L  56      17.609  30.110  43.419  1.00 25.39           C  
ATOM    445  CH2 TRP L  56      16.285  29.735  43.328  1.00 35.16           C  
ATOM    446  C   TRP L  56      22.235  28.374  46.378  1.00 14.40           C  
ATOM    447  O   TRP L  56      22.380  29.218  47.260  1.00 15.64           O  
ATOM    448  N   ALA L  57      23.250  27.675  45.849  1.00 14.05           N  
ATOM    449  CA  ALA L  57      24.641  27.866  46.131  1.00 14.66           C  
ATOM    450  CB  ALA L  57      25.084  29.331  45.973  1.00 14.56           C  
ATOM    451  C   ALA L  57      25.027  27.410  47.512  1.00 14.28           C  
ATOM    452  O   ALA L  57      26.179  27.034  47.716  1.00 13.37           O  
ATOM    453  N   SER L  58      24.096  27.332  48.489  1.00 14.66           N  
ATOM    454  CA  SER L  58      24.611  27.011  49.797  1.00 15.65           C  
ATOM    455  CB  SER L  58      24.790  28.267  50.663  1.00 16.68           C  
ATOM    456  OG  SER L  58      25.304  27.907  51.933  1.00 22.71           O  
ATOM    457  C   SER L  58      23.703  26.096  50.550  1.00 16.01           C  
ATOM    458  O   SER L  58      24.010  25.668  51.662  1.00 16.09           O  
ATOM    459  N   THR L  59      22.564  25.725  49.966  1.00 23.68           N  
ATOM    460  CA  THR L  59      21.706  24.878  50.746  1.00 24.02           C  
ATOM    461  CB  THR L  59      20.248  25.239  50.698  1.00 24.37           C  
ATOM    462  OG1 THR L  59      19.821  25.356  49.354  1.00 20.78           O  
ATOM    463  CG2 THR L  59      20.004  26.547  51.464  1.00 20.85           C  
ATOM    464  C   THR L  59      21.865  23.450  50.336  1.00 25.13           C  
ATOM    465  O   THR L  59      21.873  23.105  49.155  1.00 25.70           O  
ATOM    466  N   ARG L  60      22.015  22.571  51.347  1.00 25.61           N  
ATOM    467  CA  ARG L  60      22.243  21.180  51.091  1.00 26.40           C  
ATOM    468  CB  ARG L  60      22.958  20.454  52.239  1.00 27.27           C  
ATOM    469  CG  ARG L  60      22.205  20.533  53.561  1.00 29.31           C  
ATOM    470  CD  ARG L  60      23.011  19.995  54.741  1.00 26.04           C  
ATOM    471  NE  ARG L  60      22.248  20.323  55.975  1.00 38.22           N  
ATOM    472  CZ  ARG L  60      22.492  21.498  56.625  1.00 56.95           C  
ATOM    473  NH1 ARG L  60      23.417  22.369  56.125  1.00 38.95           N1+
ATOM    474  NH2 ARG L  60      21.834  21.781  57.787  1.00 43.64           N  
ATOM    475  C   ARG L  60      20.952  20.486  50.805  1.00 27.17           C  
ATOM    476  O   ARG L  60      19.927  20.738  51.435  1.00 27.46           O  
ATOM    477  N   GLU L  61      20.999  19.570  49.818  1.00 26.98           N  
ATOM    478  CA  GLU L  61      19.859  18.805  49.407  1.00 26.89           C  
ATOM    479  CB  GLU L  61      20.036  18.099  48.046  1.00 25.83           C  
ATOM    480  CG  GLU L  61      18.875  17.174  47.661  1.00 23.15           C  
ATOM    481  CD  GLU L  61      17.657  18.007  47.290  1.00 26.40           C  
ATOM    482  OE1 GLU L  61      17.131  18.744  48.170  1.00 28.32           O  
ATOM    483  OE2 GLU L  61      17.229  17.909  46.111  1.00 32.58           O1-
ATOM    484  C   GLU L  61      19.610  17.751  50.438  1.00 28.80           C  
ATOM    485  O   GLU L  61      20.477  17.427  51.247  1.00 27.66           O  
ATOM    486  N   SER L  62      18.386  17.193  50.448  1.00 30.47           N  
ATOM    487  CA  SER L  62      18.046  16.204  51.429  1.00 32.29           C  
ATOM    488  CB  SER L  62      16.588  15.722  51.347  1.00 33.15           C  
ATOM    489  OG  SER L  62      15.701  16.798  51.606  1.00 27.66           O  
ATOM    490  C   SER L  62      18.899  14.993  51.229  1.00 32.65           C  
ATOM    491  O   SER L  62      19.181  14.580  50.105  1.00 32.46           O  
ATOM    492  N   GLY L  63      19.337  14.401  52.360  1.00 33.18           N  
ATOM    493  CA  GLY L  63      20.064  13.166  52.356  1.00 33.02           C  
ATOM    494  C   GLY L  63      21.530  13.416  52.187  1.00 33.43           C  
ATOM    495  O   GLY L  63      22.320  12.474  52.245  1.00 34.28           O  
ATOM    496  N   VAL L  64      21.936  14.685  51.983  1.00 31.31           N  
ATOM    497  CA  VAL L  64      23.328  14.989  51.768  1.00 29.51           C  
ATOM    498  CB  VAL L  64      23.522  16.294  51.046  1.00 29.22           C  
ATOM    499  CG1 VAL L  64      25.022  16.626  50.969  1.00 26.40           C  
ATOM    500  CG2 VAL L  64      22.836  16.196  49.675  1.00 26.52           C  
ATOM    501  C   VAL L  64      24.021  15.108  53.095  1.00 29.79           C  
ATOM    502  O   VAL L  64      23.522  15.753  54.012  1.00 28.94           O  
ATOM    503  N   PRO L  65      25.183  14.508  53.199  1.00 30.20           N  
ATOM    504  CA  PRO L  65      25.919  14.562  54.436  1.00 29.88           C  
ATOM    505  CD  PRO L  65      25.432  13.269  52.484  1.00 31.15           C  
ATOM    506  CB  PRO L  65      26.999  13.491  54.326  1.00 30.40           C  
ATOM    507  CG  PRO L  65      26.377  12.449  53.378  1.00 28.89           C  
ATOM    508  C   PRO L  65      26.434  15.939  54.709  1.00 29.82           C  
ATOM    509  O   PRO L  65      26.693  16.685  53.768  1.00 29.64           O  
ATOM    510  N   ASP L  66      26.621  16.259  56.002  1.00 29.92           N  
ATOM    511  CA  ASP L  66      26.974  17.557  56.500  0.90 29.53           C  
ATOM    512  CB  ASP L  66      27.023  17.610  58.036  0.90 30.25           C  
ATOM    513  CG  ASP L  66      27.018  19.073  58.450  0.75 22.58           C  
ATOM    514  OD1 ASP L  66      26.699  19.928  57.583  0.75 31.63           O  
ATOM    515  OD2 ASP L  66      27.334  19.359  59.638  0.75 30.00           O1-
ATOM    516  C   ASP L  66      28.319  17.973  56.002  1.00 29.25           C  
ATOM    517  O   ASP L  66      28.596  19.164  55.888  1.00 29.14           O  
ATOM    518  N   ARG L  67      29.193  17.005  55.687  1.00 28.27           N  
ATOM    519  CA  ARG L  67      30.533  17.330  55.291  1.00 27.72           C  
ATOM    520  CB  ARG L  67      31.440  16.105  55.061  1.00 27.96           C  
ATOM    521  CG  ARG L  67      30.974  15.124  53.988  1.00 25.77           C  
ATOM    522  CD  ARG L  67      31.946  13.956  53.802  1.00 28.50           C  
ATOM    523  NE  ARG L  67      31.298  12.977  52.890  1.00 21.10           N  
ATOM    524  CZ  ARG L  67      30.423  12.062  53.405  1.00 39.14           C  
ATOM    525  NH1 ARG L  67      30.194  12.030  54.750  1.00 27.12           N1+
ATOM    526  NH2 ARG L  67      29.768  11.197  52.583  1.00 23.79           N  
ATOM    527  C   ARG L  67      30.518  18.177  54.052  1.00 28.15           C  
ATOM    528  O   ARG L  67      31.463  18.934  53.820  1.00 28.61           O  
ATOM    529  N   PHE L  68      29.474  18.047  53.204  1.00 26.28           N  
ATOM    530  CA  PHE L  68      29.414  18.815  51.988  1.00 25.53           C  
ATOM    531  CB  PHE L  68      28.533  18.161  50.912  1.00 25.70           C  
ATOM    532  CG  PHE L  68      29.100  16.817  50.618  1.00 27.14           C  
ATOM    533  CD1 PHE L  68      30.091  16.644  49.692  1.00 29.07           C  
ATOM    534  CD2 PHE L  68      28.636  15.712  51.285  1.00 27.04           C  
ATOM    535  CE1 PHE L  68      30.590  15.387  49.443  1.00 33.43           C  
ATOM    536  CE2 PHE L  68      29.137  14.459  51.033  1.00 29.60           C  
ATOM    537  CZ  PHE L  68      30.126  14.284  50.104  1.00 28.73           C  
ATOM    538  C   PHE L  68      28.820  20.165  52.268  1.00 25.84           C  
ATOM    539  O   PHE L  68      27.824  20.286  52.980  1.00 25.80           O  
ATOM    540  N   SER L  69      29.431  21.233  51.707  1.00 24.73           N  
ATOM    541  CA  SER L  69      28.920  22.560  51.912  1.00 25.89           C  
ATOM    542  CB  SER L  69      29.557  23.266  53.116  1.00 27.09           C  
ATOM    543  OG  SER L  69      30.953  23.421  52.903  1.00 28.09           O  
ATOM    544  C   SER L  69      29.227  23.386  50.698  1.00 26.54           C  
ATOM    545  O   SER L  69      30.169  23.105  49.958  1.00 26.50           O  
ATOM    546  N   GLY L  70      28.422  24.446  50.472  1.00 26.49           N  
ATOM    547  CA  GLY L  70      28.627  25.305  49.341  1.00 27.32           C  
ATOM    548  C   GLY L  70      28.547  26.719  49.821  1.00 27.98           C  
ATOM    549  O   GLY L  70      27.871  27.018  50.805  1.00 27.66           O  
ATOM    550  N   SER L  71      29.258  27.631  49.131  1.00 27.71           N  
ATOM    551  CA  SER L  71      29.211  29.012  49.508  1.00 28.32           C  
ATOM    552  CB  SER L  71      30.175  29.375  50.650  1.00 29.07           C  
ATOM    553  OG  SER L  71      31.517  29.167  50.239  1.00 31.53           O  
ATOM    554  C   SER L  71      29.559  29.842  48.313  1.00 27.44           C  
ATOM    555  O   SER L  71      29.886  29.313  47.248  1.00 27.73           O  
ATOM    556  N   GLY L  72      29.488  31.180  48.454  1.00 26.80           N  
ATOM    557  CA  GLY L  72      29.831  32.034  47.349  1.00 27.44           C  
ATOM    558  C   GLY L  72      28.614  32.749  46.851  1.00 28.31           C  
ATOM    559  O   GLY L  72      27.477  32.363  47.119  1.00 27.87           O  
ATOM    560  N   SER L  73      28.849  33.856  46.118  1.00 28.81           N  
ATOM    561  CA  SER L  73      27.779  34.640  45.577  1.00 30.05           C  
ATOM    562  CB  SER L  73      27.306  35.730  46.558  1.00 29.21           C  
ATOM    563  OG  SER L  73      26.247  36.491  45.996  1.00 34.60           O  
ATOM    564  C   SER L  73      28.325  35.315  44.365  1.00 30.94           C  
ATOM    565  O   SER L  73      29.539  35.387  44.181  1.00 31.78           O  
ATOM    566  N   GLY L  74      27.437  35.826  43.494  1.00 30.16           N  
ATOM    567  CA  GLY L  74      27.902  36.520  42.333  1.00 29.88           C  
ATOM    568  C   GLY L  74      28.519  35.546  41.378  1.00 29.97           C  
ATOM    569  O   GLY L  74      27.847  34.651  40.870  1.00 30.10           O  
ATOM    570  N   THR L  75      29.779  35.827  40.985  1.00 28.85           N  
ATOM    571  CA  THR L  75      30.545  35.037  40.059  1.00 28.86           C  
ATOM    572  CB  THR L  75      31.519  35.864  39.277  1.00 30.34           C  
ATOM    573  OG1 THR L  75      32.437  36.501  40.152  1.00 29.58           O  
ATOM    574  CG2 THR L  75      30.735  36.914  38.470  1.00 27.83           C  
ATOM    575  C   THR L  75      31.296  33.868  40.640  1.00 29.48           C  
ATOM    576  O   THR L  75      31.474  32.867  39.948  1.00 30.21           O  
ATOM    577  N   ASP L  76      31.811  33.950  41.886  1.00 29.08           N  
ATOM    578  CA  ASP L  76      32.647  32.861  42.319  1.00 30.45           C  
ATOM    579  CB  ASP L  76      34.073  33.286  42.719  1.00 31.55           C  
ATOM    580  CG  ASP L  76      33.991  34.307  43.836  1.00 39.56           C  
ATOM    581  OD1 ASP L  76      32.851  34.741  44.158  1.00 45.10           O  
ATOM    582  OD2 ASP L  76      35.065  34.675  44.378  1.00 58.02           O1-
ATOM    583  C   ASP L  76      32.016  32.051  43.408  1.00 29.58           C  
ATOM    584  O   ASP L  76      31.505  32.582  44.393  1.00 29.42           O  
ATOM    585  N   PHE L  77      32.054  30.707  43.238  1.00 27.74           N  
ATOM    586  CA  PHE L  77      31.419  29.823  44.172  1.00 26.75           C  
ATOM    587  CB  PHE L  77      30.118  29.207  43.627  1.00 25.32           C  
ATOM    588  CG  PHE L  77      29.139  30.314  43.404  1.00 24.96           C  
ATOM    589  CD1 PHE L  77      29.140  31.026  42.226  1.00 22.21           C  
ATOM    590  CD2 PHE L  77      28.208  30.629  44.366  1.00 18.28           C  
ATOM    591  CE1 PHE L  77      28.238  32.042  42.016  1.00 20.60           C  
ATOM    592  CE2 PHE L  77      27.303  31.645  44.164  1.00 24.40           C  
ATOM    593  CZ  PHE L  77      27.316  32.353  42.986  1.00 22.12           C  
ATOM    594  C   PHE L  77      32.356  28.694  44.486  1.00 26.40           C  
ATOM    595  O   PHE L  77      33.253  28.389  43.703  1.00 26.69           O  
ATOM    596  N   THR L  78      32.176  28.059  45.667  1.00 25.85           N  
ATOM    597  CA  THR L  78      33.020  26.964  46.042  1.00 25.86           C  
ATOM    598  CB  THR L  78      34.084  27.331  47.038  1.00 26.61           C  
ATOM    599  OG1 THR L  78      33.492  27.939  48.175  1.00 28.36           O  
ATOM    600  CG2 THR L  78      35.112  28.273  46.393  1.00 25.31           C  
ATOM    601  C   THR L  78      32.201  25.879  46.668  1.00 25.87           C  
ATOM    602  O   THR L  78      31.195  26.125  47.332  1.00 26.29           O  
ATOM    603  N   LEU L  79      32.632  24.622  46.433  1.00 24.26           N  
ATOM    604  CA  LEU L  79      32.053  23.462  47.048  1.00 24.29           C  
ATOM    605  CB  LEU L  79      31.697  22.345  46.049  1.00 24.01           C  
ATOM    606  CG  LEU L  79      31.087  21.080  46.690  1.00 24.14           C  
ATOM    607  CD1 LEU L  79      29.743  21.380  47.372  1.00 18.67           C  
ATOM    608  CD2 LEU L  79      31.001  19.930  45.673  1.00 23.81           C  
ATOM    609  C   LEU L  79      33.117  22.925  47.945  1.00 25.33           C  
ATOM    610  O   LEU L  79      34.265  22.779  47.531  1.00 25.57           O  
ATOM    611  N   THR L  80      32.766  22.631  49.213  1.00 24.67           N  
ATOM    612  CA  THR L  80      33.765  22.144  50.123  1.00 24.72           C  
ATOM    613  CB  THR L  80      33.982  23.039  51.310  1.00 24.85           C  
ATOM    614  OG1 THR L  80      34.377  24.336  50.891  1.00 25.29           O  
ATOM    615  CG2 THR L  80      35.076  22.418  52.194  1.00 25.06           C  
ATOM    616  C   THR L  80      33.349  20.811  50.669  1.00 25.88           C  
ATOM    617  O   THR L  80      32.188  20.586  51.010  1.00 25.44           O  
ATOM    618  N   ILE L  81      34.324  19.882  50.735  1.00 25.50           N  
ATOM    619  CA  ILE L  81      34.145  18.591  51.333  1.00 26.14           C  
ATOM    620  CB  ILE L  81      34.748  17.480  50.508  1.00 25.65           C  
ATOM    621  CG1 ILE L  81      34.307  17.507  49.031  1.00 26.24           C  
ATOM    622  CG2 ILE L  81      34.404  16.157  51.214  1.00 25.01           C  
ATOM    623  CD1 ILE L  81      32.860  17.121  48.770  1.00 20.28           C  
ATOM    624  C   ILE L  81      35.019  18.697  52.554  1.00 27.34           C  
ATOM    625  O   ILE L  81      36.245  18.698  52.442  1.00 27.75           O  
ATOM    626  N   SER L  82      34.413  18.794  53.754  1.00 28.54           N  
ATOM    627  CA  SER L  82      35.157  19.055  54.958  1.00 30.62           C  
ATOM    628  CB  SER L  82      34.243  19.189  56.190  1.00 30.28           C  
ATOM    629  OG  SER L  82      33.530  17.980  56.403  1.00 31.30           O  
ATOM    630  C   SER L  82      36.156  17.970  55.221  1.00 32.71           C  
ATOM    631  O   SER L  82      37.340  18.252  55.400  1.00 34.82           O  
ATOM    632  N   SER L  83      35.711  16.700  55.278  1.00 30.94           N  
ATOM    633  CA  SER L  83      36.649  15.633  55.488  1.00 31.25           C  
ATOM    634  CB  SER L  83      36.489  14.932  56.852  1.00 32.81           C  
ATOM    635  OG  SER L  83      35.203  14.342  56.958  1.00 40.11           O  
ATOM    636  C   SER L  83      36.372  14.627  54.418  1.00 29.98           C  
ATOM    637  O   SER L  83      35.319  13.993  54.409  1.00 29.79           O  
ATOM    638  N   LEU L  84      37.343  14.421  53.511  1.00 28.00           N  
ATOM    639  CA  LEU L  84      37.134  13.584  52.365  1.00 28.72           C  
ATOM    640  CB  LEU L  84      38.308  13.674  51.367  1.00 28.20           C  
ATOM    641  CG  LEU L  84      38.070  12.956  50.029  1.00 30.67           C  
ATOM    642  CD1 LEU L  84      36.931  13.624  49.239  1.00 26.01           C  
ATOM    643  CD2 LEU L  84      39.373  12.846  49.220  1.00 26.50           C  
ATOM    644  C   LEU L  84      36.988  12.155  52.791  1.00 30.06           C  
ATOM    645  O   LEU L  84      37.738  11.665  53.631  1.00 30.35           O  
ATOM    646  N   GLN L  85      35.994  11.452  52.200  1.00 29.91           N  
ATOM    647  CA  GLN L  85      35.753  10.066  52.493  1.00 29.96           C  
ATOM    648  CB  GLN L  85      34.286   9.761  52.856  1.00 30.07           C  
ATOM    649  CG  GLN L  85      33.748  10.593  54.021  1.00 37.85           C  
ATOM    650  CD  GLN L  85      34.658  10.414  55.225  1.00 38.93           C  
ATOM    651  OE1 GLN L  85      34.978   9.297  55.627  1.00 43.41           O  
ATOM    652  NE2 GLN L  85      35.096  11.555  55.821  1.00 34.64           N  
ATOM    653  C   GLN L  85      36.056   9.311  51.232  1.00 30.42           C  
ATOM    654  O   GLN L  85      36.112   9.892  50.151  1.00 29.62           O  
ATOM    655  N   ALA L  86      36.256   7.982  51.340  1.00 31.89           N  
ATOM    656  CA  ALA L  86      36.612   7.160  50.212  1.00 30.46           C  
ATOM    657  CB  ALA L  86      36.778   5.675  50.588  1.00 31.38           C  
ATOM    658  C   ALA L  86      35.522   7.223  49.183  1.00 29.98           C  
ATOM    659  O   ALA L  86      35.785   7.243  47.982  1.00 30.34           O  
ATOM    660  N   GLU L  87      34.264   7.259  49.654  1.00 28.96           N  
ATOM    661  CA  GLU L  87      33.063   7.256  48.868  1.00 28.97           C  
ATOM    662  CB  GLU L  87      31.811   7.108  49.758  1.00 29.72           C  
ATOM    663  CG  GLU L  87      31.702   8.165  50.860  1.00 35.37           C  
ATOM    664  CD  GLU L  87      30.771   7.626  51.935  1.00 63.35           C  
ATOM    665  OE1 GLU L  87      30.359   6.440  51.819  1.00 51.01           O  
ATOM    666  OE2 GLU L  87      30.472   8.383  52.897  1.00 46.05           O1-
ATOM    667  C   GLU L  87      32.958   8.504  48.043  1.00 29.13           C  
ATOM    668  O   GLU L  87      32.259   8.526  47.031  1.00 30.55           O  
ATOM    669  N   ASP L  88      33.618   9.588  48.484  1.00 27.87           N  
ATOM    670  CA  ASP L  88      33.563  10.893  47.882  1.00 27.24           C  
ATOM    671  CB  ASP L  88      34.174  11.973  48.787  1.00 26.72           C  
ATOM    672  CG  ASP L  88      33.256  12.078  49.996  1.00 30.91           C  
ATOM    673  OD1 ASP L  88      32.091  11.612  49.883  1.00 27.71           O  
ATOM    674  OD2 ASP L  88      33.704  12.606  51.049  1.00 26.37           O1-
ATOM    675  C   ASP L  88      34.221  10.947  46.534  1.00 27.10           C  
ATOM    676  O   ASP L  88      33.997  11.896  45.785  1.00 27.79           O  
ATOM    677  N   VAL L  89      35.101   9.989  46.191  1.00 25.03           N  
ATOM    678  CA  VAL L  89      35.743  10.097  44.910  1.00 25.00           C  
ATOM    679  CB  VAL L  89      36.702   8.980  44.633  1.00 26.65           C  
ATOM    680  CG1 VAL L  89      37.285   9.177  43.227  1.00 19.34           C  
ATOM    681  CG2 VAL L  89      37.756   8.950  45.754  1.00 20.55           C  
ATOM    682  C   VAL L  89      34.694  10.090  43.837  1.00 25.46           C  
ATOM    683  O   VAL L  89      33.873   9.179  43.751  1.00 25.03           O  
ATOM    684  N   ALA L  90      34.712  11.133  42.979  1.00 24.70           N  
ATOM    685  CA  ALA L  90      33.751  11.251  41.915  1.00 24.44           C  
ATOM    686  CB  ALA L  90      32.291  11.324  42.406  1.00 24.14           C  
ATOM    687  C   ALA L  90      34.041  12.524  41.177  1.00 24.10           C  
ATOM    688  O   ALA L  90      34.977  13.251  41.509  1.00 25.29           O  
ATOM    689  N   VAL L  91      33.256  12.797  40.113  1.00 22.92           N  
ATOM    690  CA  VAL L  91      33.401  14.019  39.374  1.00 22.25           C  
ATOM    691  CB  VAL L  91      33.163  13.867  37.899  1.00 22.94           C  
ATOM    692  CG1 VAL L  91      33.172  15.267  37.260  1.00 20.52           C  
ATOM    693  CG2 VAL L  91      34.215  12.908  37.317  1.00 22.81           C  
ATOM    694  C   VAL L  91      32.343  14.946  39.894  1.00 22.68           C  
ATOM    695  O   VAL L  91      31.219  14.525  40.155  1.00 23.70           O  
ATOM    696  N   TYR L  92      32.680  16.240  40.075  1.00 21.87           N  
ATOM    697  CA  TYR L  92      31.730  17.184  40.602  1.00 21.46           C  
ATOM    698  CB  TYR L  92      32.222  17.884  41.886  1.00 20.64           C  
ATOM    699  CG  TYR L  92      32.291  16.874  42.983  1.00 21.79           C  
ATOM    700  CD1 TYR L  92      33.378  16.040  43.123  1.00 19.21           C  
ATOM    701  CD2 TYR L  92      31.256  16.765  43.881  1.00 21.61           C  
ATOM    702  CE1 TYR L  92      33.430  15.112  44.139  1.00 21.67           C  
ATOM    703  CE2 TYR L  92      31.304  15.840  44.898  1.00 16.20           C  
ATOM    704  CZ  TYR L  92      32.391  15.011  45.031  1.00 20.74           C  
ATOM    705  OH  TYR L  92      32.439  14.062  46.074  1.00 23.02           O  
ATOM    706  C   TYR L  92      31.488  18.250  39.570  1.00 21.16           C  
ATOM    707  O   TYR L  92      32.424  18.737  38.935  1.00 22.04           O  
ATOM    708  N   TYR L  93      30.203  18.630  39.381  1.00 20.93           N  
ATOM    709  CA  TYR L  93      29.832  19.619  38.404  1.00 20.31           C  
ATOM    710  CB  TYR L  93      28.879  19.118  37.307  1.00 20.34           C  
ATOM    711  CG  TYR L  93      29.558  18.227  36.327  1.00 22.25           C  
ATOM    712  CD1 TYR L  93      30.281  18.765  35.287  1.00 18.38           C  
ATOM    713  CD2 TYR L  93      29.452  16.859  36.430  1.00 18.68           C  
ATOM    714  CE1 TYR L  93      30.897  17.953  34.365  1.00 26.65           C  
ATOM    715  CE2 TYR L  93      30.067  16.040  35.512  1.00 21.04           C  
ATOM    716  CZ  TYR L  93      30.786  16.588  34.476  1.00 20.69           C  
ATOM    717  OH  TYR L  93      31.415  15.749  33.531  1.00 25.99           O  
ATOM    718  C   TYR L  93      29.047  20.720  39.046  1.00 20.11           C  
ATOM    719  O   TYR L  93      28.217  20.491  39.926  1.00 20.97           O  
ATOM    720  N   CYS L  94      29.301  21.967  38.593  1.00 20.78           N  
ATOM    721  CA  CYS L  94      28.519  23.089  39.013  1.00 21.20           C  
ATOM    722  CB  CYS L  94      29.344  24.367  39.331  1.00 21.46           C  
ATOM    723  SG  CYS L  94      30.421  24.946  37.982  1.00 24.39           S  
ATOM    724  C   CYS L  94      27.556  23.369  37.893  1.00 21.98           C  
ATOM    725  O   CYS L  94      27.811  23.038  36.736  1.00 21.81           O  
ATOM    726  N   GLN L  95      26.377  23.930  38.222  1.00 21.31           N  
ATOM    727  CA  GLN L  95      25.406  24.227  37.214  1.00 20.95           C  
ATOM    728  CB  GLN L  95      24.221  23.258  37.150  1.00 20.52           C  
ATOM    729  CG  GLN L  95      23.188  23.714  36.117  1.00 19.34           C  
ATOM    730  CD  GLN L  95      21.830  23.155  36.500  1.00 20.02           C  
ATOM    731  OE1 GLN L  95      21.738  22.096  37.114  1.00 22.59           O  
ATOM    732  NE2 GLN L  95      20.743  23.885  36.129  1.00 24.30           N  
ATOM    733  C   GLN L  95      24.767  25.515  37.589  1.00 21.38           C  
ATOM    734  O   GLN L  95      24.493  25.779  38.759  1.00 23.02           O  
ATOM    735  N   GLN L  96      24.496  26.339  36.568  1.00 20.55           N  
ATOM    736  CA  GLN L  96      23.848  27.598  36.763  1.00 20.00           C  
ATOM    737  CB  GLN L  96      24.649  28.695  36.032  1.00 20.57           C  
ATOM    738  CG  GLN L  96      23.872  29.926  35.585  1.00 18.92           C  
ATOM    739  CD  GLN L  96      23.252  29.563  34.240  1.00 23.09           C  
ATOM    740  OE1 GLN L  96      22.038  29.402  34.130  1.00 25.50           O  
ATOM    741  NE2 GLN L  96      24.101  29.410  33.191  1.00 21.42           N  
ATOM    742  C   GLN L  96      22.483  27.476  36.170  1.00 20.03           C  
ATOM    743  O   GLN L  96      22.342  26.923  35.081  1.00 20.08           O  
ATOM    744  N   TYR L  97      21.544  28.305  36.712  1.00 73.37           N  
ATOM    745  CA  TYR L  97      20.246  28.642  36.152  1.00 75.55           C  
ATOM    746  CB  TYR L  97      18.998  27.951  36.751  1.00 70.27           C  
ATOM    747  CG  TYR L  97      19.335  27.155  37.963  1.00 73.45           C  
ATOM    748  CD1 TYR L  97      19.617  27.744  39.167  1.00 78.86           C  
ATOM    749  CD2 TYR L  97      19.337  25.782  37.885  1.00 68.90           C  
ATOM    750  CE1 TYR L  97      19.921  26.984  40.270  1.00 74.85           C  
ATOM    751  CE2 TYR L  97      19.639  25.010  38.982  1.00 68.48           C  
ATOM    752  CZ  TYR L  97      19.935  25.614  40.178  1.00 69.71           C  
ATOM    753  OH  TYR L  97      20.247  24.829  41.308  1.00 67.16           O  
ATOM    754  C   TYR L  97      20.153  30.141  36.234  1.00 76.51           C  
ATOM    755  O   TYR L  97      21.152  30.829  36.039  1.00 85.09           O  
ATOM    756  N   ASP L  98      18.950  30.716  36.405  1.00 66.06           N  
ATOM    757  CA  ASP L  98      18.794  32.151  36.468  1.00 68.62           C  
ATOM    758  CB  ASP L  98      19.782  32.808  37.446  1.00 65.69           C  
ATOM    759  CG  ASP L  98      19.438  34.287  37.533  1.00 68.39           C  
ATOM    760  OD1 ASP L  98      18.226  34.610  37.628  1.00 67.65           O  
ATOM    761  OD2 ASP L  98      20.391  35.115  37.514  1.00 68.75           O1-
ATOM    762  C   ASP L  98      19.057  32.739  35.113  1.00 76.64           C  
ATOM    763  O   ASP L  98      18.863  33.931  34.875  1.00 81.60           O  
ATOM    764  N   ASN L  99      19.448  31.885  34.163  1.00 78.45           N  
ATOM    765  CA  ASN L  99      19.700  32.228  32.804  1.00 79.70           C  
ATOM    766  CB  ASN L  99      21.198  32.261  32.433  1.00 91.73           C  
ATOM    767  CG  ASN L  99      21.364  32.973  31.096  1.00 98.50           C  
ATOM    768  OD1 ASN L  99      20.388  33.281  30.414  1.00 95.54           O  
ATOM    769  ND2 ASN L  99      22.639  33.236  30.701  1.00105.32           N  
ATOM    770  C   ASN L  99      19.065  31.085  32.087  1.00 72.27           C  
ATOM    771  O   ASN L  99      18.800  30.043  32.685  1.00 68.85           O  
ATOM    772  N   TYR L 100      18.729  31.293  30.810  1.00 71.42           N  
ATOM    773  CA  TYR L 100      18.011  30.359  29.988  1.00 68.53           C  
ATOM    774  CB  TYR L 100      17.417  31.069  28.766  1.00 66.11           C  
ATOM    775  CG  TYR L 100      16.550  32.135  29.339  1.00 65.21           C  
ATOM    776  CD1 TYR L 100      15.246  31.875  29.690  1.00 64.18           C  
ATOM    777  CD2 TYR L 100      17.061  33.395  29.545  1.00 65.89           C  
ATOM    778  CE1 TYR L 100      14.457  32.867  30.225  1.00  0.00           C  
ATOM    779  CE2 TYR L 100      16.279  34.390  30.080  1.00  0.00           C  
ATOM    780  CZ  TYR L 100      14.973  34.125  30.420  1.00  0.00           C  
ATOM    781  OH  TYR L 100      14.167  35.144  30.968  1.00  0.00           O  
ATOM    782  C   TYR L 100      18.734  29.128  29.488  1.00 71.80           C  
ATOM    783  O   TYR L 100      18.143  28.054  29.579  1.00 69.94           O  
ATOM    784  N   PRO L 101      19.935  29.181  28.950  1.00 81.06           N  
ATOM    785  CA  PRO L 101      20.555  28.052  28.291  1.00 80.49           C  
ATOM    786  CD  PRO L 101      20.879  30.265  29.173  1.00 85.58           C  
ATOM    787  CB  PRO L 101      21.869  28.594  27.730  1.00 80.17           C  
ATOM    788  CG  PRO L 101      22.241  29.721  28.709  1.00 88.16           C  
ATOM    789  C   PRO L 101      20.795  26.848  29.162  1.00 79.89           C  
ATOM    790  O   PRO L 101      20.915  25.752  28.612  1.00 89.43           O  
ATOM    791  N   ILE L 102      20.891  27.025  30.497  1.00 76.84           N  
ATOM    792  CA  ILE L 102      21.194  25.966  31.427  1.00 75.11           C  
ATOM    793  CB  ILE L 102      20.270  24.785  31.341  1.00 69.70           C  
ATOM    794  CG1 ILE L 102      18.842  25.183  31.748  1.00 68.50           C  
ATOM    795  CG2 ILE L 102      20.869  23.655  32.195  1.00 63.67           C  
ATOM    796  CD1 ILE L 102      18.735  25.670  33.194  1.00 63.00           C  
ATOM    797  C   ILE L 102      22.577  25.484  31.139  1.00 71.48           C  
ATOM    798  O   ILE L 102      22.827  24.836  30.122  1.00 71.05           O  
ATOM    799  N   THR L 103      23.528  25.739  32.058  1.00 21.79           N  
ATOM    800  CA  THR L 103      24.846  25.362  31.615  1.00 21.27           C  
ATOM    801  CB  THR L 103      25.652  26.545  31.175  1.00 21.34           C  
ATOM    802  OG1 THR L 103      25.826  27.446  32.259  1.00 22.59           O  
ATOM    803  CG2 THR L 103      24.908  27.245  30.026  1.00 21.99           C  
ATOM    804  C   THR L 103      25.594  24.722  32.749  1.00 21.79           C  
ATOM    805  O   THR L 103      25.288  24.946  33.918  1.00 21.74           O  
ATOM    806  N   PHE L 104      26.623  23.907  32.430  1.00 21.45           N  
ATOM    807  CA  PHE L 104      27.355  23.210  33.451  1.00 21.12           C  
ATOM    808  CB  PHE L 104      27.262  21.675  33.336  1.00 19.26           C  
ATOM    809  CG  PHE L 104      25.893  21.176  33.668  1.00 21.68           C  
ATOM    810  CD1 PHE L 104      24.870  21.239  32.748  1.00 20.86           C  
ATOM    811  CD2 PHE L 104      25.647  20.605  34.896  1.00 15.46           C  
ATOM    812  CE1 PHE L 104      23.617  20.764  33.059  1.00 21.90           C  
ATOM    813  CE2 PHE L 104      24.397  20.127  35.216  1.00 20.38           C  
ATOM    814  CZ  PHE L 104      23.382  20.209  34.295  1.00 20.12           C  
ATOM    815  C   PHE L 104      28.814  23.522  33.318  1.00 21.27           C  
ATOM    816  O   PHE L 104      29.287  23.947  32.264  1.00 21.52           O  
ATOM    817  N   GLY L 105      29.567  23.325  34.422  1.00 20.95           N  
ATOM    818  CA  GLY L 105      30.988  23.493  34.376  1.00 20.85           C  
ATOM    819  C   GLY L 105      31.526  22.237  33.759  1.00 22.30           C  
ATOM    820  O   GLY L 105      30.798  21.265  33.564  1.00 21.21           O  
ATOM    821  N   GLN L 106      32.831  22.236  33.446  0.90 21.96           N  
ATOM    822  CA  GLN L 106      33.530  21.150  32.815  0.90 23.81           C  
ATOM    823  CB  GLN L 106      34.954  21.561  32.416  0.90 23.84           C  
ATOM    824  CG  GLN L 106      35.828  21.900  33.621  0.90 31.11           C  
ATOM    825  CD  GLN L 106      37.039  22.660  33.122  0.90 92.24           C  
ATOM    826  OE1 GLN L 106      37.909  23.035  33.901  0.90 41.01           O  
ATOM    827  NE2 GLN L 106      37.092  22.907  31.787  0.90 32.55           N  
ATOM    828  C   GLN L 106      33.609  19.973  33.744  0.90 24.29           C  
ATOM    829  O   GLN L 106      33.706  18.829  33.300  0.90 25.40           O  
ATOM    830  N   GLY L 107      33.629  20.219  35.065  1.00 23.71           N  
ATOM    831  CA  GLY L 107      33.694  19.137  36.006  1.00 23.15           C  
ATOM    832  C   GLY L 107      35.057  19.099  36.625  1.00 24.21           C  
ATOM    833  O   GLY L 107      36.054  19.483  36.018  1.00 25.10           O  
ATOM    834  N   THR L 108      35.114  18.630  37.889  1.00 23.82           N  
ATOM    835  CA  THR L 108      36.359  18.488  38.588  1.00 24.15           C  
ATOM    836  CB  THR L 108      36.475  19.394  39.787  1.00 24.60           C  
ATOM    837  OG1 THR L 108      36.362  20.754  39.395  1.00 25.60           O  
ATOM    838  CG2 THR L 108      37.833  19.150  40.470  1.00 21.06           C  
ATOM    839  C   THR L 108      36.414  17.072  39.078  1.00 23.78           C  
ATOM    840  O   THR L 108      35.468  16.583  39.694  1.00 22.95           O  
ATOM    841  N   ARG L 109      37.537  16.372  38.823  1.00 23.76           N  
ATOM    842  CA  ARG L 109      37.651  15.004  39.243  1.00 25.14           C  
ATOM    843  CB  ARG L 109      38.437  14.127  38.254  1.00 25.00           C  
ATOM    844  CG  ARG L 109      38.486  12.652  38.658  1.00 30.47           C  
ATOM    845  CD  ARG L 109      39.263  11.760  37.688  1.00 50.55           C  
ATOM    846  NE  ARG L 109      38.527  11.761  36.393  1.00 20.68           N  
ATOM    847  CZ  ARG L 109      37.454  10.939  36.212  1.00 22.68           C  
ATOM    848  NH1 ARG L 109      37.005  10.148  37.230  1.00 26.70           N1+
ATOM    849  NH2 ARG L 109      36.822  10.907  35.000  1.00 22.48           N  
ATOM    850  C   ARG L 109      38.375  14.976  40.548  1.00 25.60           C  
ATOM    851  O   ARG L 109      39.469  15.522  40.691  1.00 27.06           O  
ATOM    852  N   LEU L 110      37.752  14.336  41.552  1.00 24.92           N  
ATOM    853  CA  LEU L 110      38.339  14.246  42.853  1.00 24.97           C  
ATOM    854  CB  LEU L 110      37.330  14.587  43.964  1.00 25.21           C  
ATOM    855  CG  LEU L 110      37.859  14.441  45.400  1.00 18.09           C  
ATOM    856  CD1 LEU L 110      39.086  15.327  45.664  1.00 19.62           C  
ATOM    857  CD2 LEU L 110      36.733  14.692  46.414  1.00 18.91           C  
ATOM    858  C   LEU L 110      38.811  12.843  43.034  1.00 26.05           C  
ATOM    859  O   LEU L 110      38.026  11.897  42.989  1.00 26.19           O  
ATOM    860  N   GLU L 111      40.134  12.678  43.230  1.00 26.37           N  
ATOM    861  CA  GLU L 111      40.698  11.372  43.410  1.00 27.14           C  
ATOM    862  CB  GLU L 111      41.814  11.041  42.409  1.00 28.13           C  
ATOM    863  CG  GLU L 111      41.311  10.834  40.980  1.00 30.68           C  
ATOM    864  CD  GLU L 111      42.516  10.581  40.081  1.00 45.55           C  
ATOM    865  OE1 GLU L 111      43.400  11.473  39.995  1.00 45.32           O  
ATOM    866  OE2 GLU L 111      42.568   9.483  39.462  1.00 35.07           O1-
ATOM    867  C   GLU L 111      41.311  11.333  44.770  1.00 27.86           C  
ATOM    868  O   GLU L 111      41.707  12.364  45.311  1.00 28.16           O  
ATOM    869  N   ILE L 112      41.396  10.133  45.373  1.00 27.97           N  
ATOM    870  CA  ILE L 112      41.973  10.073  46.681  1.00 28.67           C  
ATOM    871  CB  ILE L 112      41.291   9.113  47.602  1.00 28.12           C  
ATOM    872  CG1 ILE L 112      39.837   9.562  47.814  1.00 30.75           C  
ATOM    873  CG2 ILE L 112      42.108   9.047  48.904  1.00 29.88           C  
ATOM    874  CD1 ILE L 112      38.977   8.544  48.555  1.00 41.05           C  
ATOM    875  C   ILE L 112      43.404   9.688  46.541  1.00 29.42           C  
ATOM    876  O   ILE L 112      43.743   8.727  45.854  1.00 30.59           O  
ATOM    877  N   LYS L 113      44.286  10.479  47.180  1.00 29.67           N  
ATOM    878  CA  LYS L 113      45.698  10.251  47.146  1.00 30.08           C  
ATOM    879  CB  LYS L 113      46.503  11.502  47.566  1.00 29.59           C  
ATOM    880  CG  LYS L 113      48.022  11.336  47.481  1.00 32.14           C  
ATOM    881  CD  LYS L 113      48.817  12.614  47.775  1.00 35.07           C  
ATOM    882  CE  LYS L 113      48.659  13.727  46.734  1.00 54.68           C  
ATOM    883  NZ  LYS L 113      47.724  14.757  47.230  1.00 67.16           N1+
ATOM    884  C   LYS L 113      45.982   9.140  48.157  1.00 31.13           C  
ATOM    885  O   LYS L 113      45.320   9.138  49.231  1.00 30.95           O  
ATOM    886  OXT LYS L 113      46.864   8.286  47.872  1.00  0.00           O1-
TER     887      LYS L 113 
ATOM    888  N   GLN H 114       6.594   7.411  45.404  1.00 40.32           N1+
ATOM    889  CA  GLN H 114       7.928   6.908  45.003  1.00 39.54           C  
ATOM    890  CB  GLN H 114       7.880   5.393  44.752  1.00 40.10           C  
ATOM    891  CG  GLN H 114       7.492   4.592  45.995  1.00 40.92           C  
ATOM    892  CD  GLN H 114       8.630   4.688  47.002  0.50 46.82           C  
ATOM    893  OE1 GLN H 114       9.730   5.131  46.677  0.50 49.05           O  
ATOM    894  NE2 GLN H 114       8.356   4.268  48.266  0.50 49.05           N  
ATOM    895  C   GLN H 114       8.349   7.591  43.755  1.00 38.64           C  
ATOM    896  O   GLN H 114       7.755   7.395  42.697  1.00 38.40           O  
ATOM    897  N   VAL H 115       9.399   8.423  43.863  1.00 42.06           N  
ATOM    898  CA  VAL H 115       9.842   9.180  42.736  1.00 40.90           C  
ATOM    899  CB  VAL H 115      10.515  10.458  43.137  1.00 40.98           C  
ATOM    900  CG1 VAL H 115      11.003  11.171  41.869  1.00 42.19           C  
ATOM    901  CG2 VAL H 115       9.546  11.285  43.994  1.00 44.99           C  
ATOM    902  C   VAL H 115      10.878   8.392  42.004  1.00 38.62           C  
ATOM    903  O   VAL H 115      11.947   8.107  42.537  1.00 38.30           O  
ATOM    904  N   GLN H 116      10.582   8.016  40.744  1.00 46.77           N  
ATOM    905  CA  GLN H 116      11.547   7.319  39.947  1.00 45.52           C  
ATOM    906  CB  GLN H 116      11.420   5.788  39.979  1.00 46.06           C  
ATOM    907  CG  GLN H 116      11.774   5.129  41.309  1.00 48.96           C  
ATOM    908  CD  GLN H 116      11.822   3.634  41.035  1.00 71.34           C  
ATOM    909  OE1 GLN H 116      10.961   2.876  41.483  1.00 66.13           O  
ATOM    910  NE2 GLN H 116      12.845   3.196  40.253  1.00 51.63           N  
ATOM    911  C   GLN H 116      11.300   7.696  38.523  1.00 42.78           C  
ATOM    912  O   GLN H 116      10.152   7.846  38.104  1.00 43.21           O  
ATOM    913  N   LEU H 117      12.381   7.890  37.744  1.00 39.57           N  
ATOM    914  CA  LEU H 117      12.203   8.126  36.344  1.00 36.63           C  
ATOM    915  CB  LEU H 117      12.764   9.466  35.826  1.00 36.59           C  
ATOM    916  CG  LEU H 117      11.950  10.675  36.328  1.00 32.98           C  
ATOM    917  CD1 LEU H 117      12.171  10.909  37.829  1.00 30.44           C  
ATOM    918  CD2 LEU H 117      12.195  11.928  35.474  1.00 30.58           C  
ATOM    919  C   LEU H 117      12.874   6.993  35.643  1.00 35.79           C  
ATOM    920  O   LEU H 117      14.061   6.739  35.843  1.00 36.00           O  
ATOM    921  N   VAL H 118      12.106   6.267  34.807  1.00 33.18           N  
ATOM    922  CA  VAL H 118      12.632   5.108  34.150  1.00 32.58           C  
ATOM    923  CB  VAL H 118      11.748   3.902  34.316  1.00 33.75           C  
ATOM    924  CG1 VAL H 118      12.366   2.723  33.542  1.00 30.84           C  
ATOM    925  CG2 VAL H 118      11.579   3.632  35.821  1.00 33.46           C  
ATOM    926  C   VAL H 118      12.733   5.421  32.689  1.00 30.51           C  
ATOM    927  O   VAL H 118      11.761   5.857  32.072  1.00 30.99           O  
ATOM    928  N   GLN H 119      13.929   5.209  32.098  1.00 27.84           N  
ATOM    929  CA  GLN H 119      14.120   5.514  30.707  1.00 28.03           C  
ATOM    930  CB  GLN H 119      15.430   6.261  30.401  1.00 26.77           C  
ATOM    931  CG  GLN H 119      15.498   7.658  31.021  1.00 23.77           C  
ATOM    932  CD  GLN H 119      16.827   8.287  30.623  1.00 25.94           C  
ATOM    933  OE1 GLN H 119      17.637   8.649  31.475  1.00 31.37           O  
ATOM    934  NE2 GLN H 119      17.058   8.431  29.290  1.00 26.80           N  
ATOM    935  C   GLN H 119      14.116   4.256  29.890  1.00 28.67           C  
ATOM    936  O   GLN H 119      14.257   3.147  30.403  1.00 28.37           O  
ATOM    937  N   SER H 120      13.935   4.427  28.563  1.00 28.35           N  
ATOM    938  CA  SER H 120      13.902   3.337  27.628  1.00 28.91           C  
ATOM    939  CB  SER H 120      13.392   3.754  26.237  1.00 28.46           C  
ATOM    940  OG  SER H 120      14.246   4.746  25.687  1.00 28.29           O  
ATOM    941  C   SER H 120      15.295   2.810  27.480  1.00 29.81           C  
ATOM    942  O   SER H 120      16.256   3.437  27.919  1.00 28.59           O  
ATOM    943  N   GLY H 121      15.430   1.627  26.846  1.00 29.71           N  
ATOM    944  CA  GLY H 121      16.690   0.940  26.752  1.00 29.13           C  
ATOM    945  C   GLY H 121      17.564   1.549  25.702  1.00 29.17           C  
ATOM    946  O   GLY H 121      17.141   2.390  24.912  1.00 29.10           O  
ATOM    947  N   ALA H 122      18.829   1.075  25.671  1.00 29.28           N  
ATOM    948  CA  ALA H 122      19.859   1.563  24.794  1.00 29.26           C  
ATOM    949  CB  ALA H 122      21.224   0.900  25.031  1.00 29.68           C  
ATOM    950  C   ALA H 122      19.467   1.306  23.376  1.00 30.08           C  
ATOM    951  O   ALA H 122      18.768   0.339  23.076  1.00 30.59           O  
ATOM    952  N   GLU H 123      19.921   2.197  22.466  1.00 28.83           N  
ATOM    953  CA  GLU H 123      19.558   2.118  21.079  1.00 29.29           C  
ATOM    954  CB  GLU H 123      18.642   3.283  20.652  1.00 30.09           C  
ATOM    955  CG  GLU H 123      17.320   3.373  21.420  1.00 33.81           C  
ATOM    956  CD  GLU H 123      16.199   2.784  20.574  1.00 47.25           C  
ATOM    957  OE1 GLU H 123      16.496   2.005  19.629  1.00 34.43           O  
ATOM    958  OE2 GLU H 123      15.021   3.124  20.862  1.00 46.15           O1-
ATOM    959  C   GLU H 123      20.792   2.268  20.236  1.00 29.12           C  
ATOM    960  O   GLU H 123      21.776   2.876  20.651  1.00 29.52           O  
ATOM    961  N   VAL H 124      20.771   1.681  19.019  1.00 30.02           N  
ATOM    962  CA  VAL H 124      21.831   1.868  18.069  1.00 30.13           C  
ATOM    963  CB  VAL H 124      22.500   0.587  17.652  1.00 30.62           C  
ATOM    964  CG1 VAL H 124      23.521   0.889  16.546  1.00 28.80           C  
ATOM    965  CG2 VAL H 124      23.123  -0.066  18.899  1.00 34.05           C  
ATOM    966  C   VAL H 124      21.166   2.461  16.862  1.00 30.62           C  
ATOM    967  O   VAL H 124      20.120   1.979  16.429  1.00 31.13           O  
ATOM    968  N   LYS H 125      21.745   3.542  16.297  1.00 30.54           N  
ATOM    969  CA  LYS H 125      21.119   4.175  15.170  1.00 31.66           C  
ATOM    970  CB  LYS H 125      20.444   5.507  15.537  1.00 32.01           C  
ATOM    971  CG  LYS H 125      19.225   5.356  16.454  1.00 30.88           C  
ATOM    972  CD  LYS H 125      18.076   4.572  15.816  1.00 27.16           C  
ATOM    973  CE  LYS H 125      16.820   4.506  16.687  1.00 49.61           C  
ATOM    974  NZ  LYS H 125      15.696   3.927  15.915  1.00 34.61           N1+
ATOM    975  C   LYS H 125      22.165   4.487  14.144  1.00 32.77           C  
ATOM    976  O   LYS H 125      23.320   4.755  14.471  1.00 32.48           O  
ATOM    977  N   LYS H 126      21.777   4.438  12.853  1.00 33.97           N  
ATOM    978  CA  LYS H 126      22.695   4.775  11.804  1.00 34.69           C  
ATOM    979  CB  LYS H 126      22.368   4.127  10.448  1.00 35.65           C  
ATOM    980  CG  LYS H 126      22.731   2.641  10.437  1.00 43.93           C  
ATOM    981  CD  LYS H 126      22.185   1.848   9.251  1.00 52.97           C  
ATOM    982  CE  LYS H 126      22.826   0.464   9.129  1.00 73.36           C  
ATOM    983  NZ  LYS H 126      22.395  -0.191   7.875  1.00 44.01           N1+
ATOM    984  C   LYS H 126      22.705   6.261  11.668  1.00 33.54           C  
ATOM    985  O   LYS H 126      21.761   6.950  12.051  1.00 33.59           O  
ATOM    986  N   PRO H 127      23.777   6.776  11.139  1.00 32.80           N  
ATOM    987  CA  PRO H 127      23.917   8.197  11.026  1.00 33.84           C  
ATOM    988  CD  PRO H 127      25.057   6.092  11.200  1.00 32.99           C  
ATOM    989  CB  PRO H 127      25.366   8.432  10.604  1.00 34.35           C  
ATOM    990  CG  PRO H 127      26.114   7.210  11.176  1.00 34.63           C  
ATOM    991  C   PRO H 127      22.898   8.753  10.091  1.00 34.82           C  
ATOM    992  O   PRO H 127      22.600   8.114   9.084  1.00 36.22           O  
ATOM    993  N   GLY H 128      22.348   9.938  10.421  1.00 34.54           N  
ATOM    994  CA  GLY H 128      21.387  10.582   9.576  1.00 32.88           C  
ATOM    995  C   GLY H 128      20.001  10.235  10.034  1.00 33.13           C  
ATOM    996  O   GLY H 128      19.030  10.850   9.596  1.00 33.57           O  
ATOM    997  N   SER H 129      19.859   9.243  10.933  1.00 31.60           N  
ATOM    998  CA  SER H 129      18.547   8.855  11.383  1.00 31.53           C  
ATOM    999  CB  SER H 129      18.427   7.366  11.748  1.00 30.98           C  
ATOM   1000  OG  SER H 129      19.261   7.071  12.857  1.00 35.49           O  
ATOM   1001  C   SER H 129      18.196   9.649  12.601  1.00 31.79           C  
ATOM   1002  O   SER H 129      18.882  10.609  12.953  1.00 30.68           O  
ATOM   1003  N   SER H 130      17.073   9.274  13.257  1.00 32.69           N  
ATOM   1004  CA  SER H 130      16.626   9.968  14.435  1.00 32.82           C  
ATOM   1005  CB  SER H 130      15.346  10.794  14.205  1.00 33.50           C  
ATOM   1006  OG  SER H 130      14.279   9.941  13.812  1.00 38.36           O  
ATOM   1007  C   SER H 130      16.323   8.967  15.514  1.00 33.10           C  
ATOM   1008  O   SER H 130      15.988   7.818  15.234  1.00 33.68           O  
ATOM   1009  N   VAL H 131      16.455   9.387  16.794  1.00 31.58           N  
ATOM   1010  CA  VAL H 131      16.177   8.507  17.895  1.00 30.60           C  
ATOM   1011  CB  VAL H 131      17.388   8.155  18.720  1.00 31.53           C  
ATOM   1012  CG1 VAL H 131      17.914   9.424  19.412  1.00 27.36           C  
ATOM   1013  CG2 VAL H 131      17.010   7.021  19.689  1.00 30.68           C  
ATOM   1014  C   VAL H 131      15.187   9.179  18.795  1.00 29.89           C  
ATOM   1015  O   VAL H 131      15.122  10.406  18.871  1.00 29.54           O  
ATOM   1016  N   LYS H 132      14.366   8.359  19.479  1.00 28.88           N  
ATOM   1017  CA  LYS H 132      13.355   8.846  20.371  1.00 29.44           C  
ATOM   1018  CB  LYS H 132      11.952   8.508  19.844  1.00 29.45           C  
ATOM   1019  CG  LYS H 132      10.790   9.089  20.640  1.00 30.50           C  
ATOM   1020  CD  LYS H 132       9.472   8.945  19.885  1.00 46.91           C  
ATOM   1021  CE  LYS H 132       8.255   9.498  20.627  1.00 44.73           C  
ATOM   1022  NZ  LYS H 132       7.018   9.086  19.923  1.00 47.21           N1+
ATOM   1023  C   LYS H 132      13.543   8.122  21.668  1.00 30.37           C  
ATOM   1024  O   LYS H 132      13.430   6.898  21.722  1.00 30.58           O  
ATOM   1025  N   VAL H 133      13.826   8.868  22.753  1.00 29.60           N  
ATOM   1026  CA  VAL H 133      14.058   8.258  24.032  1.00 28.17           C  
ATOM   1027  CB  VAL H 133      15.330   8.739  24.669  1.00 28.63           C  
ATOM   1028  CG1 VAL H 133      15.514   8.053  26.034  1.00 28.93           C  
ATOM   1029  CG2 VAL H 133      16.479   8.502  23.677  1.00 22.39           C  
ATOM   1030  C   VAL H 133      12.925   8.650  24.925  1.00 28.42           C  
ATOM   1031  O   VAL H 133      12.458   9.786  24.880  1.00 28.78           O  
ATOM   1032  N   SER H 134      12.458   7.713  25.777  1.00 27.99           N  
ATOM   1033  CA  SER H 134      11.336   8.007  26.620  1.00 28.05           C  
ATOM   1034  CB  SER H 134      10.195   6.982  26.494  1.00 29.77           C  
ATOM   1035  OG  SER H 134      10.641   5.703  26.914  1.00 30.95           O  
ATOM   1036  C   SER H 134      11.778   8.024  28.053  1.00 28.25           C  
ATOM   1037  O   SER H 134      12.766   7.396  28.426  1.00 26.72           O  
ATOM   1038  N   CYS H 135      11.052   8.801  28.886  1.00 28.14           N  
ATOM   1039  CA  CYS H 135      11.322   8.910  30.291  1.00 28.62           C  
ATOM   1040  CB  CYS H 135      11.993  10.258  30.644  1.00 27.83           C  
ATOM   1041  SG  CYS H 135      12.369  10.475  32.411  1.00 31.71           S  
ATOM   1042  C   CYS H 135       9.989   8.835  30.972  1.00 29.63           C  
ATOM   1043  O   CYS H 135       9.158   9.729  30.824  1.00 28.88           O  
ATOM   1044  N   LYS H 136       9.758   7.760  31.754  1.00 31.15           N  
ATOM   1045  CA  LYS H 136       8.480   7.559  32.376  1.00 33.51           C  
ATOM   1046  CB  LYS H 136       8.035   6.088  32.331  1.00 34.12           C  
ATOM   1047  CG  LYS H 136       6.662   5.809  32.945  1.00 33.71           C  
ATOM   1048  CD  LYS H 136       6.145   4.401  32.630  1.00 64.79           C  
ATOM   1049  CE  LYS H 136       4.759   4.085  33.200  1.00 42.08           C  
ATOM   1050  NZ  LYS H 136       3.706   4.460  32.228  1.00 50.22           N1+
ATOM   1051  C   LYS H 136       8.586   7.947  33.812  1.00 35.26           C  
ATOM   1052  O   LYS H 136       9.453   7.456  34.534  1.00 34.75           O  
ATOM   1053  N   ALA H 137       7.689   8.851  34.257  1.00 37.55           N  
ATOM   1054  CA  ALA H 137       7.690   9.304  35.615  1.00 40.53           C  
ATOM   1055  CB  ALA H 137       7.192  10.751  35.776  1.00 40.62           C  
ATOM   1056  C   ALA H 137       6.778   8.414  36.389  1.00 43.90           C  
ATOM   1057  O   ALA H 137       5.779   7.911  35.872  1.00 44.01           O  
ATOM   1058  N   SER H 138       7.122   8.186  37.670  1.00 47.72           N  
ATOM   1059  CA  SER H 138       6.308   7.322  38.467  1.00 51.34           C  
ATOM   1060  CB  SER H 138       7.084   6.246  39.250  1.00 51.52           C  
ATOM   1061  OG  SER H 138       7.642   5.295  38.357  1.00 55.25           O  
ATOM   1062  C   SER H 138       5.572   8.162  39.451  1.00 53.64           C  
ATOM   1063  O   SER H 138       5.891   9.329  39.669  1.00 54.05           O  
ATOM   1064  N   GLY H 139       4.422   7.724  39.946  1.00 76.84           N  
ATOM   1065  CA  GLY H 139       3.792   8.443  41.028  1.00 73.80           C  
ATOM   1066  C   GLY H 139       3.646   9.930  40.837  1.00 68.03           C  
ATOM   1067  O   GLY H 139       3.571  10.431  39.713  1.00 67.42           O  
ATOM   1068  N   GLY H 140       3.683  10.661  41.968  1.00 64.89           N  
ATOM   1069  CA  GLY H 140       3.723  12.090  41.996  1.00 68.60           C  
ATOM   1070  C   GLY H 140       2.647  12.609  41.118  1.00 71.40           C  
ATOM   1071  O   GLY H 140       1.741  11.890  40.699  1.00 75.85           O  
ATOM   1072  N   THR H 141       2.753  13.907  40.802  1.00 69.80           N  
ATOM   1073  CA  THR H 141       1.810  14.506  39.918  1.00 71.12           C  
ATOM   1074  CB  THR H 141       1.177  15.749  40.470  1.00 74.48           C  
ATOM   1075  OG1 THR H 141       0.569  15.478  41.723  1.00 81.42           O  
ATOM   1076  CG2 THR H 141       0.103  16.225  39.480  1.00 75.30           C  
ATOM   1077  C   THR H 141       2.637  14.899  38.748  1.00 71.53           C  
ATOM   1078  O   THR H 141       3.649  15.579  38.903  1.00 75.85           O  
ATOM   1079  N   PHE H 142       2.225  14.480  37.542  1.00 68.70           N  
ATOM   1080  CA  PHE H 142       3.010  14.750  36.372  1.00 64.31           C  
ATOM   1081  CB  PHE H 142       2.436  14.120  35.090  1.00 57.03           C  
ATOM   1082  CG  PHE H 142       3.499  14.232  34.051  1.00 60.09           C  
ATOM   1083  CD1 PHE H 142       4.558  13.353  34.047  1.00 60.67           C  
ATOM   1084  CD2 PHE H 142       3.444  15.203  33.079  1.00 60.64           C  
ATOM   1085  CE1 PHE H 142       5.548  13.440  33.098  1.00 59.19           C  
ATOM   1086  CE2 PHE H 142       4.430  15.296  32.125  1.00 60.71           C  
ATOM   1087  CZ  PHE H 142       5.484  14.414  32.133  1.00 59.42           C  
ATOM   1088  C   PHE H 142       3.100  16.232  36.165  1.00 64.66           C  
ATOM   1089  O   PHE H 142       4.148  16.733  35.761  1.00 64.25           O  
ATOM   1090  N   SER H 143       2.010  16.978  36.445  1.00 65.61           N  
ATOM   1091  CA  SER H 143       1.999  18.393  36.186  1.00 67.71           C  
ATOM   1092  CB  SER H 143       0.662  19.060  36.555  1.00 68.09           C  
ATOM   1093  OG  SER H 143       0.446  18.989  37.957  1.00 71.61           O  
ATOM   1094  C   SER H 143       3.072  19.072  36.974  1.00 67.33           C  
ATOM   1095  O   SER H 143       3.606  20.091  36.540  1.00 71.30           O  
ATOM   1096  N   ASN H 144       3.406  18.527  38.157  1.00 58.65           N  
ATOM   1097  CA  ASN H 144       4.407  19.101  39.014  1.00 61.95           C  
ATOM   1098  CB  ASN H 144       4.482  18.424  40.394  1.00 64.24           C  
ATOM   1099  CG  ASN H 144       3.255  18.837  41.190  1.00 68.33           C  
ATOM   1100  OD1 ASN H 144       2.562  19.790  40.835  1.00 67.49           O  
ATOM   1101  ND2 ASN H 144       2.984  18.112  42.308  1.00 68.62           N  
ATOM   1102  C   ASN H 144       5.767  19.006  38.401  1.00 60.50           C  
ATOM   1103  O   ASN H 144       6.615  19.861  38.647  1.00 62.35           O  
ATOM   1104  N   TYR H 145       6.039  17.966  37.596  1.00 58.35           N  
ATOM   1105  CA  TYR H 145       7.402  17.801  37.188  1.00 58.35           C  
ATOM   1106  CB  TYR H 145       7.718  16.381  36.676  1.00 57.41           C  
ATOM   1107  CG  TYR H 145       7.117  15.308  37.524  1.00 54.73           C  
ATOM   1108  CD1 TYR H 145       7.476  15.111  38.834  1.00 52.29           C  
ATOM   1109  CD2 TYR H 145       6.193  14.453  36.970  1.00 55.85           C  
ATOM   1110  CE1 TYR H 145       6.916  14.103  39.584  1.00 54.79           C  
ATOM   1111  CE2 TYR H 145       5.625  13.442  37.707  1.00 56.97           C  
ATOM   1112  CZ  TYR H 145       5.987  13.265  39.019  1.00 58.86           C  
ATOM   1113  OH  TYR H 145       5.412  12.232  39.783  1.00 62.69           O  
ATOM   1114  C   TYR H 145       7.681  18.631  35.976  1.00 62.07           C  
ATOM   1115  O   TYR H 145       6.860  18.721  35.066  1.00 67.16           O  
ATOM   1116  N   ALA H 146       8.782  19.399  35.953  1.00 31.02           N  
ATOM   1117  CA  ALA H 146       9.175  19.467  34.571  1.00 28.80           C  
ATOM   1118  CB  ALA H 146       9.699  20.855  34.154  1.00 20.03           C  
ATOM   1119  C   ALA H 146      10.281  18.493  34.363  1.00 28.08           C  
ATOM   1120  O   ALA H 146      10.824  17.961  35.326  1.00 27.80           O  
ATOM   1121  N   ILE H 147      10.615  18.209  33.084  1.00 25.12           N  
ATOM   1122  CA  ILE H 147      11.634  17.241  32.798  1.00 23.04           C  
ATOM   1123  CB  ILE H 147      11.083  16.038  32.083  1.00 23.47           C  
ATOM   1124  CG1 ILE H 147      10.099  15.285  32.993  1.00 21.88           C  
ATOM   1125  CG2 ILE H 147      12.251  15.177  31.579  1.00 25.56           C  
ATOM   1126  CD1 ILE H 147      10.748  14.727  34.261  1.00 23.51           C  
ATOM   1127  C   ILE H 147      12.674  17.857  31.908  1.00 23.65           C  
ATOM   1128  O   ILE H 147      12.358  18.501  30.910  1.00 24.34           O  
ATOM   1129  N   SER H 148      13.962  17.654  32.250  1.00 23.49           N  
ATOM   1130  CA  SER H 148      15.044  18.180  31.467  1.00 23.24           C  
ATOM   1131  CB  SER H 148      16.053  18.998  32.293  1.00 23.54           C  
ATOM   1132  OG  SER H 148      16.701  18.168  33.247  1.00 31.55           O  
ATOM   1133  C   SER H 148      15.783  17.018  30.883  1.00 23.33           C  
ATOM   1134  O   SER H 148      15.757  15.919  31.433  1.00 24.22           O  
ATOM   1135  N   TRP H 149      16.425  17.232  29.715  1.00 21.67           N  
ATOM   1136  CA  TRP H 149      17.223  16.211  29.106  1.00 21.71           C  
ATOM   1137  CB  TRP H 149      16.774  15.858  27.678  1.00 22.24           C  
ATOM   1138  CG  TRP H 149      15.452  15.132  27.639  1.00 23.41           C  
ATOM   1139  CD2 TRP H 149      15.325  13.707  27.752  1.00 24.05           C  
ATOM   1140  CD1 TRP H 149      14.189  15.625  27.503  1.00 21.88           C  
ATOM   1141  NE1 TRP H 149      13.279  14.596  27.535  1.00 22.88           N  
ATOM   1142  CE2 TRP H 149      13.966  13.409  27.684  1.00 19.69           C  
ATOM   1143  CE3 TRP H 149      16.264  12.730  27.901  1.00 23.76           C  
ATOM   1144  CZ2 TRP H 149      13.524  12.118  27.766  1.00 28.26           C  
ATOM   1145  CZ3 TRP H 149      15.814  11.432  27.976  1.00 21.13           C  
ATOM   1146  CH2 TRP H 149      14.470  11.129  27.910  1.00 28.95           C  
ATOM   1147  C   TRP H 149      18.636  16.713  29.071  1.00 22.58           C  
ATOM   1148  O   TRP H 149      18.915  17.813  28.593  1.00 24.07           O  
ATOM   1149  N   VAL H 150      19.570  15.906  29.615  1.00 22.40           N  
ATOM   1150  CA  VAL H 150      20.958  16.276  29.657  1.00 22.05           C  
ATOM   1151  CB  VAL H 150      21.471  16.505  31.055  1.00 22.37           C  
ATOM   1152  CG1 VAL H 150      22.975  16.807  30.984  1.00 21.87           C  
ATOM   1153  CG2 VAL H 150      20.655  17.628  31.716  1.00 20.35           C  
ATOM   1154  C   VAL H 150      21.719  15.110  29.112  1.00 23.17           C  
ATOM   1155  O   VAL H 150      21.392  13.964  29.417  1.00 23.98           O  
ATOM   1156  N   ARG H 151      22.762  15.357  28.290  1.00 21.49           N  
ATOM   1157  CA  ARG H 151      23.448  14.215  27.751  1.00 21.84           C  
ATOM   1158  CB  ARG H 151      23.411  14.076  26.222  1.00 22.48           C  
ATOM   1159  CG  ARG H 151      24.165  15.172  25.479  1.00 20.40           C  
ATOM   1160  CD  ARG H 151      24.242  14.916  23.977  1.00 23.34           C  
ATOM   1161  NE  ARG H 151      25.119  15.956  23.383  1.00 27.60           N  
ATOM   1162  CZ  ARG H 151      25.473  15.857  22.070  1.00 36.32           C  
ATOM   1163  NH1 ARG H 151      25.003  14.827  21.308  1.00 28.95           N1+
ATOM   1164  NH2 ARG H 151      26.299  16.789  21.513  1.00 27.59           N  
ATOM   1165  C   ARG H 151      24.894  14.299  28.116  1.00 22.43           C  
ATOM   1166  O   ARG H 151      25.396  15.357  28.491  1.00 21.85           O  
ATOM   1167  N   GLN H 152      25.591  13.145  28.047  1.00 22.36           N  
ATOM   1168  CA  GLN H 152      26.990  13.117  28.354  1.00 22.58           C  
ATOM   1169  CB  GLN H 152      27.258  12.640  29.796  1.00 21.70           C  
ATOM   1170  CG  GLN H 152      28.730  12.584  30.209  1.00 22.70           C  
ATOM   1171  CD  GLN H 152      28.782  12.112  31.659  1.00 22.86           C  
ATOM   1172  OE1 GLN H 152      27.995  11.264  32.080  1.00 28.97           O  
ATOM   1173  NE2 GLN H 152      29.725  12.686  32.453  1.00 25.02           N  
ATOM   1174  C   GLN H 152      27.659  12.155  27.417  1.00 23.54           C  
ATOM   1175  O   GLN H 152      27.347  10.965  27.402  1.00 24.03           O  
ATOM   1176  N   ALA H 153      28.605  12.660  26.599  1.00 24.92           N  
ATOM   1177  CA  ALA H 153      29.358  11.832  25.697  1.00 27.24           C  
ATOM   1178  CB  ALA H 153      30.146  12.630  24.640  1.00 27.96           C  
ATOM   1179  C   ALA H 153      30.341  11.091  26.547  1.00 28.64           C  
ATOM   1180  O   ALA H 153      30.617  11.497  27.674  1.00 29.74           O  
ATOM   1181  N   PRO H 154      30.888  10.012  26.069  1.00 30.26           N  
ATOM   1182  CA  PRO H 154      31.773   9.264  26.911  1.00 30.68           C  
ATOM   1183  CD  PRO H 154      30.245   9.179  25.065  1.00 31.29           C  
ATOM   1184  CB  PRO H 154      32.074   7.976  26.149  1.00 30.59           C  
ATOM   1185  CG  PRO H 154      30.805   7.763  25.295  1.00 31.89           C  
ATOM   1186  C   PRO H 154      32.974  10.059  27.317  1.00 31.60           C  
ATOM   1187  O   PRO H 154      33.642  10.628  26.454  1.00 30.60           O  
ATOM   1188  N   GLY H 155      33.260  10.104  28.633  1.00 32.66           N  
ATOM   1189  CA  GLY H 155      34.424  10.774  29.140  1.00 34.06           C  
ATOM   1190  C   GLY H 155      34.256  12.258  29.024  1.00 34.50           C  
ATOM   1191  O   GLY H 155      35.225  13.005  29.174  1.00 33.96           O  
ATOM   1192  N   GLN H 156      33.022  12.736  28.775  1.00 33.19           N  
ATOM   1193  CA  GLN H 156      32.827  14.148  28.589  1.00 32.74           C  
ATOM   1194  CB  GLN H 156      32.135  14.483  27.256  1.00 33.83           C  
ATOM   1195  CG  GLN H 156      32.883  13.961  26.022  1.00 36.90           C  
ATOM   1196  CD  GLN H 156      34.221  14.676  25.894  1.00 62.67           C  
ATOM   1197  OE1 GLN H 156      34.545  15.567  26.676  1.00 73.19           O  
ATOM   1198  NE2 GLN H 156      35.026  14.260  24.877  1.00 48.25           N  
ATOM   1199  C   GLN H 156      31.960  14.658  29.705  1.00 30.56           C  
ATOM   1200  O   GLN H 156      31.603  13.912  30.616  1.00 29.53           O  
ATOM   1201  N   GLY H 157      31.626  15.968  29.668  1.00 28.64           N  
ATOM   1202  CA  GLY H 157      30.856  16.610  30.702  1.00 27.45           C  
ATOM   1203  C   GLY H 157      29.391  16.550  30.385  1.00 26.96           C  
ATOM   1204  O   GLY H 157      28.957  15.800  29.513  1.00 28.58           O  
ATOM   1205  N   PHE H 158      28.589  17.364  31.115  1.00 25.90           N  
ATOM   1206  CA  PHE H 158      27.164  17.376  30.931  1.00 24.83           C  
ATOM   1207  CB  PHE H 158      26.343  17.351  32.228  1.00 23.54           C  
ATOM   1208  CG  PHE H 158      26.415  15.933  32.679  1.00 25.87           C  
ATOM   1209  CD1 PHE H 158      25.579  14.997  32.108  1.00 22.61           C  
ATOM   1210  CD2 PHE H 158      27.322  15.525  33.628  1.00 20.89           C  
ATOM   1211  CE1 PHE H 158      25.622  13.677  32.490  1.00  0.00           C  
ATOM   1212  CE2 PHE H 158      27.368  14.205  34.013  1.00  0.00           C  
ATOM   1213  CZ  PHE H 158      26.520  13.281  33.449  1.00  0.00           C  
ATOM   1214  C   PHE H 158      26.755  18.541  30.095  1.00 25.50           C  
ATOM   1215  O   PHE H 158      27.277  19.646  30.224  1.00 26.50           O  
ATOM   1216  N   GLU H 159      25.801  18.276  29.179  1.00 24.56           N  
ATOM   1217  CA  GLU H 159      25.303  19.264  28.271  1.00 25.74           C  
ATOM   1218  CB  GLU H 159      25.727  18.925  26.832  1.00 26.55           C  
ATOM   1219  CG  GLU H 159      25.392  19.970  25.775  1.00 30.78           C  
ATOM   1220  CD  GLU H 159      26.021  19.483  24.480  1.00 79.16           C  
ATOM   1221  OE1 GLU H 159      26.838  18.524  24.551  1.00 38.04           O  
ATOM   1222  OE2 GLU H 159      25.695  20.057  23.409  1.00 44.85           O1-
ATOM   1223  C   GLU H 159      23.807  19.232  28.355  1.00 25.87           C  
ATOM   1224  O   GLU H 159      23.198  18.168  28.246  1.00 26.15           O  
ATOM   1225  N   TRP H 160      23.171  20.407  28.542  1.00 25.01           N  
ATOM   1226  CA  TRP H 160      21.740  20.427  28.681  1.00 24.32           C  
ATOM   1227  CB  TRP H 160      21.240  21.531  29.637  1.00 24.47           C  
ATOM   1228  CG  TRP H 160      19.756  21.523  29.947  1.00 26.24           C  
ATOM   1229  CD2 TRP H 160      18.817  22.523  29.521  1.00 24.48           C  
ATOM   1230  CD1 TRP H 160      19.053  20.637  30.709  1.00 17.62           C  
ATOM   1231  NE1 TRP H 160      17.735  21.015  30.779  1.00 25.89           N  
ATOM   1232  CE2 TRP H 160      17.573  22.176  30.053  1.00 23.58           C  
ATOM   1233  CE3 TRP H 160      18.974  23.641  28.756  1.00 24.73           C  
ATOM   1234  CZ2 TRP H 160      16.467  22.946  29.831  1.00 31.12           C  
ATOM   1235  CZ3 TRP H 160      17.851  24.406  28.529  1.00 27.02           C  
ATOM   1236  CH2 TRP H 160      16.621  24.070  29.054  1.00 20.10           C  
ATOM   1237  C   TRP H 160      21.161  20.660  27.325  1.00 24.30           C  
ATOM   1238  O   TRP H 160      21.570  21.579  26.621  1.00 24.88           O  
ATOM   1239  N   MET H 161      20.311  19.718  26.873  1.00 23.63           N  
ATOM   1240  CA  MET H 161      19.610  19.792  25.625  1.00 25.60           C  
ATOM   1241  CB  MET H 161      19.205  18.401  25.120  1.00 26.41           C  
ATOM   1242  CG  MET H 161      20.427  17.510  24.877  1.00 28.31           C  
ATOM   1243  SD  MET H 161      20.058  15.865  24.203  1.00 34.39           S  
ATOM   1244  CE  MET H 161      19.597  16.513  22.571  1.00 30.68           C  
ATOM   1245  C   MET H 161      18.387  20.657  25.673  1.00 25.92           C  
ATOM   1246  O   MET H 161      18.098  21.388  24.727  1.00 26.12           O  
ATOM   1247  N   GLY H 162      17.618  20.587  26.778  1.00 24.63           N  
ATOM   1248  CA  GLY H 162      16.387  21.322  26.831  1.00 25.06           C  
ATOM   1249  C   GLY H 162      15.518  20.733  27.899  1.00 25.00           C  
ATOM   1250  O   GLY H 162      15.878  19.763  28.564  1.00 25.50           O  
ATOM   1251  N   GLY H 163      14.324  21.324  28.096  1.00 26.04           N  
ATOM   1252  CA  GLY H 163      13.438  20.797  29.093  1.00 25.91           C  
ATOM   1253  C   GLY H 163      12.038  21.144  28.718  1.00 26.32           C  
ATOM   1254  O   GLY H 163      11.815  22.045  27.911  1.00 27.36           O  
ATOM   1255  N   ILE H 164      11.057  20.407  29.288  1.00 25.47           N  
ATOM   1256  CA  ILE H 164       9.668  20.679  29.061  1.00 25.42           C  
ATOM   1257  CB  ILE H 164       8.911  19.597  28.355  1.00 25.94           C  
ATOM   1258  CG1 ILE H 164       7.542  20.130  27.899  1.00 27.15           C  
ATOM   1259  CG2 ILE H 164       8.843  18.370  29.279  1.00 23.31           C  
ATOM   1260  CD1 ILE H 164       6.841  19.227  26.887  1.00 27.74           C  
ATOM   1261  C   ILE H 164       9.046  20.885  30.401  1.00 26.40           C  
ATOM   1262  O   ILE H 164       9.305  20.159  31.362  1.00 26.86           O  
ATOM   1263  N   ILE H 165       8.211  21.929  30.491  1.00 26.54           N  
ATOM   1264  CA  ILE H 165       7.608  22.284  31.727  1.00 28.66           C  
ATOM   1265  CB  ILE H 165       7.824  23.747  31.996  1.00 28.37           C  
ATOM   1266  CG1 ILE H 165       9.306  24.159  31.930  1.00 32.49           C  
ATOM   1267  CG2 ILE H 165       7.155  24.063  33.332  1.00 29.10           C  
ATOM   1268  CD1 ILE H 165      10.196  23.558  33.013  1.00 49.74           C  
ATOM   1269  C   ILE H 165       6.156  22.180  31.533  1.00 30.02           C  
ATOM   1270  O   ILE H 165       5.574  22.975  30.803  1.00 31.14           O  
ATOM   1271  N   PRO H 166       5.688  20.939  31.840  1.00 35.44           N  
ATOM   1272  CA  PRO H 166       4.419  20.364  31.391  1.00 38.74           C  
ATOM   1273  CD  PRO H 166       6.557  19.933  32.429  1.00 37.25           C  
ATOM   1274  CB  PRO H 166       4.375  18.949  31.970  1.00 38.91           C  
ATOM   1275  CG  PRO H 166       5.857  18.583  32.174  1.00 37.37           C  
ATOM   1276  C   PRO H 166       3.145  21.104  31.635  1.00 40.83           C  
ATOM   1277  O   PRO H 166       2.286  21.128  30.752  1.00 41.93           O  
ATOM   1278  N   ILE H 167       2.960  21.673  32.828  1.00 42.25           N  
ATOM   1279  CA  ILE H 167       1.723  22.346  33.074  1.00 45.84           C  
ATOM   1280  CB  ILE H 167       1.554  22.705  34.513  1.00 46.80           C  
ATOM   1281  CG1 ILE H 167       0.149  23.261  34.749  1.00 46.84           C  
ATOM   1282  CG2 ILE H 167       2.692  23.646  34.922  1.00 54.50           C  
ATOM   1283  CD1 ILE H 167      -0.204  23.392  36.228  1.00 73.53           C  
ATOM   1284  C   ILE H 167       1.638  23.580  32.226  1.00 46.03           C  
ATOM   1285  O   ILE H 167       0.576  23.908  31.696  1.00 48.01           O  
ATOM   1286  N   PHE H 168       2.746  24.336  32.128  1.00 45.36           N  
ATOM   1287  CA  PHE H 168       2.768  25.517  31.312  1.00 45.59           C  
ATOM   1288  CB  PHE H 168       3.938  26.467  31.606  1.00 45.86           C  
ATOM   1289  CG  PHE H 168       3.542  27.132  32.873  1.00 49.63           C  
ATOM   1290  CD1 PHE H 168       2.713  28.228  32.833  1.00 83.92           C  
ATOM   1291  CD2 PHE H 168       3.963  26.651  34.089  1.00 47.76           C  
ATOM   1292  CE1 PHE H 168       2.323  28.855  33.991  1.00 61.98           C  
ATOM   1293  CE2 PHE H 168       3.576  27.275  35.251  1.00 66.89           C  
ATOM   1294  CZ  PHE H 168       2.758  28.378  35.203  1.00 44.98           C  
ATOM   1295  C   PHE H 168       2.812  25.130  29.888  1.00 44.49           C  
ATOM   1296  O   PHE H 168       2.234  25.770  29.013  1.00 45.54           O  
ATOM   1297  N   GLY H 169       3.540  24.047  29.631  1.00 42.41           N  
ATOM   1298  CA  GLY H 169       3.677  23.571  28.312  1.00 42.05           C  
ATOM   1299  C   GLY H 169       4.788  24.279  27.600  1.00 41.11           C  
ATOM   1300  O   GLY H 169       4.767  24.192  26.368  1.00 41.41           O  
ATOM   1301  N   THR H 170       5.766  25.028  28.220  1.00 34.22           N  
ATOM   1302  CA  THR H 170       6.584  25.215  27.070  1.00 32.97           C  
ATOM   1303  CB  THR H 170       7.100  26.627  27.011  1.00 33.47           C  
ATOM   1304  OG1 THR H 170       6.014  27.532  27.135  1.00 49.78           O  
ATOM   1305  CG2 THR H 170       7.788  26.863  25.660  1.00 34.60           C  
ATOM   1306  C   THR H 170       7.755  24.293  27.152  1.00 30.52           C  
ATOM   1307  O   THR H 170       7.997  23.661  28.180  1.00 30.51           O  
ATOM   1308  N   ALA H 171       8.478  24.155  26.024  1.00 28.33           N  
ATOM   1309  CA  ALA H 171       9.690  23.407  26.003  1.00 27.55           C  
ATOM   1310  CB  ALA H 171       9.697  22.255  24.984  1.00 27.31           C  
ATOM   1311  C   ALA H 171      10.724  24.397  25.583  1.00 28.16           C  
ATOM   1312  O   ALA H 171      10.479  25.223  24.704  1.00 27.85           O  
ATOM   1313  N   ASN H 172      11.895  24.371  26.242  1.00 27.71           N  
ATOM   1314  CA  ASN H 172      12.953  25.262  25.890  1.00 27.83           C  
ATOM   1315  CB  ASN H 172      13.517  26.040  27.096  1.00 28.57           C  
ATOM   1316  CG  ASN H 172      12.447  26.981  27.642  1.00 34.68           C  
ATOM   1317  OD1 ASN H 172      11.783  27.692  26.890  1.00 28.26           O  
ATOM   1318  ND2 ASN H 172      12.268  26.987  28.991  1.00 32.02           N  
ATOM   1319  C   ASN H 172      14.062  24.394  25.394  1.00 26.86           C  
ATOM   1320  O   ASN H 172      14.295  23.320  25.948  1.00 26.76           O  
ATOM   1321  N   TYR H 173      14.773  24.829  24.332  1.00 26.54           N  
ATOM   1322  CA  TYR H 173      15.846  24.013  23.836  1.00 26.49           C  
ATOM   1323  CB  TYR H 173      15.656  23.535  22.385  1.00 26.56           C  
ATOM   1324  CG  TYR H 173      14.387  22.758  22.280  1.00 28.91           C  
ATOM   1325  CD1 TYR H 173      13.211  23.404  21.985  1.00 54.39           C  
ATOM   1326  CD2 TYR H 173      14.354  21.396  22.466  1.00 37.33           C  
ATOM   1327  CE1 TYR H 173      12.025  22.719  21.878  1.00 29.24           C  
ATOM   1328  CE2 TYR H 173      13.167  20.702  22.361  1.00 28.25           C  
ATOM   1329  CZ  TYR H 173      11.999  21.361  22.061  1.00 50.84           C  
ATOM   1330  OH  TYR H 173      10.783  20.656  21.950  1.00 34.09           O  
ATOM   1331  C   TYR H 173      17.101  24.829  23.825  1.00 27.07           C  
ATOM   1332  O   TYR H 173      17.060  26.056  23.731  1.00 26.65           O  
ATOM   1333  N   ALA H 174      18.258  24.146  23.968  1.00 28.31           N  
ATOM   1334  CA  ALA H 174      19.530  24.797  23.875  1.00 30.64           C  
ATOM   1335  CB  ALA H 174      20.712  23.900  24.289  1.00 30.58           C  
ATOM   1336  C   ALA H 174      19.682  25.137  22.431  1.00 31.47           C  
ATOM   1337  O   ALA H 174      19.195  24.420  21.561  1.00 30.95           O  
ATOM   1338  N   GLN H 175      20.367  26.252  22.139  1.00 33.16           N  
ATOM   1339  CA  GLN H 175      20.465  26.726  20.790  1.00 35.87           C  
ATOM   1340  CB  GLN H 175      21.079  28.130  20.694  1.00 36.57           C  
ATOM   1341  CG  GLN H 175      20.147  29.178  21.308  1.00 42.47           C  
ATOM   1342  CD  GLN H 175      20.790  30.545  21.172  0.90 87.89           C  
ATOM   1343  OE1 GLN H 175      21.857  30.799  21.728  0.90 58.61           O  
ATOM   1344  NE2 GLN H 175      20.126  31.454  20.409  0.90 43.52           N  
ATOM   1345  C   GLN H 175      21.228  25.762  19.940  1.00 36.26           C  
ATOM   1346  O   GLN H 175      20.948  25.620  18.750  1.00 37.24           O  
ATOM   1347  N   LYS H 176      22.215  25.063  20.521  1.00 36.17           N  
ATOM   1348  CA  LYS H 176      22.987  24.155  19.726  1.00 37.97           C  
ATOM   1349  CB  LYS H 176      24.025  23.383  20.554  1.00 38.07           C  
ATOM   1350  CG  LYS H 176      24.850  22.408  19.717  1.00 44.22           C  
ATOM   1351  CD  LYS H 176      26.001  21.754  20.480  1.00 46.64           C  
ATOM   1352  CE  LYS H 176      26.671  20.628  19.689  1.00 64.39           C  
ATOM   1353  NZ  LYS H 176      27.708  19.968  20.511  1.00 48.81           N1+
ATOM   1354  C   LYS H 176      22.076  23.132  19.114  1.00 37.78           C  
ATOM   1355  O   LYS H 176      22.245  22.749  17.959  1.00 38.10           O  
ATOM   1356  N   PHE H 177      21.115  22.629  19.905  1.00 36.50           N  
ATOM   1357  CA  PHE H 177      20.168  21.614  19.533  1.00 37.74           C  
ATOM   1358  CB  PHE H 177      19.648  20.833  20.745  1.00 36.82           C  
ATOM   1359  CG  PHE H 177      20.861  20.115  21.235  1.00 37.50           C  
ATOM   1360  CD1 PHE H 177      21.261  18.939  20.647  1.00 32.28           C  
ATOM   1361  CD2 PHE H 177      21.631  20.625  22.252  1.00 33.72           C  
ATOM   1362  CE1 PHE H 177      22.386  18.281  21.084  1.00 70.68           C  
ATOM   1363  CE2 PHE H 177      22.756  19.968  22.690  1.00 40.95           C  
ATOM   1364  CZ  PHE H 177      23.141  18.788  22.109  1.00 29.16           C  
ATOM   1365  C   PHE H 177      19.011  22.098  18.711  1.00 40.91           C  
ATOM   1366  O   PHE H 177      18.358  21.291  18.053  1.00 41.36           O  
ATOM   1367  N   GLN H 178      18.675  23.401  18.780  1.00 42.76           N  
ATOM   1368  CA  GLN H 178      17.502  23.930  18.136  1.00 44.00           C  
ATOM   1369  CB  GLN H 178      17.463  25.467  18.143  1.00 45.07           C  
ATOM   1370  CG  GLN H 178      16.319  26.067  17.327  1.00 48.33           C  
ATOM   1371  CD  GLN H 178      15.030  26.026  18.137  1.00 88.16           C  
ATOM   1372  OE1 GLN H 178      14.958  26.554  19.244  1.00 44.68           O  
ATOM   1373  NE2 GLN H 178      13.974  25.387  17.561  1.00 49.01           N  
ATOM   1374  C   GLN H 178      17.394  23.474  16.715  1.00 43.50           C  
ATOM   1375  O   GLN H 178      18.325  23.589  15.920  1.00 44.40           O  
ATOM   1376  N   GLY H 179      16.207  22.923  16.389  1.00 42.07           N  
ATOM   1377  CA  GLY H 179      15.859  22.473  15.076  1.00 41.60           C  
ATOM   1378  C   GLY H 179      15.965  20.981  15.018  1.00 40.23           C  
ATOM   1379  O   GLY H 179      15.155  20.328  14.359  1.00 41.42           O  
ATOM   1380  N   ARG H 180      17.020  20.422  15.642  1.00 38.01           N  
ATOM   1381  CA  ARG H 180      17.270  19.009  15.692  1.00 35.72           C  
ATOM   1382  CB  ARG H 180      18.747  18.668  15.936  1.00 35.97           C  
ATOM   1383  CG  ARG H 180      19.662  19.249  14.855  1.00 37.05           C  
ATOM   1384  CD  ARG H 180      20.892  18.393  14.560  1.00 38.44           C  
ATOM   1385  NE  ARG H 180      21.665  18.237  15.821  1.00 34.01           N  
ATOM   1386  CZ  ARG H 180      22.171  17.012  16.143  1.00 42.02           C  
ATOM   1387  NH1 ARG H 180      21.953  15.944  15.319  1.00 27.17           N1+
ATOM   1388  NH2 ARG H 180      22.892  16.858  17.290  1.00 27.54           N  
ATOM   1389  C   ARG H 180      16.448  18.286  16.722  1.00 34.33           C  
ATOM   1390  O   ARG H 180      16.056  17.142  16.498  1.00 33.45           O  
ATOM   1391  N   VAL H 181      16.180  18.932  17.881  1.00 32.87           N  
ATOM   1392  CA  VAL H 181      15.585  18.263  19.009  0.90 32.71           C  
ATOM   1393  CB  VAL H 181      16.279  18.609  20.292  0.90 33.49           C  
ATOM   1394  CG1 VAL H 181      15.498  17.989  21.456  0.90 31.46           C  
ATOM   1395  CG2 VAL H 181      17.741  18.151  20.207  0.90 33.03           C  
ATOM   1396  C   VAL H 181      14.153  18.653  19.203  1.00 31.69           C  
ATOM   1397  O   VAL H 181      13.760  19.793  18.958  1.00 31.99           O  
ATOM   1398  N   THR H 182      13.329  17.674  19.637  1.00 29.61           N  
ATOM   1399  CA  THR H 182      11.955  17.929  19.962  1.00 29.20           C  
ATOM   1400  CB  THR H 182      11.001  17.379  18.927  1.00 30.27           C  
ATOM   1401  OG1 THR H 182       9.705  17.916  19.123  1.00 32.16           O  
ATOM   1402  CG2 THR H 182      10.942  15.843  19.001  1.00 26.44           C  
ATOM   1403  C   THR H 182      11.699  17.273  21.295  1.00 28.74           C  
ATOM   1404  O   THR H 182      12.027  16.102  21.490  1.00 29.45           O  
ATOM   1405  N   ILE H 183      11.142  18.030  22.268  1.00 28.17           N  
ATOM   1406  CA  ILE H 183      10.860  17.469  23.562  1.00 27.21           C  
ATOM   1407  CB  ILE H 183      11.640  18.108  24.680  1.00 27.38           C  
ATOM   1408  CG1 ILE H 183      13.140  17.856  24.455  1.00 27.40           C  
ATOM   1409  CG2 ILE H 183      11.124  17.570  26.026  1.00 24.75           C  
ATOM   1410  CD1 ILE H 183      14.045  18.630  25.412  1.00 28.09           C  
ATOM   1411  C   ILE H 183       9.402  17.644  23.830  1.00 28.11           C  
ATOM   1412  O   ILE H 183       8.879  18.757  23.826  1.00 28.50           O  
ATOM   1413  N   THR H 184       8.700  16.522  24.078  1.00 27.43           N  
ATOM   1414  CA  THR H 184       7.288  16.600  24.303  1.00 29.18           C  
ATOM   1415  CB  THR H 184       6.467  16.074  23.164  1.00 29.32           C  
ATOM   1416  OG1 THR H 184       6.775  14.710  22.925  1.00 32.38           O  
ATOM   1417  CG2 THR H 184       6.760  16.917  21.913  1.00 27.95           C  
ATOM   1418  C   THR H 184       6.955  15.791  25.507  1.00 30.85           C  
ATOM   1419  O   THR H 184       7.794  15.064  26.034  1.00 30.88           O  
ATOM   1420  N   ALA H 185       5.711  15.941  26.000  1.00 32.61           N  
ATOM   1421  CA  ALA H 185       5.298  15.177  27.136  1.00 34.26           C  
ATOM   1422  CB  ALA H 185       5.256  16.000  28.433  1.00 34.65           C  
ATOM   1423  C   ALA H 185       3.905  14.692  26.888  1.00 36.33           C  
ATOM   1424  O   ALA H 185       3.084  15.395  26.299  1.00 36.79           O  
ATOM   1425  N   ASP H 186       3.616  13.453  27.331  1.00 37.20           N  
ATOM   1426  CA  ASP H 186       2.301  12.887  27.222  1.00 38.95           C  
ATOM   1427  CB  ASP H 186       2.312  11.455  26.657  1.00 39.65           C  
ATOM   1428  CG  ASP H 186       0.891  11.019  26.331  1.00 43.01           C  
ATOM   1429  OD1 ASP H 186      -0.062  11.753  26.709  1.00 60.66           O  
ATOM   1430  OD2 ASP H 186       0.739   9.946  25.689  1.00 52.93           O1-
ATOM   1431  C   ASP H 186       1.767  12.864  28.622  1.00 40.42           C  
ATOM   1432  O   ASP H 186       2.188  12.067  29.457  1.00 39.71           O  
ATOM   1433  N   GLU H 187       0.804  13.755  28.910  1.00 42.15           N  
ATOM   1434  CA  GLU H 187       0.338  13.921  30.252  1.00 45.00           C  
ATOM   1435  CB  GLU H 187      -0.612  15.121  30.411  1.00 46.65           C  
ATOM   1436  CG  GLU H 187      -0.847  15.480  31.878  1.00 50.24           C  
ATOM   1437  CD  GLU H 187      -1.459  16.869  31.944  0.90123.01           C  
ATOM   1438  OE1 GLU H 187      -1.293  17.633  30.958  0.90 49.58           O  
ATOM   1439  OE2 GLU H 187      -2.089  17.184  32.988  0.90 53.22           O1-
ATOM   1440  C   GLU H 187      -0.335  12.684  30.746  1.00 45.51           C  
ATOM   1441  O   GLU H 187      -0.172  12.326  31.910  1.00 46.38           O  
ATOM   1442  N   SER H 188      -1.107  11.999  29.883  1.00 44.88           N  
ATOM   1443  CA  SER H 188      -1.851  10.852  30.321  1.00 44.84           C  
ATOM   1444  CB  SER H 188      -2.776  10.311  29.217  1.00 44.93           C  
ATOM   1445  OG  SER H 188      -2.013   9.867  28.105  1.00 46.91           O  
ATOM   1446  C   SER H 188      -0.929   9.753  30.773  1.00 44.18           C  
ATOM   1447  O   SER H 188      -1.154   9.144  31.819  1.00 45.29           O  
ATOM   1448  N   THR H 189       0.117   9.472  29.971  1.00 42.74           N  
ATOM   1449  CA  THR H 189       1.114   8.448  30.161  1.00 41.85           C  
ATOM   1450  CB  THR H 189       1.884   8.160  28.904  1.00 41.62           C  
ATOM   1451  OG1 THR H 189       2.634   6.970  29.059  1.00 42.65           O  
ATOM   1452  CG2 THR H 189       2.838   9.329  28.623  1.00 42.14           C  
ATOM   1453  C   THR H 189       2.110   8.812  31.227  1.00 41.12           C  
ATOM   1454  O   THR H 189       2.778   7.940  31.783  1.00 41.45           O  
ATOM   1455  N   SER H 190       2.267  10.117  31.513  1.00 38.59           N  
ATOM   1456  CA  SER H 190       3.266  10.577  32.439  0.90 36.51           C  
ATOM   1457  CB  SER H 190       3.172   9.921  33.829  0.90 36.66           C  
ATOM   1458  OG  SER H 190       1.951  10.275  34.459  0.90 40.13           O  
ATOM   1459  C   SER H 190       4.618  10.253  31.877  1.00 35.33           C  
ATOM   1460  O   SER H 190       5.547   9.927  32.615  1.00 35.21           O  
ATOM   1461  N   THR H 191       4.766  10.336  30.537  1.00 32.82           N  
ATOM   1462  CA  THR H 191       6.041  10.059  29.939  1.00 30.91           C  
ATOM   1463  CB  THR H 191       6.006   8.869  29.017  1.00 31.93           C  
ATOM   1464  OG1 THR H 191       5.559   7.719  29.720  1.00 34.29           O  
ATOM   1465  CG2 THR H 191       7.414   8.621  28.453  1.00 30.28           C  
ATOM   1466  C   THR H 191       6.447  11.245  29.113  1.00 29.98           C  
ATOM   1467  O   THR H 191       5.611  11.882  28.473  1.00 29.33           O  
ATOM   1468  N   ALA H 192       7.763  11.562  29.104  1.00 28.61           N  
ATOM   1469  CA  ALA H 192       8.300  12.655  28.341  1.00 27.24           C  
ATOM   1470  CB  ALA H 192       9.121  13.645  29.179  1.00 28.43           C  
ATOM   1471  C   ALA H 192       9.222  12.056  27.324  1.00 27.27           C  
ATOM   1472  O   ALA H 192       9.825  11.009  27.565  1.00 27.95           O  
ATOM   1473  N   TYR H 193       9.342  12.703  26.146  1.00 25.46           N  
ATOM   1474  CA  TYR H 193      10.167  12.123  25.124  1.00 26.03           C  
ATOM   1475  CB  TYR H 193       9.413  11.684  23.851  1.00 26.58           C  
ATOM   1476  CG  TYR H 193       8.373  10.691  24.222  1.00 29.45           C  
ATOM   1477  CD1 TYR H 193       8.702   9.382  24.475  1.00 21.57           C  
ATOM   1478  CD2 TYR H 193       7.063  11.084  24.336  1.00 24.70           C  
ATOM   1479  CE1 TYR H 193       7.728   8.477  24.825  1.00 34.33           C  
ATOM   1480  CE2 TYR H 193       6.086  10.181  24.685  1.00 35.38           C  
ATOM   1481  CZ  TYR H 193       6.418   8.873  24.929  1.00 34.48           C  
ATOM   1482  OH  TYR H 193       5.420   7.943  25.289  1.00 36.26           O  
ATOM   1483  C   TYR H 193      11.139  13.143  24.638  1.00 27.12           C  
ATOM   1484  O   TYR H 193      10.888  14.349  24.694  1.00 27.47           O  
ATOM   1485  N   MET H 194      12.305  12.656  24.173  1.00 26.52           N  
ATOM   1486  CA  MET H 194      13.287  13.505  23.580  1.00 26.95           C  
ATOM   1487  CB  MET H 194      14.551  13.638  24.448  1.00 26.76           C  
ATOM   1488  CG  MET H 194      15.490  14.761  24.012  1.00 29.87           C  
ATOM   1489  SD  MET H 194      16.429  14.396  22.505  1.00 37.96           S  
ATOM   1490  CE  MET H 194      17.478  13.169  23.336  1.00 29.40           C  
ATOM   1491  C   MET H 194      13.630  12.867  22.269  1.00 27.78           C  
ATOM   1492  O   MET H 194      14.037  11.708  22.222  1.00 27.84           O  
ATOM   1493  N   GLU H 195      13.433  13.603  21.157  1.00 27.08           N  
ATOM   1494  CA  GLU H 195      13.728  13.047  19.863  1.00 26.91           C  
ATOM   1495  CB  GLU H 195      12.551  13.095  18.871  1.00 28.12           C  
ATOM   1496  CG  GLU H 195      12.815  12.361  17.551  1.00 32.18           C  
ATOM   1497  CD  GLU H 195      11.652  12.646  16.611  1.00 51.56           C  
ATOM   1498  OE1 GLU H 195      11.617  13.765  16.032  1.00 50.53           O  
ATOM   1499  OE2 GLU H 195      10.783  11.748  16.460  1.00 57.80           O1-
ATOM   1500  C   GLU H 195      14.816  13.869  19.255  1.00 27.25           C  
ATOM   1501  O   GLU H 195      14.690  15.087  19.130  1.00 28.44           O  
ATOM   1502  N   LEU H 196      15.919  13.206  18.853  1.00 27.21           N  
ATOM   1503  CA  LEU H 196      17.035  13.879  18.249  1.00 27.72           C  
ATOM   1504  CB  LEU H 196      18.355  13.606  19.000  1.00 27.53           C  
ATOM   1505  CG  LEU H 196      19.573  14.393  18.484  1.00 26.80           C  
ATOM   1506  CD1 LEU H 196      19.373  15.902  18.682  1.00 25.78           C  
ATOM   1507  CD2 LEU H 196      20.881  13.888  19.116  1.00 29.71           C  
ATOM   1508  C   LEU H 196      17.174  13.327  16.861  1.00 29.53           C  
ATOM   1509  O   LEU H 196      17.166  12.112  16.671  1.00 31.16           O  
ATOM   1510  N   SER H 197      17.319  14.211  15.850  1.00 29.43           N  
ATOM   1511  CA  SER H 197      17.376  13.774  14.478  1.00 30.65           C  
ATOM   1512  CB  SER H 197      16.281  14.417  13.605  1.00 31.41           C  
ATOM   1513  OG  SER H 197      16.446  15.828  13.579  1.00 33.88           O  
ATOM   1514  C   SER H 197      18.711  14.146  13.898  1.00 31.00           C  
ATOM   1515  O   SER H 197      19.534  14.780  14.556  1.00 31.20           O  
ATOM   1516  N   SER H 198      18.963  13.729  12.636  1.00 31.99           N  
ATOM   1517  CA  SER H 198      20.201  14.017  11.957  1.00 33.28           C  
ATOM   1518  CB  SER H 198      20.411  15.514  11.658  1.00 33.36           C  
ATOM   1519  OG  SER H 198      19.390  15.998  10.799  1.00 38.15           O  
ATOM   1520  C   SER H 198      21.338  13.575  12.822  1.00 33.13           C  
ATOM   1521  O   SER H 198      22.294  14.316  13.037  1.00 33.37           O  
ATOM   1522  N   LEU H 199      21.277  12.322  13.304  1.00 32.65           N  
ATOM   1523  CA  LEU H 199      22.263  11.826  14.218  1.00 32.89           C  
ATOM   1524  CB  LEU H 199      21.919  10.434  14.792  1.00 32.47           C  
ATOM   1525  CG  LEU H 199      20.671  10.422  15.701  1.00 30.36           C  
ATOM   1526  CD1 LEU H 199      20.378   9.015  16.250  1.00 23.71           C  
ATOM   1527  CD2 LEU H 199      20.792  11.455  16.830  1.00 29.45           C  
ATOM   1528  C   LEU H 199      23.608  11.741  13.565  1.00 34.50           C  
ATOM   1529  O   LEU H 199      23.741  11.415  12.386  1.00 34.80           O  
ATOM   1530  N   ARG H 200      24.648  12.059  14.366  1.00 34.33           N  
ATOM   1531  CA  ARG H 200      26.025  12.027  13.963  1.00 37.38           C  
ATOM   1532  CB  ARG H 200      26.687  13.416  13.905  1.00 37.49           C  
ATOM   1533  CG  ARG H 200      26.175  14.287  12.762  1.00 42.97           C  
ATOM   1534  CD  ARG H 200      26.888  15.636  12.637  1.00 65.04           C  
ATOM   1535  NE  ARG H 200      26.420  16.510  13.747  1.00 84.46           N  
ATOM   1536  CZ  ARG H 200      25.271  17.229  13.589  1.00 93.72           C  
ATOM   1537  NH1 ARG H 200      24.537  17.086  12.447  1.00 82.20           N1+
ATOM   1538  NH2 ARG H 200      24.868  18.097  14.561  1.00 51.94           N  
ATOM   1539  C   ARG H 200      26.772  11.258  15.008  1.00 37.21           C  
ATOM   1540  O   ARG H 200      26.242  10.958  16.073  1.00 35.71           O  
ATOM   1541  N   SER H 201      28.047  10.935  14.726  1.00 38.06           N  
ATOM   1542  CA  SER H 201      28.861  10.152  15.614  0.90 38.23           C  
ATOM   1543  CB  SER H 201      30.272   9.928  15.046  0.90 38.03           C  
ATOM   1544  OG  SER H 201      31.048   9.143  15.940  0.90 44.22           O  
ATOM   1545  C   SER H 201      28.997  10.871  16.927  1.00 38.04           C  
ATOM   1546  O   SER H 201      29.061  10.243  17.983  1.00 38.33           O  
ATOM   1547  N   GLU H 202      29.001  12.215  16.886  1.00 37.21           N  
ATOM   1548  CA  GLU H 202      29.171  13.053  18.039  1.00 36.04           C  
ATOM   1549  CB  GLU H 202      29.201  14.547  17.677  1.00 37.44           C  
ATOM   1550  CG  GLU H 202      30.526  14.989  17.047  1.00 45.55           C  
ATOM   1551  CD  GLU H 202      30.627  14.432  15.633  1.00 89.06           C  
ATOM   1552  OE1 GLU H 202      29.977  15.004  14.714  1.00 69.05           O  
ATOM   1553  OE2 GLU H 202      31.362  13.427  15.454  1.00 60.76           O1-
ATOM   1554  C   GLU H 202      28.048  12.836  19.008  1.00 34.12           C  
ATOM   1555  O   GLU H 202      28.209  13.041  20.209  1.00 34.19           O  
ATOM   1556  N   ASP H 203      26.866  12.459  18.492  1.00 31.22           N  
ATOM   1557  CA  ASP H 203      25.666  12.252  19.253  1.00 29.04           C  
ATOM   1558  CB  ASP H 203      24.421  12.122  18.366  1.00 28.81           C  
ATOM   1559  CG  ASP H 203      24.118  13.522  17.848  1.00 31.09           C  
ATOM   1560  OD1 ASP H 203      24.496  14.500  18.547  1.00 32.23           O  
ATOM   1561  OD2 ASP H 203      23.513  13.635  16.749  1.00 38.51           O1-
ATOM   1562  C   ASP H 203      25.757  11.053  20.156  1.00 28.07           C  
ATOM   1563  O   ASP H 203      24.921  10.896  21.044  1.00 26.46           O  
ATOM   1564  N   THR H 204      26.707  10.128  19.922  1.00 28.35           N  
ATOM   1565  CA  THR H 204      26.781   8.992  20.799  1.00 27.86           C  
ATOM   1566  CB  THR H 204      27.878   8.029  20.436  1.00 28.83           C  
ATOM   1567  OG1 THR H 204      27.698   7.564  19.106  1.00 32.06           O  
ATOM   1568  CG2 THR H 204      27.841   6.840  21.411  1.00 25.56           C  
ATOM   1569  C   THR H 204      27.022   9.498  22.190  1.00 26.51           C  
ATOM   1570  O   THR H 204      28.016  10.170  22.466  1.00 27.21           O  
ATOM   1571  N   ALA H 205      26.086   9.190  23.110  1.00 24.54           N  
ATOM   1572  CA  ALA H 205      26.226   9.642  24.463  1.00 24.28           C  
ATOM   1573  CB  ALA H 205      26.092  11.167  24.616  1.00 23.99           C  
ATOM   1574  C   ALA H 205      25.128   9.027  25.264  1.00 24.34           C  
ATOM   1575  O   ALA H 205      24.208   8.418  24.717  1.00 24.47           O  
ATOM   1576  N   VAL H 206      25.236   9.140  26.602  1.00 23.69           N  
ATOM   1577  CA  VAL H 206      24.183   8.671  27.443  1.00 23.20           C  
ATOM   1578  CB  VAL H 206      24.641   8.221  28.799  1.00 23.25           C  
ATOM   1579  CG1 VAL H 206      23.398   7.870  29.633  1.00 21.52           C  
ATOM   1580  CG2 VAL H 206      25.619   7.044  28.636  1.00 23.67           C  
ATOM   1581  C   VAL H 206      23.249   9.830  27.612  1.00 24.50           C  
ATOM   1582  O   VAL H 206      23.677  10.948  27.902  1.00 25.31           O  
ATOM   1583  N   TYR H 207      21.934   9.593  27.437  1.00 24.30           N  
ATOM   1584  CA  TYR H 207      20.990  10.669  27.547  1.00 24.30           C  
ATOM   1585  CB  TYR H 207      19.972  10.749  26.393  1.00 24.26           C  
ATOM   1586  CG  TYR H 207      20.669  11.214  25.162  1.00 25.10           C  
ATOM   1587  CD1 TYR H 207      21.306  10.325  24.329  1.00 23.41           C  
ATOM   1588  CD2 TYR H 207      20.682  12.549  24.831  1.00 22.65           C  
ATOM   1589  CE1 TYR H 207      21.946  10.766  23.192  1.00 23.30           C  
ATOM   1590  CE2 TYR H 207      21.322  12.992  23.696  1.00 21.28           C  
ATOM   1591  CZ  TYR H 207      21.952  12.099  22.867  1.00 26.97           C  
ATOM   1592  OH  TYR H 207      22.609  12.545  21.698  1.00 25.86           O  
ATOM   1593  C   TYR H 207      20.212  10.475  28.810  1.00 24.25           C  
ATOM   1594  O   TYR H 207      19.640   9.411  29.043  1.00 24.82           O  
ATOM   1595  N   TYR H 208      20.168  11.525  29.661  1.00 23.24           N  
ATOM   1596  CA  TYR H 208      19.503  11.405  30.927  1.00 22.82           C  
ATOM   1597  CB  TYR H 208      20.331  11.850  32.150  1.00 22.88           C  
ATOM   1598  CG  TYR H 208      21.623  11.115  32.268  1.00 22.72           C  
ATOM   1599  CD1 TYR H 208      21.699   9.867  32.842  1.00 20.43           C  
ATOM   1600  CD2 TYR H 208      22.777  11.697  31.799  1.00 21.14           C  
ATOM   1601  CE1 TYR H 208      22.909   9.218  32.938  1.00 24.31           C  
ATOM   1602  CE2 TYR H 208      23.988  11.053  31.892  1.00 19.90           C  
ATOM   1603  CZ  TYR H 208      24.056   9.809  32.468  1.00 24.55           C  
ATOM   1604  OH  TYR H 208      25.293   9.139  32.570  1.00 31.32           O  
ATOM   1605  C   TYR H 208      18.342  12.345  30.942  1.00 23.22           C  
ATOM   1606  O   TYR H 208      18.388  13.426  30.358  1.00 23.23           O  
ATOM   1607  N   CYS H 209      17.244  11.917  31.594  1.00 22.88           N  
ATOM   1608  CA  CYS H 209      16.142  12.801  31.838  0.90 23.13           C  
ATOM   1609  CB  CYS H 209      14.751  12.180  31.562  0.90 23.30           C  
ATOM   1610  SG  CYS H 209      14.398  10.662  32.503  0.92 26.62           S  
ATOM   1611  C   CYS H 209      16.238  13.157  33.294  1.00 23.51           C  
ATOM   1612  O   CYS H 209      16.701  12.354  34.103  1.00 23.30           O  
ATOM   1613  N   ALA H 210      15.848  14.393  33.669  1.00 22.62           N  
ATOM   1614  CA  ALA H 210      15.943  14.773  35.053  1.00 23.08           C  
ATOM   1615  CB  ALA H 210      17.218  15.572  35.381  1.00 22.13           C  
ATOM   1616  C   ALA H 210      14.783  15.650  35.374  1.00 24.09           C  
ATOM   1617  O   ALA H 210      14.368  16.468  34.557  1.00 23.92           O  
ATOM   1618  N   ARG H 211      14.247  15.479  36.598  1.00 23.55           N  
ATOM   1619  CA  ARG H 211      13.104  16.188  37.073  1.00 23.54           C  
ATOM   1620  CB  ARG H 211      12.341  15.371  38.131  1.00 24.38           C  
ATOM   1621  CG  ARG H 211      11.004  15.963  38.576  1.00 25.63           C  
ATOM   1622  CD  ARG H 211      10.287  15.115  39.633  1.00 30.70           C  
ATOM   1623  NE  ARG H 211      10.650  15.663  40.972  1.00 51.82           N  
ATOM   1624  CZ  ARG H 211      10.090  15.141  42.104  1.00 57.22           C  
ATOM   1625  NH1 ARG H 211       9.233  14.087  42.003  1.00 34.99           N1+
ATOM   1626  NH2 ARG H 211      10.387  15.669  43.327  1.00 78.68           N  
ATOM   1627  C   ARG H 211      13.559  17.451  37.697  1.00 24.48           C  
ATOM   1628  O   ARG H 211      14.633  17.553  38.288  1.00 25.12           O  
ATOM   1629  N   GLY H 212      12.730  18.481  37.554  1.00 24.09           N  
ATOM   1630  CA  GLY H 212      13.095  19.686  38.213  1.00 24.02           C  
ATOM   1631  C   GLY H 212      11.798  20.337  38.549  1.00 24.06           C  
ATOM   1632  O   GLY H 212      10.791  20.046  37.905  1.00 23.95           O  
ATOM   1633  N   PRO H 213      11.852  20.818  39.784  1.00 26.47           N  
ATOM   1634  CA  PRO H 213      10.707  21.419  40.435  1.00 30.69           C  
ATOM   1635  CD  PRO H 213      12.609  20.001  40.722  1.00 54.60           C  
ATOM   1636  CB  PRO H 213      10.864  21.137  41.932  1.00 33.55           C  
ATOM   1637  CG  PRO H 213      11.748  19.886  41.987  1.00 46.14           C  
ATOM   1638  C   PRO H 213      10.508  22.871  40.150  1.00 32.51           C  
ATOM   1639  O   PRO H 213      11.471  23.570  39.837  1.00 33.80           O  
ATOM   1640  N   GLU H 214       9.254  23.339  40.291  1.00 31.71           N  
ATOM   1641  CA  GLU H 214       8.914  24.715  40.080  1.00 30.57           C  
ATOM   1642  CB  GLU H 214       8.231  24.967  38.729  1.00 29.57           C  
ATOM   1643  CG  GLU H 214       6.903  24.216  38.596  1.00 29.85           C  
ATOM   1644  CD  GLU H 214       6.306  24.530  37.233  1.00  0.00           C  
ATOM   1645  OE1 GLU H 214       7.092  24.640  36.252  1.00  0.00           O  
ATOM   1646  OE2 GLU H 214       5.057  24.664  37.153  1.00  0.00           O1-
ATOM   1647  C   GLU H 214       7.902  25.056  41.121  1.00 29.60           C  
ATOM   1648  O   GLU H 214       7.220  24.174  41.642  1.00 28.63           O  
ATOM   1649  N   TYR H 215       7.803  26.350  41.477  1.00 28.66           N  
ATOM   1650  CA  TYR H 215       6.831  26.774  42.444  1.00 28.41           C  
ATOM   1651  CB  TYR H 215       7.404  26.933  43.861  1.00 23.81           C  
ATOM   1652  CG  TYR H 215       7.622  25.554  44.378  1.00 25.24           C  
ATOM   1653  CD1 TYR H 215       8.717  24.813  43.993  1.00  0.00           C  
ATOM   1654  CD2 TYR H 215       6.719  24.998  45.255  1.00 26.04           C  
ATOM   1655  CE1 TYR H 215       8.902  23.540  44.476  1.00 30.22           C  
ATOM   1656  CE2 TYR H 215       6.898  23.726  45.741  1.00  0.00           C  
ATOM   1657  CZ  TYR H 215       7.993  22.995  45.351  1.00  0.00           C  
ATOM   1658  OH  TYR H 215       8.182  21.687  45.847  1.00  0.00           O  
ATOM   1659  C   TYR H 215       6.245  28.082  42.013  1.00 27.66           C  
ATOM   1660  O   TYR H 215       6.878  28.869  41.310  1.00 29.05           O  
ATOM   1661  N   TYR H 216       4.987  28.329  42.424  1.00 25.73           N  
ATOM   1662  CA  TYR H 216       4.319  29.553  42.097  1.00 26.99           C  
ATOM   1663  CB  TYR H 216       2.988  29.299  41.369  1.00 28.66           C  
ATOM   1664  CG  TYR H 216       2.277  30.596  41.225  1.00 30.83           C  
ATOM   1665  CD1 TYR H 216       2.587  31.468  40.208  1.00 32.20           C  
ATOM   1666  CD2 TYR H 216       1.282  30.926  42.116  1.00 31.11           C  
ATOM   1667  CE1 TYR H 216       1.914  32.661  40.091  1.00 34.52           C  
ATOM   1668  CE2 TYR H 216       0.607  32.117  42.003  1.00 31.97           C  
ATOM   1669  CZ  TYR H 216       0.925  32.986  40.990  1.00 34.08           C  
ATOM   1670  OH  TYR H 216       0.232  34.210  40.872  1.00 33.72           O  
ATOM   1671  C   TYR H 216       4.034  30.263  43.389  1.00 28.37           C  
ATOM   1672  O   TYR H 216       3.245  29.791  44.206  1.00 28.71           O  
ATOM   1673  N   ASP H 217       4.684  31.430  43.594  1.00 26.06           N  
ATOM   1674  CA  ASP H 217       4.518  32.192  44.801  1.00 26.04           C  
ATOM   1675  CB  ASP H 217       5.780  32.978  45.200  1.00 26.08           C  
ATOM   1676  CG  ASP H 217       6.880  31.979  45.563  1.00 28.48           C  
ATOM   1677  OD1 ASP H 217       6.585  30.760  45.673  1.00 31.40           O  
ATOM   1678  OD2 ASP H 217       8.041  32.434  45.733  1.00 33.26           O1-
ATOM   1679  C   ASP H 217       3.423  33.169  44.549  1.00 26.08           C  
ATOM   1680  O   ASP H 217       3.522  34.048  43.697  1.00 26.49           O  
ATOM   1681  N   TYR H 218       2.323  33.010  45.296  1.00 24.50           N  
ATOM   1682  CA  TYR H 218       1.161  33.817  45.103  1.00 23.81           C  
ATOM   1683  CB  TYR H 218      -0.010  33.284  45.937  1.00 25.75           C  
ATOM   1684  CG  TYR H 218      -0.087  31.849  45.538  1.00 28.56           C  
ATOM   1685  CD1 TYR H 218       0.666  30.912  46.210  1.00 27.96           C  
ATOM   1686  CD2 TYR H 218      -0.873  31.438  44.487  1.00 39.18           C  
ATOM   1687  CE1 TYR H 218       0.622  29.584  45.857  1.00 39.91           C  
ATOM   1688  CE2 TYR H 218      -0.920  30.111  44.128  1.00 40.29           C  
ATOM   1689  CZ  TYR H 218      -0.174  29.182  44.813  1.00 27.51           C  
ATOM   1690  OH  TYR H 218      -0.223  27.821  44.443  1.00 41.69           O  
ATOM   1691  C   TYR H 218       1.466  35.230  45.489  1.00 22.88           C  
ATOM   1692  O   TYR H 218       1.079  36.170  44.796  1.00 23.81           O  
ATOM   1693  N   VAL H 219       2.189  35.414  46.608  1.00 23.14           N  
ATOM   1694  CA  VAL H 219       2.455  36.716  47.144  1.00 23.87           C  
ATOM   1695  CB  VAL H 219       3.301  36.564  48.377  1.00 26.86           C  
ATOM   1696  CG1 VAL H 219       2.429  35.837  49.409  1.00 32.21           C  
ATOM   1697  CG2 VAL H 219       4.564  35.735  48.052  1.00 30.76           C  
ATOM   1698  C   VAL H 219       3.151  37.588  46.128  1.00 23.84           C  
ATOM   1699  O   VAL H 219       2.617  38.630  45.744  1.00 24.62           O  
ATOM   1700  N   TRP H 220       4.360  37.196  45.676  1.00 24.02           N  
ATOM   1701  CA  TRP H 220       5.123  37.920  44.698  1.00 23.40           C  
ATOM   1702  CB  TRP H 220       6.583  37.444  44.559  1.00 24.33           C  
ATOM   1703  CG  TRP H 220       7.501  37.747  45.718  1.00 15.86           C  
ATOM   1704  CD2 TRP H 220       7.941  36.782  46.689  1.00 18.77           C  
ATOM   1705  CD1 TRP H 220       8.141  38.913  46.021  1.00 16.09           C  
ATOM   1706  NE1 TRP H 220       8.941  38.741  47.124  1.00  0.00           N  
ATOM   1707  CE2 TRP H 220       8.831  37.432  47.544  1.00 21.23           C  
ATOM   1708  CE3 TRP H 220       7.637  35.459  46.847  1.00  0.00           C  
ATOM   1709  CZ2 TRP H 220       9.433  36.767  48.573  1.00  0.00           C  
ATOM   1710  CZ3 TRP H 220       8.238  34.795  47.896  1.00  0.00           C  
ATOM   1711  CH2 TRP H 220       9.117  35.437  48.742  1.00  0.00           C  
ATOM   1712  C   TRP H 220       4.518  37.749  43.345  1.00 23.12           C  
ATOM   1713  O   TRP H 220       4.360  38.708  42.588  1.00 24.51           O  
ATOM   1714  N   GLY H 221       4.146  36.498  43.017  1.00 22.94           N  
ATOM   1715  CA  GLY H 221       3.658  36.176  41.708  1.00 22.54           C  
ATOM   1716  C   GLY H 221       4.801  35.607  40.921  1.00 22.81           C  
ATOM   1717  O   GLY H 221       4.651  35.276  39.746  1.00 24.44           O  
ATOM   1718  N   SER H 222       5.982  35.468  41.557  1.00 20.83           N  
ATOM   1719  CA  SER H 222       7.137  34.969  40.863  1.00 21.86           C  
ATOM   1720  CB  SER H 222       8.469  35.318  41.554  1.00 29.19           C  
ATOM   1721  OG  SER H 222       8.550  34.673  42.818  1.00  0.00           O  
ATOM   1722  C   SER H 222       7.065  33.479  40.757  1.00 22.93           C  
ATOM   1723  O   SER H 222       6.262  32.819  41.417  1.00 21.38           O  
ATOM   1724  N   TYR H 223       7.915  32.911  39.880  1.00 23.92           N  
ATOM   1725  CA  TYR H 223       7.948  31.489  39.719  1.00 24.74           C  
ATOM   1726  CB  TYR H 223       7.721  31.044  38.266  1.00 20.67           C  
ATOM   1727  CG  TYR H 223       6.322  31.421  37.921  1.00 34.40           C  
ATOM   1728  CD1 TYR H 223       6.015  32.703  37.524  1.00  0.00           C  
ATOM   1729  CD2 TYR H 223       5.314  30.487  37.996  1.00  0.00           C  
ATOM   1730  CE1 TYR H 223       4.721  33.047  37.207  1.00  0.00           C  
ATOM   1731  CE2 TYR H 223       4.020  30.825  37.680  1.00  0.00           C  
ATOM   1732  CZ  TYR H 223       3.723  32.108  37.285  1.00  0.00           C  
ATOM   1733  OH  TYR H 223       2.395  32.455  36.960  1.00  0.00           O  
ATOM   1734  C   TYR H 223       9.305  31.026  40.150  1.00 23.77           C  
ATOM   1735  O   TYR H 223      10.329  31.504  39.661  1.00 22.38           O  
ATOM   1736  N   ARG H 224       9.332  30.058  41.087  1.00 25.62           N  
ATOM   1737  CA  ARG H 224      10.563  29.587  41.653  1.00 26.92           C  
ATOM   1738  CB  ARG H 224      10.405  29.195  43.133  1.00 30.32           C  
ATOM   1739  CG  ARG H 224       9.924  30.342  44.022  1.00 37.39           C  
ATOM   1740  CD  ARG H 224       9.154  29.884  45.266  1.00 42.05           C  
ATOM   1741  NE  ARG H 224      10.096  29.204  46.200  1.00  0.00           N  
ATOM   1742  CZ  ARG H 224       9.789  29.143  47.531  1.00 77.20           C  
ATOM   1743  NH1 ARG H 224       8.651  29.733  47.993  1.00  0.00           N1+
ATOM   1744  NH2 ARG H 224      10.621  28.494  48.396  1.00  0.00           N  
ATOM   1745  C   ARG H 224      10.931  28.319  40.963  1.00 25.43           C  
ATOM   1746  O   ARG H 224      10.172  27.353  40.995  1.00 26.62           O  
ATOM   1747  N   TYR H 225      12.106  28.290  40.307  1.00 24.86           N  
ATOM   1748  CA  TYR H 225      12.567  27.078  39.696  1.00 25.15           C  
ATOM   1749  CB  TYR H 225      12.727  27.154  38.166  1.00 25.95           C  
ATOM   1750  CG  TYR H 225      11.423  27.471  37.522  1.00 19.09           C  
ATOM   1751  CD1 TYR H 225      10.992  28.775  37.445  1.00 23.44           C  
ATOM   1752  CD2 TYR H 225      10.639  26.476  36.984  1.00 25.41           C  
ATOM   1753  CE1 TYR H 225       9.794  29.085  36.848  1.00 21.67           C  
ATOM   1754  CE2 TYR H 225       9.439  26.780  36.385  1.00 30.23           C  
ATOM   1755  CZ  TYR H 225       9.013  28.086  36.316  1.00 27.15           C  
ATOM   1756  OH  TYR H 225       7.782  28.397  35.701  1.00 25.27           O  
ATOM   1757  C   TYR H 225      13.957  26.905  40.186  1.00 25.77           C  
ATOM   1758  O   TYR H 225      14.713  27.871  40.217  1.00 25.50           O  
ATOM   1759  N   ASN H 226      14.356  25.699  40.625  1.00 27.89           N  
ATOM   1760  CA  ASN H 226      15.742  25.686  40.994  1.00 28.28           C  
ATOM   1761  CB  ASN H 226      15.943  26.252  42.411  1.00 29.26           C  
ATOM   1762  CG  ASN H 226      17.403  26.625  42.588  1.00 31.12           C  
ATOM   1763  OD1 ASN H 226      17.881  27.592  42.001  1.00  9.26           O  
ATOM   1764  ND2 ASN H 226      18.130  25.846  43.430  1.00  8.12           N  
ATOM   1765  C   ASN H 226      16.259  24.281  41.016  1.00 26.54           C  
ATOM   1766  O   ASN H 226      17.075  23.941  41.870  1.00 26.20           O  
ATOM   1767  N   TYR H 227      15.858  23.380  40.097  1.00 24.94           N  
ATOM   1768  CA  TYR H 227      16.284  22.093  40.565  1.00 24.98           C  
ATOM   1769  CB  TYR H 227      15.153  21.462  41.453  1.00 21.15           C  
ATOM   1770  CG  TYR H 227      14.405  22.460  42.331  1.00 19.90           C  
ATOM   1771  CD1 TYR H 227      14.803  22.809  43.607  1.00 21.54           C  
ATOM   1772  CD2 TYR H 227      13.267  23.091  41.854  1.00 19.35           C  
ATOM   1773  CE1 TYR H 227      14.084  23.732  44.354  1.00 20.94           C  
ATOM   1774  CE2 TYR H 227      12.543  24.015  42.591  1.00 18.76           C  
ATOM   1775  CZ  TYR H 227      12.951  24.346  43.857  1.00 19.85           C  
ATOM   1776  OH  TYR H 227      12.222  25.289  44.620  1.00 21.28           O  
ATOM   1777  C   TYR H 227      16.479  21.096  39.457  1.00 23.89           C  
ATOM   1778  O   TYR H 227      15.737  21.103  38.482  1.00 24.44           O  
ATOM   1779  N   PHE H 228      17.511  20.230  39.589  1.00 23.96           N  
ATOM   1780  CA  PHE H 228      17.635  18.989  38.865  1.00 25.08           C  
ATOM   1781  CB  PHE H 228      18.907  18.853  38.018  1.00 24.73           C  
ATOM   1782  CG  PHE H 228      18.753  19.687  36.800  1.00 25.36           C  
ATOM   1783  CD1 PHE H 228      18.698  21.058  36.885  1.00 26.50           C  
ATOM   1784  CD2 PHE H 228      18.693  19.098  35.561  1.00 25.83           C  
ATOM   1785  CE1 PHE H 228      18.563  21.829  35.756  1.00 23.70           C  
ATOM   1786  CE2 PHE H 228      18.559  19.867  34.429  1.00 24.61           C  
ATOM   1787  CZ  PHE H 228      18.491  21.235  34.523  1.00 24.74           C  
ATOM   1788  C   PHE H 228      17.791  17.998  39.983  1.00 26.08           C  
ATOM   1789  O   PHE H 228      18.883  17.480  40.221  1.00 27.26           O  
ATOM   1790  N   ASP H 229      16.700  17.762  40.739  1.00 26.35           N  
ATOM   1791  CA  ASP H 229      16.719  16.899  41.886  1.00 25.76           C  
ATOM   1792  CB  ASP H 229      15.546  17.168  42.852  1.00 25.08           C  
ATOM   1793  CG  ASP H 229      14.215  16.942  42.146  1.00 33.67           C  
ATOM   1794  OD1 ASP H 229      14.193  16.893  40.888  1.00 35.98           O  
ATOM   1795  OD2 ASP H 229      13.193  16.815  42.873  1.00 32.78           O1-
ATOM   1796  C   ASP H 229      16.743  15.443  41.553  1.00 26.60           C  
ATOM   1797  O   ASP H 229      17.461  14.683  42.202  1.00 29.76           O  
ATOM   1798  N   TYR H 230      15.977  14.998  40.537  1.00 25.37           N  
ATOM   1799  CA  TYR H 230      15.919  13.552  40.371  1.00 25.35           C  
ATOM   1800  CB  TYR H 230      14.526  12.944  40.621  1.00 25.87           C  
ATOM   1801  CG  TYR H 230      14.236  12.951  42.082  1.00 35.49           C  
ATOM   1802  CD1 TYR H 230      13.802  14.088  42.723  1.00 62.59           C  
ATOM   1803  CD2 TYR H 230      14.387  11.794  42.811  1.00 60.84           C  
ATOM   1804  CE1 TYR H 230      13.536  14.071  44.073  1.00 41.12           C  
ATOM   1805  CE2 TYR H 230      14.122  11.774  44.160  1.00 67.49           C  
ATOM   1806  CZ  TYR H 230      13.696  12.913  44.797  1.00 63.76           C  
ATOM   1807  OH  TYR H 230      13.426  12.884  46.184  1.00 29.27           O  
ATOM   1808  C   TYR H 230      16.288  13.188  38.966  1.00 26.23           C  
ATOM   1809  O   TYR H 230      15.941  13.889  38.017  1.00 25.83           O  
ATOM   1810  N   TRP H 231      16.988  12.046  38.795  1.00 24.72           N  
ATOM   1811  CA  TRP H 231      17.477  11.699  37.489  1.00 23.95           C  
ATOM   1812  CB  TRP H 231      19.017  11.762  37.411  1.00 23.16           C  
ATOM   1813  CG  TRP H 231      19.603  13.151  37.580  1.00 21.38           C  
ATOM   1814  CD2 TRP H 231      20.388  13.836  36.590  1.00 19.85           C  
ATOM   1815  CD1 TRP H 231      19.531  13.984  38.658  1.00 16.93           C  
ATOM   1816  NE1 TRP H 231      20.200  15.157  38.390  1.00 20.08           N  
ATOM   1817  CE2 TRP H 231      20.736  15.075  37.123  1.00 18.70           C  
ATOM   1818  CE3 TRP H 231      20.793  13.465  35.337  1.00 20.72           C  
ATOM   1819  CZ2 TRP H 231      21.486  15.970  36.414  1.00 21.31           C  
ATOM   1820  CZ3 TRP H 231      21.551  14.369  34.623  1.00 19.15           C  
ATOM   1821  CH2 TRP H 231      21.890  15.599  35.150  1.00 23.49           C  
ATOM   1822  C   TRP H 231      17.083  10.301  37.134  1.00 25.25           C  
ATOM   1823  O   TRP H 231      16.875   9.455  38.005  1.00 25.58           O  
ATOM   1824  N   GLY H 232      16.973  10.051  35.811  1.00 24.72           N  
ATOM   1825  CA  GLY H 232      16.686   8.757  35.272  1.00 24.66           C  
ATOM   1826  C   GLY H 232      17.975   7.999  35.258  1.00 25.39           C  
ATOM   1827  O   GLY H 232      19.025   8.537  35.602  1.00 25.16           O  
ATOM   1828  N   GLN H 233      17.913   6.709  34.869  1.00 25.47           N  
ATOM   1829  CA  GLN H 233      19.069   5.855  34.859  1.00 25.63           C  
ATOM   1830  CB  GLN H 233      18.783   4.351  34.681  1.00 26.49           C  
ATOM   1831  CG  GLN H 233      18.385   3.905  33.272  1.00 29.55           C  
ATOM   1832  CD  GLN H 233      16.925   4.219  33.019  1.00 69.04           C  
ATOM   1833  OE1 GLN H 233      16.269   4.890  33.814  1.00 30.04           O  
ATOM   1834  NE2 GLN H 233      16.396   3.714  31.875  1.00 32.10           N  
ATOM   1835  C   GLN H 233      20.007   6.239  33.753  1.00 25.63           C  
ATOM   1836  O   GLN H 233      21.217   6.055  33.870  1.00 27.06           O  
ATOM   1837  N   GLY H 234      19.478   6.742  32.620  1.00 23.82           N  
ATOM   1838  CA  GLY H 234      20.319   7.094  31.507  1.00 23.85           C  
ATOM   1839  C   GLY H 234      20.063   6.130  30.390  1.00 25.42           C  
ATOM   1840  O   GLY H 234      19.723   4.966  30.608  1.00 25.61           O  
ATOM   1841  N   THR H 235      20.204   6.620  29.143  1.00 24.66           N  
ATOM   1842  CA  THR H 235      19.981   5.798  27.993  1.00 24.60           C  
ATOM   1843  CB  THR H 235      18.717   6.188  27.279  1.00 24.46           C  
ATOM   1844  OG1 THR H 235      18.382   5.225  26.299  1.00 25.85           O  
ATOM   1845  CG2 THR H 235      18.874   7.580  26.645  1.00 23.60           C  
ATOM   1846  C   THR H 235      21.166   5.961  27.082  1.00 25.21           C  
ATOM   1847  O   THR H 235      21.555   7.071  26.727  1.00 24.60           O  
ATOM   1848  N   LEU H 236      21.790   4.841  26.671  1.00 25.12           N  
ATOM   1849  CA  LEU H 236      22.949   4.953  25.837  1.00 25.76           C  
ATOM   1850  CB  LEU H 236      23.957   3.803  26.042  1.00 25.34           C  
ATOM   1851  CG  LEU H 236      25.223   3.899  25.165  1.00 30.68           C  
ATOM   1852  CD1 LEU H 236      26.100   5.101  25.555  1.00 23.83           C  
ATOM   1853  CD2 LEU H 236      26.003   2.577  25.167  1.00 23.94           C  
ATOM   1854  C   LEU H 236      22.478   4.895  24.421  1.00 25.97           C  
ATOM   1855  O   LEU H 236      21.759   3.980  24.029  1.00 26.16           O  
ATOM   1856  N   VAL H 237      22.847   5.913  23.618  1.00 24.80           N  
ATOM   1857  CA  VAL H 237      22.511   5.895  22.226  1.00 24.83           C  
ATOM   1858  CB  VAL H 237      21.755   7.108  21.768  1.00 25.55           C  
ATOM   1859  CG1 VAL H 237      21.532   6.992  20.251  1.00 28.00           C  
ATOM   1860  CG2 VAL H 237      20.452   7.220  22.575  1.00 26.60           C  
ATOM   1861  C   VAL H 237      23.811   5.861  21.490  1.00 25.50           C  
ATOM   1862  O   VAL H 237      24.675   6.716  21.684  1.00 25.25           O  
ATOM   1863  N   THR H 238      23.985   4.850  20.617  1.00 26.89           N  
ATOM   1864  CA  THR H 238      25.214   4.734  19.886  1.00 27.87           C  
ATOM   1865  CB  THR H 238      25.840   3.375  19.995  1.00 28.12           C  
ATOM   1866  OG1 THR H 238      26.085   3.066  21.360  1.00 29.98           O  
ATOM   1867  CG2 THR H 238      27.165   3.373  19.213  1.00 26.57           C  
ATOM   1868  C   THR H 238      24.899   4.957  18.444  1.00 28.94           C  
ATOM   1869  O   THR H 238      24.007   4.319  17.885  1.00 29.78           O  
ATOM   1870  N   VAL H 239      25.626   5.888  17.798  1.00 29.81           N  
ATOM   1871  CA  VAL H 239      25.353   6.150  16.418  1.00 30.65           C  
ATOM   1872  CB  VAL H 239      25.247   7.612  16.116  1.00 30.63           C  
ATOM   1873  CG1 VAL H 239      24.978   7.799  14.615  1.00 29.76           C  
ATOM   1874  CG2 VAL H 239      24.162   8.202  17.030  1.00 25.27           C  
ATOM   1875  C   VAL H 239      26.479   5.585  15.613  1.00 32.71           C  
ATOM   1876  O   VAL H 239      27.627   6.020  15.721  1.00 33.07           O  
ATOM   1877  N   SER H 240      26.166   4.575  14.779  1.00 33.76           N  
ATOM   1878  CA  SER H 240      27.182   3.989  13.959  1.00 35.01           C  
ATOM   1879  CB  SER H 240      28.049   2.949  14.691  1.00 35.37           C  
ATOM   1880  OG  SER H 240      27.272   1.817  15.053  1.00 32.90           O  
ATOM   1881  C   SER H 240      26.504   3.286  12.828  1.00 36.17           C  
ATOM   1882  O   SER H 240      25.331   2.926  12.912  1.00 34.92           O  
ATOM   1883  N   SER H 241      27.246   3.085  11.721  1.00 38.27           N  
ATOM   1884  CA  SER H 241      26.703   2.412  10.578  1.00 40.66           C  
ATOM   1885  CB  SER H 241      26.562   3.326   9.344  1.00 41.79           C  
ATOM   1886  OG  SER H 241      25.932   2.632   8.275  1.00 48.43           O  
ATOM   1887  C   SER H 241      27.714   1.336  10.217  1.00 40.48           C  
ATOM   1888  O   SER H 241      27.366   0.130  10.311  1.00 40.82           O  
ATOM   1889  OXT SER H 241      28.853   1.717   9.833  1.00  0.00           O1-
TER    1890      SER H 241 
CONECT  164  723
CONECT  723  164
CONECT 1041 1610
CONECT 1610 1041
END
