# Supplementary material for: Fully automated antibody structure prediction using BIOVIA tools: Validation study
Source: PLoS One. 2017 May 18;12(5):e0177923. doi: 10.1371/journal.pone.0177923 (PMC5436848; doi:10.1371/journal.pone.0177923)
Supplement: S2 Dataset — Predicted structures using the Top5 framework method, Chothia CDR definition with canonical filtering and generating 50 models. These were used in the comparison against predictions using no filtering. (ZIP) [file pone.0177923.s004.zip › 4NX3_AB_FV_FinalModel.pdb]

REMARK   Accelrys Discovery Studio PDB file
REMARK   Created:  2015-04-10T07:13:21Z
SSBOND   1 CYS L   23    CYS L   94                                     
SSBOND   2 CYS H  135    CYS H  209                                     
ATOM      1  N   ASP L   1      25.009  33.113  26.282  1.00 35.03           N1+
ATOM      2  CA  ASP L   1      25.073  31.957  27.202  1.00 34.71           C  
ATOM      3  CB  ASP L   1      25.585  30.715  26.455  1.00 38.14           C  
ATOM      4  CG  ASP L   1      24.537  30.341  25.417  1.00 42.59           C  
ATOM      5  OD1 ASP L   1      23.452  30.981  25.422  1.00 43.61           O  
ATOM      6  OD2 ASP L   1      24.804  29.413  24.607  1.00 44.75           O1-
ATOM      7  C   ASP L   1      26.011  32.262  28.323  1.00 34.59           C  
ATOM      8  O   ASP L   1      26.912  33.087  28.185  1.00 37.00           O  
ATOM      9  N   ILE L   2      25.807  31.598  29.475  1.00 33.50           N  
ATOM     10  CA  ILE L   2      26.638  31.818  30.620  1.00 32.12           C  
ATOM     11  CB  ILE L   2      25.869  31.756  31.910  1.00 28.98           C  
ATOM     12  CG1 ILE L   2      24.808  32.873  31.946  1.00 28.89           C  
ATOM     13  CG2 ILE L   2      26.865  31.809  33.077  1.00 28.31           C  
ATOM     14  CD1 ILE L   2      23.782  32.715  33.067  1.00 28.42           C  
ATOM     15  C   ILE L   2      27.651  30.723  30.623  1.00 32.66           C  
ATOM     16  O   ILE L   2      27.306  29.549  30.495  1.00 31.15           O  
ATOM     17  N   VAL L   3      28.947  31.079  30.740  1.00 30.74           N  
ATOM     18  CA  VAL L   3      29.940  30.046  30.716  1.00 29.92           C  
ATOM     19  CB  VAL L   3      31.186  30.398  29.957  1.00 28.63           C  
ATOM     20  CG1 VAL L   3      31.961  31.482  30.723  1.00 25.05           C  
ATOM     21  CG2 VAL L   3      31.987  29.105  29.740  1.00 25.74           C  
ATOM     22  C   VAL L   3      30.330  29.741  32.121  1.00 29.99           C  
ATOM     23  O   VAL L   3      30.571  30.636  32.931  1.00 27.64           O  
ATOM     24  N   MET L   4      30.386  28.442  32.452  1.00 32.18           N  
ATOM     25  CA  MET L   4      30.743  28.091  33.787  1.00 31.41           C  
ATOM     26  CB  MET L   4      29.755  27.117  34.424  1.00 24.69           C  
ATOM     27  CG  MET L   4      28.358  27.729  34.452  1.00 22.76           C  
ATOM     28  SD  MET L   4      27.210  26.920  35.583  1.00 25.35           S  
ATOM     29  CE  MET L   4      27.958  27.656  37.064  1.00 21.33           C  
ATOM     30  C   MET L   4      32.093  27.471  33.734  1.00 32.69           C  
ATOM     31  O   MET L   4      32.348  26.570  32.936  1.00 27.30           O  
ATOM     32  N   THR L   5      33.014  27.970  34.580  1.00 29.23           N  
ATOM     33  CA  THR L   5      34.336  27.432  34.538  1.00 29.07           C  
ATOM     34  CB  THR L   5      35.365  28.436  34.107  1.00 29.65           C  
ATOM     35  OG1 THR L   5      36.573  27.777  33.768  1.00 32.24           O  
ATOM     36  CG2 THR L   5      35.606  29.444  35.239  1.00 29.95           C  
ATOM     37  C   THR L   5      34.677  26.901  35.896  1.00 29.12           C  
ATOM     38  O   THR L   5      34.495  27.577  36.911  1.00 27.74           O  
ATOM     39  N   GLN L   6      35.178  25.648  35.941  1.00 25.09           N  
ATOM     40  CA  GLN L   6      35.514  25.029  37.192  1.00 24.99           C  
ATOM     41  CB  GLN L   6      34.856  23.655  37.434  1.00 23.38           C  
ATOM     42  CG  GLN L   6      33.334  23.680  37.594  1.00 24.61           C  
ATOM     43  CD  GLN L   6      32.881  22.254  37.894  1.00 26.88           C  
ATOM     44  OE1 GLN L   6      33.438  21.577  38.755  1.00 24.74           O  
ATOM     45  NE2 GLN L   6      31.840  21.773  37.167  1.00 23.78           N  
ATOM     46  C   GLN L   6      36.986  24.766  37.222  1.00 26.81           C  
ATOM     47  O   GLN L   6      37.634  24.615  36.187  1.00 26.24           O  
ATOM     48  N   SER L   7      37.558  24.743  38.444  1.00 31.13           N  
ATOM     49  CA  SER L   7      38.946  24.412  38.606  1.00 31.20           C  
ATOM     50  CB  SER L   7      39.903  25.606  38.443  1.00 32.31           C  
ATOM     51  OG  SER L   7      39.708  26.544  39.490  1.00 35.59           O  
ATOM     52  C   SER L   7      39.112  23.890  39.999  1.00 32.21           C  
ATOM     53  O   SER L   7      38.378  24.290  40.901  1.00 32.56           O  
ATOM     54  N   PRO L   8      40.053  23.009  40.233  1.00 30.33           N  
ATOM     55  CA  PRO L   8      40.936  22.477  39.224  1.00 30.22           C  
ATOM     56  CD  PRO L   8      40.602  22.864  41.569  1.00 29.41           C  
ATOM     57  CB  PRO L   8      42.185  22.003  39.966  1.00 29.99           C  
ATOM     58  CG  PRO L   8      41.719  21.822  41.420  1.00 30.03           C  
ATOM     59  C   PRO L   8      40.264  21.363  38.485  1.00 30.93           C  
ATOM     60  O   PRO L   8      39.208  20.913  38.918  1.00 30.55           O  
ATOM     61  N   SER L   9      40.857  20.912  37.362  1.00 27.71           N  
ATOM     62  CA  SER L   9      40.313  19.842  36.574  1.00 28.11           C  
ATOM     63  CB  SER L   9      41.136  19.584  35.303  1.00 32.54           C  
ATOM     64  OG  SER L   9      41.134  20.738  34.478  1.00 37.66           O  
ATOM     65  C   SER L   9      40.333  18.580  37.380  1.00 28.83           C  
ATOM     66  O   SER L   9      39.361  17.827  37.377  1.00 30.44           O  
ATOM     67  N   SER L  10      41.448  18.310  38.087  1.00 32.34           N  
ATOM     68  CA  SER L  10      41.526  17.114  38.881  1.00 31.82           C  
ATOM     69  CB  SER L  10      42.376  15.991  38.257  1.00 28.91           C  
ATOM     70  OG  SER L  10      43.751  16.339  38.297  1.00 36.67           O  
ATOM     71  C   SER L  10      42.182  17.490  40.168  1.00 32.57           C  
ATOM     72  O   SER L  10      42.904  18.483  40.238  1.00 28.44           O  
ATOM     73  N   LEU L  11      41.931  16.703  41.234  1.00 30.11           N  
ATOM     74  CA  LEU L  11      42.481  17.062  42.506  1.00 30.34           C  
ATOM     75  CB  LEU L  11      41.443  17.866  43.305  1.00 29.95           C  
ATOM     76  CG  LEU L  11      41.934  18.478  44.619  1.00 31.61           C  
ATOM     77  CD1 LEU L  11      43.005  19.552  44.374  1.00 32.45           C  
ATOM     78  CD2 LEU L  11      40.745  19.015  45.422  1.00 32.89           C  
ATOM     79  C   LEU L  11      42.793  15.791  43.244  1.00 30.97           C  
ATOM     80  O   LEU L  11      41.941  14.912  43.363  1.00 28.64           O  
ATOM     81  N   ALA L  12      44.030  15.653  43.769  1.00 32.50           N  
ATOM     82  CA  ALA L  12      44.376  14.456  44.485  1.00 32.81           C  
ATOM     83  CB  ALA L  12      45.805  13.961  44.202  1.00 33.19           C  
ATOM     84  C   ALA L  12      44.288  14.768  45.944  1.00 33.94           C  
ATOM     85  O   ALA L  12      44.867  15.745  46.416  1.00 36.31           O  
ATOM     86  N   MET L  13      43.558  13.936  46.711  1.00 31.62           N  
ATOM     87  CA  MET L  13      43.411  14.262  48.099  1.00 31.63           C  
ATOM     88  CB  MET L  13      42.034  14.863  48.434  1.00 32.83           C  
ATOM     89  CG  MET L  13      41.718  16.141  47.655  1.00 37.61           C  
ATOM     90  SD  MET L  13      42.898  17.504  47.901  1.00 40.44           S  
ATOM     91  CE  MET L  13      42.331  17.943  49.569  1.00 40.26           C  
ATOM     92  C   MET L  13      43.559  13.015  48.902  1.00 32.65           C  
ATOM     93  O   MET L  13      43.477  11.905  48.382  1.00 32.93           O  
ATOM     94  N   SER L  14      43.810  13.182  50.214  1.00 30.68           N  
ATOM     95  CA  SER L  14      43.936  12.057  51.091  1.00 30.86           C  
ATOM     96  CB  SER L  14      45.168  12.123  52.008  1.00 37.26           C  
ATOM     97  OG  SER L  14      45.216  10.976  52.840  1.00 45.01           O  
ATOM     98  C   SER L  14      42.720  12.069  51.957  1.00 31.16           C  
ATOM     99  O   SER L  14      42.127  13.121  52.188  1.00 35.27           O  
ATOM    100  N   VAL L  15      42.312  10.888  52.461  1.00 28.58           N  
ATOM    101  CA  VAL L  15      41.101  10.818  53.224  1.00 29.15           C  
ATOM    102  CB  VAL L  15      40.704   9.419  53.604  1.00 33.88           C  
ATOM    103  CG1 VAL L  15      39.441   9.477  54.483  1.00 38.09           C  
ATOM    104  CG2 VAL L  15      40.534   8.596  52.316  1.00 33.94           C  
ATOM    105  C   VAL L  15      41.261  11.600  54.489  1.00 30.43           C  
ATOM    106  O   VAL L  15      42.295  11.542  55.152  1.00 33.61           O  
ATOM    107  N   GLY L  16      40.209  12.371  54.839  1.00 30.24           N  
ATOM    108  CA  GLY L  16      40.188  13.115  56.064  1.00 29.74           C  
ATOM    109  C   GLY L  16      40.530  14.554  55.826  1.00 30.91           C  
ATOM    110  O   GLY L  16      40.260  15.395  56.682  1.00 31.01           O  
ATOM    111  N   GLN L  17      41.116  14.898  54.663  1.00 29.55           N  
ATOM    112  CA  GLN L  17      41.502  16.269  54.475  1.00 30.18           C  
ATOM    113  CB  GLN L  17      42.798  16.452  53.659  1.00 33.83           C  
ATOM    114  CG  GLN L  17      42.784  15.891  52.241  1.00 50.88           C  
ATOM    115  CD  GLN L  17      44.212  16.005  51.721  1.00 60.11           C  
ATOM    116  OE1 GLN L  17      44.575  16.976  51.061  1.00 57.55           O  
ATOM    117  NE2 GLN L  17      45.057  14.988  52.040  1.00 36.29           N  
ATOM    118  C   GLN L  17      40.371  17.086  53.922  1.00 30.94           C  
ATOM    119  O   GLN L  17      39.319  16.565  53.556  1.00 30.28           O  
ATOM    120  N   LYS L  18      40.559  18.423  53.910  1.00 33.20           N  
ATOM    121  CA  LYS L  18      39.557  19.342  53.453  1.00 33.13           C  
ATOM    122  CB  LYS L  18      39.534  20.651  54.258  1.00 32.91           C  
ATOM    123  CG  LYS L  18      38.473  21.641  53.778  1.00 37.12           C  
ATOM    124  CD  LYS L  18      38.307  22.855  54.688  1.00 42.33           C  
ATOM    125  CE  LYS L  18      37.486  22.576  55.945  1.00 46.52           C  
ATOM    126  NZ  LYS L  18      37.425  23.798  56.776  1.00 48.69           N1+
ATOM    127  C   LYS L  18      39.850  19.719  52.037  1.00 34.22           C  
ATOM    128  O   LYS L  18      40.975  20.081  51.697  1.00 33.49           O  
ATOM    129  N   VAL L  19      38.813  19.670  51.179  1.00 32.50           N  
ATOM    130  CA  VAL L  19      38.969  19.953  49.780  1.00 31.57           C  
ATOM    131  CB  VAL L  19      38.527  18.797  48.930  1.00 30.56           C  
ATOM    132  CG1 VAL L  19      38.624  19.191  47.456  1.00 31.46           C  
ATOM    133  CG2 VAL L  19      39.373  17.568  49.291  1.00 31.62           C  
ATOM    134  C   VAL L  19      38.086  21.114  49.431  1.00 31.41           C  
ATOM    135  O   VAL L  19      37.004  21.273  49.995  1.00 29.06           O  
ATOM    136  N   THR L  20      38.551  21.975  48.497  1.00 27.87           N  
ATOM    137  CA  THR L  20      37.773  23.104  48.062  1.00 28.20           C  
ATOM    138  CB  THR L  20      38.325  24.417  48.539  1.00 36.84           C  
ATOM    139  OG1 THR L  20      38.383  24.442  49.956  1.00 39.53           O  
ATOM    140  CG2 THR L  20      37.415  25.546  48.034  1.00 36.85           C  
ATOM    141  C   THR L  20      37.801  23.132  46.559  1.00 28.69           C  
ATOM    142  O   THR L  20      38.864  23.025  45.948  1.00 34.61           O  
ATOM    143  N   MET L  21      36.622  23.297  45.923  1.00 27.06           N  
ATOM    144  CA  MET L  21      36.525  23.317  44.488  1.00 27.00           C  
ATOM    145  CB  MET L  21      35.543  22.268  43.954  1.00 28.17           C  
ATOM    146  CG  MET L  21      35.889  20.845  44.379  1.00 28.96           C  
ATOM    147  SD  MET L  21      34.568  19.638  44.073  1.00 30.96           S  
ATOM    148  CE  MET L  21      35.321  18.367  45.126  1.00 27.65           C  
ATOM    149  C   MET L  21      35.923  24.636  44.118  1.00 27.52           C  
ATOM    150  O   MET L  21      35.126  25.190  44.872  1.00 27.77           O  
ATOM    151  N   SER L  22      36.271  25.173  42.930  1.00 27.43           N  
ATOM    152  CA  SER L  22      35.746  26.459  42.571  1.00 28.24           C  
ATOM    153  CB  SER L  22      36.842  27.521  42.402  1.00 30.72           C  
ATOM    154  OG  SER L  22      37.771  27.094  41.417  1.00 46.28           O  
ATOM    155  C   SER L  22      34.986  26.380  41.280  1.00 29.15           C  
ATOM    156  O   SER L  22      35.283  25.569  40.404  1.00 30.85           O  
ATOM    157  N   CYS L  23      33.944  27.229  41.164  1.00 30.71           N  
ATOM    158  CA  CYS L  23      33.130  27.353  39.983  1.00 30.88           C  
ATOM    159  CB  CYS L  23      31.768  26.630  40.108  1.00 27.43           C  
ATOM    160  SG  CYS L  23      30.727  26.779  38.625  1.00 27.87           S  
ATOM    161  C   CYS L  23      32.883  28.821  39.767  1.00 31.06           C  
ATOM    162  O   CYS L  23      32.440  29.524  40.675  1.00 28.68           O  
ATOM    163  N   LYS L  24      33.175  29.326  38.547  1.00 29.86           N  
ATOM    164  CA  LYS L  24      33.004  30.726  38.248  1.00 31.17           C  
ATOM    165  CB  LYS L  24      34.283  31.422  37.759  1.00 34.00           C  
ATOM    166  CG  LYS L  24      35.360  31.591  38.827  1.00 38.84           C  
ATOM    167  CD  LYS L  24      36.727  31.955  38.241  1.00 41.42           C  
ATOM    168  CE  LYS L  24      37.779  32.281  39.300  1.00 45.30           C  
ATOM    169  NZ  LYS L  24      37.812  31.215  40.324  1.00 48.63           N1+
ATOM    170  C   LYS L  24      32.029  30.853  37.121  1.00 31.42           C  
ATOM    171  O   LYS L  24      31.960  29.994  36.245  1.00 31.39           O  
ATOM    172  N   SER L  25      31.260  31.960  37.108  1.00 29.59           N  
ATOM    173  CA  SER L  25      30.266  32.154  36.093  1.00 29.43           C  
ATOM    174  CB  SER L  25      28.850  32.236  36.696  1.00 29.70           C  
ATOM    175  OG  SER L  25      27.879  32.430  35.683  1.00 33.35           O  
ATOM    176  C   SER L  25      30.563  33.439  35.377  1.00 29.95           C  
ATOM    177  O   SER L  25      31.088  34.382  35.962  1.00 28.99           O  
ATOM    178  N   SER L  26      30.274  33.498  34.063  1.00 25.70           N  
ATOM    179  CA  SER L  26      30.549  34.677  33.290  1.00 26.89           C  
ATOM    180  CB  SER L  26      30.408  34.459  31.772  1.00 25.96           C  
ATOM    181  OG  SER L  26      29.064  34.158  31.428  1.00 27.23           O  
ATOM    182  C   SER L  26      29.598  35.765  33.687  1.00 28.32           C  
ATOM    183  O   SER L  26      29.896  36.945  33.503  1.00 29.09           O  
ATOM    184  N   GLN L  27      28.422  35.391  34.234  1.00 28.65           N  
ATOM    185  CA  GLN L  27      27.444  36.374  34.623  1.00 29.71           C  
ATOM    186  CB  GLN L  27      26.160  36.356  33.776  1.00 29.56           C  
ATOM    187  CG  GLN L  27      26.379  36.746  32.314  1.00 31.56           C  
ATOM    188  CD  GLN L  27      25.034  36.682  31.614  1.00 35.09           C  
ATOM    189  OE1 GLN L  27      24.911  36.127  30.525  1.00 36.55           O  
ATOM    190  NE2 GLN L  27      23.995  37.278  32.259  1.00 35.16           N  
ATOM    191  C   GLN L  27      27.017  36.100  36.032  1.00 30.11           C  
ATOM    192  O   GLN L  27      27.160  34.983  36.531  1.00 30.38           O  
ATOM    193  N   SER L  28      26.489  37.134  36.720  1.00 29.45           N  
ATOM    194  CA  SER L  28      26.082  36.932  38.080  1.00 29.42           C  
ATOM    195  CB  SER L  28      25.813  38.221  38.874  1.00 29.28           C  
ATOM    196  OG  SER L  28      24.570  38.791  38.494  1.00 31.35           O  
ATOM    197  C   SER L  28      24.825  36.122  38.088  1.00 28.87           C  
ATOM    198  O   SER L  28      23.896  36.358  37.320  1.00 28.67           O  
ATOM    199  N   LEU L  29      24.828  35.086  38.943  1.00 28.58           N  
ATOM    200  CA  LEU L  29      23.770  34.152  39.198  1.00 29.23           C  
ATOM    201  CB  LEU L  29      24.274  32.786  39.681  1.00 28.83           C  
ATOM    202  CG  LEU L  29      25.073  32.060  38.578  1.00 27.22           C  
ATOM    203  CD1 LEU L  29      25.396  30.611  38.972  1.00 26.53           C  
ATOM    204  CD2 LEU L  29      24.375  32.168  37.213  1.00 27.66           C  
ATOM    205  C   LEU L  29      22.740  34.688  40.144  1.00 29.62           C  
ATOM    206  O   LEU L  29      21.709  34.047  40.345  1.00 28.95           O  
ATOM    207  N   LEU L  30      23.048  35.799  40.840  1.00 31.23           N  
ATOM    208  CA  LEU L  30      22.185  36.345  41.853  1.00 31.90           C  
ATOM    209  CB  LEU L  30      22.929  37.346  42.759  1.00 31.16           C  
ATOM    210  CG  LEU L  30      22.080  37.977  43.876  1.00 30.71           C  
ATOM    211  CD1 LEU L  30      21.522  36.907  44.823  1.00 29.10           C  
ATOM    212  CD2 LEU L  30      22.882  39.057  44.626  1.00 30.96           C  
ATOM    213  C   LEU L  30      20.991  37.036  41.262  1.00 32.47           C  
ATOM    214  O   LEU L  30      21.098  37.909  40.401  1.00 32.87           O  
ATOM    215  N   ASN L  31      19.793  36.657  41.757  1.00 32.80           N  
ATOM    216  CA  ASN L  31      18.568  37.271  41.331  1.00 33.62           C  
ATOM    217  CB  ASN L  31      17.364  36.310  41.377  1.00 34.24           C  
ATOM    218  CG  ASN L  31      16.205  36.954  40.636  1.00 35.65           C  
ATOM    219  OD1 ASN L  31      15.859  38.110  40.873  1.00 37.45           O  
ATOM    220  ND2 ASN L  31      15.597  36.180  39.700  1.00 36.69           N  
ATOM    221  C   ASN L  31      18.324  38.369  42.311  1.00 34.73           C  
ATOM    222  O   ASN L  31      18.312  38.140  43.517  1.00 33.63           O  
ATOM    223  N   SER L  32      18.140  39.604  41.820  1.00 35.52           N  
ATOM    224  CA  SER L  32      17.999  40.733  42.693  1.00 36.90           C  
ATOM    225  CB  SER L  32      17.877  42.056  41.920  1.00 37.22           C  
ATOM    226  OG  SER L  32      16.726  42.026  41.091  1.00 35.12           O  
ATOM    227  C   SER L  32      16.781  40.599  43.555  1.00 36.08           C  
ATOM    228  O   SER L  32      16.835  40.859  44.758  1.00 37.17           O  
ATOM    229  N   ASN L  33      15.637  40.208  42.964  1.00 34.39           N  
ATOM    230  CA  ASN L  33      14.421  40.153  43.724  1.00 35.04           C  
ATOM    231  CB  ASN L  33      13.195  39.880  42.840  1.00 34.39           C  
ATOM    232  CG  ASN L  33      12.945  41.122  41.995  1.00  0.00           C  
ATOM    233  OD1 ASN L  33      13.129  42.248  42.456  1.00  0.00           O  
ATOM    234  ND2 ASN L  33      12.511  40.911  40.723  1.00  0.00           N  
ATOM    235  C   ASN L  33      14.496  39.079  44.762  1.00 36.13           C  
ATOM    236  O   ASN L  33      14.204  39.317  45.934  1.00 34.15           O  
ATOM    237  N   ASN L  34      14.906  37.869  44.342  1.00 32.94           N  
ATOM    238  CA  ASN L  34      14.980  36.708  45.183  1.00 32.98           C  
ATOM    239  CB  ASN L  34      15.331  35.427  44.400  1.00 32.69           C  
ATOM    240  CG  ASN L  34      14.164  35.001  43.532  1.00 34.66           C  
ATOM    241  OD1 ASN L  34      14.094  35.328  42.349  1.00 34.23           O  
ATOM    242  ND2 ASN L  34      13.220  34.228  44.130  1.00 35.63           N  
ATOM    243  C   ASN L  34      16.082  36.836  46.186  1.00 31.51           C  
ATOM    244  O   ASN L  34      15.943  36.425  47.336  1.00 31.82           O  
ATOM    245  N   GLN L  35      17.213  37.434  45.775  1.00 31.65           N  
ATOM    246  CA  GLN L  35      18.387  37.457  46.598  1.00 31.81           C  
ATOM    247  CB  GLN L  35      18.125  38.008  48.011  1.00 29.62           C  
ATOM    248  CG  GLN L  35      17.937  39.527  48.060  0.67 30.75           C  
ATOM    249  CD  GLN L  35      19.318  40.167  47.991  0.67 32.21           C  
ATOM    250  OE1 GLN L  35      20.339  39.488  48.088  0.67 33.78           O  
ATOM    251  NE2 GLN L  35      19.356  41.515  47.822  0.67 33.04           N  
ATOM    252  C   GLN L  35      18.900  36.054  46.726  1.00 30.88           C  
ATOM    253  O   GLN L  35      19.519  35.700  47.729  1.00 31.11           O  
ATOM    254  N   LYS L  36      18.674  35.216  45.691  1.00 29.94           N  
ATOM    255  CA  LYS L  36      19.184  33.875  45.737  1.00 29.48           C  
ATOM    256  CB  LYS L  36      18.094  32.793  45.638  1.00 31.98           C  
ATOM    257  CG  LYS L  36      17.138  32.786  46.831  1.00 33.68           C  
ATOM    258  CD  LYS L  36      15.918  31.888  46.634  1.00 35.23           C  
ATOM    259  CE  LYS L  36      14.951  31.887  47.822  0.67 37.94           C  
ATOM    260  NZ  LYS L  36      15.548  31.169  48.968  0.67 40.33           N1+
ATOM    261  C   LYS L  36      20.114  33.686  44.576  1.00 28.76           C  
ATOM    262  O   LYS L  36      19.969  34.327  43.537  1.00 29.41           O  
ATOM    263  N   ASN L  37      21.115  32.795  44.741  1.00 28.07           N  
ATOM    264  CA  ASN L  37      22.065  32.520  43.696  1.00 26.24           C  
ATOM    265  CB  ASN L  37      23.503  32.320  44.205  1.00 26.15           C  
ATOM    266  CG  ASN L  37      24.024  33.652  44.721  1.00 27.03           C  
ATOM    267  OD1 ASN L  37      24.268  34.579  43.952  1.00 26.00           O  
ATOM    268  ND2 ASN L  37      24.193  33.756  46.067  1.00 24.54           N  
ATOM    269  C   ASN L  37      21.662  31.221  43.071  1.00 27.77           C  
ATOM    270  O   ASN L  37      21.581  30.198  43.750  1.00 26.10           O  
ATOM    271  N   TYR L  38      21.439  31.218  41.741  1.00 25.68           N  
ATOM    272  CA  TYR L  38      20.969  30.029  41.097  1.00 26.11           C  
ATOM    273  CB  TYR L  38      20.092  30.341  39.876  1.00 27.09           C  
ATOM    274  CG  TYR L  38      18.800  30.904  40.358  1.00 29.05           C  
ATOM    275  CD1 TYR L  38      18.714  32.215  40.755  1.00 31.06           C  
ATOM    276  CD2 TYR L  38      17.680  30.106  40.435  1.00 31.38           C  
ATOM    277  CE1 TYR L  38      17.520  32.727  41.199  1.00 32.39           C  
ATOM    278  CE2 TYR L  38      16.482  30.613  40.878  1.00 32.20           C  
ATOM    279  CZ  TYR L  38      16.401  31.931  41.258  1.00 32.17           C  
ATOM    280  OH  TYR L  38      15.177  32.466  41.711  1.00 31.63           O  
ATOM    281  C   TYR L  38      22.138  29.227  40.614  1.00 25.19           C  
ATOM    282  O   TYR L  38      22.482  29.246  39.432  1.00 24.04           O  
ATOM    283  N   LEU L  39      22.753  28.458  41.541  1.00 20.83           N  
ATOM    284  CA  LEU L  39      23.887  27.634  41.220  1.00 20.50           C  
ATOM    285  CB  LEU L  39      25.202  28.145  41.831  1.00 22.65           C  
ATOM    286  CG  LEU L  39      26.411  27.224  41.570  1.00 24.04           C  
ATOM    287  CD1 LEU L  39      26.903  27.312  40.117  1.00 23.85           C  
ATOM    288  CD2 LEU L  39      27.516  27.439  42.611  1.00 23.55           C  
ATOM    289  C   LEU L  39      23.657  26.299  41.863  1.00 20.79           C  
ATOM    290  O   LEU L  39      23.317  26.228  43.043  1.00 23.28           O  
ATOM    291  N   ALA L  40      23.865  25.199  41.111  1.00 21.63           N  
ATOM    292  CA  ALA L  40      23.655  23.889  41.670  1.00 21.90           C  
ATOM    293  CB  ALA L  40      22.536  23.101  40.967  1.00 23.95           C  
ATOM    294  C   ALA L  40      24.916  23.088  41.528  1.00 21.25           C  
ATOM    295  O   ALA L  40      25.712  23.321  40.622  1.00 23.00           O  
ATOM    296  N   TRP L  41      25.136  22.129  42.457  1.00 20.78           N  
ATOM    297  CA  TRP L  41      26.284  21.261  42.405  1.00 21.14           C  
ATOM    298  CB  TRP L  41      27.202  21.341  43.638  1.00 19.00           C  
ATOM    299  CG  TRP L  41      28.037  22.595  43.730  1.00 19.78           C  
ATOM    300  CD2 TRP L  41      29.346  22.724  43.155  1.00 19.40           C  
ATOM    301  CD1 TRP L  41      27.768  23.782  44.347  1.00 20.00           C  
ATOM    302  NE1 TRP L  41      28.830  24.643  44.193  1.00 19.08           N  
ATOM    303  CE2 TRP L  41      29.809  24.003  43.461  1.00 20.30           C  
ATOM    304  CE3 TRP L  41      30.101  21.845  42.433  1.00 20.26           C  
ATOM    305  CZ2 TRP L  41      31.042  24.422  43.047  1.00 21.10           C  
ATOM    306  CZ3 TRP L  41      31.341  22.273  42.014  1.00 20.56           C  
ATOM    307  CH2 TRP L  41      31.803  23.537  42.315  1.00 21.15           C  
ATOM    308  C   TRP L  41      25.812  19.840  42.308  1.00 20.78           C  
ATOM    309  O   TRP L  41      24.870  19.428  42.986  1.00 18.20           O  
ATOM    310  N   TYR L  42      26.491  19.044  41.455  1.00 18.62           N  
ATOM    311  CA  TYR L  42      26.132  17.665  41.248  1.00 19.07           C  
ATOM    312  CB  TYR L  42      25.716  17.322  39.805  1.00 16.92           C  
ATOM    313  CG  TYR L  42      24.480  18.059  39.424  1.00 17.17           C  
ATOM    314  CD1 TYR L  42      24.553  19.326  38.896  1.00 16.73           C  
ATOM    315  CD2 TYR L  42      23.244  17.480  39.583  1.00 17.30           C  
ATOM    316  CE1 TYR L  42      23.410  20.003  38.541  1.00 16.99           C  
ATOM    317  CE2 TYR L  42      22.098  18.151  39.230  1.00 18.46           C  
ATOM    318  CZ  TYR L  42      22.180  19.415  38.708  1.00 19.66           C  
ATOM    319  OH  TYR L  42      21.003  20.106  38.343  1.00 20.79           O  
ATOM    320  C   TYR L  42      27.347  16.822  41.485  1.00 20.47           C  
ATOM    321  O   TYR L  42      28.482  17.286  41.388  1.00 18.98           O  
ATOM    322  N   GLN L  43      27.120  15.538  41.832  1.00 18.19           N  
ATOM    323  CA  GLN L  43      28.186  14.597  42.041  1.00 18.44           C  
ATOM    324  CB  GLN L  43      28.166  14.004  43.459  1.00 18.48           C  
ATOM    325  CG  GLN L  43      29.239  12.950  43.734  1.00 21.71           C  
ATOM    326  CD  GLN L  43      28.991  12.415  45.139  1.00 27.01           C  
ATOM    327  OE1 GLN L  43      27.898  11.948  45.455  1.00 26.57           O  
ATOM    328  NE2 GLN L  43      30.032  12.489  46.010  1.00 23.38           N  
ATOM    329  C   GLN L  43      27.932  13.452  41.112  1.00 20.33           C  
ATOM    330  O   GLN L  43      26.811  12.953  41.032  1.00 20.85           O  
ATOM    331  N   GLN L  44      28.961  13.006  40.363  1.00 19.88           N  
ATOM    332  CA  GLN L  44      28.743  11.872  39.508  1.00 19.35           C  
ATOM    333  CB  GLN L  44      28.827  12.193  38.004  1.00 17.02           C  
ATOM    334  CG  GLN L  44      28.560  10.980  37.109  1.00 18.53           C  
ATOM    335  CD  GLN L  44      28.584  11.429  35.651  1.00 20.22           C  
ATOM    336  OE1 GLN L  44      29.638  11.506  35.023  1.00 18.19           O  
ATOM    337  NE2 GLN L  44      27.383  11.737  35.095  1.00 19.89           N  
ATOM    338  C   GLN L  44      29.799  10.849  39.811  1.00 21.25           C  
ATOM    339  O   GLN L  44      30.984  11.073  39.566  1.00 21.70           O  
ATOM    340  N   LYS L  45      29.369   9.692  40.360  1.00 23.77           N  
ATOM    341  CA  LYS L  45      30.231   8.585  40.686  1.00 24.81           C  
ATOM    342  CB  LYS L  45      29.585   7.590  41.666  1.00 26.30           C  
ATOM    343  CG  LYS L  45      29.270   8.152  43.055  1.00 28.36           C  
ATOM    344  CD  LYS L  45      30.493   8.480  43.907  1.00 30.12           C  
ATOM    345  CE  LYS L  45      30.129   9.007  45.297  1.00 33.50           C  
ATOM    346  NZ  LYS L  45      29.569   7.912  46.126  1.00 37.53           N1+
ATOM    347  C   LYS L  45      30.431   7.833  39.410  1.00 27.44           C  
ATOM    348  O   LYS L  45      29.632   7.959  38.482  1.00 29.72           O  
ATOM    349  N   PRO L  46      31.462   7.042  39.320  1.00 30.60           N  
ATOM    350  CA  PRO L  46      31.683   6.345  38.090  1.00 30.95           C  
ATOM    351  CD  PRO L  46      32.705   7.310  40.026  1.00 28.30           C  
ATOM    352  CB  PRO L  46      33.077   5.734  38.205  1.00 28.99           C  
ATOM    353  CG  PRO L  46      33.813   6.709  39.141  1.00 29.60           C  
ATOM    354  C   PRO L  46      30.593   5.372  37.781  1.00 32.22           C  
ATOM    355  O   PRO L  46      30.219   4.583  38.647  1.00 30.47           O  
ATOM    356  N   GLY L  47      30.075   5.417  36.538  1.00 32.06           N  
ATOM    357  CA  GLY L  47      29.084   4.480  36.102  1.00 32.16           C  
ATOM    358  C   GLY L  47      27.747   4.826  36.684  1.00 33.38           C  
ATOM    359  O   GLY L  47      26.825   4.013  36.630  1.00 36.18           O  
ATOM    360  N   GLN L  48      27.590   6.036  37.258  1.00 32.96           N  
ATOM    361  CA  GLN L  48      26.309   6.355  37.829  1.00 31.33           C  
ATOM    362  CB  GLN L  48      26.328   6.502  39.358  1.00 33.13           C  
ATOM    363  CG  GLN L  48      26.627   5.195  40.094  1.00 35.74           C  
ATOM    364  CD  GLN L  48      26.615   5.497  41.584  1.00 42.96           C  
ATOM    365  OE1 GLN L  48      27.001   4.666  42.404  1.00 43.69           O  
ATOM    366  NE2 GLN L  48      26.161   6.724  41.946  1.00 42.51           N  
ATOM    367  C   GLN L  48      25.830   7.656  37.263  1.00 31.20           C  
ATOM    368  O   GLN L  48      26.566   8.365  36.577  1.00 32.14           O  
ATOM    369  N   SER L  49      24.543   7.974  37.514  1.00 26.77           N  
ATOM    370  CA  SER L  49      23.956   9.199  37.047  1.00 26.41           C  
ATOM    371  CB  SER L  49      22.421   9.162  36.964  1.00 23.13           C  
ATOM    372  OG  SER L  49      22.006   8.192  36.016  1.00 27.26           O  
ATOM    373  C   SER L  49      24.331  10.274  38.019  1.00 26.15           C  
ATOM    374  O   SER L  49      24.735   9.987  39.144  1.00 23.65           O  
ATOM    375  N   PRO L  50      24.203  11.512  37.619  1.00 21.29           N  
ATOM    376  CA  PRO L  50      24.558  12.598  38.493  1.00 20.83           C  
ATOM    377  CD  PRO L  50      24.325  11.874  36.217  1.00 21.48           C  
ATOM    378  CB  PRO L  50      24.573  13.848  37.616  1.00 21.24           C  
ATOM    379  CG  PRO L  50      24.892  13.304  36.211  1.00 22.21           C  
ATOM    380  C   PRO L  50      23.582  12.672  39.622  1.00 22.38           C  
ATOM    381  O   PRO L  50      22.439  12.251  39.450  1.00 23.04           O  
ATOM    382  N   LYS L  51      24.025  13.180  40.789  1.00 22.81           N  
ATOM    383  CA  LYS L  51      23.186  13.317  41.946  1.00 22.26           C  
ATOM    384  CB  LYS L  51      23.667  12.446  43.119  1.00 22.69           C  
ATOM    385  CG  LYS L  51      22.882  12.639  44.415  1.00 31.97           C  
ATOM    386  CD  LYS L  51      23.230  11.606  45.489  1.00 37.82           C  
ATOM    387  CE  LYS L  51      22.836  12.029  46.906  1.00 40.79           C  
ATOM    388  NZ  LYS L  51      21.417  12.448  46.946  1.00 43.10           N1+
ATOM    389  C   LYS L  51      23.286  14.746  42.382  1.00 22.53           C  
ATOM    390  O   LYS L  51      24.359  15.340  42.323  1.00 21.93           O  
ATOM    391  N   LEU L  52      22.169  15.338  42.849  1.00 19.74           N  
ATOM    392  CA  LEU L  52      22.168  16.729  43.229  1.00 19.71           C  
ATOM    393  CB  LEU L  52      20.780  17.383  43.092  1.00 19.43           C  
ATOM    394  CG  LEU L  52      20.740  18.869  43.490  1.00 20.38           C  
ATOM    395  CD1 LEU L  52      21.553  19.742  42.523  1.00 19.79           C  
ATOM    396  CD2 LEU L  52      19.294  19.354  43.670  1.00 19.49           C  
ATOM    397  C   LEU L  52      22.589  16.873  44.666  1.00 20.67           C  
ATOM    398  O   LEU L  52      21.957  16.311  45.558  1.00 21.81           O  
ATOM    399  N   LEU L  53      23.759  17.510  44.911  1.00 20.86           N  
ATOM    400  CA  LEU L  53      24.218  17.816  46.242  1.00 20.76           C  
ATOM    401  CB  LEU L  53      25.748  17.942  46.341  1.00 20.40           C  
ATOM    402  CG  LEU L  53      26.487  16.596  46.240  1.00 21.99           C  
ATOM    403  CD1 LEU L  53      26.269  15.923  44.884  1.00 22.28           C  
ATOM    404  CD2 LEU L  53      27.975  16.755  46.565  1.00 21.22           C  
ATOM    405  C   LEU L  53      23.644  19.074  46.832  1.00 21.65           C  
ATOM    406  O   LEU L  53      23.120  19.059  47.945  1.00 20.53           O  
ATOM    407  N   VAL L  54      23.737  20.208  46.094  1.00 21.81           N  
ATOM    408  CA  VAL L  54      23.301  21.474  46.626  1.00 21.62           C  
ATOM    409  CB  VAL L  54      24.391  22.321  47.210  1.00 20.87           C  
ATOM    410  CG1 VAL L  54      24.844  21.719  48.542  1.00 21.08           C  
ATOM    411  CG2 VAL L  54      25.523  22.423  46.180  1.00 20.01           C  
ATOM    412  C   VAL L  54      22.675  22.300  45.557  1.00 22.24           C  
ATOM    413  O   VAL L  54      23.022  22.204  44.381  1.00 20.74           O  
ATOM    414  N   TYR L  55      21.714  23.140  45.981  1.00 20.55           N  
ATOM    415  CA  TYR L  55      21.020  24.043  45.118  1.00 21.16           C  
ATOM    416  CB  TYR L  55      19.610  23.551  44.724  1.00 20.46           C  
ATOM    417  CG  TYR L  55      18.872  23.077  45.935  1.00 21.67           C  
ATOM    418  CD1 TYR L  55      19.108  21.816  46.424  1.00 22.38           C  
ATOM    419  CD2 TYR L  55      17.957  23.866  46.589  1.00 22.04           C  
ATOM    420  CE1 TYR L  55      18.450  21.339  47.533  1.00 22.29           C  
ATOM    421  CE2 TYR L  55      17.289  23.399  47.699  1.00 21.72           C  
ATOM    422  CZ  TYR L  55      17.534  22.134  48.174  1.00 23.61           C  
ATOM    423  OH  TYR L  55      16.855  21.648  49.311  1.00 25.46           O  
ATOM    424  C   TYR L  55      20.959  25.370  45.808  1.00 22.44           C  
ATOM    425  O   TYR L  55      21.158  25.454  47.019  1.00 21.74           O  
ATOM    426  N   PHE L  56      20.749  26.440  45.007  1.00 26.69           N  
ATOM    427  CA  PHE L  56      20.720  27.792  45.488  1.00 28.82           C  
ATOM    428  CB  PHE L  56      19.548  28.101  46.438  1.00 29.07           C  
ATOM    429  CG  PHE L  56      18.338  28.150  45.572  1.00 29.23           C  
ATOM    430  CD1 PHE L  56      18.069  29.286  44.851  1.00 31.24           C  
ATOM    431  CD2 PHE L  56      17.497  27.070  45.447  1.00 31.65           C  
ATOM    432  CE1 PHE L  56      16.966  29.355  44.034  1.00 35.41           C  
ATOM    433  CE2 PHE L  56      16.391  27.134  44.632  1.00 32.49           C  
ATOM    434  CZ  PHE L  56      16.122  28.279  43.924  1.00 34.97           C  
ATOM    435  C   PHE L  56      22.020  28.113  46.157  1.00 29.63           C  
ATOM    436  O   PHE L  56      22.079  28.892  47.108  1.00 31.96           O  
ATOM    437  N   ALA L  57      23.095  27.487  45.655  1.00 28.86           N  
ATOM    438  CA  ALA L  57      24.457  27.728  46.043  1.00 28.00           C  
ATOM    439  CB  ALA L  57      24.819  29.223  46.028  1.00 28.32           C  
ATOM    440  C   ALA L  57      24.784  27.208  47.412  1.00 28.66           C  
ATOM    441  O   ALA L  57      25.949  26.901  47.668  1.00 29.20           O  
ATOM    442  N   SER L  58      23.796  27.011  48.311  1.00 29.73           N  
ATOM    443  CA  SER L  58      24.231  26.631  49.628  1.00 31.91           C  
ATOM    444  CB  SER L  58      24.346  27.838  50.571  1.00 30.88           C  
ATOM    445  OG  SER L  58      25.298  28.764  50.076  1.00 32.34           O  
ATOM    446  C   SER L  58      23.240  25.725  50.291  1.00 31.90           C  
ATOM    447  O   SER L  58      23.461  25.317  51.428  1.00 34.34           O  
ATOM    448  N   THR L  59      22.143  25.348  49.616  1.00 22.28           N  
ATOM    449  CA  THR L  59      21.184  24.549  50.326  1.00 22.07           C  
ATOM    450  CB  THR L  59      19.760  24.853  49.964  1.00 23.34           C  
ATOM    451  OG1 THR L  59      19.472  26.219  50.219  1.00 24.68           O  
ATOM    452  CG2 THR L  59      18.838  23.957  50.807  1.00 21.89           C  
ATOM    453  C   THR L  59      21.437  23.127  49.953  1.00 23.53           C  
ATOM    454  O   THR L  59      21.491  22.788  48.772  1.00 24.10           O  
ATOM    455  N   ARG L  60      21.623  22.257  50.963  1.00 21.48           N  
ATOM    456  CA  ARG L  60      21.889  20.876  50.682  1.00 22.34           C  
ATOM    457  CB  ARG L  60      22.695  20.149  51.773  1.00 22.60           C  
ATOM    458  CG  ARG L  60      24.172  20.551  51.819  1.00 27.37           C  
ATOM    459  CD  ARG L  60      24.970  19.800  52.886  1.00 30.83           C  
ATOM    460  NE  ARG L  60      24.399  20.175  54.208  1.00 32.62           N  
ATOM    461  CZ  ARG L  60      24.938  21.205  54.927  1.00 35.90           C  
ATOM    462  NH1 ARG L  60      26.025  21.881  54.454  1.00 32.83           N1+
ATOM    463  NH2 ARG L  60      24.392  21.549  56.129  1.00 34.22           N  
ATOM    464  C   ARG L  60      20.603  20.144  50.508  1.00 24.17           C  
ATOM    465  O   ARG L  60      19.590  20.459  51.133  1.00 24.83           O  
ATOM    466  N   GLU L  61      20.615  19.135  49.621  1.00 23.76           N  
ATOM    467  CA  GLU L  61      19.445  18.343  49.410  1.00 24.78           C  
ATOM    468  CB  GLU L  61      19.429  17.606  48.068  1.00 25.62           C  
ATOM    469  CG  GLU L  61      18.101  16.892  47.825  1.00 28.10           C  
ATOM    470  CD  GLU L  61      18.049  16.511  46.364  1.00 32.44           C  
ATOM    471  OE1 GLU L  61      18.908  15.699  45.930  1.00 33.62           O  
ATOM    472  OE2 GLU L  61      17.148  17.035  45.658  1.00 30.06           O1-
ATOM    473  C   GLU L  61      19.389  17.331  50.509  1.00 26.35           C  
ATOM    474  O   GLU L  61      20.391  17.047  51.162  1.00 26.62           O  
ATOM    475  N   SER L  62      18.196  16.763  50.759  1.00 29.09           N  
ATOM    476  CA  SER L  62      18.078  15.841  51.848  1.00 29.65           C  
ATOM    477  CB  SER L  62      16.636  15.361  52.090  1.00 34.53           C  
ATOM    478  OG  SER L  62      15.819  16.462  52.464  1.00 38.24           O  
ATOM    479  C   SER L  62      18.924  14.640  51.577  1.00 30.68           C  
ATOM    480  O   SER L  62      18.974  14.126  50.460  1.00 35.61           O  
ATOM    481  N   GLY L  63      19.625  14.164  52.626  1.00 30.88           N  
ATOM    482  CA  GLY L  63      20.417  12.975  52.527  1.00 30.77           C  
ATOM    483  C   GLY L  63      21.850  13.318  52.265  1.00 32.02           C  
ATOM    484  O   GLY L  63      22.724  12.472  52.447  1.00 38.19           O  
ATOM    485  N   VAL L  64      22.142  14.562  51.840  1.00 28.13           N  
ATOM    486  CA  VAL L  64      23.508  14.915  51.571  1.00 26.95           C  
ATOM    487  CB  VAL L  64      23.642  16.162  50.742  1.00 27.09           C  
ATOM    488  CG1 VAL L  64      25.135  16.496  50.583  1.00 25.57           C  
ATOM    489  CG2 VAL L  64      22.901  15.949  49.406  1.00 27.34           C  
ATOM    490  C   VAL L  64      24.186  15.141  52.885  1.00 28.19           C  
ATOM    491  O   VAL L  64      23.621  15.754  53.788  1.00 29.51           O  
ATOM    492  N   PRO L  65      25.394  14.655  53.009  1.00 26.18           N  
ATOM    493  CA  PRO L  65      26.105  14.789  54.255  1.00 26.22           C  
ATOM    494  CD  PRO L  65      25.755  13.431  52.311  1.00 27.84           C  
ATOM    495  CB  PRO L  65      27.269  13.802  54.176  1.00 27.60           C  
ATOM    496  CG  PRO L  65      26.746  12.702  53.233  1.00 28.44           C  
ATOM    497  C   PRO L  65      26.526  16.204  54.530  1.00 28.11           C  
ATOM    498  O   PRO L  65      26.687  16.980  53.590  1.00 28.69           O  
ATOM    499  N   ASP L  66      26.731  16.537  55.820  1.00 28.89           N  
ATOM    500  CA  ASP L  66      27.080  17.847  56.300  1.00 30.05           C  
ATOM    501  CB  ASP L  66      27.158  17.928  57.835  1.00 35.54           C  
ATOM    502  CG  ASP L  66      25.741  17.943  58.382  1.00 43.09           C  
ATOM    503  OD1 ASP L  66      24.980  18.879  58.016  1.00 43.77           O  
ATOM    504  OD2 ASP L  66      25.396  17.016  59.162  1.00 48.73           O1-
ATOM    505  C   ASP L  66      28.422  18.246  55.777  1.00 29.42           C  
ATOM    506  O   ASP L  66      28.727  19.433  55.701  1.00 30.28           O  
ATOM    507  N   ARG L  67      29.273  17.268  55.421  1.00 32.74           N  
ATOM    508  CA  ARG L  67      30.609  17.565  54.991  1.00 31.74           C  
ATOM    509  CB  ARG L  67      31.478  16.316  54.717  1.00 26.25           C  
ATOM    510  CG  ARG L  67      30.979  15.368  53.621  1.00 29.52           C  
ATOM    511  CD  ARG L  67      31.961  14.227  53.334  1.00 29.88           C  
ATOM    512  NE  ARG L  67      31.659  13.096  54.255  1.00 29.90           N  
ATOM    513  CZ  ARG L  67      30.982  12.001  53.799  1.00 33.50           C  
ATOM    514  NH1 ARG L  67      30.648  11.896  52.480  1.00 32.74           N1+
ATOM    515  NH2 ARG L  67      30.651  10.997  54.661  1.00 30.31           N  
ATOM    516  C   ARG L  67      30.580  18.422  53.755  1.00 31.98           C  
ATOM    517  O   ARG L  67      31.523  19.176  53.513  1.00 26.55           O  
ATOM    518  N   PHE L  68      29.526  18.305  52.919  1.00 26.20           N  
ATOM    519  CA  PHE L  68      29.451  19.099  51.721  1.00 25.42           C  
ATOM    520  CB  PHE L  68      28.545  18.482  50.640  1.00 25.30           C  
ATOM    521  CG  PHE L  68      29.166  17.208  50.178  1.00 24.00           C  
ATOM    522  CD1 PHE L  68      30.159  17.230  49.228  1.00 23.81           C  
ATOM    523  CD2 PHE L  68      28.762  15.994  50.684  1.00 24.40           C  
ATOM    524  CE1 PHE L  68      30.740  16.066  48.787  1.00 23.53           C  
ATOM    525  CE2 PHE L  68      29.341  14.825  50.247  1.00 24.87           C  
ATOM    526  CZ  PHE L  68      30.331  14.858  49.296  1.00 24.03           C  
ATOM    527  C   PHE L  68      28.868  20.440  52.053  1.00 27.18           C  
ATOM    528  O   PHE L  68      27.784  20.534  52.627  1.00 29.04           O  
ATOM    529  N   ILE L  69      29.587  21.528  51.698  1.00 26.59           N  
ATOM    530  CA  ILE L  69      29.089  22.844  51.982  1.00 26.52           C  
ATOM    531  CB  ILE L  69      29.828  23.531  53.091  1.00 28.64           C  
ATOM    532  CG1 ILE L  69      29.705  22.720  54.390  1.00 32.00           C  
ATOM    533  CG2 ILE L  69      29.279  24.963  53.215  1.00 28.44           C  
ATOM    534  CD1 ILE L  69      30.681  23.161  55.476  1.00 31.62           C  
ATOM    535  C   ILE L  69      29.247  23.687  50.753  1.00 27.32           C  
ATOM    536  O   ILE L  69      30.266  23.624  50.066  1.00 27.26           O  
ATOM    537  N   GLY L  70      28.229  24.518  50.449  1.00 27.39           N  
ATOM    538  CA  GLY L  70      28.316  25.365  49.293  1.00 27.37           C  
ATOM    539  C   GLY L  70      28.304  26.781  49.767  1.00 28.23           C  
ATOM    540  O   GLY L  70      27.601  27.121  50.715  1.00 26.93           O  
ATOM    541  N   SER L  71      29.085  27.646  49.089  1.00 29.90           N  
ATOM    542  CA  SER L  71      29.181  29.028  49.466  1.00 30.82           C  
ATOM    543  CB  SER L  71      30.380  29.325  50.383  1.00 28.65           C  
ATOM    544  OG  SER L  71      30.266  28.613  51.604  1.00 28.83           O  
ATOM    545  C   SER L  71      29.428  29.819  48.221  1.00 30.76           C  
ATOM    546  O   SER L  71      29.619  29.259  47.143  1.00 26.18           O  
ATOM    547  N   GLY L  72      29.438  31.162  48.356  1.00 26.18           N  
ATOM    548  CA  GLY L  72      29.723  32.023  47.243  1.00 26.82           C  
ATOM    549  C   GLY L  72      28.486  32.754  46.830  1.00 28.45           C  
ATOM    550  O   GLY L  72      27.369  32.352  47.150  1.00 27.72           O  
ATOM    551  N   SER L  73      28.683  33.894  46.128  1.00 33.10           N  
ATOM    552  CA  SER L  73      27.600  34.690  45.619  1.00 33.65           C  
ATOM    553  CB  SER L  73      27.114  35.811  46.558  1.00 37.21           C  
ATOM    554  OG  SER L  73      26.379  35.274  47.647  1.00 43.28           O  
ATOM    555  C   SER L  73      28.086  35.382  44.391  1.00 34.51           C  
ATOM    556  O   SER L  73      29.286  35.575  44.201  1.00 36.90           O  
ATOM    557  N   GLY L  74      27.145  35.798  43.523  1.00 31.70           N  
ATOM    558  CA  GLY L  74      27.530  36.493  42.333  1.00 31.15           C  
ATOM    559  C   GLY L  74      28.132  35.526  41.363  1.00 32.63           C  
ATOM    560  O   GLY L  74      27.465  34.612  40.883  1.00 29.31           O  
ATOM    561  N   THR L  75      29.374  35.834  40.940  1.00 28.16           N  
ATOM    562  CA  THR L  75      30.186  35.091  40.013  1.00 28.42           C  
ATOM    563  CB  THR L  75      31.232  35.957  39.384  1.00 31.52           C  
ATOM    564  OG1 THR L  75      30.632  37.041  38.694  1.00 30.51           O  
ATOM    565  CG2 THR L  75      32.058  35.098  38.419  1.00 31.63           C  
ATOM    566  C   THR L  75      30.937  33.921  40.592  1.00 29.60           C  
ATOM    567  O   THR L  75      31.134  32.921  39.902  1.00 32.02           O  
ATOM    568  N   ASP L  76      31.430  34.023  41.846  1.00 36.60           N  
ATOM    569  CA  ASP L  76      32.330  32.998  42.321  1.00 36.83           C  
ATOM    570  CB  ASP L  76      33.614  33.567  42.945  1.00 36.22           C  
ATOM    571  CG  ASP L  76      34.426  34.200  41.825  1.00 42.29           C  
ATOM    572  OD1 ASP L  76      34.315  33.720  40.665  1.00 43.77           O  
ATOM    573  OD2 ASP L  76      35.168  35.175  42.115  1.00 47.01           O1-
ATOM    574  C   ASP L  76      31.681  32.133  43.357  1.00 36.40           C  
ATOM    575  O   ASP L  76      31.113  32.629  44.329  1.00 32.26           O  
ATOM    576  N   PHE L  77      31.786  30.795  43.169  1.00 28.12           N  
ATOM    577  CA  PHE L  77      31.181  29.853  44.069  1.00 26.38           C  
ATOM    578  CB  PHE L  77      29.974  29.122  43.451  1.00 26.38           C  
ATOM    579  CG  PHE L  77      29.004  30.144  42.961  1.00 25.60           C  
ATOM    580  CD1 PHE L  77      28.099  30.733  43.810  1.00 25.77           C  
ATOM    581  CD2 PHE L  77      29.007  30.527  41.640  1.00 25.63           C  
ATOM    582  CE1 PHE L  77      27.210  31.673  43.346  1.00 25.75           C  
ATOM    583  CE2 PHE L  77      28.119  31.467  41.172  1.00 25.61           C  
ATOM    584  CZ  PHE L  77      27.215  32.044  42.024  1.00 26.14           C  
ATOM    585  C   PHE L  77      32.189  28.781  44.387  1.00 26.58           C  
ATOM    586  O   PHE L  77      33.118  28.552  43.613  1.00 28.19           O  
ATOM    587  N   THR L  78      32.040  28.106  45.554  1.00 23.94           N  
ATOM    588  CA  THR L  78      32.953  27.056  45.917  1.00 23.98           C  
ATOM    589  CB  THR L  78      34.015  27.486  46.888  1.00 30.72           C  
ATOM    590  OG1 THR L  78      33.421  27.892  48.112  1.00 31.01           O  
ATOM    591  CG2 THR L  78      34.819  28.645  46.279  1.00 30.97           C  
ATOM    592  C   THR L  78      32.204  25.947  46.592  1.00 25.11           C  
ATOM    593  O   THR L  78      31.168  26.166  47.220  1.00 30.81           O  
ATOM    594  N   LEU L  79      32.717  24.705  46.449  1.00 27.20           N  
ATOM    595  CA  LEU L  79      32.169  23.561  47.120  1.00 26.57           C  
ATOM    596  CB  LEU L  79      31.737  22.439  46.164  1.00 22.73           C  
ATOM    597  CG  LEU L  79      31.154  21.203  46.874  1.00 22.46           C  
ATOM    598  CD1 LEU L  79      29.876  21.554  47.658  1.00 22.56           C  
ATOM    599  CD2 LEU L  79      30.942  20.048  45.882  1.00 21.95           C  
ATOM    600  C   LEU L  79      33.269  23.029  47.980  1.00 27.06           C  
ATOM    601  O   LEU L  79      34.375  22.775  47.502  1.00 24.81           O  
ATOM    602  N   THR L  80      32.993  22.849  49.286  1.00 23.86           N  
ATOM    603  CA  THR L  80      34.022  22.387  50.169  1.00 24.78           C  
ATOM    604  CB  THR L  80      34.295  23.335  51.303  1.00 30.46           C  
ATOM    605  OG1 THR L  80      34.688  24.600  50.794  1.00 35.69           O  
ATOM    606  CG2 THR L  80      35.405  22.751  52.197  1.00 30.68           C  
ATOM    607  C   THR L  80      33.599  21.093  50.772  1.00 26.59           C  
ATOM    608  O   THR L  80      32.457  20.929  51.199  1.00 30.98           O  
ATOM    609  N   ILE L  81      34.533  20.127  50.796  1.00 27.53           N  
ATOM    610  CA  ILE L  81      34.265  18.873  51.423  1.00 28.16           C  
ATOM    611  CB  ILE L  81      34.517  17.694  50.526  1.00 26.58           C  
ATOM    612  CG1 ILE L  81      33.653  17.785  49.257  1.00 25.92           C  
ATOM    613  CG2 ILE L  81      34.258  16.415  51.339  1.00 26.10           C  
ATOM    614  CD1 ILE L  81      34.043  16.772  48.181  1.00 27.20           C  
ATOM    615  C   ILE L  81      35.226  18.792  52.557  1.00 29.95           C  
ATOM    616  O   ILE L  81      36.440  18.812  52.358  1.00 28.21           O  
ATOM    617  N   SER L  82      34.697  18.734  53.790  1.00 28.60           N  
ATOM    618  CA  SER L  82      35.575  18.611  54.908  1.00 29.77           C  
ATOM    619  CB  SER L  82      35.071  19.323  56.172  1.00 38.05           C  
ATOM    620  OG  SER L  82      33.849  18.741  56.600  1.00 41.55           O  
ATOM    621  C   SER L  82      35.628  17.148  55.189  1.00 31.49           C  
ATOM    622  O   SER L  82      34.612  16.460  55.125  1.00 41.03           O  
ATOM    623  N   SER L  83      36.821  16.634  55.533  1.00 32.68           N  
ATOM    624  CA  SER L  83      36.995  15.232  55.789  1.00 31.98           C  
ATOM    625  CB  SER L  83      36.325  14.752  57.090  1.00 43.96           C  
ATOM    626  OG  SER L  83      36.547  13.359  57.267  1.00 50.51           O  
ATOM    627  C   SER L  83      36.462  14.406  54.655  1.00 31.76           C  
ATOM    628  O   SER L  83      35.449  13.721  54.786  1.00 35.54           O  
ATOM    629  N   VAL L  84      37.154  14.463  53.498  1.00 28.65           N  
ATOM    630  CA  VAL L  84      36.791  13.716  52.325  1.00 28.91           C  
ATOM    631  CB  VAL L  84      37.681  14.022  51.150  1.00 29.49           C  
ATOM    632  CG1 VAL L  84      39.133  13.699  51.530  1.00 29.52           C  
ATOM    633  CG2 VAL L  84      37.181  13.253  49.919  1.00 29.93           C  
ATOM    634  C   VAL L  84      36.878  12.252  52.644  1.00 29.70           C  
ATOM    635  O   VAL L  84      37.773  11.809  53.365  1.00 30.11           O  
ATOM    636  N   GLN L  85      35.919  11.464  52.110  1.00 32.93           N  
ATOM    637  CA  GLN L  85      35.844  10.055  52.380  1.00 32.91           C  
ATOM    638  CB  GLN L  85      34.452   9.617  52.860  1.00 33.03           C  
ATOM    639  CG  GLN L  85      33.984  10.336  54.126  1.00 36.20           C  
ATOM    640  CD  GLN L  85      34.742   9.771  55.317  1.00 40.03           C  
ATOM    641  OE1 GLN L  85      34.849   8.558  55.483  1.00 36.67           O  
ATOM    642  NE2 GLN L  85      35.288  10.676  56.171  1.00 35.14           N  
ATOM    643  C   GLN L  85      36.111   9.320  51.102  1.00 33.69           C  
ATOM    644  O   GLN L  85      36.176   9.913  50.027  1.00 32.41           O  
ATOM    645  N   ALA L  86      36.282   7.987  51.200  1.00 31.48           N  
ATOM    646  CA  ALA L  86      36.583   7.155  50.069  1.00 31.15           C  
ATOM    647  CB  ALA L  86      36.750   5.674  50.449  1.00 31.18           C  
ATOM    648  C   ALA L  86      35.451   7.241  49.089  1.00 31.70           C  
ATOM    649  O   ALA L  86      35.661   7.256  47.879  1.00 31.89           O  
ATOM    650  N   GLU L  87      34.216   7.315  49.610  1.00 34.16           N  
ATOM    651  CA  GLU L  87      32.988   7.321  48.864  1.00 34.53           C  
ATOM    652  CB  GLU L  87      31.781   7.403  49.804  1.00 31.43           C  
ATOM    653  CG  GLU L  87      31.724   6.251  50.803  1.00 36.53           C  
ATOM    654  CD  GLU L  87      30.718   6.636  51.874  1.00 44.41           C  
ATOM    655  OE1 GLU L  87      29.648   7.183  51.501  1.00 47.47           O  
ATOM    656  OE2 GLU L  87      31.015   6.404  53.076  1.00 42.78           O1-
ATOM    657  C   GLU L  87      32.919   8.538  47.989  1.00 35.14           C  
ATOM    658  O   GLU L  87      32.266   8.525  46.949  1.00 31.45           O  
ATOM    659  N   ASP L  88      33.574   9.626  48.419  1.00 26.16           N  
ATOM    660  CA  ASP L  88      33.549  10.931  47.814  1.00 24.31           C  
ATOM    661  CB  ASP L  88      34.203  12.000  48.706  1.00 24.41           C  
ATOM    662  CG  ASP L  88      33.292  12.182  49.918  1.00 26.41           C  
ATOM    663  OD1 ASP L  88      32.154  11.642  49.884  1.00 26.95           O  
ATOM    664  OD2 ASP L  88      33.718  12.858  50.893  1.00 27.38           O1-
ATOM    665  C   ASP L  88      34.190  10.944  46.457  1.00 25.15           C  
ATOM    666  O   ASP L  88      34.077  11.934  45.737  1.00 24.84           O  
ATOM    667  N   LEU L  89      34.946   9.892  46.096  1.00 23.71           N  
ATOM    668  CA  LEU L  89      35.584   9.812  44.809  1.00 23.60           C  
ATOM    669  CB  LEU L  89      36.184   8.406  44.609  1.00 24.41           C  
ATOM    670  CG  LEU L  89      36.908   8.138  43.281  1.00 27.15           C  
ATOM    671  CD1 LEU L  89      38.275   8.826  43.227  1.00 28.07           C  
ATOM    672  CD2 LEU L  89      37.001   6.628  43.003  1.00 29.01           C  
ATOM    673  C   LEU L  89      34.532   9.989  43.748  1.00 23.97           C  
ATOM    674  O   LEU L  89      33.572   9.223  43.688  1.00 23.43           O  
ATOM    675  N   ALA L  90      34.687  11.015  42.874  1.00 22.32           N  
ATOM    676  CA  ALA L  90      33.717  11.236  41.831  1.00 21.44           C  
ATOM    677  CB  ALA L  90      32.277  11.361  42.350  1.00 21.32           C  
ATOM    678  C   ALA L  90      34.036  12.524  41.130  1.00 22.16           C  
ATOM    679  O   ALA L  90      35.008  13.204  41.455  1.00 21.26           O  
ATOM    680  N   ASP L  91      33.226  12.867  40.104  1.00 21.02           N  
ATOM    681  CA  ASP L  91      33.375  14.108  39.396  1.00 20.04           C  
ATOM    682  CB  ASP L  91      33.097  14.001  37.884  1.00 21.02           C  
ATOM    683  CG  ASP L  91      34.204  13.190  37.226  1.00 35.13           C  
ATOM    684  OD1 ASP L  91      35.396  13.425  37.561  1.00 36.45           O  
ATOM    685  OD2 ASP L  91      33.867  12.320  36.380  1.00 35.42           O1-
ATOM    686  C   ASP L  91      32.339  15.039  39.953  1.00 21.35           C  
ATOM    687  O   ASP L  91      31.216  14.625  40.233  1.00 22.11           O  
ATOM    688  N   TYR L  92      32.694  16.325  40.149  1.00 19.26           N  
ATOM    689  CA  TYR L  92      31.741  17.258  40.680  1.00 18.69           C  
ATOM    690  CB  TYR L  92      32.206  17.942  41.980  1.00 21.66           C  
ATOM    691  CG  TYR L  92      32.258  16.902  43.051  1.00 21.32           C  
ATOM    692  CD1 TYR L  92      33.372  16.115  43.232  1.00 21.01           C  
ATOM    693  CD2 TYR L  92      31.180  16.705  43.880  1.00 19.98           C  
ATOM    694  CE1 TYR L  92      33.408  15.159  44.222  1.00 19.48           C  
ATOM    695  CE2 TYR L  92      31.211  15.753  44.871  1.00 18.84           C  
ATOM    696  CZ  TYR L  92      32.326  14.977  45.046  1.00 20.75           C  
ATOM    697  OH  TYR L  92      32.359  13.999  46.063  1.00 19.47           O  
ATOM    698  C   TYR L  92      31.507  18.317  39.646  1.00 19.64           C  
ATOM    699  O   TYR L  92      32.453  18.904  39.119  1.00 21.08           O  
ATOM    700  N   PHE L  93      30.217  18.582  39.326  1.00 19.45           N  
ATOM    701  CA  PHE L  93      29.886  19.546  38.312  1.00 19.63           C  
ATOM    702  CB  PHE L  93      28.939  19.032  37.209  1.00 20.17           C  
ATOM    703  CG  PHE L  93      29.418  17.753  36.609  1.00 19.83           C  
ATOM    704  CD1 PHE L  93      30.441  17.713  35.689  1.00 20.44           C  
ATOM    705  CD2 PHE L  93      28.823  16.576  36.991  1.00 19.24           C  
ATOM    706  CE1 PHE L  93      30.855  16.516  35.152  1.00 20.29           C  
ATOM    707  CE2 PHE L  93      29.232  15.379  36.456  1.00 20.47           C  
ATOM    708  CZ  PHE L  93      30.248  15.346  35.533  1.00 21.91           C  
ATOM    709  C   PHE L  93      29.085  20.636  38.953  1.00 21.13           C  
ATOM    710  O   PHE L  93      28.343  20.402  39.905  1.00 22.97           O  
ATOM    711  N   CYS L  94      29.222  21.871  38.431  1.00 20.92           N  
ATOM    712  CA  CYS L  94      28.422  22.972  38.880  1.00 21.54           C  
ATOM    713  CB  CYS L  94      29.240  24.203  39.331  1.00 22.83           C  
ATOM    714  SG  CYS L  94      30.348  24.862  38.047  1.00 24.89           S  
ATOM    715  C   CYS L  94      27.572  23.347  37.704  1.00 21.99           C  
ATOM    716  O   CYS L  94      27.978  23.153  36.559  1.00 21.63           O  
ATOM    717  N   GLN L  95      26.344  23.850  37.951  1.00 22.26           N  
ATOM    718  CA  GLN L  95      25.449  24.173  36.873  1.00 21.82           C  
ATOM    719  CB  GLN L  95      24.304  23.162  36.709  1.00 21.02           C  
ATOM    720  CG  GLN L  95      23.331  23.533  35.588  1.00 21.72           C  
ATOM    721  CD  GLN L  95      22.036  22.765  35.818  1.00 26.78           C  
ATOM    722  OE1 GLN L  95      21.882  22.071  36.822  1.00 25.14           O  
ATOM    723  NE2 GLN L  95      21.069  22.900  34.872  1.00 26.20           N  
ATOM    724  C   GLN L  95      24.771  25.465  37.191  1.00 22.66           C  
ATOM    725  O   GLN L  95      24.536  25.803  38.348  1.00 22.30           O  
ATOM    726  N   GLN L  96      24.415  26.208  36.133  1.00 27.82           N  
ATOM    727  CA  GLN L  96      23.773  27.480  36.241  1.00 27.25           C  
ATOM    728  CB  GLN L  96      24.420  28.449  35.235  1.00 23.15           C  
ATOM    729  CG  GLN L  96      23.690  29.757  34.974  1.00 22.63           C  
ATOM    730  CD  GLN L  96      22.762  29.473  33.809  1.00 34.56           C  
ATOM    731  OE1 GLN L  96      21.554  29.348  33.986  1.00 32.55           O  
ATOM    732  NE2 GLN L  96      23.342  29.332  32.587  1.00 27.96           N  
ATOM    733  C   GLN L  96      22.311  27.269  35.960  1.00 28.05           C  
ATOM    734  O   GLN L  96      21.924  26.832  34.879  1.00 23.17           O  
ATOM    735  N   HIS L  97      21.505  27.331  37.046  1.00 34.91           N  
ATOM    736  CA  HIS L  97      20.075  27.194  37.011  1.00 35.07           C  
ATOM    737  ND1 HIS L  97      19.344  27.461  40.441  1.00 40.04           N  
ATOM    738  CG  HIS L  97      19.880  26.554  39.553  1.00 36.40           C  
ATOM    739  CB  HIS L  97      19.418  26.369  38.140  1.00 36.57           C  
ATOM    740  NE2 HIS L  97      20.829  26.259  41.578  1.00 42.64           N  
ATOM    741  CD2 HIS L  97      20.789  25.834  40.263  1.00 39.15           C  
ATOM    742  CE1 HIS L  97      19.943  27.236  41.637  1.00 43.04           C  
ATOM    743  C   HIS L  97      19.387  28.502  36.795  1.00 34.88           C  
ATOM    744  O   HIS L  97      18.166  28.580  36.901  1.00 35.93           O  
ATOM    745  N   TYR L  98      20.159  29.596  36.666  1.00 35.21           N  
ATOM    746  CA  TYR L  98      19.596  30.912  36.556  1.00 35.03           C  
ATOM    747  CB  TYR L  98      20.677  32.001  36.689  1.00 35.22           C  
ATOM    748  CG  TYR L  98      20.003  33.321  36.575  1.00 36.97           C  
ATOM    749  CD1 TYR L  98      19.405  33.899  37.671  1.00 36.16           C  
ATOM    750  CD2 TYR L  98      19.976  33.980  35.369  1.00 37.21           C  
ATOM    751  CE1 TYR L  98      18.781  35.122  37.561  1.00 39.33           C  
ATOM    752  CE2 TYR L  98      19.354  35.198  35.248  1.00 34.15           C  
ATOM    753  CZ  TYR L  98      18.756  35.769  36.346  1.00 41.09           C  
ATOM    754  OH  TYR L  98      18.117  37.022  36.227  1.00 44.93           O  
ATOM    755  C   TYR L  98      18.833  31.158  35.276  1.00 35.77           C  
ATOM    756  O   TYR L  98      17.683  31.597  35.321  1.00 38.33           O  
ATOM    757  N   SER L  99      19.418  30.874  34.095  1.00 34.67           N  
ATOM    758  CA  SER L  99      18.676  31.213  32.913  1.00 32.66           C  
ATOM    759  CB  SER L  99      18.977  32.632  32.395  1.00 34.36           C  
ATOM    760  OG  SER L  99      20.333  32.729  31.987  1.00 36.67           O  
ATOM    761  C   SER L  99      19.013  30.246  31.821  1.00 34.75           C  
ATOM    762  O   SER L  99      20.069  29.616  31.827  1.00 32.98           O  
ATOM    763  N   THR L 100      18.103  30.106  30.838  1.00 34.01           N  
ATOM    764  CA  THR L 100      18.340  29.188  29.761  1.00 32.56           C  
ATOM    765  CB  THR L 100      17.096  28.773  29.028  1.00 34.33           C  
ATOM    766  OG1 THR L 100      16.500  29.896  28.397  1.00 37.71           O  
ATOM    767  CG2 THR L 100      16.114  28.142  30.031  1.00 32.43           C  
ATOM    768  C   THR L 100      19.226  29.864  28.769  1.00 32.75           C  
ATOM    769  O   THR L 100      19.191  31.085  28.632  1.00 35.06           O  
ATOM    770  N   PRO L 101      20.034  29.112  28.067  1.00 32.90           N  
ATOM    771  CA  PRO L 101      20.099  27.688  28.262  1.00 32.64           C  
ATOM    772  CD  PRO L 101      20.351  29.487  26.698  1.00 32.48           C  
ATOM    773  CB  PRO L 101      20.758  27.115  27.012  1.00 33.47           C  
ATOM    774  CG  PRO L 101      20.460  28.162  25.930  1.00 33.50           C  
ATOM    775  C   PRO L 101      20.863  27.373  29.510  1.00 32.38           C  
ATOM    776  O   PRO L 101      21.735  28.153  29.890  1.00 34.08           O  
ATOM    777  N   TYR L 102      20.571  26.225  30.147  1.00 34.00           N  
ATOM    778  CA  TYR L 102      21.258  25.882  31.356  1.00 32.13           C  
ATOM    779  CB  TYR L 102      20.518  24.848  32.221  1.00 31.65           C  
ATOM    780  CG  TYR L 102      19.155  25.379  32.504  1.00 29.72           C  
ATOM    781  CD1 TYR L 102      18.960  26.366  33.442  1.00 31.04           C  
ATOM    782  CD2 TYR L 102      18.068  24.901  31.803  1.00 31.14           C  
ATOM    783  CE1 TYR L 102      17.696  26.853  33.689  1.00 31.99           C  
ATOM    784  CE2 TYR L 102      16.803  25.384  32.047  1.00 28.64           C  
ATOM    785  CZ  TYR L 102      16.618  26.361  32.993  1.00 28.62           C  
ATOM    786  OH  TYR L 102      15.323  26.857  33.246  1.00 28.91           O  
ATOM    787  C   TYR L 102      22.561  25.276  30.952  1.00 34.34           C  
ATOM    788  O   TYR L 102      22.621  24.425  30.066  1.00 40.30           O  
ATOM    789  N   THR L 103      23.656  25.719  31.594  1.00 21.55           N  
ATOM    790  CA  THR L 103      24.968  25.257  31.234  1.00 21.40           C  
ATOM    791  CB  THR L 103      25.837  26.360  30.701  1.00 22.18           C  
ATOM    792  OG1 THR L 103      25.968  27.390  31.670  1.00 24.88           O  
ATOM    793  CG2 THR L 103      25.200  26.919  29.417  1.00 21.09           C  
ATOM    794  C   THR L 103      25.665  24.674  32.430  1.00 22.04           C  
ATOM    795  O   THR L 103      25.508  25.141  33.557  1.00 20.21           O  
ATOM    796  N   PHE L 104      26.478  23.621  32.187  1.00 21.09           N  
ATOM    797  CA  PHE L 104      27.206  22.936  33.223  1.00 21.35           C  
ATOM    798  CB  PHE L 104      27.173  21.400  33.101  1.00 19.76           C  
ATOM    799  CG  PHE L 104      25.815  20.840  33.364  1.00 18.59           C  
ATOM    800  CD1 PHE L 104      25.422  20.534  34.647  1.00 18.92           C  
ATOM    801  CD2 PHE L 104      24.940  20.597  32.329  1.00 19.43           C  
ATOM    802  CE1 PHE L 104      24.177  20.005  34.896  1.00 19.37           C  
ATOM    803  CE2 PHE L 104      23.695  20.067  32.575  1.00 20.68           C  
ATOM    804  CZ  PHE L 104      23.308  19.770  33.859  1.00 19.47           C  
ATOM    805  C   PHE L 104      28.656  23.279  33.065  1.00 23.03           C  
ATOM    806  O   PHE L 104      29.104  23.692  31.997  1.00 23.00           O  
ATOM    807  N   GLY L 105      29.432  23.127  34.156  1.00 22.54           N  
ATOM    808  CA  GLY L 105      30.847  23.363  34.098  1.00 21.64           C  
ATOM    809  C   GLY L 105      31.490  22.092  33.617  1.00 22.69           C  
ATOM    810  O   GLY L 105      30.818  21.085  33.408  1.00 21.82           O  
ATOM    811  N   GLY L 106      32.825  22.132  33.417  1.00 24.64           N  
ATOM    812  CA  GLY L 106      33.637  21.035  32.947  1.00 24.59           C  
ATOM    813  C   GLY L 106      33.737  19.925  33.953  1.00 25.85           C  
ATOM    814  O   GLY L 106      33.841  18.758  33.579  1.00 22.98           O  
ATOM    815  N   GLY L 107      33.777  20.260  35.258  1.00 22.70           N  
ATOM    816  CA  GLY L 107      33.865  19.252  36.279  1.00 23.04           C  
ATOM    817  C   GLY L 107      35.227  19.250  36.906  1.00 24.82           C  
ATOM    818  O   GLY L 107      36.200  19.741  36.335  1.00 29.18           O  
ATOM    819  N   THR L 108      35.282  18.716  38.148  1.00 22.98           N  
ATOM    820  CA  THR L 108      36.473  18.513  38.927  1.00 22.64           C  
ATOM    821  CB  THR L 108      36.482  19.240  40.240  1.00 22.85           C  
ATOM    822  OG1 THR L 108      35.262  18.990  40.919  1.00 23.49           O  
ATOM    823  CG2 THR L 108      36.718  20.738  40.049  1.00 21.44           C  
ATOM    824  C   THR L 108      36.496  17.066  39.306  1.00 23.79           C  
ATOM    825  O   THR L 108      35.570  16.572  39.946  1.00 24.39           O  
ATOM    826  N   LYS L 109      37.579  16.360  38.936  1.00 27.79           N  
ATOM    827  CA  LYS L 109      37.731  14.965  39.234  1.00 28.30           C  
ATOM    828  CB  LYS L 109      38.618  14.258  38.194  1.00 25.95           C  
ATOM    829  CG  LYS L 109      38.834  12.764  38.431  1.00 31.26           C  
ATOM    830  CD  LYS L 109      39.504  12.077  37.240  1.00 35.68           C  
ATOM    831  CE  LYS L 109      39.931  10.634  37.510  1.00 40.29           C  
ATOM    832  NZ  LYS L 109      40.713  10.121  36.363  1.00 45.11           N1+
ATOM    833  C   LYS L 109      38.431  14.864  40.557  1.00 30.47           C  
ATOM    834  O   LYS L 109      39.413  15.556  40.814  1.00 27.85           O  
ATOM    835  N   LEU L 110      37.936  13.976  41.441  1.00 33.79           N  
ATOM    836  CA  LEU L 110      38.507  13.832  42.750  1.00 34.42           C  
ATOM    837  CB  LEU L 110      37.407  13.913  43.825  1.00 26.80           C  
ATOM    838  CG  LEU L 110      37.873  14.050  45.283  1.00 28.99           C  
ATOM    839  CD1 LEU L 110      38.541  15.411  45.532  1.00 29.60           C  
ATOM    840  CD2 LEU L 110      36.707  13.804  46.247  1.00 29.85           C  
ATOM    841  C   LEU L 110      39.111  12.463  42.793  1.00 35.74           C  
ATOM    842  O   LEU L 110      38.418  11.475  42.553  1.00 29.18           O  
ATOM    843  N   GLU L 111      40.426  12.369  43.084  1.00 27.45           N  
ATOM    844  CA  GLU L 111      41.092  11.097  43.156  1.00 27.83           C  
ATOM    845  CB  GLU L 111      42.355  11.003  42.282  1.00 34.30           C  
ATOM    846  CG  GLU L 111      42.101  11.092  40.781  1.00 41.14           C  
ATOM    847  CD  GLU L 111      43.449  10.959  40.091  1.00 46.43           C  
ATOM    848  OE1 GLU L 111      44.400  11.682  40.491  1.00 45.79           O  
ATOM    849  OE2 GLU L 111      43.546  10.126  39.152  1.00 42.83           O1-
ATOM    850  C   GLU L 111      41.587  10.969  44.559  1.00 28.66           C  
ATOM    851  O   GLU L 111      41.933  11.965  45.187  1.00 33.15           O  
ATOM    852  N   ILE L 112      41.642   9.732  45.089  1.00 31.58           N  
ATOM    853  CA  ILE L 112      42.097   9.577  46.439  1.00 32.40           C  
ATOM    854  CB  ILE L 112      41.273   8.637  47.274  1.00 29.16           C  
ATOM    855  CG1 ILE L 112      39.892   9.245  47.594  1.00 40.78           C  
ATOM    856  CG2 ILE L 112      42.093   8.293  48.530  1.00 40.72           C  
ATOM    857  CD1 ILE L 112      38.975   9.421  46.388  1.00 32.60           C  
ATOM    858  C   ILE L 112      43.489   9.059  46.412  1.00 33.78           C  
ATOM    859  O   ILE L 112      43.802   8.082  45.736  1.00 31.31           O  
ATOM    860  N   ARG L 113      44.376   9.746  47.152  1.00 29.87           N  
ATOM    861  CA  ARG L 113      45.741   9.337  47.199  1.00 30.01           C  
ATOM    862  CB  ARG L 113      46.726  10.517  47.237  1.00 39.28           C  
ATOM    863  CG  ARG L 113      46.587  11.412  48.468  1.00 45.55           C  
ATOM    864  CD  ARG L 113      47.384  12.715  48.363  1.00 49.45           C  
ATOM    865  NE  ARG L 113      48.800  12.362  48.061  1.00  0.00           N  
ATOM    866  CZ  ARG L 113      49.689  12.146  49.073  1.00  0.00           C  
ATOM    867  NH1 ARG L 113      49.285  12.244  50.374  1.00  0.00           N1+
ATOM    868  NH2 ARG L 113      50.982  11.827  48.780  1.00  0.00           N  
ATOM    869  C   ARG L 113      45.917   8.548  48.482  1.00 30.18           C  
ATOM    870  O   ARG L 113      47.085   8.185  48.779  1.00 37.62           O  
ATOM    871  OXT ARG L 113      44.899   8.297  49.180  1.00  0.00           O1-
TER     872      ARG L 113 
ATOM    873  N   GLU H 114      10.715   5.492  46.302  1.00 51.24           N1+
ATOM    874  CA  GLU H 114       9.580   5.119  45.434  1.00 50.76           C  
ATOM    875  CB  GLU H 114       8.250   5.542  46.070  1.00 47.53           C  
ATOM    876  CG  GLU H 114       7.047   5.180  45.198  1.00 53.42           C  
ATOM    877  CD  GLU H 114       6.957   3.663  45.134  1.00 59.28           C  
ATOM    878  OE1 GLU H 114       7.756   2.993  45.842  1.00 58.69           O  
ATOM    879  OE2 GLU H 114       6.087   3.153  44.379  1.00 31.91           O1-
ATOM    880  C   GLU H 114       9.708   5.830  44.136  1.00 50.65           C  
ATOM    881  O   GLU H 114       9.835   5.210  43.081  1.00 46.28           O  
ATOM    882  N   VAL H 115       9.709   7.172  44.208  1.00 47.07           N  
ATOM    883  CA  VAL H 115       9.798   7.996  43.045  1.00 45.78           C  
ATOM    884  CB  VAL H 115       9.955   9.446  43.412  1.00 45.53           C  
ATOM    885  CG1 VAL H 115      10.146  10.288  42.144  1.00 45.68           C  
ATOM    886  CG2 VAL H 115       8.738   9.860  44.256  1.00 46.11           C  
ATOM    887  C   VAL H 115      11.008   7.561  42.283  1.00 43.93           C  
ATOM    888  O   VAL H 115      12.062   7.306  42.865  1.00 42.29           O  
ATOM    889  N   GLN H 116      10.871   7.404  40.951  1.00 45.52           N  
ATOM    890  CA  GLN H 116      12.003   6.996  40.170  1.00 44.09           C  
ATOM    891  CB  GLN H 116      12.339   5.503  40.300  1.00 40.33           C  
ATOM    892  CG  GLN H 116      11.258   4.592  39.707  1.00 53.71           C  
ATOM    893  CD  GLN H 116      11.704   3.143  39.860  1.00 61.49           C  
ATOM    894  OE1 GLN H 116      11.062   2.227  39.349  1.00 62.47           O  
ATOM    895  NE2 GLN H 116      12.841   2.922  40.572  1.00 58.78           N  
ATOM    896  C   GLN H 116      11.698   7.217  38.716  1.00 41.98           C  
ATOM    897  O   GLN H 116      10.539   7.187  38.304  1.00 37.07           O  
ATOM    898  N   LEU H 117      12.757   7.425  37.902  1.00 31.44           N  
ATOM    899  CA  LEU H 117      12.602   7.654  36.490  1.00 28.19           C  
ATOM    900  CB  LEU H 117      13.447   8.834  35.983  1.00 26.93           C  
ATOM    901  CG  LEU H 117      13.046  10.195  36.588  1.00 26.35           C  
ATOM    902  CD1 LEU H 117      13.924  11.328  36.038  1.00 26.27           C  
ATOM    903  CD2 LEU H 117      11.544  10.467  36.404  1.00 26.29           C  
ATOM    904  C   LEU H 117      13.083   6.430  35.773  1.00 28.06           C  
ATOM    905  O   LEU H 117      14.213   5.981  35.960  1.00 27.50           O  
ATOM    906  N   GLN H 118      12.224   5.874  34.898  1.00 26.62           N  
ATOM    907  CA  GLN H 118      12.528   4.660  34.194  1.00 25.93           C  
ATOM    908  CB  GLN H 118      11.284   3.761  34.082  1.00 31.74           C  
ATOM    909  CG  GLN H 118      11.555   2.304  33.719  1.00 39.79           C  
ATOM    910  CD  GLN H 118      11.503   1.500  35.007  1.00 49.15           C  
ATOM    911  OE1 GLN H 118      10.470   0.924  35.345  1.00 49.01           O  
ATOM    912  NE2 GLN H 118      12.641   1.468  35.751  1.00 46.56           N  
ATOM    913  C   GLN H 118      12.899   5.045  32.796  1.00 25.19           C  
ATOM    914  O   GLN H 118      12.165   5.784  32.145  1.00 29.25           O  
ATOM    915  N   GLN H 119      14.047   4.547  32.289  1.00 24.11           N  
ATOM    916  CA  GLN H 119      14.434   4.903  30.953  1.00 23.20           C  
ATOM    917  CB  GLN H 119      15.765   5.671  30.880  1.00 24.20           C  
ATOM    918  CG  GLN H 119      15.666   7.050  31.539  1.00 23.09           C  
ATOM    919  CD  GLN H 119      16.923   7.847  31.225  1.00 24.94           C  
ATOM    920  OE1 GLN H 119      17.599   8.343  32.124  1.00 26.25           O  
ATOM    921  NE2 GLN H 119      17.233   7.996  29.909  1.00 20.44           N  
ATOM    922  C   GLN H 119      14.522   3.668  30.109  1.00 24.11           C  
ATOM    923  O   GLN H 119      14.572   2.549  30.614  1.00 26.93           O  
ATOM    924  N   SER H 120      14.511   3.862  28.774  1.00 25.08           N  
ATOM    925  CA  SER H 120      14.538   2.780  27.830  1.00 25.66           C  
ATOM    926  CB  SER H 120      14.130   3.215  26.411  1.00 32.06           C  
ATOM    927  OG  SER H 120      14.945   4.293  25.979  1.00 34.83           O  
ATOM    928  C   SER H 120      15.913   2.183  27.786  1.00 26.86           C  
ATOM    929  O   SER H 120      16.879   2.756  28.283  1.00 33.73           O  
ATOM    930  N   GLY H 121      16.020   0.984  27.179  1.00 25.30           N  
ATOM    931  CA  GLY H 121      17.258   0.258  27.149  1.00 24.89           C  
ATOM    932  C   GLY H 121      18.165   0.823  26.105  1.00 25.96           C  
ATOM    933  O   GLY H 121      17.756   1.625  25.268  1.00 25.92           O  
ATOM    934  N   ALA H 122      19.433   0.358  26.117  1.00 23.96           N  
ATOM    935  CA  ALA H 122      20.454   0.832  25.230  1.00 23.96           C  
ATOM    936  CB  ALA H 122      21.797   0.104  25.394  1.00 22.55           C  
ATOM    937  C   ALA H 122      19.992   0.623  23.830  1.00 25.26           C  
ATOM    938  O   ALA H 122      19.254  -0.315  23.534  1.00 26.02           O  
ATOM    939  N   GLU H 123      20.411   1.529  22.927  1.00 26.78           N  
ATOM    940  CA  GLU H 123      19.966   1.456  21.568  1.00 26.77           C  
ATOM    941  CB  GLU H 123      19.146   2.688  21.150  1.00 33.25           C  
ATOM    942  CG  GLU H 123      17.819   2.857  21.893  1.00 37.65           C  
ATOM    943  CD  GLU H 123      16.722   2.191  21.075  1.00 44.34           C  
ATOM    944  OE1 GLU H 123      16.690   2.432  19.839  1.00 44.59           O  
ATOM    945  OE2 GLU H 123      15.906   1.439  21.669  1.00 45.07           O1-
ATOM    946  C   GLU H 123      21.156   1.456  20.664  1.00 26.91           C  
ATOM    947  O   GLU H 123      22.133   2.168  20.894  1.00 31.57           O  
ATOM    948  N   LEU H 124      21.089   0.626  19.602  1.00 26.49           N  
ATOM    949  CA  LEU H 124      22.095   0.596  18.583  1.00 26.41           C  
ATOM    950  CB  LEU H 124      22.638  -0.817  18.310  1.00 23.98           C  
ATOM    951  CG  LEU H 124      23.712  -0.876  17.210  1.00 23.98           C  
ATOM    952  CD1 LEU H 124      24.959  -0.062  17.594  1.00 23.82           C  
ATOM    953  CD2 LEU H 124      24.049  -2.329  16.842  1.00 25.54           C  
ATOM    954  C   LEU H 124      21.393   1.053  17.350  1.00 28.59           C  
ATOM    955  O   LEU H 124      20.425   0.431  16.913  1.00 27.82           O  
ATOM    956  N   VAL H 125      21.859   2.167  16.760  1.00 28.19           N  
ATOM    957  CA  VAL H 125      21.186   2.704  15.618  1.00 29.52           C  
ATOM    958  CB  VAL H 125      20.426   3.948  15.979  1.00 29.83           C  
ATOM    959  CG1 VAL H 125      21.406   4.936  16.629  1.00 30.52           C  
ATOM    960  CG2 VAL H 125      19.706   4.494  14.739  1.00 29.83           C  
ATOM    961  C   VAL H 125      22.215   3.013  14.576  1.00 30.45           C  
ATOM    962  O   VAL H 125      23.348   3.373  14.891  1.00 28.51           O  
ATOM    963  N   LYS H 126      21.842   2.836  13.292  1.00 28.46           N  
ATOM    964  CA  LYS H 126      22.739   3.101  12.204  1.00 28.83           C  
ATOM    965  CB  LYS H 126      22.403   2.342  10.908  1.00 29.56           C  
ATOM    966  CG  LYS H 126      22.950   0.914  10.908  1.00 47.48           C  
ATOM    967  CD  LYS H 126      22.367   0.028  12.010  1.00 54.70           C  
ATOM    968  CE  LYS H 126      23.108  -1.299  12.179  1.00 59.30           C  
ATOM    969  NZ  LYS H 126      22.609  -2.000  13.382  1.00 59.07           N1+
ATOM    970  C   LYS H 126      22.727   4.566  11.933  1.00 29.30           C  
ATOM    971  O   LYS H 126      21.813   5.285  12.332  1.00 28.38           O  
ATOM    972  N   PRO H 127      23.750   5.030  11.274  1.00 27.16           N  
ATOM    973  CA  PRO H 127      23.851   6.433  11.006  1.00 26.92           C  
ATOM    974  CD  PRO H 127      25.055   4.391  11.355  1.00 26.59           C  
ATOM    975  CB  PRO H 127      25.272   6.657  10.494  1.00 26.98           C  
ATOM    976  CG  PRO H 127      26.076   5.524  11.158  1.00 28.65           C  
ATOM    977  C   PRO H 127      22.786   6.869  10.058  1.00 27.92           C  
ATOM    978  O   PRO H 127      22.416   6.091   9.181  1.00 29.01           O  
ATOM    979  N   GLY H 128      22.268   8.101  10.238  1.00 26.79           N  
ATOM    980  CA  GLY H 128      21.282   8.648   9.351  1.00 25.97           C  
ATOM    981  C   GLY H 128      19.912   8.315   9.857  1.00 26.72           C  
ATOM    982  O   GLY H 128      18.925   8.912   9.429  1.00 27.65           O  
ATOM    983  N   ALA H 129      19.816   7.347  10.785  1.00 24.55           N  
ATOM    984  CA  ALA H 129      18.550   6.928  11.323  1.00 23.12           C  
ATOM    985  CB  ALA H 129      18.561   5.485  11.864  1.00 22.58           C  
ATOM    986  C   ALA H 129      18.182   7.832  12.460  1.00 24.20           C  
ATOM    987  O   ALA H 129      18.941   8.729  12.823  1.00 24.23           O  
ATOM    988  N   SER H 130      16.964   7.648  13.021  1.00 23.19           N  
ATOM    989  CA  SER H 130      16.534   8.446  14.139  1.00 23.57           C  
ATOM    990  CB  SER H 130      15.379   9.404  13.802  1.00 27.68           C  
ATOM    991  OG  SER H 130      14.230   8.672  13.405  1.00 34.62           O  
ATOM    992  C   SER H 130      16.071   7.519  15.230  1.00 23.26           C  
ATOM    993  O   SER H 130      15.709   6.373  14.966  1.00 25.64           O  
ATOM    994  N   VAL H 131      16.100   7.978  16.504  1.00 22.92           N  
ATOM    995  CA  VAL H 131      15.659   7.124  17.578  1.00 21.62           C  
ATOM    996  CB  VAL H 131      16.755   6.571  18.447  1.00 21.83           C  
ATOM    997  CG1 VAL H 131      17.725   5.757  17.589  1.00 20.28           C  
ATOM    998  CG2 VAL H 131      17.410   7.721  19.220  1.00 22.62           C  
ATOM    999  C   VAL H 131      14.788   7.913  18.506  1.00 22.06           C  
ATOM   1000  O   VAL H 131      14.902   9.134  18.614  1.00 22.17           O  
ATOM   1001  N   LYS H 132      13.879   7.204  19.205  1.00 24.50           N  
ATOM   1002  CA  LYS H 132      12.978   7.810  20.143  1.00 25.18           C  
ATOM   1003  CB  LYS H 132      11.514   7.472  19.811  1.00 25.30           C  
ATOM   1004  CG  LYS H 132      10.452   8.291  20.545  1.00 27.91           C  
ATOM   1005  CD  LYS H 132       9.051   8.034  19.983  1.00 29.88           C  
ATOM   1006  CE  LYS H 132       7.972   8.983  20.502  1.00 33.43           C  
ATOM   1007  NZ  LYS H 132       7.938  10.203  19.667  1.00 34.41           N1+
ATOM   1008  C   LYS H 132      13.277   7.187  21.471  1.00 26.13           C  
ATOM   1009  O   LYS H 132      13.084   5.986  21.654  1.00 24.40           O  
ATOM   1010  N   LEU H 133      13.756   7.993  22.440  1.00 21.62           N  
ATOM   1011  CA  LEU H 133      14.076   7.482  23.745  1.00 21.11           C  
ATOM   1012  CB  LEU H 133      15.325   8.144  24.352  1.00 19.12           C  
ATOM   1013  CG  LEU H 133      16.589   8.003  23.480  1.00 19.82           C  
ATOM   1014  CD1 LEU H 133      17.792   8.686  24.150  1.00 19.61           C  
ATOM   1015  CD2 LEU H 133      16.867   6.536  23.104  1.00 19.77           C  
ATOM   1016  C   LEU H 133      12.922   7.837  24.637  1.00 21.98           C  
ATOM   1017  O   LEU H 133      12.303   8.884  24.459  1.00 21.01           O  
ATOM   1018  N   SER H 134      12.602   6.973  25.627  1.00 26.90           N  
ATOM   1019  CA  SER H 134      11.465   7.232  26.471  1.00 27.02           C  
ATOM   1020  CB  SER H 134      10.386   6.142  26.376  1.00 23.87           C  
ATOM   1021  OG  SER H 134      10.908   4.898  26.817  1.00 28.20           O  
ATOM   1022  C   SER H 134      11.899   7.307  27.906  1.00 27.41           C  
ATOM   1023  O   SER H 134      12.907   6.717  28.295  1.00 23.90           O  
ATOM   1024  N   CYS H 135      11.138   8.073  28.723  0.90 22.83           N  
ATOM   1025  CA  CYS H 135      11.409   8.231  30.128  0.90 22.97           C  
ATOM   1026  CB  CYS H 135      12.106   9.574  30.431  0.90 22.10           C  
ATOM   1027  SG  CYS H 135      12.316   9.930  32.200  0.90 24.31           S  
ATOM   1028  C   CYS H 135      10.096   8.222  30.857  0.90 24.20           C  
ATOM   1029  O   CYS H 135       9.317   9.167  30.749  0.90 23.65           O  
ATOM   1030  N   THR H 136       9.836   7.169  31.663  1.00 22.37           N  
ATOM   1031  CA  THR H 136       8.568   7.050  32.333  1.00 22.98           C  
ATOM   1032  CB  THR H 136       7.947   5.691  32.173  1.00 25.19           C  
ATOM   1033  OG1 THR H 136       7.745   5.399  30.798  1.00 33.22           O  
ATOM   1034  CG2 THR H 136       6.604   5.671  32.922  1.00 31.36           C  
ATOM   1035  C   THR H 136       8.754   7.271  33.797  1.00 24.01           C  
ATOM   1036  O   THR H 136       9.607   6.661  34.441  1.00 23.43           O  
ATOM   1037  N   ALA H 137       7.944   8.184  34.359  1.00 25.02           N  
ATOM   1038  CA  ALA H 137       7.998   8.461  35.757  1.00 26.09           C  
ATOM   1039  CB  ALA H 137       7.355   9.804  36.131  1.00 24.45           C  
ATOM   1040  C   ALA H 137       7.252   7.381  36.466  1.00 28.29           C  
ATOM   1041  O   ALA H 137       6.314   6.782  35.936  1.00 28.12           O  
ATOM   1042  N   SER H 138       7.687   7.077  37.699  1.00 27.28           N  
ATOM   1043  CA  SER H 138       6.972   6.109  38.465  1.00 28.45           C  
ATOM   1044  CB  SER H 138       7.740   4.783  38.624  1.00 31.24           C  
ATOM   1045  OG  SER H 138       6.987   3.864  39.399  1.00 36.12           O  
ATOM   1046  C   SER H 138       6.816   6.715  39.820  1.00 29.88           C  
ATOM   1047  O   SER H 138       7.784   7.191  40.413  1.00 30.36           O  
ATOM   1048  N   GLY H 139       5.573   6.767  40.360  1.00 36.77           N  
ATOM   1049  CA  GLY H 139       5.360   7.304  41.682  1.00 36.49           C  
ATOM   1050  C   GLY H 139       4.798   8.702  41.644  1.00 36.73           C  
ATOM   1051  O   GLY H 139       4.195   9.138  42.623  1.00 36.10           O  
ATOM   1052  N   PHE H 140       4.975   9.455  40.540  1.00 35.83           N  
ATOM   1053  CA  PHE H 140       4.443  10.793  40.505  1.00 35.36           C  
ATOM   1054  CB  PHE H 140       5.461  11.888  40.900  1.00 34.50           C  
ATOM   1055  CG  PHE H 140       6.574  11.957  39.905  1.00 34.94           C  
ATOM   1056  CD1 PHE H 140       6.441  12.716  38.766  1.00 35.41           C  
ATOM   1057  CD2 PHE H 140       7.758  11.286  40.110  1.00 34.47           C  
ATOM   1058  CE1 PHE H 140       7.457  12.794  37.843  1.00 35.30           C  
ATOM   1059  CE2 PHE H 140       8.778  11.362  39.188  1.00 34.91           C  
ATOM   1060  CZ  PHE H 140       8.631  12.116  38.050  1.00 34.33           C  
ATOM   1061  C   PHE H 140       3.951  11.062  39.115  1.00 35.63           C  
ATOM   1062  O   PHE H 140       4.143  10.246  38.216  1.00 36.21           O  
ATOM   1063  N   ASN H 141       3.267  12.212  38.912  1.00 39.05           N  
ATOM   1064  CA  ASN H 141       2.727  12.538  37.617  1.00 40.39           C  
ATOM   1065  CB  ASN H 141       1.334  13.178  37.690  1.00 41.48           C  
ATOM   1066  CG  ASN H 141       0.362  12.137  38.228  1.00 43.78           C  
ATOM   1067  OD1 ASN H 141       0.155  11.089  37.618  1.00 44.99           O  
ATOM   1068  ND2 ASN H 141      -0.246  12.426  39.409  1.00 45.17           N  
ATOM   1069  C   ASN H 141       3.639  13.522  36.943  1.00 38.56           C  
ATOM   1070  O   ASN H 141       4.018  14.537  37.519  1.00 37.10           O  
ATOM   1071  N   ILE H 142       3.984  13.246  35.670  1.00 35.89           N  
ATOM   1072  CA  ILE H 142       4.888  14.035  34.871  1.00 35.17           C  
ATOM   1073  CB  ILE H 142       5.142  13.443  33.516  1.00 35.69           C  
ATOM   1074  CG1 ILE H 142       3.840  13.366  32.701  1.00 33.77           C  
ATOM   1075  CG2 ILE H 142       5.847  12.094  33.712  1.00 35.24           C  
ATOM   1076  CD1 ILE H 142       4.062  13.001  31.236  1.00 36.20           C  
ATOM   1077  C   ILE H 142       4.338  15.411  34.665  1.00 34.45           C  
ATOM   1078  O   ILE H 142       5.087  16.378  34.529  1.00 32.63           O  
ATOM   1079  N   LYS H 143       3.005  15.532  34.595  1.00 35.84           N  
ATOM   1080  CA  LYS H 143       2.386  16.802  34.353  1.00 36.64           C  
ATOM   1081  CB  LYS H 143       0.851  16.770  34.470  1.00 38.71           C  
ATOM   1082  CG  LYS H 143       0.126  15.851  33.491  1.00 40.74           C  
ATOM   1083  CD  LYS H 143      -1.369  15.703  33.798  1.00 43.07           C  
ATOM   1084  CE  LYS H 143      -2.246  16.736  33.079  1.00 42.95           C  
ATOM   1085  NZ  LYS H 143      -3.677  16.493  33.375  1.00 40.32           N1+
ATOM   1086  C   LYS H 143       2.830  17.738  35.432  1.00 35.14           C  
ATOM   1087  O   LYS H 143       2.985  18.938  35.216  1.00 33.47           O  
ATOM   1088  N   ASP H 144       3.030  17.202  36.640  1.00 31.56           N  
ATOM   1089  CA  ASP H 144       3.372  17.980  37.793  1.00 31.64           C  
ATOM   1090  CB  ASP H 144       3.326  17.157  39.092  1.00 31.27           C  
ATOM   1091  CG  ASP H 144       1.865  16.826  39.364  1.00 33.11           C  
ATOM   1092  OD1 ASP H 144       0.992  17.559  38.832  1.00 31.69           O  
ATOM   1093  OD2 ASP H 144       1.606  15.835  40.098  1.00 33.08           O1-
ATOM   1094  C   ASP H 144       4.737  18.588  37.676  1.00 31.17           C  
ATOM   1095  O   ASP H 144       5.006  19.602  38.320  1.00 28.77           O  
ATOM   1096  N   THR H 145       5.645  17.999  36.874  1.00 27.39           N  
ATOM   1097  CA  THR H 145       7.000  18.463  36.934  1.00 27.12           C  
ATOM   1098  CB  THR H 145       7.968  17.382  37.315  1.00 28.20           C  
ATOM   1099  OG1 THR H 145       7.987  16.382  36.308  1.00 28.29           O  
ATOM   1100  CG2 THR H 145       7.550  16.754  38.650  1.00 26.26           C  
ATOM   1101  C   THR H 145       7.498  18.916  35.620  1.00 26.88           C  
ATOM   1102  O   THR H 145       6.796  18.957  34.608  1.00 28.49           O  
ATOM   1103  N   TYR H 146       8.786  19.302  35.650  1.00 23.22           N  
ATOM   1104  CA  TYR H 146       9.390  19.742  34.426  1.00 22.49           C  
ATOM   1105  CB  TYR H 146      10.108  21.104  34.534  1.00 29.27           C  
ATOM   1106  CG  TYR H 146       9.134  22.157  34.960  1.00 30.39           C  
ATOM   1107  CD1 TYR H 146       8.113  22.562  34.129  1.00 30.95           C  
ATOM   1108  CD2 TYR H 146       9.265  22.770  36.186  1.00 29.98           C  
ATOM   1109  CE1 TYR H 146       7.228  23.538  34.531  1.00 33.55           C  
ATOM   1110  CE2 TYR H 146       8.385  23.747  36.593  1.00 31.87           C  
ATOM   1111  CZ  TYR H 146       7.359  24.131  35.765  1.00 35.11           C  
ATOM   1112  OH  TYR H 146       6.450  25.131  36.174  1.00 38.87           O  
ATOM   1113  C   TYR H 146      10.452  18.722  34.140  1.00 22.88           C  
ATOM   1114  O   TYR H 146      11.294  18.439  34.992  1.00 28.48           O  
ATOM   1115  N   ILE H 147      10.432  18.127  32.930  1.00 23.69           N  
ATOM   1116  CA  ILE H 147      11.390  17.105  32.627  1.00 23.51           C  
ATOM   1117  CB  ILE H 147      10.806  15.874  32.003  1.00 23.67           C  
ATOM   1118  CG1 ILE H 147       9.935  15.154  33.046  1.00 14.46           C  
ATOM   1119  CG2 ILE H 147      11.952  15.015  31.442  1.00 16.31           C  
ATOM   1120  CD1 ILE H 147       9.132  13.989  32.484  1.00 15.93           C  
ATOM   1121  C   ILE H 147      12.449  17.652  31.729  1.00 23.72           C  
ATOM   1122  O   ILE H 147      12.174  18.346  30.752  1.00 22.92           O  
ATOM   1123  N   HIS H 148      13.715  17.345  32.078  1.00 17.98           N  
ATOM   1124  CA  HIS H 148      14.862  17.819  31.358  1.00 16.29           C  
ATOM   1125  ND1 HIS H 148      15.592  21.034  32.263  1.00 12.45           N  
ATOM   1126  CG  HIS H 148      15.432  19.804  32.859  1.00 16.87           C  
ATOM   1127  CB  HIS H 148      15.901  18.514  32.255  1.00 17.84           C  
ATOM   1128  NE2 HIS H 148      14.569  21.399  34.203  1.00 18.03           N  
ATOM   1129  CD2 HIS H 148      14.803  20.044  34.042  1.00 16.98           C  
ATOM   1130  CE1 HIS H 148      15.059  21.952  33.110  1.00 16.76           C  
ATOM   1131  C   HIS H 148      15.561  16.647  30.742  1.00 16.71           C  
ATOM   1132  O   HIS H 148      15.405  15.512  31.190  1.00 17.68           O  
ATOM   1133  N   TRP H 149      16.333  16.899  29.664  1.00 15.39           N  
ATOM   1134  CA  TRP H 149      17.100  15.859  29.039  1.00 15.54           C  
ATOM   1135  CB  TRP H 149      16.614  15.497  27.624  1.00 15.36           C  
ATOM   1136  CG  TRP H 149      15.286  14.774  27.612  1.00 16.49           C  
ATOM   1137  CD2 TRP H 149      15.149  13.344  27.672  1.00 16.56           C  
ATOM   1138  CD1 TRP H 149      14.020  15.280  27.550  1.00 16.82           C  
ATOM   1139  NE1 TRP H 149      13.102  14.257  27.571  1.00 16.65           N  
ATOM   1140  CE2 TRP H 149      13.783  13.060  27.644  1.00 17.39           C  
ATOM   1141  CE3 TRP H 149      16.083  12.351  27.746  1.00 16.36           C  
ATOM   1142  CZ2 TRP H 149      13.331  11.772  27.689  1.00 16.59           C  
ATOM   1143  CZ3 TRP H 149      15.623  11.053  27.790  1.00 15.56           C  
ATOM   1144  CH2 TRP H 149      14.274  10.770  27.761  1.00 16.16           C  
ATOM   1145  C   TRP H 149      18.525  16.326  28.965  1.00 16.36           C  
ATOM   1146  O   TRP H 149      18.797  17.470  28.596  1.00 16.33           O  
ATOM   1147  N   VAL H 150      19.478  15.437  29.330  1.00 20.04           N  
ATOM   1148  CA  VAL H 150      20.871  15.801  29.362  1.00 20.43           C  
ATOM   1149  CB  VAL H 150      21.413  15.896  30.762  1.00 17.43           C  
ATOM   1150  CG1 VAL H 150      22.912  16.231  30.692  1.00 17.08           C  
ATOM   1151  CG2 VAL H 150      20.575  16.924  31.546  1.00 17.15           C  
ATOM   1152  C   VAL H 150      21.684  14.774  28.625  1.00 21.29           C  
ATOM   1153  O   VAL H 150      21.432  13.573  28.718  1.00 18.29           O  
ATOM   1154  N   ASN H 151      22.712  15.233  27.877  1.00 20.30           N  
ATOM   1155  CA  ASN H 151      23.527  14.337  27.099  1.00 20.36           C  
ATOM   1156  CB  ASN H 151      23.677  14.783  25.632  1.00 19.13           C  
ATOM   1157  CG  ASN H 151      24.290  13.644  24.833  1.00 19.32           C  
ATOM   1158  OD1 ASN H 151      24.540  12.562  25.360  1.00  0.00           O  
ATOM   1159  ND2 ASN H 151      24.538  13.893  23.519  1.00  0.00           N  
ATOM   1160  C   ASN H 151      24.902  14.286  27.691  1.00 21.70           C  
ATOM   1161  O   ASN H 151      25.432  15.302  28.137  1.00 19.88           O  
ATOM   1162  N   GLN H 152      25.504  13.077  27.744  1.00 18.99           N  
ATOM   1163  CA  GLN H 152      26.854  12.967  28.216  1.00 19.24           C  
ATOM   1164  CB  GLN H 152      26.993  12.389  29.634  1.00 19.97           C  
ATOM   1165  CG  GLN H 152      28.451  12.341  30.109  1.00 20.81           C  
ATOM   1166  CD  GLN H 152      28.474  11.838  31.543  1.00 22.74           C  
ATOM   1167  OE1 GLN H 152      27.794  10.874  31.890  1.00 22.89           O  
ATOM   1168  NE2 GLN H 152      29.271  12.521  32.407  1.00 19.76           N  
ATOM   1169  C   GLN H 152      27.613  12.073  27.283  1.00 21.15           C  
ATOM   1170  O   GLN H 152      27.279  10.901  27.108  1.00 22.90           O  
ATOM   1171  N   ARG H 153      28.673  12.626  26.661  1.00 25.06           N  
ATOM   1172  CA  ARG H 153      29.504  11.908  25.733  1.00 26.22           C  
ATOM   1173  CB  ARG H 153      30.229  12.828  24.735  1.00 28.24           C  
ATOM   1174  CG  ARG H 153      29.276  13.581  23.805  1.00 30.10           C  
ATOM   1175  CD  ARG H 153      29.969  14.591  22.886  1.00 33.62           C  
ATOM   1176  NE  ARG H 153      28.911  15.225  22.052  1.00 45.78           N  
ATOM   1177  CZ  ARG H 153      29.207  16.294  21.257  1.00 54.51           C  
ATOM   1178  NH1 ARG H 153      30.479  16.787  21.214  1.00 51.03           N1+
ATOM   1179  NH2 ARG H 153      28.227  16.867  20.499  1.00 53.54           N  
ATOM   1180  C   ARG H 153      30.543  11.176  26.522  1.00 29.48           C  
ATOM   1181  O   ARG H 153      30.803  11.497  27.682  1.00 31.09           O  
ATOM   1182  N   PRO H 154      31.147  10.183  25.926  1.00 37.27           N  
ATOM   1183  CA  PRO H 154      32.133   9.440  26.650  1.00 38.02           C  
ATOM   1184  CD  PRO H 154      30.488   9.371  24.913  1.00 36.58           C  
ATOM   1185  CB  PRO H 154      32.453   8.222  25.788  1.00 37.30           C  
ATOM   1186  CG  PRO H 154      31.136   7.977  25.023  1.00 38.44           C  
ATOM   1187  C   PRO H 154      33.303  10.286  27.032  1.00 39.47           C  
ATOM   1188  O   PRO H 154      33.841  11.000  26.187  1.00 37.78           O  
ATOM   1189  N   GLU H 155      33.705  10.204  28.313  1.00 33.63           N  
ATOM   1190  CA  GLU H 155      34.809  10.933  28.862  1.00 35.50           C  
ATOM   1191  CB  GLU H 155      36.159  10.607  28.201  1.00 42.00           C  
ATOM   1192  CG  GLU H 155      36.659   9.187  28.470  1.00 50.50           C  
ATOM   1193  CD  GLU H 155      38.086   9.099  27.945  1.00 61.19           C  
ATOM   1194  OE1 GLU H 155      38.952   9.850  28.470  1.00 62.64           O  
ATOM   1195  OE2 GLU H 155      38.331   8.288  27.013  1.00 60.00           O1-
ATOM   1196  C   GLU H 155      34.571  12.401  28.694  1.00 36.29           C  
ATOM   1197  O   GLU H 155      35.509  13.195  28.749  1.00 38.37           O  
ATOM   1198  N   GLN H 156      33.299  12.812  28.542  1.00 39.41           N  
ATOM   1199  CA  GLN H 156      33.015  14.211  28.369  1.00 37.84           C  
ATOM   1200  CB  GLN H 156      32.282  14.551  27.060  1.00 43.51           C  
ATOM   1201  CG  GLN H 156      33.140  14.399  25.798  1.00 47.83           C  
ATOM   1202  CD  GLN H 156      34.058  15.608  25.687  1.00 52.66           C  
ATOM   1203  OE1 GLN H 156      33.634  16.747  25.871  1.00 51.71           O  
ATOM   1204  NE2 GLN H 156      35.357  15.355  25.372  1.00 51.69           N  
ATOM   1205  C   GLN H 156      32.122  14.633  29.493  1.00 36.46           C  
ATOM   1206  O   GLN H 156      31.767  13.827  30.351  1.00 38.73           O  
ATOM   1207  N   GLY H 157      31.766  15.935  29.521  1.00 31.07           N  
ATOM   1208  CA  GLY H 157      30.951  16.483  30.569  1.00 30.15           C  
ATOM   1209  C   GLY H 157      29.502  16.400  30.192  1.00 28.94           C  
ATOM   1210  O   GLY H 157      29.130  15.782  29.196  1.00 26.14           O  
ATOM   1211  N   LEU H 158      28.644  17.060  31.002  1.00 23.40           N  
ATOM   1212  CA  LEU H 158      27.214  17.041  30.849  1.00 21.70           C  
ATOM   1213  CB  LEU H 158      26.487  17.203  32.195  1.00 18.03           C  
ATOM   1214  CG  LEU H 158      26.709  16.032  33.168  1.00 18.15           C  
ATOM   1215  CD1 LEU H 158      25.963  16.262  34.489  1.00 17.75           C  
ATOM   1216  CD2 LEU H 158      26.324  14.690  32.526  1.00 16.95           C  
ATOM   1217  C   LEU H 158      26.778  18.184  29.976  1.00 22.36           C  
ATOM   1218  O   LEU H 158      27.304  19.293  30.074  1.00 21.45           O  
ATOM   1219  N   GLU H 159      25.790  17.922  29.087  1.00 23.08           N  
ATOM   1220  CA  GLU H 159      25.248  18.925  28.206  1.00 23.23           C  
ATOM   1221  CB  GLU H 159      25.453  18.619  26.715  1.00 20.04           C  
ATOM   1222  CG  GLU H 159      26.888  18.682  26.207  1.00 25.61           C  
ATOM   1223  CD  GLU H 159      26.830  18.217  24.760  1.00 32.22           C  
ATOM   1224  OE1 GLU H 159      25.708  17.862  24.310  1.00 27.82           O  
ATOM   1225  OE2 GLU H 159      27.892  18.206  24.086  1.00 33.50           O1-
ATOM   1226  C   GLU H 159      23.753  18.911  28.363  1.00 23.18           C  
ATOM   1227  O   GLU H 159      23.133  17.850  28.363  1.00 19.91           O  
ATOM   1228  N   TRP H 160      23.129  20.102  28.457  1.00 19.93           N  
ATOM   1229  CA  TRP H 160      21.700  20.205  28.618  1.00 18.70           C  
ATOM   1230  CB  TRP H 160      21.309  21.445  29.443  1.00 18.48           C  
ATOM   1231  CG  TRP H 160      19.833  21.678  29.656  1.00 19.37           C  
ATOM   1232  CD2 TRP H 160      19.069  22.678  28.963  1.00 18.72           C  
ATOM   1233  CD1 TRP H 160      18.975  21.069  30.521  1.00 19.58           C  
ATOM   1234  NE1 TRP H 160      17.722  21.624  30.409  1.00 19.56           N  
ATOM   1235  CE2 TRP H 160      17.767  22.617  29.456  1.00 20.01           C  
ATOM   1236  CE3 TRP H 160      19.427  23.578  28.000  1.00 19.25           C  
ATOM   1237  CZ2 TRP H 160      16.796  23.456  28.992  1.00 19.44           C  
ATOM   1238  CZ3 TRP H 160      18.442  24.419  27.532  1.00 19.66           C  
ATOM   1239  CH2 TRP H 160      17.152  24.361  28.016  1.00 19.23           C  
ATOM   1240  C   TRP H 160      21.091  20.341  27.252  1.00 19.42           C  
ATOM   1241  O   TRP H 160      21.477  21.224  26.489  1.00 20.06           O  
ATOM   1242  N   ILE H 161      20.206  19.390  26.873  1.00 17.37           N  
ATOM   1243  CA  ILE H 161      19.504  19.399  25.612  1.00 17.66           C  
ATOM   1244  CB  ILE H 161      18.984  18.036  25.258  1.00 18.22           C  
ATOM   1245  CG1 ILE H 161      20.151  17.043  25.137  1.00 17.34           C  
ATOM   1246  CG2 ILE H 161      18.144  18.156  23.974  1.00 17.47           C  
ATOM   1247  CD1 ILE H 161      19.699  15.586  25.077  1.00 18.64           C  
ATOM   1248  C   ILE H 161      18.330  20.342  25.590  1.00 19.73           C  
ATOM   1249  O   ILE H 161      18.224  21.192  24.706  1.00 20.71           O  
ATOM   1250  N   GLY H 162      17.418  20.224  26.582  1.00 18.21           N  
ATOM   1251  CA  GLY H 162      16.223  21.032  26.588  1.00 18.43           C  
ATOM   1252  C   GLY H 162      15.313  20.550  27.683  1.00 20.64           C  
ATOM   1253  O   GLY H 162      15.622  19.582  28.377  1.00 22.92           O  
ATOM   1254  N   ARG H 163      14.154  21.229  27.866  1.00 26.04           N  
ATOM   1255  CA  ARG H 163      13.229  20.839  28.900  1.00 26.17           C  
ATOM   1256  CB  ARG H 163      13.252  21.727  30.157  1.00 30.22           C  
ATOM   1257  CG  ARG H 163      12.891  23.190  29.901  1.00 30.69           C  
ATOM   1258  CD  ARG H 163      12.864  24.046  31.171  1.00 31.94           C  
ATOM   1259  NE  ARG H 163      11.520  23.923  31.804  1.00 34.56           N  
ATOM   1260  CZ  ARG H 163      10.666  24.988  31.758  1.00 37.70           C  
ATOM   1261  NH1 ARG H 163      11.042  26.128  31.112  1.00 36.90           N1+
ATOM   1262  NH2 ARG H 163       9.452  24.940  32.377  1.00 36.09           N  
ATOM   1263  C   ARG H 163      11.838  20.917  28.358  1.00 27.20           C  
ATOM   1264  O   ARG H 163      11.571  21.614  27.381  1.00 29.99           O  
ATOM   1265  N   ILE H 164      10.912  20.174  29.001  1.00 20.47           N  
ATOM   1266  CA  ILE H 164       9.543  20.122  28.577  1.00 20.46           C  
ATOM   1267  CB  ILE H 164       9.162  18.776  28.030  1.00 18.50           C  
ATOM   1268  CG1 ILE H 164       7.747  18.813  27.427  1.00 20.33           C  
ATOM   1269  CG2 ILE H 164       9.346  17.732  29.144  1.00 20.49           C  
ATOM   1270  CD1 ILE H 164       7.389  17.569  26.617  1.00 15.58           C  
ATOM   1271  C   ILE H 164       8.641  20.390  29.742  1.00 21.89           C  
ATOM   1272  O   ILE H 164       8.862  19.911  30.853  1.00 20.57           O  
ATOM   1273  N   ASP H 165       7.592  21.197  29.498  1.00 22.51           N  
ATOM   1274  CA  ASP H 165       6.568  21.486  30.461  1.00 23.76           C  
ATOM   1275  CB  ASP H 165       6.159  22.973  30.400  1.00 26.58           C  
ATOM   1276  CG  ASP H 165       5.099  23.297  31.446  1.00 31.82           C  
ATOM   1277  OD1 ASP H 165       4.343  22.377  31.856  1.00 32.89           O  
ATOM   1278  OD2 ASP H 165       5.037  24.486  31.853  1.00 33.27           O1-
ATOM   1279  C   ASP H 165       5.399  20.650  30.011  1.00 25.48           C  
ATOM   1280  O   ASP H 165       4.761  20.982  29.018  1.00 27.91           O  
ATOM   1281  N   PRO H 166       5.251  19.454  30.600  1.00 31.88           N  
ATOM   1282  CA  PRO H 166       4.323  18.428  30.153  1.00 32.75           C  
ATOM   1283  CD  PRO H 166       6.299  18.899  31.441  1.00 30.21           C  
ATOM   1284  CB  PRO H 166       4.637  17.187  30.986  1.00 33.09           C  
ATOM   1285  CG  PRO H 166       6.107  17.372  31.391  1.00 32.25           C  
ATOM   1286  C   PRO H 166       2.893  18.807  30.248  1.00 33.49           C  
ATOM   1287  O   PRO H 166       2.071  18.202  29.558  1.00 33.60           O  
ATOM   1288  N   ALA H 167       2.556  19.738  31.149  1.00 35.82           N  
ATOM   1289  CA  ALA H 167       1.172  20.070  31.225  1.00 37.20           C  
ATOM   1290  CB  ALA H 167       0.859  21.041  32.378  1.00 35.42           C  
ATOM   1291  C   ALA H 167       0.753  20.728  29.942  1.00 39.23           C  
ATOM   1292  O   ALA H 167      -0.250  20.347  29.344  1.00 41.04           O  
ATOM   1293  N   ASN H 168       1.494  21.770  29.513  1.00 36.41           N  
ATOM   1294  CA  ASN H 168       1.172  22.493  28.307  1.00 37.09           C  
ATOM   1295  CB  ASN H 168       1.386  24.017  28.416  1.00 35.99           C  
ATOM   1296  CG  ASN H 168       2.833  24.338  28.743  1.00 35.99           C  
ATOM   1297  OD1 ASN H 168       3.700  23.467  28.736  1.00 36.37           O  
ATOM   1298  ND2 ASN H 168       3.102  25.632  29.057  1.00 35.17           N  
ATOM   1299  C   ASN H 168       1.807  21.960  27.054  1.00 37.12           C  
ATOM   1300  O   ASN H 168       1.235  22.043  25.969  1.00 36.99           O  
ATOM   1301  N   GLY H 169       3.030  21.419  27.166  1.00 35.95           N  
ATOM   1302  CA  GLY H 169       3.759  20.909  26.043  1.00 34.40           C  
ATOM   1303  C   GLY H 169       4.803  21.885  25.549  1.00 35.01           C  
ATOM   1304  O   GLY H 169       5.500  21.558  24.591  1.00 36.25           O  
ATOM   1305  N   HIS H 170       4.976  23.093  26.147  1.00 29.62           N  
ATOM   1306  CA  HIS H 170       5.981  23.952  25.581  1.00 29.69           C  
ATOM   1307  ND1 HIS H 170       8.113  25.747  27.431  1.00  0.00           N  
ATOM   1308  CG  HIS H 170       6.749  25.555  27.387  1.00 36.61           C  
ATOM   1309  CB  HIS H 170       5.973  25.395  26.113  1.00 33.94           C  
ATOM   1310  NE2 HIS H 170       7.406  25.728  29.538  1.00  0.00           N  
ATOM   1311  CD2 HIS H 170       6.334  25.546  28.683  1.00 33.95           C  
ATOM   1312  CE1 HIS H 170       8.452  25.843  28.741  1.00 31.28           C  
ATOM   1313  C   HIS H 170       7.326  23.393  25.913  1.00 29.85           C  
ATOM   1314  O   HIS H 170       7.528  22.820  26.983  1.00 32.07           O  
ATOM   1315  N   THR H 171       8.292  23.547  24.988  1.00 26.59           N  
ATOM   1316  CA  THR H 171       9.603  23.040  25.256  1.00 25.72           C  
ATOM   1317  CB  THR H 171       9.930  21.806  24.467  1.00 25.66           C  
ATOM   1318  OG1 THR H 171       9.861  22.081  23.075  1.00 27.73           O  
ATOM   1319  CG2 THR H 171       8.934  20.698  24.843  1.00 23.63           C  
ATOM   1320  C   THR H 171      10.602  24.088  24.878  1.00 26.46           C  
ATOM   1321  O   THR H 171      10.389  24.862  23.946  1.00 25.38           O  
ATOM   1322  N   GLN H 172      11.728  24.129  25.622  1.00 21.34           N  
ATOM   1323  CA  GLN H 172      12.804  25.046  25.373  1.00 20.55           C  
ATOM   1324  CB  GLN H 172      13.183  25.894  26.600  1.00 26.99           C  
ATOM   1325  CG  GLN H 172      12.085  26.837  27.093  1.00 28.98           C  
ATOM   1326  CD  GLN H 172      12.617  27.533  28.338  1.00 31.30           C  
ATOM   1327  OE1 GLN H 172      13.740  27.276  28.771  1.00  0.00           O  
ATOM   1328  NE2 GLN H 172      11.793  28.436  28.934  1.00  0.00           N  
ATOM   1329  C   GLN H 172      14.000  24.197  25.069  1.00 21.30           C  
ATOM   1330  O   GLN H 172      14.196  23.158  25.698  1.00 25.86           O  
ATOM   1331  N   TYR H 173      14.843  24.619  24.104  1.00 22.88           N  
ATOM   1332  CA  TYR H 173      15.969  23.804  23.734  1.00 23.20           C  
ATOM   1333  CB  TYR H 173      15.920  23.274  22.285  1.00 20.45           C  
ATOM   1334  CG  TYR H 173      14.730  22.405  22.057  1.00 20.88           C  
ATOM   1335  CD1 TYR H 173      13.519  22.962  21.715  1.00 19.34           C  
ATOM   1336  CD2 TYR H 173      14.826  21.038  22.161  1.00 19.91           C  
ATOM   1337  CE1 TYR H 173      12.419  22.169  21.492  1.00 19.08           C  
ATOM   1338  CE2 TYR H 173      13.729  20.240  21.939  1.00 19.77           C  
ATOM   1339  CZ  TYR H 173      12.522  20.803  21.604  1.00 20.45           C  
ATOM   1340  OH  TYR H 173      11.395  19.987  21.376  1.00 20.88           O  
ATOM   1341  C   TYR H 173      17.203  24.647  23.740  1.00 25.04           C  
ATOM   1342  O   TYR H 173      17.147  25.875  23.800  1.00 22.78           O  
ATOM   1343  N   ASP H 174      18.371  23.974  23.735  1.00 25.19           N  
ATOM   1344  CA  ASP H 174      19.619  24.645  23.548  1.00 25.35           C  
ATOM   1345  CB  ASP H 174      20.815  23.764  23.954  1.00 23.92           C  
ATOM   1346  CG  ASP H 174      22.088  24.599  24.002  1.00 27.06           C  
ATOM   1347  OD1 ASP H 174      22.335  25.379  23.044  1.00 26.57           O  
ATOM   1348  OD2 ASP H 174      22.832  24.461  25.009  1.00 25.50           O1-
ATOM   1349  C   ASP H 174      19.657  24.861  22.066  1.00 26.67           C  
ATOM   1350  O   ASP H 174      19.210  23.994  21.317  1.00 24.33           O  
ATOM   1351  N   PRO H 175      20.164  25.958  21.588  1.00 24.39           N  
ATOM   1352  CA  PRO H 175      20.117  26.186  20.173  1.00 24.53           C  
ATOM   1353  CD  PRO H 175      20.136  27.200  22.343  1.00 27.67           C  
ATOM   1354  CB  PRO H 175      20.537  27.640  19.980  1.00 27.25           C  
ATOM   1355  CG  PRO H 175      20.075  28.316  21.285  1.00 27.96           C  
ATOM   1356  C   PRO H 175      20.911  25.185  19.402  1.00 25.39           C  
ATOM   1357  O   PRO H 175      20.614  24.971  18.228  1.00 27.53           O  
ATOM   1358  N   LYS H 176      21.922  24.563  20.034  1.00 24.91           N  
ATOM   1359  CA  LYS H 176      22.742  23.621  19.334  1.00 25.93           C  
ATOM   1360  CB  LYS H 176      23.951  23.141  20.158  1.00 28.82           C  
ATOM   1361  CG  LYS H 176      23.603  22.255  21.355  1.00 41.39           C  
ATOM   1362  CD  LYS H 176      24.824  21.592  21.995  1.00 46.92           C  
ATOM   1363  CE  LYS H 176      25.391  22.382  23.176  1.00 51.01           C  
ATOM   1364  NZ  LYS H 176      26.574  21.686  23.727  1.00 57.80           N1+
ATOM   1365  C   LYS H 176      21.925  22.423  18.943  1.00 26.88           C  
ATOM   1366  O   LYS H 176      22.139  21.830  17.890  1.00 27.83           O  
ATOM   1367  N   PHE H 177      21.010  22.007  19.832  1.00 27.18           N  
ATOM   1368  CA  PHE H 177      20.141  20.864  19.721  1.00 27.18           C  
ATOM   1369  CB  PHE H 177      19.697  20.309  21.080  1.00 27.00           C  
ATOM   1370  CG  PHE H 177      20.923  19.701  21.657  1.00 26.72           C  
ATOM   1371  CD1 PHE H 177      21.351  18.468  21.220  1.00 26.58           C  
ATOM   1372  CD2 PHE H 177      21.646  20.360  22.621  1.00 26.34           C  
ATOM   1373  CE1 PHE H 177      22.486  17.895  21.740  1.00 26.94           C  
ATOM   1374  CE2 PHE H 177      22.781  19.792  23.147  1.00 26.35           C  
ATOM   1375  CZ  PHE H 177      23.201  18.559  22.708  1.00 26.13           C  
ATOM   1376  C   PHE H 177      18.911  21.054  18.883  1.00 29.28           C  
ATOM   1377  O   PHE H 177      18.275  20.062  18.535  1.00 30.00           O  
ATOM   1378  N   GLN H 178      18.508  22.299  18.563  0.90 29.88           N  
ATOM   1379  CA  GLN H 178      17.181  22.521  18.046  0.90 30.45           C  
ATOM   1380  CB  GLN H 178      16.915  23.985  17.667  0.90 35.72           C  
ATOM   1381  CG  GLN H 178      15.483  24.199  17.181  1.00 44.56           C  
ATOM   1382  CD  GLN H 178      15.229  25.695  17.100  1.00 50.64           C  
ATOM   1383  OE1 GLN H 178      15.237  26.285  16.022  1.00 57.79           O  
ATOM   1384  NE2 GLN H 178      14.999  26.330  18.280  1.00 58.12           N  
ATOM   1385  C   GLN H 178      16.822  21.661  16.867  0.90 30.97           C  
ATOM   1386  O   GLN H 178      15.724  21.107  16.847  0.90 34.97           O  
ATOM   1387  N   GLY H 179      17.694  21.516  15.857  1.00 28.69           N  
ATOM   1388  CA  GLY H 179      17.335  20.713  14.718  1.00 27.87           C  
ATOM   1389  C   GLY H 179      17.256  19.247  15.054  1.00 28.52           C  
ATOM   1390  O   GLY H 179      16.402  18.529  14.536  1.00 31.72           O  
ATOM   1391  N   LYS H 180      18.213  18.749  15.862  1.00 27.65           N  
ATOM   1392  CA  LYS H 180      18.312  17.350  16.175  1.00 27.05           C  
ATOM   1393  CB  LYS H 180      19.677  16.930  16.739  1.00 28.30           C  
ATOM   1394  CG  LYS H 180      20.709  16.691  15.642  1.00 31.34           C  
ATOM   1395  CD  LYS H 180      22.109  16.365  16.152  1.00 32.99           C  
ATOM   1396  CE  LYS H 180      23.061  15.948  15.028  1.00 32.91           C  
ATOM   1397  NZ  LYS H 180      22.587  14.692  14.405  1.00 33.46           N1+
ATOM   1398  C   LYS H 180      17.281  16.800  17.112  1.00 27.08           C  
ATOM   1399  O   LYS H 180      16.762  15.711  16.869  1.00 26.71           O  
ATOM   1400  N   ALA H 181      16.947  17.522  18.200  1.00 25.69           N  
ATOM   1401  CA  ALA H 181      16.134  16.899  19.207  1.00 24.62           C  
ATOM   1402  CB  ALA H 181      16.713  17.041  20.625  1.00 23.36           C  
ATOM   1403  C   ALA H 181      14.754  17.469  19.251  1.00 24.94           C  
ATOM   1404  O   ALA H 181      14.534  18.655  19.009  1.00 24.61           O  
ATOM   1405  N   THR H 182      13.778  16.582  19.542  1.00 21.89           N  
ATOM   1406  CA  THR H 182      12.407  16.957  19.710  1.00 21.60           C  
ATOM   1407  CB  THR H 182      11.528  16.480  18.591  1.00 24.86           C  
ATOM   1408  OG1 THR H 182      11.995  16.996  17.354  1.00 25.88           O  
ATOM   1409  CG2 THR H 182      10.089  16.955  18.847  1.00 22.74           C  
ATOM   1410  C   THR H 182      11.946  16.285  20.965  1.00 21.88           C  
ATOM   1411  O   THR H 182      12.097  15.074  21.117  1.00 23.26           O  
ATOM   1412  N   ILE H 183      11.359  17.059  21.902  1.00 21.16           N  
ATOM   1413  CA  ILE H 183      10.923  16.494  23.146  1.00 20.82           C  
ATOM   1414  CB  ILE H 183      11.410  17.271  24.335  1.00 20.40           C  
ATOM   1415  CG1 ILE H 183      12.948  17.323  24.330  1.00 16.53           C  
ATOM   1416  CG2 ILE H 183      10.827  16.633  25.606  1.00 16.98           C  
ATOM   1417  CD1 ILE H 183      13.525  18.343  25.309  1.00 20.25           C  
ATOM   1418  C   ILE H 183       9.426  16.523  23.146  1.00 21.80           C  
ATOM   1419  O   ILE H 183       8.818  17.552  22.852  1.00 21.76           O  
ATOM   1420  N   THR H 184       8.792  15.373  23.455  1.00 20.75           N  
ATOM   1421  CA  THR H 184       7.359  15.286  23.459  1.00 21.04           C  
ATOM   1422  CB  THR H 184       6.819  14.473  22.320  1.00 23.86           C  
ATOM   1423  OG1 THR H 184       7.335  13.152  22.372  1.00 25.14           O  
ATOM   1424  CG2 THR H 184       7.221  15.144  20.999  1.00 24.39           C  
ATOM   1425  C   THR H 184       6.947  14.600  24.723  1.00 23.60           C  
ATOM   1426  O   THR H 184       7.789  14.107  25.470  1.00 25.38           O  
ATOM   1427  N   ALA H 185       5.628  14.578  25.014  1.00 30.92           N  
ATOM   1428  CA  ALA H 185       5.185  13.938  26.220  1.00 30.99           C  
ATOM   1429  CB  ALA H 185       4.980  14.919  27.388  1.00 24.77           C  
ATOM   1430  C   ALA H 185       3.866  13.270  25.976  1.00 33.72           C  
ATOM   1431  O   ALA H 185       3.085  13.677  25.115  1.00 28.90           O  
ATOM   1432  N   ASP H 186       3.610  12.186  26.735  1.00 26.76           N  
ATOM   1433  CA  ASP H 186       2.369  11.469  26.687  1.00 27.34           C  
ATOM   1434  CB  ASP H 186       2.544  10.007  26.237  1.00 35.51           C  
ATOM   1435  CG  ASP H 186       1.168   9.376  26.070  1.00 39.76           C  
ATOM   1436  OD1 ASP H 186       0.161  10.132  26.100  1.00 40.87           O  
ATOM   1437  OD2 ASP H 186       1.106   8.126  25.920  1.00 42.01           O1-
ATOM   1438  C   ASP H 186       1.888  11.435  28.104  1.00 28.55           C  
ATOM   1439  O   ASP H 186       2.328  10.600  28.891  1.00 35.50           O  
ATOM   1440  N   THR H 187       0.957  12.338  28.461  1.00 31.95           N  
ATOM   1441  CA  THR H 187       0.507  12.452  29.819  1.00 32.78           C  
ATOM   1442  CB  THR H 187      -0.443  13.586  30.039  1.00 33.47           C  
ATOM   1443  OG1 THR H 187       0.164  14.813  29.670  1.00 40.44           O  
ATOM   1444  CG2 THR H 187      -0.793  13.617  31.532  1.00 38.91           C  
ATOM   1445  C   THR H 187      -0.187  11.197  30.246  1.00 34.16           C  
ATOM   1446  O   THR H 187      -0.069  10.777  31.395  1.00 33.89           O  
ATOM   1447  N   SER H 188      -0.954  10.568  29.340  1.00 33.22           N  
ATOM   1448  CA  SER H 188      -1.686   9.394  29.722  1.00 33.82           C  
ATOM   1449  CB  SER H 188      -2.568   8.840  28.588  1.00 39.90           C  
ATOM   1450  OG  SER H 188      -1.763   8.364  27.519  1.00 43.73           O  
ATOM   1451  C   SER H 188      -0.729   8.312  30.118  1.00 34.96           C  
ATOM   1452  O   SER H 188      -0.953   7.603  31.098  1.00 40.30           O  
ATOM   1453  N   SER H 189       0.345   8.147  29.323  1.00 35.23           N  
ATOM   1454  CA  SER H 189       1.366   7.152  29.525  1.00 33.47           C  
ATOM   1455  CB  SER H 189       2.197   6.912  28.253  1.00 37.07           C  
ATOM   1456  OG  SER H 189       3.188   5.927  28.498  1.00 41.40           O  
ATOM   1457  C   SER H 189       2.323   7.576  30.605  1.00 33.37           C  
ATOM   1458  O   SER H 189       3.084   6.759  31.123  1.00 35.79           O  
ATOM   1459  N   ASN H 190       2.329   8.875  30.953  1.00 27.56           N  
ATOM   1460  CA  ASN H 190       3.232   9.390  31.945  1.00 26.98           C  
ATOM   1461  CB  ASN H 190       3.054   8.707  33.312  1.00 28.16           C  
ATOM   1462  CG  ASN H 190       3.585   9.646  34.383  1.00 27.45           C  
ATOM   1463  OD1 ASN H 190       3.235  10.824  34.414  1.00 28.23           O  
ATOM   1464  ND2 ASN H 190       4.438   9.112  35.296  1.00 21.63           N  
ATOM   1465  C   ASN H 190       4.641   9.183  31.473  1.00 26.58           C  
ATOM   1466  O   ASN H 190       5.544   8.903  32.263  1.00 27.93           O  
ATOM   1467  N   THR H 191       4.865   9.337  30.152  1.00 27.41           N  
ATOM   1468  CA  THR H 191       6.180   9.142  29.622  1.00 25.75           C  
ATOM   1469  CB  THR H 191       6.252   7.960  28.703  1.00 28.08           C  
ATOM   1470  OG1 THR H 191       5.829   6.785  29.379  1.00 28.65           O  
ATOM   1471  CG2 THR H 191       7.698   7.791  28.218  1.00 27.24           C  
ATOM   1472  C   THR H 191       6.550  10.354  28.822  1.00 26.32           C  
ATOM   1473  O   THR H 191       5.702  10.957  28.167  1.00 27.73           O  
ATOM   1474  N   ALA H 192       7.845  10.740  28.875  1.00 22.89           N  
ATOM   1475  CA  ALA H 192       8.358  11.851  28.120  1.00 21.61           C  
ATOM   1476  CB  ALA H 192       9.173  12.849  28.959  1.00 20.11           C  
ATOM   1477  C   ALA H 192       9.283  11.245  27.111  1.00 22.28           C  
ATOM   1478  O   ALA H 192       9.873  10.199  27.374  1.00 21.65           O  
ATOM   1479  N   TYR H 193       9.423  11.860  25.914  1.00 21.33           N  
ATOM   1480  CA  TYR H 193      10.260  11.235  24.924  1.00 20.92           C  
ATOM   1481  CB  TYR H 193       9.518  10.689  23.688  1.00 20.84           C  
ATOM   1482  CG  TYR H 193       8.525   9.654  24.087  1.00 22.09           C  
ATOM   1483  CD1 TYR H 193       8.922   8.399  24.483  1.00 22.47           C  
ATOM   1484  CD2 TYR H 193       7.183   9.945  24.083  1.00 22.07           C  
ATOM   1485  CE1 TYR H 193       7.997   7.449  24.849  1.00 22.55           C  
ATOM   1486  CE2 TYR H 193       6.253   8.999  24.446  1.00 22.97           C  
ATOM   1487  CZ  TYR H 193       6.657   7.745  24.829  1.00 25.55           C  
ATOM   1488  OH  TYR H 193       5.701   6.775  25.200  1.00 25.09           O  
ATOM   1489  C   TYR H 193      11.249  12.215  24.374  1.00 21.14           C  
ATOM   1490  O   TYR H 193      11.046  13.427  24.412  1.00 20.93           O  
ATOM   1491  N   LEU H 194      12.379  11.676  23.871  1.00 19.29           N  
ATOM   1492  CA  LEU H 194      13.388  12.454  23.217  1.00 19.80           C  
ATOM   1493  CB  LEU H 194      14.728  12.442  23.974  1.00 17.62           C  
ATOM   1494  CG  LEU H 194      15.841  13.268  23.306  1.00 17.50           C  
ATOM   1495  CD1 LEU H 194      15.470  14.755  23.235  1.00 12.38           C  
ATOM   1496  CD2 LEU H 194      17.199  13.023  23.988  1.00 13.58           C  
ATOM   1497  C   LEU H 194      13.614  11.810  21.886  1.00 21.23           C  
ATOM   1498  O   LEU H 194      13.940  10.628  21.805  1.00 21.20           O  
ATOM   1499  N   GLN H 195      13.427  12.572  20.793  1.00 22.76           N  
ATOM   1500  CA  GLN H 195      13.636  11.995  19.502  1.00 23.76           C  
ATOM   1501  CB  GLN H 195      12.475  12.226  18.521  1.00 32.51           C  
ATOM   1502  CG  GLN H 195      12.689  11.552  17.163  1.00 37.53           C  
ATOM   1503  CD  GLN H 195      11.484  11.848  16.284  1.00 49.61           C  
ATOM   1504  OE1 GLN H 195      10.792  10.935  15.831  1.00 48.87           O  
ATOM   1505  NE2 GLN H 195      11.223  13.158  16.033  1.00 44.33           N  
ATOM   1506  C   GLN H 195      14.849  12.644  18.926  1.00 24.35           C  
ATOM   1507  O   GLN H 195      14.970  13.868  18.932  1.00 31.47           O  
ATOM   1508  N   LEU H 196      15.797  11.820  18.439  1.00 22.49           N  
ATOM   1509  CA  LEU H 196      16.988  12.348  17.841  1.00 22.62           C  
ATOM   1510  CB  LEU H 196      18.278  11.781  18.460  1.00 22.00           C  
ATOM   1511  CG  LEU H 196      18.492  12.225  19.922  1.00 22.15           C  
ATOM   1512  CD1 LEU H 196      19.783  11.629  20.505  1.00 27.55           C  
ATOM   1513  CD2 LEU H 196      18.456  13.760  20.049  1.00 27.87           C  
ATOM   1514  C   LEU H 196      16.951  11.966  16.397  1.00 23.94           C  
ATOM   1515  O   LEU H 196      16.631  10.829  16.057  1.00 24.53           O  
ATOM   1516  N   SER H 197      17.285  12.911  15.498  1.00 25.03           N  
ATOM   1517  CA  SER H 197      17.185  12.601  14.101  1.00 25.94           C  
ATOM   1518  CB  SER H 197      16.182  13.491  13.345  1.00 26.40           C  
ATOM   1519  OG  SER H 197      16.609  14.845  13.374  1.00 29.35           O  
ATOM   1520  C   SER H 197      18.521  12.766  13.435  1.00 25.97           C  
ATOM   1521  O   SER H 197      19.409  13.445  13.947  1.00 25.03           O  
ATOM   1522  N   SER H 198      18.681  12.115  12.260  1.00 32.30           N  
ATOM   1523  CA  SER H 198      19.879  12.181  11.462  1.00 33.40           C  
ATOM   1524  CB  SER H 198      20.082  13.540  10.772  1.00 30.76           C  
ATOM   1525  OG  SER H 198      19.028  13.782   9.854  1.00 37.25           O  
ATOM   1526  C   SER H 198      21.069  11.935  12.328  1.00 33.85           C  
ATOM   1527  O   SER H 198      21.952  12.783  12.441  1.00 29.57           O  
ATOM   1528  N   LEU H 199      21.128  10.741  12.943  1.00 28.83           N  
ATOM   1529  CA  LEU H 199      22.168  10.425  13.879  1.00 29.03           C  
ATOM   1530  CB  LEU H 199      21.899   9.131  14.657  1.00 25.41           C  
ATOM   1531  CG  LEU H 199      20.611   9.202  15.496  1.00 26.45           C  
ATOM   1532  CD1 LEU H 199      20.379   7.893  16.265  1.00 26.72           C  
ATOM   1533  CD2 LEU H 199      20.600  10.448  16.399  1.00 26.33           C  
ATOM   1534  C   LEU H 199      23.508  10.288  13.218  1.00 30.30           C  
ATOM   1535  O   LEU H 199      23.639   9.772  12.109  1.00 27.07           O  
ATOM   1536  N   THR H 200      24.545  10.772  13.939  1.00 26.52           N  
ATOM   1537  CA  THR H 200      25.922  10.714  13.535  1.00 26.39           C  
ATOM   1538  CB  THR H 200      26.529  12.048  13.209  1.00 30.35           C  
ATOM   1539  OG1 THR H 200      26.485  12.898  14.344  1.00 32.18           O  
ATOM   1540  CG2 THR H 200      25.755  12.686  12.048  1.00 30.71           C  
ATOM   1541  C   THR H 200      26.694  10.173  14.704  1.00 27.13           C  
ATOM   1542  O   THR H 200      26.121   9.806  15.727  1.00 30.46           O  
ATOM   1543  N   SER H 201      28.032  10.098  14.562  1.00 27.93           N  
ATOM   1544  CA  SER H 201      28.896   9.566  15.579  1.00 28.33           C  
ATOM   1545  CB  SER H 201      30.360   9.470  15.119  1.00 30.20           C  
ATOM   1546  OG  SER H 201      30.465   8.549  14.045  1.00 35.08           O  
ATOM   1547  C   SER H 201      28.863  10.454  16.785  1.00 29.03           C  
ATOM   1548  O   SER H 201      29.034   9.991  17.910  1.00 29.95           O  
ATOM   1549  N   GLU H 202      28.628  11.761  16.573  1.00 29.21           N  
ATOM   1550  CA  GLU H 202      28.627  12.737  17.624  1.00 28.99           C  
ATOM   1551  CB  GLU H 202      28.426  14.169  17.099  1.00 36.35           C  
ATOM   1552  CG  GLU H 202      29.527  14.611  16.131  1.00 45.57           C  
ATOM   1553  CD  GLU H 202      30.873  14.455  16.824  1.00 55.60           C  
ATOM   1554  OE1 GLU H 202      30.886  14.351  18.079  1.00 59.52           O  
ATOM   1555  OE2 GLU H 202      31.909  14.434  16.108  1.00 59.92           O1-
ATOM   1556  C   GLU H 202      27.505  12.436  18.570  1.00 27.84           C  
ATOM   1557  O   GLU H 202      27.576  12.755  19.755  1.00 31.23           O  
ATOM   1558  N   ASP H 203      26.420  11.847  18.040  1.00 29.40           N  
ATOM   1559  CA  ASP H 203      25.213  11.512  18.744  1.00 28.29           C  
ATOM   1560  CB  ASP H 203      24.064  11.147  17.790  1.00 23.86           C  
ATOM   1561  CG  ASP H 203      23.672  12.417  17.044  1.00 27.22           C  
ATOM   1562  OD1 ASP H 203      23.948  13.527  17.575  1.00 26.83           O  
ATOM   1563  OD2 ASP H 203      23.093  12.292  15.932  1.00 29.27           O1-
ATOM   1564  C   ASP H 203      25.418  10.374  19.707  1.00 28.00           C  
ATOM   1565  O   ASP H 203      24.551  10.122  20.540  1.00 22.54           O  
ATOM   1566  N   THR H 204      26.507   9.587  19.575  1.00 20.09           N  
ATOM   1567  CA  THR H 204      26.702   8.489  20.485  1.00 19.78           C  
ATOM   1568  CB  THR H 204      27.834   7.586  20.087  1.00 20.75           C  
ATOM   1569  OG1 THR H 204      27.600   7.057  18.790  1.00 20.13           O  
ATOM   1570  CG2 THR H 204      27.948   6.445  21.111  1.00 14.84           C  
ATOM   1571  C   THR H 204      27.011   9.047  21.838  1.00 20.93           C  
ATOM   1572  O   THR H 204      27.951   9.827  21.996  1.00 21.00           O  
ATOM   1573  N   ALA H 205      26.210   8.655  22.854  1.00 19.48           N  
ATOM   1574  CA  ALA H 205      26.413   9.136  24.190  1.00 18.38           C  
ATOM   1575  CB  ALA H 205      26.321  10.668  24.307  1.00 18.64           C  
ATOM   1576  C   ALA H 205      25.333   8.559  25.050  1.00 18.79           C  
ATOM   1577  O   ALA H 205      24.485   7.797  24.585  1.00 19.56           O  
ATOM   1578  N   VAL H 206      25.366   8.887  26.356  1.00 18.78           N  
ATOM   1579  CA  VAL H 206      24.348   8.440  27.259  1.00 18.09           C  
ATOM   1580  CB  VAL H 206      24.884   8.090  28.614  1.00 18.81           C  
ATOM   1581  CG1 VAL H 206      23.711   7.696  29.526  1.00 17.50           C  
ATOM   1582  CG2 VAL H 206      25.944   6.991  28.444  1.00 16.88           C  
ATOM   1583  C   VAL H 206      23.406   9.593  27.423  1.00 19.23           C  
ATOM   1584  O   VAL H 206      23.841  10.733  27.578  1.00 19.52           O  
ATOM   1585  N   TYR H 207      22.081   9.333  27.377  1.00 19.37           N  
ATOM   1586  CA  TYR H 207      21.142  10.412  27.509  1.00 19.03           C  
ATOM   1587  CB  TYR H 207      20.096  10.493  26.382  1.00 17.49           C  
ATOM   1588  CG  TYR H 207      20.792  10.801  25.101  1.00 17.33           C  
ATOM   1589  CD1 TYR H 207      21.134  12.094  24.783  1.00 16.72           C  
ATOM   1590  CD2 TYR H 207      21.121   9.801  24.217  1.00 17.07           C  
ATOM   1591  CE1 TYR H 207      21.776  12.388  23.603  1.00 17.07           C  
ATOM   1592  CE2 TYR H 207      21.763  10.090  23.034  1.00 18.29           C  
ATOM   1593  CZ  TYR H 207      22.091  11.386  22.722  1.00 18.80           C  
ATOM   1594  OH  TYR H 207      22.748  11.686  21.513  1.00 18.92           O  
ATOM   1595  C   TYR H 207      20.383  10.223  28.787  1.00 19.77           C  
ATOM   1596  O   TYR H 207      19.825   9.155  29.038  1.00 18.55           O  
ATOM   1597  N   TYR H 208      20.316  11.289  29.615  1.00 18.90           N  
ATOM   1598  CA  TYR H 208      19.684  11.194  30.900  1.00 19.20           C  
ATOM   1599  CB  TYR H 208      20.496  11.777  32.076  1.00 17.86           C  
ATOM   1600  CG  TYR H 208      21.823  11.114  32.227  1.00 19.00           C  
ATOM   1601  CD1 TYR H 208      21.949   9.906  32.868  1.00 19.26           C  
ATOM   1602  CD2 TYR H 208      22.954  11.706  31.725  1.00 18.55           C  
ATOM   1603  CE1 TYR H 208      23.175   9.300  33.009  1.00 18.62           C  
ATOM   1604  CE2 TYR H 208      24.184  11.108  31.864  1.00 19.05           C  
ATOM   1605  CZ  TYR H 208      24.297   9.902  32.507  1.00 19.29           C  
ATOM   1606  OH  TYR H 208      25.556   9.281  32.652  1.00 19.42           O  
ATOM   1607  C   TYR H 208      18.436  12.019  30.896  1.00 20.91           C  
ATOM   1608  O   TYR H 208      18.336  13.052  30.235  1.00 19.56           O  
ATOM   1609  N   CYS H 209      17.435  11.531  31.647  1.00 23.92           N  
ATOM   1610  CA  CYS H 209      16.174  12.171  31.864  1.00 24.06           C  
ATOM   1611  CB  CYS H 209      15.045  11.126  31.742  1.00 24.15           C  
ATOM   1612  SG  CYS H 209      13.382  11.664  32.217  1.00 27.56           S  
ATOM   1613  C   CYS H 209      16.252  12.663  33.280  1.00 24.14           C  
ATOM   1614  O   CYS H 209      16.720  11.939  34.156  1.00 22.86           O  
ATOM   1615  N   ALA H 210      15.840  13.921  33.542  1.00 20.32           N  
ATOM   1616  CA  ALA H 210      15.942  14.436  34.882  1.00 20.49           C  
ATOM   1617  CB  ALA H 210      17.139  15.381  35.084  1.00 20.04           C  
ATOM   1618  C   ALA H 210      14.714  15.222  35.185  1.00 21.50           C  
ATOM   1619  O   ALA H 210      14.163  15.907  34.326  1.00 21.33           O  
ATOM   1620  N   THR H 211      14.249  15.155  36.443  1.00 21.43           N  
ATOM   1621  CA  THR H 211      13.025  15.830  36.721  1.00 21.01           C  
ATOM   1622  CB  THR H 211      11.894  14.860  36.560  1.00 28.88           C  
ATOM   1623  OG1 THR H 211      10.651  15.528  36.490  1.00  0.00           O  
ATOM   1624  CG2 THR H 211      11.915  13.877  37.742  1.00  0.00           C  
ATOM   1625  C   THR H 211      13.066  16.324  38.129  1.00 21.34           C  
ATOM   1626  O   THR H 211      13.577  15.650  39.020  1.00 23.96           O  
ATOM   1627  N   SER H 212      12.523  17.528  38.385  1.00 20.28           N  
ATOM   1628  CA  SER H 212      12.560  17.949  39.754  1.00 20.52           C  
ATOM   1629  CB  SER H 212      13.058  19.391  39.934  1.00 19.56           C  
ATOM   1630  OG  SER H 212      12.098  20.302  39.422  1.00 29.63           O  
ATOM   1631  C   SER H 212      11.177  17.896  40.318  1.00 22.34           C  
ATOM   1632  O   SER H 212      10.240  18.450  39.749  1.00 20.70           O  
ATOM   1633  N   ASP H 213      11.243  17.736  41.588  1.00 20.54           N  
ATOM   1634  CA  ASP H 213      10.121  18.321  42.192  1.00 20.68           C  
ATOM   1635  CB  ASP H 213       9.803  17.700  43.570  1.00 22.26           C  
ATOM   1636  CG  ASP H 213      11.005  17.792  44.516  1.00 22.94           C  
ATOM   1637  OD1 ASP H 213      11.697  18.844  44.542  1.00 10.92           O  
ATOM   1638  OD2 ASP H 213      11.251  16.777  45.223  1.00  0.00           O1-
ATOM   1639  C   ASP H 213      10.414  19.802  42.327  1.00 20.54           C  
ATOM   1640  O   ASP H 213      11.492  20.276  41.984  1.00 20.65           O  
ATOM   1641  N   TYR H 214       9.485  20.599  42.871  1.00 21.06           N  
ATOM   1642  CA  TYR H 214       9.656  22.029  42.814  1.00 21.93           C  
ATOM   1643  CB  TYR H 214       8.470  22.814  43.375  1.00 22.39           C  
ATOM   1644  CG  TYR H 214       7.334  22.573  42.458  1.00 22.36           C  
ATOM   1645  CD1 TYR H 214       7.197  23.325  41.318  1.00 27.65           C  
ATOM   1646  CD2 TYR H 214       6.434  21.574  42.727  1.00 27.12           C  
ATOM   1647  CE1 TYR H 214       6.146  23.102  40.463  1.00 27.78           C  
ATOM   1648  CE2 TYR H 214       5.381  21.350  41.874  1.00 28.17           C  
ATOM   1649  CZ  TYR H 214       5.231  22.116  40.743  1.00 27.64           C  
ATOM   1650  OH  TYR H 214       4.149  21.887  39.864  1.00 30.92           O  
ATOM   1651  C   TYR H 214      10.869  22.542  43.520  1.00 22.63           C  
ATOM   1652  O   TYR H 214      11.530  23.460  43.033  1.00 23.80           O  
ATOM   1653  N   SER H 215      11.193  22.003  44.699  1.00 21.56           N  
ATOM   1654  CA  SER H 215      12.243  22.633  45.436  1.00 22.12           C  
ATOM   1655  CB  SER H 215      12.474  21.992  46.810  1.00 22.76           C  
ATOM   1656  OG  SER H 215      11.340  22.192  47.642  1.00  0.00           O  
ATOM   1657  C   SER H 215      13.545  22.625  44.709  1.00 22.78           C  
ATOM   1658  O   SER H 215      14.142  23.678  44.488  1.00 23.96           O  
ATOM   1659  N   TYR H 216      14.023  21.441  44.299  1.00 21.11           N  
ATOM   1660  CA  TYR H 216      15.330  21.407  43.722  1.00 19.61           C  
ATOM   1661  CB  TYR H 216      16.312  20.616  44.599  1.00 19.73           C  
ATOM   1662  CG  TYR H 216      15.494  19.599  45.314  1.00 20.81           C  
ATOM   1663  CD1 TYR H 216      14.879  18.574  44.651  1.00 15.05           C  
ATOM   1664  CD2 TYR H 216      15.347  19.687  46.677  1.00 15.26           C  
ATOM   1665  CE1 TYR H 216      14.130  17.643  45.328  1.00 16.72           C  
ATOM   1666  CE2 TYR H 216      14.602  18.764  47.367  1.00 15.68           C  
ATOM   1667  CZ  TYR H 216      13.991  17.736  46.693  1.00 28.77           C  
ATOM   1668  OH  TYR H 216      13.228  16.787  47.407  1.00 18.33           O  
ATOM   1669  C   TYR H 216      15.294  20.864  42.344  1.00 19.33           C  
ATOM   1670  O   TYR H 216      14.773  19.784  42.080  1.00 20.94           O  
ATOM   1671  N   ALA H 217      15.886  21.627  41.416  1.00 19.13           N  
ATOM   1672  CA  ALA H 217      15.871  21.223  40.054  1.00 18.29           C  
ATOM   1673  CB  ALA H 217      16.443  22.277  39.094  1.00 18.14           C  
ATOM   1674  C   ALA H 217      16.694  19.982  39.917  1.00 18.90           C  
ATOM   1675  O   ALA H 217      17.662  19.767  40.641  1.00 20.42           O  
ATOM   1676  N   LEU H 218      16.288  19.120  38.969  1.00 18.17           N  
ATOM   1677  CA  LEU H 218      16.952  17.894  38.632  1.00 18.53           C  
ATOM   1678  CB  LEU H 218      18.282  18.114  37.888  1.00 17.75           C  
ATOM   1679  CG  LEU H 218      18.104  18.887  36.565  0.85 18.04           C  
ATOM   1680  CD1 LEU H 218      19.439  19.060  35.834  1.00  8.59           C  
ATOM   1681  CD2 LEU H 218      17.017  18.262  35.679  1.00 10.27           C  
ATOM   1682  C   LEU H 218      17.190  17.038  39.850  1.00 18.93           C  
ATOM   1683  O   LEU H 218      18.312  16.577  40.066  1.00 20.48           O  
ATOM   1684  N   ASP H 219      16.165  16.843  40.713  1.00 18.75           N  
ATOM   1685  CA  ASP H 219      16.345  15.989  41.864  1.00 19.51           C  
ATOM   1686  CB  ASP H 219      15.348  16.182  43.024  1.00 20.10           C  
ATOM   1687  CG  ASP H 219      13.935  15.765  42.642  1.00 20.74           C  
ATOM   1688  OD1 ASP H 219      13.493  16.105  41.517  1.00 19.80           O  
ATOM   1689  OD2 ASP H 219      13.277  15.094  43.481  1.00 21.86           O1-
ATOM   1690  C   ASP H 219      16.348  14.532  41.507  1.00 19.83           C  
ATOM   1691  O   ASP H 219      17.164  13.793  42.067  1.00 20.65           O  
ATOM   1692  N   SER H 220      15.438  14.064  40.603  1.00 20.05           N  
ATOM   1693  CA  SER H 220      15.580  12.671  40.286  1.00 19.45           C  
ATOM   1694  CB  SER H 220      14.261  11.886  40.349  1.00 23.64           C  
ATOM   1695  OG  SER H 220      13.762  11.883  41.678  1.00  0.00           O  
ATOM   1696  C   SER H 220      16.112  12.524  38.897  1.00 19.96           C  
ATOM   1697  O   SER H 220      15.752  13.277  37.993  1.00 24.07           O  
ATOM   1698  N   TRP H 221      16.997  11.523  38.706  1.00 19.05           N  
ATOM   1699  CA  TRP H 221      17.600  11.277  37.428  1.00 19.04           C  
ATOM   1700  CB  TRP H 221      19.134  11.434  37.442  1.00 17.31           C  
ATOM   1701  CG  TRP H 221      19.631  12.844  37.666  1.00 17.58           C  
ATOM   1702  CD2 TRP H 221      20.323  13.632  36.681  1.00 16.72           C  
ATOM   1703  CD1 TRP H 221      19.568  13.608  38.796  1.00 17.46           C  
ATOM   1704  NE1 TRP H 221      20.167  14.826  38.575  1.00 16.63           N  
ATOM   1705  CE2 TRP H 221      20.638  14.851  37.278  1.00 16.82           C  
ATOM   1706  CE3 TRP H 221      20.671  13.359  35.389  1.00 17.67           C  
ATOM   1707  CZ2 TRP H 221      21.305  15.822  36.586  1.00 17.05           C  
ATOM   1708  CZ3 TRP H 221      21.340  14.342  34.692  1.00 17.66           C  
ATOM   1709  CH2 TRP H 221      21.652  15.549  35.281  1.00 18.28           C  
ATOM   1710  C   TRP H 221      17.327   9.850  37.065  1.00 20.00           C  
ATOM   1711  O   TRP H 221      17.186   8.991  37.934  1.00 19.98           O  
ATOM   1712  N   GLY H 222      17.226   9.570  35.751  1.00 19.14           N  
ATOM   1713  CA  GLY H 222      17.022   8.229  35.287  1.00 18.53           C  
ATOM   1714  C   GLY H 222      18.371   7.578  35.206  1.00 19.55           C  
ATOM   1715  O   GLY H 222      19.399   8.219  35.410  1.00 21.69           O  
ATOM   1716  N   GLN H 223      18.382   6.270  34.888  1.00 26.99           N  
ATOM   1717  CA  GLN H 223      19.572   5.469  34.783  1.00 26.98           C  
ATOM   1718  CB  GLN H 223      19.292   3.980  34.519  1.00 27.76           C  
ATOM   1719  CG  GLN H 223      18.412   3.305  35.567  1.00 33.38           C  
ATOM   1720  CD  GLN H 223      16.992   3.278  35.024  1.00 37.83           C  
ATOM   1721  OE1 GLN H 223      16.744   3.622  33.870  1.00 52.03           O  
ATOM   1722  NE2 GLN H 223      16.028   2.843  35.881  1.00 50.87           N  
ATOM   1723  C   GLN H 223      20.391   5.935  33.620  1.00 28.56           C  
ATOM   1724  O   GLN H 223      21.615   5.814  33.624  1.00 29.91           O  
ATOM   1725  N   GLY H 224      19.728   6.432  32.564  1.00 22.22           N  
ATOM   1726  CA  GLY H 224      20.428   6.861  31.387  1.00 21.53           C  
ATOM   1727  C   GLY H 224      20.268   5.789  30.355  1.00 23.07           C  
ATOM   1728  O   GLY H 224      20.146   4.608  30.680  1.00 21.86           O  
ATOM   1729  N   THR H 225      20.244   6.194  29.068  1.00 24.28           N  
ATOM   1730  CA  THR H 225      20.140   5.252  27.990  1.00 23.54           C  
ATOM   1731  CB  THR H 225      18.910   5.434  27.146  1.00 20.61           C  
ATOM   1732  OG1 THR H 225      17.745   5.285  27.946  1.00 21.06           O  
ATOM   1733  CG2 THR H 225      18.916   4.384  26.021  1.00 20.79           C  
ATOM   1734  C   THR H 225      21.330   5.466  27.108  1.00 24.20           C  
ATOM   1735  O   THR H 225      21.572   6.574  26.628  1.00 20.51           O  
ATOM   1736  N   SER H 226      22.111   4.396  26.869  1.00 20.22           N  
ATOM   1737  CA  SER H 226      23.276   4.536  26.047  1.00 20.53           C  
ATOM   1738  CB  SER H 226      24.363   3.483  26.328  1.00 23.66           C  
ATOM   1739  OG  SER H 226      24.857   3.622  27.651  1.00 25.07           O  
ATOM   1740  C   SER H 226      22.856   4.347  24.628  1.00 21.85           C  
ATOM   1741  O   SER H 226      22.202   3.363  24.287  1.00 22.27           O  
ATOM   1742  N   VAL H 227      23.230   5.306  23.759  1.00 21.83           N  
ATOM   1743  CA  VAL H 227      22.900   5.212  22.368  1.00 21.60           C  
ATOM   1744  CB  VAL H 227      22.195   6.432  21.846  1.00 20.01           C  
ATOM   1745  CG1 VAL H 227      22.038   6.307  20.323  1.00 17.62           C  
ATOM   1746  CG2 VAL H 227      20.855   6.577  22.587  1.00 19.72           C  
ATOM   1747  C   VAL H 227      24.189   5.079  21.616  1.00 22.37           C  
ATOM   1748  O   VAL H 227      25.105   5.883  21.787  1.00 20.78           O  
ATOM   1749  N   THR H 228      24.293   4.042  20.762  1.00 21.35           N  
ATOM   1750  CA  THR H 228      25.493   3.849  20.000  1.00 22.00           C  
ATOM   1751  CB  THR H 228      26.117   2.499  20.211  1.00 23.99           C  
ATOM   1752  OG1 THR H 228      26.438   2.317  21.583  1.00 24.80           O  
ATOM   1753  CG2 THR H 228      27.389   2.397  19.353  1.00 23.63           C  
ATOM   1754  C   THR H 228      25.122   3.943  18.553  1.00 23.78           C  
ATOM   1755  O   THR H 228      24.220   3.248  18.088  1.00 23.67           O  
ATOM   1756  N   VAL H 229      25.809   4.824  17.799  1.00 24.13           N  
ATOM   1757  CA  VAL H 229      25.506   4.953  16.404  1.00 25.18           C  
ATOM   1758  CB  VAL H 229      25.469   6.377  15.932  1.00 25.45           C  
ATOM   1759  CG1 VAL H 229      25.244   6.391  14.411  1.00 25.25           C  
ATOM   1760  CG2 VAL H 229      24.390   7.125  16.730  1.00 24.32           C  
ATOM   1761  C   VAL H 229      26.607   4.280  15.655  1.00 27.42           C  
ATOM   1762  O   VAL H 229      27.762   4.698  15.724  1.00 27.46           O  
ATOM   1763  N   SER H 230      26.271   3.204  14.918  1.00 26.16           N  
ATOM   1764  CA  SER H 230      27.286   2.525  14.169  1.00 26.10           C  
ATOM   1765  CB  SER H 230      28.121   1.539  15.005  1.00 30.10           C  
ATOM   1766  OG  SER H 230      27.309   0.468  15.462  1.00 33.12           O  
ATOM   1767  C   SER H 230      26.618   1.735  13.094  1.00 27.53           C  
ATOM   1768  O   SER H 230      25.436   1.409  13.182  1.00 29.89           O  
ATOM   1769  N   SER H 231      27.378   1.412  12.033  1.00 30.50           N  
ATOM   1770  CA  SER H 231      26.824   0.643  10.962  1.00 32.12           C  
ATOM   1771  CB  SER H 231      27.624   0.775   9.655  1.00 34.98           C  
ATOM   1772  OG  SER H 231      27.024  -0.008   8.634  1.00 40.58           O  
ATOM   1773  C   SER H 231      26.877  -0.814  11.410  1.00 32.57           C  
ATOM   1774  O   SER H 231      26.753  -1.720  10.545  1.00 33.84           O  
ATOM   1775  OXT SER H 231      27.047  -1.038  12.639  1.00  0.00           O1-
TER    1776      SER H 231 
CONECT  160  714
CONECT  714  160
CONECT 1027 1612
CONECT 1612 1027
END
