# Supplementary material for: Fully automated antibody structure prediction using BIOVIA tools: Validation study
Source: PLoS One. 2017 May 18;12(5):e0177923. doi: 10.1371/journal.pone.0177923 (PMC5436848; doi:10.1371/journal.pone.0177923)
Supplement: S2 Dataset — Predicted structures using the Top5 framework method, Chothia CDR definition with canonical filtering and generating 50 models. These were used in the comparison against predictions using no filtering. (ZIP) [file pone.0177923.s004.zip › 4NYL_BA_FV_FinalModel.pdb]

REMARK   Accelrys Discovery Studio PDB file
REMARK   Created:  2015-04-10T07:06:27Z
SSBOND   1 CYS L   23    CYS L   88                                     
SSBOND   2 CYS H  129    CYS H  203                                     
ATOM      1  N   ASP L   1      25.295  33.028  26.195  1.00 52.13           N1+
ATOM      2  CA  ASP L   1      25.362  32.002  27.254  1.00 50.27           C  
ATOM      3  CB  ASP L   1      25.817  30.645  26.688  1.00 53.73           C  
ATOM      4  CG  ASP L   1      24.643  30.024  25.952  1.00 57.79           C  
ATOM      5  OD1 ASP L   1      23.494  30.474  26.200  1.00 58.54           O  
ATOM      6  OD2 ASP L   1      24.875  29.088  25.141  1.00 61.23           O1-
ATOM      7  C   ASP L   1      26.316  32.389  28.322  1.00 48.81           C  
ATOM      8  O   ASP L   1      27.179  33.242  28.125  1.00 51.69           O  
ATOM      9  N   ILE L   2      26.169  31.752  29.496  1.00 45.67           N  
ATOM     10  CA  ILE L   2      27.038  32.038  30.589  1.00 42.22           C  
ATOM     11  CB  ILE L   2      26.327  32.175  31.903  1.00 41.31           C  
ATOM     12  CG1 ILE L   2      25.410  33.412  31.871  1.00 38.97           C  
ATOM     13  CG2 ILE L   2      27.379  32.211  33.023  1.00 38.26           C  
ATOM     14  CD1 ILE L   2      24.463  33.512  33.064  1.00 41.11           C  
ATOM     15  C   ILE L   2      28.010  30.911  30.686  1.00 42.39           C  
ATOM     16  O   ILE L   2      27.636  29.741  30.767  1.00 42.23           O  
ATOM     17  N   GLN L   3      29.308  31.259  30.647  1.00 40.84           N  
ATOM     18  CA  GLN L   3      30.344  30.272  30.691  1.00 41.20           C  
ATOM     19  CB  GLN L   3      31.669  30.771  30.089  1.00 45.80           C  
ATOM     20  CG  GLN L   3      31.561  31.189  28.622  1.00 50.69           C  
ATOM     21  CD  GLN L   3      31.450  29.941  27.759  1.00 55.40           C  
ATOM     22  OE1 GLN L   3      30.574  29.101  27.961  1.00 58.09           O  
ATOM     23  NE2 GLN L   3      32.367  29.813  26.763  1.00 57.03           N  
ATOM     24  C   GLN L   3      30.609  29.945  32.123  1.00 39.62           C  
ATOM     25  O   GLN L   3      30.638  30.827  32.980  1.00 40.64           O  
ATOM     26  N   MET L   4      30.807  28.647  32.413  1.00 38.46           N  
ATOM     27  CA  MET L   4      31.093  28.223  33.750  1.00 36.66           C  
ATOM     28  CB  MET L   4      30.159  27.092  34.212  1.00 39.26           C  
ATOM     29  CG  MET L   4      28.676  27.457  34.113  1.00 38.50           C  
ATOM     30  SD  MET L   4      28.104  28.705  35.301  1.00 36.78           S  
ATOM     31  CE  MET L   4      27.711  27.487  36.588  1.00 37.26           C  
ATOM     32  C   MET L   4      32.480  27.659  33.706  1.00 38.13           C  
ATOM     33  O   MET L   4      32.762  26.747  32.930  1.00 40.14           O  
ATOM     34  N   THR L   5      33.393  28.195  34.537  1.00 38.72           N  
ATOM     35  CA  THR L   5      34.742  27.712  34.526  1.00 36.87           C  
ATOM     36  CB  THR L   5      35.750  28.814  34.373  1.00 38.62           C  
ATOM     37  OG1 THR L   5      35.498  29.541  33.180  1.00 42.22           O  
ATOM     38  CG2 THR L   5      37.159  28.202  34.318  1.00 40.72           C  
ATOM     39  C   THR L   5      34.972  27.055  35.845  1.00 34.79           C  
ATOM     40  O   THR L   5      34.775  27.660  36.898  1.00 39.40           O  
ATOM     41  N   GLN L   6      35.404  25.781  35.819  1.00 32.15           N  
ATOM     42  CA  GLN L   6      35.569  25.069  37.049  1.00 32.34           C  
ATOM     43  CB  GLN L   6      34.763  23.760  37.052  1.00 32.77           C  
ATOM     44  CG  GLN L   6      34.607  23.107  38.422  1.00 32.56           C  
ATOM     45  CD  GLN L   6      33.544  22.027  38.282  1.00 33.36           C  
ATOM     46  OE1 GLN L   6      32.784  22.010  37.315  1.00 34.50           O  
ATOM     47  NE2 GLN L   6      33.481  21.100  39.274  1.00 31.97           N  
ATOM     48  C   GLN L   6      37.027  24.762  37.230  1.00 33.85           C  
ATOM     49  O   GLN L   6      37.740  24.483  36.267  1.00 36.04           O  
ATOM     50  N   SER L   7      37.517  24.854  38.485  1.00 35.50           N  
ATOM     51  CA  SER L   7      38.893  24.561  38.771  1.00 33.55           C  
ATOM     52  CB  SER L   7      39.780  25.814  38.876  1.00 32.94           C  
ATOM     53  OG  SER L   7      39.823  26.500  37.634  1.00 36.74           O  
ATOM     54  C   SER L   7      38.938  23.913  40.120  1.00 34.14           C  
ATOM     55  O   SER L   7      38.137  24.244  40.995  1.00 35.14           O  
ATOM     56  N   PRO L   8      39.843  22.995  40.342  1.00 32.48           N  
ATOM     57  CA  PRO L   8      40.765  22.529  39.341  1.00 33.04           C  
ATOM     58  CD  PRO L   8      40.364  22.805  41.685  1.00 32.57           C  
ATOM     59  CB  PRO L   8      41.982  21.989  40.096  1.00 31.47           C  
ATOM     60  CG  PRO L   8      41.474  21.756  41.527  1.00 31.41           C  
ATOM     61  C   PRO L   8      40.104  21.486  38.501  1.00 34.50           C  
ATOM     62  O   PRO L   8      39.000  21.057  38.835  1.00 34.11           O  
ATOM     63  N   SER L   9      40.752  21.091  37.390  1.00 35.38           N  
ATOM     64  CA  SER L   9      40.237  20.055  36.548  1.00 31.65           C  
ATOM     65  CB  SER L   9      41.061  19.869  35.260  1.00 32.78           C  
ATOM     66  OG  SER L   9      42.393  19.492  35.577  1.00 38.10           O  
ATOM     67  C   SER L   9      40.279  18.772  37.321  1.00 31.11           C  
ATOM     68  O   SER L   9      39.341  17.981  37.271  1.00 33.36           O  
ATOM     69  N   SER L  10      41.378  18.529  38.065  1.00 34.17           N  
ATOM     70  CA  SER L  10      41.475  17.314  38.822  1.00 32.84           C  
ATOM     71  CB  SER L  10      42.278  16.208  38.118  1.00 34.25           C  
ATOM     72  OG  SER L  10      41.634  15.816  36.916  1.00 45.17           O  
ATOM     73  C   SER L  10      42.224  17.620  40.077  1.00 33.61           C  
ATOM     74  O   SER L  10      42.977  18.592  40.138  1.00 33.94           O  
ATOM     75  N   LEU L  11      42.002  16.818  41.137  1.00 32.46           N  
ATOM     76  CA  LEU L  11      42.788  17.015  42.316  1.00 32.77           C  
ATOM     77  CB  LEU L  11      42.273  18.101  43.289  1.00 34.08           C  
ATOM     78  CG  LEU L  11      40.897  17.870  43.942  1.00 34.86           C  
ATOM     79  CD1 LEU L  11      40.910  16.703  44.941  1.00 33.73           C  
ATOM     80  CD2 LEU L  11      40.383  19.171  44.580  1.00 34.32           C  
ATOM     81  C   LEU L  11      42.915  15.709  43.029  1.00 34.32           C  
ATOM     82  O   LEU L  11      42.006  14.879  43.012  1.00 36.06           O  
ATOM     83  N   SER L  12      44.078  15.488  43.669  1.00 35.99           N  
ATOM     84  CA  SER L  12      44.275  14.272  44.398  1.00 35.74           C  
ATOM     85  CB  SER L  12      45.611  13.571  44.096  1.00 37.09           C  
ATOM     86  OG  SER L  12      45.610  13.085  42.762  1.00 42.65           O  
ATOM     87  C   SER L  12      44.257  14.630  45.847  1.00 34.19           C  
ATOM     88  O   SER L  12      44.841  15.634  46.258  1.00 37.99           O  
ATOM     89  N   ALA L  13      43.563  13.811  46.661  1.00 31.32           N  
ATOM     90  CA  ALA L  13      43.469  14.095  48.060  1.00 31.71           C  
ATOM     91  CB  ALA L  13      42.216  14.903  48.439  1.00 32.68           C  
ATOM     92  C   ALA L  13      43.391  12.793  48.780  1.00 32.10           C  
ATOM     93  O   ALA L  13      43.197  11.739  48.174  1.00 35.72           O  
ATOM     94  N   SER L  14      43.570  12.845  50.113  1.00 33.05           N  
ATOM     95  CA  SER L  14      43.519  11.660  50.912  1.00 33.30           C  
ATOM     96  CB  SER L  14      44.751  11.475  51.815  1.00 31.72           C  
ATOM     97  OG  SER L  14      45.926  11.365  51.025  1.00 34.85           O  
ATOM     98  C   SER L  14      42.333  11.791  51.810  1.00 32.29           C  
ATOM     99  O   SER L  14      41.842  12.891  52.058  1.00 31.32           O  
ATOM    100  N   VAL L  15      41.840  10.650  52.322  1.00 30.85           N  
ATOM    101  CA  VAL L  15      40.679  10.674  53.158  1.00 32.08           C  
ATOM    102  CB  VAL L  15      40.279   9.316  53.657  1.00 30.64           C  
ATOM    103  CG1 VAL L  15      39.088   9.478  54.616  1.00 31.28           C  
ATOM    104  CG2 VAL L  15      39.994   8.411  52.448  1.00 29.45           C  
ATOM    105  C   VAL L  15      40.985  11.515  54.356  1.00 34.72           C  
ATOM    106  O   VAL L  15      42.053  11.406  54.957  1.00 35.97           O  
ATOM    107  N   GLY L  16      40.027  12.391  54.721  1.00 35.72           N  
ATOM    108  CA  GLY L  16      40.173  13.228  55.877  1.00 35.96           C  
ATOM    109  C   GLY L  16      40.556  14.615  55.461  1.00 35.69           C  
ATOM    110  O   GLY L  16      40.399  15.559  56.235  1.00 35.92           O  
ATOM    111  N   ASP L  17      41.049  14.791  54.219  1.00 33.83           N  
ATOM    112  CA  ASP L  17      41.476  16.095  53.797  1.00 34.50           C  
ATOM    113  CB  ASP L  17      42.298  16.095  52.493  1.00 37.32           C  
ATOM    114  CG  ASP L  17      43.677  15.503  52.751  1.00 39.53           C  
ATOM    115  OD1 ASP L  17      43.999  15.211  53.934  1.00 41.29           O  
ATOM    116  OD2 ASP L  17      44.435  15.344  51.757  1.00 43.53           O1-
ATOM    117  C   ASP L  17      40.276  16.942  53.532  1.00 35.08           C  
ATOM    118  O   ASP L  17      39.177  16.442  53.295  1.00 40.42           O  
ATOM    119  N   ARG L  18      40.470  18.274  53.579  1.00 35.96           N  
ATOM    120  CA  ARG L  18      39.406  19.186  53.291  1.00 35.44           C  
ATOM    121  CB  ARG L  18      39.440  20.427  54.200  1.00 34.29           C  
ATOM    122  CG  ARG L  18      38.123  21.201  54.281  1.00 36.83           C  
ATOM    123  CD  ARG L  18      38.189  22.385  55.250  1.00 37.01           C  
ATOM    124  NE  ARG L  18      36.790  22.786  55.565  1.00 40.29           N  
ATOM    125  CZ  ARG L  18      36.542  23.892  56.324  1.00 41.17           C  
ATOM    126  NH1 ARG L  18      37.574  24.678  56.752  1.00 42.43           N1+
ATOM    127  NH2 ARG L  18      35.258  24.215  56.655  1.00 41.18           N  
ATOM    128  C   ARG L  18      39.661  19.618  51.882  1.00 35.39           C  
ATOM    129  O   ARG L  18      40.763  20.059  51.559  1.00 37.25           O  
ATOM    130  N   VAL L  19      38.660  19.475  50.991  1.00 35.38           N  
ATOM    131  CA  VAL L  19      38.882  19.839  49.622  1.00 35.13           C  
ATOM    132  CB  VAL L  19      38.665  18.722  48.639  1.00 38.38           C  
ATOM    133  CG1 VAL L  19      39.799  17.702  48.794  1.00 39.31           C  
ATOM    134  CG2 VAL L  19      37.279  18.112  48.886  1.00 37.41           C  
ATOM    135  C   VAL L  19      37.961  20.949  49.248  1.00 32.99           C  
ATOM    136  O   VAL L  19      36.864  21.082  49.788  1.00 33.66           O  
ATOM    137  N   THR L  20      38.429  21.804  48.314  1.00 33.13           N  
ATOM    138  CA  THR L  20      37.649  22.917  47.867  1.00 34.76           C  
ATOM    139  CB  THR L  20      38.204  24.227  48.352  1.00 35.89           C  
ATOM    140  OG1 THR L  20      38.259  24.242  49.771  1.00 38.29           O  
ATOM    141  CG2 THR L  20      37.303  25.362  47.853  1.00 38.48           C  
ATOM    142  C   THR L  20      37.681  22.935  46.366  1.00 35.51           C  
ATOM    143  O   THR L  20      38.743  22.838  45.757  1.00 37.04           O  
ATOM    144  N   ILE L  21      36.495  23.060  45.733  1.00 34.79           N  
ATOM    145  CA  ILE L  21      36.395  23.124  44.301  1.00 30.76           C  
ATOM    146  CB  ILE L  21      35.546  22.030  43.716  1.00 30.60           C  
ATOM    147  CG1 ILE L  21      36.154  20.655  44.040  1.00 29.69           C  
ATOM    148  CG2 ILE L  21      35.395  22.292  42.209  1.00 31.15           C  
ATOM    149  CD1 ILE L  21      35.223  19.481  43.742  1.00 27.95           C  
ATOM    150  C   ILE L  21      35.733  24.434  43.993  1.00 30.79           C  
ATOM    151  O   ILE L  21      34.798  24.836  44.682  1.00 32.89           O  
ATOM    152  N   THR L  22      36.213  25.150  42.952  1.00 32.30           N  
ATOM    153  CA  THR L  22      35.669  26.449  42.662  1.00 32.37           C  
ATOM    154  CB  THR L  22      36.696  27.542  42.676  1.00 32.60           C  
ATOM    155  OG1 THR L  22      37.705  27.269  41.717  1.00 37.56           O  
ATOM    156  CG2 THR L  22      37.317  27.640  44.076  1.00 31.84           C  
ATOM    157  C   THR L  22      35.047  26.462  41.301  1.00 33.09           C  
ATOM    158  O   THR L  22      35.452  25.731  40.401  1.00 34.27           O  
ATOM    159  N   CYS L  23      34.008  27.308  41.140  1.00 33.67           N  
ATOM    160  CA  CYS L  23      33.313  27.454  39.892  1.00 31.74           C  
ATOM    161  CB  CYS L  23      31.934  26.747  39.937  1.00 34.93           C  
ATOM    162  SG  CYS L  23      31.007  26.732  38.370  1.00 43.76           S  
ATOM    163  C   CYS L  23      33.127  28.934  39.675  1.00 32.05           C  
ATOM    164  O   CYS L  23      32.617  29.635  40.550  1.00 32.80           O  
ATOM    165  N   ARG L  24      33.557  29.454  38.501  1.00 31.80           N  
ATOM    166  CA  ARG L  24      33.423  30.862  38.209  1.00 32.32           C  
ATOM    167  CB  ARG L  24      34.726  31.556  37.781  1.00 34.73           C  
ATOM    168  CG  ARG L  24      35.702  31.863  38.916  1.00 42.79           C  
ATOM    169  CD  ARG L  24      36.974  32.552  38.418  1.00 48.55           C  
ATOM    170  NE  ARG L  24      37.838  32.851  39.594  1.00 55.00           N  
ATOM    171  CZ  ARG L  24      37.939  34.129  40.062  1.00 56.81           C  
ATOM    172  NH1 ARG L  24      37.231  35.133  39.464  1.00 56.71           N1+
ATOM    173  NH2 ARG L  24      38.754  34.403  41.121  1.00 57.57           N  
ATOM    174  C   ARG L  24      32.494  31.021  37.046  1.00 33.29           C  
ATOM    175  O   ARG L  24      32.527  30.238  36.100  1.00 35.76           O  
ATOM    176  N   ALA L  25      31.650  32.072  37.085  1.00 33.17           N  
ATOM    177  CA  ALA L  25      30.695  32.299  36.038  1.00 34.10           C  
ATOM    178  CB  ALA L  25      29.257  32.480  36.551  1.00 32.51           C  
ATOM    179  C   ALA L  25      31.080  33.560  35.325  1.00 35.89           C  
ATOM    180  O   ALA L  25      31.651  34.474  35.916  1.00 36.87           O  
ATOM    181  N   SER L  26      30.856  33.582  33.996  1.00 47.32           N  
ATOM    182  CA  SER L  26      31.238  34.688  33.164  1.00 48.52           C  
ATOM    183  CB  SER L  26      31.008  34.414  31.667  1.00 48.90           C  
ATOM    184  OG  SER L  26      29.627  34.217  31.409  1.00 47.09           O  
ATOM    185  C   SER L  26      30.434  35.891  33.538  1.00 51.15           C  
ATOM    186  O   SER L  26      30.912  37.021  33.434  1.00 52.24           O  
ATOM    187  N   GLN L  27      29.175  35.670  33.963  1.00 48.72           N  
ATOM    188  CA  GLN L  27      28.320  36.753  34.358  1.00 47.33           C  
ATOM    189  CB  GLN L  27      27.144  36.973  33.391  1.00 48.43           C  
ATOM    190  CG  GLN L  27      26.295  38.202  33.716  1.00 60.30           C  
ATOM    191  CD  GLN L  27      27.075  39.437  33.290  1.00 68.21           C  
ATOM    192  OE1 GLN L  27      28.136  39.337  32.676  1.00 70.17           O  
ATOM    193  NE2 GLN L  27      26.535  40.640  33.620  1.00 70.04           N  
ATOM    194  C   GLN L  27      27.748  36.370  35.691  1.00 51.75           C  
ATOM    195  O   GLN L  27      27.555  35.188  35.964  1.00 55.95           O  
ATOM    196  N   GLY L  28      27.461  37.362  36.560  1.00 45.08           N  
ATOM    197  CA  GLY L  28      26.963  37.061  37.877  1.00 46.26           C  
ATOM    198  C   GLY L  28      25.636  36.381  37.751  1.00 45.53           C  
ATOM    199  O   GLY L  28      24.767  36.827  37.005  1.00 48.18           O  
ATOM    200  N   ILE L  29      25.451  35.263  38.487  1.00 44.87           N  
ATOM    201  CA  ILE L  29      24.206  34.558  38.398  1.00 46.50           C  
ATOM    202  CB  ILE L  29      24.407  33.150  37.923  1.00 42.28           C  
ATOM    203  CG1 ILE L  29      25.303  32.396  38.919  1.00 41.27           C  
ATOM    204  CG2 ILE L  29      24.964  33.195  36.491  1.00 39.29           C  
ATOM    205  CD1 ILE L  29      25.406  30.900  38.640  1.00 44.95           C  
ATOM    206  C   ILE L  29      23.544  34.477  39.735  1.00 45.14           C  
ATOM    207  O   ILE L  29      22.881  33.480  40.026  1.00 46.40           O  
ATOM    208  N   ARG L  30      23.649  35.533  40.565  1.00 43.56           N  
ATOM    209  CA  ARG L  30      22.951  35.485  41.815  1.00 45.44           C  
ATOM    210  CB  ARG L  30      21.427  35.389  41.645  1.00 46.57           C  
ATOM    211  CG  ARG L  30      20.822  36.586  40.914  1.00 59.93           C  
ATOM    212  CD  ARG L  30      20.522  37.773  41.828  1.00 65.12           C  
ATOM    213  NE  ARG L  30      19.946  38.852  40.978  1.00 69.68           N  
ATOM    214  CZ  ARG L  30      19.185  39.837  41.539  1.00 73.44           C  
ATOM    215  NH1 ARG L  30      18.944  39.831  42.884  1.00 73.89           N1+
ATOM    216  NH2 ARG L  30      18.666  40.828  40.758  1.00 75.12           N  
ATOM    217  C   ARG L  30      23.408  34.284  42.575  1.00 47.34           C  
ATOM    218  O   ARG L  30      24.589  33.942  42.574  1.00 52.02           O  
ATOM    219  N   ASN L  31      22.471  33.635  43.294  1.00 44.83           N  
ATOM    220  CA  ASN L  31      22.866  32.449  43.992  1.00 46.74           C  
ATOM    221  CB  ASN L  31      22.393  32.427  45.455  1.00 49.67           C  
ATOM    222  CG  ASN L  31      20.871  32.412  45.470  1.00 66.24           C  
ATOM    223  OD1 ASN L  31      20.220  33.261  44.864  1.00 69.09           O  
ATOM    224  ND2 ASN L  31      20.283  31.412  46.179  1.00 66.96           N  
ATOM    225  C   ASN L  31      22.257  31.256  43.317  1.00 45.72           C  
ATOM    226  O   ASN L  31      21.957  30.260  43.974  1.00 47.61           O  
ATOM    227  N   TYR L  32      22.129  31.279  41.976  1.00 45.60           N  
ATOM    228  CA  TYR L  32      21.484  30.170  41.333  1.00 46.12           C  
ATOM    229  CB  TYR L  32      20.646  30.619  40.122  1.00 45.66           C  
ATOM    230  CG  TYR L  32      19.525  31.458  40.632  1.00 49.13           C  
ATOM    231  CD1 TYR L  32      19.713  32.797  40.884  1.00 32.40           C  
ATOM    232  CD2 TYR L  32      18.284  30.907  40.859  1.00 40.25           C  
ATOM    233  CE1 TYR L  32      18.683  33.576  41.356  1.00 30.61           C  
ATOM    234  CE2 TYR L  32      17.249  31.680  41.331  1.00 35.70           C  
ATOM    235  CZ  TYR L  32      17.449  33.017  41.581  1.00 35.15           C  
ATOM    236  OH  TYR L  32      16.389  33.812  42.064  1.00 42.70           O  
ATOM    237  C   TYR L  32      22.533  29.225  40.809  1.00 46.16           C  
ATOM    238  O   TYR L  32      22.701  29.093  39.600  1.00 44.73           O  
ATOM    239  N   LEU L  33      23.231  28.493  41.705  1.00 30.64           N  
ATOM    240  CA  LEU L  33      24.247  27.573  41.284  1.00 30.36           C  
ATOM    241  CB  LEU L  33      25.658  28.044  41.674  1.00 28.85           C  
ATOM    242  CG  LEU L  33      26.794  27.111  41.221  1.00 15.21           C  
ATOM    243  CD1 LEU L  33      27.021  27.197  39.705  1.00 15.87           C  
ATOM    244  CD2 LEU L  33      28.072  27.351  42.034  1.00 16.20           C  
ATOM    245  C   LEU L  33      24.005  26.294  42.035  1.00 29.82           C  
ATOM    246  O   LEU L  33      23.711  26.323  43.230  1.00 29.19           O  
ATOM    247  N   ALA L  34      24.132  25.133  41.353  1.00 31.62           N  
ATOM    248  CA  ALA L  34      23.902  23.857  41.983  1.00 30.30           C  
ATOM    249  CB  ALA L  34      22.711  23.085  41.390  1.00 30.97           C  
ATOM    250  C   ALA L  34      25.120  22.997  41.788  1.00 28.56           C  
ATOM    251  O   ALA L  34      25.887  23.194  40.850  1.00 28.76           O  
ATOM    252  N   TRP L  35      25.345  22.023  42.700  1.00 27.89           N  
ATOM    253  CA  TRP L  35      26.491  21.159  42.591  1.00 27.91           C  
ATOM    254  CB  TRP L  35      27.439  21.263  43.798  1.00 28.46           C  
ATOM    255  CG  TRP L  35      28.134  22.598  43.903  1.00 28.04           C  
ATOM    256  CD2 TRP L  35      29.373  22.908  43.249  1.00 29.31           C  
ATOM    257  CD1 TRP L  35      27.763  23.724  44.580  1.00 28.54           C  
ATOM    258  NE1 TRP L  35      28.694  24.716  44.387  1.00 28.30           N  
ATOM    259  CE2 TRP L  35      29.691  24.228  43.568  1.00 29.15           C  
ATOM    260  CE3 TRP L  35      30.179  22.154  42.444  1.00 27.62           C  
ATOM    261  CZ2 TRP L  35      30.826  24.815  43.085  1.00 29.23           C  
ATOM    262  CZ3 TRP L  35      31.322  22.749  41.961  1.00 26.92           C  
ATOM    263  CH2 TRP L  35      31.639  24.054  42.275  1.00 28.06           C  
ATOM    264  C   TRP L  35      26.025  19.737  42.507  1.00 27.73           C  
ATOM    265  O   TRP L  35      25.117  19.323  43.225  1.00 30.22           O  
ATOM    266  N   TYR L  36      26.665  18.942  41.622  1.00 27.87           N  
ATOM    267  CA  TYR L  36      26.280  17.571  41.421  1.00 26.75           C  
ATOM    268  CB  TYR L  36      25.774  17.277  40.004  1.00 27.03           C  
ATOM    269  CG  TYR L  36      24.467  17.953  39.871  1.00 27.25           C  
ATOM    270  CD1 TYR L  36      23.350  17.330  40.364  1.00 26.34           C  
ATOM    271  CD2 TYR L  36      24.355  19.186  39.272  1.00 27.41           C  
ATOM    272  CE1 TYR L  36      22.125  17.930  40.259  1.00 26.90           C  
ATOM    273  CE2 TYR L  36      23.126  19.791  39.164  1.00 27.67           C  
ATOM    274  CZ  TYR L  36      22.015  19.157  39.662  1.00 27.50           C  
ATOM    275  OH  TYR L  36      20.742  19.742  39.573  1.00 28.42           O  
ATOM    276  C   TYR L  36      27.474  16.689  41.595  1.00 27.62           C  
ATOM    277  O   TYR L  36      28.608  17.083  41.337  1.00 28.79           O  
ATOM    278  N   GLN L  37      27.223  15.447  42.056  1.00 27.45           N  
ATOM    279  CA  GLN L  37      28.265  14.475  42.220  1.00 28.77           C  
ATOM    280  CB  GLN L  37      28.299  13.867  43.634  1.00 29.28           C  
ATOM    281  CG  GLN L  37      29.402  12.828  43.837  1.00 29.10           C  
ATOM    282  CD  GLN L  37      29.188  12.173  45.195  1.00 30.11           C  
ATOM    283  OE1 GLN L  37      28.128  11.609  45.464  1.00 34.00           O  
ATOM    284  NE2 GLN L  37      30.218  12.246  46.078  1.00 31.40           N  
ATOM    285  C   GLN L  37      27.950  13.351  41.283  1.00 30.42           C  
ATOM    286  O   GLN L  37      26.798  12.933  41.176  1.00 32.51           O  
ATOM    287  N   GLN L  38      28.964  12.837  40.556  1.00 30.54           N  
ATOM    288  CA  GLN L  38      28.693  11.754  39.654  1.00 29.74           C  
ATOM    289  CB  GLN L  38      28.652  12.191  38.178  1.00 29.00           C  
ATOM    290  CG  GLN L  38      28.346  11.044  37.213  1.00 28.36           C  
ATOM    291  CD  GLN L  38      28.320  11.606  35.798  1.00 29.31           C  
ATOM    292  OE1 GLN L  38      28.701  12.751  35.563  1.00 32.24           O  
ATOM    293  NE2 GLN L  38      27.854  10.782  34.822  1.00 29.71           N  
ATOM    294  C   GLN L  38      29.774  10.721  39.788  1.00 29.94           C  
ATOM    295  O   GLN L  38      30.958  11.047  39.856  1.00 33.94           O  
ATOM    296  N   LYS L  39      29.371   9.433  39.835  1.00 31.87           N  
ATOM    297  CA  LYS L  39      30.287   8.326  39.894  1.00 33.34           C  
ATOM    298  CB  LYS L  39      29.855   7.203  40.856  1.00 34.85           C  
ATOM    299  CG  LYS L  39      29.964   7.536  42.345  1.00 37.35           C  
ATOM    300  CD  LYS L  39      31.396   7.785  42.826  1.00 40.74           C  
ATOM    301  CE  LYS L  39      31.528   7.786  44.350  1.00 43.94           C  
ATOM    302  NZ  LYS L  39      30.529   8.702  44.937  1.00 47.54           N1+
ATOM    303  C   LYS L  39      30.258   7.721  38.528  1.00 37.46           C  
ATOM    304  O   LYS L  39      29.285   7.897  37.797  1.00 37.66           O  
ATOM    305  N   PRO L  40      31.280   7.010  38.138  1.00 39.52           N  
ATOM    306  CA  PRO L  40      31.247   6.457  36.818  1.00 40.45           C  
ATOM    307  CD  PRO L  40      32.638   7.310  38.565  1.00 39.84           C  
ATOM    308  CB  PRO L  40      32.654   5.935  36.549  1.00 41.41           C  
ATOM    309  CG  PRO L  40      33.539   6.873  37.393  1.00 39.58           C  
ATOM    310  C   PRO L  40      30.150   5.460  36.658  1.00 40.51           C  
ATOM    311  O   PRO L  40      29.977   4.606  37.527  1.00 40.87           O  
ATOM    312  N   GLY L  41      29.395   5.563  35.549  1.00 41.78           N  
ATOM    313  CA  GLY L  41      28.347   4.631  35.249  1.00 45.60           C  
ATOM    314  C   GLY L  41      27.107   4.954  36.033  1.00 44.77           C  
ATOM    315  O   GLY L  41      26.149   4.180  36.007  1.00 47.32           O  
ATOM    316  N   LYS L  42      27.071   6.101  36.743  1.00 40.97           N  
ATOM    317  CA  LYS L  42      25.912   6.416  37.540  1.00 36.78           C  
ATOM    318  CB  LYS L  42      26.225   6.531  39.042  1.00 39.98           C  
ATOM    319  CG  LYS L  42      26.601   5.219  39.729  1.00 43.86           C  
ATOM    320  CD  LYS L  42      25.460   4.205  39.790  1.00 49.15           C  
ATOM    321  CE  LYS L  42      25.813   2.944  40.580  1.00 54.07           C  
ATOM    322  NZ  LYS L  42      24.621   2.077  40.715  1.00 56.59           N1+
ATOM    323  C   LYS L  42      25.388   7.761  37.140  1.00 35.86           C  
ATOM    324  O   LYS L  42      26.092   8.562  36.527  1.00 35.71           O  
ATOM    325  N   ALA L  43      24.108   8.029  37.481  1.00 34.19           N  
ATOM    326  CA  ALA L  43      23.483   9.293  37.208  1.00 33.38           C  
ATOM    327  CB  ALA L  43      21.952   9.266  37.337  1.00 33.21           C  
ATOM    328  C   ALA L  43      24.006  10.278  38.213  1.00 32.30           C  
ATOM    329  O   ALA L  43      24.475   9.895  39.283  1.00 34.92           O  
ATOM    330  N   PRO L  44      23.956  11.542  37.887  1.00 30.86           N  
ATOM    331  CA  PRO L  44      24.434  12.557  38.790  1.00 30.61           C  
ATOM    332  CD  PRO L  44      24.070  11.951  36.495  1.00 31.49           C  
ATOM    333  CB  PRO L  44      24.538  13.833  37.958  1.00 30.67           C  
ATOM    334  CG  PRO L  44      24.763  13.322  36.523  1.00 31.78           C  
ATOM    335  C   PRO L  44      23.505  12.695  39.955  1.00 30.25           C  
ATOM    336  O   PRO L  44      22.334  12.346  39.821  1.00 34.34           O  
ATOM    337  N   LYS L  45      24.010  13.187  41.107  1.00 32.51           N  
ATOM    338  CA  LYS L  45      23.189  13.360  42.275  1.00 32.73           C  
ATOM    339  CB  LYS L  45      23.660  12.495  43.456  1.00 34.19           C  
ATOM    340  CG  LYS L  45      22.659  12.384  44.607  1.00 44.13           C  
ATOM    341  CD  LYS L  45      21.443  11.514  44.285  1.00 49.63           C  
ATOM    342  CE  LYS L  45      21.805  10.060  43.980  1.00 53.34           C  
ATOM    343  NZ  LYS L  45      22.050   9.320  45.239  1.00 56.71           N1+
ATOM    344  C   LYS L  45      23.311  14.800  42.694  1.00 32.76           C  
ATOM    345  O   LYS L  45      24.390  15.380  42.611  1.00 33.67           O  
ATOM    346  N   LEU L  46      22.204  15.411  43.169  1.00 33.07           N  
ATOM    347  CA  LEU L  46      22.185  16.803  43.553  1.00 32.84           C  
ATOM    348  CB  LEU L  46      20.765  17.393  43.538  1.00 30.75           C  
ATOM    349  CG  LEU L  46      20.672  18.823  44.098  1.00 29.47           C  
ATOM    350  CD1 LEU L  46      21.425  19.828  43.222  1.00 28.99           C  
ATOM    351  CD2 LEU L  46      19.215  19.231  44.348  1.00 30.10           C  
ATOM    352  C   LEU L  46      22.684  16.956  44.963  1.00 32.70           C  
ATOM    353  O   LEU L  46      22.078  16.433  45.896  1.00 32.36           O  
ATOM    354  N   LEU L  47      23.876  17.572  45.132  1.00 31.90           N  
ATOM    355  CA  LEU L  47      24.421  17.869  46.432  1.00 33.09           C  
ATOM    356  CB  LEU L  47      25.953  17.968  46.391  1.00 32.66           C  
ATOM    357  CG  LEU L  47      26.624  16.649  45.963  1.00 31.81           C  
ATOM    358  CD1 LEU L  47      28.151  16.795  45.930  1.00 32.33           C  
ATOM    359  CD2 LEU L  47      26.162  15.469  46.837  1.00 31.75           C  
ATOM    360  C   LEU L  47      23.906  19.144  47.055  1.00 32.36           C  
ATOM    361  O   LEU L  47      23.392  19.139  48.172  1.00 32.65           O  
ATOM    362  N   ILE L  48      24.029  20.282  46.329  1.00 31.25           N  
ATOM    363  CA  ILE L  48      23.689  21.563  46.890  1.00 31.14           C  
ATOM    364  CB  ILE L  48      24.888  22.331  47.371  1.00 32.90           C  
ATOM    365  CG1 ILE L  48      25.582  21.575  48.515  1.00 32.53           C  
ATOM    366  CG2 ILE L  48      24.438  23.750  47.755  1.00 31.28           C  
ATOM    367  CD1 ILE L  48      26.944  22.153  48.889  1.00 35.15           C  
ATOM    368  C   ILE L  48      23.039  22.400  45.834  1.00 31.18           C  
ATOM    369  O   ILE L  48      23.399  22.322  44.662  1.00 33.13           O  
ATOM    370  N   TYR L  49      22.053  23.230  46.233  1.00 31.70           N  
ATOM    371  CA  TYR L  49      21.410  24.110  45.301  1.00 32.69           C  
ATOM    372  CB  TYR L  49      20.004  23.662  44.854  1.00 32.29           C  
ATOM    373  CG  TYR L  49      19.122  23.525  46.045  1.00 33.60           C  
ATOM    374  CD1 TYR L  49      19.199  22.405  46.840  1.00 33.73           C  
ATOM    375  CD2 TYR L  49      18.209  24.505  46.357  1.00 34.81           C  
ATOM    376  CE1 TYR L  49      18.384  22.271  47.938  1.00 35.03           C  
ATOM    377  CE2 TYR L  49      17.389  24.377  47.456  1.00 33.87           C  
ATOM    378  CZ  TYR L  49      17.478  23.257  48.246  1.00 34.54           C  
ATOM    379  OH  TYR L  49      16.640  23.118  49.374  1.00 39.04           O  
ATOM    380  C   TYR L  49      21.318  25.458  45.948  1.00 33.68           C  
ATOM    381  O   TYR L  49      21.542  25.595  47.149  1.00 32.95           O  
ATOM    382  N   ALA L  50      21.003  26.488  45.132  1.00 44.85           N  
ATOM    383  CA  ALA L  50      20.889  27.832  45.619  1.00 40.32           C  
ATOM    384  CB  ALA L  50      19.787  28.000  46.680  1.00 37.26           C  
ATOM    385  C   ALA L  50      22.196  28.199  46.234  1.00 38.43           C  
ATOM    386  O   ALA L  50      22.264  28.996  47.167  1.00 44.56           O  
ATOM    387  N   ALA L  51      23.266  27.574  45.723  1.00 38.29           N  
ATOM    388  CA  ALA L  51      24.626  27.852  46.080  1.00 43.31           C  
ATOM    389  CB  ALA L  51      24.968  29.350  45.984  1.00 41.25           C  
ATOM    390  C   ALA L  51      24.960  27.398  47.474  1.00 43.13           C  
ATOM    391  O   ALA L  51      26.116  27.061  47.728  1.00 37.11           O  
ATOM    392  N   SER L  52      23.981  27.290  48.402  1.00 39.21           N  
ATOM    393  CA  SER L  52      24.415  26.940  49.729  1.00 43.81           C  
ATOM    394  CB  SER L  52      24.614  28.172  50.629  1.00 48.20           C  
ATOM    395  OG  SER L  52      23.371  28.820  50.853  1.00 52.04           O  
ATOM    396  C   SER L  52      23.426  26.051  50.441  1.00 43.16           C  
ATOM    397  O   SER L  52      23.670  25.680  51.589  1.00 44.96           O  
ATOM    398  N   THR L  53      22.308  25.642  49.804  1.00 32.71           N  
ATOM    399  CA  THR L  53      21.359  24.832  50.521  1.00 32.41           C  
ATOM    400  CB  THR L  53      19.936  25.099  50.136  1.00 33.44           C  
ATOM    401  OG1 THR L  53      19.609  26.459  50.382  1.00  0.00           O  
ATOM    402  CG2 THR L  53      19.025  24.170  50.957  1.00  0.00           C  
ATOM    403  C   THR L  53      21.629  23.390  50.231  1.00 33.24           C  
ATOM    404  O   THR L  53      21.743  22.985  49.076  1.00 33.59           O  
ATOM    405  N   LEU L  54      21.740  22.570  51.297  1.00 32.61           N  
ATOM    406  CA  LEU L  54      21.999  21.170  51.121  1.00 33.74           C  
ATOM    407  CB  LEU L  54      22.571  20.464  52.363  1.00 34.36           C  
ATOM    408  CG  LEU L  54      24.019  20.843  52.715  1.00 35.53           C  
ATOM    409  CD1 LEU L  54      24.504  20.063  53.946  1.00 35.54           C  
ATOM    410  CD2 LEU L  54      24.954  20.670  51.508  1.00 36.09           C  
ATOM    411  C   LEU L  54      20.728  20.459  50.793  1.00 35.59           C  
ATOM    412  O   LEU L  54      19.658  20.786  51.301  1.00 40.30           O  
ATOM    413  N   GLN L  55      20.838  19.445  49.912  1.00 36.95           N  
ATOM    414  CA  GLN L  55      19.721  18.620  49.559  1.00 37.05           C  
ATOM    415  CB  GLN L  55      19.937  17.844  48.244  1.00 38.13           C  
ATOM    416  CG  GLN L  55      18.873  16.786  47.927  1.00 39.35           C  
ATOM    417  CD  GLN L  55      17.519  17.449  47.708  1.00 29.11           C  
ATOM    418  OE1 GLN L  55      17.048  18.224  48.538  1.00 29.94           O  
ATOM    419  NE2 GLN L  55      16.866  17.129  46.560  1.00 39.69           N  
ATOM    420  C   GLN L  55      19.558  17.638  50.672  1.00 38.80           C  
ATOM    421  O   GLN L  55      20.513  17.334  51.385  1.00 40.21           O  
ATOM    422  N   SER L  56      18.330  17.120  50.864  1.00 41.17           N  
ATOM    423  CA  SER L  56      18.111  16.209  51.948  1.00 41.21           C  
ATOM    424  CB  SER L  56      16.633  15.825  52.142  1.00 42.84           C  
ATOM    425  OG  SER L  56      16.163  15.103  51.013  1.00 47.67           O  
ATOM    426  C   SER L  56      18.877  14.954  51.683  1.00 39.80           C  
ATOM    427  O   SER L  56      18.977  14.498  50.545  1.00 40.32           O  
ATOM    428  N   GLY L  57      19.462  14.373  52.749  1.00 39.33           N  
ATOM    429  CA  GLY L  57      20.164  13.128  52.638  1.00 39.51           C  
ATOM    430  C   GLY L  57      21.622  13.369  52.380  1.00 39.87           C  
ATOM    431  O   GLY L  57      22.423  12.439  52.461  1.00 40.84           O  
ATOM    432  N   VAL L  58      22.020  14.616  52.065  1.00 37.29           N  
ATOM    433  CA  VAL L  58      23.413  14.862  51.805  1.00 35.35           C  
ATOM    434  CB  VAL L  58      23.661  16.095  50.981  1.00 35.81           C  
ATOM    435  CG1 VAL L  58      25.177  16.299  50.830  1.00 36.00           C  
ATOM    436  CG2 VAL L  58      22.931  15.938  49.636  1.00 35.79           C  
ATOM    437  C   VAL L  58      24.115  15.033  53.120  1.00 35.65           C  
ATOM    438  O   VAL L  58      23.570  15.622  54.053  1.00 34.58           O  
ATOM    439  N   PRO L  59      25.323  14.528  53.213  1.00 33.94           N  
ATOM    440  CA  PRO L  59      26.070  14.630  54.442  1.00 33.16           C  
ATOM    441  CD  PRO L  59      25.697  13.350  52.446  1.00 35.11           C  
ATOM    442  CB  PRO L  59      27.248  13.671  54.294  1.00 34.59           C  
ATOM    443  CG  PRO L  59      26.731  12.606  53.310  1.00 36.12           C  
ATOM    444  C   PRO L  59      26.481  16.044  54.724  1.00 34.68           C  
ATOM    445  O   PRO L  59      26.823  16.769  53.793  1.00 37.61           O  
ATOM    446  N   SER L  60      26.521  16.429  56.013  1.00 36.70           N  
ATOM    447  CA  SER L  60      26.787  17.778  56.435  1.00 36.79           C  
ATOM    448  CB  SER L  60      26.632  17.962  57.954  1.00 36.76           C  
ATOM    449  OG  SER L  60      27.562  17.140  58.643  1.00 45.99           O  
ATOM    450  C   SER L  60      28.179  18.195  56.064  1.00 36.04           C  
ATOM    451  O   SER L  60      28.504  19.380  56.099  1.00 36.05           O  
ATOM    452  N   ARG L  61      29.047  17.240  55.696  1.00 33.71           N  
ATOM    453  CA  ARG L  61      30.403  17.576  55.364  1.00 31.30           C  
ATOM    454  CB  ARG L  61      31.320  16.353  55.189  1.00 31.55           C  
ATOM    455  CG  ARG L  61      30.887  15.343  54.129  1.00 32.66           C  
ATOM    456  CD  ARG L  61      31.853  14.160  54.048  1.00 30.90           C  
ATOM    457  NE  ARG L  61      31.310  13.171  53.075  1.00 31.74           N  
ATOM    458  CZ  ARG L  61      30.623  12.079  53.521  1.00 33.41           C  
ATOM    459  NH1 ARG L  61      30.387  11.915  54.856  1.00 34.34           N1+
ATOM    460  NH2 ARG L  61      30.183  11.143  52.632  1.00 37.08           N  
ATOM    461  C   ARG L  61      30.442  18.429  54.131  1.00 32.39           C  
ATOM    462  O   ARG L  61      31.383  19.205  53.952  1.00 35.12           O  
ATOM    463  N   PHE L  62      29.453  18.271  53.223  1.00 31.18           N  
ATOM    464  CA  PHE L  62      29.411  19.065  52.023  1.00 31.04           C  
ATOM    465  CB  PHE L  62      28.531  18.465  50.912  1.00 31.93           C  
ATOM    466  CG  PHE L  62      29.156  17.206  50.422  1.00 29.49           C  
ATOM    467  CD1 PHE L  62      28.864  15.995  51.001  1.00 29.25           C  
ATOM    468  CD2 PHE L  62      30.039  17.239  49.374  1.00 30.31           C  
ATOM    469  CE1 PHE L  62      29.444  14.836  50.541  1.00 30.08           C  
ATOM    470  CE2 PHE L  62      30.622  16.085  48.910  1.00 30.41           C  
ATOM    471  CZ  PHE L  62      30.326  14.878  49.490  1.00 29.96           C  
ATOM    472  C   PHE L  62      28.834  20.412  52.338  1.00 30.95           C  
ATOM    473  O   PHE L  62      27.896  20.537  53.123  1.00 32.82           O  
ATOM    474  N   SER L  63      29.392  21.473  51.718  1.00 29.47           N  
ATOM    475  CA  SER L  63      28.889  22.794  51.953  1.00 32.41           C  
ATOM    476  CB  SER L  63      29.559  23.497  53.145  1.00 32.85           C  
ATOM    477  OG  SER L  63      30.944  23.680  52.888  1.00 38.39           O  
ATOM    478  C   SER L  63      29.168  23.616  50.735  1.00 31.88           C  
ATOM    479  O   SER L  63      29.996  23.252  49.902  1.00 33.96           O  
ATOM    480  N   GLY L  64      28.462  24.757  50.601  1.00 31.36           N  
ATOM    481  CA  GLY L  64      28.669  25.602  49.462  1.00 30.48           C  
ATOM    482  C   GLY L  64      28.565  27.023  49.910  1.00 33.22           C  
ATOM    483  O   GLY L  64      27.924  27.335  50.913  1.00 33.18           O  
ATOM    484  N   SER L  65      29.220  27.929  49.157  1.00 32.54           N  
ATOM    485  CA  SER L  65      29.186  29.330  49.458  1.00 33.24           C  
ATOM    486  CB  SER L  65      30.325  29.808  50.375  1.00 34.28           C  
ATOM    487  OG  SER L  65      30.208  29.226  51.662  1.00 41.44           O  
ATOM    488  C   SER L  65      29.397  30.051  48.171  1.00 33.99           C  
ATOM    489  O   SER L  65      29.690  29.442  47.144  1.00 35.67           O  
ATOM    490  N   GLY L  66      29.261  31.390  48.199  1.00 35.76           N  
ATOM    491  CA  GLY L  66      29.529  32.137  47.007  1.00 38.93           C  
ATOM    492  C   GLY L  66      28.293  32.817  46.525  1.00 40.36           C  
ATOM    493  O   GLY L  66      27.166  32.420  46.819  1.00 42.62           O  
ATOM    494  N   SER L  67      28.507  33.914  45.777  1.00 41.12           N  
ATOM    495  CA  SER L  67      27.418  34.648  45.212  1.00 42.43           C  
ATOM    496  CB  SER L  67      26.833  35.706  46.163  1.00 45.15           C  
ATOM    497  OG  SER L  67      27.817  36.680  46.478  1.00 49.67           O  
ATOM    498  C   SER L  67      27.953  35.365  44.019  1.00 40.91           C  
ATOM    499  O   SER L  67      29.149  35.633  43.919  1.00 42.38           O  
ATOM    500  N   GLY L  68      27.060  35.700  43.072  1.00 40.95           N  
ATOM    501  CA  GLY L  68      27.492  36.433  41.922  1.00 41.56           C  
ATOM    502  C   GLY L  68      28.317  35.573  41.012  1.00 40.81           C  
ATOM    503  O   GLY L  68      27.791  34.736  40.282  1.00 42.00           O  
ATOM    504  N   THR L  69      29.612  35.926  40.911  1.00 38.39           N  
ATOM    505  CA  THR L  69      30.609  35.307  40.075  1.00 37.08           C  
ATOM    506  CB  THR L  69      31.689  36.278  39.708  1.00 38.11           C  
ATOM    507  OG1 THR L  69      31.125  37.406  39.056  1.00 42.01           O  
ATOM    508  CG2 THR L  69      32.679  35.576  38.767  1.00 40.03           C  
ATOM    509  C   THR L  69      31.304  34.081  40.614  1.00 36.98           C  
ATOM    510  O   THR L  69      31.627  33.183  39.837  1.00 40.60           O  
ATOM    511  N   ASP L  70      31.609  34.016  41.931  1.00 37.67           N  
ATOM    512  CA  ASP L  70      32.462  32.947  42.401  1.00 36.68           C  
ATOM    513  CB  ASP L  70      33.693  33.434  43.187  1.00 38.11           C  
ATOM    514  CG  ASP L  70      34.670  34.103  42.237  1.00 43.02           C  
ATOM    515  OD1 ASP L  70      34.397  34.121  41.007  1.00 47.99           O  
ATOM    516  OD2 ASP L  70      35.714  34.603  42.733  1.00 50.30           O1-
ATOM    517  C   ASP L  70      31.732  32.055  43.349  1.00 35.12           C  
ATOM    518  O   ASP L  70      31.056  32.525  44.263  1.00 37.21           O  
ATOM    519  N   PHE L  71      31.879  30.724  43.163  1.00 33.59           N  
ATOM    520  CA  PHE L  71      31.226  29.798  44.042  1.00 32.26           C  
ATOM    521  CB  PHE L  71      30.017  29.098  43.399  1.00 31.49           C  
ATOM    522  CG  PHE L  71      29.047  30.159  43.004  1.00 30.51           C  
ATOM    523  CD1 PHE L  71      29.118  30.730  41.756  1.00 29.63           C  
ATOM    524  CD2 PHE L  71      28.076  30.589  43.876  1.00 29.80           C  
ATOM    525  CE1 PHE L  71      28.233  31.711  41.378  1.00 31.76           C  
ATOM    526  CE2 PHE L  71      27.187  31.569  43.504  1.00 30.33           C  
ATOM    527  CZ  PHE L  71      27.262  32.131  42.253  1.00 31.09           C  
ATOM    528  C   PHE L  71      32.211  28.728  44.398  1.00 31.99           C  
ATOM    529  O   PHE L  71      33.104  28.411  43.615  1.00 33.69           O  
ATOM    530  N   THR L  72      32.068  28.143  45.608  1.00 30.18           N  
ATOM    531  CA  THR L  72      32.989  27.134  46.039  1.00 30.49           C  
ATOM    532  CB  THR L  72      33.986  27.703  47.006  1.00 32.55           C  
ATOM    533  OG1 THR L  72      34.903  26.710  47.428  1.00 32.75           O  
ATOM    534  CG2 THR L  72      33.235  28.295  48.205  1.00 32.73           C  
ATOM    535  C   THR L  72      32.225  26.018  46.699  1.00 32.16           C  
ATOM    536  O   THR L  72      31.203  26.242  47.345  1.00 33.12           O  
ATOM    537  N   LEU L  73      32.706  24.767  46.515  1.00 29.96           N  
ATOM    538  CA  LEU L  73      32.129  23.600  47.123  1.00 30.08           C  
ATOM    539  CB  LEU L  73      31.824  22.485  46.109  1.00 28.93           C  
ATOM    540  CG  LEU L  73      31.262  21.198  46.741  1.00 29.38           C  
ATOM    541  CD1 LEU L  73      29.882  21.437  47.372  1.00 30.02           C  
ATOM    542  CD2 LEU L  73      31.271  20.035  45.736  1.00 31.50           C  
ATOM    543  C   LEU L  73      33.175  23.070  48.047  1.00 30.68           C  
ATOM    544  O   LEU L  73      34.321  22.881  47.641  1.00 34.62           O  
ATOM    545  N   THR L  74      32.820  22.821  49.322  1.00 30.64           N  
ATOM    546  CA  THR L  74      33.827  22.358  50.231  1.00 30.66           C  
ATOM    547  CB  THR L  74      34.102  23.315  51.355  1.00 31.28           C  
ATOM    548  OG1 THR L  74      34.545  24.563  50.845  1.00 31.17           O  
ATOM    549  CG2 THR L  74      35.179  22.704  52.268  1.00 29.42           C  
ATOM    550  C   THR L  74      33.392  21.072  50.854  1.00 31.74           C  
ATOM    551  O   THR L  74      32.222  20.878  51.181  1.00 33.33           O  
ATOM    552  N   ILE L  75      34.357  20.146  51.006  1.00 32.93           N  
ATOM    553  CA  ILE L  75      34.120  18.903  51.672  1.00 32.63           C  
ATOM    554  CB  ILE L  75      34.510  17.710  50.846  1.00 31.23           C  
ATOM    555  CG1 ILE L  75      33.681  17.675  49.550  1.00 31.39           C  
ATOM    556  CG2 ILE L  75      34.346  16.447  51.707  1.00 30.78           C  
ATOM    557  CD1 ILE L  75      34.174  16.647  48.532  1.00 31.20           C  
ATOM    558  C   ILE L  75      35.007  18.964  52.878  1.00 35.01           C  
ATOM    559  O   ILE L  75      36.230  18.994  52.760  1.00 36.31           O  
ATOM    560  N   SER L  76      34.391  18.988  54.075  1.00 34.77           N  
ATOM    561  CA  SER L  76      35.108  19.167  55.307  1.00 34.45           C  
ATOM    562  CB  SER L  76      34.184  19.108  56.535  1.00 34.41           C  
ATOM    563  OG  SER L  76      33.177  20.102  56.438  1.00 39.57           O  
ATOM    564  C   SER L  76      36.091  18.060  55.473  1.00 37.25           C  
ATOM    565  O   SER L  76      37.276  18.301  55.700  1.00 41.23           O  
ATOM    566  N   SER L  77      35.612  16.805  55.385  1.00 36.70           N  
ATOM    567  CA  SER L  77      36.515  15.705  55.533  1.00 37.70           C  
ATOM    568  CB  SER L  77      36.374  15.002  56.894  1.00 37.19           C  
ATOM    569  OG  SER L  77      37.286  13.918  56.994  1.00 43.08           O  
ATOM    570  C   SER L  77      36.163  14.726  54.458  1.00 36.75           C  
ATOM    571  O   SER L  77      35.032  14.251  54.380  1.00 35.83           O  
ATOM    572  N   LEU L  78      37.143  14.391  53.604  1.00 35.18           N  
ATOM    573  CA  LEU L  78      36.918  13.522  52.486  1.00 33.61           C  
ATOM    574  CB  LEU L  78      38.091  13.593  51.488  1.00 34.36           C  
ATOM    575  CG  LEU L  78      37.904  12.840  50.160  1.00 34.68           C  
ATOM    576  CD1 LEU L  78      36.744  13.423  49.339  1.00 36.73           C  
ATOM    577  CD2 LEU L  78      39.221  12.814  49.365  1.00 35.87           C  
ATOM    578  C   LEU L  78      36.760  12.115  52.986  1.00 34.22           C  
ATOM    579  O   LEU L  78      37.552  11.640  53.800  1.00 33.11           O  
ATOM    580  N   GLN L  79      35.715  11.412  52.495  1.00 36.07           N  
ATOM    581  CA  GLN L  79      35.453  10.051  52.880  1.00 35.18           C  
ATOM    582  CB  GLN L  79      34.013   9.822  53.371  1.00 36.48           C  
ATOM    583  CG  GLN L  79      33.636  10.686  54.580  1.00 38.60           C  
ATOM    584  CD  GLN L  79      34.505  10.277  55.761  1.00 43.50           C  
ATOM    585  OE1 GLN L  79      35.246   9.300  55.695  1.00 42.40           O  
ATOM    586  NE2 GLN L  79      34.412  11.044  56.880  1.00 45.46           N  
ATOM    587  C   GLN L  79      35.646   9.229  51.640  1.00 34.79           C  
ATOM    588  O   GLN L  79      35.678   9.766  50.537  1.00 36.17           O  
ATOM    589  N   PRO L  80      35.774   7.940  51.780  1.00 34.75           N  
ATOM    590  CA  PRO L  80      36.050   7.101  50.646  1.00 35.89           C  
ATOM    591  CD  PRO L  80      36.218   7.343  53.029  1.00 34.57           C  
ATOM    592  CB  PRO L  80      36.301   5.710  51.224  1.00 37.18           C  
ATOM    593  CG  PRO L  80      36.853   6.000  52.633  1.00 33.61           C  
ATOM    594  C   PRO L  80      34.984   7.156  49.597  1.00 35.79           C  
ATOM    595  O   PRO L  80      35.294   6.927  48.429  1.00 39.56           O  
ATOM    596  N   GLU L  81      33.731   7.439  49.991  1.00 35.70           N  
ATOM    597  CA  GLU L  81      32.607   7.483  49.097  1.00 35.59           C  
ATOM    598  CB  GLU L  81      31.262   7.665  49.820  1.00 37.43           C  
ATOM    599  CG  GLU L  81      30.970   6.616  50.891  1.00 41.90           C  
ATOM    600  CD  GLU L  81      31.468   7.175  52.216  1.00 45.96           C  
ATOM    601  OE1 GLU L  81      30.854   8.163  52.699  1.00 46.93           O  
ATOM    602  OE2 GLU L  81      32.466   6.631  52.759  1.00 43.93           O1-
ATOM    603  C   GLU L  81      32.719   8.674  48.195  1.00 36.15           C  
ATOM    604  O   GLU L  81      32.187   8.677  47.089  1.00 38.94           O  
ATOM    605  N   ASP L  82      33.381   9.730  48.693  1.00 34.69           N  
ATOM    606  CA  ASP L  82      33.471  11.033  48.097  1.00 34.15           C  
ATOM    607  CB  ASP L  82      34.061  12.071  49.066  1.00 35.05           C  
ATOM    608  CG  ASP L  82      33.034  12.254  50.175  1.00 35.45           C  
ATOM    609  OD1 ASP L  82      31.863  11.840  49.961  1.00 36.01           O  
ATOM    610  OD2 ASP L  82      33.402  12.802  51.248  1.00 38.01           O1-
ATOM    611  C   ASP L  82      34.252  11.086  46.818  1.00 34.60           C  
ATOM    612  O   ASP L  82      34.113  12.056  46.075  1.00 32.74           O  
ATOM    613  N   VAL L  83      35.147  10.123  46.530  1.00 33.48           N  
ATOM    614  CA  VAL L  83      35.872  10.284  45.300  1.00 33.90           C  
ATOM    615  CB  VAL L  83      36.985   9.293  45.110  1.00 33.77           C  
ATOM    616  CG1 VAL L  83      38.029   9.521  46.217  1.00  0.00           C  
ATOM    617  CG2 VAL L  83      36.391   7.877  45.088  1.00  0.00           C  
ATOM    618  C   VAL L  83      34.905  10.148  44.168  1.00 33.72           C  
ATOM    619  O   VAL L  83      34.170   9.167  44.073  1.00 33.75           O  
ATOM    620  N   ALA L  84      34.893  11.155  43.270  1.00 30.99           N  
ATOM    621  CA  ALA L  84      33.987  11.178  42.156  1.00 30.25           C  
ATOM    622  CB  ALA L  84      32.507  11.221  42.567  1.00 29.73           C  
ATOM    623  C   ALA L  84      34.264  12.444  41.409  1.00 30.30           C  
ATOM    624  O   ALA L  84      35.252  13.128  41.677  1.00 31.40           O  
ATOM    625  N   THR L  85      33.412  12.769  40.415  1.00 29.72           N  
ATOM    626  CA  THR L  85      33.569  13.995  39.689  1.00 29.79           C  
ATOM    627  CB  THR L  85      33.506  13.826  38.197  1.00 28.88           C  
ATOM    628  OG1 THR L  85      34.509  12.919  37.764  1.00 32.57           O  
ATOM    629  CG2 THR L  85      33.728  15.197  37.537  1.00 29.19           C  
ATOM    630  C   THR L  85      32.436  14.880  40.113  1.00 30.08           C  
ATOM    631  O   THR L  85      31.331  14.405  40.373  1.00 32.00           O  
ATOM    632  N   TYR L  86      32.693  16.201  40.219  1.00 28.43           N  
ATOM    633  CA  TYR L  86      31.690  17.119  40.677  1.00 27.49           C  
ATOM    634  CB  TYR L  86      32.103  17.866  41.958  1.00 29.13           C  
ATOM    635  CG  TYR L  86      32.211  16.866  43.058  1.00 29.21           C  
ATOM    636  CD1 TYR L  86      33.343  16.095  43.200  1.00 29.23           C  
ATOM    637  CD2 TYR L  86      31.179  16.704  43.952  1.00 28.94           C  
ATOM    638  CE1 TYR L  86      33.441  15.177  44.218  1.00 28.91           C  
ATOM    639  CE2 TYR L  86      31.272  15.787  44.972  1.00 28.53           C  
ATOM    640  CZ  TYR L  86      32.403  15.019  45.105  1.00 28.60           C  
ATOM    641  OH  TYR L  86      32.503  14.076  46.150  1.00 29.11           O  
ATOM    642  C   TYR L  86      31.484  18.155  39.615  1.00 28.36           C  
ATOM    643  O   TYR L  86      32.435  18.572  38.958  1.00 29.82           O  
ATOM    644  N   TYR L  87      30.218  18.583  39.408  1.00 29.11           N  
ATOM    645  CA  TYR L  87      29.943  19.577  38.408  1.00 27.29           C  
ATOM    646  CB  TYR L  87      29.055  19.108  37.238  1.00 27.34           C  
ATOM    647  CG  TYR L  87      29.628  17.919  36.545  1.00 26.72           C  
ATOM    648  CD1 TYR L  87      30.643  18.037  35.625  1.00 27.61           C  
ATOM    649  CD2 TYR L  87      29.137  16.668  36.821  1.00 26.56           C  
ATOM    650  CE1 TYR L  87      31.153  16.928  34.991  1.00 27.48           C  
ATOM    651  CE2 TYR L  87      29.643  15.556  36.190  1.00 27.59           C  
ATOM    652  CZ  TYR L  87      30.654  15.684  35.270  1.00 27.93           C  
ATOM    653  OH  TYR L  87      31.182  14.551  34.616  1.00 29.56           O  
ATOM    654  C   TYR L  87      29.133  20.665  39.047  1.00 27.79           C  
ATOM    655  O   TYR L  87      28.328  20.415  39.942  1.00 29.72           O  
ATOM    656  N   CYS L  88      29.342  21.916  38.592  1.00 28.27           N  
ATOM    657  CA  CYS L  88      28.559  23.029  39.043  1.00 30.88           C  
ATOM    658  CB  CYS L  88      29.404  24.287  39.372  1.00 30.28           C  
ATOM    659  SG  CYS L  88      30.545  24.769  38.032  1.00 37.12           S  
ATOM    660  C   CYS L  88      27.627  23.357  37.915  1.00 32.02           C  
ATOM    661  O   CYS L  88      27.925  23.054  36.759  1.00 31.44           O  
ATOM    662  N   GLN L  89      26.443  23.928  38.218  1.00 31.95           N  
ATOM    663  CA  GLN L  89      25.533  24.281  37.164  1.00 30.01           C  
ATOM    664  CB  GLN L  89      24.399  23.261  36.951  1.00 30.85           C  
ATOM    665  CG  GLN L  89      23.451  23.665  35.820  1.00 28.39           C  
ATOM    666  CD  GLN L  89      22.314  22.658  35.745  1.00 31.94           C  
ATOM    667  OE1 GLN L  89      21.207  22.987  35.324  1.00 31.39           O  
ATOM    668  NE2 GLN L  89      22.588  21.396  36.165  1.00 32.89           N  
ATOM    669  C   GLN L  89      24.870  25.570  37.544  1.00 28.55           C  
ATOM    670  O   GLN L  89      24.611  25.817  38.720  1.00 30.29           O  
ATOM    671  N   ARG L  90      24.577  26.427  36.544  1.00 28.74           N  
ATOM    672  CA  ARG L  90      23.907  27.680  36.769  1.00 27.54           C  
ATOM    673  CB  ARG L  90      24.511  28.834  35.951  1.00 26.63           C  
ATOM    674  CG  ARG L  90      24.487  28.538  34.446  1.00 28.97           C  
ATOM    675  CD  ARG L  90      24.780  29.739  33.543  1.00 26.81           C  
ATOM    676  NE  ARG L  90      23.563  30.600  33.538  1.00  0.00           N  
ATOM    677  CZ  ARG L  90      23.034  31.020  32.350  1.00  0.00           C  
ATOM    678  NH1 ARG L  90      23.641  30.689  31.174  1.00  0.00           N1+
ATOM    679  NH2 ARG L  90      21.895  31.775  32.335  1.00  0.00           N  
ATOM    680  C   ARG L  90      22.501  27.527  36.261  1.00 30.86           C  
ATOM    681  O   ARG L  90      22.304  27.026  35.155  1.00 30.59           O  
ATOM    682  N   TYR L  91      21.492  27.921  37.059  1.00 35.99           N  
ATOM    683  CA  TYR L  91      20.175  27.933  36.503  1.00 37.74           C  
ATOM    684  CB  TYR L  91      19.240  26.904  37.151  1.00 35.20           C  
ATOM    685  CG  TYR L  91      19.411  26.970  38.628  1.00 34.59           C  
ATOM    686  CD1 TYR L  91      19.076  28.094  39.347  1.00 36.10           C  
ATOM    687  CD2 TYR L  91      19.880  25.868  39.307  1.00 35.67           C  
ATOM    688  CE1 TYR L  91      19.231  28.113  40.715  1.00 33.77           C  
ATOM    689  CE2 TYR L  91      20.037  25.884  40.672  1.00 36.00           C  
ATOM    690  CZ  TYR L  91      19.713  27.014  41.380  1.00 35.52           C  
ATOM    691  OH  TYR L  91      19.869  27.044  42.782  1.00 34.82           O  
ATOM    692  C   TYR L  91      19.593  29.303  36.655  1.00 40.19           C  
ATOM    693  O   TYR L  91      18.408  29.453  36.944  1.00 39.56           O  
ATOM    694  N   ASN L  92      20.417  30.346  36.440  1.00 42.36           N  
ATOM    695  CA  ASN L  92      19.924  31.690  36.505  1.00 42.89           C  
ATOM    696  CB  ASN L  92      21.046  32.737  36.399  1.00 49.68           C  
ATOM    697  CG  ASN L  92      20.450  34.115  36.651  1.00 50.74           C  
ATOM    698  OD1 ASN L  92      19.232  34.279  36.724  1.00 49.17           O  
ATOM    699  ND2 ASN L  92      21.332  35.142  36.778  1.00 55.39           N  
ATOM    700  C   ASN L  92      19.019  31.880  35.335  1.00 43.19           C  
ATOM    701  O   ASN L  92      17.915  32.407  35.463  1.00 45.61           O  
ATOM    702  N   ARG L  93      19.476  31.429  34.150  1.00 41.07           N  
ATOM    703  CA  ARG L  93      18.685  31.599  32.971  1.00 42.62           C  
ATOM    704  CB  ARG L  93      18.929  32.953  32.278  1.00 45.89           C  
ATOM    705  CG  ARG L  93      18.087  33.173  31.020  1.00 51.99           C  
ATOM    706  CD  ARG L  93      18.194  34.590  30.455  1.00 56.98           C  
ATOM    707  NE  ARG L  93      17.443  34.612  29.168  1.00 64.42           N  
ATOM    708  CZ  ARG L  93      16.085  34.752  29.176  1.00 67.37           C  
ATOM    709  NH1 ARG L  93      15.417  34.829  30.363  1.00 64.21           N1+
ATOM    710  NH2 ARG L  93      15.396  34.801  27.999  1.00 70.15           N  
ATOM    711  C   ARG L  93      19.037  30.511  32.006  1.00 42.36           C  
ATOM    712  O   ARG L  93      20.070  29.856  32.127  1.00 43.98           O  
ATOM    713  N   ALA L  94      18.147  30.258  31.028  1.00 41.35           N  
ATOM    714  CA  ALA L  94      18.432  29.264  30.036  1.00 43.72           C  
ATOM    715  CB  ALA L  94      17.187  28.781  29.270  1.00 46.56           C  
ATOM    716  C   ALA L  94      19.365  29.879  29.044  1.00 43.18           C  
ATOM    717  O   ALA L  94      19.341  31.090  28.827  1.00 44.95           O  
ATOM    718  N   PRO L  95      20.201  29.085  28.431  1.00 42.38           N  
ATOM    719  CA  PRO L  95      20.247  27.681  28.735  1.00 40.80           C  
ATOM    720  CD  PRO L  95      20.537  29.344  27.040  1.00 41.64           C  
ATOM    721  CB  PRO L  95      20.926  27.005  27.547  1.00 42.72           C  
ATOM    722  CG  PRO L  95      20.655  27.962  26.377  1.00 43.21           C  
ATOM    723  C   PRO L  95      20.996  27.452  30.004  1.00 43.85           C  
ATOM    724  O   PRO L  95      21.826  28.283  30.367  1.00 43.82           O  
ATOM    725  N   TYR L  96      20.726  26.325  30.689  1.00 44.20           N  
ATOM    726  CA  TYR L  96      21.453  26.034  31.883  1.00 44.15           C  
ATOM    727  CB  TYR L  96      20.801  24.969  32.779  1.00 45.39           C  
ATOM    728  CG  TYR L  96      19.472  25.494  33.198  1.00 44.87           C  
ATOM    729  CD1 TYR L  96      19.383  26.618  33.985  1.00 44.77           C  
ATOM    730  CD2 TYR L  96      18.312  24.853  32.827  1.00 46.11           C  
ATOM    731  CE1 TYR L  96      18.161  27.108  34.380  1.00 46.71           C  
ATOM    732  CE2 TYR L  96      17.086  25.337  33.219  1.00 49.24           C  
ATOM    733  CZ  TYR L  96      17.008  26.468  33.996  1.00 49.23           C  
ATOM    734  OH  TYR L  96      15.752  26.966  34.399  1.00 51.93           O  
ATOM    735  C   TYR L  96      22.772  25.509  31.424  1.00 47.12           C  
ATOM    736  O   TYR L  96      22.839  24.701  30.499  1.00 49.37           O  
ATOM    737  N   THR L  97      23.862  25.990  32.046  1.00 30.99           N  
ATOM    738  CA  THR L  97      25.176  25.593  31.631  1.00 30.72           C  
ATOM    739  CB  THR L  97      26.042  26.773  31.304  1.00 30.81           C  
ATOM    740  OG1 THR L  97      25.366  27.655  30.425  1.00 42.48           O  
ATOM    741  CG2 THR L  97      27.277  26.258  30.564  1.00 38.72           C  
ATOM    742  C   THR L  97      25.838  24.876  32.780  1.00 29.45           C  
ATOM    743  O   THR L  97      25.632  25.223  33.942  1.00 31.10           O  
ATOM    744  N   PHE L  98      26.667  23.853  32.468  1.00 30.15           N  
ATOM    745  CA  PHE L  98      27.377  23.073  33.452  1.00 30.20           C  
ATOM    746  CB  PHE L  98      27.370  21.549  33.204  1.00 28.51           C  
ATOM    747  CG  PHE L  98      26.059  20.916  33.514  1.00 28.63           C  
ATOM    748  CD1 PHE L  98      25.037  20.905  32.593  1.00 27.56           C  
ATOM    749  CD2 PHE L  98      25.869  20.295  34.727  1.00 29.42           C  
ATOM    750  CE1 PHE L  98      23.839  20.302  32.891  1.00 28.60           C  
ATOM    751  CE2 PHE L  98      24.673  19.690  35.029  1.00 28.28           C  
ATOM    752  CZ  PHE L  98      23.653  19.695  34.109  1.00 28.03           C  
ATOM    753  C   PHE L  98      28.835  23.404  33.369  1.00 30.72           C  
ATOM    754  O   PHE L  98      29.338  23.838  32.334  1.00 31.25           O  
ATOM    755  N   GLY L  99      29.558  23.195  34.487  1.00 31.86           N  
ATOM    756  CA  GLY L  99      30.978  23.397  34.498  1.00 30.99           C  
ATOM    757  C   GLY L  99      31.588  22.174  33.882  1.00 32.89           C  
ATOM    758  O   GLY L  99      30.917  21.172  33.647  1.00 33.77           O  
ATOM    759  N   GLN L 100      32.907  22.238  33.634  1.00 32.52           N  
ATOM    760  CA  GLN L 100      33.682  21.211  32.995  1.00 33.15           C  
ATOM    761  CB  GLN L 100      35.145  21.641  32.843  1.00 33.18           C  
ATOM    762  CG  GLN L 100      35.319  22.936  32.058  1.00 39.29           C  
ATOM    763  CD  GLN L 100      36.749  23.393  32.280  1.00 42.56           C  
ATOM    764  OE1 GLN L 100      37.415  23.866  31.361  1.00 57.24           O  
ATOM    765  NE2 GLN L 100      37.238  23.255  33.541  1.00 54.53           N  
ATOM    766  C   GLN L 100      33.705  19.980  33.848  1.00 30.46           C  
ATOM    767  O   GLN L 100      33.728  18.862  33.337  1.00 32.41           O  
ATOM    768  N   GLY L 101      33.736  20.154  35.181  1.00 30.87           N  
ATOM    769  CA  GLY L 101      33.790  19.026  36.068  1.00 30.06           C  
ATOM    770  C   GLY L 101      35.155  18.958  36.681  1.00 33.24           C  
ATOM    771  O   GLY L 101      36.147  19.364  36.079  1.00 34.45           O  
ATOM    772  N   THR L 102      35.223  18.454  37.932  1.00 31.66           N  
ATOM    773  CA  THR L 102      36.479  18.300  38.611  1.00 29.65           C  
ATOM    774  CB  THR L 102      36.622  19.207  39.801  1.00 29.30           C  
ATOM    775  OG1 THR L 102      36.489  20.563  39.401  1.00 31.89           O  
ATOM    776  CG2 THR L 102      38.001  18.983  40.443  1.00 29.61           C  
ATOM    777  C   THR L 102      36.528  16.891  39.115  1.00 29.32           C  
ATOM    778  O   THR L 102      35.619  16.441  39.812  1.00 29.72           O  
ATOM    779  N   LYS L 103      37.592  16.134  38.784  1.00 30.49           N  
ATOM    780  CA  LYS L 103      37.589  14.793  39.288  1.00 30.56           C  
ATOM    781  CB  LYS L 103      38.034  13.708  38.290  1.00 31.86           C  
ATOM    782  CG  LYS L 103      39.543  13.576  38.111  1.00 41.48           C  
ATOM    783  CD  LYS L 103      39.928  12.308  37.346  1.00 45.97           C  
ATOM    784  CE  LYS L 103      39.333  11.025  37.933  1.00 49.26           C  
ATOM    785  NZ  LYS L 103      39.649   9.871  37.060  1.00 49.49           N1+
ATOM    786  C   LYS L 103      38.477  14.741  40.487  1.00 33.57           C  
ATOM    787  O   LYS L 103      39.605  15.232  40.475  1.00 36.31           O  
ATOM    788  N   VAL L 104      37.948  14.149  41.575  1.00 31.61           N  
ATOM    789  CA  VAL L 104      38.677  14.032  42.804  1.00 30.38           C  
ATOM    790  CB  VAL L 104      37.817  14.293  44.009  1.00 30.51           C  
ATOM    791  CG1 VAL L 104      38.640  14.043  45.283  1.00 30.33           C  
ATOM    792  CG2 VAL L 104      37.257  15.722  43.903  1.00 29.81           C  
ATOM    793  C   VAL L 104      39.168  12.618  42.884  1.00 32.32           C  
ATOM    794  O   VAL L 104      38.379  11.676  42.907  1.00 32.30           O  
ATOM    795  N   GLU L 105      40.504  12.448  42.953  1.00 34.61           N  
ATOM    796  CA  GLU L 105      41.114  11.147  42.930  1.00 34.14           C  
ATOM    797  CB  GLU L 105      42.196  11.032  41.848  1.00 38.30           C  
ATOM    798  CG  GLU L 105      42.869   9.665  41.777  1.00 45.24           C  
ATOM    799  CD  GLU L 105      44.058   9.788  40.838  1.00 58.82           C  
ATOM    800  OE1 GLU L 105      45.101  10.346  41.275  1.00 59.94           O  
ATOM    801  OE2 GLU L 105      43.941   9.328  39.673  1.00 64.78           O1-
ATOM    802  C   GLU L 105      41.798  10.888  44.239  1.00 33.31           C  
ATOM    803  O   GLU L 105      42.077  11.804  45.012  1.00 34.84           O  
ATOM    804  N   ILE L 106      42.087   9.595  44.508  1.00 32.28           N  
ATOM    805  CA  ILE L 106      42.717   9.164  45.727  1.00 33.90           C  
ATOM    806  CB  ILE L 106      42.525   7.695  45.990  1.00 33.45           C  
ATOM    807  CG1 ILE L 106      41.038   7.335  46.149  1.00 34.87           C  
ATOM    808  CG2 ILE L 106      43.383   7.321  47.209  1.00 33.96           C  
ATOM    809  CD1 ILE L 106      40.366   7.970  47.367  1.00 37.67           C  
ATOM    810  C   ILE L 106      44.194   9.361  45.587  1.00 33.41           C  
ATOM    811  O   ILE L 106      44.815   8.844  44.659  1.00 35.74           O  
ATOM    812  N   LYS L 107      44.803  10.113  46.524  1.00 37.48           N  
ATOM    813  CA  LYS L 107      46.218  10.328  46.456  1.00 36.37           C  
ATOM    814  CB  LYS L 107      46.715  11.465  47.364  1.00 38.85           C  
ATOM    815  CG  LYS L 107      48.228  11.675  47.279  1.00 42.75           C  
ATOM    816  CD  LYS L 107      48.697  12.998  47.879  1.00 47.55           C  
ATOM    817  CE  LYS L 107      50.212  13.065  48.077  1.00 52.68           C  
ATOM    818  NZ  LYS L 107      50.901  12.752  46.805  1.00 53.99           N1+
ATOM    819  C   LYS L 107      46.898   9.045  46.920  1.00 35.51           C  
ATOM    820  O   LYS L 107      46.725   8.677  48.112  1.00 35.75           O  
ATOM    821  OXT LYS L 107      47.608   8.422  46.086  1.00  0.00           O1-
TER     822      LYS L 107 
ATOM    823  N   GLU H 108       9.072   5.174  45.820  1.00 59.67           N1+
ATOM    824  CA  GLU H 108      10.010   6.309  45.673  1.00 59.40           C  
ATOM    825  CB  GLU H 108      11.467   5.832  45.752  1.00 63.32           C  
ATOM    826  CG  GLU H 108      11.852   5.241  47.103  1.00 69.18           C  
ATOM    827  CD  GLU H 108      13.312   4.830  47.014  1.00 71.79           C  
ATOM    828  OE1 GLU H 108      13.990   5.286  46.054  1.00 71.68           O  
ATOM    829  OE2 GLU H 108      13.776   4.069  47.904  1.00 57.28           O1-
ATOM    830  C   GLU H 108       9.832   6.943  44.340  1.00 56.35           C  
ATOM    831  O   GLU H 108       9.150   6.405  43.469  1.00 56.21           O  
ATOM    832  N   VAL H 109      10.444   8.123  44.152  1.00 52.27           N  
ATOM    833  CA  VAL H 109      10.308   8.760  42.883  1.00 48.94           C  
ATOM    834  CB  VAL H 109      10.672  10.215  42.917  1.00 46.02           C  
ATOM    835  CG1 VAL H 109      10.641  10.766  41.483  1.00 46.34           C  
ATOM    836  CG2 VAL H 109       9.712  10.933  43.881  1.00 46.27           C  
ATOM    837  C   VAL H 109      11.239   8.067  41.948  1.00 48.90           C  
ATOM    838  O   VAL H 109      12.413   7.880  42.261  1.00 48.53           O  
ATOM    839  N   GLN H 110      10.731   7.645  40.771  1.00 46.67           N  
ATOM    840  CA  GLN H 110      11.589   6.996  39.823  1.00 43.42           C  
ATOM    841  CB  GLN H 110      11.368   5.484  39.654  1.00 46.02           C  
ATOM    842  CG  GLN H 110      11.955   4.618  40.763  1.00 52.95           C  
ATOM    843  CD  GLN H 110      11.783   3.173  40.326  1.00 56.28           C  
ATOM    844  OE1 GLN H 110      12.291   2.252  40.962  1.00 59.17           O  
ATOM    845  NE2 GLN H 110      11.054   2.963  39.197  1.00 57.59           N  
ATOM    846  C   GLN H 110      11.356   7.575  38.469  1.00 39.94           C  
ATOM    847  O   GLN H 110      10.242   7.953  38.110  1.00 41.94           O  
ATOM    848  N   LEU H 111      12.451   7.672  37.694  1.00 38.88           N  
ATOM    849  CA  LEU H 111      12.395   8.114  36.334  1.00 36.97           C  
ATOM    850  CB  LEU H 111      13.160   9.423  36.077  1.00 37.20           C  
ATOM    851  CG  LEU H 111      12.559  10.650  36.788  1.00 36.54           C  
ATOM    852  CD1 LEU H 111      13.376  11.916  36.491  1.00 34.42           C  
ATOM    853  CD2 LEU H 111      11.069  10.814  36.451  1.00 37.62           C  
ATOM    854  C   LEU H 111      13.084   7.047  35.544  1.00 36.51           C  
ATOM    855  O   LEU H 111      14.223   6.690  35.840  1.00 37.03           O  
ATOM    856  N   VAL H 112      12.400   6.498  34.521  1.00 38.07           N  
ATOM    857  CA  VAL H 112      13.018   5.469  33.736  1.00 35.93           C  
ATOM    858  CB  VAL H 112      12.268   4.170  33.808  1.00 35.88           C  
ATOM    859  CG1 VAL H 112      12.946   3.145  32.887  1.00 36.16           C  
ATOM    860  CG2 VAL H 112      12.190   3.736  35.281  1.00 36.51           C  
ATOM    861  C   VAL H 112      13.010   5.915  32.306  1.00 36.34           C  
ATOM    862  O   VAL H 112      11.954   6.218  31.751  1.00 40.36           O  
ATOM    863  N   GLU H 113      14.197   5.952  31.662  1.00 36.42           N  
ATOM    864  CA  GLU H 113      14.262   6.391  30.295  1.00 37.44           C  
ATOM    865  CB  GLU H 113      15.454   7.315  29.965  1.00 37.95           C  
ATOM    866  CG  GLU H 113      15.427   8.690  30.638  1.00 36.76           C  
ATOM    867  CD  GLU H 113      16.312   8.657  31.879  1.00 38.13           C  
ATOM    868  OE1 GLU H 113      17.544   8.872  31.732  1.00 39.45           O  
ATOM    869  OE2 GLU H 113      15.776   8.418  32.991  1.00 36.87           O1-
ATOM    870  C   GLU H 113      14.401   5.189  29.413  1.00 36.38           C  
ATOM    871  O   GLU H 113      14.896   4.148  29.840  1.00 39.66           O  
ATOM    872  N   SER H 114      13.934   5.306  28.149  1.00 37.36           N  
ATOM    873  CA  SER H 114      14.033   4.220  27.213  1.00 35.97           C  
ATOM    874  CB  SER H 114      12.886   3.201  27.338  1.00 38.05           C  
ATOM    875  OG  SER H 114      11.647   3.823  27.030  1.00 44.93           O  
ATOM    876  C   SER H 114      13.974   4.792  25.826  1.00 35.64           C  
ATOM    877  O   SER H 114      13.735   5.985  25.645  1.00 36.00           O  
ATOM    878  N   GLY H 115      14.198   3.936  24.804  1.00 35.22           N  
ATOM    879  CA  GLY H 115      14.120   4.372  23.435  1.00 37.77           C  
ATOM    880  C   GLY H 115      15.488   4.553  22.846  1.00 40.05           C  
ATOM    881  O   GLY H 115      15.618   4.855  21.661  1.00 44.74           O  
ATOM    882  N   GLY H 116      16.556   4.364  23.643  1.00 40.47           N  
ATOM    883  CA  GLY H 116      17.877   4.548  23.107  1.00 38.54           C  
ATOM    884  C   GLY H 116      18.198   3.381  22.231  1.00 39.62           C  
ATOM    885  O   GLY H 116      17.541   2.343  22.286  1.00 41.07           O  
ATOM    886  N   GLY H 117      19.240   3.527  21.388  1.00 39.23           N  
ATOM    887  CA  GLY H 117      19.606   2.450  20.517  1.00 40.35           C  
ATOM    888  C   GLY H 117      20.590   2.965  19.516  1.00 40.60           C  
ATOM    889  O   GLY H 117      21.043   4.106  19.596  1.00 39.86           O  
ATOM    890  N   LEU H 118      20.940   2.113  18.532  1.00 38.30           N  
ATOM    891  CA  LEU H 118      21.898   2.478  17.530  1.00 35.85           C  
ATOM    892  CB  LEU H 118      22.765   1.276  17.101  1.00 34.55           C  
ATOM    893  CG  LEU H 118      23.976   1.612  16.209  1.00 41.39           C  
ATOM    894  CD1 LEU H 118      23.551   2.176  14.846  1.00 41.74           C  
ATOM    895  CD2 LEU H 118      24.979   2.507  16.955  1.00 41.56           C  
ATOM    896  C   LEU H 118      21.125   2.971  16.342  1.00 36.69           C  
ATOM    897  O   LEU H 118      20.133   2.362  15.942  1.00 39.11           O  
ATOM    898  N   VAL H 119      21.539   4.121  15.768  1.00 34.29           N  
ATOM    899  CA  VAL H 119      20.841   4.651  14.629  1.00 35.21           C  
ATOM    900  CB  VAL H 119      19.820   5.687  14.995  1.00 36.09           C  
ATOM    901  CG1 VAL H 119      20.545   6.899  15.603  1.00 36.94           C  
ATOM    902  CG2 VAL H 119      18.982   6.012  13.748  1.00 35.35           C  
ATOM    903  C   VAL H 119      21.838   5.290  13.705  1.00 37.42           C  
ATOM    904  O   VAL H 119      22.909   5.722  14.130  1.00 39.09           O  
ATOM    905  N   GLN H 120      21.511   5.355  12.395  1.00 36.22           N  
ATOM    906  CA  GLN H 120      22.409   5.947  11.440  1.00 36.06           C  
ATOM    907  CB  GLN H 120      22.194   5.542   9.968  1.00 38.37           C  
ATOM    908  CG  GLN H 120      22.646   4.122   9.613  1.00 42.51           C  
ATOM    909  CD  GLN H 120      21.427   3.217   9.529  1.00 43.81           C  
ATOM    910  OE1 GLN H 120      20.324   3.594   9.918  1.00 46.37           O  
ATOM    911  NE2 GLN H 120      21.627   1.986   8.989  1.00 47.38           N  
ATOM    912  C   GLN H 120      22.256   7.428  11.497  1.00 34.51           C  
ATOM    913  O   GLN H 120      21.273   7.964  12.005  1.00 36.15           O  
ATOM    914  N   PRO H 121      23.243   8.101  10.979  1.00 36.50           N  
ATOM    915  CA  PRO H 121      23.203   9.531  10.976  1.00 36.19           C  
ATOM    916  CD  PRO H 121      24.602   7.587  10.998  1.00 38.46           C  
ATOM    917  CB  PRO H 121      24.598   9.981  10.551  1.00 34.77           C  
ATOM    918  CG  PRO H 121      25.509   8.831  11.028  1.00 35.01           C  
ATOM    919  C   PRO H 121      22.104   9.998  10.081  1.00 37.39           C  
ATOM    920  O   PRO H 121      21.844   9.350   9.068  1.00 40.00           O  
ATOM    921  N   GLY H 122      21.425  11.099  10.453  1.00 39.20           N  
ATOM    922  CA  GLY H 122      20.397  11.663   9.627  1.00 36.74           C  
ATOM    923  C   GLY H 122      19.073  11.069   9.996  1.00 36.88           C  
ATOM    924  O   GLY H 122      18.028  11.607   9.633  1.00 37.39           O  
ATOM    925  N   ARG H 123      19.073   9.946  10.738  1.00 36.58           N  
ATOM    926  CA  ARG H 123      17.830   9.314  11.077  1.00 37.82           C  
ATOM    927  CB  ARG H 123      17.894   7.779  11.160  1.00 28.52           C  
ATOM    928  CG  ARG H 123      18.061   7.167   9.764  1.00 29.76           C  
ATOM    929  CD  ARG H 123      17.796   5.666   9.664  1.00 30.98           C  
ATOM    930  NE  ARG H 123      17.916   5.308   8.221  1.00 39.75           N  
ATOM    931  CZ  ARG H 123      17.453   4.109   7.765  1.00 40.78           C  
ATOM    932  NH1 ARG H 123      16.898   3.211   8.633  1.00 41.72           N1+
ATOM    933  NH2 ARG H 123      17.541   3.806   6.438  1.00 39.68           N  
ATOM    934  C   ARG H 123      17.295   9.901  12.343  1.00 37.83           C  
ATOM    935  O   ARG H 123      17.848  10.864  12.874  1.00 39.48           O  
ATOM    936  N   SER H 124      16.146   9.380  12.826  1.00 38.79           N  
ATOM    937  CA  SER H 124      15.549   9.955  13.998  1.00 39.13           C  
ATOM    938  CB  SER H 124      14.271  10.745  13.676  1.00 41.05           C  
ATOM    939  OG  SER H 124      13.357   9.922  12.965  1.00 47.01           O  
ATOM    940  C   SER H 124      15.212   8.900  15.014  1.00 39.37           C  
ATOM    941  O   SER H 124      15.051   7.724  14.692  1.00 38.88           O  
ATOM    942  N   LEU H 125      15.157   9.316  16.301  1.00 38.35           N  
ATOM    943  CA  LEU H 125      14.779   8.471  17.403  1.00 37.06           C  
ATOM    944  CB  LEU H 125      15.928   7.980  18.301  1.00 37.23           C  
ATOM    945  CG  LEU H 125      16.712   6.782  17.749  1.00 39.39           C  
ATOM    946  CD1 LEU H 125      17.409   7.125  16.429  1.00 40.61           C  
ATOM    947  CD2 LEU H 125      17.671   6.219  18.809  1.00 39.11           C  
ATOM    948  C   LEU H 125      13.888   9.259  18.310  1.00 36.80           C  
ATOM    949  O   LEU H 125      13.900  10.488  18.314  1.00 38.16           O  
ATOM    950  N   ARG H 126      13.066   8.549  19.104  1.00 35.11           N  
ATOM    951  CA  ARG H 126      12.213   9.214  20.042  1.00 37.40           C  
ATOM    952  CB  ARG H 126      10.726   8.962  19.762  1.00 39.21           C  
ATOM    953  CG  ARG H 126       9.783   9.815  20.605  1.00 41.83           C  
ATOM    954  CD  ARG H 126       8.342   9.315  20.569  1.00 43.93           C  
ATOM    955  NE  ARG H 126       7.492  10.386  21.148  1.00 45.17           N  
ATOM    956  CZ  ARG H 126       6.214  10.103  21.534  1.00 45.36           C  
ATOM    957  NH1 ARG H 126       5.766   8.814  21.511  1.00 46.96           N1+
ATOM    958  NH2 ARG H 126       5.385  11.112  21.931  1.00 41.87           N  
ATOM    959  C   ARG H 126      12.512   8.599  21.375  1.00 37.44           C  
ATOM    960  O   ARG H 126      12.505   7.378  21.507  1.00 35.21           O  
ATOM    961  N   LEU H 127      12.775   9.433  22.401  1.00 36.56           N  
ATOM    962  CA  LEU H 127      13.116   8.930  23.706  1.00 36.32           C  
ATOM    963  CB  LEU H 127      14.259   9.708  24.374  1.00 36.23           C  
ATOM    964  CG  LEU H 127      15.609   9.579  23.651  1.00 34.04           C  
ATOM    965  CD1 LEU H 127      16.703  10.375  24.371  1.00 35.69           C  
ATOM    966  CD2 LEU H 127      16.005   8.109  23.469  1.00 35.63           C  
ATOM    967  C   LEU H 127      11.935   9.094  24.608  1.00 36.66           C  
ATOM    968  O   LEU H 127      11.135  10.012  24.437  1.00 38.92           O  
ATOM    969  N   SER H 128      11.805   8.188  25.603  1.00 35.69           N  
ATOM    970  CA  SER H 128      10.712   8.254  26.533  1.00 35.75           C  
ATOM    971  CB  SER H 128       9.752   7.054  26.439  1.00 35.77           C  
ATOM    972  OG  SER H 128       9.135   7.014  25.162  1.00 42.32           O  
ATOM    973  C   SER H 128      11.272   8.247  27.924  1.00 37.06           C  
ATOM    974  O   SER H 128      12.315   7.651  28.190  1.00 38.64           O  
ATOM    975  N   CYS H 129      10.582   8.942  28.851  1.00 34.72           N  
ATOM    976  CA  CYS H 129      10.976   9.020  30.230  1.00 35.12           C  
ATOM    977  CB  CYS H 129      11.571  10.409  30.560  1.00 38.43           C  
ATOM    978  SG  CYS H 129      11.798  10.748  32.332  1.00 37.05           S  
ATOM    979  C   CYS H 129       9.725   8.843  31.040  1.00 35.04           C  
ATOM    980  O   CYS H 129       8.875   9.729  31.072  1.00 36.79           O  
ATOM    981  N   ALA H 130       9.586   7.696  31.739  1.00 33.80           N  
ATOM    982  CA  ALA H 130       8.386   7.447  32.493  1.00 33.84           C  
ATOM    983  CB  ALA H 130       7.970   5.966  32.511  1.00 33.14           C  
ATOM    984  C   ALA H 130       8.633   7.862  33.909  1.00 36.99           C  
ATOM    985  O   ALA H 130       9.638   7.501  34.516  1.00 36.55           O  
ATOM    986  N   ALA H 131       7.695   8.635  34.484  1.00 37.44           N  
ATOM    987  CA  ALA H 131       7.898   9.120  35.816  1.00 37.16           C  
ATOM    988  CB  ALA H 131       7.752  10.646  35.938  1.00 35.89           C  
ATOM    989  C   ALA H 131       6.878   8.510  36.714  1.00 37.22           C  
ATOM    990  O   ALA H 131       5.754   8.225  36.305  1.00 40.00           O  
ATOM    991  N   SER H 132       7.273   8.258  37.976  1.00 36.99           N  
ATOM    992  CA  SER H 132       6.347   7.714  38.920  1.00 38.17           C  
ATOM    993  CB  SER H 132       6.300   6.177  38.907  1.00 35.78           C  
ATOM    994  OG  SER H 132       7.568   5.645  39.255  1.00 40.80           O  
ATOM    995  C   SER H 132       6.787   8.137  40.282  1.00 40.96           C  
ATOM    996  O   SER H 132       7.953   8.463  40.497  1.00 42.78           O  
ATOM    997  N   GLY H 133       5.838   8.086  41.244  1.00 21.05           N  
ATOM    998  CA  GLY H 133       6.113   8.347  42.626  1.00 20.72           C  
ATOM    999  C   GLY H 133       5.730   9.746  42.997  1.00 21.13           C  
ATOM   1000  O   GLY H 133       5.680  10.062  44.184  1.00 22.04           O  
ATOM   1001  N   PHE H 134       5.463  10.622  42.012  1.00 20.64           N  
ATOM   1002  CA  PHE H 134       5.087  11.959  42.359  1.00 21.02           C  
ATOM   1003  CB  PHE H 134       6.229  13.002  42.385  1.00 20.31           C  
ATOM   1004  CG  PHE H 134       7.013  13.011  41.103  1.00 20.21           C  
ATOM   1005  CD1 PHE H 134       6.425  13.253  39.884  1.00 20.16           C  
ATOM   1006  CD2 PHE H 134       8.358  12.746  41.113  1.00 20.59           C  
ATOM   1007  CE1 PHE H 134       7.147  13.256  38.714  1.00 18.92           C  
ATOM   1008  CE2 PHE H 134       9.087  12.749  39.949  1.00 20.00           C  
ATOM   1009  CZ  PHE H 134       8.491  13.008  38.742  1.00 19.12           C  
ATOM   1010  C   PHE H 134       4.044  12.464  41.418  1.00 21.30           C  
ATOM   1011  O   PHE H 134       3.653  11.789  40.467  1.00 21.75           O  
ATOM   1012  N   THR H 135       3.554  13.695  41.685  1.00 20.76           N  
ATOM   1013  CA  THR H 135       2.588  14.271  40.807  1.00 20.89           C  
ATOM   1014  CB  THR H 135       1.685  15.268  41.471  1.00 20.55           C  
ATOM   1015  OG1 THR H 135       1.021  14.665  42.572  1.00 21.35           O  
ATOM   1016  CG2 THR H 135       0.635  15.706  40.439  1.00 19.37           C  
ATOM   1017  C   THR H 135       3.383  14.953  39.738  1.00 20.71           C  
ATOM   1018  O   THR H 135       3.898  16.057  39.908  1.00 20.83           O  
ATOM   1019  N   PHE H 136       3.450  14.284  38.578  1.00 20.99           N  
ATOM   1020  CA  PHE H 136       4.244  14.631  37.436  1.00 20.74           C  
ATOM   1021  CB  PHE H 136       4.107  13.569  36.330  1.00 20.58           C  
ATOM   1022  CG  PHE H 136       4.966  13.938  35.169  1.00 20.79           C  
ATOM   1023  CD1 PHE H 136       6.333  13.911  35.277  1.00 20.73           C  
ATOM   1024  CD2 PHE H 136       4.417  14.267  33.956  1.00 21.48           C  
ATOM   1025  CE1 PHE H 136       7.139  14.236  34.214  1.00 20.36           C  
ATOM   1026  CE2 PHE H 136       5.214  14.594  32.884  1.00 19.49           C  
ATOM   1027  CZ  PHE H 136       6.580  14.582  33.011  1.00 19.68           C  
ATOM   1028  C   PHE H 136       3.830  15.973  36.898  1.00 20.77           C  
ATOM   1029  O   PHE H 136       4.674  16.772  36.493  1.00 20.12           O  
ATOM   1030  N   ASP H 137       2.520  16.271  36.920  1.00 20.06           N  
ATOM   1031  CA  ASP H 137       1.986  17.477  36.346  1.00 20.47           C  
ATOM   1032  CB  ASP H 137       0.470  17.623  36.556  1.00 21.73           C  
ATOM   1033  CG  ASP H 137      -0.220  16.508  35.791  1.00 23.81           C  
ATOM   1034  OD1 ASP H 137       0.497  15.744  35.093  1.00 23.81           O  
ATOM   1035  OD2 ASP H 137      -1.471  16.409  35.889  1.00 34.12           O1-
ATOM   1036  C   ASP H 137       2.587  18.676  37.007  1.00 20.77           C  
ATOM   1037  O   ASP H 137       2.630  19.743  36.402  1.00 19.82           O  
ATOM   1038  N   ASP H 138       2.998  18.556  38.283  1.00 19.95           N  
ATOM   1039  CA  ASP H 138       3.499  19.659  39.063  1.00 20.24           C  
ATOM   1040  CB  ASP H 138       3.684  19.338  40.559  1.00 21.22           C  
ATOM   1041  CG  ASP H 138       2.323  19.159  41.208  1.00 21.91           C  
ATOM   1042  OD1 ASP H 138       1.553  18.280  40.739  1.00 22.41           O  
ATOM   1043  OD2 ASP H 138       2.027  19.911  42.173  1.00 23.89           O1-
ATOM   1044  C   ASP H 138       4.835  20.167  38.608  1.00 19.88           C  
ATOM   1045  O   ASP H 138       5.124  21.341  38.838  1.00 18.20           O  
ATOM   1046  N   TYR H 139       5.698  19.330  37.989  1.00 19.14           N  
ATOM   1047  CA  TYR H 139       7.046  19.798  37.793  1.00 17.94           C  
ATOM   1048  CB  TYR H 139       8.099  18.871  38.430  1.00 17.96           C  
ATOM   1049  CG  TYR H 139       7.850  18.740  39.898  1.00 17.24           C  
ATOM   1050  CD1 TYR H 139       8.326  19.676  40.789  1.00 16.21           C  
ATOM   1051  CD2 TYR H 139       7.138  17.670  40.382  1.00 16.27           C  
ATOM   1052  CE1 TYR H 139       8.091  19.528  42.137  1.00 17.07           C  
ATOM   1053  CE2 TYR H 139       6.900  17.516  41.726  1.00 18.11           C  
ATOM   1054  CZ  TYR H 139       7.381  18.450  42.609  1.00 17.98           C  
ATOM   1055  OH  TYR H 139       7.145  18.304  43.992  1.00 20.59           O  
ATOM   1056  C   TYR H 139       7.438  19.856  36.344  1.00 17.29           C  
ATOM   1057  O   TYR H 139       6.880  19.191  35.474  1.00 17.45           O  
ATOM   1058  N   ALA H 140       8.426  20.726  36.070  1.00 34.64           N  
ATOM   1059  CA  ALA H 140       9.056  20.859  34.788  1.00 34.71           C  
ATOM   1060  CB  ALA H 140       9.802  22.194  34.609  1.00 38.74           C  
ATOM   1061  C   ALA H 140      10.063  19.754  34.678  1.00 35.33           C  
ATOM   1062  O   ALA H 140      10.622  19.312  35.679  1.00 36.00           O  
ATOM   1063  N   MET H 141      10.331  19.282  33.444  1.00 35.80           N  
ATOM   1064  CA  MET H 141      11.258  18.199  33.271  1.00 33.33           C  
ATOM   1065  CB  MET H 141      10.622  16.970  32.604  1.00 34.07           C  
ATOM   1066  CG  MET H 141       9.488  16.367  33.435  1.00 33.08           C  
ATOM   1067  SD  MET H 141       9.996  15.715  35.054  1.00 42.53           S  
ATOM   1068  CE  MET H 141      10.708  14.184  34.387  1.00 33.49           C  
ATOM   1069  C   MET H 141      12.369  18.671  32.380  1.00 34.13           C  
ATOM   1070  O   MET H 141      12.205  19.635  31.631  1.00 32.56           O  
ATOM   1071  N   HIS H 142      13.544  18.003  32.462  1.00 31.67           N  
ATOM   1072  CA  HIS H 142      14.694  18.391  31.689  1.00 31.14           C  
ATOM   1073  ND1 HIS H 142      15.692  21.602  32.438  1.00 31.33           N  
ATOM   1074  CG  HIS H 142      15.457  20.413  33.091  1.00 30.15           C  
ATOM   1075  CB  HIS H 142      15.801  19.064  32.528  1.00 30.61           C  
ATOM   1076  NE2 HIS H 142      14.791  22.128  34.400  1.00 31.29           N  
ATOM   1077  CD2 HIS H 142      14.906  20.754  34.289  1.00 32.20           C  
ATOM   1078  CE1 HIS H 142      15.275  22.594  33.266  1.00 32.67           C  
ATOM   1079  C   HIS H 142      15.344  17.167  31.109  1.00 31.43           C  
ATOM   1080  O   HIS H 142      15.162  16.052  31.594  1.00 30.20           O  
ATOM   1081  N   TRP H 143      16.115  17.362  30.018  1.00 29.23           N  
ATOM   1082  CA  TRP H 143      16.883  16.309  29.413  1.00 29.06           C  
ATOM   1083  CB  TRP H 143      16.537  16.059  27.932  1.00 29.43           C  
ATOM   1084  CG  TRP H 143      15.169  15.475  27.671  1.00 30.13           C  
ATOM   1085  CD2 TRP H 143      14.880  14.071  27.724  1.00 30.65           C  
ATOM   1086  CD1 TRP H 143      14.003  16.101  27.340  1.00 30.85           C  
ATOM   1087  NE1 TRP H 143      13.002  15.171  27.179  1.00 32.21           N  
ATOM   1088  CE2 TRP H 143      13.530  13.915  27.413  1.00 30.07           C  
ATOM   1089  CE3 TRP H 143      15.678  12.998  28.008  1.00 28.92           C  
ATOM   1090  CZ2 TRP H 143      12.955  12.677  27.380  1.00 29.50           C  
ATOM   1091  CZ3 TRP H 143      15.094  11.751  27.977  1.00 29.76           C  
ATOM   1092  CH2 TRP H 143      13.759  11.595  27.668  1.00 29.69           C  
ATOM   1093  C   TRP H 143      18.303  16.792  29.425  1.00 28.90           C  
ATOM   1094  O   TRP H 143      18.584  17.918  29.018  1.00 27.08           O  
ATOM   1095  N   VAL H 144      19.236  15.950  29.914  1.00 29.36           N  
ATOM   1096  CA  VAL H 144      20.633  16.288  29.943  1.00 29.51           C  
ATOM   1097  CB  VAL H 144      21.173  16.459  31.331  1.00 29.43           C  
ATOM   1098  CG1 VAL H 144      22.681  16.740  31.245  1.00 27.43           C  
ATOM   1099  CG2 VAL H 144      20.370  17.564  32.037  1.00 28.44           C  
ATOM   1100  C   VAL H 144      21.341  15.112  29.341  1.00 29.46           C  
ATOM   1101  O   VAL H 144      20.906  13.975  29.516  1.00 30.64           O  
ATOM   1102  N   ARG H 145      22.450  15.342  28.605  1.00 30.72           N  
ATOM   1103  CA  ARG H 145      23.118  14.220  27.996  1.00 31.72           C  
ATOM   1104  CB  ARG H 145      22.958  14.150  26.465  1.00 29.95           C  
ATOM   1105  CG  ARG H 145      23.509  15.365  25.715  1.00 29.77           C  
ATOM   1106  CD  ARG H 145      23.336  15.266  24.198  1.00 30.41           C  
ATOM   1107  NE  ARG H 145      23.798  16.550  23.600  1.00 31.16           N  
ATOM   1108  CZ  ARG H 145      23.592  16.790  22.272  1.00 32.88           C  
ATOM   1109  NH1 ARG H 145      22.963  15.856  21.499  1.00 31.89           N1+
ATOM   1110  NH2 ARG H 145      24.013  17.965  21.720  1.00 32.32           N  
ATOM   1111  C   ARG H 145      24.581  14.280  28.300  1.00 32.16           C  
ATOM   1112  O   ARG H 145      25.107  15.319  28.697  1.00 32.53           O  
ATOM   1113  N   GLN H 146      25.274  13.128  28.154  1.00 31.75           N  
ATOM   1114  CA  GLN H 146      26.682  13.075  28.428  1.00 30.91           C  
ATOM   1115  CB  GLN H 146      26.986  12.417  29.787  1.00 29.06           C  
ATOM   1116  CG  GLN H 146      28.456  12.460  30.206  1.00 29.55           C  
ATOM   1117  CD  GLN H 146      28.567  11.775  31.562  1.00 30.28           C  
ATOM   1118  OE1 GLN H 146      27.870  10.801  31.840  1.00 35.73           O  
ATOM   1119  NE2 GLN H 146      29.454  12.307  32.444  1.00 31.29           N  
ATOM   1120  C   GLN H 146      27.343  12.242  27.369  1.00 30.55           C  
ATOM   1121  O   GLN H 146      27.081  11.047  27.247  1.00 29.18           O  
ATOM   1122  N   ALA H 147      28.251  12.864  26.588  1.00 32.84           N  
ATOM   1123  CA  ALA H 147      28.962  12.177  25.546  1.00 35.82           C  
ATOM   1124  CB  ALA H 147      29.709  13.121  24.592  1.00 35.92           C  
ATOM   1125  C   ALA H 147      29.975  11.297  26.199  1.00 39.05           C  
ATOM   1126  O   ALA H 147      30.346  11.502  27.352  1.00 40.09           O  
ATOM   1127  N   PRO H 148      30.439  10.307  25.492  1.00 42.03           N  
ATOM   1128  CA  PRO H 148      31.368   9.402  26.096  1.00 42.86           C  
ATOM   1129  CD  PRO H 148      29.677   9.684  24.422  1.00 42.55           C  
ATOM   1130  CB  PRO H 148      31.548   8.269  25.088  1.00 42.37           C  
ATOM   1131  CG  PRO H 148      30.196   8.237  24.344  1.00 42.81           C  
ATOM   1132  C   PRO H 148      32.624  10.093  26.516  1.00 44.30           C  
ATOM   1133  O   PRO H 148      33.254  10.754  25.691  1.00 45.25           O  
ATOM   1134  N   GLY H 149      32.997   9.939  27.800  1.00 44.76           N  
ATOM   1135  CA  GLY H 149      34.212  10.491  28.324  1.00 43.76           C  
ATOM   1136  C   GLY H 149      34.117  11.981  28.390  1.00 42.00           C  
ATOM   1137  O   GLY H 149      35.142  12.662  28.403  1.00 41.21           O  
ATOM   1138  N   LYS H 150      32.892  12.540  28.441  1.00 40.84           N  
ATOM   1139  CA  LYS H 150      32.800  13.972  28.481  1.00 38.39           C  
ATOM   1140  CB  LYS H 150      32.241  14.600  27.195  1.00 39.63           C  
ATOM   1141  CG  LYS H 150      33.238  14.574  26.037  1.00 41.47           C  
ATOM   1142  CD  LYS H 150      32.633  14.996  24.699  1.00 48.24           C  
ATOM   1143  CE  LYS H 150      33.680  15.210  23.607  1.00 52.21           C  
ATOM   1144  NZ  LYS H 150      34.556  16.348  23.965  1.00 55.53           N1+
ATOM   1145  C   LYS H 150      31.917  14.389  29.613  1.00 35.35           C  
ATOM   1146  O   LYS H 150      31.427  13.565  30.383  1.00 36.59           O  
ATOM   1147  N   GLY H 151      31.716  15.718  29.740  1.00 34.12           N  
ATOM   1148  CA  GLY H 151      30.947  16.286  30.811  1.00 33.90           C  
ATOM   1149  C   GLY H 151      29.493  16.294  30.457  1.00 34.43           C  
ATOM   1150  O   GLY H 151      29.077  15.787  29.416  1.00 35.72           O  
ATOM   1151  N   LEU H 152      28.678  16.884  31.356  1.00 33.29           N  
ATOM   1152  CA  LEU H 152      27.254  16.954  31.201  1.00 31.28           C  
ATOM   1153  CB  LEU H 152      26.533  17.172  32.541  1.00 29.54           C  
ATOM   1154  CG  LEU H 152      26.783  16.046  33.561  1.00 28.98           C  
ATOM   1155  CD1 LEU H 152      26.040  16.318  34.875  1.00 28.41           C  
ATOM   1156  CD2 LEU H 152      26.460  14.666  32.966  1.00 29.27           C  
ATOM   1157  C   LEU H 152      26.914  18.101  30.304  1.00 31.70           C  
ATOM   1158  O   LEU H 152      27.603  19.121  30.290  1.00 30.81           O  
ATOM   1159  N   GLU H 153      25.832  17.942  29.510  1.00 30.61           N  
ATOM   1160  CA  GLU H 153      25.383  18.980  28.625  1.00 29.76           C  
ATOM   1161  CB  GLU H 153      25.711  18.700  27.147  1.00 30.96           C  
ATOM   1162  CG  GLU H 153      25.334  19.843  26.202  1.00 35.38           C  
ATOM   1163  CD  GLU H 153      25.712  19.436  24.782  1.00 40.76           C  
ATOM   1164  OE1 GLU H 153      25.974  18.223  24.561  1.00 44.84           O  
ATOM   1165  OE2 GLU H 153      25.747  20.335  23.900  1.00 44.31           O1-
ATOM   1166  C   GLU H 153      23.890  19.051  28.746  1.00 30.61           C  
ATOM   1167  O   GLU H 153      23.209  18.028  28.680  1.00 34.47           O  
ATOM   1168  N   TRP H 154      23.336  20.269  28.918  1.00 31.91           N  
ATOM   1169  CA  TRP H 154      21.912  20.429  29.074  1.00 32.35           C  
ATOM   1170  CB  TRP H 154      21.555  21.723  29.822  1.00 31.05           C  
ATOM   1171  CG  TRP H 154      20.081  22.006  29.910  1.00 32.27           C  
ATOM   1172  CD2 TRP H 154      19.414  22.961  29.076  1.00 30.73           C  
ATOM   1173  CD1 TRP H 154      19.134  21.487  30.744  1.00 30.70           C  
ATOM   1174  NE1 TRP H 154      17.914  22.058  30.475  1.00 31.16           N  
ATOM   1175  CE2 TRP H 154      18.072  22.971  29.453  1.00 30.89           C  
ATOM   1176  CE3 TRP H 154      19.885  23.772  28.081  1.00 31.05           C  
ATOM   1177  CZ2 TRP H 154      17.175  23.794  28.837  1.00 30.63           C  
ATOM   1178  CZ3 TRP H 154      18.975  24.596  27.460  1.00 31.14           C  
ATOM   1179  CH2 TRP H 154      17.647  24.606  27.830  1.00 32.29           C  
ATOM   1180  C   TRP H 154      21.263  20.468  27.718  1.00 33.24           C  
ATOM   1181  O   TRP H 154      21.657  21.264  26.867  1.00 33.28           O  
ATOM   1182  N   VAL H 155      20.338  19.516  27.446  1.00 31.25           N  
ATOM   1183  CA  VAL H 155      19.599  19.428  26.208  1.00 29.95           C  
ATOM   1184  CB  VAL H 155      19.129  18.031  25.927  1.00 28.57           C  
ATOM   1185  CG1 VAL H 155      18.340  18.032  24.606  1.00 30.87           C  
ATOM   1186  CG2 VAL H 155      20.350  17.096  25.928  1.00 31.68           C  
ATOM   1187  C   VAL H 155      18.384  20.320  26.116  1.00 30.60           C  
ATOM   1188  O   VAL H 155      18.266  21.115  25.185  1.00 29.54           O  
ATOM   1189  N   SER H 156      17.436  20.210  27.083  1.00 31.15           N  
ATOM   1190  CA  SER H 156      16.215  20.972  26.971  1.00 30.19           C  
ATOM   1191  CB  SER H 156      15.366  20.593  25.749  1.00 30.34           C  
ATOM   1192  OG  SER H 156      14.907  19.257  25.866  1.00 11.56           O  
ATOM   1193  C   SER H 156      15.361  20.807  28.199  1.00 31.29           C  
ATOM   1194  O   SER H 156      15.677  20.025  29.094  1.00 33.46           O  
ATOM   1195  N   ALA H 157      14.250  21.582  28.274  1.00 32.59           N  
ATOM   1196  CA  ALA H 157      13.354  21.504  29.400  1.00 32.95           C  
ATOM   1197  CB  ALA H 157      13.727  22.467  30.537  1.00 39.64           C  
ATOM   1198  C   ALA H 157      11.975  21.901  28.948  1.00 35.61           C  
ATOM   1199  O   ALA H 157      11.823  22.565  27.924  1.00 33.98           O  
ATOM   1200  N   ILE H 158      10.933  21.452  29.690  1.00 35.89           N  
ATOM   1201  CA  ILE H 158       9.559  21.821  29.427  1.00 35.35           C  
ATOM   1202  CB  ILE H 158       8.693  20.768  28.777  1.00 34.01           C  
ATOM   1203  CG1 ILE H 158       8.603  19.504  29.627  1.00 33.68           C  
ATOM   1204  CG2 ILE H 158       9.145  20.492  27.353  1.00 32.97           C  
ATOM   1205  CD1 ILE H 158       7.648  18.486  29.007  1.00 34.06           C  
ATOM   1206  C   ILE H 158       8.874  22.106  30.732  1.00 34.80           C  
ATOM   1207  O   ILE H 158       9.080  21.402  31.719  1.00 36.24           O  
ATOM   1208  N   THR H 159       7.990  23.125  30.751  1.00 34.32           N  
ATOM   1209  CA  THR H 159       7.295  23.493  31.954  1.00 35.24           C  
ATOM   1210  CB  THR H 159       6.748  24.890  31.904  1.00 35.21           C  
ATOM   1211  OG1 THR H 159       5.844  25.030  30.818  1.00 33.63           O  
ATOM   1212  CG2 THR H 159       7.926  25.863  31.728  1.00 34.22           C  
ATOM   1213  C   THR H 159       6.174  22.522  32.191  1.00 35.55           C  
ATOM   1214  O   THR H 159       5.842  21.708  31.332  1.00 38.77           O  
ATOM   1215  N   TRP H 160       5.599  22.515  33.404  1.00 19.30           N  
ATOM   1216  CA  TRP H 160       4.633  21.512  33.764  1.00 20.54           C  
ATOM   1217  CB  TRP H 160       4.078  21.780  35.170  1.00 21.07           C  
ATOM   1218  CG  TRP H 160       3.634  23.217  35.325  1.00 21.03           C  
ATOM   1219  CD2 TRP H 160       2.315  23.701  35.036  1.00 21.07           C  
ATOM   1220  CD1 TRP H 160       4.362  24.303  35.726  1.00 21.89           C  
ATOM   1221  NE1 TRP H 160       3.579  25.433  35.685  1.00 21.40           N  
ATOM   1222  CE2 TRP H 160       2.315  25.076  35.266  1.00 21.47           C  
ATOM   1223  CE3 TRP H 160       1.195  23.052  34.606  1.00 20.67           C  
ATOM   1224  CZ2 TRP H 160       1.192  25.826  35.066  1.00 22.65           C  
ATOM   1225  CZ3 TRP H 160       0.061  23.810  34.413  1.00 21.30           C  
ATOM   1226  CH2 TRP H 160       0.059  25.171  34.638  1.00 22.69           C  
ATOM   1227  C   TRP H 160       3.500  21.544  32.791  1.00 20.87           C  
ATOM   1228  O   TRP H 160       2.981  20.514  32.361  1.00 21.49           O  
ATOM   1229  N   ASN H 161       3.092  22.772  32.467  1.00 20.23           N  
ATOM   1230  CA  ASN H 161       2.039  23.190  31.596  1.00 21.12           C  
ATOM   1231  CB  ASN H 161       1.751  24.680  31.825  1.00 23.15           C  
ATOM   1232  CG  ASN H 161       0.705  25.105  30.830  1.00 24.08           C  
ATOM   1233  OD1 ASN H 161       1.019  25.475  29.701  1.00 24.44           O  
ATOM   1234  ND2 ASN H 161      -0.581  25.032  31.249  1.00 24.22           N  
ATOM   1235  C   ASN H 161       2.377  22.996  30.148  1.00 22.07           C  
ATOM   1236  O   ASN H 161       1.484  22.964  29.300  1.00 24.12           O  
ATOM   1237  N   SER H 162       3.680  22.894  29.823  1.00 20.20           N  
ATOM   1238  CA  SER H 162       4.128  22.845  28.459  1.00 20.87           C  
ATOM   1239  CB  SER H 162       3.358  21.835  27.591  1.00 23.10           C  
ATOM   1240  OG  SER H 162       3.626  20.512  28.028  1.00 21.94           O  
ATOM   1241  C   SER H 162       3.958  24.206  27.858  1.00 20.95           C  
ATOM   1242  O   SER H 162       3.981  24.373  26.639  1.00 21.87           O  
ATOM   1243  N   GLY H 163       3.798  25.226  28.725  1.00 20.33           N  
ATOM   1244  CA  GLY H 163       3.670  26.589  28.299  1.00 19.84           C  
ATOM   1245  C   GLY H 163       4.957  27.044  27.682  1.00 19.45           C  
ATOM   1246  O   GLY H 163       4.946  27.816  26.721  1.00 19.82           O  
ATOM   1247  N   HIS H 164       6.105  26.612  28.256  1.00 43.08           N  
ATOM   1248  CA  HIS H 164       7.373  27.023  27.733  1.00 41.81           C  
ATOM   1249  ND1 HIS H 164       8.106  30.250  27.227  1.00  0.00           N  
ATOM   1250  CG  HIS H 164       7.603  29.483  28.256  1.00 59.30           C  
ATOM   1251  CB  HIS H 164       8.091  28.100  28.562  1.00 47.02           C  
ATOM   1252  NE2 HIS H 164       6.520  31.462  28.205  1.00  0.00           N  
ATOM   1253  CD2 HIS H 164       6.636  30.238  28.841  1.00 64.66           C  
ATOM   1254  CE1 HIS H 164       7.424  31.422  27.243  1.00 61.28           C  
ATOM   1255  C   HIS H 164       8.296  25.861  27.623  1.00 39.94           C  
ATOM   1256  O   HIS H 164       8.284  24.946  28.444  1.00 37.21           O  
ATOM   1257  N   ILE H 165       9.100  25.871  26.543  1.00 37.47           N  
ATOM   1258  CA  ILE H 165      10.115  24.884  26.345  1.00 36.10           C  
ATOM   1259  CB  ILE H 165       9.717  23.793  25.392  1.00 35.49           C  
ATOM   1260  CG1 ILE H 165       8.520  23.025  25.979  1.00 13.20           C  
ATOM   1261  CG2 ILE H 165      10.940  22.898  25.127  1.00 35.17           C  
ATOM   1262  CD1 ILE H 165       7.842  22.072  24.999  1.00 12.68           C  
ATOM   1263  C   ILE H 165      11.325  25.606  25.831  1.00 36.30           C  
ATOM   1264  O   ILE H 165      11.208  26.634  25.165  1.00 38.06           O  
ATOM   1265  N   ASP H 166      12.532  25.116  26.182  1.00 37.35           N  
ATOM   1266  CA  ASP H 166      13.735  25.749  25.720  1.00 36.21           C  
ATOM   1267  CB  ASP H 166      14.446  26.593  26.789  1.00 45.19           C  
ATOM   1268  CG  ASP H 166      15.403  27.523  26.059  1.00 43.58           C  
ATOM   1269  OD1 ASP H 166      15.336  27.565  24.800  1.00 43.88           O  
ATOM   1270  OD2 ASP H 166      16.210  28.204  26.744  1.00 39.22           O1-
ATOM   1271  C   ASP H 166      14.685  24.669  25.294  1.00 35.52           C  
ATOM   1272  O   ASP H 166      14.578  23.527  25.740  1.00 35.71           O  
ATOM   1273  N   TYR H 167      15.634  24.999  24.393  1.00 34.62           N  
ATOM   1274  CA  TYR H 167      16.557  24.002  23.935  1.00 34.48           C  
ATOM   1275  CB  TYR H 167      16.311  23.528  22.489  1.00 35.75           C  
ATOM   1276  CG  TYR H 167      14.961  22.905  22.381  1.00 33.58           C  
ATOM   1277  CD1 TYR H 167      13.854  23.688  22.155  1.00 33.00           C  
ATOM   1278  CD2 TYR H 167      14.802  21.542  22.486  1.00 32.35           C  
ATOM   1279  CE1 TYR H 167      12.606  23.126  22.048  1.00 34.96           C  
ATOM   1280  CE2 TYR H 167      13.554  20.973  22.381  1.00 33.20           C  
ATOM   1281  CZ  TYR H 167      12.457  21.767  22.160  1.00 34.33           C  
ATOM   1282  OH  TYR H 167      11.173  21.194  22.049  1.00 37.46           O  
ATOM   1283  C   TYR H 167      17.935  24.579  23.920  1.00 35.63           C  
ATOM   1284  O   TYR H 167      18.124  25.795  23.898  1.00 36.06           O  
ATOM   1285  N   ALA H 168      18.947  23.690  23.956  1.00 35.90           N  
ATOM   1286  CA  ALA H 168      20.306  24.120  23.831  1.00 35.36           C  
ATOM   1287  CB  ALA H 168      21.336  23.023  24.146  1.00 34.79           C  
ATOM   1288  C   ALA H 168      20.466  24.497  22.391  1.00 37.80           C  
ATOM   1289  O   ALA H 168      19.781  23.966  21.517  1.00 40.11           O  
ATOM   1290  N   ASP H 169      21.400  25.417  22.103  1.00 41.96           N  
ATOM   1291  CA  ASP H 169      21.568  25.933  20.774  1.00 43.92           C  
ATOM   1292  CB  ASP H 169      22.714  26.955  20.684  1.00 46.65           C  
ATOM   1293  CG  ASP H 169      22.289  28.229  21.399  1.00 50.29           C  
ATOM   1294  OD1 ASP H 169      21.272  28.839  20.972  1.00 52.63           O  
ATOM   1295  OD2 ASP H 169      22.984  28.618  22.375  1.00 51.54           O1-
ATOM   1296  C   ASP H 169      21.909  24.814  19.846  1.00 42.97           C  
ATOM   1297  O   ASP H 169      21.488  24.799  18.690  1.00 43.87           O  
ATOM   1298  N   SER H 170      22.687  23.839  20.335  1.00 42.75           N  
ATOM   1299  CA  SER H 170      23.152  22.770  19.505  1.00 42.76           C  
ATOM   1300  CB  SER H 170      24.022  21.788  20.301  1.00 44.53           C  
ATOM   1301  OG  SER H 170      24.442  20.721  19.469  1.00 44.61           O  
ATOM   1302  C   SER H 170      22.002  21.988  18.926  1.00 41.95           C  
ATOM   1303  O   SER H 170      22.032  21.600  17.759  1.00 41.85           O  
ATOM   1304  N   VAL H 171      21.003  21.661  19.764  1.00 40.86           N  
ATOM   1305  CA  VAL H 171      19.844  20.877  19.415  1.00 39.04           C  
ATOM   1306  CB  VAL H 171      19.270  20.117  20.572  1.00 36.69           C  
ATOM   1307  CG1 VAL H 171      20.323  19.110  21.050  1.00 35.18           C  
ATOM   1308  CG2 VAL H 171      18.832  21.102  21.657  1.00 37.16           C  
ATOM   1309  C   VAL H 171      18.721  21.624  18.757  1.00 40.27           C  
ATOM   1310  O   VAL H 171      17.847  20.990  18.168  1.00 42.26           O  
ATOM   1311  N   GLU H 172      18.654  22.961  18.899  1.00 41.76           N  
ATOM   1312  CA  GLU H 172      17.516  23.705  18.424  1.00 44.66           C  
ATOM   1313  CB  GLU H 172      17.716  25.227  18.484  1.00 48.76           C  
ATOM   1314  CG  GLU H 172      18.891  25.698  17.626  1.00 54.25           C  
ATOM   1315  CD  GLU H 172      18.882  27.219  17.593  1.00 59.44           C  
ATOM   1316  OE1 GLU H 172      17.911  27.818  18.126  1.00  0.00           O  
ATOM   1317  OE2 GLU H 172      19.846  27.801  17.027  1.00  0.00           O1-
ATOM   1318  C   GLU H 172      17.201  23.374  16.999  1.00 44.76           C  
ATOM   1319  O   GLU H 172      18.066  23.389  16.124  1.00 46.58           O  
ATOM   1320  N   GLY H 173      15.916  23.039  16.762  1.00 44.72           N  
ATOM   1321  CA  GLY H 173      15.375  22.785  15.459  1.00 42.59           C  
ATOM   1322  C   GLY H 173      15.262  21.311  15.233  1.00 43.71           C  
ATOM   1323  O   GLY H 173      14.249  20.832  14.725  1.00 46.20           O  
ATOM   1324  N   ARG H 174      16.331  20.557  15.547  1.00 39.37           N  
ATOM   1325  CA  ARG H 174      16.319  19.135  15.359  1.00 36.58           C  
ATOM   1326  CB  ARG H 174      17.709  18.533  15.079  1.00 38.14           C  
ATOM   1327  CG  ARG H 174      18.813  18.860  16.076  1.00 39.50           C  
ATOM   1328  CD  ARG H 174      20.056  19.392  15.357  1.00 37.39           C  
ATOM   1329  NE  ARG H 174      21.216  19.289  16.284  1.00 35.55           N  
ATOM   1330  CZ  ARG H 174      21.907  18.114  16.342  1.00 35.73           C  
ATOM   1331  NH1 ARG H 174      21.485  17.049  15.602  1.00 35.86           N1+
ATOM   1332  NH2 ARG H 174      23.014  18.003  17.129  1.00 35.88           N  
ATOM   1333  C   ARG H 174      15.595  18.371  16.430  1.00 36.72           C  
ATOM   1334  O   ARG H 174      15.002  17.332  16.146  1.00 39.71           O  
ATOM   1335  N   PHE H 175      15.630  18.851  17.689  1.00 35.97           N  
ATOM   1336  CA  PHE H 175      15.041  18.137  18.793  1.00 33.95           C  
ATOM   1337  CB  PHE H 175      15.933  18.156  20.046  1.00 35.31           C  
ATOM   1338  CG  PHE H 175      17.090  17.240  19.841  1.00 38.21           C  
ATOM   1339  CD1 PHE H 175      17.951  17.407  18.784  1.00 37.65           C  
ATOM   1340  CD2 PHE H 175      17.341  16.234  20.744  1.00 39.35           C  
ATOM   1341  CE1 PHE H 175      19.021  16.562  18.611  1.00 35.89           C  
ATOM   1342  CE2 PHE H 175      18.412  15.388  20.577  1.00 37.11           C  
ATOM   1343  CZ  PHE H 175      19.254  15.546  19.505  1.00 36.30           C  
ATOM   1344  C   PHE H 175      13.764  18.803  19.190  1.00 34.83           C  
ATOM   1345  O   PHE H 175      13.610  20.014  19.044  1.00 38.74           O  
ATOM   1346  N   THR H 176      12.793  18.003  19.675  1.00 35.04           N  
ATOM   1347  CA  THR H 176      11.554  18.553  20.143  1.00 35.64           C  
ATOM   1348  CB  THR H 176      10.415  18.318  19.194  1.00 36.99           C  
ATOM   1349  OG1 THR H 176      10.721  18.863  17.920  1.00 37.69           O  
ATOM   1350  CG2 THR H 176       9.152  18.991  19.753  1.00 36.13           C  
ATOM   1351  C   THR H 176      11.224  17.840  21.420  1.00 36.30           C  
ATOM   1352  O   THR H 176      11.276  16.613  21.484  1.00 36.66           O  
ATOM   1353  N   ILE H 177      10.870  18.589  22.484  1.00 36.58           N  
ATOM   1354  CA  ILE H 177      10.522  17.928  23.708  1.00 36.16           C  
ATOM   1355  CB  ILE H 177      11.302  18.326  24.928  1.00 34.54           C  
ATOM   1356  CG1 ILE H 177      11.140  19.792  25.305  1.00 34.28           C  
ATOM   1357  CG2 ILE H 177      12.757  17.956  24.681  1.00 33.46           C  
ATOM   1358  CD1 ILE H 177      11.953  20.123  26.556  1.00 33.93           C  
ATOM   1359  C   ILE H 177       9.073  18.152  23.957  1.00 37.68           C  
ATOM   1360  O   ILE H 177       8.513  19.183  23.590  1.00 36.99           O  
ATOM   1361  N   SER H 178       8.416  17.128  24.532  1.00 35.64           N  
ATOM   1362  CA  SER H 178       7.012  17.215  24.792  1.00 35.97           C  
ATOM   1363  CB  SER H 178       6.150  16.713  23.623  1.00 36.45           C  
ATOM   1364  OG  SER H 178       6.425  15.345  23.364  1.00 39.63           O  
ATOM   1365  C   SER H 178       6.713  16.351  25.972  1.00 37.41           C  
ATOM   1366  O   SER H 178       7.554  15.572  26.418  1.00 38.63           O  
ATOM   1367  N   ARG H 179       5.494  16.495  26.530  1.00 38.80           N  
ATOM   1368  CA  ARG H 179       5.127  15.701  27.666  1.00 38.28           C  
ATOM   1369  CB  ARG H 179       5.221  16.434  29.013  1.00 38.62           C  
ATOM   1370  CG  ARG H 179       4.269  17.627  29.109  1.00 30.11           C  
ATOM   1371  CD  ARG H 179       4.034  18.127  30.534  1.00 30.64           C  
ATOM   1372  NE  ARG H 179       5.257  18.847  30.977  1.00 25.66           N  
ATOM   1373  CZ  ARG H 179       5.838  18.527  32.169  1.00 26.94           C  
ATOM   1374  NH1 ARG H 179       5.327  17.518  32.930  1.00 27.48           N1+
ATOM   1375  NH2 ARG H 179       6.929  19.219  32.608  1.00 23.24           N  
ATOM   1376  C   ARG H 179       3.685  15.328  27.534  1.00 39.55           C  
ATOM   1377  O   ARG H 179       2.913  16.010  26.862  1.00 40.48           O  
ATOM   1378  N   ASP H 180       3.304  14.197  28.163  1.00 40.39           N  
ATOM   1379  CA  ASP H 180       1.933  13.775  28.209  1.00 38.34           C  
ATOM   1380  CB  ASP H 180       1.680  12.456  27.454  1.00 41.41           C  
ATOM   1381  CG  ASP H 180       0.182  12.179  27.385  1.00 42.55           C  
ATOM   1382  OD1 ASP H 180      -0.563  12.638  28.290  1.00 43.59           O  
ATOM   1383  OD2 ASP H 180      -0.234  11.492  26.416  1.00 47.95           O1-
ATOM   1384  C   ASP H 180       1.638  13.543  29.658  1.00 39.40           C  
ATOM   1385  O   ASP H 180       1.995  12.509  30.217  1.00 39.05           O  
ATOM   1386  N   ASN H 181       0.960  14.509  30.303  1.00 39.26           N  
ATOM   1387  CA  ASN H 181       0.708  14.429  31.711  1.00 40.40           C  
ATOM   1388  CB  ASN H 181       0.068  15.705  32.281  1.00 38.96           C  
ATOM   1389  CG  ASN H 181       1.158  16.769  32.295  1.00 34.55           C  
ATOM   1390  OD1 ASN H 181       2.333  16.466  32.500  1.00 39.13           O  
ATOM   1391  ND2 ASN H 181       0.768  18.051  32.066  1.00 39.46           N  
ATOM   1392  C   ASN H 181      -0.165  13.253  32.030  1.00 41.74           C  
ATOM   1393  O   ASN H 181      -0.001  12.635  33.077  1.00 45.12           O  
ATOM   1394  N   ALA H 182      -1.131  12.903  31.161  1.00 41.80           N  
ATOM   1395  CA  ALA H 182      -2.002  11.804  31.488  1.00 43.04           C  
ATOM   1396  CB  ALA H 182      -3.068  11.554  30.409  1.00 42.51           C  
ATOM   1397  C   ALA H 182      -1.202  10.540  31.619  1.00 43.18           C  
ATOM   1398  O   ALA H 182      -1.411   9.759  32.546  1.00 43.12           O  
ATOM   1399  N   LYS H 183      -0.281  10.303  30.666  1.00 43.57           N  
ATOM   1400  CA  LYS H 183       0.583   9.155  30.618  1.00 45.23           C  
ATOM   1401  CB  LYS H 183       1.209   8.916  29.235  1.00 46.51           C  
ATOM   1402  CG  LYS H 183       0.185   8.382  28.229  1.00 52.75           C  
ATOM   1403  CD  LYS H 183       0.687   8.340  26.785  1.00 55.03           C  
ATOM   1404  CE  LYS H 183      -0.321   7.725  25.811  1.00 57.72           C  
ATOM   1405  NZ  LYS H 183      -0.569   6.313  26.175  1.00 59.84           N1+
ATOM   1406  C   LYS H 183       1.670   9.249  31.648  1.00 44.71           C  
ATOM   1407  O   LYS H 183       2.280   8.242  32.004  1.00 45.94           O  
ATOM   1408  N   ASN H 184       1.963  10.470  32.137  1.00 42.46           N  
ATOM   1409  CA  ASN H 184       3.043  10.661  33.065  1.00 42.63           C  
ATOM   1410  CB  ASN H 184       2.939   9.824  34.356  1.00 43.20           C  
ATOM   1411  CG  ASN H 184       1.937  10.462  35.306  1.00 46.14           C  
ATOM   1412  OD1 ASN H 184       1.512   9.844  36.280  1.00 48.57           O  
ATOM   1413  ND2 ASN H 184       1.559  11.738  35.035  1.00 44.08           N  
ATOM   1414  C   ASN H 184       4.327  10.278  32.401  1.00 41.17           C  
ATOM   1415  O   ASN H 184       5.136   9.549  32.974  1.00 41.83           O  
ATOM   1416  N   SER H 185       4.541  10.758  31.157  1.00 37.30           N  
ATOM   1417  CA  SER H 185       5.767  10.448  30.479  1.00 35.37           C  
ATOM   1418  CB  SER H 185       5.587   9.362  29.407  1.00 36.00           C  
ATOM   1419  OG  SER H 185       5.058   8.183  29.993  1.00  2.87           O  
ATOM   1420  C   SER H 185       6.259  11.686  29.774  1.00 35.86           C  
ATOM   1421  O   SER H 185       5.473  12.533  29.351  1.00 36.37           O  
ATOM   1422  N   LEU H 186       7.598  11.814  29.641  1.00 35.62           N  
ATOM   1423  CA  LEU H 186       8.228  12.913  28.955  1.00 34.79           C  
ATOM   1424  CB  LEU H 186       9.357  13.572  29.777  1.00 32.91           C  
ATOM   1425  CG  LEU H 186      10.068  14.753  29.087  1.00 24.59           C  
ATOM   1426  CD1 LEU H 186       9.117  15.934  28.855  1.00 25.24           C  
ATOM   1427  CD2 LEU H 186      11.329  15.171  29.858  1.00 25.73           C  
ATOM   1428  C   LEU H 186       8.835  12.340  27.709  1.00 34.72           C  
ATOM   1429  O   LEU H 186       9.213  11.169  27.690  1.00 37.53           O  
ATOM   1430  N   TYR H 187       8.922  13.139  26.620  1.00 33.22           N  
ATOM   1431  CA  TYR H 187       9.450  12.600  25.395  1.00 31.89           C  
ATOM   1432  CB  TYR H 187       8.391  12.408  24.296  1.00 32.35           C  
ATOM   1433  CG  TYR H 187       7.301  11.517  24.791  1.00 32.14           C  
ATOM   1434  CD1 TYR H 187       7.449  10.150  24.801  1.00 32.74           C  
ATOM   1435  CD2 TYR H 187       6.124  12.054  25.258  1.00 32.70           C  
ATOM   1436  CE1 TYR H 187       6.439   9.334  25.258  1.00 33.32           C  
ATOM   1437  CE2 TYR H 187       5.111  11.244  25.715  1.00 32.44           C  
ATOM   1438  CZ  TYR H 187       5.264   9.881  25.713  1.00 31.48           C  
ATOM   1439  OH  TYR H 187       4.228   9.045  26.180  1.00 33.43           O  
ATOM   1440  C   TYR H 187      10.453  13.552  24.812  1.00 32.41           C  
ATOM   1441  O   TYR H 187      10.407  14.757  25.049  1.00 33.05           O  
ATOM   1442  N   LEU H 188      11.419  13.001  24.044  1.00 31.59           N  
ATOM   1443  CA  LEU H 188      12.375  13.801  23.334  1.00 31.83           C  
ATOM   1444  CB  LEU H 188      13.787  13.739  23.939  1.00 31.08           C  
ATOM   1445  CG  LEU H 188      14.834  14.585  23.189  1.00 30.12           C  
ATOM   1446  CD1 LEU H 188      14.456  16.074  23.186  1.00 29.70           C  
ATOM   1447  CD2 LEU H 188      16.243  14.346  23.755  1.00 30.88           C  
ATOM   1448  C   LEU H 188      12.453  13.241  21.949  1.00 33.26           C  
ATOM   1449  O   LEU H 188      12.875  12.103  21.753  1.00 33.85           O  
ATOM   1450  N   GLN H 189      12.047  14.036  20.940  1.00 33.41           N  
ATOM   1451  CA  GLN H 189      12.084  13.571  19.583  1.00 34.43           C  
ATOM   1452  CB  GLN H 189      10.910  14.091  18.731  1.00 36.49           C  
ATOM   1453  CG  GLN H 189      10.915  13.599  17.283  1.00 36.80           C  
ATOM   1454  CD  GLN H 189      10.449  12.150  17.274  1.00 40.23           C  
ATOM   1455  OE1 GLN H 189      11.125  11.268  16.750  1.00 41.20           O  
ATOM   1456  NE2 GLN H 189       9.255  11.897  17.871  1.00 38.28           N  
ATOM   1457  C   GLN H 189      13.346  14.105  18.989  1.00 35.33           C  
ATOM   1458  O   GLN H 189      13.578  15.312  18.989  1.00 37.35           O  
ATOM   1459  N   MET H 190      14.202  13.205  18.466  1.00 35.47           N  
ATOM   1460  CA  MET H 190      15.465  13.641  17.944  1.00 34.45           C  
ATOM   1461  CB  MET H 190      16.645  12.867  18.547  1.00 34.96           C  
ATOM   1462  CG  MET H 190      16.750  13.006  20.065  1.00 36.51           C  
ATOM   1463  SD  MET H 190      18.067  12.004  20.816  1.00 37.89           S  
ATOM   1464  CE  MET H 190      17.185  10.423  20.659  1.00 37.63           C  
ATOM   1465  C   MET H 190      15.492  13.369  16.474  1.00 36.00           C  
ATOM   1466  O   MET H 190      15.275  12.239  16.038  1.00 38.59           O  
ATOM   1467  N   ASN H 191      15.788  14.409  15.670  1.00 37.85           N  
ATOM   1468  CA  ASN H 191      15.823  14.230  14.248  1.00 37.81           C  
ATOM   1469  CB  ASN H 191      14.737  15.027  13.502  1.00 38.52           C  
ATOM   1470  CG  ASN H 191      13.379  14.456  13.888  1.00 40.49           C  
ATOM   1471  OD1 ASN H 191      13.152  13.250  13.824  1.00 39.83           O  
ATOM   1472  ND2 ASN H 191      12.448  15.353  14.312  1.00 43.29           N  
ATOM   1473  C   ASN H 191      17.150  14.718  13.756  1.00 38.46           C  
ATOM   1474  O   ASN H 191      17.861  15.435  14.458  1.00 38.84           O  
ATOM   1475  N   SER H 192      17.520  14.315  12.522  1.00 38.19           N  
ATOM   1476  CA  SER H 192      18.759  14.733  11.928  1.00 36.31           C  
ATOM   1477  CB  SER H 192      18.806  16.247  11.653  1.00 38.05           C  
ATOM   1478  OG  SER H 192      17.786  16.610  10.733  1.00 44.66           O  
ATOM   1479  C   SER H 192      19.881  14.398  12.861  1.00 36.24           C  
ATOM   1480  O   SER H 192      20.760  15.222  13.111  1.00 37.87           O  
ATOM   1481  N   LEU H 193      19.897  13.157  13.375  1.00 33.35           N  
ATOM   1482  CA  LEU H 193      20.897  12.761  14.321  1.00 33.19           C  
ATOM   1483  CB  LEU H 193      20.660  11.360  14.908  1.00 32.19           C  
ATOM   1484  CG  LEU H 193      19.436  11.291  15.834  1.00 32.13           C  
ATOM   1485  CD1 LEU H 193      19.239   9.874  16.391  1.00 33.19           C  
ATOM   1486  CD2 LEU H 193      19.530  12.343  16.947  1.00 33.01           C  
ATOM   1487  C   LEU H 193      22.255  12.776  13.697  1.00 35.87           C  
ATOM   1488  O   LEU H 193      22.449  12.365  12.554  1.00 36.66           O  
ATOM   1489  N   ARG H 194      23.240  13.255  14.481  1.00 37.31           N  
ATOM   1490  CA  ARG H 194      24.601  13.360  14.045  1.00 36.79           C  
ATOM   1491  CB  ARG H 194      25.145  14.794  14.128  1.00 35.91           C  
ATOM   1492  CG  ARG H 194      24.335  15.803  13.311  1.00 39.84           C  
ATOM   1493  CD  ARG H 194      24.740  17.255  13.576  1.00 45.26           C  
ATOM   1494  NE  ARG H 194      23.833  18.132  12.785  1.00 52.67           N  
ATOM   1495  CZ  ARG H 194      23.714  19.452  13.108  1.00 54.53           C  
ATOM   1496  NH1 ARG H 194      24.413  19.971  14.160  1.00 56.08           N1+
ATOM   1497  NH2 ARG H 194      22.891  20.257  12.376  1.00 54.77           N  
ATOM   1498  C   ARG H 194      25.420  12.543  14.994  1.00 36.83           C  
ATOM   1499  O   ARG H 194      24.919  12.041  15.997  1.00 39.15           O  
ATOM   1500  N   ALA H 195      26.715  12.375  14.673  1.00 36.71           N  
ATOM   1501  CA  ALA H 195      27.624  11.609  15.478  1.00 36.70           C  
ATOM   1502  CB  ALA H 195      29.028  11.499  14.857  1.00 33.62           C  
ATOM   1503  C   ALA H 195      27.775  12.262  16.820  1.00 38.73           C  
ATOM   1504  O   ALA H 195      27.884  11.582  17.839  1.00 39.69           O  
ATOM   1505  N   GLU H 196      27.776  13.608  16.853  1.00 39.48           N  
ATOM   1506  CA  GLU H 196      27.997  14.346  18.066  1.00 37.68           C  
ATOM   1507  CB  GLU H 196      28.091  15.874  17.880  1.00 38.91           C  
ATOM   1508  CG  GLU H 196      26.911  16.518  17.155  1.00 46.83           C  
ATOM   1509  CD  GLU H 196      27.350  16.805  15.725  1.00 51.62           C  
ATOM   1510  OE1 GLU H 196      28.065  15.953  15.134  1.00 52.20           O  
ATOM   1511  OE2 GLU H 196      26.984  17.894  15.209  1.00 56.02           O1-
ATOM   1512  C   GLU H 196      26.911  14.048  19.052  1.00 36.94           C  
ATOM   1513  O   GLU H 196      27.091  14.231  20.253  1.00 39.57           O  
ATOM   1514  N   ASP H 197      25.736  13.632  18.557  1.00 36.64           N  
ATOM   1515  CA  ASP H 197      24.588  13.306  19.354  1.00 33.75           C  
ATOM   1516  CB  ASP H 197      23.329  13.108  18.494  1.00 34.18           C  
ATOM   1517  CG  ASP H 197      22.977  14.471  17.914  1.00 36.47           C  
ATOM   1518  OD1 ASP H 197      23.143  15.481  18.649  1.00 38.13           O  
ATOM   1519  OD2 ASP H 197      22.560  14.526  16.727  1.00 37.28           O1-
ATOM   1520  C   ASP H 197      24.822  12.057  20.159  1.00 34.30           C  
ATOM   1521  O   ASP H 197      24.062  11.764  21.080  1.00 35.27           O  
ATOM   1522  N   THR H 198      25.824  11.231  19.803  1.00 32.18           N  
ATOM   1523  CA  THR H 198      26.016  10.030  20.569  1.00 31.44           C  
ATOM   1524  CB  THR H 198      27.136   9.151  20.090  1.00 31.63           C  
ATOM   1525  OG1 THR H 198      28.366   9.854  20.105  1.00 37.62           O  
ATOM   1526  CG2 THR H 198      26.821   8.684  18.669  1.00 37.03           C  
ATOM   1527  C   THR H 198      26.308  10.394  21.987  1.00 33.71           C  
ATOM   1528  O   THR H 198      27.215  11.174  22.272  1.00 36.57           O  
ATOM   1529  N   ALA H 199      25.518   9.826  22.920  1.00 32.87           N  
ATOM   1530  CA  ALA H 199      25.728  10.117  24.306  1.00 30.77           C  
ATOM   1531  CB  ALA H 199      25.620  11.616  24.634  1.00 31.30           C  
ATOM   1532  C   ALA H 199      24.664   9.416  25.088  1.00 31.67           C  
ATOM   1533  O   ALA H 199      23.746   8.827  24.521  1.00 33.05           O  
ATOM   1534  N   VAL H 200      24.795   9.433  26.432  1.00 31.16           N  
ATOM   1535  CA  VAL H 200      23.787   8.868  27.281  1.00 30.19           C  
ATOM   1536  CB  VAL H 200      24.316   8.344  28.586  1.00 29.10           C  
ATOM   1537  CG1 VAL H 200      23.130   7.866  29.440  1.00 35.69           C  
ATOM   1538  CG2 VAL H 200      25.353   7.247  28.293  1.00 36.23           C  
ATOM   1539  C   VAL H 200      22.849   9.992  27.587  1.00 31.54           C  
ATOM   1540  O   VAL H 200      23.286  11.102  27.884  1.00 34.58           O  
ATOM   1541  N   TYR H 201      21.527   9.737  27.527  1.00 33.03           N  
ATOM   1542  CA  TYR H 201      20.577  10.790  27.752  1.00 31.32           C  
ATOM   1543  CB  TYR H 201      19.485  10.878  26.669  1.00 31.66           C  
ATOM   1544  CG  TYR H 201      20.097  11.421  25.422  1.00 31.87           C  
ATOM   1545  CD1 TYR H 201      20.911  10.644  24.632  1.00 31.56           C  
ATOM   1546  CD2 TYR H 201      19.837  12.716  25.034  1.00 32.39           C  
ATOM   1547  CE1 TYR H 201      21.467  11.157  23.483  1.00 32.59           C  
ATOM   1548  CE2 TYR H 201      20.388  13.235  23.886  1.00 32.36           C  
ATOM   1549  CZ  TYR H 201      21.209  12.454  23.108  1.00 32.40           C  
ATOM   1550  OH  TYR H 201      21.780  12.979  21.929  1.00 32.53           O  
ATOM   1551  C   TYR H 201      19.882  10.549  29.054  1.00 31.18           C  
ATOM   1552  O   TYR H 201      19.403   9.448  29.321  1.00 30.44           O  
ATOM   1553  N   TYR H 202      19.806  11.607  29.895  1.00 31.81           N  
ATOM   1554  CA  TYR H 202      19.200  11.496  31.192  1.00 30.93           C  
ATOM   1555  CB  TYR H 202      20.064  11.979  32.374  1.00 30.38           C  
ATOM   1556  CG  TYR H 202      21.346  11.224  32.489  1.00 29.49           C  
ATOM   1557  CD1 TYR H 202      21.391   9.973  33.055  1.00 29.46           C  
ATOM   1558  CD2 TYR H 202      22.516  11.773  32.027  1.00 28.52           C  
ATOM   1559  CE1 TYR H 202      22.577   9.286  33.166  1.00 29.71           C  
ATOM   1560  CE2 TYR H 202      23.707  11.091  32.136  1.00 30.10           C  
ATOM   1561  CZ  TYR H 202      23.742   9.844  32.707  1.00 31.33           C  
ATOM   1562  OH  TYR H 202      24.958   9.138  32.821  1.00 34.88           O  
ATOM   1563  C   TYR H 202      18.016  12.414  31.231  1.00 31.92           C  
ATOM   1564  O   TYR H 202      17.974  13.443  30.562  1.00 33.77           O  
ATOM   1565  N   CYS H 203      17.012  12.027  32.034  1.00 31.97           N  
ATOM   1566  CA  CYS H 203      15.800  12.764  32.248  1.00 33.47           C  
ATOM   1567  CB  CYS H 203      14.607  11.802  32.057  1.00 33.05           C  
ATOM   1568  SG  CYS H 203      12.945  12.433  32.382  1.00 40.22           S  
ATOM   1569  C   CYS H 203      15.867  13.223  33.677  1.00 32.24           C  
ATOM   1570  O   CYS H 203      16.247  12.445  34.550  1.00 31.86           O  
ATOM   1571  N   ALA H 204      15.540  14.505  33.961  1.00 31.16           N  
ATOM   1572  CA  ALA H 204      15.624  14.956  35.326  1.00 32.43           C  
ATOM   1573  CB  ALA H 204      16.879  15.798  35.613  1.00 34.25           C  
ATOM   1574  C   ALA H 204      14.436  15.814  35.647  1.00 33.34           C  
ATOM   1575  O   ALA H 204      13.921  16.542  34.799  1.00 33.80           O  
ATOM   1576  N   LYS H 205      13.965  15.746  36.909  1.00 31.77           N  
ATOM   1577  CA  LYS H 205      12.852  16.562  37.298  1.00 32.58           C  
ATOM   1578  CB  LYS H 205      11.780  15.830  38.127  1.00 33.45           C  
ATOM   1579  CG  LYS H 205      12.197  15.520  39.562  1.00 34.01           C  
ATOM   1580  CD  LYS H 205      11.055  14.982  40.430  1.00 34.52           C  
ATOM   1581  CE  LYS H 205      10.146  16.059  41.024  1.00 26.48           C  
ATOM   1582  NZ  LYS H 205      10.831  16.749  42.137  1.00 25.71           N1+
ATOM   1583  C   LYS H 205      13.390  17.686  38.119  1.00 32.86           C  
ATOM   1584  O   LYS H 205      14.483  17.601  38.674  1.00 35.92           O  
ATOM   1585  N   VAL H 206      12.641  18.801  38.175  1.00 35.21           N  
ATOM   1586  CA  VAL H 206      13.048  19.934  38.954  1.00 36.58           C  
ATOM   1587  CB  VAL H 206      12.538  21.236  38.412  1.00 40.61           C  
ATOM   1588  CG1 VAL H 206      13.163  21.462  37.026  1.00 25.06           C  
ATOM   1589  CG2 VAL H 206      11.000  21.192  38.398  1.00 35.49           C  
ATOM   1590  C   VAL H 206      12.506  19.751  40.347  1.00 37.83           C  
ATOM   1591  O   VAL H 206      11.455  19.140  40.539  1.00 37.54           O  
ATOM   1592  N   SER H 207      13.234  20.258  41.358  1.00 26.57           N  
ATOM   1593  CA  SER H 207      12.866  20.107  42.741  1.00 23.42           C  
ATOM   1594  CB  SER H 207      13.853  20.788  43.692  1.00 25.37           C  
ATOM   1595  OG  SER H 207      13.209  20.977  44.943  1.00 15.63           O  
ATOM   1596  C   SER H 207      11.543  20.733  43.062  1.00 27.26           C  
ATOM   1597  O   SER H 207      10.672  20.095  43.654  1.00 25.72           O  
ATOM   1598  N   TYR H 208      11.360  22.016  42.707  1.00 23.91           N  
ATOM   1599  CA  TYR H 208      10.144  22.662  43.092  1.00 24.21           C  
ATOM   1600  CB  TYR H 208      10.246  23.412  44.434  1.00 25.09           C  
ATOM   1601  CG  TYR H 208      11.481  24.245  44.431  1.00 23.13           C  
ATOM   1602  CD1 TYR H 208      11.519  25.472  43.812  1.00 28.86           C  
ATOM   1603  CD2 TYR H 208      12.610  23.786  45.068  1.00 27.10           C  
ATOM   1604  CE1 TYR H 208      12.672  26.225  43.827  1.00 27.94           C  
ATOM   1605  CE2 TYR H 208      13.764  24.533  45.086  1.00 27.02           C  
ATOM   1606  CZ  TYR H 208      13.795  25.756  44.464  1.00 24.12           C  
ATOM   1607  OH  TYR H 208      14.976  26.528  44.478  1.00  0.00           O  
ATOM   1608  C   TYR H 208       9.693  23.582  42.014  1.00 27.34           C  
ATOM   1609  O   TYR H 208      10.284  23.645  40.938  1.00 28.40           O  
ATOM   1610  N   LEU H 209       8.586  24.299  42.277  1.00 29.23           N  
ATOM   1611  CA  LEU H 209       8.017  25.151  41.279  1.00 29.88           C  
ATOM   1612  CB  LEU H 209       6.516  25.428  41.505  1.00 30.80           C  
ATOM   1613  CG  LEU H 209       6.034  25.426  42.975  1.00 40.40           C  
ATOM   1614  CD1 LEU H 209       6.096  24.015  43.582  1.00 40.44           C  
ATOM   1615  CD2 LEU H 209       6.758  26.470  43.840  1.00 39.24           C  
ATOM   1616  C   LEU H 209       8.762  26.444  41.206  1.00 27.78           C  
ATOM   1617  O   LEU H 209       8.473  27.401  41.921  1.00 35.43           O  
ATOM   1618  N   SER H 210       9.755  26.494  40.301  1.00 28.70           N  
ATOM   1619  CA  SER H 210      10.519  27.683  40.071  1.00 28.68           C  
ATOM   1620  CB  SER H 210      11.427  28.055  41.255  1.00 36.04           C  
ATOM   1621  OG  SER H 210      12.158  29.236  40.961  1.00 20.02           O  
ATOM   1622  C   SER H 210      11.392  27.409  38.889  1.00 26.32           C  
ATOM   1623  O   SER H 210      11.751  26.262  38.632  1.00 31.58           O  
ATOM   1624  N   THR H 211      11.752  28.464  38.132  1.00 22.66           N  
ATOM   1625  CA  THR H 211      12.593  28.318  36.976  1.00 25.05           C  
ATOM   1626  CB  THR H 211      12.733  29.594  36.198  1.00 23.54           C  
ATOM   1627  OG1 THR H 211      13.425  29.352  34.982  1.00  0.00           O  
ATOM   1628  CG2 THR H 211      13.491  30.625  37.052  1.00  0.00           C  
ATOM   1629  C   THR H 211      13.958  27.901  37.436  1.00 27.41           C  
ATOM   1630  O   THR H 211      14.654  27.141  36.765  1.00 32.47           O  
ATOM   1631  N   ALA H 212      14.363  28.430  38.603  1.00 26.09           N  
ATOM   1632  CA  ALA H 212      15.633  28.242  39.243  1.00 22.25           C  
ATOM   1633  CB  ALA H 212      15.806  29.135  40.484  1.00 21.05           C  
ATOM   1634  C   ALA H 212      15.849  26.828  39.691  1.00 22.61           C  
ATOM   1635  O   ALA H 212      16.990  26.381  39.749  1.00 28.83           O  
ATOM   1636  N   SER H 213      14.772  26.101  40.046  1.00 20.45           N  
ATOM   1637  CA  SER H 213      14.839  24.800  40.662  1.00 20.40           C  
ATOM   1638  CB  SER H 213      13.504  24.039  40.595  1.00 22.49           C  
ATOM   1639  OG  SER H 213      13.138  23.825  39.242  1.00  0.00           O  
ATOM   1640  C   SER H 213      15.913  23.916  40.092  1.00 23.20           C  
ATOM   1641  O   SER H 213      16.145  23.855  38.885  1.00 24.46           O  
ATOM   1642  N   SER H 214      16.639  23.242  41.010  1.00 21.41           N  
ATOM   1643  CA  SER H 214      17.714  22.352  40.677  1.00 22.77           C  
ATOM   1644  CB  SER H 214      18.686  22.130  41.848  1.00 21.26           C  
ATOM   1645  OG  SER H 214      19.726  21.244  41.465  1.00  0.00           O  
ATOM   1646  C   SER H 214      17.108  21.029  40.318  1.00 25.25           C  
ATOM   1647  O   SER H 214      15.946  20.769  40.625  1.00 27.95           O  
ATOM   1648  N   LEU H 215      17.884  20.148  39.650  1.00 25.96           N  
ATOM   1649  CA  LEU H 215      17.349  18.872  39.256  1.00 21.17           C  
ATOM   1650  CB  LEU H 215      17.983  18.315  37.970  1.00 21.98           C  
ATOM   1651  CG  LEU H 215      17.631  19.129  36.713  1.00 24.41           C  
ATOM   1652  CD1 LEU H 215      16.128  19.042  36.412  1.00  0.00           C  
ATOM   1653  CD2 LEU H 215      18.140  20.575  36.817  1.00  0.00           C  
ATOM   1654  C   LEU H 215      17.615  17.885  40.351  1.00 22.34           C  
ATOM   1655  O   LEU H 215      18.721  17.366  40.488  1.00 26.00           O  
ATOM   1656  N   ASP H 216      16.582  17.625  41.174  1.00 22.53           N  
ATOM   1657  CA  ASP H 216      16.665  16.732  42.295  1.00 23.73           C  
ATOM   1658  CB  ASP H 216      15.559  16.978  43.343  1.00 27.48           C  
ATOM   1659  CG  ASP H 216      14.184  16.846  42.704  1.00 31.80           C  
ATOM   1660  OD1 ASP H 216      14.109  16.787  41.449  1.00 32.17           O  
ATOM   1661  OD2 ASP H 216      13.185  16.819  43.472  1.00 32.51           O1-
ATOM   1662  C   ASP H 216      16.713  15.270  41.927  1.00 25.34           C  
ATOM   1663  O   ASP H 216      17.404  14.503  42.595  1.00 33.21           O  
ATOM   1664  N   TYR H 217      15.987  14.823  40.876  1.00 35.72           N  
ATOM   1665  CA  TYR H 217      15.950  13.407  40.597  1.00 34.41           C  
ATOM   1666  CB  TYR H 217      14.561  12.766  40.753  1.00 38.14           C  
ATOM   1667  CG  TYR H 217      14.141  12.863  42.175  1.00 49.75           C  
ATOM   1668  CD1 TYR H 217      14.494  11.884  43.070  1.00 51.69           C  
ATOM   1669  CD2 TYR H 217      13.398  13.934  42.613  1.00 43.07           C  
ATOM   1670  CE1 TYR H 217      14.104  11.969  44.385  1.00 50.22           C  
ATOM   1671  CE2 TYR H 217      13.005  14.026  43.926  1.00 50.66           C  
ATOM   1672  CZ  TYR H 217      13.358  13.041  44.816  1.00 50.62           C  
ATOM   1673  OH  TYR H 217      12.956  13.132  46.164  1.00 55.08           O  
ATOM   1674  C   TYR H 217      16.328  13.167  39.168  1.00 34.53           C  
ATOM   1675  O   TYR H 217      15.887  13.878  38.268  1.00 36.76           O  
ATOM   1676  N   TRP H 218      17.142  12.117  38.931  1.00 34.23           N  
ATOM   1677  CA  TRP H 218      17.618  11.822  37.609  1.00 34.07           C  
ATOM   1678  CB  TRP H 218      19.142  11.985  37.494  1.00 32.39           C  
ATOM   1679  CG  TRP H 218      19.627  13.399  37.684  1.00 30.46           C  
ATOM   1680  CD2 TRP H 218      20.320  14.156  36.684  1.00 29.17           C  
ATOM   1681  CD1 TRP H 218      19.555  14.192  38.792  1.00 30.43           C  
ATOM   1682  NE1 TRP H 218      20.146  15.404  38.537  1.00 29.33           N  
ATOM   1683  CE2 TRP H 218      20.628  15.395  37.244  1.00 29.54           C  
ATOM   1684  CE3 TRP H 218      20.677  13.843  35.403  1.00 29.15           C  
ATOM   1685  CZ2 TRP H 218      21.299  16.344  36.529  1.00 29.55           C  
ATOM   1686  CZ3 TRP H 218      21.349  14.805  34.684  1.00 29.62           C  
ATOM   1687  CH2 TRP H 218      21.654  16.031  35.236  1.00 31.14           C  
ATOM   1688  C   TRP H 218      17.341  10.381  37.301  1.00 34.36           C  
ATOM   1689  O   TRP H 218      17.235   9.550  38.202  1.00 36.34           O  
ATOM   1690  N   GLY H 219      17.203  10.061  35.995  1.00 35.83           N  
ATOM   1691  CA  GLY H 219      16.980   8.712  35.552  1.00 36.54           C  
ATOM   1692  C   GLY H 219      18.312   8.056  35.327  1.00 40.72           C  
ATOM   1693  O   GLY H 219      19.358   8.677  35.494  1.00 40.92           O  
ATOM   1694  N   GLN H 220      18.283   6.758  34.952  1.00 42.67           N  
ATOM   1695  CA  GLN H 220      19.442   5.935  34.706  1.00 41.20           C  
ATOM   1696  CB  GLN H 220      19.090   4.448  34.529  1.00 45.78           C  
ATOM   1697  CG  GLN H 220      18.378   3.826  35.728  1.00 52.18           C  
ATOM   1698  CD  GLN H 220      19.271   3.970  36.952  1.00 56.03           C  
ATOM   1699  OE1 GLN H 220      20.492   3.843  36.877  1.00 57.82           O  
ATOM   1700  NE2 GLN H 220      18.639   4.257  38.120  1.00 56.31           N  
ATOM   1701  C   GLN H 220      20.144   6.351  33.449  1.00 39.55           C  
ATOM   1702  O   GLN H 220      21.369   6.281  33.361  1.00 42.79           O  
ATOM   1703  N   GLY H 221      19.373   6.748  32.420  1.00 38.08           N  
ATOM   1704  CA  GLY H 221      19.946   7.157  31.167  1.00 37.13           C  
ATOM   1705  C   GLY H 221      19.807   6.051  30.161  1.00 38.56           C  
ATOM   1706  O   GLY H 221      19.750   4.874  30.509  1.00 37.95           O  
ATOM   1707  N   THR H 222      19.726   6.429  28.867  1.00 36.75           N  
ATOM   1708  CA  THR H 222      19.673   5.493  27.778  1.00 36.72           C  
ATOM   1709  CB  THR H 222      18.405   5.545  26.976  1.00 40.26           C  
ATOM   1710  OG1 THR H 222      18.202   6.854  26.468  1.00 40.31           O  
ATOM   1711  CG2 THR H 222      17.224   5.112  27.852  1.00 38.52           C  
ATOM   1712  C   THR H 222      20.770   5.883  26.844  1.00 37.70           C  
ATOM   1713  O   THR H 222      21.033   7.068  26.650  1.00 38.99           O  
ATOM   1714  N   LEU H 223      21.435   4.893  26.220  1.00 36.17           N  
ATOM   1715  CA  LEU H 223      22.547   5.212  25.372  1.00 35.58           C  
ATOM   1716  CB  LEU H 223      23.629   4.111  25.396  1.00 34.54           C  
ATOM   1717  CG  LEU H 223      25.007   4.472  24.794  1.00 36.29           C  
ATOM   1718  CD1 LEU H 223      25.929   3.243  24.782  1.00 46.77           C  
ATOM   1719  CD2 LEU H 223      24.910   5.136  23.415  1.00 42.79           C  
ATOM   1720  C   LEU H 223      22.029   5.328  23.973  1.00 35.12           C  
ATOM   1721  O   LEU H 223      21.284   4.475  23.494  1.00 38.14           O  
ATOM   1722  N   VAL H 224      22.402   6.429  23.288  1.00 34.10           N  
ATOM   1723  CA  VAL H 224      22.029   6.619  21.917  1.00 32.81           C  
ATOM   1724  CB  VAL H 224      21.315   7.921  21.683  1.00 33.52           C  
ATOM   1725  CG1 VAL H 224      21.090   8.110  20.173  1.00 34.67           C  
ATOM   1726  CG2 VAL H 224      20.013   7.907  22.501  1.00 33.23           C  
ATOM   1727  C   VAL H 224      23.309   6.645  21.141  1.00 34.41           C  
ATOM   1728  O   VAL H 224      24.144   7.526  21.336  1.00 35.69           O  
ATOM   1729  N   THR H 225      23.498   5.666  20.232  1.00 36.40           N  
ATOM   1730  CA  THR H 225      24.712   5.616  19.466  1.00 35.48           C  
ATOM   1731  CB  THR H 225      25.380   4.276  19.490  1.00 35.81           C  
ATOM   1732  OG1 THR H 225      25.696   3.913  20.825  1.00 38.50           O  
ATOM   1733  CG2 THR H 225      26.661   4.347  18.641  1.00 34.35           C  
ATOM   1734  C   THR H 225      24.360   5.895  18.044  1.00 35.38           C  
ATOM   1735  O   THR H 225      23.470   5.257  17.480  1.00 36.93           O  
ATOM   1736  N   VAL H 226      25.053   6.867  17.425  1.00 34.64           N  
ATOM   1737  CA  VAL H 226      24.764   7.226  16.070  1.00 34.38           C  
ATOM   1738  CB  VAL H 226      24.572   8.706  15.917  1.00 34.47           C  
ATOM   1739  CG1 VAL H 226      24.269   9.021  14.446  1.00 34.01           C  
ATOM   1740  CG2 VAL H 226      23.483   9.165  16.904  1.00 33.40           C  
ATOM   1741  C   VAL H 226      25.943   6.850  15.231  1.00 39.46           C  
ATOM   1742  O   VAL H 226      27.017   7.435  15.369  1.00 40.16           O  
ATOM   1743  N   SER H 227      25.779   5.860  14.331  1.00 39.50           N  
ATOM   1744  CA  SER H 227      26.878   5.484  13.487  1.00 37.68           C  
ATOM   1745  CB  SER H 227      27.803   4.419  14.097  1.00 35.91           C  
ATOM   1746  OG  SER H 227      27.119   3.180  14.206  1.00 38.91           O  
ATOM   1747  C   SER H 227      26.322   4.906  12.224  1.00 37.48           C  
ATOM   1748  O   SER H 227      25.171   4.479  12.170  1.00 41.20           O  
ATOM   1749  N   SER H 228      27.142   4.888  11.155  1.00 39.26           N  
ATOM   1750  CA  SER H 228      26.685   4.346   9.911  1.00 43.08           C  
ATOM   1751  CB  SER H 228      27.137   5.161   8.688  1.00 40.60           C  
ATOM   1752  OG  SER H 228      28.552   5.147   8.587  1.00 41.99           O  
ATOM   1753  C   SER H 228      27.258   2.943   9.771  1.00 42.75           C  
ATOM   1754  O   SER H 228      26.933   2.277   8.753  1.00 46.94           O  
ATOM   1755  OXT SER H 228      28.026   2.515  10.674  1.00  0.00           O1-
TER    1756      SER H 228 
CONECT  162  659
CONECT  659  162
CONECT  978 1568
CONECT 1568  978
END
