# Supplementary material for: Fully automated antibody structure prediction using BIOVIA tools: Validation study
Source: PLoS One. 2017 May 18;12(5):e0177923. doi: 10.1371/journal.pone.0177923 (PMC5436848; doi:10.1371/journal.pone.0177923)
Supplement: S2 Dataset — Predicted structures using the Top5 framework method, Chothia CDR definition with canonical filtering and generating 50 models. These were used in the comparison against predictions using no filtering. (ZIP) [file pone.0177923.s004.zip › 4NZU_LH_FV_FinalModel.pdb]

REMARK   Accelrys Discovery Studio PDB file
REMARK   Created:  2015-04-10T07:08:01Z
SSBOND   1 CYS L   23    CYS L   88                                     
SSBOND   2 CYS H  129    CYS H  203                                     
SSBOND   3 CYS H  209    CYS H  214                                     
ATOM      1  N   ASP L   1      24.762  33.061  26.719  0.88 79.73           N1+
ATOM      2  CA  ASP L   1      25.391  31.800  27.170  0.88 77.20           C  
ATOM      3  CB  ASP L   1      26.082  31.106  25.987  0.88 82.37           C  
ATOM      4  CG  ASP L   1      24.984  30.587  25.068  0.88 85.29           C  
ATOM      5  OD1 ASP L   1      24.095  29.850  25.572  0.88 87.29           O  
ATOM      6  OD2 ASP L   1      25.007  30.935  23.858  0.88 84.68           O1-
ATOM      7  C   ASP L   1      26.403  32.102  28.222  0.88 73.94           C  
ATOM      8  O   ASP L   1      27.401  32.772  27.965  0.88 77.00           O  
ATOM      9  N   ILE L   2      26.158  31.610  29.451  1.00 65.80           N  
ATOM     10  CA  ILE L   2      27.061  31.889  30.524  1.00 63.02           C  
ATOM     11  CB  ILE L   2      26.421  31.883  31.880  1.00 61.09           C  
ATOM     12  CG1 ILE L   2      25.337  32.964  31.980  1.00 59.28           C  
ATOM     13  CG2 ILE L   2      27.534  32.031  32.930  1.00 57.49           C  
ATOM     14  CD1 ILE L   2      24.458  32.816  33.221  1.00 60.44           C  
ATOM     15  C   ILE L   2      28.099  30.819  30.548  1.00 62.66           C  
ATOM     16  O   ILE L   2      27.785  29.631  30.531  1.00 62.85           O  
ATOM     17  N   GLU L   3      29.381  31.234  30.579  1.00 59.28           N  
ATOM     18  CA  GLU L   3      30.470  30.301  30.593  1.00 59.07           C  
ATOM     19  CB  GLU L   3      31.775  30.904  30.037  1.00 63.09           C  
ATOM     20  CG  GLU L   3      31.675  31.375  28.583  1.00 70.30           C  
ATOM     21  CD  GLU L   3      31.453  30.159  27.699  1.00 78.27           C  
ATOM     22  OE1 GLU L   3      32.403  29.342  27.563  1.00  0.00           O  
ATOM     23  OE2 GLU L   3      30.326  30.027  27.150  1.00 82.08           O1-
ATOM     24  C   GLU L   3      30.740  29.930  32.019  1.00 55.42           C  
ATOM     25  O   GLU L   3      30.783  30.792  32.896  1.00 55.23           O  
ATOM     26  N   MET L   4      30.932  28.623  32.290  1.00 51.77           N  
ATOM     27  CA  MET L   4      31.201  28.179  33.629  1.00 47.23           C  
ATOM     28  CB  MET L   4      30.230  27.086  34.109  1.00 50.08           C  
ATOM     29  CG  MET L   4      28.767  27.530  34.126  1.00 51.62           C  
ATOM     30  SD  MET L   4      28.347  28.755  35.401  1.00 49.74           S  
ATOM     31  CE  MET L   4      28.075  27.517  36.700  1.00 44.21           C  
ATOM     32  C   MET L   4      32.567  27.566  33.625  1.00 49.46           C  
ATOM     33  O   MET L   4      32.870  26.701  32.805  1.00 50.45           O  
ATOM     34  N   THR L   5      33.444  28.015  34.544  1.00 50.26           N  
ATOM     35  CA  THR L   5      34.757  27.443  34.618  1.00 47.57           C  
ATOM     36  CB  THR L   5      35.864  28.421  34.351  1.00 50.46           C  
ATOM     37  OG1 THR L   5      35.735  29.547  35.208  1.00 53.21           O  
ATOM     38  CG2 THR L   5      35.828  28.850  32.880  1.00 54.24           C  
ATOM     39  C   THR L   5      34.960  26.899  35.993  1.00 45.10           C  
ATOM     40  O   THR L   5      34.751  27.591  36.989  1.00 51.83           O  
ATOM     41  N   GLN L   6      35.377  25.617  36.071  1.00 41.87           N  
ATOM     42  CA  GLN L   6      35.633  24.996  37.337  1.00 40.43           C  
ATOM     43  CB  GLN L   6      34.979  23.613  37.527  1.00 39.13           C  
ATOM     44  CG  GLN L   6      33.465  23.633  37.714  1.00 38.58           C  
ATOM     45  CD  GLN L   6      33.000  22.192  37.893  1.00 40.12           C  
ATOM     46  OE1 GLN L   6      31.936  21.803  37.414  1.00 40.97           O  
ATOM     47  NE2 GLN L   6      33.815  21.374  38.611  1.00 36.87           N  
ATOM     48  C   GLN L   6      37.103  24.755  37.445  1.00 44.24           C  
ATOM     49  O   GLN L   6      37.789  24.526  36.451  1.00 46.85           O  
ATOM     50  N   SER L   7      37.626  24.837  38.683  1.00 45.65           N  
ATOM     51  CA  SER L   7      39.015  24.565  38.912  1.00 43.45           C  
ATOM     52  CB  SER L   7      39.877  25.835  39.020  1.00 44.24           C  
ATOM     53  OG  SER L   7      39.849  26.550  37.795  1.00 50.19           O  
ATOM     54  C   SER L   7      39.095  23.885  40.238  1.00 43.96           C  
ATOM     55  O   SER L   7      38.346  24.231  41.151  1.00 45.51           O  
ATOM     56  N   PRO L   8      39.967  22.924  40.406  1.00 43.28           N  
ATOM     57  CA  PRO L   8      40.834  22.438  39.363  1.00 43.86           C  
ATOM     58  CD  PRO L   8      40.531  22.699  41.726  1.00 43.08           C  
ATOM     59  CB  PRO L   8      42.064  21.859  40.068  1.00 42.40           C  
ATOM     60  CG  PRO L   8      41.604  21.624  41.515  1.00 41.32           C  
ATOM     61  C   PRO L   8      40.114  21.418  38.540  1.00 47.02           C  
ATOM     62  O   PRO L   8      39.012  21.021  38.913  1.00 46.93           O  
ATOM     63  N   SER L   9      40.708  21.002  37.404  1.00 49.39           N  
ATOM     64  CA  SER L   9      40.120  19.990  36.576  1.00 44.86           C  
ATOM     65  CB  SER L   9      40.878  19.780  35.256  1.00 46.66           C  
ATOM     66  OG  SER L   9      42.182  19.281  35.514  1.00 53.15           O  
ATOM     67  C   SER L   9      40.136  18.698  37.334  1.00 43.59           C  
ATOM     68  O   SER L   9      39.169  17.936  37.289  1.00 46.98           O  
ATOM     69  N   SER L  10      41.238  18.413  38.055  1.00 45.19           N  
ATOM     70  CA  SER L  10      41.315  17.187  38.798  1.00 43.83           C  
ATOM     71  CB  SER L  10      41.966  16.050  37.991  1.00 45.93           C  
ATOM     72  OG  SER L  10      42.014  14.857  38.757  1.00 52.98           O  
ATOM     73  C   SER L  10      42.165  17.435  40.008  1.00 43.94           C  
ATOM     74  O   SER L  10      43.032  18.310  39.999  1.00 45.99           O  
ATOM     75  N   LEU L  11      41.921  16.689  41.108  1.00 41.68           N  
ATOM     76  CA  LEU L  11      42.740  16.880  42.273  1.00 43.61           C  
ATOM     77  CB  LEU L  11      42.223  17.968  43.238  1.00 44.58           C  
ATOM     78  CG  LEU L  11      40.820  17.736  43.830  1.00 44.83           C  
ATOM     79  CD1 LEU L  11      40.793  16.572  44.831  1.00 42.57           C  
ATOM     80  CD2 LEU L  11      40.260  19.038  44.420  1.00 42.99           C  
ATOM     81  C   LEU L  11      42.888  15.586  43.012  1.00 46.02           C  
ATOM     82  O   LEU L  11      41.972  14.767  43.060  1.00 49.03           O  
ATOM     83  N   SER L  12      44.077  15.376  43.616  1.00 47.99           N  
ATOM     84  CA  SER L  12      44.320  14.175  44.360  1.00 47.00           C  
ATOM     85  CB  SER L  12      45.702  13.552  44.093  1.00 49.65           C  
ATOM     86  OG  SER L  12      45.792  13.115  42.745  1.00 58.56           O  
ATOM     87  C   SER L  12      44.285  14.540  45.809  1.00 45.95           C  
ATOM     88  O   SER L  12      44.883  15.534  46.222  1.00 51.51           O  
ATOM     89  N   ALA L  13      43.571  13.733  46.621  1.00 43.83           N  
ATOM     90  CA  ALA L  13      43.474  14.018  48.021  1.00 43.24           C  
ATOM     91  CB  ALA L  13      42.220  14.824  48.406  1.00 43.06           C  
ATOM     92  C   ALA L  13      43.404  12.717  48.755  1.00 44.70           C  
ATOM     93  O   ALA L  13      43.186  11.661  48.164  1.00 50.85           O  
ATOM     94  N   SER L  14      43.615  12.773  50.083  1.00 46.36           N  
ATOM     95  CA  SER L  14      43.568  11.593  50.892  1.00 47.60           C  
ATOM     96  CB  SER L  14      44.787  11.446  51.817  1.00 46.20           C  
ATOM     97  OG  SER L  14      45.975  11.342  51.048  1.00 50.38           O  
ATOM     98  C   SER L  14      42.362  11.721  51.763  1.00 46.02           C  
ATOM     99  O   SER L  14      41.863  12.820  51.997  1.00 45.16           O  
ATOM    100  N   THR L  15      41.853  10.584  52.267  1.00 43.92           N  
ATOM    101  CA  THR L  15      40.684  10.645  53.088  1.00 45.42           C  
ATOM    102  CB  THR L  15      40.219   9.302  53.568  1.00 43.29           C  
ATOM    103  OG1 THR L  15      38.960   9.416  54.213  1.00  0.00           O  
ATOM    104  CG2 THR L  15      41.269   8.736  54.541  1.00 42.81           C  
ATOM    105  C   THR L  15      41.003  11.472  54.294  1.00 47.80           C  
ATOM    106  O   THR L  15      42.072  11.339  54.889  1.00 51.85           O  
ATOM    107  N   GLY L  16      40.063  12.363  54.673  1.00 47.21           N  
ATOM    108  CA  GLY L  16      40.229  13.193  55.831  1.00 47.43           C  
ATOM    109  C   GLY L  16      40.639  14.577  55.426  1.00 48.25           C  
ATOM    110  O   GLY L  16      40.553  15.508  56.227  1.00 48.58           O  
ATOM    111  N   ASP L  17      41.081  14.766  54.167  1.00 46.43           N  
ATOM    112  CA  ASP L  17      41.535  16.067  53.760  1.00 45.60           C  
ATOM    113  CB  ASP L  17      42.412  16.047  52.494  1.00 47.08           C  
ATOM    114  CG  ASP L  17      43.747  15.402  52.849  1.00 52.32           C  
ATOM    115  OD1 ASP L  17      44.066  15.323  54.065  1.00 55.07           O  
ATOM    116  OD2 ASP L  17      44.467  14.979  51.906  1.00 55.73           O1-
ATOM    117  C   ASP L  17      40.364  16.958  53.484  1.00 46.61           C  
ATOM    118  O   ASP L  17      39.240  16.501  53.275  1.00 51.22           O  
ATOM    119  N   LYS L  18      40.617  18.284  53.498  1.00 48.39           N  
ATOM    120  CA  LYS L  18      39.609  19.258  53.197  1.00 46.71           C  
ATOM    121  CB  LYS L  18      39.783  20.563  53.997  1.00 45.44           C  
ATOM    122  CG  LYS L  18      38.724  21.636  53.730  1.00 49.63           C  
ATOM    123  CD  LYS L  18      38.733  22.754  54.778  1.00 51.59           C  
ATOM    124  CE  LYS L  18      37.729  23.877  54.516  1.00  0.00           C  
ATOM    125  NZ  LYS L  18      38.201  24.726  53.400  1.00  0.00           N1+
ATOM    126  C   LYS L  18      39.774  19.572  51.745  1.00 48.09           C  
ATOM    127  O   LYS L  18      40.877  19.861  51.286  1.00 51.24           O  
ATOM    128  N   VAL L  19      38.670  19.510  50.977  1.00 48.60           N  
ATOM    129  CA  VAL L  19      38.771  19.715  49.564  1.00 46.23           C  
ATOM    130  CB  VAL L  19      38.229  18.546  48.791  1.00 46.86           C  
ATOM    131  CG1 VAL L  19      38.257  18.866  47.291  1.00 45.80           C  
ATOM    132  CG2 VAL L  19      39.034  17.292  49.175  1.00 45.04           C  
ATOM    133  C   VAL L  19      37.956  20.911  49.206  1.00 44.67           C  
ATOM    134  O   VAL L  19      36.866  21.112  49.740  1.00 46.94           O  
ATOM    135  N   THR L  20      38.496  21.754  48.298  1.00 44.81           N  
ATOM    136  CA  THR L  20      37.772  22.915  47.867  1.00 45.88           C  
ATOM    137  CB  THR L  20      38.379  24.203  48.341  1.00 48.11           C  
ATOM    138  OG1 THR L  20      38.447  24.214  49.759  1.00 52.06           O  
ATOM    139  CG2 THR L  20      37.510  25.375  47.852  1.00 51.53           C  
ATOM    140  C   THR L  20      37.778  22.947  46.368  1.00 46.70           C  
ATOM    141  O   THR L  20      38.836  22.910  45.739  1.00 49.15           O  
ATOM    142  N   ILE L  21      36.578  23.031  45.757  1.00 43.54           N  
ATOM    143  CA  ILE L  21      36.447  23.107  44.326  1.00 38.18           C  
ATOM    144  CB  ILE L  21      35.557  22.043  43.751  1.00 37.34           C  
ATOM    145  CG1 ILE L  21      36.125  20.646  44.056  1.00 36.47           C  
ATOM    146  CG2 ILE L  21      35.390  22.319  42.246  1.00 37.24           C  
ATOM    147  CD1 ILE L  21      35.140  19.510  43.785  1.00 36.07           C  
ATOM    148  C   ILE L  21      35.810  24.431  44.037  1.00 40.41           C  
ATOM    149  O   ILE L  21      34.898  24.853  44.745  1.00 45.10           O  
ATOM    150  N   THR L  22      36.286  25.134  42.985  1.00 39.06           N  
ATOM    151  CA  THR L  22      35.776  26.450  42.708  1.00 39.24           C  
ATOM    152  CB  THR L  22      36.858  27.486  42.609  1.00 39.39           C  
ATOM    153  OG1 THR L  22      37.607  27.538  43.813  1.00 44.07           O  
ATOM    154  CG2 THR L  22      36.209  28.850  42.334  1.00 39.19           C  
ATOM    155  C   THR L  22      35.066  26.459  41.384  1.00 40.40           C  
ATOM    156  O   THR L  22      35.424  25.734  40.459  1.00 45.13           O  
ATOM    157  N   CYS L  23      34.004  27.286  41.279  0.88 44.92           N  
ATOM    158  CA  CYS L  23      33.276  27.438  40.048  0.88 41.88           C  
ATOM    159  CB  CYS L  23      31.861  26.807  40.116  0.88 43.49           C  
ATOM    160  SG  CYS L  23      30.936  26.839  38.548  0.88 57.72           S  
ATOM    161  C   CYS L  23      33.166  28.920  39.806  0.88 43.56           C  
ATOM    162  O   CYS L  23      32.894  29.681  40.731  0.88 43.64           O  
ATOM    163  N   GLN L  24      33.412  29.381  38.557  1.00 44.27           N  
ATOM    164  CA  GLN L  24      33.346  30.792  38.273  1.00 45.97           C  
ATOM    165  CB  GLN L  24      34.700  31.409  37.884  1.00 47.74           C  
ATOM    166  CG  GLN L  24      34.611  32.909  37.592  1.00 58.99           C  
ATOM    167  CD  GLN L  24      35.957  33.374  37.057  1.00 68.16           C  
ATOM    168  OE1 GLN L  24      36.081  33.731  35.885  1.00138.96           O  
ATOM    169  NE2 GLN L  24      36.998  33.371  37.931  1.00129.64           N  
ATOM    170  C   GLN L  24      32.446  30.995  37.093  1.00 48.28           C  
ATOM    171  O   GLN L  24      32.488  30.233  36.131  1.00 51.02           O  
ATOM    172  N   ALA L  25      31.617  32.061  37.131  1.00 47.84           N  
ATOM    173  CA  ALA L  25      30.682  32.313  36.071  1.00 47.53           C  
ATOM    174  CB  ALA L  25      29.245  32.540  36.564  1.00 46.93           C  
ATOM    175  C   ALA L  25      31.095  33.552  35.339  1.00 48.31           C  
ATOM    176  O   ALA L  25      31.715  34.455  35.898  1.00 48.30           O  
ATOM    177  N   SER L  26      30.736  33.581  34.039  1.00 57.41           N  
ATOM    178  CA  SER L  26      31.001  34.671  33.152  1.00 55.75           C  
ATOM    179  CB  SER L  26      30.712  34.329  31.679  1.00 59.25           C  
ATOM    180  OG  SER L  26      29.320  34.140  31.478  1.00 64.75           O  
ATOM    181  C   SER L  26      30.151  35.854  33.516  1.00 60.15           C  
ATOM    182  O   SER L  26      30.562  36.994  33.301  1.00 61.10           O  
ATOM    183  N   GLN L  27      28.941  35.618  34.072  1.00 60.24           N  
ATOM    184  CA  GLN L  27      28.047  36.703  34.389  1.00 56.37           C  
ATOM    185  CB  GLN L  27      26.736  36.655  33.594  1.00 56.34           C  
ATOM    186  CG  GLN L  27      26.912  36.802  32.085  1.00 63.55           C  
ATOM    187  CD  GLN L  27      25.525  36.705  31.469  1.00 72.57           C  
ATOM    188  OE1 GLN L  27      24.745  35.813  31.802  1.00 67.04           O  
ATOM    189  NE2 GLN L  27      25.202  37.655  30.553  1.00 70.50           N  
ATOM    190  C   GLN L  27      27.630  36.566  35.818  1.00 53.93           C  
ATOM    191  O   GLN L  27      27.853  35.532  36.443  1.00 56.39           O  
ATOM    192  N   ASP L  28      27.003  37.630  36.365  1.00 49.33           N  
ATOM    193  CA  ASP L  28      26.533  37.636  37.722  1.00 44.43           C  
ATOM    194  CB  ASP L  28      26.209  39.050  38.241  1.00 45.71           C  
ATOM    195  CG  ASP L  28      25.949  38.990  39.741  1.00 50.45           C  
ATOM    196  OD1 ASP L  28      25.136  38.132  40.175  1.00 48.98           O  
ATOM    197  OD2 ASP L  28      26.556  39.815  40.475  1.00 51.20           O1-
ATOM    198  C   ASP L  28      25.278  36.827  37.767  1.00 47.93           C  
ATOM    199  O   ASP L  28      24.201  37.269  37.369  1.00 52.29           O  
ATOM    200  N   ILE L  29      25.440  35.563  38.184  1.00 46.46           N  
ATOM    201  CA  ILE L  29      24.425  34.564  38.337  1.00 46.65           C  
ATOM    202  CB  ILE L  29      24.936  33.154  38.227  1.00 48.77           C  
ATOM    203  CG1 ILE L  29      25.968  32.819  39.316  1.00 49.08           C  
ATOM    204  CG2 ILE L  29      25.456  32.990  36.791  1.00 48.87           C  
ATOM    205  CD1 ILE L  29      26.285  31.324  39.399  1.00 45.37           C  
ATOM    206  C   ILE L  29      23.595  34.719  39.570  1.00 48.15           C  
ATOM    207  O   ILE L  29      22.530  34.108  39.650  1.00 45.57           O  
ATOM    208  N   ALA L  30      24.124  35.387  40.616  1.00 51.40           N  
ATOM    209  CA  ALA L  30      23.385  35.486  41.839  1.00 52.59           C  
ATOM    210  CB  ALA L  30      21.875  35.768  41.706  1.00 56.02           C  
ATOM    211  C   ALA L  30      23.600  34.169  42.518  1.00 48.51           C  
ATOM    212  O   ALA L  30      24.609  33.505  42.294  1.00 57.63           O  
ATOM    213  N   LYS L  31      22.667  33.798  43.405  1.00 44.72           N  
ATOM    214  CA  LYS L  31      22.650  32.603  44.201  1.00 41.25           C  
ATOM    215  CB  LYS L  31      21.579  32.663  45.305  1.00 42.26           C  
ATOM    216  CG  LYS L  31      21.854  33.696  46.404  1.00 47.01           C  
ATOM    217  CD  LYS L  31      23.088  33.385  47.254  1.00 52.78           C  
ATOM    218  CE  LYS L  31      23.332  34.394  48.379  1.00 65.51           C  
ATOM    219  NZ  LYS L  31      24.546  34.020  49.139  1.00 66.73           N1+
ATOM    220  C   LYS L  31      22.367  31.361  43.394  1.00 41.73           C  
ATOM    221  O   LYS L  31      22.439  30.259  43.932  1.00 40.58           O  
ATOM    222  N   PHE L  32      21.946  31.472  42.121  1.00 41.53           N  
ATOM    223  CA  PHE L  32      21.471  30.280  41.462  1.00 44.28           C  
ATOM    224  CB  PHE L  32      20.600  30.622  40.247  1.00 47.47           C  
ATOM    225  CG  PHE L  32      19.556  31.573  40.727  1.00 47.13           C  
ATOM    226  CD1 PHE L  32      18.622  31.187  41.659  1.00 48.21           C  
ATOM    227  CD2 PHE L  32      19.499  32.852  40.223  1.00 47.59           C  
ATOM    228  CE1 PHE L  32      17.656  32.061  42.097  1.00 45.03           C  
ATOM    229  CE2 PHE L  32      18.536  33.732  40.657  1.00 48.66           C  
ATOM    230  CZ  PHE L  32      17.610  33.338  41.594  1.00 46.67           C  
ATOM    231  C   PHE L  32      22.572  29.361  40.972  1.00 43.45           C  
ATOM    232  O   PHE L  32      22.800  29.278  39.764  1.00 44.21           O  
ATOM    233  N   LEU L  33      23.221  28.573  41.872  1.00 38.65           N  
ATOM    234  CA  LEU L  33      24.278  27.700  41.442  1.00 37.80           C  
ATOM    235  CB  LEU L  33      25.666  28.160  41.914  1.00 37.78           C  
ATOM    236  CG  LEU L  33      26.811  27.280  41.389  1.00 36.59           C  
ATOM    237  CD1 LEU L  33      27.081  27.557  39.902  1.00 37.79           C  
ATOM    238  CD2 LEU L  33      28.062  27.390  42.270  1.00 35.55           C  
ATOM    239  C   LEU L  33      24.032  26.387  42.114  1.00 36.78           C  
ATOM    240  O   LEU L  33      23.772  26.352  43.315  1.00 36.42           O  
ATOM    241  N   ASP L  34      24.110  25.272  41.361  1.00 37.00           N  
ATOM    242  CA  ASP L  34      23.857  23.967  41.920  1.00 35.71           C  
ATOM    243  CB  ASP L  34      22.739  23.226  41.176  1.00 35.26           C  
ATOM    244  CG  ASP L  34      21.492  24.090  41.271  1.00 37.12           C  
ATOM    245  OD1 ASP L  34      21.113  24.488  42.404  1.00 41.07           O  
ATOM    246  OD2 ASP L  34      20.919  24.389  40.191  1.00  0.00           O1-
ATOM    247  C   ASP L  34      25.092  23.122  41.775  1.00 35.36           C  
ATOM    248  O   ASP L  34      25.879  23.308  40.848  1.00 34.77           O  
ATOM    249  N   TRP L  35      25.299  22.165  42.709  1.00 33.63           N  
ATOM    250  CA  TRP L  35      26.438  21.285  42.612  1.00 33.52           C  
ATOM    251  CB  TRP L  35      27.376  21.358  43.831  1.00 33.80           C  
ATOM    252  CG  TRP L  35      28.103  22.676  43.966  1.00 33.17           C  
ATOM    253  CD2 TRP L  35      29.343  22.979  43.306  1.00 35.49           C  
ATOM    254  CD1 TRP L  35      27.764  23.788  44.682  1.00 33.29           C  
ATOM    255  NE1 TRP L  35      28.715  24.765  44.510  1.00 33.61           N  
ATOM    256  CE2 TRP L  35      29.692  24.280  43.664  1.00 33.83           C  
ATOM    257  CE3 TRP L  35      30.123  22.234  42.469  1.00 33.88           C  
ATOM    258  CZ2 TRP L  35      30.834  24.859  43.188  1.00 34.14           C  
ATOM    259  CZ3 TRP L  35      31.275  22.819  41.992  1.00 32.55           C  
ATOM    260  CH2 TRP L  35      31.623  24.107  42.344  1.00 32.89           C  
ATOM    261  C   TRP L  35      25.957  19.868  42.494  1.00 34.40           C  
ATOM    262  O   TRP L  35      25.051  19.449  43.213  1.00 37.77           O  
ATOM    263  N   TYR L  36      26.574  19.085  41.580  1.00 35.28           N  
ATOM    264  CA  TYR L  36      26.170  17.718  41.364  1.00 33.52           C  
ATOM    265  CB  TYR L  36      25.614  17.441  39.953  1.00 33.37           C  
ATOM    266  CG  TYR L  36      24.395  18.274  39.750  1.00 34.90           C  
ATOM    267  CD1 TYR L  36      23.184  17.878  40.249  1.00 34.68           C  
ATOM    268  CD2 TYR L  36      24.449  19.468  39.076  1.00 34.24           C  
ATOM    269  CE1 TYR L  36      22.055  18.641  40.074  1.00 34.12           C  
ATOM    270  CE2 TYR L  36      23.320  20.234  38.899  1.00 33.76           C  
ATOM    271  CZ  TYR L  36      22.112  19.827  39.397  1.00 34.03           C  
ATOM    272  OH  TYR L  36      20.952  20.610  39.220  1.00 35.50           O  
ATOM    273  C   TYR L  36      27.369  16.820  41.525  1.00 34.48           C  
ATOM    274  O   TYR L  36      28.509  17.230  41.299  1.00 36.50           O  
ATOM    275  N   GLN L  37      27.129  15.560  41.953  1.00 36.25           N  
ATOM    276  CA  GLN L  37      28.178  14.591  42.133  1.00 37.31           C  
ATOM    277  CB  GLN L  37      28.229  14.013  43.561  1.00 36.26           C  
ATOM    278  CG  GLN L  37      29.336  12.978  43.776  1.00 36.48           C  
ATOM    279  CD  GLN L  37      29.073  12.272  45.099  1.00 39.54           C  
ATOM    280  OE1 GLN L  37      28.037  11.636  45.281  1.00 43.39           O  
ATOM    281  NE2 GLN L  37      30.035  12.388  46.055  1.00 40.46           N  
ATOM    282  C   GLN L  37      27.885  13.423  41.237  1.00 40.59           C  
ATOM    283  O   GLN L  37      26.750  12.954  41.174  1.00 42.84           O  
ATOM    284  N   GLN L  38      28.900  12.913  40.507  1.00 41.54           N  
ATOM    285  CA  GLN L  38      28.628  11.778  39.669  1.00 38.39           C  
ATOM    286  CB  GLN L  38      28.564  12.111  38.164  1.00 37.18           C  
ATOM    287  CG  GLN L  38      28.195  10.907  37.288  1.00 38.12           C  
ATOM    288  CD  GLN L  38      28.160  11.332  35.822  1.00 40.07           C  
ATOM    289  OE1 GLN L  38      28.641  12.403  35.454  1.00 45.16           O  
ATOM    290  NE2 GLN L  38      27.586  10.457  34.953  1.00 37.81           N  
ATOM    291  C   GLN L  38      29.720  10.770  39.847  1.00 39.62           C  
ATOM    292  O   GLN L  38      30.903  11.097  39.790  1.00 43.13           O  
ATOM    293  N   ARG L  39      29.336   9.497  40.077  1.00 41.83           N  
ATOM    294  CA  ARG L  39      30.311   8.449  40.180  1.00 42.15           C  
ATOM    295  CB  ARG L  39      30.014   7.364  41.232  1.00 42.62           C  
ATOM    296  CG  ARG L  39      29.932   7.892  42.665  1.00 44.86           C  
ATOM    297  CD  ARG L  39      30.348   6.863  43.722  1.00 51.65           C  
ATOM    298  NE  ARG L  39      29.601   5.596  43.475  1.00  0.00           N  
ATOM    299  CZ  ARG L  39      30.189   4.405  43.801  1.00  0.00           C  
ATOM    300  NH1 ARG L  39      31.442   4.396  44.338  1.00  0.00           N1+
ATOM    301  NH2 ARG L  39      29.528   3.228  43.590  1.00  0.00           N  
ATOM    302  C   ARG L  39      30.336   7.776  38.848  1.00 47.80           C  
ATOM    303  O   ARG L  39      29.424   7.944  38.038  1.00 47.62           O  
ATOM    304  N   PRO L  40      31.359   7.021  38.584  1.00 51.90           N  
ATOM    305  CA  PRO L  40      31.443   6.413  37.291  1.00 52.97           C  
ATOM    306  CD  PRO L  40      32.673   7.295  39.143  1.00 52.80           C  
ATOM    307  CB  PRO L  40      32.853   5.837  37.198  1.00 53.84           C  
ATOM    308  CG  PRO L  40      33.678   6.781  38.094  1.00 52.91           C  
ATOM    309  C   PRO L  40      30.343   5.437  37.043  1.00 52.87           C  
ATOM    310  O   PRO L  40      30.021   4.652  37.933  1.00 53.86           O  
ATOM    311  N   GLY L  41      29.746   5.495  35.836  1.00 52.00           N  
ATOM    312  CA  GLY L  41      28.732   4.570  35.427  1.00 54.87           C  
ATOM    313  C   GLY L  41      27.417   4.934  36.037  1.00 55.45           C  
ATOM    314  O   GLY L  41      26.428   4.231  35.832  1.00 58.08           O  
ATOM    315  N   LYS L  42      27.344   6.046  36.792  1.00 52.15           N  
ATOM    316  CA  LYS L  42      26.079   6.333  37.405  1.00 47.54           C  
ATOM    317  CB  LYS L  42      26.080   6.203  38.934  1.00 51.61           C  
ATOM    318  CG  LYS L  42      26.222   4.750  39.389  1.00 57.04           C  
ATOM    319  CD  LYS L  42      26.407   4.584  40.895  1.00 64.81           C  
ATOM    320  CE  LYS L  42      25.107   4.732  41.686  1.00 78.57           C  
ATOM    321  NZ  LYS L  42      24.692   6.152  41.727  1.00 82.24           N1+
ATOM    322  C   LYS L  42      25.633   7.713  37.053  1.00 44.96           C  
ATOM    323  O   LYS L  42      26.379   8.514  36.490  1.00 43.90           O  
ATOM    324  N   THR L  43      24.356   8.000  37.371  1.00 43.64           N  
ATOM    325  CA  THR L  43      23.736   9.259  37.076  1.00 40.64           C  
ATOM    326  CB  THR L  43      22.254   9.107  37.006  1.00 39.71           C  
ATOM    327  OG1 THR L  43      21.718   8.819  38.289  1.00  0.00           O  
ATOM    328  CG2 THR L  43      22.018   7.901  36.079  1.00  0.00           C  
ATOM    329  C   THR L  43      24.112  10.236  38.148  1.00 39.59           C  
ATOM    330  O   THR L  43      24.438   9.853  39.271  1.00 41.72           O  
ATOM    331  N   PRO L  44      24.081  11.504  37.819  1.00 36.97           N  
ATOM    332  CA  PRO L  44      24.465  12.533  38.753  1.00 35.51           C  
ATOM    333  CD  PRO L  44      24.258  11.922  36.437  1.00 36.08           C  
ATOM    334  CB  PRO L  44      24.603  13.810  37.933  1.00 35.29           C  
ATOM    335  CG  PRO L  44      24.923  13.306  36.516  1.00 37.90           C  
ATOM    336  C   PRO L  44      23.465  12.686  39.849  1.00 36.09           C  
ATOM    337  O   PRO L  44      22.294  12.376  39.638  1.00 41.15           O  
ATOM    338  N   LYS L  45      23.915  13.143  41.035  1.00 37.54           N  
ATOM    339  CA  LYS L  45      23.009  13.417  42.108  1.00 38.99           C  
ATOM    340  CB  LYS L  45      23.125  12.519  43.351  1.00 42.05           C  
ATOM    341  CG  LYS L  45      22.330  11.224  43.203  1.00 59.96           C  
ATOM    342  CD  LYS L  45      22.406  10.289  44.408  1.00 70.51           C  
ATOM    343  CE  LYS L  45      21.392   9.147  44.324  1.00 74.75           C  
ATOM    344  NZ  LYS L  45      21.315   8.435  45.619  1.00 78.26           N1+
ATOM    345  C   LYS L  45      23.218  14.834  42.534  1.00 41.13           C  
ATOM    346  O   LYS L  45      24.310  15.383  42.413  1.00 41.98           O  
ATOM    347  N   LEU L  46      22.139  15.463  43.039  1.00 41.05           N  
ATOM    348  CA  LEU L  46      22.185  16.844  43.437  1.00 39.11           C  
ATOM    349  CB  LEU L  46      20.804  17.521  43.346  1.00 37.96           C  
ATOM    350  CG  LEU L  46      20.762  19.008  43.745  1.00 36.01           C  
ATOM    351  CD1 LEU L  46      21.623  19.883  42.818  1.00 34.57           C  
ATOM    352  CD2 LEU L  46      19.314  19.505  43.822  1.00 35.10           C  
ATOM    353  C   LEU L  46      22.669  16.925  44.856  1.00 40.65           C  
ATOM    354  O   LEU L  46      22.125  16.278  45.749  1.00 43.10           O  
ATOM    355  N   LEU L  47      23.832  17.579  45.062  1.00 39.45           N  
ATOM    356  CA  LEU L  47      24.359  17.824  46.376  1.00 40.36           C  
ATOM    357  CB  LEU L  47      25.893  17.901  46.386  1.00 41.46           C  
ATOM    358  CG  LEU L  47      26.568  16.571  46.006  1.00 41.25           C  
ATOM    359  CD1 LEU L  47      28.096  16.705  46.034  1.00 42.23           C  
ATOM    360  CD2 LEU L  47      26.061  15.415  46.883  1.00 39.59           C  
ATOM    361  C   LEU L  47      23.852  19.081  47.022  1.00 39.59           C  
ATOM    362  O   LEU L  47      23.374  19.070  48.156  1.00 40.10           O  
ATOM    363  N   ILE L  48      23.960  20.219  46.298  1.00 35.73           N  
ATOM    364  CA  ILE L  48      23.640  21.489  46.882  1.00 36.40           C  
ATOM    365  CB  ILE L  48      24.850  22.228  47.383  1.00 37.56           C  
ATOM    366  CG1 ILE L  48      25.524  21.443  48.521  1.00 35.06           C  
ATOM    367  CG2 ILE L  48      24.425  23.653  47.780  1.00 37.30           C  
ATOM    368  CD1 ILE L  48      26.909  21.970  48.890  1.00 40.10           C  
ATOM    369  C   ILE L  48      23.000  22.345  45.847  1.00 38.23           C  
ATOM    370  O   ILE L  48      23.380  22.325  44.677  1.00 40.33           O  
ATOM    371  N   TYR L  49      21.994  23.133  46.268  1.00 40.95           N  
ATOM    372  CA  TYR L  49      21.391  24.018  45.331  1.00 40.41           C  
ATOM    373  CB  TYR L  49      20.012  23.569  44.798  1.00 38.81           C  
ATOM    374  CG  TYR L  49      19.066  23.369  45.928  1.00 40.39           C  
ATOM    375  CD1 TYR L  49      18.341  24.420  46.432  1.00 41.38           C  
ATOM    376  CD2 TYR L  49      18.900  22.121  46.475  1.00 42.64           C  
ATOM    377  CE1 TYR L  49      17.467  24.222  47.475  1.00 43.09           C  
ATOM    378  CE2 TYR L  49      18.028  21.917  47.516  1.00 43.41           C  
ATOM    379  CZ  TYR L  49      17.310  22.972  48.019  1.00 43.47           C  
ATOM    380  OH  TYR L  49      16.412  22.770  49.089  1.00 45.80           O  
ATOM    381  C   TYR L  49      21.295  25.376  45.952  1.00 41.71           C  
ATOM    382  O   TYR L  49      21.372  25.527  47.168  1.00 41.21           O  
ATOM    383  N   ASP L  50      21.025  26.404  45.119  0.83 39.22           N  
ATOM    384  CA  ASP L  50      20.883  27.755  45.592  0.83 41.08           C  
ATOM    385  CB  ASP L  50      19.747  27.970  46.613  0.83 60.29           C  
ATOM    386  CG  ASP L  50      18.395  28.014  45.906  0.83 60.08           C  
ATOM    387  OD1 ASP L  50      18.213  27.289  44.891  0.83 61.86           O  
ATOM    388  OD2 ASP L  50      17.516  28.777  46.392  0.83 60.57           O1-
ATOM    389  C   ASP L  50      22.161  28.154  46.251  0.83 41.70           C  
ATOM    390  O   ASP L  50      22.177  28.955  47.184  0.83 43.16           O  
ATOM    391  N   ALA L  51      23.261  27.560  45.764  1.00 41.68           N  
ATOM    392  CA  ALA L  51      24.616  27.849  46.124  1.00 42.15           C  
ATOM    393  CB  ALA L  51      24.962  29.345  45.998  1.00 40.95           C  
ATOM    394  C   ALA L  51      24.951  27.398  47.515  1.00 42.39           C  
ATOM    395  O   ALA L  51      26.115  27.083  47.760  1.00 42.47           O  
ATOM    396  N   SER L  52      23.967  27.259  48.437  0.83 44.64           N  
ATOM    397  CA  SER L  52      24.388  26.935  49.776  0.83 45.54           C  
ATOM    398  CB  SER L  52      24.533  28.181  50.667  0.83 40.24           C  
ATOM    399  OG  SER L  52      25.563  29.026  50.174  0.83 41.07           O  
ATOM    400  C   SER L  52      23.413  26.037  50.502  0.83 45.82           C  
ATOM    401  O   SER L  52      23.654  25.725  51.668  0.83 46.58           O  
ATOM    402  N   ASN L  53      22.304  25.589  49.871  1.00 43.14           N  
ATOM    403  CA  ASN L  53      21.363  24.717  50.524  1.00 42.10           C  
ATOM    404  CB  ASN L  53      19.919  24.872  50.022  1.00 41.98           C  
ATOM    405  CG  ASN L  53      19.409  26.235  50.449  1.00 62.08           C  
ATOM    406  OD1 ASN L  53      19.273  26.519  51.637  1.00 60.62           O  
ATOM    407  ND2 ASN L  53      19.125  27.108  49.448  1.00 61.26           N  
ATOM    408  C   ASN L  53      21.728  23.291  50.252  1.00 43.33           C  
ATOM    409  O   ASN L  53      22.018  22.922  49.116  1.00 45.18           O  
ATOM    410  N   LEU L  54      21.690  22.442  51.301  1.00 43.57           N  
ATOM    411  CA  LEU L  54      22.014  21.048  51.154  1.00 44.76           C  
ATOM    412  CB  LEU L  54      22.528  20.376  52.443  1.00 47.75           C  
ATOM    413  CG  LEU L  54      23.918  20.825  52.928  1.00 37.56           C  
ATOM    414  CD1 LEU L  54      25.032  20.372  51.973  1.00 34.03           C  
ATOM    415  CD2 LEU L  54      23.948  22.328  53.216  1.00 34.65           C  
ATOM    416  C   LEU L  54      20.766  20.302  50.800  1.00 48.27           C  
ATOM    417  O   LEU L  54      19.704  20.528  51.379  1.00 52.84           O  
ATOM    418  N   ALA L  55      20.882  19.374  49.830  1.00 50.86           N  
ATOM    419  CA  ALA L  55      19.775  18.553  49.430  1.00 51.29           C  
ATOM    420  CB  ALA L  55      20.024  17.775  48.127  1.00 51.50           C  
ATOM    421  C   ALA L  55      19.554  17.562  50.526  1.00 53.90           C  
ATOM    422  O   ALA L  55      20.453  17.289  51.319  1.00 56.10           O  
ATOM    423  N   ILE L  56      18.337  16.996  50.610  1.00 56.76           N  
ATOM    424  CA  ILE L  56      18.049  16.084  51.680  1.00 58.01           C  
ATOM    425  CB  ILE L  56      16.595  15.715  51.784  1.00 60.19           C  
ATOM    426  CG1 ILE L  56      16.123  14.972  50.522  1.00  0.00           C  
ATOM    427  CG2 ILE L  56      15.803  17.002  52.073  1.00132.65           C  
ATOM    428  CD1 ILE L  56      14.761  14.296  50.684  1.00  0.00           C  
ATOM    429  C   ILE L  56      18.839  14.824  51.485  1.00 55.77           C  
ATOM    430  O   ILE L  56      18.939  14.302  50.375  1.00 57.05           O  
ATOM    431  N   GLY L  57      19.453  14.326  52.581  1.00 52.99           N  
ATOM    432  CA  GLY L  57      20.180  13.087  52.555  1.00 53.71           C  
ATOM    433  C   GLY L  57      21.645  13.333  52.350  1.00 55.23           C  
ATOM    434  O   GLY L  57      22.444  12.403  52.449  1.00 57.24           O  
ATOM    435  N   VAL L  58      22.046  14.585  52.061  1.00 51.24           N  
ATOM    436  CA  VAL L  58      23.438  14.867  51.825  1.00 47.41           C  
ATOM    437  CB  VAL L  58      23.647  16.101  50.992  1.00 46.54           C  
ATOM    438  CG1 VAL L  58      25.150  16.403  50.896  1.00 44.86           C  
ATOM    439  CG2 VAL L  58      22.976  15.880  49.627  1.00 46.77           C  
ATOM    440  C   VAL L  58      24.122  15.080  53.147  1.00 47.26           C  
ATOM    441  O   VAL L  58      23.590  15.746  54.032  1.00 47.38           O  
ATOM    442  N   PRO L  59      25.310  14.544  53.292  1.00 45.65           N  
ATOM    443  CA  PRO L  59      26.039  14.665  54.534  1.00 45.01           C  
ATOM    444  CD  PRO L  59      25.669  13.334  52.570  1.00 47.02           C  
ATOM    445  CB  PRO L  59      27.200  13.681  54.432  1.00 45.62           C  
ATOM    446  CG  PRO L  59      26.674  12.599  53.472  1.00 48.08           C  
ATOM    447  C   PRO L  59      26.477  16.076  54.791  1.00 46.53           C  
ATOM    448  O   PRO L  59      26.712  16.812  53.836  1.00 49.68           O  
ATOM    449  N   SER L  60      26.625  16.454  56.078  1.00 47.36           N  
ATOM    450  CA  SER L  60      26.948  17.790  56.507  1.00 47.95           C  
ATOM    451  CB  SER L  60      26.905  17.953  58.035  1.00 50.06           C  
ATOM    452  OG  SER L  60      25.586  17.742  58.514  1.00 59.27           O  
ATOM    453  C   SER L  60      28.330  18.177  56.082  1.00 48.40           C  
ATOM    454  O   SER L  60      28.685  19.354  56.119  1.00 48.09           O  
ATOM    455  N   ARG L  61      29.156  17.204  55.669  1.00 45.11           N  
ATOM    456  CA  ARG L  61      30.512  17.493  55.301  1.00 41.26           C  
ATOM    457  CB  ARG L  61      31.353  16.246  54.974  1.00 39.98           C  
ATOM    458  CG  ARG L  61      30.864  15.428  53.778  1.00 39.76           C  
ATOM    459  CD  ARG L  61      31.747  14.209  53.507  1.00 38.64           C  
ATOM    460  NE  ARG L  61      31.259  13.112  54.386  1.00 41.74           N  
ATOM    461  CZ  ARG L  61      30.358  12.206  53.908  1.00 44.02           C  
ATOM    462  NH1 ARG L  61      30.032  12.200  52.581  1.00 47.51           N1+
ATOM    463  NH2 ARG L  61      29.779  11.306  54.755  1.00 47.22           N  
ATOM    464  C   ARG L  61      30.522  18.380  54.092  1.00 43.97           C  
ATOM    465  O   ARG L  61      31.490  19.107  53.867  1.00 48.04           O  
ATOM    466  N   PHE L  62      29.467  18.300  53.250  1.00 41.06           N  
ATOM    467  CA  PHE L  62      29.409  19.085  52.045  1.00 40.67           C  
ATOM    468  CB  PHE L  62      28.553  18.448  50.935  1.00 40.55           C  
ATOM    469  CG  PHE L  62      29.171  17.159  50.506  1.00 39.24           C  
ATOM    470  CD1 PHE L  62      30.198  17.142  49.599  1.00 38.97           C  
ATOM    471  CD2 PHE L  62      28.739  15.958  51.010  1.00 40.49           C  
ATOM    472  CE1 PHE L  62      30.779  15.967  49.184  1.00 39.39           C  
ATOM    473  CE2 PHE L  62      29.313  14.776  50.603  1.00 40.04           C  
ATOM    474  CZ  PHE L  62      30.334  14.771  49.687  1.00 39.67           C  
ATOM    475  C   PHE L  62      28.781  20.417  52.341  1.00 41.67           C  
ATOM    476  O   PHE L  62      27.742  20.498  52.994  1.00 44.92           O  
ATOM    477  N   THR L  63      29.413  21.510  51.856  1.00 38.40           N  
ATOM    478  CA  THR L  63      28.881  22.827  52.070  1.00 40.39           C  
ATOM    479  CB  THR L  63      29.514  23.525  53.241  1.00 42.59           C  
ATOM    480  OG1 THR L  63      29.340  22.748  54.418  1.00  0.00           O  
ATOM    481  CG2 THR L  63      28.863  24.905  53.431  1.00  0.00           C  
ATOM    482  C   THR L  63      29.168  23.642  50.846  1.00 39.99           C  
ATOM    483  O   THR L  63      30.063  23.316  50.066  1.00 42.50           O  
ATOM    484  N   GLY L  64      28.412  24.740  50.647  1.00 40.11           N  
ATOM    485  CA  GLY L  64      28.640  25.560  49.494  1.00 40.48           C  
ATOM    486  C   GLY L  64      28.569  26.992  49.919  1.00 45.04           C  
ATOM    487  O   GLY L  64      27.940  27.332  50.923  1.00 46.85           O  
ATOM    488  N   SER L  65      29.228  27.876  49.145  1.00 42.27           N  
ATOM    489  CA  SER L  65      29.220  29.270  49.476  1.00 43.93           C  
ATOM    490  CB  SER L  65      30.346  29.647  50.454  1.00 45.80           C  
ATOM    491  OG  SER L  65      30.295  31.031  50.751  1.00 54.87           O  
ATOM    492  C   SER L  65      29.438  30.049  48.211  1.00 44.65           C  
ATOM    493  O   SER L  65      29.744  29.478  47.164  1.00 46.55           O  
ATOM    494  N   GLY L  66      29.270  31.389  48.283  1.00 48.13           N  
ATOM    495  CA  GLY L  66      29.534  32.228  47.144  1.00 50.16           C  
ATOM    496  C   GLY L  66      28.268  32.803  46.585  1.00 51.74           C  
ATOM    497  O   GLY L  66      27.163  32.355  46.885  1.00 52.73           O  
ATOM    498  N   SER L  67      28.426  33.869  45.770  1.00 52.80           N  
ATOM    499  CA  SER L  67      27.330  34.530  45.116  1.00 55.43           C  
ATOM    500  CB  SER L  67      26.575  35.518  46.025  1.00 57.48           C  
ATOM    501  OG  SER L  67      27.441  36.566  46.432  1.00 64.83           O  
ATOM    502  C   SER L  67      27.913  35.317  43.983  1.00 53.91           C  
ATOM    503  O   SER L  67      29.117  35.562  43.937  1.00 56.85           O  
ATOM    504  N   GLY L  68      27.063  35.746  43.030  1.00 53.37           N  
ATOM    505  CA  GLY L  68      27.565  36.511  41.928  1.00 54.29           C  
ATOM    506  C   GLY L  68      28.319  35.606  40.999  1.00 55.38           C  
ATOM    507  O   GLY L  68      27.738  34.729  40.365  1.00 57.97           O  
ATOM    508  N   THR L  69      29.607  35.928  40.781  1.00 52.60           N  
ATOM    509  CA  THR L  69      30.525  35.218  39.930  1.00 50.29           C  
ATOM    510  CB  THR L  69      31.577  36.116  39.359  1.00 50.20           C  
ATOM    511  OG1 THR L  69      32.363  35.403  38.418  1.00 45.27           O  
ATOM    512  CG2 THR L  69      32.460  36.632  40.504  1.00 40.52           C  
ATOM    513  C   THR L  69      31.249  34.044  40.542  1.00 50.63           C  
ATOM    514  O   THR L  69      31.617  33.122  39.814  1.00 55.07           O  
ATOM    515  N   ASP L  70      31.546  34.051  41.863  1.00 50.33           N  
ATOM    516  CA  ASP L  70      32.429  33.024  42.368  1.00 49.72           C  
ATOM    517  CB  ASP L  70      33.701  33.596  43.024  1.00 53.59           C  
ATOM    518  CG  ASP L  70      34.543  34.273  41.949  1.00 59.88           C  
ATOM    519  OD1 ASP L  70      34.787  33.644  40.885  1.00 61.18           O  
ATOM    520  OD2 ASP L  70      34.946  35.445  42.181  1.00 60.98           O1-
ATOM    521  C   ASP L  70      31.760  32.158  43.394  1.00 47.10           C  
ATOM    522  O   ASP L  70      31.088  32.647  44.301  1.00 49.80           O  
ATOM    523  N   PHE L  71      31.961  30.824  43.279  1.00 44.09           N  
ATOM    524  CA  PHE L  71      31.344  29.902  44.192  1.00 42.00           C  
ATOM    525  CB  PHE L  71      30.130  29.182  43.583  1.00 38.81           C  
ATOM    526  CG  PHE L  71      29.126  30.226  43.239  1.00 38.74           C  
ATOM    527  CD1 PHE L  71      29.222  30.909  42.048  1.00 39.18           C  
ATOM    528  CD2 PHE L  71      28.093  30.522  44.096  1.00 38.85           C  
ATOM    529  CE1 PHE L  71      28.301  31.875  41.716  1.00 42.59           C  
ATOM    530  CE2 PHE L  71      27.169  31.487  43.769  1.00 39.20           C  
ATOM    531  CZ  PHE L  71      27.273  32.166  42.579  1.00 41.99           C  
ATOM    532  C   PHE L  71      32.332  28.834  44.559  1.00 42.06           C  
ATOM    533  O   PHE L  71      33.253  28.542  43.798  1.00 44.41           O  
ATOM    534  N   THR L  72      32.157  28.229  45.757  1.00 39.84           N  
ATOM    535  CA  THR L  72      33.045  27.194  46.207  1.00 39.11           C  
ATOM    536  CB  THR L  72      33.958  27.617  47.322  1.00 42.30           C  
ATOM    537  OG1 THR L  72      33.192  28.110  48.411  1.00 43.20           O  
ATOM    538  CG2 THR L  72      34.934  28.689  46.824  1.00 42.14           C  
ATOM    539  C   THR L  72      32.247  26.056  46.760  1.00 41.94           C  
ATOM    540  O   THR L  72      31.203  26.238  47.383  1.00 43.38           O  
ATOM    541  N   PHE L  73      32.756  24.832  46.529  1.00 40.60           N  
ATOM    542  CA  PHE L  73      32.198  23.619  47.041  1.00 40.25           C  
ATOM    543  CB  PHE L  73      31.993  22.604  45.902  1.00 40.06           C  
ATOM    544  CG  PHE L  73      31.432  21.322  46.401  1.00 38.83           C  
ATOM    545  CD1 PHE L  73      30.108  21.226  46.764  1.00 38.31           C  
ATOM    546  CD2 PHE L  73      32.233  20.208  46.473  1.00 39.81           C  
ATOM    547  CE1 PHE L  73      29.602  20.030  47.209  1.00 85.67           C  
ATOM    548  CE2 PHE L  73      31.732  19.008  46.916  1.00 90.02           C  
ATOM    549  CZ  PHE L  73      30.412  18.927  47.283  1.00 86.68           C  
ATOM    550  C   PHE L  73      33.236  23.089  47.979  1.00 42.86           C  
ATOM    551  O   PHE L  73      34.398  22.949  47.603  1.00 48.60           O  
ATOM    552  N   THR L  74      32.862  22.805  49.240  1.00 41.69           N  
ATOM    553  CA  THR L  74      33.857  22.306  50.145  1.00 40.67           C  
ATOM    554  CB  THR L  74      34.243  23.251  51.251  1.00 42.16           C  
ATOM    555  OG1 THR L  74      33.087  23.813  51.849  1.00 44.29           O  
ATOM    556  CG2 THR L  74      35.195  24.332  50.729  1.00 38.99           C  
ATOM    557  C   THR L  74      33.413  21.035  50.783  1.00 41.48           C  
ATOM    558  O   THR L  74      32.263  20.877  51.187  1.00 44.17           O  
ATOM    559  N   ILE L  75      34.361  20.082  50.864  1.00 42.22           N  
ATOM    560  CA  ILE L  75      34.148  18.848  51.554  1.00 41.58           C  
ATOM    561  CB  ILE L  75      34.548  17.641  50.747  1.00 39.93           C  
ATOM    562  CG1 ILE L  75      33.741  17.579  49.440  1.00 39.38           C  
ATOM    563  CG2 ILE L  75      34.361  16.391  51.620  1.00 40.69           C  
ATOM    564  CD1 ILE L  75      34.253  16.540  48.443  1.00 39.72           C  
ATOM    565  C   ILE L  75      35.063  18.942  52.736  1.00 45.96           C  
ATOM    566  O   ILE L  75      36.285  18.907  52.593  1.00 48.90           O  
ATOM    567  N   SER L  76      34.486  19.058  53.947  1.00 46.59           N  
ATOM    568  CA  SER L  76      35.273  19.279  55.129  1.00 46.39           C  
ATOM    569  CB  SER L  76      34.420  19.423  56.400  1.00 46.17           C  
ATOM    570  OG  SER L  76      33.745  18.206  56.676  1.00 53.52           O  
ATOM    571  C   SER L  76      36.223  18.143  55.338  1.00 50.25           C  
ATOM    572  O   SER L  76      37.408  18.371  55.580  1.00 57.19           O  
ATOM    573  N   SER L  77      35.742  16.885  55.269  1.00 50.06           N  
ATOM    574  CA  SER L  77      36.660  15.796  55.437  1.00 51.83           C  
ATOM    575  CB  SER L  77      36.561  15.122  56.817  1.00 51.89           C  
ATOM    576  OG  SER L  77      37.496  14.060  56.902  1.00 58.50           O  
ATOM    577  C   SER L  77      36.314  14.766  54.407  1.00 50.06           C  
ATOM    578  O   SER L  77      35.243  14.163  54.447  1.00 47.99           O  
ATOM    579  N   LEU L  78      37.252  14.503  53.482  1.00 45.78           N  
ATOM    580  CA  LEU L  78      37.007  13.608  52.388  1.00 41.79           C  
ATOM    581  CB  LEU L  78      38.178  13.597  51.385  1.00 39.74           C  
ATOM    582  CG  LEU L  78      37.904  12.843  50.073  1.00 40.85           C  
ATOM    583  CD1 LEU L  78      36.837  13.561  49.231  1.00 43.12           C  
ATOM    584  CD2 LEU L  78      39.201  12.610  49.285  1.00 42.79           C  
ATOM    585  C   LEU L  78      36.809  12.217  52.921  1.00 43.02           C  
ATOM    586  O   LEU L  78      37.532  11.766  53.809  1.00 47.39           O  
ATOM    587  N   GLN L  79      35.792  11.509  52.379  1.00 47.83           N  
ATOM    588  CA  GLN L  79      35.468  10.163  52.774  1.00 46.76           C  
ATOM    589  CB  GLN L  79      34.007  10.006  53.239  1.00 46.30           C  
ATOM    590  CG  GLN L  79      33.628  10.890  54.435  1.00 47.97           C  
ATOM    591  CD  GLN L  79      34.267  10.342  55.706  1.00 55.89           C  
ATOM    592  OE1 GLN L  79      34.741   9.209  55.746  1.00 56.72           O  
ATOM    593  NE2 GLN L  79      34.273  11.169  56.786  1.00 60.45           N  
ATOM    594  C   GLN L  79      35.646   9.309  51.552  1.00 46.17           C  
ATOM    595  O   GLN L  79      35.715   9.819  50.436  1.00 47.88           O  
ATOM    596  N   PRO L  80      35.729   8.018  51.722  1.00 46.11           N  
ATOM    597  CA  PRO L  80      35.979   7.145  50.606  1.00 47.15           C  
ATOM    598  CD  PRO L  80      36.166   7.440  52.981  1.00 43.76           C  
ATOM    599  CB  PRO L  80      36.203   5.763  51.214  1.00 48.14           C  
ATOM    600  CG  PRO L  80      36.770   6.074  52.613  1.00 43.07           C  
ATOM    601  C   PRO L  80      34.922   7.198  49.546  1.00 48.74           C  
ATOM    602  O   PRO L  80      35.253   7.029  48.374  1.00 52.87           O  
ATOM    603  N   GLU L  81      33.652   7.421  49.928  1.00 47.48           N  
ATOM    604  CA  GLU L  81      32.572   7.473  48.984  1.00 44.63           C  
ATOM    605  CB  GLU L  81      31.165   7.446  49.622  1.00 45.31           C  
ATOM    606  CG  GLU L  81      30.877   8.553  50.637  1.00 51.00           C  
ATOM    607  CD  GLU L  81      31.216   8.015  52.021  1.00 56.57           C  
ATOM    608  OE1 GLU L  81      31.822   6.914  52.096  1.00 56.01           O  
ATOM    609  OE2 GLU L  81      30.867   8.696  53.022  1.00 58.75           O1-
ATOM    610  C   GLU L  81      32.675   8.708  48.139  1.00 45.56           C  
ATOM    611  O   GLU L  81      32.170   8.741  47.021  1.00 50.31           O  
ATOM    612  N   ASP L  82      33.324   9.758  48.671  1.00 45.65           N  
ATOM    613  CA  ASP L  82      33.414  11.070  48.090  1.00 45.53           C  
ATOM    614  CB  ASP L  82      34.055  12.082  49.055  1.00 46.98           C  
ATOM    615  CG  ASP L  82      33.100  12.250  50.232  1.00 47.89           C  
ATOM    616  OD1 ASP L  82      31.933  11.787  50.119  1.00 47.86           O  
ATOM    617  OD2 ASP L  82      33.523  12.841  51.261  1.00 51.04           O1-
ATOM    618  C   ASP L  82      34.168  11.094  46.791  1.00 44.67           C  
ATOM    619  O   ASP L  82      34.021  12.044  46.023  1.00 43.33           O  
ATOM    620  N   ILE L  83      35.040  10.108  46.509  1.00 42.33           N  
ATOM    621  CA  ILE L  83      35.751  10.194  45.265  1.00 42.00           C  
ATOM    622  CB  ILE L  83      36.772   9.106  45.083  1.00 40.74           C  
ATOM    623  CG1 ILE L  83      36.104   7.720  45.054  1.00 87.67           C  
ATOM    624  CG2 ILE L  83      37.824   9.263  46.194  1.00 87.97           C  
ATOM    625  CD1 ILE L  83      37.054   6.596  44.638  1.00 30.91           C  
ATOM    626  C   ILE L  83      34.747  10.110  44.151  1.00 42.16           C  
ATOM    627  O   ILE L  83      33.979   9.154  44.064  1.00 42.81           O  
ATOM    628  N   ALA L  84      34.733  11.135  43.269  1.00 38.86           N  
ATOM    629  CA  ALA L  84      33.803  11.200  42.172  1.00 37.18           C  
ATOM    630  CB  ALA L  84      32.333  11.270  42.615  1.00 37.10           C  
ATOM    631  C   ALA L  84      34.098  12.461  41.415  1.00 38.16           C  
ATOM    632  O   ALA L  84      35.068  13.158  41.709  1.00 41.61           O  
ATOM    633  N   VAL L  85      33.283  12.760  40.381  1.00 37.02           N  
ATOM    634  CA  VAL L  85      33.458  13.974  39.631  1.00 36.71           C  
ATOM    635  CB  VAL L  85      33.325  13.794  38.148  1.00 36.24           C  
ATOM    636  CG1 VAL L  85      31.890  13.330  37.844  1.00  0.00           C  
ATOM    637  CG2 VAL L  85      33.708  15.114  37.460  1.00 33.54           C  
ATOM    638  C   VAL L  85      32.378  14.914  40.070  1.00 38.03           C  
ATOM    639  O   VAL L  85      31.242  14.502  40.296  1.00 40.01           O  
ATOM    640  N   TYR L  86      32.707  16.216  40.209  1.00 37.23           N  
ATOM    641  CA  TYR L  86      31.723  17.156  40.671  1.00 34.68           C  
ATOM    642  CB  TYR L  86      32.120  17.890  41.968  1.00 35.96           C  
ATOM    643  CG  TYR L  86      32.165  16.894  43.078  1.00 37.84           C  
ATOM    644  CD1 TYR L  86      33.305  16.167  43.318  1.00 36.91           C  
ATOM    645  CD2 TYR L  86      31.069  16.684  43.882  1.00 36.78           C  
ATOM    646  CE1 TYR L  86      33.355  15.244  44.338  1.00 36.31           C  
ATOM    647  CE2 TYR L  86      31.112  15.762  44.904  1.00 37.14           C  
ATOM    648  CZ  TYR L  86      32.257  15.039  45.133  1.00 36.55           C  
ATOM    649  OH  TYR L  86      32.310  14.092  46.177  1.00 40.09           O  
ATOM    650  C   TYR L  86      31.500  18.199  39.616  1.00 36.15           C  
ATOM    651  O   TYR L  86      32.440  18.639  38.952  1.00 37.75           O  
ATOM    652  N   TYR L  87      30.223  18.611  39.433  1.00 37.16           N  
ATOM    653  CA  TYR L  87      29.887  19.583  38.428  1.00 35.73           C  
ATOM    654  CB  TYR L  87      28.919  19.072  37.340  1.00 33.41           C  
ATOM    655  CG  TYR L  87      29.420  17.822  36.698  1.00 33.57           C  
ATOM    656  CD1 TYR L  87      30.323  17.847  35.659  1.00 33.04           C  
ATOM    657  CD2 TYR L  87      28.972  16.605  37.151  1.00 34.03           C  
ATOM    658  CE1 TYR L  87      30.764  16.679  35.083  1.00 34.97           C  
ATOM    659  CE2 TYR L  87      29.408  15.434  36.579  1.00 36.02           C  
ATOM    660  CZ  TYR L  87      30.307  15.468  35.541  1.00 36.50           C  
ATOM    661  OH  TYR L  87      30.761  14.271  34.949  1.00 39.23           O  
ATOM    662  C   TYR L  87      29.110  20.687  39.078  1.00 36.54           C  
ATOM    663  O   TYR L  87      28.286  20.449  39.958  1.00 38.24           O  
ATOM    664  N   CYS L  88      29.366  21.938  38.650  1.00 36.83           N  
ATOM    665  CA  CYS L  88      28.584  23.052  39.099  1.00 37.94           C  
ATOM    666  CB  CYS L  88      29.412  24.317  39.450  1.00 37.79           C  
ATOM    667  SG  CYS L  88      30.512  24.888  38.115  1.00 46.18           S  
ATOM    668  C   CYS L  88      27.669  23.377  37.960  1.00 41.47           C  
ATOM    669  O   CYS L  88      27.952  23.023  36.814  1.00 43.13           O  
ATOM    670  N   GLN L  89      26.515  24.010  38.246  1.00 39.56           N  
ATOM    671  CA  GLN L  89      25.601  24.328  37.184  1.00 35.98           C  
ATOM    672  CB  GLN L  89      24.525  23.263  36.959  1.00 38.47           C  
ATOM    673  CG  GLN L  89      23.587  23.662  35.825  1.00 38.59           C  
ATOM    674  CD  GLN L  89      22.387  22.742  35.863  1.00 42.89           C  
ATOM    675  OE1 GLN L  89      21.771  22.543  36.909  1.00 40.72           O  
ATOM    676  NE2 GLN L  89      22.035  22.181  34.676  1.00 44.55           N  
ATOM    677  C   GLN L  89      24.860  25.569  37.557  1.00 36.14           C  
ATOM    678  O   GLN L  89      24.526  25.768  38.726  1.00 41.06           O  
ATOM    679  N   HIS L  90      24.562  26.436  36.565  1.00 34.97           N  
ATOM    680  CA  HIS L  90      23.835  27.619  36.912  1.00 36.23           C  
ATOM    681  ND1 HIS L  90      25.036  28.976  33.988  1.00  0.00           N  
ATOM    682  CG  HIS L  90      24.240  29.327  35.056  1.00 34.65           C  
ATOM    683  CB  HIS L  90      24.499  28.941  36.481  1.00 33.18           C  
ATOM    684  NE2 HIS L  90      23.376  30.205  33.165  1.00 42.12           N  
ATOM    685  CD2 HIS L  90      23.231  30.076  34.534  1.00  0.00           C  
ATOM    686  CE1 HIS L  90      24.473  29.528  32.883  1.00  0.00           C  
ATOM    687  C   HIS L  90      22.495  27.555  36.265  1.00 38.88           C  
ATOM    688  O   HIS L  90      22.392  27.222  35.089  1.00 39.45           O  
ATOM    689  N   TYR L  91      21.485  28.248  36.868  1.00 59.56           N  
ATOM    690  CA  TYR L  91      20.215  28.516  36.195  1.00 60.08           C  
ATOM    691  CB  TYR L  91      18.993  27.728  36.716  1.00 55.29           C  
ATOM    692  CG  TYR L  91      18.830  27.819  38.189  1.00 57.11           C  
ATOM    693  CD1 TYR L  91      19.506  26.952  39.014  1.00 52.41           C  
ATOM    694  CD2 TYR L  91      17.991  28.755  38.739  1.00 60.49           C  
ATOM    695  CE1 TYR L  91      19.355  27.020  40.379  1.00 51.53           C  
ATOM    696  CE2 TYR L  91      17.834  28.825  40.101  1.00 54.27           C  
ATOM    697  CZ  TYR L  91      18.517  27.964  40.925  1.00 51.48           C  
ATOM    698  OH  TYR L  91      18.351  28.046  42.325  1.00 49.94           O  
ATOM    699  C   TYR L  91      20.024  30.028  36.151  1.00 60.24           C  
ATOM    700  O   TYR L  91      20.959  30.715  35.792  1.00 67.51           O  
ATOM    701  N   ASP L  92      18.866  30.655  36.422  1.00 53.05           N  
ATOM    702  CA  ASP L  92      18.822  32.104  36.278  1.00 54.68           C  
ATOM    703  CB  ASP L  92      19.933  32.899  37.027  1.00 53.62           C  
ATOM    704  CG  ASP L  92      19.815  34.408  36.792  1.00 53.47           C  
ATOM    705  OD1 ASP L  92      19.907  34.843  35.613  1.00 54.34           O  
ATOM    706  OD2 ASP L  92      19.650  35.151  37.796  1.00 52.51           O1-
ATOM    707  C   ASP L  92      18.772  32.481  34.817  1.00 60.04           C  
ATOM    708  O   ASP L  92      17.757  33.009  34.366  1.00 64.67           O  
ATOM    709  N   ASP L  93      19.856  32.280  34.033  1.00 59.44           N  
ATOM    710  CA  ASP L  93      19.801  32.534  32.615  1.00 61.62           C  
ATOM    711  CB  ASP L  93      21.172  32.847  31.988  1.00 69.54           C  
ATOM    712  CG  ASP L  93      20.993  33.670  30.709  1.00 75.31           C  
ATOM    713  OD1 ASP L  93      19.989  33.478  29.973  1.00 73.52           O  
ATOM    714  OD2 ASP L  93      21.879  34.532  30.462  1.00 51.87           O1-
ATOM    715  C   ASP L  93      19.285  31.251  32.027  1.00 58.57           C  
ATOM    716  O   ASP L  93      19.123  30.277  32.758  1.00 55.66           O  
ATOM    717  N   PHE L  94      18.976  31.193  30.710  1.00 59.12           N  
ATOM    718  CA  PHE L  94      18.454  29.941  30.232  1.00 57.35           C  
ATOM    719  CB  PHE L  94      17.025  30.050  29.680  1.00 53.49           C  
ATOM    720  CG  PHE L  94      16.135  30.339  30.832  1.00 52.01           C  
ATOM    721  CD1 PHE L  94      15.905  29.371  31.779  1.00 53.99           C  
ATOM    722  CD2 PHE L  94      15.519  31.563  30.950  1.00 55.35           C  
ATOM    723  CE1 PHE L  94      15.081  29.632  32.848  1.00 45.95           C  
ATOM    724  CE2 PHE L  94      14.693  31.830  32.015  1.00 44.73           C  
ATOM    725  CZ  PHE L  94      14.479  30.861  32.967  1.00 43.14           C  
ATOM    726  C   PHE L  94      19.239  29.295  29.121  1.00 60.74           C  
ATOM    727  O   PHE L  94      18.592  28.689  28.263  1.00 62.99           O  
ATOM    728  N   PRO L  95      20.538  29.366  29.000  1.00 66.96           N  
ATOM    729  CA  PRO L  95      21.170  28.417  28.121  1.00 66.60           C  
ATOM    730  CD  PRO L  95      21.229  30.648  28.981  1.00 71.39           C  
ATOM    731  CB  PRO L  95      22.516  29.014  27.746  1.00 68.87           C  
ATOM    732  CG  PRO L  95      22.305  30.526  27.894  1.00 75.44           C  
ATOM    733  C   PRO L  95      21.342  27.136  28.876  1.00 68.33           C  
ATOM    734  O   PRO L  95      21.541  26.094  28.251  1.00 73.06           O  
ATOM    735  N   ILE L  96      21.264  27.214  30.224  1.00 67.18           N  
ATOM    736  CA  ILE L  96      21.554  26.148  31.147  1.00 64.25           C  
ATOM    737  CB  ILE L  96      20.628  24.969  31.029  1.00 61.80           C  
ATOM    738  CG1 ILE L  96      19.198  25.360  31.439  1.00 74.91           C  
ATOM    739  CG2 ILE L  96      21.221  23.819  31.861  1.00 66.68           C  
ATOM    740  CD1 ILE L  96      19.084  25.791  32.901  1.00 58.47           C  
ATOM    741  C   ILE L  96      22.950  25.670  30.888  1.00 60.44           C  
ATOM    742  O   ILE L  96      23.226  25.075  29.846  1.00 61.89           O  
ATOM    743  N   SER L  97      23.887  25.882  31.842  1.00 42.07           N  
ATOM    744  CA  SER L  97      25.205  25.419  31.515  1.00 40.27           C  
ATOM    745  CB  SER L  97      26.143  26.551  31.065  1.00 41.37           C  
ATOM    746  OG  SER L  97      26.345  27.476  32.123  1.00  0.00           O  
ATOM    747  C   SER L  97      25.820  24.758  32.714  1.00 39.40           C  
ATOM    748  O   SER L  97      25.522  25.099  33.856  1.00 40.62           O  
ATOM    749  N   PHE L  98      26.713  23.777  32.461  1.00 39.39           N  
ATOM    750  CA  PHE L  98      27.391  23.032  33.490  1.00 39.82           C  
ATOM    751  CB  PHE L  98      27.359  21.500  33.305  1.00 37.76           C  
ATOM    752  CG  PHE L  98      26.030  20.893  33.612  1.00 38.92           C  
ATOM    753  CD1 PHE L  98      25.017  20.871  32.682  1.00 37.43           C  
ATOM    754  CD2 PHE L  98      25.814  20.303  34.836  1.00 39.30           C  
ATOM    755  CE1 PHE L  98      23.804  20.291  32.983  1.00 38.90           C  
ATOM    756  CE2 PHE L  98      24.606  19.721  35.140  1.00 37.78           C  
ATOM    757  CZ  PHE L  98      23.594  19.715  34.212  1.00 38.93           C  
ATOM    758  C   PHE L  98      28.848  23.365  33.422  1.00 42.29           C  
ATOM    759  O   PHE L  98      29.350  23.811  32.392  1.00 44.21           O  
ATOM    760  N   GLY L  99      29.563  23.169  34.548  1.00 43.14           N  
ATOM    761  CA  GLY L  99      30.986  23.354  34.556  1.00 41.87           C  
ATOM    762  C   GLY L  99      31.571  22.129  33.908  1.00 45.96           C  
ATOM    763  O   GLY L  99      30.873  21.147  33.661  1.00 46.86           O  
ATOM    764  N   PRO L 100      32.841  22.189  33.604  1.00 46.05           N  
ATOM    765  CA  PRO L 100      33.517  21.076  32.981  1.00 47.34           C  
ATOM    766  CD  PRO L 100      33.428  23.462  33.218  1.00 44.42           C  
ATOM    767  CB  PRO L 100      34.833  21.636  32.449  1.00 30.30           C  
ATOM    768  CG  PRO L 100      34.520  23.120  32.191  1.00 39.38           C  
ATOM    769  C   PRO L 100      33.691  19.890  33.879  1.00 44.19           C  
ATOM    770  O   PRO L 100      33.950  18.798  33.371  1.00 47.35           O  
ATOM    771  N   GLY L 101      33.599  20.078  35.208  1.00 42.11           N  
ATOM    772  CA  GLY L 101      33.716  18.969  36.107  1.00 39.92           C  
ATOM    773  C   GLY L 101      35.075  18.939  36.733  1.00 45.33           C  
ATOM    774  O   GLY L 101      36.073  19.343  36.137  1.00 45.90           O  
ATOM    775  N   THR L 102      35.125  18.447  37.990  1.00 42.77           N  
ATOM    776  CA  THR L 102      36.361  18.309  38.704  1.00 39.19           C  
ATOM    777  CB  THR L 102      36.459  19.225  39.887  1.00 39.26           C  
ATOM    778  OG1 THR L 102      36.315  20.576  39.474  1.00 44.28           O  
ATOM    779  CG2 THR L 102      37.830  19.028  40.553  1.00 36.51           C  
ATOM    780  C   THR L 102      36.408  16.903  39.219  1.00 39.09           C  
ATOM    781  O   THR L 102      35.510  16.464  39.937  1.00 40.13           O  
ATOM    782  N   LYS L 103      37.477  16.158  38.876  1.00 40.91           N  
ATOM    783  CA  LYS L 103      37.588  14.787  39.282  1.00 41.88           C  
ATOM    784  CB  LYS L 103      38.344  13.936  38.247  1.00 44.00           C  
ATOM    785  CG  LYS L 103      38.276  12.423  38.464  1.00 55.39           C  
ATOM    786  CD  LYS L 103      38.787  11.644  37.252  1.00 62.84           C  
ATOM    787  CE  LYS L 103      38.568  10.134  37.332  1.00 68.71           C  
ATOM    788  NZ  LYS L 103      38.899   9.514  36.029  1.00 68.69           N1+
ATOM    789  C   LYS L 103      38.366  14.740  40.561  1.00 45.16           C  
ATOM    790  O   LYS L 103      39.443  15.325  40.662  1.00 49.88           O  
ATOM    791  N   LEU L 104      37.824  14.038  41.579  1.00 42.62           N  
ATOM    792  CA  LEU L 104      38.493  13.936  42.847  1.00 40.97           C  
ATOM    793  CB  LEU L 104      37.567  14.214  44.042  1.00 40.91           C  
ATOM    794  CG  LEU L 104      36.969  15.633  44.027  1.00  0.00           C  
ATOM    795  CD1 LEU L 104      36.155  15.905  45.302  1.00  0.00           C  
ATOM    796  CD2 LEU L 104      38.046  16.697  43.759  1.00  0.00           C  
ATOM    797  C   LEU L 104      39.003  12.529  42.979  1.00 44.90           C  
ATOM    798  O   LEU L 104      38.227  11.578  43.068  1.00 45.56           O  
ATOM    799  N   GLU L 105      40.342  12.387  43.044  1.00 49.72           N  
ATOM    800  CA  GLU L 105      41.023  11.119  43.038  1.00 48.85           C  
ATOM    801  CB  GLU L 105      42.115  11.115  41.957  1.00 52.50           C  
ATOM    802  CG  GLU L 105      42.844   9.796  41.736  1.00 62.04           C  
ATOM    803  CD  GLU L 105      43.861  10.056  40.633  1.00 70.39           C  
ATOM    804  OE1 GLU L 105      44.902  10.713  40.918  1.00 73.04           O  
ATOM    805  OE2 GLU L 105      43.602   9.617  39.484  1.00 74.78           O1-
ATOM    806  C   GLU L 105      41.701  10.912  44.364  1.00 47.89           C  
ATOM    807  O   GLU L 105      42.018  11.872  45.063  1.00 50.50           O  
ATOM    808  N   THR L 106      41.927   9.634  44.751  1.00 48.90           N  
ATOM    809  CA  THR L 106      42.560   9.349  46.012  1.00 49.55           C  
ATOM    810  CB  THR L 106      42.159   8.027  46.603  1.00 48.75           C  
ATOM    811  OG1 THR L 106      40.752   7.976  46.787  1.00  0.00           O  
ATOM    812  CG2 THR L 106      42.865   7.861  47.959  1.00 49.86           C  
ATOM    813  C   THR L 106      44.048   9.340  45.832  1.00 48.88           C  
ATOM    814  O   THR L 106      44.575   8.783  44.869  1.00 51.97           O  
ATOM    815  N   LYS L 107      44.768   9.957  46.791  1.00 53.83           N  
ATOM    816  CA  LYS L 107      46.198  10.045  46.720  1.00 53.39           C  
ATOM    817  CB  LYS L 107      46.788  11.062  47.712  1.00 57.15           C  
ATOM    818  CG  LYS L 107      48.289  11.298  47.530  1.00 62.62           C  
ATOM    819  CD  LYS L 107      48.814  12.495  48.321  1.00 67.76           C  
ATOM    820  CE  LYS L 107      50.311  12.744  48.137  1.00 73.13           C  
ATOM    821  NZ  LYS L 107      50.547  13.497  46.885  1.00 77.99           N1+
ATOM    822  C   LYS L 107      46.782   8.681  47.070  1.00 53.44           C  
ATOM    823  O   LYS L 107      46.436   8.151  48.159  1.00 54.35           O  
ATOM    824  OXT LYS L 107      47.590   8.156  46.259  1.00  0.00           O1-
TER     825      LYS L 107 
ATOM    826  N   ALA H 108      10.107   5.131  45.633  1.00 66.75           N1+
ATOM    827  CA  ALA H 108      10.373   6.586  45.628  1.00 67.15           C  
ATOM    828  CB  ALA H 108      11.785   6.871  46.166  1.00 74.41           C  
ATOM    829  C   ALA H 108      10.267   7.149  44.248  1.00 62.57           C  
ATOM    830  O   ALA H 108       9.559   6.611  43.397  1.00 61.94           O  
ATOM    831  N   VAL H 109      10.970   8.270  44.000  1.00 57.35           N  
ATOM    832  CA  VAL H 109      10.922   8.898  42.712  1.00 52.90           C  
ATOM    833  CB  VAL H 109      11.500  10.287  42.723  1.00 46.58           C  
ATOM    834  CG1 VAL H 109      11.509  10.844  41.289  1.00 42.91           C  
ATOM    835  CG2 VAL H 109      10.696  11.139  43.717  1.00 46.52           C  
ATOM    836  C   VAL H 109      11.748   8.083  41.774  1.00 54.73           C  
ATOM    837  O   VAL H 109      12.899   7.765  42.070  1.00 56.06           O  
ATOM    838  N   SER H 110      11.177   7.723  40.605  1.00 52.75           N  
ATOM    839  CA  SER H 110      11.934   6.948  39.664  1.00 50.29           C  
ATOM    840  CB  SER H 110      11.536   5.462  39.629  1.00 54.67           C  
ATOM    841  OG  SER H 110      11.842   4.843  40.870  1.00  0.00           O  
ATOM    842  C   SER H 110      11.702   7.490  38.288  1.00 46.45           C  
ATOM    843  O   SER H 110      10.589   7.878  37.932  1.00 49.41           O  
ATOM    844  N   LEU H 111      12.780   7.537  37.480  1.00 45.45           N  
ATOM    845  CA  LEU H 111      12.705   7.988  36.120  1.00 41.83           C  
ATOM    846  CB  LEU H 111      13.449   9.313  35.895  1.00 40.03           C  
ATOM    847  CG  LEU H 111      12.881  10.480  36.729  1.00 39.56           C  
ATOM    848  CD1 LEU H 111      13.649  11.786  36.468  1.00 36.33           C  
ATOM    849  CD2 LEU H 111      11.367  10.636  36.512  1.00 40.92           C  
ATOM    850  C   LEU H 111      13.396   6.945  35.296  1.00 41.29           C  
ATOM    851  O   LEU H 111      14.541   6.590  35.574  1.00 43.60           O  
ATOM    852  N   VAL H 112      12.717   6.411  34.256  1.00 41.67           N  
ATOM    853  CA  VAL H 112      13.351   5.393  33.464  1.00 40.10           C  
ATOM    854  CB  VAL H 112      12.648   4.070  33.546  1.00 39.57           C  
ATOM    855  CG1 VAL H 112      13.379   3.070  32.634  1.00 44.44           C  
ATOM    856  CG2 VAL H 112      12.575   3.638  35.020  1.00 44.28           C  
ATOM    857  C   VAL H 112      13.336   5.808  32.024  1.00 42.34           C  
ATOM    858  O   VAL H 112      12.274   5.982  31.427  1.00 47.59           O  
ATOM    859  N   GLU H 113      14.535   5.961  31.423  1.00 41.93           N  
ATOM    860  CA  GLU H 113      14.633   6.347  30.041  1.00 42.47           C  
ATOM    861  CB  GLU H 113      15.895   7.164  29.706  1.00 42.31           C  
ATOM    862  CG  GLU H 113      15.974   8.532  30.390  1.00 40.84           C  
ATOM    863  CD  GLU H 113      16.691   8.361  31.722  1.00 43.09           C  
ATOM    864  OE1 GLU H 113      16.098   7.743  32.642  1.00 42.95           O  
ATOM    865  OE2 GLU H 113      17.847   8.845  31.837  1.00 44.73           O1-
ATOM    866  C   GLU H 113      14.681   5.108  29.196  1.00 45.40           C  
ATOM    867  O   GLU H 113      15.134   4.057  29.644  1.00 49.24           O  
ATOM    868  N   SER H 114      14.195   5.208  27.941  1.00 47.69           N  
ATOM    869  CA  SER H 114      14.246   4.092  27.037  1.00 45.08           C  
ATOM    870  CB  SER H 114      13.046   3.140  27.178  1.00 46.21           C  
ATOM    871  OG  SER H 114      11.837   3.825  26.890  1.00 55.71           O  
ATOM    872  C   SER H 114      14.242   4.634  25.637  1.00 45.47           C  
ATOM    873  O   SER H 114      13.986   5.819  25.422  1.00 43.28           O  
ATOM    874  N   GLY H 115      14.534   3.770  24.638  1.00 45.61           N  
ATOM    875  CA  GLY H 115      14.477   4.194  23.264  1.00 47.27           C  
ATOM    876  C   GLY H 115      15.842   4.414  22.678  1.00 49.05           C  
ATOM    877  O   GLY H 115      15.953   4.727  21.494  1.00 53.17           O  
ATOM    878  N   GLY H 116      16.922   4.255  23.463  1.00 48.57           N  
ATOM    879  CA  GLY H 116      18.226   4.482  22.901  1.00 48.39           C  
ATOM    880  C   GLY H 116      18.590   3.319  22.030  1.00 51.55           C  
ATOM    881  O   GLY H 116      17.931   2.279  22.044  1.00 54.80           O  
ATOM    882  N   GLY H 117      19.672   3.471  21.237  1.00 50.84           N  
ATOM    883  CA  GLY H 117      20.094   2.402  20.376  1.00 52.79           C  
ATOM    884  C   GLY H 117      21.035   2.953  19.349  1.00 53.40           C  
ATOM    885  O   GLY H 117      21.443   4.112  19.414  1.00 52.82           O  
ATOM    886  N   THR H 118      21.404   2.115  18.358  1.00 51.79           N  
ATOM    887  CA  THR H 118      22.312   2.548  17.335  1.00 48.57           C  
ATOM    888  CB  THR H 118      23.236   1.467  16.847  1.00 47.06           C  
ATOM    889  OG1 THR H 118      24.219   2.016  15.982  1.00  0.00           O  
ATOM    890  CG2 THR H 118      22.416   0.396  16.108  1.00 63.19           C  
ATOM    891  C   THR H 118      21.511   3.036  16.168  1.00 48.00           C  
ATOM    892  O   THR H 118      20.561   2.385  15.731  1.00 52.51           O  
ATOM    893  N   VAL H 119      21.868   4.229  15.648  1.00 46.96           N  
ATOM    894  CA  VAL H 119      21.163   4.797  14.532  1.00 47.27           C  
ATOM    895  CB  VAL H 119      20.227   5.901  14.935  1.00 46.20           C  
ATOM    896  CG1 VAL H 119      19.629   6.546  13.677  1.00 44.57           C  
ATOM    897  CG2 VAL H 119      19.168   5.313  15.875  1.00 46.51           C  
ATOM    898  C   VAL H 119      22.166   5.393  13.590  1.00 50.09           C  
ATOM    899  O   VAL H 119      23.246   5.817  13.998  1.00 51.75           O  
ATOM    900  N   GLU H 120      21.825   5.427  12.283  1.00 50.40           N  
ATOM    901  CA  GLU H 120      22.695   5.990  11.286  1.00 51.80           C  
ATOM    902  CB  GLU H 120      22.422   5.504   9.849  1.00 52.85           C  
ATOM    903  CG  GLU H 120      22.858   4.062   9.586  1.00 56.35           C  
ATOM    904  CD  GLU H 120      22.543   3.737   8.132  1.00 58.40           C  
ATOM    905  OE1 GLU H 120      21.886   4.580   7.465  1.00 61.33           O  
ATOM    906  OE2 GLU H 120      22.959   2.641   7.667  1.00  0.00           O1-
ATOM    907  C   GLU H 120      22.512   7.471  11.286  1.00 50.10           C  
ATOM    908  O   GLU H 120      21.499   7.990  11.752  1.00 50.69           O  
ATOM    909  N   PRO H 121      23.484   8.171  10.767  1.00 52.20           N  
ATOM    910  CA  PRO H 121      23.397   9.600  10.723  1.00 52.20           C  
ATOM    911  CD  PRO H 121      24.862   7.707  10.811  1.00 54.90           C  
ATOM    912  CB  PRO H 121      24.781  10.087  10.298  1.00 50.77           C  
ATOM    913  CG  PRO H 121      25.723   8.984  10.817  1.00 50.85           C  
ATOM    914  C   PRO H 121      22.287  10.015   9.817  1.00 52.78           C  
ATOM    915  O   PRO H 121      22.080   9.368   8.792  1.00 55.71           O  
ATOM    916  N   GLY H 122      21.552  11.081  10.186  1.00 53.55           N  
ATOM    917  CA  GLY H 122      20.484  11.568   9.366  1.00 50.18           C  
ATOM    918  C   GLY H 122      19.203  10.925   9.801  1.00 50.25           C  
ATOM    919  O   GLY H 122      18.123  11.425   9.493  1.00 51.40           O  
ATOM    920  N   SER H 123      19.282   9.808  10.552  1.00 48.58           N  
ATOM    921  CA  SER H 123      18.087   9.119  10.961  1.00 48.65           C  
ATOM    922  CB  SER H 123      18.304   7.629  11.275  1.00 67.52           C  
ATOM    923  OG  SER H 123      18.682   6.937  10.094  1.00  0.00           O  
ATOM    924  C   SER H 123      17.535   9.788  12.180  1.00 49.50           C  
ATOM    925  O   SER H 123      18.058  10.806  12.627  1.00 49.90           O  
ATOM    926  N   THR H 124      16.419   9.252  12.723  1.00 49.95           N  
ATOM    927  CA  THR H 124      15.834   9.857  13.886  1.00 48.87           C  
ATOM    928  CB  THR H 124      14.564  10.602  13.599  1.00 50.55           C  
ATOM    929  OG1 THR H 124      13.569   9.716  13.108  1.00  0.00           O  
ATOM    930  CG2 THR H 124      14.867  11.695  12.558  1.00  0.00           C  
ATOM    931  C   THR H 124      15.520   8.801  14.907  1.00 48.82           C  
ATOM    932  O   THR H 124      15.425   7.616  14.591  1.00 50.83           O  
ATOM    933  N   LEU H 125      15.397   9.223  16.185  1.00 47.00           N  
ATOM    934  CA  LEU H 125      15.048   8.357  17.281  1.00 45.56           C  
ATOM    935  CB  LEU H 125      16.232   7.872  18.142  1.00 47.36           C  
ATOM    936  CG  LEU H 125      16.995   6.664  17.574  1.00 50.86           C  
ATOM    937  CD1 LEU H 125      18.156   6.248  18.493  1.00 52.71           C  
ATOM    938  CD2 LEU H 125      16.033   5.495  17.312  1.00 51.80           C  
ATOM    939  C   LEU H 125      14.155   9.108  18.214  1.00 44.97           C  
ATOM    940  O   LEU H 125      14.181  10.336  18.267  1.00 47.03           O  
ATOM    941  N   ARG H 126      13.323   8.367  18.972  1.00 43.50           N  
ATOM    942  CA  ARG H 126      12.451   8.981  19.928  1.00 45.17           C  
ATOM    943  CB  ARG H 126      10.968   8.731  19.606  1.00 47.41           C  
ATOM    944  CG  ARG H 126       9.973   9.356  20.584  1.00 52.21           C  
ATOM    945  CD  ARG H 126       8.523   9.032  20.220  1.00 58.29           C  
ATOM    946  NE  ARG H 126       7.644   9.599  21.279  1.00 62.86           N  
ATOM    947  CZ  ARG H 126       6.344   9.196  21.359  1.00 65.94           C  
ATOM    948  NH1 ARG H 126       5.859   8.284  20.465  1.00 64.46           N1+
ATOM    949  NH2 ARG H 126       5.528   9.691  22.334  1.00 67.35           N  
ATOM    950  C   ARG H 126      12.737   8.348  21.258  1.00 47.16           C  
ATOM    951  O   ARG H 126      12.665   7.129  21.403  1.00 46.60           O  
ATOM    952  N   LEU H 127      13.066   9.172  22.275  1.00 44.26           N  
ATOM    953  CA  LEU H 127      13.371   8.654  23.581  1.00 43.68           C  
ATOM    954  CB  LEU H 127      14.593   9.311  24.249  1.00 43.94           C  
ATOM    955  CG  LEU H 127      15.945   8.899  23.637  1.00 42.54           C  
ATOM    956  CD1 LEU H 127      16.049   9.299  22.163  1.00 44.46           C  
ATOM    957  CD2 LEU H 127      17.117   9.434  24.470  1.00 42.76           C  
ATOM    958  C   LEU H 127      12.199   8.866  24.481  1.00 43.72           C  
ATOM    959  O   LEU H 127      11.409   9.788  24.283  1.00 45.90           O  
ATOM    960  N   SER H 128      12.052   7.981  25.492  1.00 43.29           N  
ATOM    961  CA  SER H 128      10.964   8.092  26.421  1.00 43.98           C  
ATOM    962  CB  SER H 128       9.941   6.947  26.311  1.00 43.21           C  
ATOM    963  OG  SER H 128       9.304   6.976  25.043  1.00 49.87           O  
ATOM    964  C   SER H 128      11.520   8.044  27.813  1.00 45.38           C  
ATOM    965  O   SER H 128      12.585   7.478  28.054  1.00 47.23           O  
ATOM    966  N   CYS H 129      10.810   8.684  28.766  1.00 42.27           N  
ATOM    967  CA  CYS H 129      11.202   8.686  30.149  1.00 43.15           C  
ATOM    968  CB  CYS H 129      11.847  10.031  30.580  1.00 44.74           C  
ATOM    969  SG  CYS H 129      12.214  10.170  32.360  1.00 49.16           S  
ATOM    970  C   CYS H 129       9.950   8.459  30.947  1.00 43.81           C  
ATOM    971  O   CYS H 129       9.054   9.302  30.966  1.00 45.44           O  
ATOM    972  N   ALA H 130       9.858   7.301  31.635  1.00 43.17           N  
ATOM    973  CA  ALA H 130       8.679   6.996  32.401  1.00 42.51           C  
ATOM    974  CB  ALA H 130       8.358   5.493  32.484  1.00 43.24           C  
ATOM    975  C   ALA H 130       8.917   7.473  33.795  1.00 44.71           C  
ATOM    976  O   ALA H 130       9.964   7.211  34.383  1.00 45.86           O  
ATOM    977  N   ALA H 131       7.932   8.190  34.370  1.00 46.38           N  
ATOM    978  CA  ALA H 131       8.115   8.731  35.683  1.00 44.71           C  
ATOM    979  CB  ALA H 131       7.901  10.253  35.747  1.00 41.64           C  
ATOM    980  C   ALA H 131       7.124   8.109  36.612  1.00 46.47           C  
ATOM    981  O   ALA H 131       5.999   7.801  36.224  1.00 52.52           O  
ATOM    982  N   SER H 132       7.544   7.883  37.874  1.00 45.12           N  
ATOM    983  CA  SER H 132       6.650   7.328  38.849  1.00 46.28           C  
ATOM    984  CB  SER H 132       6.625   5.789  38.851  1.00 46.88           C  
ATOM    985  OG  SER H 132       7.900   5.279  39.211  1.00 51.72           O  
ATOM    986  C   SER H 132       7.116   7.769  40.202  1.00 50.50           C  
ATOM    987  O   SER H 132       8.259   8.191  40.371  1.00 52.31           O  
ATOM    988  N   GLY H 133       6.222   7.652  41.206  1.00 47.11           N  
ATOM    989  CA  GLY H 133       6.576   7.954  42.562  1.00 49.60           C  
ATOM    990  C   GLY H 133       6.292   9.385  42.878  1.00 50.46           C  
ATOM    991  O   GLY H 133       6.534   9.827  44.001  1.00 51.92           O  
ATOM    992  N   PHE H 134       5.788  10.165  41.906  1.00 48.94           N  
ATOM    993  CA  PHE H 134       5.510  11.533  42.228  1.00 48.58           C  
ATOM    994  CB  PHE H 134       6.760  12.429  42.147  1.00 47.89           C  
ATOM    995  CG  PHE H 134       7.284  12.452  40.748  1.00 45.13           C  
ATOM    996  CD1 PHE H 134       8.141  11.475  40.302  1.00 44.62           C  
ATOM    997  CD2 PHE H 134       6.925  13.452  39.878  1.00 43.75           C  
ATOM    998  CE1 PHE H 134       8.629  11.494  39.015  1.00 42.53           C  
ATOM    999  CE2 PHE H 134       7.410  13.477  38.591  1.00 39.59           C  
ATOM   1000  CZ  PHE H 134       8.267  12.500  38.156  1.00 38.70           C  
ATOM   1001  C   PHE H 134       4.474  12.055  41.277  1.00 49.12           C  
ATOM   1002  O   PHE H 134       4.074  11.371  40.336  1.00 54.47           O  
ATOM   1003  N   THR H 135       3.996  13.296  41.519  1.00 44.36           N  
ATOM   1004  CA  THR H 135       3.010  13.878  40.653  1.00 46.59           C  
ATOM   1005  CB  THR H 135       2.177  14.929  41.326  1.00 47.06           C  
ATOM   1006  OG1 THR H 135       3.004  15.955  41.852  1.00 50.80           O  
ATOM   1007  CG2 THR H 135       1.375  14.272  42.455  1.00 48.77           C  
ATOM   1008  C   THR H 135       3.736  14.518  39.512  1.00 44.59           C  
ATOM   1009  O   THR H 135       4.194  15.657  39.587  1.00 43.92           O  
ATOM   1010  N   PHE H 136       3.796  13.779  38.394  1.00 43.36           N  
ATOM   1011  CA  PHE H 136       4.514  14.120  37.197  1.00 42.92           C  
ATOM   1012  CB  PHE H 136       4.365  12.996  36.150  1.00 43.18           C  
ATOM   1013  CG  PHE H 136       5.035  13.349  34.865  1.00 46.23           C  
ATOM   1014  CD1 PHE H 136       6.397  13.226  34.712  1.00 45.29           C  
ATOM   1015  CD2 PHE H 136       4.283  13.773  33.795  1.00 50.18           C  
ATOM   1016  CE1 PHE H 136       6.996  13.542  33.516  1.00 46.34           C  
ATOM   1017  CE2 PHE H 136       4.879  14.091  32.598  1.00 50.69           C  
ATOM   1018  CZ  PHE H 136       6.240  13.975  32.455  1.00 45.93           C  
ATOM   1019  C   PHE H 136       3.980  15.394  36.609  1.00 45.06           C  
ATOM   1020  O   PHE H 136       4.747  16.260  36.191  1.00 44.61           O  
ATOM   1021  N   GLY H 137       2.647  15.552  36.593  1.00 47.32           N  
ATOM   1022  CA  GLY H 137       2.013  16.672  35.957  1.00 49.20           C  
ATOM   1023  C   GLY H 137       2.451  17.957  36.586  1.00 48.87           C  
ATOM   1024  O   GLY H 137       2.430  19.007  35.947  1.00 49.97           O  
ATOM   1025  N   SER H 138       2.764  17.922  37.888  1.00 45.62           N  
ATOM   1026  CA  SER H 138       3.139  19.088  38.636  1.00 46.09           C  
ATOM   1027  CB  SER H 138       3.032  18.836  40.145  1.00 47.18           C  
ATOM   1028  OG  SER H 138       3.401  20.002  40.862  1.00 44.11           O  
ATOM   1029  C   SER H 138       4.541  19.566  38.357  1.00 47.16           C  
ATOM   1030  O   SER H 138       4.879  20.677  38.759  1.00 48.39           O  
ATOM   1031  N   TYR H 139       5.400  18.778  37.677  1.00 45.37           N  
ATOM   1032  CA  TYR H 139       6.781  19.198  37.592  1.00 45.89           C  
ATOM   1033  CB  TYR H 139       7.787  18.163  38.127  1.00 45.32           C  
ATOM   1034  CG  TYR H 139       7.639  17.968  39.593  1.00 45.58           C  
ATOM   1035  CD1 TYR H 139       6.630  17.182  40.097  1.00 45.06           C  
ATOM   1036  CD2 TYR H 139       8.534  18.550  40.459  1.00 42.47           C  
ATOM   1037  CE1 TYR H 139       6.505  16.993  41.451  1.00 41.73           C  
ATOM   1038  CE2 TYR H 139       8.413  18.364  41.815  1.00 40.12           C  
ATOM   1039  CZ  TYR H 139       7.398  17.584  42.311  1.00 39.81           C  
ATOM   1040  OH  TYR H 139       7.275  17.390  43.702  1.00 41.57           O  
ATOM   1041  C   TYR H 139       7.223  19.379  36.181  1.00 47.38           C  
ATOM   1042  O   TYR H 139       6.740  18.750  35.243  1.00 51.06           O  
ATOM   1043  N   ALA H 140       8.182  20.296  35.998  1.00 38.53           N  
ATOM   1044  CA  ALA H 140       8.767  20.462  34.701  1.00 38.61           C  
ATOM   1045  CB  ALA H 140       9.343  21.865  34.485  1.00 48.16           C  
ATOM   1046  C   ALA H 140       9.882  19.465  34.594  1.00 39.36           C  
ATOM   1047  O   ALA H 140      10.392  18.989  35.608  1.00 41.38           O  
ATOM   1048  N   PHE H 141      10.291  19.116  33.356  1.00 38.26           N  
ATOM   1049  CA  PHE H 141      11.305  18.109  33.211  1.00 34.28           C  
ATOM   1050  CB  PHE H 141      10.743  16.768  32.714  1.00 34.97           C  
ATOM   1051  CG  PHE H 141       9.873  16.290  33.827  1.00 33.69           C  
ATOM   1052  CD1 PHE H 141      10.415  15.643  34.916  1.00 36.38           C  
ATOM   1053  CD2 PHE H 141       8.516  16.499  33.788  1.00  0.00           C  
ATOM   1054  CE1 PHE H 141       9.617  15.207  35.947  1.00  0.00           C  
ATOM   1055  CE2 PHE H 141       7.713  16.066  34.816  1.00  0.00           C  
ATOM   1056  CZ  PHE H 141       8.260  15.419  35.896  1.00  0.00           C  
ATOM   1057  C   PHE H 141      12.376  18.579  32.272  1.00 37.07           C  
ATOM   1058  O   PHE H 141      12.186  19.516  31.499  1.00 36.95           O  
ATOM   1059  N   HIS H 142      13.559  17.929  32.344  1.00 35.07           N  
ATOM   1060  CA  HIS H 142      14.690  18.332  31.551  1.00 34.37           C  
ATOM   1061  ND1 HIS H 142      16.000  21.507  32.670  1.00 44.94           N  
ATOM   1062  CG  HIS H 142      15.449  20.298  33.029  1.00 35.40           C  
ATOM   1063  CB  HIS H 142      15.804  18.990  32.385  1.00 33.84           C  
ATOM   1064  NE2 HIS H 142      14.614  21.920  34.357  1.00 44.93           N  
ATOM   1065  CD2 HIS H 142      14.601  20.570  34.059  1.00 45.69           C  
ATOM   1066  CE1 HIS H 142      15.470  22.443  33.498  1.00 45.51           C  
ATOM   1067  C   HIS H 142      15.338  17.121  30.945  1.00 36.61           C  
ATOM   1068  O   HIS H 142      15.177  15.999  31.427  1.00 36.87           O  
ATOM   1069  N   TRP H 143      16.073  17.337  29.831  1.00 35.04           N  
ATOM   1070  CA  TRP H 143      16.886  16.314  29.235  1.00 34.63           C  
ATOM   1071  CB  TRP H 143      16.555  16.006  27.762  1.00 36.41           C  
ATOM   1072  CG  TRP H 143      15.278  15.227  27.548  1.00 38.37           C  
ATOM   1073  CD2 TRP H 143      15.198  13.796  27.650  1.00 38.51           C  
ATOM   1074  CD1 TRP H 143      14.024  15.662  27.236  1.00 37.68           C  
ATOM   1075  NE1 TRP H 143      13.167  14.591  27.136  1.00 38.34           N  
ATOM   1076  CE2 TRP H 143      13.877  13.436  27.390  1.00 36.44           C  
ATOM   1077  CE3 TRP H 143      16.148  12.859  27.939  1.00 36.77           C  
ATOM   1078  CZ2 TRP H 143      13.485  12.128  27.413  1.00 34.80           C  
ATOM   1079  CZ3 TRP H 143      15.750  11.541  27.962  1.00 35.86           C  
ATOM   1080  CH2 TRP H 143      14.443  11.182  27.704  1.00 35.40           C  
ATOM   1081  C   TRP H 143      18.294  16.826  29.278  1.00 35.49           C  
ATOM   1082  O   TRP H 143      18.560  17.979  28.938  1.00 33.52           O  
ATOM   1083  N   VAL H 144      19.232  15.973  29.733  1.00 36.04           N  
ATOM   1084  CA  VAL H 144      20.627  16.317  29.819  1.00 36.37           C  
ATOM   1085  CB  VAL H 144      21.107  16.442  31.241  1.00 36.75           C  
ATOM   1086  CG1 VAL H 144      22.620  16.712  31.244  1.00 33.90           C  
ATOM   1087  CG2 VAL H 144      20.285  17.534  31.946  1.00 33.27           C  
ATOM   1088  C   VAL H 144      21.373  15.170  29.196  1.00 36.33           C  
ATOM   1089  O   VAL H 144      20.960  14.021  29.329  1.00 38.65           O  
ATOM   1090  N   ARG H 145      22.493  15.439  28.487  1.00 38.93           N  
ATOM   1091  CA  ARG H 145      23.186  14.339  27.864  1.00 38.40           C  
ATOM   1092  CB  ARG H 145      23.021  14.291  26.333  1.00 35.07           C  
ATOM   1093  CG  ARG H 145      23.523  15.542  25.607  1.00 34.76           C  
ATOM   1094  CD  ARG H 145      23.337  15.468  24.089  1.00 37.46           C  
ATOM   1095  NE  ARG H 145      23.838  16.740  23.494  1.00 38.63           N  
ATOM   1096  CZ  ARG H 145      23.714  16.955  22.148  1.00 41.90           C  
ATOM   1097  NH1 ARG H 145      23.133  16.009  21.359  1.00 41.59           N1+
ATOM   1098  NH2 ARG H 145      24.165  18.119  21.596  1.00 42.32           N  
ATOM   1099  C   ARG H 145      24.654  14.421  28.161  1.00 40.64           C  
ATOM   1100  O   ARG H 145      25.175  15.488  28.483  1.00 42.40           O  
ATOM   1101  N   GLN H 146      25.359  13.266  28.111  1.00 41.20           N  
ATOM   1102  CA  GLN H 146      26.783  13.312  28.295  1.00 39.15           C  
ATOM   1103  CB  GLN H 146      27.289  12.968  29.711  1.00 37.29           C  
ATOM   1104  CG  GLN H 146      27.099  11.518  30.147  1.00 39.01           C  
ATOM   1105  CD  GLN H 146      27.777  11.357  31.506  1.00 41.38           C  
ATOM   1106  OE1 GLN H 146      27.765  10.276  32.093  1.00 49.32           O  
ATOM   1107  NE2 GLN H 146      28.390  12.456  32.023  1.00 42.38           N  
ATOM   1108  C   GLN H 146      27.438  12.377  27.322  1.00 39.91           C  
ATOM   1109  O   GLN H 146      27.156  11.179  27.287  1.00 39.56           O  
ATOM   1110  N   ALA H 147      28.362  12.922  26.507  1.00 43.06           N  
ATOM   1111  CA  ALA H 147      29.066  12.144  25.526  1.00 47.29           C  
ATOM   1112  CB  ALA H 147      29.849  12.989  24.504  1.00 46.76           C  
ATOM   1113  C   ALA H 147      30.038  11.279  26.256  1.00 52.40           C  
ATOM   1114  O   ALA H 147      30.378  11.540  27.410  1.00 53.91           O  
ATOM   1115  N   PRO H 148      30.494  10.237  25.617  1.00 55.92           N  
ATOM   1116  CA  PRO H 148      31.377   9.342  26.294  1.00 58.90           C  
ATOM   1117  CD  PRO H 148      29.739   9.569  24.571  1.00 55.40           C  
ATOM   1118  CB  PRO H 148      31.571   8.157  25.357  1.00 56.62           C  
ATOM   1119  CG  PRO H 148      30.238   8.110  24.581  1.00 56.29           C  
ATOM   1120  C   PRO H 148      32.626  10.010  26.743  1.00 63.10           C  
ATOM   1121  O   PRO H 148      33.360  10.542  25.912  1.00 66.94           O  
ATOM   1122  N   GLY H 149      32.878   9.968  28.065  1.00 63.20           N  
ATOM   1123  CA  GLY H 149      34.070  10.506  28.639  1.00 62.00           C  
ATOM   1124  C   GLY H 149      33.995  12.002  28.700  1.00 60.19           C  
ATOM   1125  O   GLY H 149      34.992  12.649  29.019  1.00 60.82           O  
ATOM   1126  N   ASP H 150      32.829  12.600  28.380  1.00 57.73           N  
ATOM   1127  CA  ASP H 150      32.717  14.035  28.399  1.00 54.16           C  
ATOM   1128  CB  ASP H 150      31.967  14.605  27.180  1.00 56.88           C  
ATOM   1129  CG  ASP H 150      32.805  14.368  25.933  1.00 60.71           C  
ATOM   1130  OD1 ASP H 150      33.519  13.330  25.882  1.00  0.00           O  
ATOM   1131  OD2 ASP H 150      32.753  15.233  25.018  1.00  0.00           O1-
ATOM   1132  C   ASP H 150      31.955  14.487  29.611  1.00 48.19           C  
ATOM   1133  O   ASP H 150      31.619  13.700  30.494  1.00 48.65           O  
ATOM   1134  N   GLY H 151      31.669  15.808  29.659  1.00 43.95           N  
ATOM   1135  CA  GLY H 151      30.942  16.422  30.736  1.00 43.21           C  
ATOM   1136  C   GLY H 151      29.473  16.387  30.427  1.00 44.39           C  
ATOM   1137  O   GLY H 151      29.048  15.848  29.407  1.00 46.96           O  
ATOM   1138  N   LEU H 152      28.658  16.978  31.329  1.00 42.43           N  
ATOM   1139  CA  LEU H 152      27.226  17.015  31.193  1.00 40.19           C  
ATOM   1140  CB  LEU H 152      26.511  17.177  32.546  1.00 36.94           C  
ATOM   1141  CG  LEU H 152      26.723  15.991  33.508  1.00 36.76           C  
ATOM   1142  CD1 LEU H 152      25.989  16.215  34.840  1.00 36.08           C  
ATOM   1143  CD2 LEU H 152      26.327  14.659  32.849  1.00 36.16           C  
ATOM   1144  C   LEU H 152      26.851  18.197  30.344  1.00 42.70           C  
ATOM   1145  O   LEU H 152      27.423  19.277  30.483  1.00 44.37           O  
ATOM   1146  N   GLU H 153      25.872  18.013  29.428  1.00 40.78           N  
ATOM   1147  CA  GLU H 153      25.408  19.089  28.588  1.00 40.43           C  
ATOM   1148  CB  GLU H 153      25.791  18.925  27.106  1.00 40.87           C  
ATOM   1149  CG  GLU H 153      25.297  20.068  26.213  1.00 45.67           C  
ATOM   1150  CD  GLU H 153      25.726  19.777  24.780  1.00 52.40           C  
ATOM   1151  OE1 GLU H 153      26.186  18.633  24.518  1.00 57.43           O  
ATOM   1152  OE2 GLU H 153      25.594  20.695  23.926  1.00 57.11           O1-
ATOM   1153  C   GLU H 153      23.906  19.115  28.636  1.00 41.79           C  
ATOM   1154  O   GLU H 153      23.253  18.096  28.415  1.00 44.59           O  
ATOM   1155  N   TRP H 154      23.314  20.299  28.910  1.00 42.09           N  
ATOM   1156  CA  TRP H 154      21.880  20.424  29.004  1.00 40.10           C  
ATOM   1157  CB  TRP H 154      21.437  21.687  29.734  1.00 37.87           C  
ATOM   1158  CG  TRP H 154      19.948  21.925  29.761  1.00 38.27           C  
ATOM   1159  CD2 TRP H 154      19.293  22.909  28.952  1.00 37.33           C  
ATOM   1160  CD1 TRP H 154      18.987  21.362  30.548  1.00 37.17           C  
ATOM   1161  NE1 TRP H 154      17.768  21.935  30.275  1.00 38.41           N  
ATOM   1162  CE2 TRP H 154      17.941  22.890  29.294  1.00 38.26           C  
ATOM   1163  CE3 TRP H 154      19.779  23.767  28.007  1.00 37.88           C  
ATOM   1164  CZ2 TRP H 154      17.051  23.730  28.692  1.00 39.10           C  
ATOM   1165  CZ3 TRP H 154      18.878  24.607  27.393  1.00 40.47           C  
ATOM   1166  CH2 TRP H 154      17.541  24.586  27.730  1.00 41.04           C  
ATOM   1167  C   TRP H 154      21.273  20.478  27.633  1.00 41.31           C  
ATOM   1168  O   TRP H 154      21.722  21.239  26.779  1.00 42.28           O  
ATOM   1169  N   VAL H 155      20.309  19.567  27.365  1.00 39.26           N  
ATOM   1170  CA  VAL H 155      19.588  19.488  26.119  1.00 37.75           C  
ATOM   1171  CB  VAL H 155      19.179  18.079  25.810  1.00 36.92           C  
ATOM   1172  CG1 VAL H 155      18.409  18.058  24.479  1.00 40.38           C  
ATOM   1173  CG2 VAL H 155      20.446  17.209  25.819  1.00 39.22           C  
ATOM   1174  C   VAL H 155      18.347  20.342  26.014  1.00 38.52           C  
ATOM   1175  O   VAL H 155      18.221  21.151  25.096  1.00 37.33           O  
ATOM   1176  N   ALA H 156      17.395  20.194  26.967  1.00 37.24           N  
ATOM   1177  CA  ALA H 156      16.128  20.857  26.787  1.00 35.66           C  
ATOM   1178  CB  ALA H 156      15.284  20.256  25.649  1.00 33.62           C  
ATOM   1179  C   ALA H 156      15.300  20.777  28.035  1.00 37.26           C  
ATOM   1180  O   ALA H 156      15.601  20.035  28.970  1.00 38.32           O  
ATOM   1181  N   PHE H 157      14.216  21.582  28.065  1.00 39.42           N  
ATOM   1182  CA  PHE H 157      13.351  21.676  29.207  1.00 39.49           C  
ATOM   1183  CB  PHE H 157      13.760  22.892  30.064  1.00 39.48           C  
ATOM   1184  CG  PHE H 157      12.753  23.258  31.099  1.00 37.55           C  
ATOM   1185  CD1 PHE H 157      12.699  22.594  32.299  1.00 37.83           C  
ATOM   1186  CD2 PHE H 157      11.882  24.301  30.871  1.00 37.09           C  
ATOM   1187  CE1 PHE H 157      11.777  22.955  33.250  1.00 22.61           C  
ATOM   1188  CE2 PHE H 157      10.955  24.666  31.818  1.00 23.98           C  
ATOM   1189  CZ  PHE H 157      10.903  23.990  33.013  1.00 23.94           C  
ATOM   1190  C   PHE H 157      11.932  21.878  28.756  1.00 41.71           C  
ATOM   1191  O   PHE H 157      11.684  22.541  27.752  1.00 42.38           O  
ATOM   1192  N   ILE H 158      10.968  21.287  29.500  1.00 41.75           N  
ATOM   1193  CA  ILE H 158       9.560  21.447  29.229  1.00 40.32           C  
ATOM   1194  CB  ILE H 158       8.936  20.221  28.620  1.00 39.35           C  
ATOM   1195  CG1 ILE H 158       7.503  20.513  28.151  1.00 39.25           C  
ATOM   1196  CG2 ILE H 158       9.047  19.067  29.629  1.00 38.21           C  
ATOM   1197  CD1 ILE H 158       6.912  19.400  27.285  1.00 40.17           C  
ATOM   1198  C   ILE H 158       8.862  21.720  30.541  1.00 40.59           C  
ATOM   1199  O   ILE H 158       9.125  21.061  31.546  1.00 41.51           O  
ATOM   1200  N   SER H 159       7.934  22.705  30.556  1.00 38.64           N  
ATOM   1201  CA  SER H 159       7.222  23.096  31.747  1.00 39.60           C  
ATOM   1202  CB  SER H 159       6.533  24.465  31.613  1.00 37.80           C  
ATOM   1203  OG  SER H 159       5.578  24.429  30.562  1.00 35.85           O  
ATOM   1204  C   SER H 159       6.168  22.083  32.071  1.00 40.81           C  
ATOM   1205  O   SER H 159       5.855  21.223  31.253  1.00 43.56           O  
ATOM   1206  N   TYR H 160       5.633  22.151  33.306  1.00 31.44           N  
ATOM   1207  CA  TYR H 160       4.765  21.111  33.760  1.00 32.06           C  
ATOM   1208  CB  TYR H 160       4.319  21.226  35.233  1.00 34.65           C  
ATOM   1209  CG  TYR H 160       3.729  22.557  35.547  1.00 36.33           C  
ATOM   1210  CD1 TYR H 160       4.550  23.636  35.779  1.00 36.78           C  
ATOM   1211  CD2 TYR H 160       2.367  22.721  35.649  1.00 38.62           C  
ATOM   1212  CE1 TYR H 160       4.025  24.867  36.086  1.00 39.40           C  
ATOM   1213  CE2 TYR H 160       1.837  23.950  35.956  1.00 40.31           C  
ATOM   1214  CZ  TYR H 160       2.664  25.027  36.176  1.00 43.73           C  
ATOM   1215  OH  TYR H 160       2.119  26.289  36.493  1.00 49.07           O  
ATOM   1216  C   TYR H 160       3.601  20.996  32.849  1.00 34.23           C  
ATOM   1217  O   TYR H 160       3.145  19.894  32.549  1.00 32.77           O  
ATOM   1218  N   ASN H 161       3.090  22.146  32.406  1.00 33.44           N  
ATOM   1219  CA  ASN H 161       1.974  22.251  31.517  1.00 34.94           C  
ATOM   1220  CB  ASN H 161       1.432  23.687  31.449  1.00 35.03           C  
ATOM   1221  CG  ASN H 161       0.264  23.707  30.480  1.00 36.87           C  
ATOM   1222  OD1 ASN H 161       0.456  23.631  29.268  1.00 40.04           O  
ATOM   1223  ND2 ASN H 161      -0.982  23.809  31.019  1.00  0.00           N  
ATOM   1224  C   ASN H 161       2.335  21.824  30.129  1.00 36.32           C  
ATOM   1225  O   ASN H 161       1.488  21.310  29.401  1.00 36.84           O  
ATOM   1226  N   GLY H 162       3.598  22.039  29.719  1.00 33.30           N  
ATOM   1227  CA  GLY H 162       3.981  21.745  28.370  1.00 32.78           C  
ATOM   1228  C   GLY H 162       3.977  23.038  27.600  1.00 37.02           C  
ATOM   1229  O   GLY H 162       4.244  23.047  26.400  1.00 37.59           O  
ATOM   1230  N   SER H 163       3.646  24.159  28.282  1.00 36.85           N  
ATOM   1231  CA  SER H 163       3.559  25.474  27.692  1.00 36.26           C  
ATOM   1232  CB  SER H 163       2.982  26.525  28.654  1.00 37.09           C  
ATOM   1233  OG  SER H 163       1.620  26.239  28.933  1.00 37.95           O  
ATOM   1234  C   SER H 163       4.890  26.009  27.217  1.00 38.34           C  
ATOM   1235  O   SER H 163       5.023  26.317  26.034  1.00 40.79           O  
ATOM   1236  N   SER H 164       5.902  26.151  28.117  1.00 51.50           N  
ATOM   1237  CA  SER H 164       7.184  26.672  27.734  1.00 50.14           C  
ATOM   1238  CB  SER H 164       7.793  27.632  28.776  1.00 55.29           C  
ATOM   1239  OG  SER H 164       7.992  26.964  30.013  1.00  0.00           O  
ATOM   1240  C   SER H 164       8.151  25.561  27.504  1.00 47.78           C  
ATOM   1241  O   SER H 164       8.187  24.572  28.233  1.00 44.61           O  
ATOM   1242  N   LYS H 165       8.960  25.708  26.437  1.00 46.17           N  
ATOM   1243  CA  LYS H 165       9.957  24.731  26.121  1.00 42.90           C  
ATOM   1244  CB  LYS H 165       9.585  23.850  24.919  1.00 41.66           C  
ATOM   1245  CG  LYS H 165       8.340  22.994  25.147  1.00 55.77           C  
ATOM   1246  CD  LYS H 165       7.804  22.349  23.869  1.00 56.98           C  
ATOM   1247  CE  LYS H 165       6.590  21.451  24.108  1.00 64.86           C  
ATOM   1248  NZ  LYS H 165       6.160  20.832  22.836  1.00 58.86           N1+
ATOM   1249  C   LYS H 165      11.198  25.477  25.736  1.00 44.40           C  
ATOM   1250  O   LYS H 165      11.125  26.525  25.097  1.00 47.46           O  
ATOM   1251  N   TYR H 166      12.379  24.965  26.138  1.00 43.64           N  
ATOM   1252  CA  TYR H 166      13.605  25.618  25.772  1.00 43.95           C  
ATOM   1253  CB  TYR H 166      14.322  26.324  26.936  1.00 45.22           C  
ATOM   1254  CG  TYR H 166      13.414  27.334  27.555  1.00 49.26           C  
ATOM   1255  CD1 TYR H 166      13.112  28.511  26.909  1.00 50.65           C  
ATOM   1256  CD2 TYR H 166      12.844  27.087  28.782  1.00 50.01           C  
ATOM   1257  CE1 TYR H 166      12.273  29.434  27.489  1.00 52.23           C  
ATOM   1258  CE2 TYR H 166      12.006  28.009  29.368  1.00 50.17           C  
ATOM   1259  CZ  TYR H 166      11.721  29.185  28.721  1.00 52.60           C  
ATOM   1260  OH  TYR H 166      10.861  30.132  29.319  1.00 54.00           O  
ATOM   1261  C   TYR H 166      14.553  24.567  25.283  1.00 43.78           C  
ATOM   1262  O   TYR H 166      14.494  23.416  25.713  1.00 43.78           O  
ATOM   1263  N   TYR H 167      15.462  24.943  24.356  1.00 43.23           N  
ATOM   1264  CA  TYR H 167      16.386  23.982  23.821  1.00 43.77           C  
ATOM   1265  CB  TYR H 167      16.105  23.602  22.355  1.00 44.07           C  
ATOM   1266  CG  TYR H 167      14.758  22.969  22.228  1.00 42.70           C  
ATOM   1267  CD1 TYR H 167      13.639  23.745  22.038  1.00 41.72           C  
ATOM   1268  CD2 TYR H 167      14.610  21.603  22.293  1.00 40.36           C  
ATOM   1269  CE1 TYR H 167      12.394  23.171  21.915  1.00 42.92           C  
ATOM   1270  CE2 TYR H 167      13.368  21.022  22.171  1.00 42.26           C  
ATOM   1271  CZ  TYR H 167      12.257  21.807  21.981  1.00 43.67           C  
ATOM   1272  OH  TYR H 167      10.979  21.217  21.853  1.00 46.22           O  
ATOM   1273  C   TYR H 167      17.763  24.578  23.813  1.00 46.14           C  
ATOM   1274  O   TYR H 167      17.933  25.796  23.794  1.00 47.66           O  
ATOM   1275  N   ALA H 168      18.790  23.702  23.852  1.00 44.72           N  
ATOM   1276  CA  ALA H 168      20.154  24.127  23.737  1.00 43.71           C  
ATOM   1277  CB  ALA H 168      21.171  23.032  24.101  1.00 41.68           C  
ATOM   1278  C   ALA H 168      20.343  24.478  22.295  1.00 47.12           C  
ATOM   1279  O   ALA H 168      19.662  23.940  21.424  1.00 48.80           O  
ATOM   1280  N   SER H 169      21.284  25.391  22.005  1.00 53.47           N  
ATOM   1281  CA  SER H 169      21.456  25.866  20.661  1.00 57.48           C  
ATOM   1282  CB  SER H 169      22.530  26.962  20.545  1.00 62.55           C  
ATOM   1283  OG  SER H 169      22.121  28.121  21.257  1.00  0.00           O  
ATOM   1284  C   SER H 169      21.854  24.749  19.747  1.00 55.90           C  
ATOM   1285  O   SER H 169      21.447  24.731  18.588  1.00 55.88           O  
ATOM   1286  N   PHE H 170      22.649  23.778  20.234  1.00 55.48           N  
ATOM   1287  CA  PHE H 170      23.142  22.757  19.350  1.00 55.60           C  
ATOM   1288  CB  PHE H 170      24.171  21.827  20.015  1.00 56.85           C  
ATOM   1289  CG  PHE H 170      24.651  20.886  18.962  1.00  0.00           C  
ATOM   1290  CD1 PHE H 170      25.502  21.324  17.973  1.00  0.00           C  
ATOM   1291  CD2 PHE H 170      24.265  19.566  18.971  1.00  0.00           C  
ATOM   1292  CE1 PHE H 170      25.949  20.462  16.999  1.00  0.00           C  
ATOM   1293  CE2 PHE H 170      24.712  18.700  18.002  1.00  0.00           C  
ATOM   1294  CZ  PHE H 170      25.554  19.146  17.013  1.00  0.00           C  
ATOM   1295  C   PHE H 170      22.022  21.914  18.809  1.00 55.50           C  
ATOM   1296  O   PHE H 170      22.013  21.566  17.628  1.00 55.98           O  
ATOM   1297  N   VAL H 171      21.090  21.502  19.686  1.00 54.89           N  
ATOM   1298  CA  VAL H 171      19.962  20.674  19.345  1.00 52.22           C  
ATOM   1299  CB  VAL H 171      19.422  19.892  20.508  1.00 48.37           C  
ATOM   1300  CG1 VAL H 171      20.532  18.946  20.998  1.00 45.91           C  
ATOM   1301  CG2 VAL H 171      18.904  20.857  21.581  1.00 47.56           C  
ATOM   1302  C   VAL H 171      18.825  21.424  18.718  1.00 53.89           C  
ATOM   1303  O   VAL H 171      17.967  20.813  18.084  1.00 55.63           O  
ATOM   1304  N   SER H 172      18.744  22.753  18.928  1.00 55.91           N  
ATOM   1305  CA  SER H 172      17.599  23.504  18.489  1.00 59.19           C  
ATOM   1306  CB  SER H 172      17.749  25.024  18.689  1.00 63.58           C  
ATOM   1307  OG  SER H 172      16.585  25.698  18.236  1.00  0.00           O  
ATOM   1308  C   SER H 172      17.308  23.259  17.042  1.00 59.82           C  
ATOM   1309  O   SER H 172      18.190  23.285  16.184  1.00 62.53           O  
ATOM   1310  N   GLY H 173      16.019  22.979  16.762  1.00 58.19           N  
ATOM   1311  CA  GLY H 173      15.501  22.787  15.438  1.00 55.22           C  
ATOM   1312  C   GLY H 173      15.387  21.319  15.165  1.00 55.41           C  
ATOM   1313  O   GLY H 173      14.406  20.868  14.574  1.00 57.58           O  
ATOM   1314  N   ARG H 174      16.435  20.554  15.531  1.00 51.27           N  
ATOM   1315  CA  ARG H 174      16.474  19.130  15.342  1.00 47.75           C  
ATOM   1316  CB  ARG H 174      17.904  18.566  15.302  1.00 50.60           C  
ATOM   1317  CG  ARG H 174      18.643  19.041  14.050  1.00 50.68           C  
ATOM   1318  CD  ARG H 174      19.889  18.236  13.673  1.00 49.83           C  
ATOM   1319  NE  ARG H 174      21.003  18.613  14.586  1.00 47.00           N  
ATOM   1320  CZ  ARG H 174      21.250  17.899  15.724  1.00 48.95           C  
ATOM   1321  NH1 ARG H 174      20.452  16.849  16.074  1.00 47.27           N1+
ATOM   1322  NH2 ARG H 174      22.321  18.221  16.499  1.00 50.06           N  
ATOM   1323  C   ARG H 174      15.682  18.362  16.363  1.00 46.43           C  
ATOM   1324  O   ARG H 174      15.048  17.360  16.031  1.00 50.24           O  
ATOM   1325  N   PHE H 175      15.706  18.807  17.636  1.00 44.96           N  
ATOM   1326  CA  PHE H 175      15.100  18.079  18.722  1.00 43.06           C  
ATOM   1327  CB  PHE H 175      15.945  18.137  20.009  1.00 43.24           C  
ATOM   1328  CG  PHE H 175      17.135  17.251  19.868  1.00 47.14           C  
ATOM   1329  CD1 PHE H 175      18.021  17.415  18.830  1.00 47.21           C  
ATOM   1330  CD2 PHE H 175      17.392  16.284  20.811  1.00 48.44           C  
ATOM   1331  CE1 PHE H 175      19.122  16.599  18.713  1.00 45.38           C  
ATOM   1332  CE2 PHE H 175      18.493  15.467  20.699  1.00 46.42           C  
ATOM   1333  CZ  PHE H 175      19.359  15.619  19.645  1.00 45.59           C  
ATOM   1334  C   PHE H 175      13.781  18.685  19.080  1.00 45.31           C  
ATOM   1335  O   PHE H 175      13.558  19.879  18.890  1.00 48.96           O  
ATOM   1336  N   THR H 176      12.856  17.843  19.590  1.00 45.46           N  
ATOM   1337  CA  THR H 176      11.578  18.313  20.040  1.00 44.38           C  
ATOM   1338  CB  THR H 176      10.458  17.954  19.104  1.00 46.09           C  
ATOM   1339  OG1 THR H 176      10.709  18.489  17.814  1.00 32.94           O  
ATOM   1340  CG2 THR H 176       9.140  18.522  19.660  1.00 28.39           C  
ATOM   1341  C   THR H 176      11.298  17.638  21.350  1.00 43.33           C  
ATOM   1342  O   THR H 176      11.444  16.423  21.478  1.00 44.53           O  
ATOM   1343  N   ILE H 177      10.871  18.416  22.363  1.00 43.64           N  
ATOM   1344  CA  ILE H 177      10.581  17.850  23.650  1.00 42.49           C  
ATOM   1345  CB  ILE H 177      11.229  18.583  24.790  1.00 39.55           C  
ATOM   1346  CG1 ILE H 177      11.076  17.785  26.095  1.00 39.46           C  
ATOM   1347  CG2 ILE H 177      10.647  20.004  24.847  1.00 39.98           C  
ATOM   1348  CD1 ILE H 177      11.935  18.321  27.240  1.00 37.02           C  
ATOM   1349  C   ILE H 177       9.099  17.917  23.853  1.00 44.95           C  
ATOM   1350  O   ILE H 177       8.448  18.870  23.424  1.00 45.71           O  
ATOM   1351  N   SER H 178       8.519  16.866  24.471  1.00 40.63           N  
ATOM   1352  CA  SER H 178       7.100  16.841  24.709  1.00 42.26           C  
ATOM   1353  CB  SER H 178       6.297  16.288  23.523  1.00 41.84           C  
ATOM   1354  OG  SER H 178       6.675  14.942  23.272  1.00 46.29           O  
ATOM   1355  C   SER H 178       6.831  15.943  25.877  1.00 45.15           C  
ATOM   1356  O   SER H 178       7.718  15.230  26.343  1.00 46.21           O  
ATOM   1357  N   ARG H 179       5.583  15.969  26.395  1.00 46.83           N  
ATOM   1358  CA  ARG H 179       5.243  15.156  27.530  1.00 44.84           C  
ATOM   1359  CB  ARG H 179       5.407  15.905  28.862  1.00 41.69           C  
ATOM   1360  CG  ARG H 179       4.525  17.153  28.951  1.00 40.46           C  
ATOM   1361  CD  ARG H 179       4.904  18.091  30.099  1.00 41.45           C  
ATOM   1362  NE  ARG H 179       4.700  17.351  31.376  1.00 39.91           N  
ATOM   1363  CZ  ARG H 179       5.357  17.751  32.503  1.00 41.75           C  
ATOM   1364  NH1 ARG H 179       6.203  18.819  32.454  1.00 38.70           N1+
ATOM   1365  NH2 ARG H 179       5.173  17.086  33.682  1.00 41.10           N  
ATOM   1366  C   ARG H 179       3.801  14.754  27.436  1.00 47.80           C  
ATOM   1367  O   ARG H 179       2.988  15.436  26.813  1.00 46.93           O  
ATOM   1368  N   ASP H 180       3.457  13.599  28.048  1.00 49.86           N  
ATOM   1369  CA  ASP H 180       2.101  13.130  28.097  1.00 48.15           C  
ATOM   1370  CB  ASP H 180       1.907  11.791  27.359  1.00 53.54           C  
ATOM   1371  CG  ASP H 180       0.419  11.496  27.227  1.00 58.11           C  
ATOM   1372  OD1 ASP H 180      -0.393  12.180  27.904  1.00 59.63           O  
ATOM   1373  OD2 ASP H 180       0.076  10.570  26.443  1.00 64.50           O1-
ATOM   1374  C   ASP H 180       1.792  12.931  29.554  1.00 48.10           C  
ATOM   1375  O   ASP H 180       2.179  11.932  30.156  1.00 49.10           O  
ATOM   1376  N   ASN H 181       1.066  13.890  30.156  1.00 48.32           N  
ATOM   1377  CA  ASN H 181       0.793  13.881  31.564  1.00 50.26           C  
ATOM   1378  CB  ASN H 181       0.031  15.136  32.025  1.00 47.56           C  
ATOM   1379  CG  ASN H 181       0.986  16.319  31.906  1.00 48.94           C  
ATOM   1380  OD1 ASN H 181       2.174  16.199  32.199  1.00 50.86           O  
ATOM   1381  ND2 ASN H 181       0.460  17.492  31.458  1.00 50.16           N  
ATOM   1382  C   ASN H 181      -0.018  12.678  31.934  1.00 54.13           C  
ATOM   1383  O   ASN H 181       0.173  12.108  33.006  1.00 57.58           O  
ATOM   1384  N   SER H 182      -0.963  12.261  31.072  1.00 54.94           N  
ATOM   1385  CA  SER H 182      -1.792  11.140  31.414  1.00 57.50           C  
ATOM   1386  CB  SER H 182      -2.886  10.857  30.371  1.00 56.91           C  
ATOM   1387  OG  SER H 182      -2.303  10.467  29.135  1.00 62.44           O  
ATOM   1388  C   SER H 182      -0.950   9.903  31.531  1.00 58.71           C  
ATOM   1389  O   SER H 182      -1.149   9.093  32.436  1.00 60.53           O  
ATOM   1390  N   SER H 183      -0.012   9.716  30.583  1.00 59.16           N  
ATOM   1391  CA  SER H 183       0.864   8.577  30.531  1.00 61.76           C  
ATOM   1392  CB  SER H 183       1.454   8.354  29.129  1.00 64.60           C  
ATOM   1393  OG  SER H 183       2.314   9.429  28.792  1.00  0.00           O  
ATOM   1394  C   SER H 183       2.016   8.722  31.488  1.00 58.86           C  
ATOM   1395  O   SER H 183       2.740   7.758  31.733  1.00 59.61           O  
ATOM   1396  N   ASN H 184       2.231   9.928  32.047  1.00 55.88           N  
ATOM   1397  CA  ASN H 184       3.342  10.159  32.937  1.00 53.20           C  
ATOM   1398  CB  ASN H 184       3.302   9.310  34.222  1.00 53.58           C  
ATOM   1399  CG  ASN H 184       2.141   9.772  35.095  1.00 58.04           C  
ATOM   1400  OD1 ASN H 184       1.352   8.959  35.572  1.00 62.46           O  
ATOM   1401  ND2 ASN H 184       2.031  11.108  35.320  1.00 57.69           N  
ATOM   1402  C   ASN H 184       4.619   9.841  32.219  1.00 50.92           C  
ATOM   1403  O   ASN H 184       5.530   9.241  32.788  1.00 51.88           O  
ATOM   1404  N   THR H 185       4.722  10.250  30.939  1.00 45.90           N  
ATOM   1405  CA  THR H 185       5.916   9.968  30.196  1.00 44.89           C  
ATOM   1406  CB  THR H 185       5.676   9.000  29.078  1.00 46.84           C  
ATOM   1407  OG1 THR H 185       5.117   7.794  29.578  1.00 53.31           O  
ATOM   1408  CG2 THR H 185       7.015   8.703  28.393  1.00 49.60           C  
ATOM   1409  C   THR H 185       6.418  11.238  29.569  1.00 45.40           C  
ATOM   1410  O   THR H 185       5.639  12.110  29.184  1.00 46.41           O  
ATOM   1411  N   LEU H 186       7.760  11.360  29.457  1.00 44.55           N  
ATOM   1412  CA  LEU H 186       8.430  12.486  28.861  1.00 43.41           C  
ATOM   1413  CB  LEU H 186       9.570  13.015  29.752  1.00 41.13           C  
ATOM   1414  CG  LEU H 186      10.354  14.212  29.182  1.00 42.42           C  
ATOM   1415  CD1 LEU H 186       9.471  15.463  29.039  1.00 41.73           C  
ATOM   1416  CD2 LEU H 186      11.624  14.474  30.010  1.00 42.13           C  
ATOM   1417  C   LEU H 186       9.043  11.986  27.586  1.00 43.06           C  
ATOM   1418  O   LEU H 186       9.492  10.842  27.530  1.00 45.69           O  
ATOM   1419  N   SER H 187       9.074  12.823  26.522  1.00 40.13           N  
ATOM   1420  CA  SER H 187       9.589  12.350  25.266  1.00 40.21           C  
ATOM   1421  CB  SER H 187       8.497  12.141  24.207  1.00 40.99           C  
ATOM   1422  OG  SER H 187       7.590  11.135  24.636  1.00  0.00           O  
ATOM   1423  C   SER H 187      10.564  13.328  24.683  1.00 39.93           C  
ATOM   1424  O   SER H 187      10.520  14.526  24.954  1.00 39.04           O  
ATOM   1425  N   LEU H 188      11.506  12.798  23.872  1.00 39.66           N  
ATOM   1426  CA  LEU H 188      12.451  13.622  23.174  1.00 39.55           C  
ATOM   1427  CB  LEU H 188      13.843  13.607  23.823  1.00 38.18           C  
ATOM   1428  CG  LEU H 188      14.887  14.477  23.103  1.00 37.26           C  
ATOM   1429  CD1 LEU H 188      14.510  15.967  23.159  1.00 34.36           C  
ATOM   1430  CD2 LEU H 188      16.296  14.201  23.650  1.00 37.12           C  
ATOM   1431  C   LEU H 188      12.580  13.053  21.792  1.00 42.10           C  
ATOM   1432  O   LEU H 188      13.026  11.921  21.612  1.00 43.46           O  
ATOM   1433  N   GLN H 189      12.188  13.839  20.770  1.00 41.81           N  
ATOM   1434  CA  GLN H 189      12.287  13.384  19.413  1.00 42.88           C  
ATOM   1435  CB  GLN H 189      11.124  13.871  18.533  1.00 45.29           C  
ATOM   1436  CG  GLN H 189      11.203  13.406  17.078  1.00 48.01           C  
ATOM   1437  CD  GLN H 189      10.879  11.921  17.013  1.00 54.60           C  
ATOM   1438  OE1 GLN H 189      10.055  11.417  17.774  1.00 54.90           O  
ATOM   1439  NE2 GLN H 189      11.543  11.197  16.074  1.00 31.65           N  
ATOM   1440  C   GLN H 189      13.552  13.958  18.863  1.00 43.90           C  
ATOM   1441  O   GLN H 189      13.788  15.162  18.955  1.00 45.61           O  
ATOM   1442  N   MET H 190      14.412  13.100  18.284  1.00 43.76           N  
ATOM   1443  CA  MET H 190      15.660  13.592  17.779  1.00 42.01           C  
ATOM   1444  CB  MET H 190      16.872  12.871  18.385  1.00 42.59           C  
ATOM   1445  CG  MET H 190      16.962  13.006  19.904  1.00 43.38           C  
ATOM   1446  SD  MET H 190      18.375  12.137  20.640  1.00 46.94           S  
ATOM   1447  CE  MET H 190      17.825  10.485  20.131  1.00 62.22           C  
ATOM   1448  C   MET H 190      15.704  13.339  16.304  1.00 45.02           C  
ATOM   1449  O   MET H 190      15.576  12.200  15.855  1.00 48.31           O  
ATOM   1450  N   ASN H 191      15.919  14.407  15.511  1.00 48.90           N  
ATOM   1451  CA  ASN H 191      15.939  14.265  14.082  1.00 49.42           C  
ATOM   1452  CB  ASN H 191      14.914  15.158  13.362  1.00 50.43           C  
ATOM   1453  CG  ASN H 191      13.518  14.702  13.764  1.00 51.92           C  
ATOM   1454  OD1 ASN H 191      13.259  13.510  13.905  1.00 51.54           O  
ATOM   1455  ND2 ASN H 191      12.594  15.682  13.959  1.00 55.62           N  
ATOM   1456  C   ASN H 191      17.283  14.699  13.588  1.00 49.67           C  
ATOM   1457  O   ASN H 191      18.009  15.416  14.274  1.00 49.95           O  
ATOM   1458  N   SER H 192      17.642  14.254  12.366  1.00 49.64           N  
ATOM   1459  CA  SER H 192      18.879  14.628  11.736  1.00 49.06           C  
ATOM   1460  CB  SER H 192      18.903  16.103  11.297  1.00 50.11           C  
ATOM   1461  OG  SER H 192      17.899  16.328  10.319  1.00 59.82           O  
ATOM   1462  C   SER H 192      20.016  14.387  12.674  1.00 48.87           C  
ATOM   1463  O   SER H 192      20.842  15.267  12.913  1.00 52.10           O  
ATOM   1464  N   LEU H 193      20.104  13.153  13.205  1.00 45.74           N  
ATOM   1465  CA  LEU H 193      21.117  12.806  14.161  1.00 45.63           C  
ATOM   1466  CB  LEU H 193      20.937  11.392  14.737  1.00 44.18           C  
ATOM   1467  CG  LEU H 193      19.697  11.254  15.636  1.00 42.83           C  
ATOM   1468  CD1 LEU H 193      19.566   9.828  16.189  1.00 42.23           C  
ATOM   1469  CD2 LEU H 193      19.705  12.315  16.752  1.00 42.77           C  
ATOM   1470  C   LEU H 193      22.472  12.871  13.536  1.00 49.76           C  
ATOM   1471  O   LEU H 193      22.675  12.501  12.381  1.00 50.84           O  
ATOM   1472  N   LYS H 194      23.444  13.359  14.332  1.00 52.14           N  
ATOM   1473  CA  LYS H 194      24.801  13.494  13.893  1.00 51.94           C  
ATOM   1474  CB  LYS H 194      25.272  14.955  13.872  1.00 51.60           C  
ATOM   1475  CG  LYS H 194      24.470  15.800  12.881  1.00 58.60           C  
ATOM   1476  CD  LYS H 194      24.602  17.307  13.093  1.00 64.84           C  
ATOM   1477  CE  LYS H 194      23.781  18.126  12.095  1.00  0.00           C  
ATOM   1478  NZ  LYS H 194      23.830  19.561  12.446  1.00  0.00           N1+
ATOM   1479  C   LYS H 194      25.653  12.737  14.862  1.00 52.20           C  
ATOM   1480  O   LYS H 194      25.182  12.274  15.898  1.00 53.80           O  
ATOM   1481  N   ALA H 195      26.947  12.585  14.533  1.00 52.93           N  
ATOM   1482  CA  ALA H 195      27.854  11.832  15.353  1.00 52.04           C  
ATOM   1483  CB  ALA H 195      29.277  11.773  14.773  1.00 49.49           C  
ATOM   1484  C   ALA H 195      27.949  12.477  16.701  1.00 52.95           C  
ATOM   1485  O   ALA H 195      28.025  11.794  17.720  1.00 53.88           O  
ATOM   1486  N   SER H 196      27.924  13.821  16.736  1.00 52.76           N  
ATOM   1487  CA  SER H 196      28.111  14.571  17.945  1.00 52.24           C  
ATOM   1488  CB  SER H 196      28.057  16.089  17.702  1.00 56.05           C  
ATOM   1489  OG  SER H 196      29.142  16.486  16.877  1.00  0.00           O  
ATOM   1490  C   SER H 196      27.034  14.242  18.936  1.00 50.29           C  
ATOM   1491  O   SER H 196      27.213  14.436  20.136  1.00 53.30           O  
ATOM   1492  N   ASP H 197      25.881  13.755  18.451  1.00 49.16           N  
ATOM   1493  CA  ASP H 197      24.733  13.425  19.255  1.00 44.10           C  
ATOM   1494  CB  ASP H 197      23.470  13.199  18.403  1.00 44.32           C  
ATOM   1495  CG  ASP H 197      23.078  14.543  17.792  1.00 47.66           C  
ATOM   1496  OD1 ASP H 197      23.169  15.570  18.517  1.00 49.08           O  
ATOM   1497  OD2 ASP H 197      22.696  14.565  16.591  1.00 48.58           O1-
ATOM   1498  C   ASP H 197      24.979  12.200  20.090  1.00 44.69           C  
ATOM   1499  O   ASP H 197      24.246  11.941  21.044  1.00 45.49           O  
ATOM   1500  N   THR H 198      25.972  11.368  19.728  1.00 42.05           N  
ATOM   1501  CA  THR H 198      26.199  10.162  20.477  1.00 41.99           C  
ATOM   1502  CB  THR H 198      27.401   9.397  20.005  1.00 42.09           C  
ATOM   1503  OG1 THR H 198      27.258   9.053  18.635  1.00 44.57           O  
ATOM   1504  CG2 THR H 198      27.548   8.127  20.858  1.00 41.05           C  
ATOM   1505  C   THR H 198      26.429  10.514  21.917  1.00 44.43           C  
ATOM   1506  O   THR H 198      27.336  11.279  22.242  1.00 48.81           O  
ATOM   1507  N   ALA H 199      25.591   9.961  22.824  1.00 43.31           N  
ATOM   1508  CA  ALA H 199      25.766  10.239  24.222  1.00 38.67           C  
ATOM   1509  CB  ALA H 199      25.647  11.735  24.567  1.00 37.94           C  
ATOM   1510  C   ALA H 199      24.708   9.524  25.005  1.00 39.79           C  
ATOM   1511  O   ALA H 199      23.783   8.933  24.448  1.00 42.68           O  
ATOM   1512  N   VAL H 200      24.863   9.527  26.346  1.00 39.64           N  
ATOM   1513  CA  VAL H 200      23.871   8.977  27.222  1.00 38.36           C  
ATOM   1514  CB  VAL H 200      24.428   8.530  28.541  1.00 36.01           C  
ATOM   1515  CG1 VAL H 200      23.267   8.081  29.443  1.00 35.01           C  
ATOM   1516  CG2 VAL H 200      25.474   7.433  28.282  1.00 33.79           C  
ATOM   1517  C   VAL H 200      22.917  10.098  27.485  1.00 41.17           C  
ATOM   1518  O   VAL H 200      23.337  11.225  27.743  1.00 44.86           O  
ATOM   1519  N   TYR H 201      21.599   9.824  27.429  1.00 42.43           N  
ATOM   1520  CA  TYR H 201      20.637  10.870  27.635  1.00 38.02           C  
ATOM   1521  CB  TYR H 201      19.572  10.961  26.522  1.00 36.47           C  
ATOM   1522  CG  TYR H 201      20.207  11.512  25.287  1.00 37.02           C  
ATOM   1523  CD1 TYR H 201      21.036  10.742  24.501  1.00 36.65           C  
ATOM   1524  CD2 TYR H 201      19.957  12.811  24.901  1.00 36.68           C  
ATOM   1525  CE1 TYR H 201      21.613  11.264  23.365  1.00 36.98           C  
ATOM   1526  CE2 TYR H 201      20.530  13.339  23.767  1.00 37.59           C  
ATOM   1527  CZ  TYR H 201      21.363  12.564  22.996  1.00 38.05           C  
ATOM   1528  OH  TYR H 201      21.955  13.102  21.832  1.00 39.44           O  
ATOM   1529  C   TYR H 201      19.920  10.613  28.922  1.00 39.09           C  
ATOM   1530  O   TYR H 201      19.414   9.515  29.154  1.00 39.06           O  
ATOM   1531  N   TYR H 202      19.855  11.647  29.792  1.00 39.03           N  
ATOM   1532  CA  TYR H 202      19.217  11.506  31.072  1.00 36.25           C  
ATOM   1533  CB  TYR H 202      20.042  11.983  32.284  1.00 34.76           C  
ATOM   1534  CG  TYR H 202      21.357  11.292  32.390  1.00 37.83           C  
ATOM   1535  CD1 TYR H 202      21.467  10.023  32.909  1.00 39.99           C  
ATOM   1536  CD2 TYR H 202      22.497  11.927  31.966  1.00 37.61           C  
ATOM   1537  CE1 TYR H 202      22.690   9.404  33.005  1.00 39.89           C  
ATOM   1538  CE2 TYR H 202      23.724  11.314  32.060  1.00 40.38           C  
ATOM   1539  CZ  TYR H 202      23.823  10.048  32.582  1.00 42.49           C  
ATOM   1540  OH  TYR H 202      25.077   9.409  32.683  1.00 46.94           O  
ATOM   1541  C   TYR H 202      18.037  12.430  31.111  1.00 38.54           C  
ATOM   1542  O   TYR H 202      18.067  13.524  30.551  1.00 40.13           O  
ATOM   1543  N   CYS H 203      16.943  11.986  31.762  1.00 39.32           N  
ATOM   1544  CA  CYS H 203      15.825  12.849  31.997  1.00 42.06           C  
ATOM   1545  CB  CYS H 203      14.445  12.199  31.714  1.00 40.05           C  
ATOM   1546  SG  CYS H 203      14.212  10.573  32.500  1.00 60.47           S  
ATOM   1547  C   CYS H 203      15.927  13.237  33.444  1.00 41.04           C  
ATOM   1548  O   CYS H 203      16.309  12.422  34.284  1.00 40.18           O  
ATOM   1549  N   ALA H 204      15.639  14.517  33.769  1.00 38.60           N  
ATOM   1550  CA  ALA H 204      15.764  14.947  35.133  1.00 38.91           C  
ATOM   1551  CB  ALA H 204      17.000  15.825  35.401  1.00 38.76           C  
ATOM   1552  C   ALA H 204      14.562  15.765  35.497  1.00 39.35           C  
ATOM   1553  O   ALA H 204      14.045  16.549  34.701  1.00 39.40           O  
ATOM   1554  N   ARG H 205      14.102  15.595  36.749  1.00 36.98           N  
ATOM   1555  CA  ARG H 205      12.943  16.250  37.272  1.00 37.21           C  
ATOM   1556  CB  ARG H 205      12.226  15.351  38.296  1.00 37.18           C  
ATOM   1557  CG  ARG H 205      10.902  15.882  38.833  1.00 38.01           C  
ATOM   1558  CD  ARG H 205      10.321  15.015  39.956  1.00 38.76           C  
ATOM   1559  NE  ARG H 205      10.667  15.663  41.253  1.00 48.90           N  
ATOM   1560  CZ  ARG H 205      10.135  15.214  42.427  1.00 51.46           C  
ATOM   1561  NH1 ARG H 205       9.355  14.098  42.461  1.00 52.45           N1+
ATOM   1562  NH2 ARG H 205      10.374  15.898  43.583  1.00 49.74           N  
ATOM   1563  C   ARG H 205      13.388  17.483  37.983  1.00 38.93           C  
ATOM   1564  O   ARG H 205      14.512  17.588  38.470  1.00 44.87           O  
ATOM   1565  N   ALA H 206      12.513  18.490  38.051  1.00 39.86           N  
ATOM   1566  CA  ALA H 206      12.934  19.638  38.782  1.00 39.73           C  
ATOM   1567  CB  ALA H 206      12.386  20.959  38.208  1.00 44.24           C  
ATOM   1568  C   ALA H 206      12.445  19.512  40.211  1.00 39.66           C  
ATOM   1569  O   ALA H 206      11.338  19.046  40.448  1.00 38.87           O  
ATOM   1570  N   PRO H 207      13.190  20.208  41.011  1.00 30.82           N  
ATOM   1571  CA  PRO H 207      12.654  20.474  42.290  1.00 30.46           C  
ATOM   1572  CD  PRO H 207      14.623  20.006  41.095  1.00 19.91           C  
ATOM   1573  CB  PRO H 207      13.776  21.131  43.082  1.00 16.15           C  
ATOM   1574  CG  PRO H 207      15.021  20.418  42.523  1.00 16.25           C  
ATOM   1575  C   PRO H 207      11.450  21.297  41.967  1.00 32.57           C  
ATOM   1576  O   PRO H 207      11.436  22.004  40.956  1.00 32.40           O  
ATOM   1577  N   ASP H 208      10.439  21.235  42.835  1.00 33.16           N  
ATOM   1578  CA  ASP H 208       9.115  21.637  42.474  1.00 34.58           C  
ATOM   1579  CB  ASP H 208       8.151  21.622  43.671  1.00 34.85           C  
ATOM   1580  CG  ASP H 208       6.730  21.580  43.129  1.00 39.65           C  
ATOM   1581  OD1 ASP H 208       6.561  21.154  41.955  1.00  0.00           O  
ATOM   1582  OD2 ASP H 208       5.796  21.967  43.879  1.00  0.00           O1-
ATOM   1583  C   ASP H 208       9.057  23.001  41.876  1.00 35.16           C  
ATOM   1584  O   ASP H 208       8.545  23.131  40.766  1.00 35.48           O  
ATOM   1585  N   CYS H 209       9.637  24.005  42.560  1.00 35.91           N  
ATOM   1586  CA  CYS H 209       9.540  25.402  42.240  1.00 37.51           C  
ATOM   1587  CB  CYS H 209       9.355  25.741  40.756  1.00 40.70           C  
ATOM   1588  SG  CYS H 209       9.854  27.444  40.413  1.00 63.79           S  
ATOM   1589  C   CYS H 209       8.318  25.768  42.988  1.00 39.35           C  
ATOM   1590  O   CYS H 209       7.299  25.095  42.838  1.00 38.55           O  
ATOM   1591  N   ALA H 210       8.386  26.824  43.822  1.00 39.76           N  
ATOM   1592  CA  ALA H 210       7.293  27.015  44.725  1.00 41.60           C  
ATOM   1593  CB  ALA H 210       7.487  28.233  45.644  1.00 20.27           C  
ATOM   1594  C   ALA H 210       6.015  27.208  43.990  1.00 41.94           C  
ATOM   1595  O   ALA H 210       5.152  26.335  44.052  1.00 43.02           O  
ATOM   1596  N   ASP H 211       5.880  28.263  43.167  1.00 45.56           N  
ATOM   1597  CA  ASP H 211       4.573  28.349  42.592  1.00 46.60           C  
ATOM   1598  CB  ASP H 211       3.449  28.426  43.642  1.00 32.46           C  
ATOM   1599  CG  ASP H 211       2.107  28.318  42.936  1.00  0.00           C  
ATOM   1600  OD1 ASP H 211       2.097  28.182  41.684  1.00  0.00           O  
ATOM   1601  OD2 ASP H 211       1.069  28.369  43.647  1.00  0.00           O1-
ATOM   1602  C   ASP H 211       4.435  29.604  41.814  1.00 47.37           C  
ATOM   1603  O   ASP H 211       4.379  30.707  42.364  1.00 49.20           O  
ATOM   1604  N   ALA H 212       4.316  29.422  40.495  1.00 46.78           N  
ATOM   1605  CA  ALA H 212       4.172  30.467  39.535  1.00 45.98           C  
ATOM   1606  CB  ALA H 212       5.249  31.553  39.665  1.00 31.99           C  
ATOM   1607  C   ALA H 212       4.449  29.722  38.282  1.00 44.40           C  
ATOM   1608  O   ALA H 212       4.559  28.499  38.314  1.00 44.54           O  
ATOM   1609  N   ASP H 213       4.526  30.397  37.131  1.00 42.05           N  
ATOM   1610  CA  ASP H 213       4.935  29.619  36.009  1.00 40.85           C  
ATOM   1611  CB  ASP H 213       4.601  30.244  34.645  1.00 46.44           C  
ATOM   1612  CG  ASP H 213       4.895  29.206  33.570  1.00 48.12           C  
ATOM   1613  OD1 ASP H 213       5.175  28.035  33.942  1.00 32.33           O  
ATOM   1614  OD2 ASP H 213       4.849  29.569  32.365  1.00 36.62           O1-
ATOM   1615  C   ASP H 213       6.415  29.603  36.135  1.00 40.36           C  
ATOM   1616  O   ASP H 213       7.104  30.469  35.601  1.00 39.60           O  
ATOM   1617  N   CYS H 214       6.961  28.620  36.868  1.00 37.74           N  
ATOM   1618  CA  CYS H 214       8.366  28.747  37.044  1.00 36.83           C  
ATOM   1619  CB  CYS H 214       8.743  29.328  38.419  1.00 36.69           C  
ATOM   1620  SG  CYS H 214       8.143  28.306  39.787  1.00 61.53           S  
ATOM   1621  C   CYS H 214       9.049  27.442  36.840  1.00 36.76           C  
ATOM   1622  O   CYS H 214       8.441  26.407  36.569  1.00 39.69           O  
ATOM   1623  N   HIS H 215      10.386  27.516  36.888  1.00 34.56           N  
ATOM   1624  CA  HIS H 215      11.256  26.395  36.786  1.00 33.73           C  
ATOM   1625  ND1 HIS H 215      10.909  27.765  33.615  1.00  0.00           N  
ATOM   1626  CG  HIS H 215      11.821  27.529  34.621  1.00 33.96           C  
ATOM   1627  CB  HIS H 215      11.874  26.243  35.390  1.00 32.69           C  
ATOM   1628  NE2 HIS H 215      12.102  29.625  33.842  1.00  0.00           N  
ATOM   1629  CD2 HIS H 215      12.545  28.673  34.743  1.00 35.88           C  
ATOM   1630  CE1 HIS H 215      11.122  29.033  33.182  1.00 34.94           C  
ATOM   1631  C   HIS H 215      12.329  26.679  37.780  1.00 32.85           C  
ATOM   1632  O   HIS H 215      12.835  27.798  37.851  1.00 32.47           O  
ATOM   1633  N   LYS H 216      12.629  25.693  38.647  1.00 30.83           N  
ATOM   1634  CA  LYS H 216      13.633  25.883  39.647  1.00 30.47           C  
ATOM   1635  CB  LYS H 216      13.581  24.814  40.749  1.00 32.36           C  
ATOM   1636  CG  LYS H 216      14.198  25.279  42.069  1.00 24.20           C  
ATOM   1637  CD  LYS H 216      13.754  24.436  43.266  1.00  0.00           C  
ATOM   1638  CE  LYS H 216      13.956  25.133  44.611  1.00  0.00           C  
ATOM   1639  NZ  LYS H 216      12.848  26.089  44.855  1.00  0.00           N1+
ATOM   1640  C   LYS H 216      14.984  25.856  39.007  1.00 29.22           C  
ATOM   1641  O   LYS H 216      15.872  26.628  39.367  1.00 30.41           O  
ATOM   1642  N   GLY H 217      15.168  24.945  38.033  1.00 28.60           N  
ATOM   1643  CA  GLY H 217      16.418  24.806  37.345  1.00 28.30           C  
ATOM   1644  C   GLY H 217      17.257  23.843  38.114  1.00 28.74           C  
ATOM   1645  O   GLY H 217      18.372  23.514  37.710  1.00 29.28           O  
ATOM   1646  N   ALA H 218      16.758  23.386  39.275  1.00 26.86           N  
ATOM   1647  CA  ALA H 218      17.504  22.404  39.997  1.00 26.69           C  
ATOM   1648  CB  ALA H 218      17.160  22.347  41.497  1.00 26.43           C  
ATOM   1649  C   ALA H 218      17.129  21.095  39.394  1.00 27.32           C  
ATOM   1650  O   ALA H 218      16.028  20.950  38.870  1.00 27.77           O  
ATOM   1651  N   PHE H 219      18.049  20.116  39.401  1.00 25.47           N  
ATOM   1652  CA  PHE H 219      17.698  18.821  38.897  1.00 24.25           C  
ATOM   1653  CB  PHE H 219      18.713  18.299  37.864  1.00 23.96           C  
ATOM   1654  CG  PHE H 219      18.612  19.102  36.609  1.00 25.91           C  
ATOM   1655  CD1 PHE H 219      18.997  20.422  36.562  1.00 26.07           C  
ATOM   1656  CD2 PHE H 219      18.163  18.519  35.452  1.00 26.47           C  
ATOM   1657  CE1 PHE H 219      18.909  21.141  35.393  1.00 20.01           C  
ATOM   1658  CE2 PHE H 219      18.071  19.225  34.279  1.00 21.55           C  
ATOM   1659  CZ  PHE H 219      18.445  20.545  34.248  1.00 20.07           C  
ATOM   1660  C   PHE H 219      17.782  17.908  40.077  1.00 24.99           C  
ATOM   1661  O   PHE H 219      18.849  17.381  40.383  1.00 23.83           O  
ATOM   1662  N   GLY H 220      16.653  17.700  40.776  1.00 24.74           N  
ATOM   1663  CA  GLY H 220      16.651  16.895  41.964  1.00 25.48           C  
ATOM   1664  C   GLY H 220      16.882  15.446  41.679  1.00 25.29           C  
ATOM   1665  O   GLY H 220      17.575  14.762  42.432  1.00 25.54           O  
ATOM   1666  N   TYR H 221      16.279  14.925  40.598  1.00 40.34           N  
ATOM   1667  CA  TYR H 221      16.305  13.495  40.421  1.00 38.79           C  
ATOM   1668  CB  TYR H 221      14.966  12.804  40.745  1.00 42.44           C  
ATOM   1669  CG  TYR H 221      14.708  12.958  42.205  1.00 50.12           C  
ATOM   1670  CD1 TYR H 221      14.153  14.116  42.701  1.00 50.81           C  
ATOM   1671  CD2 TYR H 221      15.014  11.942  43.080  1.00 52.95           C  
ATOM   1672  CE1 TYR H 221      13.915  14.258  44.047  1.00 52.56           C  
ATOM   1673  CE2 TYR H 221      14.777  12.079  44.429  1.00 53.07           C  
ATOM   1674  CZ  TYR H 221      14.227  13.239  44.914  1.00 52.65           C  
ATOM   1675  OH  TYR H 221      13.982  13.383  46.297  1.00 56.33           O  
ATOM   1676  C   TYR H 221      16.617  13.203  38.994  1.00 39.33           C  
ATOM   1677  O   TYR H 221      16.087  13.844  38.088  1.00 42.61           O  
ATOM   1678  N   TRP H 222      17.485  12.198  38.764  1.00 39.66           N  
ATOM   1679  CA  TRP H 222      17.924  11.885  37.434  1.00 39.54           C  
ATOM   1680  CB  TRP H 222      19.446  12.052  37.296  1.00 37.85           C  
ATOM   1681  CG  TRP H 222      19.960  13.440  37.602  1.00 36.62           C  
ATOM   1682  CD2 TRP H 222      20.675  14.267  36.673  1.00 35.74           C  
ATOM   1683  CD1 TRP H 222      19.921  14.131  38.779  1.00 35.35           C  
ATOM   1684  NE1 TRP H 222      20.564  15.338  38.641  1.00 34.35           N  
ATOM   1685  CE2 TRP H 222      21.034  15.432  37.348  1.00 35.14           C  
ATOM   1686  CE3 TRP H 222      21.019  14.064  35.367  1.00 34.65           C  
ATOM   1687  CZ2 TRP H 222      21.748  16.414  36.725  1.00 34.61           C  
ATOM   1688  CZ3 TRP H 222      21.722  15.065  34.736  1.00 34.55           C  
ATOM   1689  CH2 TRP H 222      22.081  16.219  35.403  1.00 36.30           C  
ATOM   1690  C   TRP H 222      17.650  10.433  37.182  1.00 40.99           C  
ATOM   1691  O   TRP H 222      17.611   9.630  38.113  1.00 43.65           O  
ATOM   1692  N   GLY H 223      17.430  10.067  35.901  1.00 41.45           N  
ATOM   1693  CA  GLY H 223      17.229   8.690  35.541  1.00 43.90           C  
ATOM   1694  C   GLY H 223      18.581   8.108  35.259  1.00 47.16           C  
ATOM   1695  O   GLY H 223      19.579   8.822  35.290  1.00 47.45           O  
ATOM   1696  N   GLN H 224      18.633   6.787  34.981  1.00 51.50           N  
ATOM   1697  CA  GLN H 224      19.834   6.049  34.689  1.00 52.10           C  
ATOM   1698  CB  GLN H 224      19.614   4.528  34.666  1.00 58.60           C  
ATOM   1699  CG  GLN H 224      19.226   3.965  36.033  1.00 69.06           C  
ATOM   1700  CD  GLN H 224      20.393   4.190  36.986  1.00 75.68           C  
ATOM   1701  OE1 GLN H 224      21.470   4.628  36.587  1.00 80.54           O  
ATOM   1702  NE2 GLN H 224      20.172   3.878  38.291  1.00 74.41           N  
ATOM   1703  C   GLN H 224      20.388   6.453  33.356  1.00 48.36           C  
ATOM   1704  O   GLN H 224      21.600   6.410  33.148  1.00 50.14           O  
ATOM   1705  N   GLY H 225      19.511   6.796  32.392  1.00 46.36           N  
ATOM   1706  CA  GLY H 225      19.975   7.243  31.108  1.00 44.22           C  
ATOM   1707  C   GLY H 225      19.873   6.145  30.092  1.00 45.38           C  
ATOM   1708  O   GLY H 225      19.820   4.962  30.425  1.00 46.40           O  
ATOM   1709  N   THR H 226      19.824   6.545  28.799  1.00 43.07           N  
ATOM   1710  CA  THR H 226      19.783   5.617  27.701  1.00 43.77           C  
ATOM   1711  CB  THR H 226      18.517   5.658  26.901  1.00 45.15           C  
ATOM   1712  OG1 THR H 226      18.333   6.951  26.351  1.00 31.89           O  
ATOM   1713  CG2 THR H 226      17.336   5.288  27.805  1.00 28.31           C  
ATOM   1714  C   THR H 226      20.876   6.008  26.762  1.00 45.93           C  
ATOM   1715  O   THR H 226      21.130   7.192  26.545  1.00 48.11           O  
ATOM   1716  N   LEU H 227      21.538   5.013  26.149  1.00 45.53           N  
ATOM   1717  CA  LEU H 227      22.668   5.309  25.320  1.00 45.19           C  
ATOM   1718  CB  LEU H 227      23.761   4.234  25.488  1.00 46.01           C  
ATOM   1719  CG  LEU H 227      25.061   4.438  24.694  1.00 47.20           C  
ATOM   1720  CD1 LEU H 227      24.836   4.228  23.197  1.00 48.71           C  
ATOM   1721  CD2 LEU H 227      25.730   5.782  25.026  1.00 45.76           C  
ATOM   1722  C   LEU H 227      22.225   5.396  23.888  1.00 44.83           C  
ATOM   1723  O   LEU H 227      21.576   4.488  23.370  1.00 50.16           O  
ATOM   1724  N   VAL H 228      22.549   6.528  23.221  1.00 43.17           N  
ATOM   1725  CA  VAL H 228      22.226   6.711  21.833  1.00 42.70           C  
ATOM   1726  CB  VAL H 228      21.484   7.991  21.554  1.00 40.99           C  
ATOM   1727  CG1 VAL H 228      21.319   8.148  20.034  1.00 39.23           C  
ATOM   1728  CG2 VAL H 228      20.148   7.969  22.315  1.00 40.18           C  
ATOM   1729  C   VAL H 228      23.523   6.776  21.082  1.00 45.65           C  
ATOM   1730  O   VAL H 228      24.345   7.664  21.312  1.00 47.82           O  
ATOM   1731  N   THR H 229      23.740   5.826  20.149  1.00 48.20           N  
ATOM   1732  CA  THR H 229      24.963   5.832  19.394  1.00 46.47           C  
ATOM   1733  CB  THR H 229      25.692   4.519  19.384  1.00 45.53           C  
ATOM   1734  OG1 THR H 229      26.052   4.135  20.702  1.00 48.73           O  
ATOM   1735  CG2 THR H 229      26.950   4.656  18.507  1.00 43.43           C  
ATOM   1736  C   THR H 229      24.626   6.121  17.972  1.00 47.68           C  
ATOM   1737  O   THR H 229      23.826   5.419  17.356  1.00 50.47           O  
ATOM   1738  N   VAL H 230      25.240   7.179  17.410  1.00 47.67           N  
ATOM   1739  CA  VAL H 230      24.992   7.484  16.034  1.00 46.65           C  
ATOM   1740  CB  VAL H 230      24.794   8.951  15.784  1.00 44.95           C  
ATOM   1741  CG1 VAL H 230      24.565   9.171  14.280  1.00 43.88           C  
ATOM   1742  CG2 VAL H 230      23.634   9.439  16.667  1.00 42.86           C  
ATOM   1743  C   VAL H 230      26.204   7.049  15.279  1.00 54.25           C  
ATOM   1744  O   VAL H 230      27.286   7.612  15.441  1.00 53.93           O  
ATOM   1745  N   SER H 231      26.048   6.019  14.424  1.00 56.34           N  
ATOM   1746  CA  SER H 231      27.164   5.520  13.678  1.00 54.46           C  
ATOM   1747  CB  SER H 231      27.910   4.381  14.390  1.00 52.77           C  
ATOM   1748  OG  SER H 231      29.000   3.941  13.593  1.00 56.19           O  
ATOM   1749  C   SER H 231      26.651   4.953  12.397  1.00 55.49           C  
ATOM   1750  O   SER H 231      25.475   4.618  12.274  1.00 56.93           O  
ATOM   1751  N   SER H 232      27.546   4.828  11.400  1.00 63.61           N  
ATOM   1752  CA  SER H 232      27.159   4.290  10.131  1.00 68.83           C  
ATOM   1753  CB  SER H 232      28.159   4.622   9.011  1.00 66.54           C  
ATOM   1754  OG  SER H 232      27.715   4.060   7.786  1.00 67.69           O  
ATOM   1755  C   SER H 232      27.104   2.773  10.272  1.00 67.54           C  
ATOM   1756  O   SER H 232      26.840   2.097   9.243  1.00 75.14           O  
ATOM   1757  OXT SER H 232      27.334   2.272  11.404  1.00  0.00           O1-
TER    1758      SER H 232 
CONECT  160  667
CONECT  667  160
CONECT  969 1546
CONECT 1546  969
CONECT 1588 1620
CONECT 1620 1588
END
