# Supplementary material for: Fully automated antibody structure prediction using BIOVIA tools: Validation study
Source: PLoS One. 2017 May 18;12(5):e0177923. doi: 10.1371/journal.pone.0177923 (PMC5436848; doi:10.1371/journal.pone.0177923)
Supplement: S2 Dataset — Predicted structures using the Top5 framework method, Chothia CDR definition with canonical filtering and generating 50 models. These were used in the comparison against predictions using no filtering. (ZIP) [file pone.0177923.s004.zip › 4O02_LH_FV_FinalModel.pdb]

REMARK   Accelrys Discovery Studio PDB file
REMARK   Created:  2015-04-10T07:09:47Z
SSBOND   1 CYS L   23    CYS L   88                                     
SSBOND   2 CYS H  129    CYS H  203                                     
ATOM      1  N   ASP L   1      25.491  32.337  25.792  1.00 52.56           N1+
ATOM      2  CA  ASP L   1      25.328  31.446  26.958  1.00 53.07           C  
ATOM      3  CB  ASP L   1      25.825  30.036  26.609  1.00 55.04           C  
ATOM      4  CG  ASP L   1      24.947  29.500  25.491  1.00 57.23           C  
ATOM      5  OD1 ASP L   1      23.961  30.198  25.130  1.00 59.28           O  
ATOM      6  OD2 ASP L   1      25.252  28.391  24.978  1.00 59.99           O1-
ATOM      7  C   ASP L   1      26.170  31.956  28.078  1.00 52.18           C  
ATOM      8  O   ASP L   1      27.017  32.828  27.887  1.00 52.29           O  
ATOM      9  N   ILE L   2      25.944  31.426  29.291  1.00 51.52           N  
ATOM     10  CA  ILE L   2      26.750  31.827  30.401  1.00 50.89           C  
ATOM     11  CB  ILE L   2      25.977  32.013  31.675  1.00 49.39           C  
ATOM     12  CG1 ILE L   2      24.989  33.181  31.530  1.00 48.79           C  
ATOM     13  CG2 ILE L   2      26.974  32.183  32.832  1.00 46.92           C  
ATOM     14  CD1 ILE L   2      24.004  33.292  32.690  1.00 47.62           C  
ATOM     15  C   ILE L   2      27.701  30.703  30.604  1.00 52.03           C  
ATOM     16  O   ILE L   2      27.294  29.565  30.829  1.00 52.58           O  
ATOM     17  N   GLN L   3      29.009  30.996  30.518  1.00 52.16           N  
ATOM     18  CA  GLN L   3      29.955  29.928  30.602  1.00 52.15           C  
ATOM     19  CB  GLN L   3      31.233  30.186  29.787  1.00 55.91           C  
ATOM     20  CG  GLN L   3      32.027  31.406  30.249  1.00 61.67           C  
ATOM     21  CD  GLN L   3      33.234  31.528  29.332  1.00 66.00           C  
ATOM     22  OE1 GLN L   3      33.361  30.783  28.362  1.00 68.02           O  
ATOM     23  NE2 GLN L   3      34.146  32.488  29.645  1.00 67.39           N  
ATOM     24  C   GLN L   3      30.326  29.684  32.025  1.00 51.77           C  
ATOM     25  O   GLN L   3      30.607  30.610  32.785  1.00 50.66           O  
ATOM     26  N   MET L   4      30.326  28.395  32.412  1.00 52.10           N  
ATOM     27  CA  MET L   4      30.675  28.011  33.748  1.00 52.35           C  
ATOM     28  CB  MET L   4      29.768  26.923  34.343  1.00 50.73           C  
ATOM     29  CG  MET L   4      28.303  27.340  34.452  1.00 49.25           C  
ATOM     30  SD  MET L   4      28.003  28.803  35.490  1.00 49.14           S  
ATOM     31  CE  MET L   4      28.390  27.976  37.057  1.00 46.28           C  
ATOM     32  C   MET L   4      32.043  27.422  33.678  1.00 53.69           C  
ATOM     33  O   MET L   4      32.299  26.531  32.870  1.00 54.76           O  
ATOM     34  N   THR L   5      32.963  27.905  34.536  1.00 54.51           N  
ATOM     35  CA  THR L   5      34.305  27.408  34.457  1.00 54.71           C  
ATOM     36  CB  THR L   5      35.309  28.492  34.195  1.00 55.09           C  
ATOM     37  OG1 THR L   5      34.987  29.188  33.001  1.00 54.84           O  
ATOM     38  CG2 THR L   5      36.697  27.848  34.061  1.00 55.33           C  
ATOM     39  C   THR L   5      34.702  26.786  35.759  1.00 54.42           C  
ATOM     40  O   THR L   5      34.479  27.351  36.829  1.00 54.85           O  
ATOM     41  N   GLN L   6      35.296  25.577  35.685  1.00 55.65           N  
ATOM     42  CA  GLN L   6      35.866  24.938  36.836  1.00 56.64           C  
ATOM     43  CB  GLN L   6      35.259  23.561  37.161  1.00 55.23           C  
ATOM     44  CG  GLN L   6      33.820  23.667  37.675  1.00 53.69           C  
ATOM     45  CD  GLN L   6      33.290  22.271  37.968  1.00 53.06           C  
ATOM     46  OE1 GLN L   6      32.373  21.790  37.311  1.00 52.71           O  
ATOM     47  NE2 GLN L   6      33.895  21.589  38.980  1.00 52.21           N  
ATOM     48  C   GLN L   6      37.310  24.778  36.484  1.00 57.90           C  
ATOM     49  O   GLN L   6      37.668  24.013  35.589  1.00 59.20           O  
ATOM     50  N   THR L   7      38.174  25.509  37.209  1.00 58.86           N  
ATOM     51  CA  THR L   7      39.568  25.630  36.898  1.00 59.81           C  
ATOM     52  CB  THR L   7      40.266  26.609  37.796  1.00 59.94           C  
ATOM     53  OG1 THR L   7      40.162  26.186  39.147  1.00 66.52           O  
ATOM     54  CG2 THR L   7      39.630  27.999  37.620  1.00 68.07           C  
ATOM     55  C   THR L   7      40.310  24.332  36.977  1.00 59.50           C  
ATOM     56  O   THR L   7      41.165  24.070  36.134  1.00 60.24           O  
ATOM     57  N   THR L   8      40.030  23.477  37.976  1.00 57.74           N  
ATOM     58  CA  THR L   8      40.849  22.305  38.112  1.00 57.00           C  
ATOM     59  CB  THR L   8      41.266  22.098  39.538  1.00 57.48           C  
ATOM     60  OG1 THR L   8      41.916  23.261  40.026  1.00 61.74           O  
ATOM     61  CG2 THR L   8      42.238  20.918  39.601  1.00 61.30           C  
ATOM     62  C   THR L   8      40.070  21.100  37.671  1.00 55.63           C  
ATOM     63  O   THR L   8      39.015  20.788  38.219  1.00 55.62           O  
ATOM     64  N   SER L   9      40.574  20.402  36.633  1.00 54.99           N  
ATOM     65  CA  SER L   9      39.923  19.234  36.110  1.00 54.75           C  
ATOM     66  CB  SER L   9      40.502  18.788  34.756  1.00 53.91           C  
ATOM     67  OG  SER L   9      41.862  18.412  34.907  1.00 54.84           O  
ATOM     68  C   SER L   9      40.053  18.088  37.061  1.00 54.91           C  
ATOM     69  O   SER L   9      39.097  17.344  37.270  1.00 54.99           O  
ATOM     70  N   SER L  10      41.246  17.901  37.662  1.00 55.35           N  
ATOM     71  CA  SER L  10      41.408  16.789  38.552  1.00 54.75           C  
ATOM     72  CB  SER L  10      42.336  15.696  37.995  1.00 55.00           C  
ATOM     73  OG  SER L  10      42.442  14.627  38.923  1.00 57.14           O  
ATOM     74  C   SER L  10      42.015  17.314  39.811  1.00 54.18           C  
ATOM     75  O   SER L  10      42.811  18.250  39.784  1.00 54.24           O  
ATOM     76  N   LEU L  11      41.631  16.729  40.962  1.00 53.29           N  
ATOM     77  CA  LEU L  11      42.135  17.218  42.211  1.00 53.74           C  
ATOM     78  CB  LEU L  11      41.105  18.099  42.940  1.00 54.35           C  
ATOM     79  CG  LEU L  11      41.595  18.736  44.250  1.00 55.34           C  
ATOM     80  CD1 LEU L  11      42.778  19.689  44.011  1.00 56.10           C  
ATOM     81  CD2 LEU L  11      40.432  19.423  44.979  1.00 55.80           C  
ATOM     82  C   LEU L  11      42.452  16.032  43.066  1.00 54.54           C  
ATOM     83  O   LEU L  11      41.727  15.038  43.064  1.00 55.15           O  
ATOM     84  N   SER L  12      43.559  16.105  43.830  1.00 54.06           N  
ATOM     85  CA  SER L  12      43.929  14.969  44.620  1.00 53.81           C  
ATOM     86  CB  SER L  12      45.290  14.381  44.216  1.00 54.27           C  
ATOM     87  OG  SER L  12      46.306  15.355  44.395  1.00 56.29           O  
ATOM     88  C   SER L  12      44.020  15.365  46.061  1.00 53.24           C  
ATOM     89  O   SER L  12      44.501  16.446  46.396  1.00 53.59           O  
ATOM     90  N   ALA L  13      43.535  14.477  46.956  1.00 52.27           N  
ATOM     91  CA  ALA L  13      43.596  14.721  48.369  1.00 52.65           C  
ATOM     92  CB  ALA L  13      42.428  15.569  48.902  1.00 53.56           C  
ATOM     93  C   ALA L  13      43.517  13.393  49.057  1.00 53.23           C  
ATOM     94  O   ALA L  13      43.083  12.401  48.473  1.00 53.75           O  
ATOM     95  N   SER L  14      43.976  13.334  50.321  1.00 53.86           N  
ATOM     96  CA  SER L  14      43.912  12.108  51.064  1.00 54.96           C  
ATOM     97  CB  SER L  14      45.002  11.975  52.143  1.00 56.20           C  
ATOM     98  OG  SER L  14      46.286  11.953  51.539  1.00 56.84           O  
ATOM     99  C   SER L  14      42.594  12.073  51.763  1.00 54.83           C  
ATOM    100  O   SER L  14      41.922  13.094  51.892  1.00 55.00           O  
ATOM    101  N   LEU L  15      42.185  10.884  52.248  1.00 54.24           N  
ATOM    102  CA  LEU L  15      40.915  10.830  52.906  1.00 54.09           C  
ATOM    103  CB  LEU L  15      40.402   9.417  53.230  1.00 54.20           C  
ATOM    104  CG  LEU L  15      40.066   8.572  51.990  1.00 55.26           C  
ATOM    105  CD1 LEU L  15      41.329   8.175  51.213  1.00 55.30           C  
ATOM    106  CD2 LEU L  15      39.190   7.370  52.368  1.00 55.51           C  
ATOM    107  C   LEU L  15      41.029  11.572  54.196  1.00 54.86           C  
ATOM    108  O   LEU L  15      42.075  11.574  54.842  1.00 55.23           O  
ATOM    109  N   GLY L  16      39.936  12.254  54.588  1.00 54.50           N  
ATOM    110  CA  GLY L  16      39.906  12.957  55.835  1.00 54.37           C  
ATOM    111  C   GLY L  16      40.342  14.374  55.630  1.00 54.47           C  
ATOM    112  O   GLY L  16      40.337  15.166  56.571  1.00 54.75           O  
ATOM    113  N   ASP L  17      40.748  14.735  54.398  1.00 54.92           N  
ATOM    114  CA  ASP L  17      41.175  16.084  54.161  1.00 55.53           C  
ATOM    115  CB  ASP L  17      42.168  16.231  52.992  1.00 57.85           C  
ATOM    116  CG  ASP L  17      43.504  15.646  53.424  1.00 61.46           C  
ATOM    117  OD1 ASP L  17      43.605  15.216  54.604  1.00 62.21           O  
ATOM    118  OD2 ASP L  17      44.445  15.629  52.587  1.00 62.97           O1-
ATOM    119  C   ASP L  17      39.980  16.916  53.829  1.00 55.28           C  
ATOM    120  O   ASP L  17      38.889  16.402  53.592  1.00 54.27           O  
ATOM    121  N   ARG L  18      40.166  18.251  53.822  1.00 55.90           N  
ATOM    122  CA  ARG L  18      39.097  19.127  53.449  1.00 56.32           C  
ATOM    123  CB  ARG L  18      39.069  20.434  54.257  1.00 57.70           C  
ATOM    124  CG  ARG L  18      37.899  21.352  53.909  1.00 59.25           C  
ATOM    125  CD  ARG L  18      38.068  22.772  54.449  1.00 60.61           C  
ATOM    126  NE  ARG L  18      39.323  23.304  53.848  1.00 61.97           N  
ATOM    127  CZ  ARG L  18      39.382  24.593  53.405  1.00 62.48           C  
ATOM    128  NH1 ARG L  18      38.286  25.400  53.501  1.00 62.74           N1+
ATOM    129  NH2 ARG L  18      40.536  25.076  52.861  1.00 62.25           N  
ATOM    130  C   ARG L  18      39.360  19.472  52.019  1.00 56.60           C  
ATOM    131  O   ARG L  18      40.470  19.866  51.665  1.00 57.76           O  
ATOM    132  N   VAL L  19      38.348  19.311  51.147  1.00 56.04           N  
ATOM    133  CA  VAL L  19      38.584  19.562  49.757  1.00 55.19           C  
ATOM    134  CB  VAL L  19      38.318  18.350  48.906  1.00 53.92           C  
ATOM    135  CG1 VAL L  19      38.572  18.695  47.430  1.00 53.32           C  
ATOM    136  CG2 VAL L  19      39.172  17.184  49.437  1.00 53.70           C  
ATOM    137  C   VAL L  19      37.656  20.652  49.316  1.00 55.08           C  
ATOM    138  O   VAL L  19      36.494  20.692  49.720  1.00 55.81           O  
ATOM    139  N   ILE L  20      38.161  21.594  48.490  1.00 54.99           N  
ATOM    140  CA  ILE L  20      37.320  22.658  48.019  1.00 54.62           C  
ATOM    141  CB  ILE L  20      37.733  24.014  48.520  1.00 54.41           C  
ATOM    142  CG1 ILE L  20      39.146  24.376  48.032  1.00  0.00           C  
ATOM    143  CG2 ILE L  20      37.580  24.016  50.051  1.00 54.19           C  
ATOM    144  CD1 ILE L  20      39.509  25.845  48.252  1.00  0.00           C  
ATOM    145  C   ILE L  20      37.366  22.682  46.520  1.00 53.99           C  
ATOM    146  O   ILE L  20      38.436  22.776  45.921  1.00 54.13           O  
ATOM    147  N   ILE L  21      36.185  22.613  45.869  1.00 53.26           N  
ATOM    148  CA  ILE L  21      36.121  22.627  44.435  1.00 52.68           C  
ATOM    149  CB  ILE L  21      35.300  21.495  43.891  1.00 51.74           C  
ATOM    150  CG1 ILE L  21      35.939  20.164  44.317  1.00 50.94           C  
ATOM    151  CG2 ILE L  21      35.180  21.657  42.368  1.00 51.27           C  
ATOM    152  CD1 ILE L  21      35.027  18.953  44.142  1.00 51.44           C  
ATOM    153  C   ILE L  21      35.479  23.920  44.036  1.00 52.98           C  
ATOM    154  O   ILE L  21      34.399  24.263  44.518  1.00 53.39           O  
ATOM    155  N   SER L  22      36.151  24.690  43.155  1.00 52.30           N  
ATOM    156  CA  SER L  22      35.656  25.984  42.774  1.00 52.26           C  
ATOM    157  CB  SER L  22      36.763  27.038  42.598  1.00 53.60           C  
ATOM    158  OG  SER L  22      37.375  27.322  43.847  1.00 57.21           O  
ATOM    159  C   SER L  22      34.896  25.920  41.485  1.00 51.97           C  
ATOM    160  O   SER L  22      34.938  24.935  40.752  1.00 52.64           O  
ATOM    161  N   CYS L  23      34.143  27.006  41.206  1.00 50.94           N  
ATOM    162  CA  CYS L  23      33.379  27.166  39.997  1.00 49.65           C  
ATOM    163  CB  CYS L  23      31.991  26.488  40.076  1.00 47.88           C  
ATOM    164  SG  CYS L  23      30.981  26.675  38.573  1.00 46.19           S  
ATOM    165  C   CYS L  23      33.177  28.646  39.808  1.00 49.61           C  
ATOM    166  O   CYS L  23      32.801  29.344  40.747  1.00 49.34           O  
ATOM    167  N   ARG L  24      33.432  29.168  38.583  1.00 50.74           N  
ATOM    168  CA  ARG L  24      33.276  30.579  38.323  1.00 52.23           C  
ATOM    169  CB  ARG L  24      34.575  31.297  37.909  1.00 55.71           C  
ATOM    170  CG  ARG L  24      35.590  31.473  39.034  1.00 60.93           C  
ATOM    171  CD  ARG L  24      36.956  31.984  38.562  1.00 65.17           C  
ATOM    172  NE  ARG L  24      36.923  33.473  38.537  1.00 69.98           N  
ATOM    173  CZ  ARG L  24      37.080  34.150  37.362  1.00 72.68           C  
ATOM    174  NH1 ARG L  24      37.242  33.461  36.195  1.00 73.80           N1+
ATOM    175  NH2 ARG L  24      37.087  35.515  37.354  1.00 73.67           N  
ATOM    176  C   ARG L  24      32.351  30.756  37.159  1.00 52.00           C  
ATOM    177  O   ARG L  24      32.400  29.998  36.192  1.00 51.52           O  
ATOM    178  N   ALA L  25      31.494  31.797  37.213  1.00 51.86           N  
ATOM    179  CA  ALA L  25      30.554  32.053  36.156  1.00 50.37           C  
ATOM    180  CB  ALA L  25      29.110  32.241  36.647  1.00 51.13           C  
ATOM    181  C   ALA L  25      30.952  33.318  35.458  1.00 49.04           C  
ATOM    182  O   ALA L  25      31.654  34.160  36.015  1.00 47.70           O  
ATOM    183  N   SER L  26      30.495  33.494  34.200  1.00 39.38           N  
ATOM    184  CA  SER L  26      30.795  34.667  33.414  1.00 40.15           C  
ATOM    185  CB  SER L  26      30.548  34.513  31.910  1.00 38.27           C  
ATOM    186  OG  SER L  26      31.693  33.934  31.313  1.00 41.37           O  
ATOM    187  C   SER L  26      30.048  35.886  33.853  1.00 40.67           C  
ATOM    188  O   SER L  26      30.366  36.989  33.407  1.00 42.18           O  
ATOM    189  N   GLN L  27      29.005  35.755  34.683  1.00 41.26           N  
ATOM    190  CA  GLN L  27      28.309  36.939  35.093  1.00 41.94           C  
ATOM    191  CB  GLN L  27      27.222  37.353  34.093  1.00 43.87           C  
ATOM    192  CG  GLN L  27      26.142  36.281  33.938  1.00 45.89           C  
ATOM    193  CD  GLN L  27      25.155  36.749  32.882  1.00 49.38           C  
ATOM    194  OE1 GLN L  27      25.545  37.167  31.792  1.00 50.58           O  
ATOM    195  NE2 GLN L  27      23.838  36.683  33.210  1.00 51.15           N  
ATOM    196  C   GLN L  27      27.644  36.599  36.381  1.00 41.49           C  
ATOM    197  O   GLN L  27      27.566  35.427  36.743  1.00 44.07           O  
ATOM    198  N   ASP L  28      27.156  37.617  37.118  1.00 41.64           N  
ATOM    199  CA  ASP L  28      26.538  37.374  38.391  1.00 40.63           C  
ATOM    200  CB  ASP L  28      26.146  38.664  39.129  1.00 43.37           C  
ATOM    201  CG  ASP L  28      25.772  38.309  40.560  1.00 46.33           C  
ATOM    202  OD1 ASP L  28      25.679  37.091  40.870  1.00 48.47           O  
ATOM    203  OD2 ASP L  28      25.577  39.258  41.366  1.00 50.07           O1-
ATOM    204  C   ASP L  28      25.296  36.551  38.196  1.00 41.36           C  
ATOM    205  O   ASP L  28      24.341  36.974  37.548  1.00 42.69           O  
ATOM    206  N   ILE L  29      25.341  35.306  38.709  1.00 39.42           N  
ATOM    207  CA  ILE L  29      24.306  34.307  38.741  1.00 36.70           C  
ATOM    208  CB  ILE L  29      24.792  32.889  38.621  1.00 34.31           C  
ATOM    209  CG1 ILE L  29      25.733  32.479  39.758  1.00 35.75           C  
ATOM    210  CG2 ILE L  29      25.411  32.759  37.218  1.00 33.68           C  
ATOM    211  CD1 ILE L  29      26.049  30.983  39.736  1.00 33.75           C  
ATOM    212  C   ILE L  29      23.290  34.476  39.843  1.00 36.73           C  
ATOM    213  O   ILE L  29      22.269  33.792  39.847  1.00 37.52           O  
ATOM    214  N   SER L  30      23.603  35.272  40.884  0.86 37.28           N  
ATOM    215  CA  SER L  30      22.718  35.529  41.995  0.86 38.42           C  
ATOM    216  CB  SER L  30      21.411  36.260  41.619  0.86 41.14           C  
ATOM    217  OG  SER L  30      20.546  35.418  40.871  0.86 45.15           O  
ATOM    218  C   SER L  30      22.371  34.282  42.740  0.86 39.09           C  
ATOM    219  O   SER L  30      21.220  34.027  43.086  0.86 39.17           O  
ATOM    220  N   ASN L  31      23.400  33.475  43.024  1.00 37.44           N  
ATOM    221  CA  ASN L  31      23.243  32.348  43.882  1.00 36.74           C  
ATOM    222  CB  ASN L  31      22.525  32.759  45.182  1.00 40.81           C  
ATOM    223  CG  ASN L  31      23.443  33.704  45.951  1.00 43.61           C  
ATOM    224  OD1 ASN L  31      23.017  34.753  46.431  1.00 45.62           O  
ATOM    225  ND2 ASN L  31      24.743  33.326  46.077  1.00 45.12           N  
ATOM    226  C   ASN L  31      22.457  31.249  43.233  1.00 36.14           C  
ATOM    227  O   ASN L  31      22.109  30.274  43.893  1.00 35.86           O  
ATOM    228  N   TYR L  32      22.212  31.320  41.913  1.00 34.88           N  
ATOM    229  CA  TYR L  32      21.506  30.227  41.317  1.00 33.55           C  
ATOM    230  CB  TYR L  32      20.682  30.676  40.095  1.00 34.68           C  
ATOM    231  CG  TYR L  32      19.513  31.435  40.630  1.00 36.55           C  
ATOM    232  CD1 TYR L  32      19.637  32.716  41.113  1.00 39.69           C  
ATOM    233  CD2 TYR L  32      18.278  30.842  40.679  1.00 37.63           C  
ATOM    234  CE1 TYR L  32      18.549  33.392  41.617  1.00 40.79           C  
ATOM    235  CE2 TYR L  32      17.186  31.510  41.181  1.00 39.98           C  
ATOM    236  CZ  TYR L  32      17.316  32.793  41.647  1.00 40.24           C  
ATOM    237  OH  TYR L  32      16.198  33.483  42.163  1.00 45.20           O  
ATOM    238  C   TYR L  32      22.557  29.256  40.882  1.00 32.21           C  
ATOM    239  O   TYR L  32      22.838  29.148  39.682  1.00 35.33           O  
ATOM    240  N   LEU L  33      23.152  28.514  41.864  1.00 45.86           N  
ATOM    241  CA  LEU L  33      24.193  27.605  41.460  1.00 44.28           C  
ATOM    242  CB  LEU L  33      25.605  28.084  41.826  1.00 44.22           C  
ATOM    243  CG  LEU L  33      26.704  27.147  41.293  1.00 44.79           C  
ATOM    244  CD1 LEU L  33      26.849  27.275  39.770  1.00 45.81           C  
ATOM    245  CD2 LEU L  33      28.029  27.334  42.039  1.00 44.75           C  
ATOM    246  C   LEU L  33      24.008  26.295  42.171  1.00 43.52           C  
ATOM    247  O   LEU L  33      23.857  26.251  43.391  1.00 43.57           O  
ATOM    248  N   SER L  34      24.066  25.176  41.417  1.00 43.76           N  
ATOM    249  CA  SER L  34      23.864  23.880  42.005  1.00 44.03           C  
ATOM    250  CB  SER L  34      22.704  23.099  41.363  1.00 43.61           C  
ATOM    251  OG  SER L  34      21.475  23.768  41.606  1.00  0.00           O  
ATOM    252  C   SER L  34      25.098  23.043  41.835  1.00 44.19           C  
ATOM    253  O   SER L  34      25.943  23.318  40.985  1.00 45.01           O  
ATOM    254  N   TRP L  35      25.242  22.000  42.684  1.00 43.88           N  
ATOM    255  CA  TRP L  35      26.367  21.109  42.601  1.00 42.92           C  
ATOM    256  CB  TRP L  35      27.284  21.170  43.835  1.00 43.13           C  
ATOM    257  CG  TRP L  35      28.027  22.481  43.944  1.00 43.60           C  
ATOM    258  CD2 TRP L  35      29.279  22.751  43.292  1.00 44.04           C  
ATOM    259  CD1 TRP L  35      27.690  23.616  44.620  1.00 43.86           C  
ATOM    260  NE1 TRP L  35      28.655  24.579  44.432  1.00 44.46           N  
ATOM    261  CE2 TRP L  35      29.637  24.059  43.616  1.00 44.02           C  
ATOM    262  CE3 TRP L  35      30.063  21.973  42.489  1.00 44.20           C  
ATOM    263  CZ2 TRP L  35      30.793  24.611  43.141  1.00 43.66           C  
ATOM    264  CZ3 TRP L  35      31.227  22.533  42.010  1.00 44.39           C  
ATOM    265  CH2 TRP L  35      31.583  23.826  42.330  1.00 43.86           C  
ATOM    266  C   TRP L  35      25.852  19.709  42.449  1.00 42.96           C  
ATOM    267  O   TRP L  35      24.914  19.299  43.134  1.00 42.88           O  
ATOM    268  N   TYR L  36      26.469  18.937  41.529  1.00 43.91           N  
ATOM    269  CA  TYR L  36      26.016  17.598  41.270  1.00 44.39           C  
ATOM    270  CB  TYR L  36      25.499  17.388  39.831  1.00 44.69           C  
ATOM    271  CG  TYR L  36      24.333  18.282  39.562  1.00 45.45           C  
ATOM    272  CD1 TYR L  36      24.529  19.580  39.145  1.00 46.03           C  
ATOM    273  CD2 TYR L  36      23.044  17.823  39.708  1.00 45.89           C  
ATOM    274  CE1 TYR L  36      23.460  20.409  38.891  1.00 46.53           C  
ATOM    275  CE2 TYR L  36      21.971  18.646  39.456  1.00 46.16           C  
ATOM    276  CZ  TYR L  36      22.178  19.940  39.046  1.00 46.21           C  
ATOM    277  OH  TYR L  36      21.077  20.784  38.789  1.00 46.49           O  
ATOM    278  C   TYR L  36      27.185  16.675  41.409  1.00 44.50           C  
ATOM    279  O   TYR L  36      28.322  17.049  41.134  1.00 44.68           O  
ATOM    280  N   GLN L  37      26.923  15.428  41.854  1.00 43.80           N  
ATOM    281  CA  GLN L  37      27.982  14.468  42.006  1.00 43.21           C  
ATOM    282  CB  GLN L  37      28.046  13.858  43.419  1.00 41.84           C  
ATOM    283  CG  GLN L  37      29.170  12.834  43.609  1.00 42.40           C  
ATOM    284  CD  GLN L  37      28.932  12.108  44.928  1.00 43.46           C  
ATOM    285  OE1 GLN L  37      27.862  11.543  45.154  1.00 44.27           O  
ATOM    286  NE2 GLN L  37      29.956  12.120  45.822  1.00 42.94           N  
ATOM    287  C   GLN L  37      27.710  13.326  41.080  1.00 43.76           C  
ATOM    288  O   GLN L  37      26.626  12.747  41.104  1.00 44.87           O  
ATOM    289  N   GLN L  38      28.684  12.973  40.213  1.00 43.36           N  
ATOM    290  CA  GLN L  38      28.429  11.793  39.443  1.00 44.49           C  
ATOM    291  CB  GLN L  38      28.391  11.934  37.908  1.00 42.35           C  
ATOM    292  CG  GLN L  38      29.729  12.198  37.228  1.00 41.66           C  
ATOM    293  CD  GLN L  38      29.500  12.098  35.723  1.00 42.30           C  
ATOM    294  OE1 GLN L  38      30.354  12.491  34.931  1.00 45.88           O  
ATOM    295  NE2 GLN L  38      28.318  11.561  35.310  1.00 43.47           N  
ATOM    296  C   GLN L  38      29.490  10.802  39.781  1.00 47.49           C  
ATOM    297  O   GLN L  38      30.685  11.083  39.697  1.00 49.01           O  
ATOM    298  N   LYS L  39      29.060   9.598  40.194  1.00 49.91           N  
ATOM    299  CA  LYS L  39      29.990   8.569  40.552  1.00 51.42           C  
ATOM    300  CB  LYS L  39      29.432   7.541  41.554  1.00 52.07           C  
ATOM    301  CG  LYS L  39      29.208   8.147  42.945  1.00 54.61           C  
ATOM    302  CD  LYS L  39      28.469   7.236  43.927  1.00 56.98           C  
ATOM    303  CE  LYS L  39      28.254   7.866  45.305  1.00 58.45           C  
ATOM    304  NZ  LYS L  39      27.611   6.891  46.214  1.00 59.67           N1+
ATOM    305  C   LYS L  39      30.417   7.871  39.301  1.00 52.94           C  
ATOM    306  O   LYS L  39      29.838   8.057  38.230  1.00 53.07           O  
ATOM    307  N   PRO L  40      31.444   7.078  39.421  1.00 54.98           N  
ATOM    308  CA  PRO L  40      31.988   6.389  38.286  1.00 55.41           C  
ATOM    309  CD  PRO L  40      32.424   7.245  40.482  1.00 54.97           C  
ATOM    310  CB  PRO L  40      33.258   5.706  38.787  1.00 55.71           C  
ATOM    311  CG  PRO L  40      33.722   6.617  39.940  1.00 55.79           C  
ATOM    312  C   PRO L  40      30.996   5.464  37.663  1.00 56.14           C  
ATOM    313  O   PRO L  40      31.164   5.126  36.492  1.00 56.76           O  
ATOM    314  N   ASP L  41      29.977   5.019  38.421  1.00 56.93           N  
ATOM    315  CA  ASP L  41      28.973   4.157  37.873  1.00 57.36           C  
ATOM    316  CB  ASP L  41      28.072   3.462  38.921  1.00 58.69           C  
ATOM    317  CG  ASP L  41      27.356   4.468  39.803  1.00 60.20           C  
ATOM    318  OD1 ASP L  41      27.983   5.505  40.145  1.00 60.83           O  
ATOM    319  OD2 ASP L  41      26.175   4.209  40.162  1.00 61.00           O1-
ATOM    320  C   ASP L  41      28.156   4.918  36.868  1.00 56.93           C  
ATOM    321  O   ASP L  41      27.524   4.319  36.001  1.00 57.20           O  
ATOM    322  N   GLY L  42      28.132   6.264  36.955  1.00 56.19           N  
ATOM    323  CA  GLY L  42      27.392   7.023  35.982  1.00 55.05           C  
ATOM    324  C   GLY L  42      26.213   7.679  36.632  1.00 54.52           C  
ATOM    325  O   GLY L  42      25.627   8.598  36.063  1.00 54.31           O  
ATOM    326  N   THR L  43      25.836   7.249  37.851  1.00 53.28           N  
ATOM    327  CA  THR L  43      24.692   7.852  38.474  1.00 53.04           C  
ATOM    328  CB  THR L  43      24.205   7.116  39.687  1.00 53.35           C  
ATOM    329  OG1 THR L  43      25.232   7.058  40.665  1.00 53.16           O  
ATOM    330  CG2 THR L  43      23.776   5.698  39.270  1.00 54.44           C  
ATOM    331  C   THR L  43      25.029   9.253  38.883  1.00 53.00           C  
ATOM    332  O   THR L  43      26.164   9.558  39.250  1.00 53.40           O  
ATOM    333  N   VAL L  44      24.024  10.151  38.806  1.00 51.21           N  
ATOM    334  CA  VAL L  44      24.217  11.528  39.159  1.00 48.25           C  
ATOM    335  CB  VAL L  44      23.999  12.474  38.008  1.00 47.78           C  
ATOM    336  CG1 VAL L  44      24.154  13.922  38.505  1.00 48.05           C  
ATOM    337  CG2 VAL L  44      24.965  12.099  36.871  1.00 48.59           C  
ATOM    338  C   VAL L  44      23.217  11.888  40.216  1.00 47.65           C  
ATOM    339  O   VAL L  44      22.032  11.570  40.111  1.00 47.55           O  
ATOM    340  N   LYS L  45      23.681  12.573  41.278  1.00 47.75           N  
ATOM    341  CA  LYS L  45      22.789  12.984  42.321  1.00 48.95           C  
ATOM    342  CB  LYS L  45      22.938  12.207  43.638  1.00 51.72           C  
ATOM    343  CG  LYS L  45      22.402  10.780  43.568  1.00 55.97           C  
ATOM    344  CD  LYS L  45      22.745   9.953  44.804  1.00 59.52           C  
ATOM    345  CE  LYS L  45      22.063   8.588  44.825  1.00 61.72           C  
ATOM    346  NZ  LYS L  45      22.548   7.803  45.981  1.00 62.21           N1+
ATOM    347  C   LYS L  45      23.067  14.415  42.629  1.00 49.09           C  
ATOM    348  O   LYS L  45      24.139  14.940  42.336  1.00 49.18           O  
ATOM    349  N   LEU L  46      22.078  15.088  43.239  1.00 49.82           N  
ATOM    350  CA  LEU L  46      22.223  16.483  43.528  1.00 49.17           C  
ATOM    351  CB  LEU L  46      20.901  17.249  43.351  1.00 49.94           C  
ATOM    352  CG  LEU L  46      20.956  18.738  43.743  1.00 52.17           C  
ATOM    353  CD1 LEU L  46      21.922  19.529  42.850  1.00 51.45           C  
ATOM    354  CD2 LEU L  46      19.548  19.347  43.775  1.00 50.88           C  
ATOM    355  C   LEU L  46      22.631  16.636  44.958  1.00 47.92           C  
ATOM    356  O   LEU L  46      21.952  16.121  45.842  1.00 48.96           O  
ATOM    357  N   LEU L  47      23.826  17.225  45.199  1.00 46.52           N  
ATOM    358  CA  LEU L  47      24.325  17.519  46.517  1.00 46.75           C  
ATOM    359  CB  LEU L  47      25.852  17.678  46.522  1.00 48.18           C  
ATOM    360  CG  LEU L  47      26.593  16.395  46.106  1.00 49.71           C  
ATOM    361  CD1 LEU L  47      28.111  16.606  46.119  1.00 49.58           C  
ATOM    362  CD2 LEU L  47      26.165  15.197  46.965  1.00 49.94           C  
ATOM    363  C   LEU L  47      23.757  18.777  47.116  1.00 46.53           C  
ATOM    364  O   LEU L  47      23.204  18.768  48.213  1.00 46.49           O  
ATOM    365  N   ILE L  48      23.882  19.910  46.392  1.00 46.09           N  
ATOM    366  CA  ILE L  48      23.482  21.173  46.951  1.00 44.99           C  
ATOM    367  CB  ILE L  48      24.638  21.941  47.506  1.00 43.96           C  
ATOM    368  CG1 ILE L  48      25.284  21.184  48.676  1.00 43.46           C  
ATOM    369  CG2 ILE L  48      24.126  23.334  47.874  1.00 43.91           C  
ATOM    370  CD1 ILE L  48      26.625  21.772  49.108  1.00 43.38           C  
ATOM    371  C   ILE L  48      22.886  22.014  45.870  1.00 46.16           C  
ATOM    372  O   ILE L  48      23.299  21.933  44.715  1.00 45.84           O  
ATOM    373  N   PHE L  49      21.890  22.853  46.224  1.00 47.60           N  
ATOM    374  CA  PHE L  49      21.316  23.710  45.233  1.00 47.88           C  
ATOM    375  CB  PHE L  49      19.906  23.296  44.757  1.00 47.68           C  
ATOM    376  CG  PHE L  49      18.885  23.606  45.795  1.00 48.74           C  
ATOM    377  CD1 PHE L  49      18.296  24.846  45.806  1.00 48.66           C  
ATOM    378  CD2 PHE L  49      18.498  22.687  46.740  1.00 49.64           C  
ATOM    379  CE1 PHE L  49      17.344  25.171  46.743  1.00 49.72           C  
ATOM    380  CE2 PHE L  49      17.546  23.005  47.682  1.00 49.93           C  
ATOM    381  CZ  PHE L  49      16.968  24.250  47.687  1.00 50.10           C  
ATOM    382  C   PHE L  49      21.241  25.086  45.833  1.00 48.31           C  
ATOM    383  O   PHE L  49      21.474  25.278  47.024  1.00 47.27           O  
ATOM    384  N   TYR L  50      21.108  26.175  45.020  1.00 30.98           N  
ATOM    385  CA  TYR L  50      21.123  27.548  45.519  1.00 31.67           C  
ATOM    386  CB  TYR L  50      19.977  27.855  46.511  1.00 33.87           C  
ATOM    387  CG  TYR L  50      19.877  29.340  46.653  1.00 35.27           C  
ATOM    388  CD1 TYR L  50      19.410  30.064  45.578  1.00 37.42           C  
ATOM    389  CD2 TYR L  50      20.200  30.009  47.817  1.00 36.12           C  
ATOM    390  CE1 TYR L  50      19.282  31.430  45.635  1.00 38.54           C  
ATOM    391  CE2 TYR L  50      20.074  31.379  47.878  1.00 38.01           C  
ATOM    392  CZ  TYR L  50      19.618  32.090  46.788  1.00 41.37           C  
ATOM    393  OH  TYR L  50      19.486  33.495  46.845  1.00 41.99           O  
ATOM    394  C   TYR L  50      22.406  27.952  46.237  1.00 32.68           C  
ATOM    395  O   TYR L  50      22.367  28.395  47.383  1.00 31.84           O  
ATOM    396  N   THR L  51      23.577  27.862  45.571  1.00 30.54           N  
ATOM    397  CA  THR L  51      24.858  28.362  46.064  1.00 30.87           C  
ATOM    398  CB  THR L  51      24.726  29.699  46.732  1.00 34.24           C  
ATOM    399  OG1 THR L  51      24.097  30.576  45.827  1.00 33.65           O  
ATOM    400  CG2 THR L  51      26.104  30.294  47.083  1.00 34.56           C  
ATOM    401  C   THR L  51      25.490  27.458  47.033  1.00 32.31           C  
ATOM    402  O   THR L  51      26.546  27.663  47.615  1.00 32.06           O  
ATOM    403  N   SER L  52      24.883  26.350  47.277  1.00 31.83           N  
ATOM    404  CA  SER L  52      25.686  25.510  48.070  1.00 33.26           C  
ATOM    405  CB  SER L  52      26.983  24.834  47.519  1.00 35.28           C  
ATOM    406  OG  SER L  52      28.015  25.688  47.054  1.00 38.61           O  
ATOM    407  C   SER L  52      25.363  25.677  49.400  1.00 35.42           C  
ATOM    408  O   SER L  52      25.825  25.115  50.394  1.00 36.56           O  
ATOM    409  N   LYS L  53      24.388  26.512  49.434  1.00 55.46           N  
ATOM    410  CA  LYS L  53      24.080  26.386  50.832  1.00 54.89           C  
ATOM    411  CB  LYS L  53      23.319  27.614  51.344  1.00 55.85           C  
ATOM    412  CG  LYS L  53      23.151  27.632  52.858  1.00 67.75           C  
ATOM    413  CD  LYS L  53      22.709  28.994  53.395  1.00 71.01           C  
ATOM    414  CE  LYS L  53      22.516  29.016  54.912  1.00  0.00           C  
ATOM    415  NZ  LYS L  53      22.211  30.391  55.371  1.00  0.00           N1+
ATOM    416  C   LYS L  53      23.224  25.180  51.130  1.00 53.99           C  
ATOM    417  O   LYS L  53      23.509  24.407  52.044  1.00 53.70           O  
ATOM    418  N   LEU L  54      22.151  24.978  50.333  1.00 52.22           N  
ATOM    419  CA  LEU L  54      21.130  24.012  50.677  1.00 51.67           C  
ATOM    420  CB  LEU L  54      19.741  24.387  50.127  1.00 53.41           C  
ATOM    421  CG  LEU L  54      19.200  25.713  50.696  1.00 55.44           C  
ATOM    422  CD1 LEU L  54      17.779  26.012  50.194  1.00 55.52           C  
ATOM    423  CD2 LEU L  54      19.304  25.746  52.228  1.00 56.31           C  
ATOM    424  C   LEU L  54      21.431  22.617  50.217  1.00 50.90           C  
ATOM    425  O   LEU L  54      21.859  22.392  49.089  1.00 50.53           O  
ATOM    426  N   HIS L  55      21.153  21.630  51.102  1.00 52.30           N  
ATOM    427  CA  HIS L  55      21.366  20.226  50.843  1.00 52.95           C  
ATOM    428  ND1 HIS L  55      24.132  19.447  52.525  1.00 56.73           N  
ATOM    429  CG  HIS L  55      22.839  19.742  52.887  1.00 55.77           C  
ATOM    430  CB  HIS L  55      21.636  19.371  52.089  1.00 54.56           C  
ATOM    431  NE2 HIS L  55      24.239  20.478  54.491  1.00 57.57           N  
ATOM    432  CD2 HIS L  55      22.921  20.373  54.089  1.00 56.60           C  
ATOM    433  CE1 HIS L  55      24.929  19.909  53.521  1.00 57.48           C  
ATOM    434  C   HIS L  55      20.100  19.624  50.335  1.00 53.61           C  
ATOM    435  O   HIS L  55      19.118  20.322  50.070  1.00 54.02           O  
ATOM    436  N   SER L  56      20.130  18.293  50.124  1.00 54.58           N  
ATOM    437  CA  SER L  56      18.949  17.560  49.772  1.00 55.97           C  
ATOM    438  CB  SER L  56      18.726  17.485  48.251  1.00 56.59           C  
ATOM    439  OG  SER L  56      17.547  16.752  47.956  1.00 56.51           O  
ATOM    440  C   SER L  56      19.120  16.147  50.249  1.00 56.26           C  
ATOM    441  O   SER L  56      19.163  15.218  49.443  1.00 56.58           O  
ATOM    442  N   GLY L  57      19.175  15.929  51.578  1.00 56.33           N  
ATOM    443  CA  GLY L  57      19.277  14.588  52.093  1.00 56.42           C  
ATOM    444  C   GLY L  57      20.691  14.080  52.029  1.00 56.17           C  
ATOM    445  O   GLY L  57      20.913  12.872  52.115  1.00 56.21           O  
ATOM    446  N   VAL L  58      21.695  14.972  51.892  1.00 55.88           N  
ATOM    447  CA  VAL L  58      23.059  14.513  51.812  1.00 55.01           C  
ATOM    448  CB  VAL L  58      23.886  15.148  50.728  1.00 53.71           C  
ATOM    449  CG1 VAL L  58      23.259  14.846  49.358  1.00 52.51           C  
ATOM    450  CG2 VAL L  58      24.052  16.642  51.040  1.00 52.82           C  
ATOM    451  C   VAL L  58      23.737  14.841  53.110  1.00 55.30           C  
ATOM    452  O   VAL L  58      23.224  15.607  53.924  1.00 56.05           O  
ATOM    453  N   PRO L  59      24.891  14.255  53.316  1.00 55.57           N  
ATOM    454  CA  PRO L  59      25.664  14.419  54.521  1.00 55.40           C  
ATOM    455  CD  PRO L  59      25.386  13.178  52.479  1.00 55.80           C  
ATOM    456  CB  PRO L  59      26.829  13.429  54.411  1.00 55.89           C  
ATOM    457  CG  PRO L  59      26.844  13.003  52.930  1.00 56.47           C  
ATOM    458  C   PRO L  59      26.091  15.840  54.738  1.00 54.90           C  
ATOM    459  O   PRO L  59      26.289  16.574  53.772  1.00 55.35           O  
ATOM    460  N   SER L  60      26.238  16.229  56.019  1.00 54.25           N  
ATOM    461  CA  SER L  60      26.544  17.564  56.450  1.00 54.93           C  
ATOM    462  CB  SER L  60      26.452  17.712  57.977  1.00 56.01           C  
ATOM    463  OG  SER L  60      27.419  16.884  58.605  1.00 58.36           O  
ATOM    464  C   SER L  60      27.927  17.968  56.046  1.00 54.20           C  
ATOM    465  O   SER L  60      28.239  19.157  56.017  1.00 54.77           O  
ATOM    466  N   ARG L  61      28.797  16.999  55.714  1.00 53.66           N  
ATOM    467  CA  ARG L  61      30.155  17.328  55.389  1.00 52.75           C  
ATOM    468  CB  ARG L  61      31.057  16.096  55.191  1.00 52.97           C  
ATOM    469  CG  ARG L  61      30.617  15.136  54.089  1.00 52.87           C  
ATOM    470  CD  ARG L  61      31.556  13.938  53.941  1.00 53.07           C  
ATOM    471  NE  ARG L  61      31.055  13.112  52.808  1.00 52.43           N  
ATOM    472  CZ  ARG L  61      30.595  11.849  53.035  1.00 52.21           C  
ATOM    473  NH1 ARG L  61      30.619  11.330  54.296  1.00 52.33           N1+
ATOM    474  NH2 ARG L  61      30.120  11.099  51.999  1.00 52.35           N  
ATOM    475  C   ARG L  61      30.201  18.196  54.165  1.00 51.37           C  
ATOM    476  O   ARG L  61      31.123  18.998  54.016  1.00 51.48           O  
ATOM    477  N   PHE L  62      29.240  18.029  53.233  1.00 49.58           N  
ATOM    478  CA  PHE L  62      29.220  18.847  52.048  1.00 49.14           C  
ATOM    479  CB  PHE L  62      28.313  18.283  50.939  1.00 47.72           C  
ATOM    480  CG  PHE L  62      28.891  16.991  50.473  1.00 46.98           C  
ATOM    481  CD1 PHE L  62      28.587  15.809  51.110  1.00 46.30           C  
ATOM    482  CD2 PHE L  62      29.743  16.958  49.398  1.00 47.12           C  
ATOM    483  CE1 PHE L  62      29.121  14.618  50.679  1.00 45.80           C  
ATOM    484  CE2 PHE L  62      30.279  15.768  48.964  1.00 45.12           C  
ATOM    485  CZ  PHE L  62      29.971  14.594  49.603  1.00 45.34           C  
ATOM    486  C   PHE L  62      28.691  20.203  52.409  1.00 49.50           C  
ATOM    487  O   PHE L  62      27.693  20.333  53.115  1.00 50.23           O  
ATOM    488  N   SER L  63      29.358  21.268  51.925  1.00 49.57           N  
ATOM    489  CA  SER L  63      28.905  22.598  52.216  1.00 49.59           C  
ATOM    490  CB  SER L  63      29.634  23.230  53.417  1.00 49.32           C  
ATOM    491  OG  SER L  63      29.151  24.542  53.660  1.00 49.62           O  
ATOM    492  C   SER L  63      29.204  23.424  51.010  1.00 50.32           C  
ATOM    493  O   SER L  63      30.039  23.056  50.187  1.00 51.06           O  
ATOM    494  N   GLY L  64      28.515  24.570  50.854  1.00 49.55           N  
ATOM    495  CA  GLY L  64      28.815  25.351  49.694  1.00 49.46           C  
ATOM    496  C   GLY L  64      28.598  26.789  50.016  1.00 49.53           C  
ATOM    497  O   GLY L  64      27.785  27.137  50.871  1.00 49.69           O  
ATOM    498  N   SER L  65      29.330  27.665  49.304  1.00 49.43           N  
ATOM    499  CA  SER L  65      29.217  29.071  49.535  1.00 50.15           C  
ATOM    500  CB  SER L  65      30.228  29.599  50.569  1.00 51.90           C  
ATOM    501  OG  SER L  65      31.550  29.438  50.077  1.00 54.35           O  
ATOM    502  C   SER L  65      29.501  29.764  48.242  1.00 50.63           C  
ATOM    503  O   SER L  65      29.581  29.138  47.185  1.00 51.73           O  
ATOM    504  N   GLY L  66      29.644  31.101  48.304  1.00 50.46           N  
ATOM    505  CA  GLY L  66      29.952  31.860  47.129  1.00 51.66           C  
ATOM    506  C   GLY L  66      28.832  32.803  46.844  1.00 52.48           C  
ATOM    507  O   GLY L  66      27.705  32.627  47.301  1.00 52.66           O  
ATOM    508  N   SER L  67      29.142  33.874  46.090  1.00 53.87           N  
ATOM    509  CA  SER L  67      28.135  34.816  45.716  1.00 54.28           C  
ATOM    510  CB  SER L  67      27.884  35.899  46.780  1.00 55.31           C  
ATOM    511  OG  SER L  67      29.056  36.674  46.979  1.00 57.24           O  
ATOM    512  C   SER L  67      28.605  35.486  44.470  1.00 53.65           C  
ATOM    513  O   SER L  67      29.804  35.578  44.212  1.00 53.34           O  
ATOM    514  N   GLY L  68      27.659  35.981  43.651  1.00 53.22           N  
ATOM    515  CA  GLY L  68      28.060  36.665  42.458  1.00 53.69           C  
ATOM    516  C   GLY L  68      28.556  35.682  41.440  1.00 54.22           C  
ATOM    517  O   GLY L  68      27.789  34.892  40.898  1.00 53.58           O  
ATOM    518  N   THR L  69      29.822  35.853  41.022  1.00 53.87           N  
ATOM    519  CA  THR L  69      30.494  35.014  40.064  1.00 53.28           C  
ATOM    520  CB  THR L  69      31.579  35.754  39.344  1.00 52.95           C  
ATOM    521  OG1 THR L  69      32.557  36.197  40.272  1.00 52.89           O  
ATOM    522  CG2 THR L  69      30.960  36.957  38.614  1.00 52.64           C  
ATOM    523  C   THR L  69      31.132  33.773  40.638  1.00 53.39           C  
ATOM    524  O   THR L  69      31.194  32.744  39.965  1.00 53.43           O  
ATOM    525  N   ASP L  70      31.670  33.849  41.875  1.00 52.88           N  
ATOM    526  CA  ASP L  70      32.464  32.764  42.399  1.00 53.09           C  
ATOM    527  CB  ASP L  70      33.711  33.237  43.162  1.00 55.45           C  
ATOM    528  CG  ASP L  70      34.651  33.925  42.189  1.00 58.34           C  
ATOM    529  OD1 ASP L  70      34.499  33.710  40.957  1.00 60.00           O  
ATOM    530  OD2 ASP L  70      35.537  34.680  42.669  1.00 59.91           O1-
ATOM    531  C   ASP L  70      31.684  31.964  43.391  1.00 52.34           C  
ATOM    532  O   ASP L  70      31.045  32.519  44.284  1.00 53.46           O  
ATOM    533  N   TYR L  71      31.743  30.620  43.258  1.00 51.79           N  
ATOM    534  CA  TYR L  71      31.066  29.734  44.165  1.00 50.90           C  
ATOM    535  CB  TYR L  71      29.775  29.139  43.581  1.00 50.21           C  
ATOM    536  CG  TYR L  71      28.849  30.266  43.269  1.00 49.07           C  
ATOM    537  CD1 TYR L  71      28.964  30.952  42.082  1.00 48.66           C  
ATOM    538  CD2 TYR L  71      27.869  30.642  44.157  1.00 48.35           C  
ATOM    539  CE1 TYR L  71      28.117  31.993  41.782  1.00 48.28           C  
ATOM    540  CE2 TYR L  71      27.019  31.681  43.865  1.00 48.12           C  
ATOM    541  CZ  TYR L  71      27.143  32.359  42.678  1.00 47.96           C  
ATOM    542  OH  TYR L  71      26.267  33.424  42.384  1.00 46.55           O  
ATOM    543  C   TYR L  71      31.997  28.588  44.429  1.00 50.77           C  
ATOM    544  O   TYR L  71      32.979  28.416  43.710  1.00 51.99           O  
ATOM    545  N   SER L  72      31.745  27.793  45.495  1.00 51.01           N  
ATOM    546  CA  SER L  72      32.613  26.676  45.740  1.00 50.36           C  
ATOM    547  CB  SER L  72      33.906  27.061  46.481  1.00 49.15           C  
ATOM    548  OG  SER L  72      33.601  27.558  47.776  1.00 47.93           O  
ATOM    549  C   SER L  72      31.917  25.647  46.580  1.00 50.16           C  
ATOM    550  O   SER L  72      31.083  25.960  47.429  1.00 50.27           O  
ATOM    551  N   LEU L  73      32.276  24.366  46.353  1.00 48.92           N  
ATOM    552  CA  LEU L  73      31.752  23.255  47.096  1.00 48.82           C  
ATOM    553  CB  LEU L  73      31.382  22.074  46.183  1.00 48.69           C  
ATOM    554  CG  LEU L  73      30.883  20.818  46.915  1.00 48.66           C  
ATOM    555  CD1 LEU L  73      29.552  21.065  47.636  1.00 47.62           C  
ATOM    556  CD2 LEU L  73      30.818  19.620  45.958  1.00 48.38           C  
ATOM    557  C   LEU L  73      32.863  22.804  47.994  1.00 49.16           C  
ATOM    558  O   LEU L  73      34.011  22.720  47.561  1.00 48.44           O  
ATOM    559  N   THR L  74      32.570  22.538  49.283  1.00 49.36           N  
ATOM    560  CA  THR L  74      33.620  22.101  50.161  1.00 50.55           C  
ATOM    561  CB  THR L  74      33.990  23.090  51.231  1.00 51.44           C  
ATOM    562  OG1 THR L  74      32.835  23.498  51.945  1.00 53.11           O  
ATOM    563  CG2 THR L  74      34.688  24.300  50.608  1.00 49.83           C  
ATOM    564  C   THR L  74      33.232  20.834  50.850  1.00 51.61           C  
ATOM    565  O   THR L  74      32.128  20.699  51.376  1.00 52.25           O  
ATOM    566  N   ILE L  75      34.164  19.864  50.866  1.00 52.33           N  
ATOM    567  CA  ILE L  75      33.954  18.626  51.554  1.00 52.71           C  
ATOM    568  CB  ILE L  75      34.381  17.427  50.750  1.00 51.24           C  
ATOM    569  CG1 ILE L  75      33.613  17.364  49.420  1.00 50.25           C  
ATOM    570  CG2 ILE L  75      34.189  16.170  51.612  1.00 50.23           C  
ATOM    571  CD1 ILE L  75      34.196  16.358  48.428  1.00 50.66           C  
ATOM    572  C   ILE L  75      34.855  18.704  52.750  1.00 53.51           C  
ATOM    573  O   ILE L  75      36.075  18.768  52.615  1.00 53.37           O  
ATOM    574  N   SER L  76      34.268  18.744  53.962  1.00 55.48           N  
ATOM    575  CA  SER L  76      35.046  18.874  55.163  1.00 57.82           C  
ATOM    576  CB  SER L  76      34.178  19.104  56.412  1.00 56.19           C  
ATOM    577  OG  SER L  76      33.386  17.956  56.680  1.00 59.84           O  
ATOM    578  C   SER L  76      35.865  17.642  55.408  1.00 60.03           C  
ATOM    579  O   SER L  76      37.080  17.721  55.587  1.00 61.91           O  
ATOM    580  N   ASN L  77      35.211  16.464  55.425  1.00 60.30           N  
ATOM    581  CA  ASN L  77      35.876  15.224  55.710  1.00 60.53           C  
ATOM    582  CB  ASN L  77      35.224  14.518  56.912  1.00 62.00           C  
ATOM    583  CG  ASN L  77      35.990  13.257  57.271  1.00 66.72           C  
ATOM    584  OD1 ASN L  77      37.134  13.313  57.715  1.00 68.43           O  
ATOM    585  ND2 ASN L  77      35.331  12.081  57.093  1.00 66.66           N  
ATOM    586  C   ASN L  77      35.683  14.354  54.508  1.00 60.22           C  
ATOM    587  O   ASN L  77      34.574  13.900  54.237  1.00 61.14           O  
ATOM    588  N   LEU L  78      36.772  14.092  53.763  1.00 58.86           N  
ATOM    589  CA  LEU L  78      36.710  13.341  52.540  1.00 57.90           C  
ATOM    590  CB  LEU L  78      37.968  13.623  51.692  1.00 56.50           C  
ATOM    591  CG  LEU L  78      37.981  13.090  50.251  1.00 56.31           C  
ATOM    592  CD1 LEU L  78      38.046  11.567  50.205  1.00 55.84           C  
ATOM    593  CD2 LEU L  78      36.822  13.661  49.426  1.00 56.70           C  
ATOM    594  C   LEU L  78      36.614  11.876  52.873  1.00 58.20           C  
ATOM    595  O   LEU L  78      37.360  11.375  53.714  1.00 58.86           O  
ATOM    596  N   ASP L  79      35.673  11.153  52.221  1.00 57.60           N  
ATOM    597  CA  ASP L  79      35.491   9.746  52.464  1.00 58.53           C  
ATOM    598  CB  ASP L  79      34.118   9.397  53.063  1.00 58.30           C  
ATOM    599  CG  ASP L  79      34.088   9.923  54.494  1.00 60.31           C  
ATOM    600  OD1 ASP L  79      35.186  10.064  55.095  1.00  0.00           O  
ATOM    601  OD2 ASP L  79      32.968  10.194  55.006  1.00  0.00           O1-
ATOM    602  C   ASP L  79      35.630   9.012  51.161  1.00 59.18           C  
ATOM    603  O   ASP L  79      35.675   9.613  50.090  1.00 59.05           O  
ATOM    604  N   GLN L  80      35.694   7.668  51.226  1.00 60.45           N  
ATOM    605  CA  GLN L  80      35.928   6.859  50.064  1.00 61.67           C  
ATOM    606  CB  GLN L  80      36.089   5.367  50.401  1.00 62.25           C  
ATOM    607  CG  GLN L  80      36.733   4.561  49.273  1.00 63.50           C  
ATOM    608  CD  GLN L  80      38.208   4.937  49.223  1.00 65.08           C  
ATOM    609  OE1 GLN L  80      39.081   4.096  49.426  1.00 66.17           O  
ATOM    610  NE2 GLN L  80      38.498   6.238  48.949  1.00 65.60           N  
ATOM    611  C   GLN L  80      34.792   7.009  49.092  1.00 61.69           C  
ATOM    612  O   GLN L  80      34.995   7.013  47.878  1.00 62.45           O  
ATOM    613  N   GLU L  81      33.559   7.146  49.610  1.00 61.03           N  
ATOM    614  CA  GLU L  81      32.367   7.242  48.812  1.00 60.62           C  
ATOM    615  CB  GLU L  81      31.112   7.387  49.682  1.00 62.17           C  
ATOM    616  CG  GLU L  81      30.950   6.255  50.694  1.00 66.20           C  
ATOM    617  CD  GLU L  81      29.701   6.537  51.515  1.00 68.54           C  
ATOM    618  OE1 GLU L  81      28.583   6.384  50.957  1.00 69.82           O  
ATOM    619  OE2 GLU L  81      29.848   6.909  52.711  1.00 69.92           O1-
ATOM    620  C   GLU L  81      32.434   8.483  47.977  1.00 59.11           C  
ATOM    621  O   GLU L  81      31.875   8.546  46.885  1.00 59.59           O  
ATOM    622  N   ASP L  82      33.109   9.514  48.500  1.00 56.36           N  
ATOM    623  CA  ASP L  82      33.204  10.827  47.925  1.00 54.76           C  
ATOM    624  CB  ASP L  82      33.907  11.817  48.861  1.00 53.91           C  
ATOM    625  CG  ASP L  82      32.983  12.044  50.046  1.00 53.90           C  
ATOM    626  OD1 ASP L  82      31.761  11.771  49.898  1.00 53.97           O  
ATOM    627  OD2 ASP L  82      33.483  12.494  51.111  1.00 53.48           O1-
ATOM    628  C   ASP L  82      33.938  10.840  46.616  1.00 54.52           C  
ATOM    629  O   ASP L  82      33.786  11.788  45.847  1.00 54.64           O  
ATOM    630  N   ILE L  83      34.797   9.844  46.331  1.00 52.91           N  
ATOM    631  CA  ILE L  83      35.541   9.932  45.105  1.00 52.28           C  
ATOM    632  CB  ILE L  83      36.491   8.783  44.911  1.00 52.80           C  
ATOM    633  CG1 ILE L  83      37.537   8.755  46.038  1.00 53.09           C  
ATOM    634  CG2 ILE L  83      37.106   8.899  43.510  1.00 53.48           C  
ATOM    635  CD1 ILE L  83      38.406  10.010  46.102  1.00 53.47           C  
ATOM    636  C   ILE L  83      34.572   9.922  43.962  1.00 51.77           C  
ATOM    637  O   ILE L  83      33.854   8.946  43.754  1.00 52.38           O  
ATOM    638  N   ALA L  84      34.552  11.020  43.176  1.00 49.29           N  
ATOM    639  CA  ALA L  84      33.659  11.136  42.059  1.00 47.71           C  
ATOM    640  CB  ALA L  84      32.176  11.175  42.462  1.00 47.24           C  
ATOM    641  C   ALA L  84      33.966  12.438  41.383  1.00 47.76           C  
ATOM    642  O   ALA L  84      34.881  13.153  41.786  1.00 47.57           O  
ATOM    643  N   THR L  85      33.214  12.768  40.311  1.00 46.51           N  
ATOM    644  CA  THR L  85      33.432  14.005  39.612  1.00 45.22           C  
ATOM    645  CB  THR L  85      33.357  13.868  38.117  1.00 45.07           C  
ATOM    646  OG1 THR L  85      34.298  12.907  37.663  1.00 46.94           O  
ATOM    647  CG2 THR L  85      33.678  15.234  37.491  1.00 43.83           C  
ATOM    648  C   THR L  85      32.338  14.938  40.038  1.00 45.31           C  
ATOM    649  O   THR L  85      31.198  14.517  40.223  1.00 45.77           O  
ATOM    650  N   TYR L  86      32.660  16.239  40.222  1.00 44.84           N  
ATOM    651  CA  TYR L  86      31.678  17.178  40.695  1.00 43.69           C  
ATOM    652  CB  TYR L  86      32.100  17.894  41.992  1.00 42.85           C  
ATOM    653  CG  TYR L  86      32.188  16.888  43.087  1.00 43.43           C  
ATOM    654  CD1 TYR L  86      33.307  16.099  43.236  1.00 43.61           C  
ATOM    655  CD2 TYR L  86      31.153  16.743  43.978  1.00 43.75           C  
ATOM    656  CE1 TYR L  86      33.384  15.175  44.253  1.00 44.32           C  
ATOM    657  CE2 TYR L  86      31.226  15.821  44.995  1.00 43.87           C  
ATOM    658  CZ  TYR L  86      32.342  15.033  45.137  1.00 43.99           C  
ATOM    659  OH  TYR L  86      32.410  14.089  46.184  1.00 43.78           O  
ATOM    660  C   TYR L  86      31.464  18.255  39.666  1.00 43.91           C  
ATOM    661  O   TYR L  86      32.419  18.830  39.144  1.00 44.88           O  
ATOM    662  N   PHE L  87      30.180  18.568  39.366  1.00 42.91           N  
ATOM    663  CA  PHE L  87      29.868  19.565  38.377  1.00 41.15           C  
ATOM    664  CB  PHE L  87      28.934  19.076  37.250  1.00 40.19           C  
ATOM    665  CG  PHE L  87      29.517  17.906  36.532  1.00 40.40           C  
ATOM    666  CD1 PHE L  87      30.411  18.077  35.502  1.00 40.84           C  
ATOM    667  CD2 PHE L  87      29.161  16.628  36.892  1.00 40.67           C  
ATOM    668  CE1 PHE L  87      30.940  16.994  34.839  1.00 40.97           C  
ATOM    669  CE2 PHE L  87      29.685  15.542  36.232  1.00 40.01           C  
ATOM    670  CZ  PHE L  87      30.576  15.722  35.202  1.00 40.40           C  
ATOM    671  C   PHE L  87      29.090  20.666  39.038  1.00 40.91           C  
ATOM    672  O   PHE L  87      28.403  20.448  40.034  1.00 41.03           O  
ATOM    673  N   CYS L  88      29.194  21.898  38.492  1.00 39.53           N  
ATOM    674  CA  CYS L  88      28.433  23.019  38.975  1.00 39.64           C  
ATOM    675  CB  CYS L  88      29.302  24.237  39.376  1.00 41.02           C  
ATOM    676  SG  CYS L  88      30.431  24.783  38.056  1.00 44.06           S  
ATOM    677  C   CYS L  88      27.532  23.425  37.844  1.00 39.92           C  
ATOM    678  O   CYS L  88      27.857  23.197  36.680  1.00 38.88           O  
ATOM    679  N   GLN L  89      26.347  23.998  38.154  1.00 41.35           N  
ATOM    680  CA  GLN L  89      25.435  24.398  37.115  1.00 41.32           C  
ATOM    681  CB  GLN L  89      24.287  23.413  36.860  1.00 41.13           C  
ATOM    682  CG  GLN L  89      23.322  23.956  35.805  1.00 40.89           C  
ATOM    683  CD  GLN L  89      21.931  23.418  36.091  1.00 41.20           C  
ATOM    684  OE1 GLN L  89      21.768  22.410  36.777  1.00 41.52           O  
ATOM    685  NE2 GLN L  89      20.894  24.132  35.574  1.00 40.71           N  
ATOM    686  C   GLN L  89      24.716  25.637  37.551  1.00 40.86           C  
ATOM    687  O   GLN L  89      24.305  25.749  38.704  1.00 41.58           O  
ATOM    688  N   GLN L  90      24.507  26.585  36.615  1.00 41.69           N  
ATOM    689  CA  GLN L  90      23.803  27.798  36.923  1.00 43.03           C  
ATOM    690  CB  GLN L  90      24.439  29.056  36.294  1.00 41.43           C  
ATOM    691  CG  GLN L  90      24.541  29.032  34.764  1.00 41.91           C  
ATOM    692  CD  GLN L  90      23.204  29.409  34.145  1.00 42.29           C  
ATOM    693  OE1 GLN L  90      22.430  30.174  34.716  1.00 43.59           O  
ATOM    694  NE2 GLN L  90      22.912  28.853  32.940  1.00 42.21           N  
ATOM    695  C   GLN L  90      22.380  27.676  36.453  1.00 44.16           C  
ATOM    696  O   GLN L  90      22.101  27.212  35.350  1.00 45.04           O  
ATOM    697  N   GLY L  91      21.493  27.929  37.435  1.00 42.62           N  
ATOM    698  CA  GLY L  91      20.058  27.953  37.493  1.00 43.92           C  
ATOM    699  C   GLY L  91      19.505  29.179  36.863  1.00 42.94           C  
ATOM    700  O   GLY L  91      18.292  29.358  36.833  1.00 43.00           O  
ATOM    701  N   ASN L  92      20.364  30.145  36.522  1.00 43.98           N  
ATOM    702  CA  ASN L  92      19.872  31.404  36.062  1.00 43.68           C  
ATOM    703  CB  ASN L  92      20.872  32.546  36.283  1.00 45.09           C  
ATOM    704  CG  ASN L  92      20.062  33.823  36.420  1.00 34.72           C  
ATOM    705  OD1 ASN L  92      18.876  33.859  36.091  1.00 37.53           O  
ATOM    706  ND2 ASN L  92      20.709  34.898  36.939  1.00 35.13           N  
ATOM    707  C   ASN L  92      19.513  31.347  34.609  1.00 43.80           C  
ATOM    708  O   ASN L  92      18.671  30.558  34.180  1.00 43.66           O  
ATOM    709  N   THR L  93      20.151  32.230  33.822  1.00 42.97           N  
ATOM    710  CA  THR L  93      19.798  32.456  32.453  1.00 41.38           C  
ATOM    711  CB  THR L  93      20.656  33.504  31.811  1.00 41.94           C  
ATOM    712  OG1 THR L  93      20.600  34.698  32.576  1.00 43.17           O  
ATOM    713  CG2 THR L  93      20.127  33.780  30.395  1.00 43.43           C  
ATOM    714  C   THR L  93      19.892  31.211  31.636  1.00 40.97           C  
ATOM    715  O   THR L  93      20.669  30.295  31.906  1.00 39.48           O  
ATOM    716  N   PHE L  94      19.024  31.168  30.609  1.00 41.32           N  
ATOM    717  CA  PHE L  94      18.931  30.126  29.639  1.00 39.02           C  
ATOM    718  CB  PHE L  94      17.552  30.161  28.951  1.00 38.22           C  
ATOM    719  CG  PHE L  94      17.544  29.266  27.770  1.00 40.35           C  
ATOM    720  CD1 PHE L  94      18.004  29.730  26.558  1.00 40.14           C  
ATOM    721  CD2 PHE L  94      17.066  27.982  27.871  1.00 40.26           C  
ATOM    722  CE1 PHE L  94      18.004  28.922  25.450  1.00 68.63           C  
ATOM    723  CE2 PHE L  94      17.063  27.169  26.767  1.00 68.55           C  
ATOM    724  CZ  PHE L  94      17.534  27.641  25.567  1.00 68.26           C  
ATOM    725  C   PHE L  94      19.991  30.405  28.620  1.00 42.07           C  
ATOM    726  O   PHE L  94      20.290  31.569  28.348  1.00 45.55           O  
ATOM    727  N   PRO L  95      20.598  29.393  28.059  1.00 41.84           N  
ATOM    728  CA  PRO L  95      20.329  28.029  28.419  1.00 36.73           C  
ATOM    729  CD  PRO L  95      21.123  29.510  26.709  1.00 39.21           C  
ATOM    730  CB  PRO L  95      20.742  27.181  27.214  1.00 38.20           C  
ATOM    731  CG  PRO L  95      21.651  28.104  26.384  1.00 40.61           C  
ATOM    732  C   PRO L  95      21.094  27.683  29.663  1.00 36.87           C  
ATOM    733  O   PRO L  95      22.022  28.412  30.009  1.00 43.48           O  
ATOM    734  N   TYR L  96      20.718  26.582  30.344  1.00 35.57           N  
ATOM    735  CA  TYR L  96      21.395  26.157  31.538  1.00 35.56           C  
ATOM    736  CB  TYR L  96      20.606  25.143  32.387  1.00 35.42           C  
ATOM    737  CG  TYR L  96      19.494  25.904  33.024  1.00 36.65           C  
ATOM    738  CD1 TYR L  96      18.326  26.144  32.343  1.00 39.03           C  
ATOM    739  CD2 TYR L  96      19.628  26.383  34.307  1.00 38.69           C  
ATOM    740  CE1 TYR L  96      17.306  26.853  32.931  1.00 28.52           C  
ATOM    741  CE2 TYR L  96      18.613  27.092  34.903  1.00 36.37           C  
ATOM    742  CZ  TYR L  96      17.448  27.329  34.213  1.00 27.78           C  
ATOM    743  OH  TYR L  96      16.404  28.058  34.820  1.00 28.51           O  
ATOM    744  C   TYR L  96      22.702  25.550  31.138  1.00 34.97           C  
ATOM    745  O   TYR L  96      22.794  24.852  30.132  1.00 36.67           O  
ATOM    746  N   THR L  97      23.762  25.836  31.920  1.00 38.80           N  
ATOM    747  CA  THR L  97      25.090  25.416  31.572  1.00 37.17           C  
ATOM    748  CB  THR L  97      25.950  26.543  31.081  1.00 37.46           C  
ATOM    749  OG1 THR L  97      25.998  27.577  32.052  1.00 38.05           O  
ATOM    750  CG2 THR L  97      25.371  27.078  29.760  1.00 37.04           C  
ATOM    751  C   THR L  97      25.766  24.801  32.760  1.00 37.87           C  
ATOM    752  O   THR L  97      25.543  25.203  33.901  1.00 36.59           O  
ATOM    753  N   PHE L  98      26.632  23.797  32.497  1.00 39.49           N  
ATOM    754  CA  PHE L  98      27.349  23.094  33.526  1.00 39.80           C  
ATOM    755  CB  PHE L  98      27.259  21.560  33.412  1.00 37.79           C  
ATOM    756  CG  PHE L  98      25.843  21.116  33.524  1.00 36.81           C  
ATOM    757  CD1 PHE L  98      25.036  21.076  32.411  1.00 36.75           C  
ATOM    758  CD2 PHE L  98      25.322  20.725  34.733  1.00 36.42           C  
ATOM    759  CE1 PHE L  98      23.729  20.659  32.507  1.00 36.69           C  
ATOM    760  CE2 PHE L  98      24.016  20.308  34.832  1.00 36.25           C  
ATOM    761  CZ  PHE L  98      23.214  20.273  33.719  1.00 36.27           C  
ATOM    762  C   PHE L  98      28.805  23.388  33.336  1.00 40.14           C  
ATOM    763  O   PHE L  98      29.239  23.799  32.261  1.00 40.76           O  
ATOM    764  N   GLY L  99      29.606  23.210  34.405  1.00 41.49           N  
ATOM    765  CA  GLY L  99      31.014  23.434  34.277  1.00 42.77           C  
ATOM    766  C   GLY L  99      31.646  22.155  33.846  1.00 43.81           C  
ATOM    767  O   GLY L  99      31.001  21.107  33.810  1.00 43.32           O  
ATOM    768  N   GLY L 100      32.932  22.224  33.457  1.00 44.15           N  
ATOM    769  CA  GLY L 100      33.641  21.005  33.247  1.00 43.87           C  
ATOM    770  C   GLY L 100      33.827  20.557  34.659  1.00 43.74           C  
ATOM    771  O   GLY L 100      34.140  21.349  35.537  1.00 44.52           O  
ATOM    772  N   GLY L 101      33.685  19.271  34.948  1.00 43.09           N  
ATOM    773  CA  GLY L 101      33.696  18.894  36.326  1.00 41.74           C  
ATOM    774  C   GLY L 101      35.087  18.827  36.861  1.00 41.63           C  
ATOM    775  O   GLY L 101      36.034  19.335  36.264  1.00 41.29           O  
ATOM    776  N   THR L 102      35.203  18.248  38.076  1.00 41.42           N  
ATOM    777  CA  THR L 102      36.466  18.055  38.727  1.00 41.80           C  
ATOM    778  CB  THR L 102      36.659  18.978  39.898  1.00 40.88           C  
ATOM    779  OG1 THR L 102      36.561  20.329  39.471  1.00 40.74           O  
ATOM    780  CG2 THR L 102      38.041  18.730  40.526  1.00 40.29           C  
ATOM    781  C   THR L 102      36.483  16.648  39.248  1.00 44.04           C  
ATOM    782  O   THR L 102      35.666  16.275  40.090  1.00 43.18           O  
ATOM    783  N   LYS L 103      37.434  15.824  38.771  1.00 46.76           N  
ATOM    784  CA  LYS L 103      37.497  14.459  39.205  1.00 47.48           C  
ATOM    785  CB  LYS L 103      38.037  13.505  38.126  1.00 49.57           C  
ATOM    786  CG  LYS L 103      38.168  12.053  38.591  1.00 52.16           C  
ATOM    787  CD  LYS L 103      38.336  11.056  37.443  1.00 54.23           C  
ATOM    788  CE  LYS L 103      38.702  11.718  36.115  1.00 55.73           C  
ATOM    789  NZ  LYS L 103      40.096  12.214  36.144  1.00 56.68           N1+
ATOM    790  C   LYS L 103      38.414  14.376  40.379  1.00 47.22           C  
ATOM    791  O   LYS L 103      39.556  14.831  40.327  1.00 47.26           O  
ATOM    792  N   VAL L 104      37.921  13.782  41.481  1.00 46.94           N  
ATOM    793  CA  VAL L 104      38.705  13.649  42.673  1.00 46.87           C  
ATOM    794  CB  VAL L 104      37.873  13.517  43.914  1.00 45.11           C  
ATOM    795  CG1 VAL L 104      37.049  14.804  44.080  1.00  0.00           C  
ATOM    796  CG2 VAL L 104      37.027  12.236  43.804  1.00  0.00           C  
ATOM    797  C   VAL L 104      39.530  12.403  42.559  1.00 48.41           C  
ATOM    798  O   VAL L 104      39.112  11.423  41.945  1.00 48.69           O  
ATOM    799  N   GLU L 105      40.752  12.422  43.132  1.00 49.86           N  
ATOM    800  CA  GLU L 105      41.596  11.259  43.105  1.00 50.89           C  
ATOM    801  CB  GLU L 105      42.717  11.312  42.051  1.00 53.11           C  
ATOM    802  CG  GLU L 105      43.773  12.381  42.343  1.00 55.87           C  
ATOM    803  CD  GLU L 105      44.900  12.229  41.332  1.00 58.10           C  
ATOM    804  OE1 GLU L 105      44.589  12.011  40.132  1.00 59.81           O  
ATOM    805  OE2 GLU L 105      46.087  12.322  41.744  1.00 58.87           O1-
ATOM    806  C   GLU L 105      42.288  11.162  44.434  1.00 51.21           C  
ATOM    807  O   GLU L 105      42.386  12.144  45.168  1.00 51.53           O  
ATOM    808  N   MET L 106      42.774   9.951  44.784  1.00 51.49           N  
ATOM    809  CA  MET L 106      43.467   9.758  46.030  1.00 51.06           C  
ATOM    810  CB  MET L 106      43.383   8.315  46.555  1.00 51.24           C  
ATOM    811  CG  MET L 106      41.960   7.873  46.899  1.00  0.00           C  
ATOM    812  SD  MET L 106      41.799   6.112  47.316  1.00  0.00           S  
ATOM    813  CE  MET L 106      42.694   6.244  48.890  1.00  0.00           C  
ATOM    814  C   MET L 106      44.917  10.081  45.826  1.00 50.87           C  
ATOM    815  O   MET L 106      45.532   9.668  44.842  1.00 50.50           O  
ATOM    816  N   ARG L 107      45.518  10.820  46.781  1.00 50.93           N  
ATOM    817  CA  ARG L 107      46.890  11.196  46.600  1.00 51.51           C  
ATOM    818  CB  ARG L 107      47.168  12.678  46.911  1.00 52.02           C  
ATOM    819  CG  ARG L 107      46.873  13.116  48.346  1.00 54.03           C  
ATOM    820  CD  ARG L 107      46.825  14.639  48.499  1.00 55.78           C  
ATOM    821  NE  ARG L 107      48.125  15.185  48.019  1.00  0.00           N  
ATOM    822  CZ  ARG L 107      49.157  15.371  48.892  1.00  0.00           C  
ATOM    823  NH1 ARG L 107      49.003  15.051  50.210  1.00  0.00           N1+
ATOM    824  NH2 ARG L 107      50.341  15.882  48.447  1.00  0.00           N  
ATOM    825  C   ARG L 107      47.812  10.346  47.467  1.00 51.73           C  
ATOM    826  O   ARG L 107      47.346   9.331  48.049  1.00 51.17           O  
ATOM    827  OXT ARG L 107      49.017  10.707  47.546  1.00  0.00           O1-
TER     828      ARG L 107 
ATOM    829  N   GLN H 108      11.274   6.373  46.402  1.00 64.75           N1+
ATOM    830  CA  GLN H 108      10.293   7.419  46.037  1.00 64.21           C  
ATOM    831  CB  GLN H 108      10.590   8.738  46.771  1.00 66.11           C  
ATOM    832  CG  GLN H 108      10.410   8.664  48.287  1.00 68.11           C  
ATOM    833  CD  GLN H 108      11.715   8.180  48.901  1.00 67.68           C  
ATOM    834  OE1 GLN H 108      12.745   8.844  48.796  1.00 66.72           O  
ATOM    835  NE2 GLN H 108      11.675   6.992  49.561  1.00 74.94           N  
ATOM    836  C   GLN H 108      10.297   7.705  44.572  1.00 63.75           C  
ATOM    837  O   GLN H 108       9.986   6.834  43.760  1.00 63.01           O  
ATOM    838  N   VAL H 109      10.649   8.953  44.198  1.00 62.27           N  
ATOM    839  CA  VAL H 109      10.623   9.323  42.814  1.00 60.52           C  
ATOM    840  CB  VAL H 109      10.712  10.800  42.559  1.00 60.11           C  
ATOM    841  CG1 VAL H 109       9.506  11.497  43.197  1.00 65.21           C  
ATOM    842  CG2 VAL H 109      12.055  11.307  43.086  1.00 64.52           C  
ATOM    843  C   VAL H 109      11.784   8.700  42.126  1.00 59.25           C  
ATOM    844  O   VAL H 109      12.885   8.644  42.670  1.00 58.06           O  
ATOM    845  N   GLN H 110      11.549   8.186  40.901  1.00 57.63           N  
ATOM    846  CA  GLN H 110      12.629   7.638  40.141  1.00 57.03           C  
ATOM    847  CB  GLN H 110      12.926   6.150  40.388  1.00 59.42           C  
ATOM    848  CG  GLN H 110      11.844   5.197  39.886  1.00 65.84           C  
ATOM    849  CD  GLN H 110      12.395   3.786  40.026  1.00 68.18           C  
ATOM    850  OE1 GLN H 110      13.382   3.555  40.723  1.00 69.63           O  
ATOM    851  NE2 GLN H 110      11.744   2.811  39.338  1.00 68.61           N  
ATOM    852  C   GLN H 110      12.290   7.771  38.690  1.00 55.99           C  
ATOM    853  O   GLN H 110      11.122   7.856  38.313  1.00 55.27           O  
ATOM    854  N   LEU H 111      13.327   7.815  37.833  1.00 54.61           N  
ATOM    855  CA  LEU H 111      13.098   7.901  36.421  1.00 53.18           C  
ATOM    856  CB  LEU H 111      13.687   9.175  35.789  1.00 52.65           C  
ATOM    857  CG  LEU H 111      13.137  10.486  36.386  1.00 51.65           C  
ATOM    858  CD1 LEU H 111      13.750  11.715  35.696  1.00 51.18           C  
ATOM    859  CD2 LEU H 111      11.601  10.511  36.391  1.00 50.75           C  
ATOM    860  C   LEU H 111      13.799   6.737  35.791  1.00 53.07           C  
ATOM    861  O   LEU H 111      15.007   6.570  35.949  1.00 52.53           O  
ATOM    862  N   GLN H 112      13.058   5.893  35.049  1.00 53.04           N  
ATOM    863  CA  GLN H 112      13.693   4.767  34.425  1.00 54.27           C  
ATOM    864  CB  GLN H 112      12.812   3.508  34.362  1.00 57.36           C  
ATOM    865  CG  GLN H 112      12.451   2.933  35.732  1.00 61.75           C  
ATOM    866  CD  GLN H 112      11.609   1.684  35.504  1.00 65.40           C  
ATOM    867  OE1 GLN H 112      10.467   1.588  35.950  1.00 66.84           O  
ATOM    868  NE2 GLN H 112      12.193   0.686  34.790  1.00 67.01           N  
ATOM    869  C   GLN H 112      13.988   5.156  33.014  1.00 53.95           C  
ATOM    870  O   GLN H 112      13.133   5.700  32.318  1.00 53.74           O  
ATOM    871  N   GLN H 113      15.222   4.889  32.545  1.00 53.99           N  
ATOM    872  CA  GLN H 113      15.539   5.263  31.198  1.00 53.75           C  
ATOM    873  CB  GLN H 113      16.793   6.141  31.051  1.00 52.38           C  
ATOM    874  CG  GLN H 113      16.570   7.557  31.586  1.00 50.39           C  
ATOM    875  CD  GLN H 113      17.797   8.400  31.280  1.00 50.15           C  
ATOM    876  OE1 GLN H 113      18.365   8.326  30.191  1.00 49.70           O  
ATOM    877  NE2 GLN H 113      18.219   9.230  32.268  1.00 48.29           N  
ATOM    878  C   GLN H 113      15.698   4.039  30.365  1.00 54.25           C  
ATOM    879  O   GLN H 113      15.797   2.928  30.879  1.00 54.90           O  
ATOM    880  N   SER H 114      15.702   4.225  29.032  1.00 55.55           N  
ATOM    881  CA  SER H 114      15.787   3.131  28.113  1.00 56.65           C  
ATOM    882  CB  SER H 114      15.465   3.525  26.660  1.00 55.79           C  
ATOM    883  OG  SER H 114      16.329   4.564  26.228  1.00 67.33           O  
ATOM    884  C   SER H 114      17.150   2.527  28.166  1.00 57.78           C  
ATOM    885  O   SER H 114      18.105   3.115  28.673  1.00 58.15           O  
ATOM    886  N   GLY H 115      17.252   1.291  27.647  1.00 58.32           N  
ATOM    887  CA  GLY H 115      18.483   0.564  27.676  1.00 58.09           C  
ATOM    888  C   GLY H 115      19.355   1.099  26.598  1.00 57.88           C  
ATOM    889  O   GLY H 115      18.911   1.872  25.751  1.00 59.34           O  
ATOM    890  N   ALA H 116      20.623   0.643  26.591  1.00 55.18           N  
ATOM    891  CA  ALA H 116      21.601   1.112  25.656  1.00 55.30           C  
ATOM    892  CB  ALA H 116      22.920   0.323  25.711  1.00 51.76           C  
ATOM    893  C   ALA H 116      21.040   0.963  24.278  1.00 54.00           C  
ATOM    894  O   ALA H 116      20.293   0.030  23.994  1.00 54.57           O  
ATOM    895  N   GLU H 117      21.380   1.918  23.385  1.00 53.72           N  
ATOM    896  CA  GLU H 117      20.840   1.917  22.055  1.00 53.77           C  
ATOM    897  CB  GLU H 117      20.027   3.183  21.729  1.00 54.77           C  
ATOM    898  CG  GLU H 117      18.720   3.332  22.509  1.00 55.85           C  
ATOM    899  CD  GLU H 117      17.576   2.801  21.656  1.00 57.68           C  
ATOM    900  OE1 GLU H 117      17.844   1.982  20.737  1.00 57.99           O  
ATOM    901  OE2 GLU H 117      16.414   3.215  21.911  1.00 58.41           O1-
ATOM    902  C   GLU H 117      21.957   1.911  21.055  1.00 53.75           C  
ATOM    903  O   GLU H 117      22.999   2.532  21.261  1.00 54.17           O  
ATOM    904  N   LEU H 118      21.753   1.185  19.933  1.00 53.35           N  
ATOM    905  CA  LEU H 118      22.700   1.155  18.847  1.00 53.79           C  
ATOM    906  CB  LEU H 118      23.202  -0.247  18.453  1.00 53.96           C  
ATOM    907  CG  LEU H 118      24.029  -0.993  19.514  1.00 53.52           C  
ATOM    908  CD1 LEU H 118      25.311  -0.224  19.869  1.00 53.28           C  
ATOM    909  CD2 LEU H 118      23.177  -1.377  20.731  1.00 54.03           C  
ATOM    910  C   LEU H 118      21.970   1.626  17.627  1.00 53.67           C  
ATOM    911  O   LEU H 118      20.845   1.199  17.375  1.00 55.09           O  
ATOM    912  N   ALA H 119      22.591   2.519  16.828  1.00 52.63           N  
ATOM    913  CA  ALA H 119      21.921   2.957  15.635  1.00 52.72           C  
ATOM    914  CB  ALA H 119      21.080   4.229  15.831  1.00 52.57           C  
ATOM    915  C   ALA H 119      22.948   3.262  14.592  1.00 52.28           C  
ATOM    916  O   ALA H 119      24.100   3.565  14.900  1.00 51.17           O  
ATOM    917  N   GLU H 120      22.541   3.162  13.311  1.00 51.56           N  
ATOM    918  CA  GLU H 120      23.419   3.457  12.215  1.00 52.00           C  
ATOM    919  CB  GLU H 120      23.030   2.772  10.892  1.00 53.96           C  
ATOM    920  CG  GLU H 120      21.690   3.235  10.319  1.00 64.24           C  
ATOM    921  CD  GLU H 120      21.483   2.518   8.992  1.00 64.85           C  
ATOM    922  OE1 GLU H 120      22.174   1.488   8.766  1.00  0.00           O  
ATOM    923  OE2 GLU H 120      20.638   2.990   8.186  1.00  0.00           O1-
ATOM    924  C   GLU H 120      23.366   4.932  11.991  1.00 52.34           C  
ATOM    925  O   GLU H 120      22.400   5.591  12.364  1.00 51.66           O  
ATOM    926  N   PRO H 121      24.388   5.476  11.389  1.00 52.86           N  
ATOM    927  CA  PRO H 121      24.391   6.889  11.151  1.00 52.98           C  
ATOM    928  CD  PRO H 121      25.731   4.938  11.519  1.00 58.08           C  
ATOM    929  CB  PRO H 121      25.815   7.235  10.721  1.00 52.40           C  
ATOM    930  CG  PRO H 121      26.670   6.151  11.405  1.00 57.91           C  
ATOM    931  C   PRO H 121      23.346   7.230  10.143  1.00 53.65           C  
ATOM    932  O   PRO H 121      23.141   6.452   9.213  1.00 54.05           O  
ATOM    933  N   GLY H 122      22.677   8.387  10.313  1.00 54.76           N  
ATOM    934  CA  GLY H 122      21.673   8.818   9.385  1.00 55.08           C  
ATOM    935  C   GLY H 122      20.320   8.426   9.897  1.00 55.56           C  
ATOM    936  O   GLY H 122      19.304   8.925   9.416  1.00 56.26           O  
ATOM    937  N   ALA H 123      20.274   7.517  10.890  1.00 54.59           N  
ATOM    938  CA  ALA H 123      19.038   7.042  11.453  1.00 53.72           C  
ATOM    939  CB  ALA H 123      19.114   5.598  11.982  1.00 53.69           C  
ATOM    940  C   ALA H 123      18.644   7.925  12.601  1.00 53.99           C  
ATOM    941  O   ALA H 123      19.302   8.923  12.887  1.00 53.54           O  
ATOM    942  N   SER H 124      17.506   7.593  13.255  1.00 54.51           N  
ATOM    943  CA  SER H 124      17.036   8.355  14.381  1.00 54.76           C  
ATOM    944  CB  SER H 124      15.797   9.208  14.066  1.00 55.75           C  
ATOM    945  OG  SER H 124      16.115  10.195  13.096  1.00 58.16           O  
ATOM    946  C   SER H 124      16.648   7.406  15.480  1.00 53.58           C  
ATOM    947  O   SER H 124      16.392   6.227  15.236  1.00 55.15           O  
ATOM    948  N   VAL H 125      16.600   7.912  16.735  1.00 51.58           N  
ATOM    949  CA  VAL H 125      16.291   7.098  17.880  1.00 51.39           C  
ATOM    950  CB  VAL H 125      17.513   6.802  18.708  1.00 49.69           C  
ATOM    951  CG1 VAL H 125      17.104   6.081  19.997  1.00 48.60           C  
ATOM    952  CG2 VAL H 125      18.489   5.981  17.856  1.00 48.67           C  
ATOM    953  C   VAL H 125      15.339   7.848  18.765  1.00 52.74           C  
ATOM    954  O   VAL H 125      15.304   9.078  18.767  1.00 53.19           O  
ATOM    955  N   LYS H 126      14.518   7.112  19.541  1.00 52.67           N  
ATOM    956  CA  LYS H 126      13.608   7.757  20.441  1.00 52.39           C  
ATOM    957  CB  LYS H 126      12.149   7.493  20.046  1.00 54.37           C  
ATOM    958  CG  LYS H 126      11.166   8.564  20.508  1.00 56.23           C  
ATOM    959  CD  LYS H 126       9.823   8.467  19.784  1.00 57.75           C  
ATOM    960  CE  LYS H 126       8.929   9.689  19.991  1.00 58.05           C  
ATOM    961  NZ  LYS H 126       7.710   9.569  19.160  1.00 58.51           N1+
ATOM    962  C   LYS H 126      13.845   7.149  21.791  1.00 51.38           C  
ATOM    963  O   LYS H 126      13.419   6.027  22.056  1.00 51.67           O  
ATOM    964  N   MET H 127      14.541   7.870  22.691  1.00 49.58           N  
ATOM    965  CA  MET H 127      14.810   7.317  23.990  1.00 49.40           C  
ATOM    966  CB  MET H 127      16.149   7.772  24.591  1.00 49.42           C  
ATOM    967  CG  MET H 127      16.322   9.283  24.678  1.00 22.58           C  
ATOM    968  SD  MET H 127      17.997   9.780  25.175  1.00 25.16           S  
ATOM    969  CE  MET H 127      18.768   9.254  23.617  1.00 24.46           C  
ATOM    970  C   MET H 127      13.679   7.617  24.923  1.00 49.15           C  
ATOM    971  O   MET H 127      12.904   8.546  24.704  1.00 50.51           O  
ATOM    972  N   SER H 128      13.548   6.814  26.002  1.00 48.16           N  
ATOM    973  CA  SER H 128      12.416   6.995  26.866  1.00 47.46           C  
ATOM    974  CB  SER H 128      11.462   5.788  26.868  1.00 47.91           C  
ATOM    975  OG  SER H 128      12.153   4.623  27.286  1.00 49.55           O  
ATOM    976  C   SER H 128      12.833   7.261  28.283  1.00 47.69           C  
ATOM    977  O   SER H 128      13.894   6.837  28.741  1.00 47.64           O  
ATOM    978  N   CYS H 129      11.987   8.025  29.008  1.00 46.89           N  
ATOM    979  CA  CYS H 129      12.215   8.325  30.393  1.00 46.24           C  
ATOM    980  CB  CYS H 129      12.746   9.761  30.611  1.00 44.75           C  
ATOM    981  SG  CYS H 129      13.093  10.173  32.349  1.00 45.99           S  
ATOM    982  C   CYS H 129      10.898   8.169  31.101  1.00 47.42           C  
ATOM    983  O   CYS H 129       9.999   8.999  30.962  1.00 47.79           O  
ATOM    984  N   LYS H 130      10.757   7.091  31.903  1.00 49.99           N  
ATOM    985  CA  LYS H 130       9.511   6.820  32.568  1.00 51.06           C  
ATOM    986  CB  LYS H 130       9.160   5.321  32.611  1.00 51.89           C  
ATOM    987  CG  LYS H 130       7.837   5.020  33.316  1.00 55.25           C  
ATOM    988  CD  LYS H 130       7.287   3.624  33.019  1.00 57.31           C  
ATOM    989  CE  LYS H 130       6.131   3.213  33.933  1.00 59.18           C  
ATOM    990  NZ  LYS H 130       5.092   4.266  33.958  1.00 61.10           N1+
ATOM    991  C   LYS H 130       9.595   7.322  33.971  1.00 51.25           C  
ATOM    992  O   LYS H 130      10.504   6.976  34.722  1.00 51.38           O  
ATOM    993  N   ALA H 131       8.611   8.150  34.369  1.00 50.88           N  
ATOM    994  CA  ALA H 131       8.632   8.735  35.677  1.00 50.68           C  
ATOM    995  CB  ALA H 131       8.307  10.237  35.682  1.00 50.31           C  
ATOM    996  C   ALA H 131       7.622   8.061  36.552  1.00 50.80           C  
ATOM    997  O   ALA H 131       6.551   7.649  36.105  1.00 51.08           O  
ATOM    998  N   SER H 132       7.974   7.887  37.842  1.00 50.73           N  
ATOM    999  CA  SER H 132       7.041   7.319  38.770  1.00 50.87           C  
ATOM   1000  CB  SER H 132       7.070   5.782  38.852  1.00 51.78           C  
ATOM   1001  OG  SER H 132       6.588   5.202  37.650  1.00 29.73           O  
ATOM   1002  C   SER H 132       7.393   7.805  40.138  1.00 51.11           C  
ATOM   1003  O   SER H 132       8.562   8.029  40.452  1.00 51.79           O  
ATOM   1004  N   GLY H 133       6.345   7.912  40.981  1.00 38.54           N  
ATOM   1005  CA  GLY H 133       6.485   8.322  42.346  1.00 36.34           C  
ATOM   1006  C   GLY H 133       5.986   9.723  42.518  1.00 37.09           C  
ATOM   1007  O   GLY H 133       5.787  10.162  43.651  1.00 35.93           O  
ATOM   1008  N   TYR H 134       5.768  10.477  41.421  1.00 37.79           N  
ATOM   1009  CA  TYR H 134       5.300  11.824  41.606  1.00 38.74           C  
ATOM   1010  CB  TYR H 134       6.434  12.865  41.635  1.00 37.71           C  
ATOM   1011  CG  TYR H 134       7.147  12.846  40.324  1.00 35.24           C  
ATOM   1012  CD1 TYR H 134       8.024  11.830  40.018  1.00 34.15           C  
ATOM   1013  CD2 TYR H 134       6.956  13.855  39.408  1.00 33.77           C  
ATOM   1014  CE1 TYR H 134       8.687  11.814  38.812  1.00 35.32           C  
ATOM   1015  CE2 TYR H 134       7.616  13.843  38.201  1.00 33.98           C  
ATOM   1016  CZ  TYR H 134       8.485  12.823  37.903  1.00 34.65           C  
ATOM   1017  OH  TYR H 134       9.166  12.809  36.666  1.00 35.56           O  
ATOM   1018  C   TYR H 134       4.365  12.177  40.487  1.00 40.96           C  
ATOM   1019  O   TYR H 134       4.137  11.381  39.577  1.00 40.90           O  
ATOM   1020  N   THR H 135       3.767  13.386  40.555  1.00 41.89           N  
ATOM   1021  CA  THR H 135       2.868  13.832  39.526  1.00 43.67           C  
ATOM   1022  CB  THR H 135       2.023  15.002  39.940  1.00 44.61           C  
ATOM   1023  OG1 THR H 135       1.246  14.676  41.083  1.00 49.67           O  
ATOM   1024  CG2 THR H 135       1.105  15.386  38.768  1.00 47.97           C  
ATOM   1025  C   THR H 135       3.695  14.267  38.352  1.00 44.72           C  
ATOM   1026  O   THR H 135       4.380  15.288  38.396  1.00 48.20           O  
ATOM   1027  N   PHE H 136       3.597  13.505  37.248  1.00 42.38           N  
ATOM   1028  CA  PHE H 136       4.364  13.678  36.041  1.00 41.34           C  
ATOM   1029  CB  PHE H 136       4.047  12.564  35.021  1.00 41.46           C  
ATOM   1030  CG  PHE H 136       4.842  12.745  33.771  1.00 43.26           C  
ATOM   1031  CD1 PHE H 136       6.192  12.485  33.761  1.00 45.78           C  
ATOM   1032  CD2 PHE H 136       4.233  13.135  32.596  1.00 43.66           C  
ATOM   1033  CE1 PHE H 136       6.932  12.638  32.612  1.00 42.82           C  
ATOM   1034  CE2 PHE H 136       4.970  13.288  31.444  1.00 44.53           C  
ATOM   1035  CZ  PHE H 136       6.320  13.041  31.450  1.00 44.30           C  
ATOM   1036  C   PHE H 136       4.084  15.007  35.396  1.00 40.87           C  
ATOM   1037  O   PHE H 136       4.998  15.666  34.901  1.00 42.86           O  
ATOM   1038  N   SER H 137       2.806  15.429  35.357  1.00 41.28           N  
ATOM   1039  CA  SER H 137       2.406  16.634  34.679  1.00 39.72           C  
ATOM   1040  CB  SER H 137       0.885  16.712  34.474  1.00 41.60           C  
ATOM   1041  OG  SER H 137       0.227  16.733  35.732  1.00  0.00           O  
ATOM   1042  C   SER H 137       2.827  17.862  35.425  1.00 39.55           C  
ATOM   1043  O   SER H 137       2.839  18.955  34.860  1.00 41.49           O  
ATOM   1044  N   SER H 138       3.118  17.734  36.729  1.00 38.47           N  
ATOM   1045  CA  SER H 138       3.462  18.869  37.538  1.00 36.53           C  
ATOM   1046  CB  SER H 138       3.231  18.626  39.043  1.00 36.22           C  
ATOM   1047  OG  SER H 138       4.096  17.611  39.531  1.00 39.61           O  
ATOM   1048  C   SER H 138       4.883  19.305  37.356  1.00 37.12           C  
ATOM   1049  O   SER H 138       5.227  20.423  37.738  1.00 37.67           O  
ATOM   1050  N   PHE H 139       5.762  18.464  36.780  1.00 37.45           N  
ATOM   1051  CA  PHE H 139       7.139  18.867  36.755  1.00 36.20           C  
ATOM   1052  CB  PHE H 139       8.074  17.915  37.522  1.00 37.41           C  
ATOM   1053  CG  PHE H 139       7.727  17.975  38.969  1.00 36.42           C  
ATOM   1054  CD1 PHE H 139       8.207  18.990  39.765  1.00 36.87           C  
ATOM   1055  CD2 PHE H 139       6.929  17.007  39.530  1.00 35.78           C  
ATOM   1056  CE1 PHE H 139       7.887  19.039  41.102  1.00 36.89           C  
ATOM   1057  CE2 PHE H 139       6.605  17.050  40.865  1.00 35.47           C  
ATOM   1058  CZ  PHE H 139       7.087  18.068  41.653  1.00 34.84           C  
ATOM   1059  C   PHE H 139       7.642  18.901  35.361  1.00 34.87           C  
ATOM   1060  O   PHE H 139       7.062  18.369  34.416  1.00 35.43           O  
ATOM   1061  N   TRP H 140       8.768  19.593  35.199  1.00 47.42           N  
ATOM   1062  CA  TRP H 140       9.364  19.671  33.901  1.00 46.20           C  
ATOM   1063  CB  TRP H 140       9.981  21.063  33.645  1.00 53.03           C  
ATOM   1064  CG  TRP H 140       8.924  22.151  33.667  1.00 53.14           C  
ATOM   1065  CD2 TRP H 140       9.095  23.513  33.235  1.00 52.31           C  
ATOM   1066  CD1 TRP H 140       7.620  22.037  34.052  1.00 53.62           C  
ATOM   1067  NE1 TRP H 140       6.967  23.232  33.877  1.00 52.94           N  
ATOM   1068  CE2 TRP H 140       7.859  24.149  33.372  1.00 52.14           C  
ATOM   1069  CE3 TRP H 140      10.188  24.186  32.765  1.00 51.34           C  
ATOM   1070  CZ2 TRP H 140       7.695  25.461  33.033  1.00 52.18           C  
ATOM   1071  CZ3 TRP H 140      10.015  25.505  32.411  1.00 51.53           C  
ATOM   1072  CH2 TRP H 140       8.792  26.130  32.541  1.00 52.83           C  
ATOM   1073  C   TRP H 140      10.412  18.600  33.770  1.00 44.51           C  
ATOM   1074  O   TRP H 140      11.024  18.181  34.752  1.00 44.97           O  
ATOM   1075  N   MET H 141      10.626  18.095  32.535  1.00 42.32           N  
ATOM   1076  CA  MET H 141      11.625  17.079  32.365  1.00 41.58           C  
ATOM   1077  CB  MET H 141      11.111  15.770  31.754  1.00 39.84           C  
ATOM   1078  CG  MET H 141      12.190  14.690  31.771  1.00 19.95           C  
ATOM   1079  SD  MET H 141      11.550  12.998  31.687  1.00 21.64           S  
ATOM   1080  CE  MET H 141      10.992  12.970  33.414  1.00 18.93           C  
ATOM   1081  C   MET H 141      12.714  17.628  31.500  1.00 42.56           C  
ATOM   1082  O   MET H 141      12.463  18.266  30.479  1.00 42.81           O  
ATOM   1083  N   HIS H 142      13.977  17.381  31.902  1.00 42.46           N  
ATOM   1084  CA  HIS H 142      15.105  17.931  31.206  1.00 42.10           C  
ATOM   1085  ND1 HIS H 142      15.247  21.151  31.877  1.00 20.45           N  
ATOM   1086  CG  HIS H 142      15.425  20.016  32.634  1.00 26.15           C  
ATOM   1087  CB  HIS H 142      16.042  18.755  32.107  1.00 42.71           C  
ATOM   1088  NE2 HIS H 142      14.484  21.621  33.911  1.00 18.04           N  
ATOM   1089  CD2 HIS H 142      14.954  20.320  33.875  1.00 19.67           C  
ATOM   1090  CE1 HIS H 142      14.680  22.079  32.688  1.00 18.49           C  
ATOM   1091  C   HIS H 142      15.928  16.814  30.657  1.00 42.17           C  
ATOM   1092  O   HIS H 142      15.890  15.694  31.165  1.00 41.56           O  
ATOM   1093  N   TRP H 143      16.685  17.099  29.575  1.00 41.80           N  
ATOM   1094  CA  TRP H 143      17.523  16.092  28.993  1.00 41.13           C  
ATOM   1095  CB  TRP H 143      17.028  15.637  27.610  1.00 42.54           C  
ATOM   1096  CG  TRP H 143      15.679  14.955  27.680  1.00 44.88           C  
ATOM   1097  CD2 TRP H 143      15.460  13.538  27.592  1.00 46.34           C  
ATOM   1098  CD1 TRP H 143      14.448  15.523  27.830  1.00 45.45           C  
ATOM   1099  NE1 TRP H 143      13.476  14.554  27.836  1.00 46.33           N  
ATOM   1100  CE2 TRP H 143      14.083  13.327  27.691  1.00 46.70           C  
ATOM   1101  CE3 TRP H 143      16.330  12.499  27.440  1.00 46.18           C  
ATOM   1102  CZ2 TRP H 143      13.555  12.068  27.641  1.00 46.97           C  
ATOM   1103  CZ3 TRP H 143      15.793  11.231  27.389  1.00 46.57           C  
ATOM   1104  CH2 TRP H 143      14.433  11.018  27.488  1.00 46.68           C  
ATOM   1105  C   TRP H 143      18.911  16.651  28.879  1.00 41.54           C  
ATOM   1106  O   TRP H 143      19.106  17.773  28.408  1.00 42.28           O  
ATOM   1107  N   VAL H 144      19.915  15.861  29.313  1.00 40.82           N  
ATOM   1108  CA  VAL H 144      21.282  16.304  29.336  1.00 40.25           C  
ATOM   1109  CB  VAL H 144      21.866  16.318  30.720  1.00 39.59           C  
ATOM   1110  CG1 VAL H 144      23.322  16.796  30.637  1.00 40.54           C  
ATOM   1111  CG2 VAL H 144      20.972  17.163  31.639  1.00 40.16           C  
ATOM   1112  C   VAL H 144      22.112  15.341  28.545  1.00 41.71           C  
ATOM   1113  O   VAL H 144      21.836  14.140  28.507  1.00 41.96           O  
ATOM   1114  N   LYS H 145      23.170  15.857  27.885  1.00 43.74           N  
ATOM   1115  CA  LYS H 145      24.033  15.034  27.083  1.00 45.52           C  
ATOM   1116  CB  LYS H 145      24.165  15.557  25.645  1.00 45.75           C  
ATOM   1117  CG  LYS H 145      25.066  14.725  24.736  1.00 46.39           C  
ATOM   1118  CD  LYS H 145      24.984  15.177  23.279  1.00 47.90           C  
ATOM   1119  CE  LYS H 145      26.041  14.544  22.376  1.00 48.44           C  
ATOM   1120  NZ  LYS H 145      25.886  15.059  20.999  1.00 49.37           N1+
ATOM   1121  C   LYS H 145      25.409  15.052  27.677  1.00 47.14           C  
ATOM   1122  O   LYS H 145      25.883  16.088  28.142  1.00 47.23           O  
ATOM   1123  N   GLN H 146      26.081  13.880  27.693  1.00 49.45           N  
ATOM   1124  CA  GLN H 146      27.423  13.813  28.200  1.00 51.35           C  
ATOM   1125  CB  GLN H 146      27.528  13.151  29.588  1.00 48.89           C  
ATOM   1126  CG  GLN H 146      28.958  13.095  30.128  1.00 47.07           C  
ATOM   1127  CD  GLN H 146      28.917  12.514  31.534  1.00 47.24           C  
ATOM   1128  OE1 GLN H 146      27.921  11.924  31.951  1.00 47.06           O  
ATOM   1129  NE2 GLN H 146      30.034  12.691  32.291  1.00 46.46           N  
ATOM   1130  C   GLN H 146      28.248  13.001  27.250  1.00 53.99           C  
ATOM   1131  O   GLN H 146      28.019  11.805  27.066  1.00 53.61           O  
ATOM   1132  N   ARG H 147      29.251  13.650  26.628  1.00 57.19           N  
ATOM   1133  CA  ARG H 147      30.131  13.008  25.697  1.00 60.28           C  
ATOM   1134  CB  ARG H 147      30.803  14.002  24.733  1.00 64.36           C  
ATOM   1135  CG  ARG H 147      29.804  14.925  24.023  1.00 65.82           C  
ATOM   1136  CD  ARG H 147      29.388  14.492  22.613  1.00 67.02           C  
ATOM   1137  NE  ARG H 147      30.556  14.676  21.709  1.00 68.26           N  
ATOM   1138  CZ  ARG H 147      31.360  13.615  21.411  1.00 69.13           C  
ATOM   1139  NH1 ARG H 147      31.043  12.372  21.872  1.00 69.26           N1+
ATOM   1140  NH2 ARG H 147      32.473  13.798  20.641  1.00 69.19           N  
ATOM   1141  C   ARG H 147      31.199  12.352  26.509  1.00 62.51           C  
ATOM   1142  O   ARG H 147      31.417  12.705  27.670  1.00 62.72           O  
ATOM   1143  N   PRO H 148      31.878  11.394  25.943  1.00 65.36           N  
ATOM   1144  CA  PRO H 148      32.862  10.710  26.715  1.00 66.08           C  
ATOM   1145  CD  PRO H 148      31.318  10.548  24.904  1.00 65.74           C  
ATOM   1146  CB  PRO H 148      33.320   9.533  25.860  1.00 66.27           C  
ATOM   1147  CG  PRO H 148      32.065   9.204  25.027  1.00 66.57           C  
ATOM   1148  C   PRO H 148      33.939  11.613  27.190  1.00 66.47           C  
ATOM   1149  O   PRO H 148      34.640  12.218  26.381  1.00 66.06           O  
ATOM   1150  N   GLY H 149      34.103  11.685  28.516  1.00 67.21           N  
ATOM   1151  CA  GLY H 149      35.178  12.450  29.064  1.00 69.08           C  
ATOM   1152  C   GLY H 149      34.933  13.920  28.946  1.00 70.13           C  
ATOM   1153  O   GLY H 149      35.872  14.687  28.735  1.00 70.09           O  
ATOM   1154  N   GLN H 150      33.674  14.375  29.065  1.00 71.60           N  
ATOM   1155  CA  GLN H 150      33.504  15.797  28.987  1.00 71.43           C  
ATOM   1156  CB  GLN H 150      33.142  16.313  27.580  1.00 73.38           C  
ATOM   1157  CG  GLN H 150      34.265  16.132  26.557  1.00 83.47           C  
ATOM   1158  CD  GLN H 150      33.799  16.677  25.214  1.00 75.37           C  
ATOM   1159  OE1 GLN H 150      32.846  16.179  24.617  1.00 78.19           O  
ATOM   1160  NE2 GLN H 150      34.496  17.736  24.724  1.00 86.23           N  
ATOM   1161  C   GLN H 150      32.420  16.229  29.919  1.00 70.73           C  
ATOM   1162  O   GLN H 150      31.891  15.442  30.699  1.00 71.61           O  
ATOM   1163  N   GLY H 151      32.074  17.529  29.850  1.00 67.64           N  
ATOM   1164  CA  GLY H 151      31.085  18.113  30.705  1.00 63.21           C  
ATOM   1165  C   GLY H 151      29.728  17.706  30.230  1.00 59.79           C  
ATOM   1166  O   GLY H 151      29.579  16.923  29.295  1.00 60.11           O  
ATOM   1167  N   LEU H 152      28.690  18.237  30.897  1.00 55.31           N  
ATOM   1168  CA  LEU H 152      27.334  17.903  30.587  1.00 51.29           C  
ATOM   1169  CB  LEU H 152      26.476  17.771  31.857  1.00 48.93           C  
ATOM   1170  CG  LEU H 152      26.954  16.669  32.820  1.00 47.63           C  
ATOM   1171  CD1 LEU H 152      26.107  16.626  34.097  1.00 47.35           C  
ATOM   1172  CD2 LEU H 152      26.993  15.305  32.125  1.00 46.73           C  
ATOM   1173  C   LEU H 152      26.758  19.032  29.789  1.00 49.98           C  
ATOM   1174  O   LEU H 152      27.003  20.201  30.076  1.00 49.67           O  
ATOM   1175  N   GLU H 153      25.971  18.703  28.749  1.00 49.45           N  
ATOM   1176  CA  GLU H 153      25.385  19.723  27.929  1.00 49.51           C  
ATOM   1177  CB  GLU H 153      25.658  19.506  26.429  1.00 50.64           C  
ATOM   1178  CG  GLU H 153      27.147  19.566  26.070  1.00 52.94           C  
ATOM   1179  CD  GLU H 153      27.293  19.276  24.583  1.00 54.55           C  
ATOM   1180  OE1 GLU H 153      26.242  19.179  23.897  1.00 56.41           O  
ATOM   1181  OE2 GLU H 153      28.454  19.146  24.113  1.00 55.44           O1-
ATOM   1182  C   GLU H 153      23.903  19.663  28.144  1.00 49.25           C  
ATOM   1183  O   GLU H 153      23.320  18.582  28.216  1.00 50.27           O  
ATOM   1184  N   TRP H 154      23.248  20.835  28.254  1.00 47.75           N  
ATOM   1185  CA  TRP H 154      21.830  20.849  28.487  1.00 46.50           C  
ATOM   1186  CB  TRP H 154      21.376  22.073  29.300  1.00 47.13           C  
ATOM   1187  CG  TRP H 154      19.897  22.103  29.591  1.00 47.23           C  
ATOM   1188  CD2 TRP H 154      18.947  22.922  28.890  1.00 47.11           C  
ATOM   1189  CD1 TRP H 154      19.194  21.418  30.536  1.00 47.66           C  
ATOM   1190  NE1 TRP H 154      17.864  21.754  30.467  1.00 47.50           N  
ATOM   1191  CE2 TRP H 154      17.698  22.679  29.458  1.00 46.92           C  
ATOM   1192  CE3 TRP H 154      19.104  23.803  27.858  1.00 46.91           C  
ATOM   1193  CZ2 TRP H 154      16.579  23.317  29.004  1.00 46.63           C  
ATOM   1194  CZ3 TRP H 154      17.973  24.444  27.402  1.00 46.49           C  
ATOM   1195  CH2 TRP H 154      16.735  24.206  27.964  1.00 46.50           C  
ATOM   1196  C   TRP H 154      21.152  20.908  27.151  1.00 45.48           C  
ATOM   1197  O   TRP H 154      21.333  21.870  26.408  1.00 45.77           O  
ATOM   1198  N   ILE H 155      20.420  19.825  26.794  1.00 44.65           N  
ATOM   1199  CA  ILE H 155      19.711  19.682  25.545  1.00 45.10           C  
ATOM   1200  CB  ILE H 155      19.329  18.258  25.272  1.00 43.91           C  
ATOM   1201  CG1 ILE H 155      20.574  17.361  25.215  1.00 43.35           C  
ATOM   1202  CG2 ILE H 155      18.496  18.234  23.981  1.00 43.56           C  
ATOM   1203  CD1 ILE H 155      20.248  15.869  25.239  1.00 42.81           C  
ATOM   1204  C   ILE H 155      18.430  20.471  25.465  1.00 45.34           C  
ATOM   1205  O   ILE H 155      18.217  21.201  24.496  1.00 44.43           O  
ATOM   1206  N   GLY H 156      17.534  20.346  26.473  1.00 46.35           N  
ATOM   1207  CA  GLY H 156      16.259  21.019  26.384  1.00 46.43           C  
ATOM   1208  C   GLY H 156      15.381  20.619  27.539  1.00 47.09           C  
ATOM   1209  O   GLY H 156      15.794  19.866  28.418  1.00 46.11           O  
ATOM   1210  N   TYR H 157      14.138  21.159  27.578  1.00 46.95           N  
ATOM   1211  CA  TYR H 157      13.214  20.839  28.637  1.00 45.70           C  
ATOM   1212  CB  TYR H 157      13.140  21.928  29.736  1.00 47.71           C  
ATOM   1213  CG  TYR H 157      11.762  22.503  29.746  1.00 48.97           C  
ATOM   1214  CD1 TYR H 157      10.779  21.926  30.519  1.00 26.95           C  
ATOM   1215  CD2 TYR H 157      11.440  23.611  28.994  1.00 30.15           C  
ATOM   1216  CE1 TYR H 157       9.501  22.420  30.534  1.00 31.45           C  
ATOM   1217  CE2 TYR H 157      10.159  24.118  29.012  1.00 29.41           C  
ATOM   1218  CZ  TYR H 157       9.185  23.519  29.776  1.00 30.21           C  
ATOM   1219  OH  TYR H 157       7.869  24.028  29.798  1.00 35.21           O  
ATOM   1220  C   TYR H 157      11.832  20.723  28.047  1.00 45.23           C  
ATOM   1221  O   TYR H 157      11.518  21.380  27.055  1.00 44.59           O  
ATOM   1222  N   ILE H 158      10.969  19.866  28.643  1.00 43.43           N  
ATOM   1223  CA  ILE H 158       9.599  19.754  28.218  1.00 41.56           C  
ATOM   1224  CB  ILE H 158       9.317  18.469  27.498  1.00 40.67           C  
ATOM   1225  CG1 ILE H 158       7.932  18.507  26.833  1.00 39.75           C  
ATOM   1226  CG2 ILE H 158       9.506  17.315  28.498  1.00 41.26           C  
ATOM   1227  CD1 ILE H 158       7.703  17.360  25.851  1.00 39.66           C  
ATOM   1228  C   ILE H 158       8.694  19.784  29.419  1.00 43.56           C  
ATOM   1229  O   ILE H 158       9.049  19.296  30.491  1.00 42.31           O  
ATOM   1230  N   ASN H 159       7.493  20.383  29.262  1.00 45.65           N  
ATOM   1231  CA  ASN H 159       6.515  20.447  30.317  1.00 46.88           C  
ATOM   1232  CB  ASN H 159       5.892  21.852  30.435  1.00 47.76           C  
ATOM   1233  CG  ASN H 159       4.942  21.905  31.622  1.00 48.06           C  
ATOM   1234  OD1 ASN H 159       4.440  20.882  32.083  1.00 23.30           O  
ATOM   1235  ND2 ASN H 159       4.686  23.141  32.129  1.00 19.94           N  
ATOM   1236  C   ASN H 159       5.430  19.491  29.923  1.00 47.90           C  
ATOM   1237  O   ASN H 159       4.757  19.690  28.916  1.00 47.16           O  
ATOM   1238  N   PRO H 160       5.250  18.430  30.664  1.00 42.66           N  
ATOM   1239  CA  PRO H 160       4.253  17.455  30.312  1.00 43.91           C  
ATOM   1240  CD  PRO H 160       6.333  17.854  31.443  1.00 42.43           C  
ATOM   1241  CB  PRO H 160       4.497  16.272  31.242  1.00 43.78           C  
ATOM   1242  CG  PRO H 160       6.004  16.356  31.548  1.00 43.68           C  
ATOM   1243  C   PRO H 160       2.854  17.980  30.343  1.00 46.34           C  
ATOM   1244  O   PRO H 160       2.020  17.489  29.584  1.00 47.08           O  
ATOM   1245  N   ARG H 161       2.556  18.935  31.241  1.00 47.26           N  
ATOM   1246  CA  ARG H 161       1.215  19.441  31.320  1.00 48.69           C  
ATOM   1247  CB  ARG H 161       1.043  20.428  32.482  1.00 50.34           C  
ATOM   1248  CG  ARG H 161      -0.372  20.989  32.599  1.00  0.00           C  
ATOM   1249  CD  ARG H 161      -0.489  22.124  33.611  1.00  0.00           C  
ATOM   1250  NE  ARG H 161      -1.920  22.535  33.640  1.00  0.00           N  
ATOM   1251  CZ  ARG H 161      -2.472  22.959  34.809  1.00  0.00           C  
ATOM   1252  NH1 ARG H 161      -1.709  23.044  35.938  1.00  0.00           N1+
ATOM   1253  NH2 ARG H 161      -3.796  23.297  34.853  1.00  0.00           N  
ATOM   1254  C   ARG H 161       0.855  20.191  30.074  1.00 48.74           C  
ATOM   1255  O   ARG H 161      -0.131  19.880  29.405  1.00 47.84           O  
ATOM   1256  N   SER H 162       1.661  21.220  29.747  1.00 47.97           N  
ATOM   1257  CA  SER H 162       1.397  22.086  28.629  1.00 44.89           C  
ATOM   1258  CB  SER H 162       2.061  23.467  28.782  1.00 43.42           C  
ATOM   1259  OG  SER H 162       3.472  23.333  28.857  1.00  0.00           O  
ATOM   1260  C   SER H 162       1.845  21.480  27.337  1.00 44.63           C  
ATOM   1261  O   SER H 162       1.178  21.611  26.312  1.00 43.92           O  
ATOM   1262  N   GLY H 163       2.984  20.770  27.362  1.00 44.15           N  
ATOM   1263  CA  GLY H 163       3.571  20.228  26.172  1.00 44.74           C  
ATOM   1264  C   GLY H 163       4.553  21.243  25.673  1.00 46.22           C  
ATOM   1265  O   GLY H 163       5.090  21.117  24.573  1.00 47.07           O  
ATOM   1266  N   TYR H 164       4.824  22.269  26.506  1.00 53.52           N  
ATOM   1267  CA  TYR H 164       5.682  23.367  26.153  1.00 53.28           C  
ATOM   1268  CB  TYR H 164       5.525  24.544  27.139  1.00 57.04           C  
ATOM   1269  CG  TYR H 164       6.500  25.638  26.852  1.00 18.01           C  
ATOM   1270  CD1 TYR H 164       6.382  26.425  25.730  1.00 18.46           C  
ATOM   1271  CD2 TYR H 164       7.517  25.905  27.742  1.00 16.67           C  
ATOM   1272  CE1 TYR H 164       7.283  27.438  25.490  1.00 18.05           C  
ATOM   1273  CE2 TYR H 164       8.420  26.916  27.508  1.00 16.38           C  
ATOM   1274  CZ  TYR H 164       8.305  27.684  26.374  1.00 17.54           C  
ATOM   1275  OH  TYR H 164       9.227  28.722  26.122  1.00 20.29           O  
ATOM   1276  C   TYR H 164       7.098  22.878  26.201  1.00 53.33           C  
ATOM   1277  O   TYR H 164       7.504  22.227  27.161  1.00 54.63           O  
ATOM   1278  N   THR H 165       7.890  23.165  25.143  1.00 50.89           N  
ATOM   1279  CA  THR H 165       9.254  22.710  25.113  1.00 49.85           C  
ATOM   1280  CB  THR H 165       9.542  21.733  24.008  1.00 49.08           C  
ATOM   1281  OG1 THR H 165       9.284  22.326  22.743  1.00 55.49           O  
ATOM   1282  CG2 THR H 165       8.661  20.490  24.205  1.00 55.83           C  
ATOM   1283  C   THR H 165      10.169  23.879  24.919  1.00 50.12           C  
ATOM   1284  O   THR H 165       9.846  24.825  24.203  1.00 49.28           O  
ATOM   1285  N   GLU H 166      11.339  23.845  25.597  1.00 50.49           N  
ATOM   1286  CA  GLU H 166      12.345  24.861  25.448  1.00 50.09           C  
ATOM   1287  CB  GLU H 166      12.622  25.674  26.726  1.00 51.95           C  
ATOM   1288  CG  GLU H 166      13.747  26.702  26.562  1.00 52.90           C  
ATOM   1289  CD  GLU H 166      13.292  27.771  25.576  1.00 24.25           C  
ATOM   1290  OE1 GLU H 166      12.182  28.331  25.778  1.00  0.00           O  
ATOM   1291  OE2 GLU H 166      14.055  28.047  24.611  1.00  0.00           O1-
ATOM   1292  C   GLU H 166      13.609  24.157  25.070  1.00 49.66           C  
ATOM   1293  O   GLU H 166      14.036  23.225  25.752  1.00 49.64           O  
ATOM   1294  N   CYS H 167      14.261  24.594  23.975  1.00 48.17           N  
ATOM   1295  CA  CYS H 167      15.415  23.870  23.526  1.00 47.91           C  
ATOM   1296  CB  CYS H 167      15.305  23.384  22.072  1.00 48.10           C  
ATOM   1297  SG  CYS H 167      13.984  22.163  21.828  1.00  0.00           S  
ATOM   1298  C   CYS H 167      16.634  24.727  23.575  1.00 48.96           C  
ATOM   1299  O   CYS H 167      16.565  25.952  23.663  1.00 48.75           O  
ATOM   1300  N   ASN H 168      17.800  24.049  23.556  1.00 50.63           N  
ATOM   1301  CA  ASN H 168      19.082  24.682  23.482  1.00 51.25           C  
ATOM   1302  CB  ASN H 168      20.225  23.748  23.931  1.00 48.87           C  
ATOM   1303  CG  ASN H 168      21.530  24.524  24.065  1.00 46.93           C  
ATOM   1304  OD1 ASN H 168      21.709  25.585  23.471  1.00 45.90           O  
ATOM   1305  ND2 ASN H 168      22.476  23.971  24.871  1.00 45.33           N  
ATOM   1306  C   ASN H 168      19.260  24.984  22.026  1.00 53.40           C  
ATOM   1307  O   ASN H 168      18.882  24.189  21.170  1.00 53.01           O  
ATOM   1308  N   GLU H 169      19.866  26.136  21.695  1.00 56.19           N  
ATOM   1309  CA  GLU H 169      19.959  26.543  20.321  1.00 57.89           C  
ATOM   1310  CB  GLU H 169      20.653  27.905  20.142  1.00 60.13           C  
ATOM   1311  CG  GLU H 169      19.837  29.089  20.671  1.00 63.09           C  
ATOM   1312  CD  GLU H 169      18.635  29.285  19.753  1.00 65.39           C  
ATOM   1313  OE1 GLU H 169      18.826  29.821  18.629  1.00 66.97           O  
ATOM   1314  OE2 GLU H 169      17.510  28.896  20.165  1.00 65.24           O1-
ATOM   1315  C   GLU H 169      20.740  25.532  19.536  1.00 57.35           C  
ATOM   1316  O   GLU H 169      20.412  25.243  18.385  1.00 57.85           O  
ATOM   1317  N   ILE H 170      21.798  24.962  20.137  1.00 55.99           N  
ATOM   1318  CA  ILE H 170      22.654  24.051  19.427  1.00 55.29           C  
ATOM   1319  CB  ILE H 170      23.786  23.568  20.286  1.00 56.29           C  
ATOM   1320  CG1 ILE H 170      24.626  24.754  20.790  1.00  0.00           C  
ATOM   1321  CG2 ILE H 170      24.595  22.542  19.475  1.00  0.00           C  
ATOM   1322  CD1 ILE H 170      25.601  24.372  21.903  1.00  0.00           C  
ATOM   1323  C   ILE H 170      21.891  22.827  19.010  1.00 54.76           C  
ATOM   1324  O   ILE H 170      21.983  22.379  17.868  1.00 54.34           O  
ATOM   1325  N   PHE H 171      21.114  22.268  19.949  1.00 54.24           N  
ATOM   1326  CA  PHE H 171      20.355  21.055  19.820  1.00 54.28           C  
ATOM   1327  CB  PHE H 171      19.924  20.476  21.178  1.00 52.99           C  
ATOM   1328  CG  PHE H 171      21.178  19.957  21.804  1.00 52.55           C  
ATOM   1329  CD1 PHE H 171      22.006  20.777  22.536  1.00 52.01           C  
ATOM   1330  CD2 PHE H 171      21.538  18.640  21.645  1.00 51.56           C  
ATOM   1331  CE1 PHE H 171      23.160  20.287  23.103  1.00 51.24           C  
ATOM   1332  CE2 PHE H 171      22.690  18.145  22.209  1.00 51.42           C  
ATOM   1333  CZ  PHE H 171      23.507  18.968  22.940  1.00 51.89           C  
ATOM   1334  C   PHE H 171      19.160  21.228  18.942  1.00 55.39           C  
ATOM   1335  O   PHE H 171      18.545  20.241  18.546  1.00 55.39           O  
ATOM   1336  N   ARG H 172      18.730  22.477  18.690  1.00 56.77           N  
ATOM   1337  CA  ARG H 172      17.541  22.670  17.916  1.00 58.32           C  
ATOM   1338  CB  ARG H 172      17.201  24.150  17.668  1.00 62.92           C  
ATOM   1339  CG  ARG H 172      16.889  24.893  18.969  1.00 57.52           C  
ATOM   1340  CD  ARG H 172      16.524  26.365  18.790  1.00 58.48           C  
ATOM   1341  NE  ARG H 172      15.040  26.471  18.846  1.00 36.60           N  
ATOM   1342  CZ  ARG H 172      14.413  26.608  20.049  1.00 36.60           C  
ATOM   1343  NH1 ARG H 172      15.144  26.628  21.203  1.00 36.60           N1+
ATOM   1344  NH2 ARG H 172      13.055  26.734  20.097  1.00 36.60           N  
ATOM   1345  C   ARG H 172      17.650  21.968  16.598  1.00 58.65           C  
ATOM   1346  O   ARG H 172      18.690  21.948  15.942  1.00 59.86           O  
ATOM   1347  N   ASP H 173      16.513  21.359  16.213  1.00 59.21           N  
ATOM   1348  CA  ASP H 173      16.291  20.610  15.012  1.00 59.91           C  
ATOM   1349  CB  ASP H 173      16.897  21.298  13.779  1.00 53.26           C  
ATOM   1350  CG  ASP H 173      16.110  22.573  13.524  1.00 56.47           C  
ATOM   1351  OD1 ASP H 173      14.990  22.694  14.091  1.00  0.00           O  
ATOM   1352  OD2 ASP H 173      16.614  23.443  12.766  1.00  0.00           O1-
ATOM   1353  C   ASP H 173      16.927  19.264  15.131  1.00 60.12           C  
ATOM   1354  O   ASP H 173      16.578  18.350  14.385  1.00 61.11           O  
ATOM   1355  N   LYS H 174      17.886  19.093  16.060  1.00 57.60           N  
ATOM   1356  CA  LYS H 174      18.422  17.780  16.260  1.00 55.59           C  
ATOM   1357  CB  LYS H 174      19.815  17.765  16.903  1.00 57.72           C  
ATOM   1358  CG  LYS H 174      20.355  16.345  17.082  1.00 58.21           C  
ATOM   1359  CD  LYS H 174      21.869  16.273  17.287  1.00 61.12           C  
ATOM   1360  CE  LYS H 174      22.640  15.899  16.019  1.00 57.66           C  
ATOM   1361  NZ  LYS H 174      22.653  17.038  15.075  1.00 60.71           N1+
ATOM   1362  C   LYS H 174      17.495  16.967  17.110  1.00 54.60           C  
ATOM   1363  O   LYS H 174      17.221  15.806  16.814  1.00 54.83           O  
ATOM   1364  N   ALA H 175      16.954  17.575  18.186  1.00 48.63           N  
ATOM   1365  CA  ALA H 175      16.187  16.818  19.137  1.00 47.77           C  
ATOM   1366  CB  ALA H 175      16.765  16.880  20.561  1.00 53.24           C  
ATOM   1367  C   ALA H 175      14.783  17.323  19.202  1.00 47.89           C  
ATOM   1368  O   ALA H 175      14.522  18.512  19.024  1.00 52.59           O  
ATOM   1369  N   THR H 176      13.836  16.390  19.440  1.00 51.47           N  
ATOM   1370  CA  THR H 176      12.448  16.717  19.581  1.00 50.45           C  
ATOM   1371  CB  THR H 176      11.613  16.224  18.436  1.00 51.80           C  
ATOM   1372  OG1 THR H 176      12.091  16.781  17.220  1.00 53.51           O  
ATOM   1373  CG2 THR H 176      10.150  16.639  18.662  1.00 52.20           C  
ATOM   1374  C   THR H 176      11.964  16.053  20.837  1.00 50.80           C  
ATOM   1375  O   THR H 176      12.184  14.862  21.050  1.00 49.72           O  
ATOM   1376  N   MET H 177      11.258  16.817  21.692  1.00 52.27           N  
ATOM   1377  CA  MET H 177      10.840  16.324  22.974  1.00 51.71           C  
ATOM   1378  CB  MET H 177      11.004  17.408  24.044  1.00 49.90           C  
ATOM   1379  CG  MET H 177      12.386  18.061  23.979  1.00 48.66           C  
ATOM   1380  SD  MET H 177      13.747  17.074  24.655  1.00  0.00           S  
ATOM   1381  CE  MET H 177      13.598  17.875  26.277  1.00  0.00           C  
ATOM   1382  C   MET H 177       9.376  16.021  22.892  1.00 52.46           C  
ATOM   1383  O   MET H 177       8.612  16.788  22.310  1.00 52.69           O  
ATOM   1384  N   THR H 178       8.945  14.880  23.469  1.00 52.83           N  
ATOM   1385  CA  THR H 178       7.552  14.546  23.415  1.00 52.96           C  
ATOM   1386  CB  THR H 178       7.242  13.541  22.344  1.00 53.18           C  
ATOM   1387  OG1 THR H 178       5.855  13.526  22.059  1.00 54.01           O  
ATOM   1388  CG2 THR H 178       7.694  12.154  22.826  1.00 52.50           C  
ATOM   1389  C   THR H 178       7.177  13.955  24.740  1.00 53.10           C  
ATOM   1390  O   THR H 178       8.037  13.525  25.507  1.00 54.22           O  
ATOM   1391  N   ALA H 179       5.871  13.925  25.064  1.00 53.60           N  
ATOM   1392  CA  ALA H 179       5.506  13.389  26.344  1.00 54.93           C  
ATOM   1393  CB  ALA H 179       5.209  14.472  27.394  1.00 52.13           C  
ATOM   1394  C   ALA H 179       4.262  12.578  26.197  1.00 55.94           C  
ATOM   1395  O   ALA H 179       3.484  12.754  25.261  1.00 56.36           O  
ATOM   1396  N   ASP H 180       4.070  11.622  27.120  1.00 56.97           N  
ATOM   1397  CA  ASP H 180       2.882  10.825  27.101  1.00 59.08           C  
ATOM   1398  CB  ASP H 180       3.174   9.341  26.824  1.00 60.63           C  
ATOM   1399  CG  ASP H 180       1.879   8.645  26.439  1.00 62.07           C  
ATOM   1400  OD1 ASP H 180       0.845   9.348  26.295  1.00 63.05           O  
ATOM   1401  OD2 ASP H 180       1.911   7.395  26.282  1.00 62.65           O1-
ATOM   1402  C   ASP H 180       2.293  10.931  28.474  1.00 59.88           C  
ATOM   1403  O   ASP H 180       2.824  10.376  29.433  1.00 59.11           O  
ATOM   1404  N   THR H 181       1.184  11.679  28.608  1.00 61.28           N  
ATOM   1405  CA  THR H 181       0.551  11.854  29.883  1.00 62.23           C  
ATOM   1406  CB  THR H 181      -0.532  12.891  29.862  1.00 61.75           C  
ATOM   1407  OG1 THR H 181      -1.515  12.554  28.895  1.00 92.92           O  
ATOM   1408  CG2 THR H 181       0.091  14.260  29.544  1.00 91.91           C  
ATOM   1409  C   THR H 181      -0.043  10.559  30.352  1.00 63.10           C  
ATOM   1410  O   THR H 181      -0.018  10.264  31.546  1.00 64.31           O  
ATOM   1411  N   SER H 182      -0.608   9.749  29.433  1.00 64.27           N  
ATOM   1412  CA  SER H 182      -1.265   8.546  29.864  1.00 65.13           C  
ATOM   1413  CB  SER H 182      -1.903   7.734  28.716  1.00 64.82           C  
ATOM   1414  OG  SER H 182      -0.910   7.212  27.847  1.00 64.46           O  
ATOM   1415  C   SER H 182      -0.290   7.673  30.587  1.00 65.72           C  
ATOM   1416  O   SER H 182      -0.504   7.346  31.754  1.00 66.29           O  
ATOM   1417  N   SER H 183       0.806   7.271  29.913  1.00 65.57           N  
ATOM   1418  CA  SER H 183       1.815   6.525  30.604  1.00 63.10           C  
ATOM   1419  CB  SER H 183       2.375   5.330  29.807  1.00 62.30           C  
ATOM   1420  OG  SER H 183       2.987   5.759  28.600  1.00 62.92           O  
ATOM   1421  C   SER H 183       2.896   7.522  30.796  1.00 63.27           C  
ATOM   1422  O   SER H 183       3.498   7.968  29.825  1.00 63.10           O  
ATOM   1423  N   SER H 184       3.161   7.895  32.059  1.00 61.69           N  
ATOM   1424  CA  SER H 184       4.087   8.950  32.342  1.00 60.49           C  
ATOM   1425  CB  SER H 184       4.271   9.177  33.849  1.00 60.37           C  
ATOM   1426  OG  SER H 184       3.033   9.545  34.439  1.00 40.31           O  
ATOM   1427  C   SER H 184       5.418   8.594  31.775  1.00 59.78           C  
ATOM   1428  O   SER H 184       6.208   7.895  32.405  1.00 59.67           O  
ATOM   1429  N   THR H 185       5.708   9.116  30.569  1.00 58.54           N  
ATOM   1430  CA  THR H 185       6.945   8.826  29.923  1.00 56.50           C  
ATOM   1431  CB  THR H 185       6.856   7.632  29.019  1.00 56.30           C  
ATOM   1432  OG1 THR H 185       6.427   6.490  29.745  1.00 57.29           O  
ATOM   1433  CG2 THR H 185       8.241   7.368  28.418  1.00 56.01           C  
ATOM   1434  C   THR H 185       7.285  10.006  29.069  1.00 55.04           C  
ATOM   1435  O   THR H 185       6.431  10.540  28.363  1.00 54.62           O  
ATOM   1436  N   ALA H 186       8.561  10.434  29.105  1.00 53.65           N  
ATOM   1437  CA  ALA H 186       8.991  11.525  28.283  1.00 52.31           C  
ATOM   1438  CB  ALA H 186       9.834  12.567  29.037  1.00 51.39           C  
ATOM   1439  C   ALA H 186       9.854  10.910  27.227  1.00 52.47           C  
ATOM   1440  O   ALA H 186      10.531   9.915  27.481  1.00 52.63           O  
ATOM   1441  N   TYR H 187       9.830  11.466  25.997  1.00 53.20           N  
ATOM   1442  CA  TYR H 187      10.602  10.874  24.939  1.00 53.70           C  
ATOM   1443  CB  TYR H 187       9.757  10.287  23.797  1.00 52.87           C  
ATOM   1444  CG  TYR H 187       8.949   9.135  24.285  1.00 53.53           C  
ATOM   1445  CD1 TYR H 187       7.733   9.336  24.900  1.00 54.74           C  
ATOM   1446  CD2 TYR H 187       9.399   7.847  24.112  1.00 53.85           C  
ATOM   1447  CE1 TYR H 187       6.984   8.270  25.342  1.00 55.48           C  
ATOM   1448  CE2 TYR H 187       8.656   6.778  24.552  1.00 54.87           C  
ATOM   1449  CZ  TYR H 187       7.446   6.989  25.166  1.00 55.08           C  
ATOM   1450  OH  TYR H 187       6.682   5.892  25.616  1.00 55.57           O  
ATOM   1451  C   TYR H 187      11.459  11.919  24.297  1.00 54.30           C  
ATOM   1452  O   TYR H 187      11.096  13.093  24.239  1.00 54.84           O  
ATOM   1453  N   MET H 188      12.650  11.508  23.814  1.00 52.93           N  
ATOM   1454  CA  MET H 188      13.495  12.427  23.111  1.00 51.88           C  
ATOM   1455  CB  MET H 188      14.777  12.789  23.875  1.00 51.23           C  
ATOM   1456  CG  MET H 188      15.647  13.815  23.148  1.00 50.24           C  
ATOM   1457  SD  MET H 188      17.100  14.357  24.093  1.00 50.30           S  
ATOM   1458  CE  MET H 188      17.948  12.755  24.014  1.00 50.01           C  
ATOM   1459  C   MET H 188      13.892  11.755  21.841  1.00 51.81           C  
ATOM   1460  O   MET H 188      14.478  10.673  21.853  1.00 50.68           O  
ATOM   1461  N   GLN H 189      13.578  12.382  20.692  1.00 52.74           N  
ATOM   1462  CA  GLN H 189      13.946  11.757  19.460  1.00 54.34           C  
ATOM   1463  CB  GLN H 189      12.810  11.684  18.421  1.00 55.42           C  
ATOM   1464  CG  GLN H 189      13.226  10.980  17.125  1.00 58.72           C  
ATOM   1465  CD  GLN H 189      11.979  10.722  16.292  1.00 61.11           C  
ATOM   1466  OE1 GLN H 189      10.882  10.583  16.830  1.00 62.42           O  
ATOM   1467  NE2 GLN H 189      12.146  10.650  14.945  1.00 62.12           N  
ATOM   1468  C   GLN H 189      15.070  12.544  18.874  1.00 54.87           C  
ATOM   1469  O   GLN H 189      15.013  13.770  18.784  1.00 55.36           O  
ATOM   1470  N   LEU H 190      16.142  11.834  18.481  1.00 54.56           N  
ATOM   1471  CA  LEU H 190      17.282  12.467  17.886  1.00 54.40           C  
ATOM   1472  CB  LEU H 190      18.611  11.922  18.433  1.00 52.48           C  
ATOM   1473  CG  LEU H 190      18.816  12.225  19.929  1.00 51.70           C  
ATOM   1474  CD1 LEU H 190      20.149  11.670  20.440  1.00 51.24           C  
ATOM   1475  CD2 LEU H 190      18.677  13.726  20.218  1.00 50.96           C  
ATOM   1476  C   LEU H 190      17.222  12.167  16.422  1.00 55.22           C  
ATOM   1477  O   LEU H 190      17.053  11.017  16.021  1.00 54.15           O  
ATOM   1478  N   SER H 191      17.370  13.209  15.580  1.00 56.76           N  
ATOM   1479  CA  SER H 191      17.244  13.016  14.165  1.00 58.91           C  
ATOM   1480  CB  SER H 191      16.326  14.050  13.489  1.00 61.80           C  
ATOM   1481  OG  SER H 191      15.014  13.983  14.030  1.00 62.75           O  
ATOM   1482  C   SER H 191      18.589  13.182  13.527  1.00 59.29           C  
ATOM   1483  O   SER H 191      19.470  13.853  14.062  1.00 59.06           O  
ATOM   1484  N   GLY H 192      18.786  12.520  12.368  1.00 60.36           N  
ATOM   1485  CA  GLY H 192      19.986  12.686  11.596  1.00 60.70           C  
ATOM   1486  C   GLY H 192      21.175  12.413  12.459  1.00 60.31           C  
ATOM   1487  O   GLY H 192      22.040  13.274  12.615  1.00 60.30           O  
ATOM   1488  N   LEU H 193      21.253  11.202  13.036  1.00 58.60           N  
ATOM   1489  CA  LEU H 193      22.324  10.872  13.939  1.00 57.50           C  
ATOM   1490  CB  LEU H 193      22.107   9.531  14.664  1.00 56.41           C  
ATOM   1491  CG  LEU H 193      20.940   9.562  15.665  1.00 55.44           C  
ATOM   1492  CD1 LEU H 193      20.766   8.208  16.367  1.00 55.42           C  
ATOM   1493  CD2 LEU H 193      21.106  10.720  16.663  1.00 54.44           C  
ATOM   1494  C   LEU H 193      23.634  10.787  13.223  1.00 57.90           C  
ATOM   1495  O   LEU H 193      23.725  10.310  12.092  1.00 57.85           O  
ATOM   1496  N   THR H 194      24.697  11.265  13.907  1.00 59.08           N  
ATOM   1497  CA  THR H 194      26.039  11.251  13.396  1.00 58.94           C  
ATOM   1498  CB  THR H 194      26.537  12.600  12.958  1.00 57.29           C  
ATOM   1499  OG1 THR H 194      26.575  13.495  14.061  1.00 56.84           O  
ATOM   1500  CG2 THR H 194      25.601  13.142  11.864  1.00 56.34           C  
ATOM   1501  C   THR H 194      26.933  10.785  14.507  1.00 59.70           C  
ATOM   1502  O   THR H 194      26.475  10.475  15.604  1.00 59.79           O  
ATOM   1503  N   SER H 195      28.251  10.727  14.234  1.00 60.20           N  
ATOM   1504  CA  SER H 195      29.230  10.238  15.165  1.00 60.33           C  
ATOM   1505  CB  SER H 195      30.647  10.229  14.569  1.00 62.01           C  
ATOM   1506  OG  SER H 195      31.577   9.741  15.525  1.00 64.12           O  
ATOM   1507  C   SER H 195      29.260  11.112  16.380  1.00 59.75           C  
ATOM   1508  O   SER H 195      29.549  10.641  17.478  1.00 59.30           O  
ATOM   1509  N   GLU H 196      28.952  12.411  16.216  1.00 59.06           N  
ATOM   1510  CA  GLU H 196      28.986  13.361  17.295  1.00 58.48           C  
ATOM   1511  CB  GLU H 196      28.642  14.789  16.839  1.00 60.04           C  
ATOM   1512  CG  GLU H 196      29.731  15.464  16.008  1.00 66.30           C  
ATOM   1513  CD  GLU H 196      30.731  16.071  16.976  1.00 68.67           C  
ATOM   1514  OE1 GLU H 196      30.602  15.806  18.201  1.00 69.14           O  
ATOM   1515  OE2 GLU H 196      31.635  16.809  16.504  1.00 69.44           O1-
ATOM   1516  C   GLU H 196      27.966  13.005  18.334  1.00 56.88           C  
ATOM   1517  O   GLU H 196      28.180  13.218  19.524  1.00 56.79           O  
ATOM   1518  N   ASP H 197      26.817  12.466  17.896  1.00 54.85           N  
ATOM   1519  CA  ASP H 197      25.688  12.166  18.732  1.00 52.53           C  
ATOM   1520  CB  ASP H 197      24.443  11.769  17.921  1.00 52.88           C  
ATOM   1521  CG  ASP H 197      23.956  13.008  17.183  1.00 53.70           C  
ATOM   1522  OD1 ASP H 197      24.055  14.118  17.771  1.00 54.14           O  
ATOM   1523  OD2 ASP H 197      23.491  12.864  16.022  1.00 53.44           O1-
ATOM   1524  C   ASP H 197      25.978  11.061  19.706  1.00 50.31           C  
ATOM   1525  O   ASP H 197      25.241  10.894  20.676  1.00 50.56           O  
ATOM   1526  N   SER H 198      26.995  10.217  19.460  1.00 48.53           N  
ATOM   1527  CA  SER H 198      27.219   9.137  20.382  1.00 47.92           C  
ATOM   1528  CB  SER H 198      28.372   8.216  19.954  1.00 48.71           C  
ATOM   1529  OG  SER H 198      28.081   7.641  18.689  1.00 51.22           O  
ATOM   1530  C   SER H 198      27.564   9.703  21.727  1.00 46.59           C  
ATOM   1531  O   SER H 198      28.516  10.469  21.862  1.00 46.34           O  
ATOM   1532  N   ALA H 199      26.796   9.314  22.769  1.00 46.03           N  
ATOM   1533  CA  ALA H 199      27.045   9.813  24.094  1.00 44.89           C  
ATOM   1534  CB  ALA H 199      26.917  11.340  24.207  1.00 44.27           C  
ATOM   1535  C   ALA H 199      26.021   9.210  25.008  1.00 43.56           C  
ATOM   1536  O   ALA H 199      25.201   8.395  24.590  1.00 43.83           O  
ATOM   1537  N   VAL H 200      26.078   9.575  26.305  1.00 41.71           N  
ATOM   1538  CA  VAL H 200      25.114   9.089  27.247  1.00 41.26           C  
ATOM   1539  CB  VAL H 200      25.725   8.716  28.565  1.00 41.10           C  
ATOM   1540  CG1 VAL H 200      24.602   8.327  29.535  1.00 41.68           C  
ATOM   1541  CG2 VAL H 200      26.737   7.583  28.330  1.00 41.59           C  
ATOM   1542  C   VAL H 200      24.145  10.212  27.474  1.00 41.28           C  
ATOM   1543  O   VAL H 200      24.550  11.350  27.707  1.00 41.72           O  
ATOM   1544  N   TYR H 201      22.830   9.915  27.409  1.00 40.70           N  
ATOM   1545  CA  TYR H 201      21.833  10.941  27.548  1.00 39.92           C  
ATOM   1546  CB  TYR H 201      20.776  10.941  26.429  1.00 39.52           C  
ATOM   1547  CG  TYR H 201      21.437  11.290  25.140  1.00 39.49           C  
ATOM   1548  CD1 TYR H 201      21.977  10.318  24.331  1.00 40.26           C  
ATOM   1549  CD2 TYR H 201      21.517  12.600  24.739  1.00 39.10           C  
ATOM   1550  CE1 TYR H 201      22.580  10.652  23.140  1.00 40.13           C  
ATOM   1551  CE2 TYR H 201      22.119  12.940  23.551  1.00 39.53           C  
ATOM   1552  CZ  TYR H 201      22.653  11.966  22.748  1.00 40.12           C  
ATOM   1553  OH  TYR H 201      23.268  12.323  21.530  1.00 41.44           O  
ATOM   1554  C   TYR H 201      21.079  10.711  28.821  1.00 40.92           C  
ATOM   1555  O   TYR H 201      20.712   9.581  29.144  1.00 40.85           O  
ATOM   1556  N   TYR H 202      20.809  11.804  29.570  1.00 41.31           N  
ATOM   1557  CA  TYR H 202      20.135  11.693  30.835  1.00 42.43           C  
ATOM   1558  CB  TYR H 202      20.901  12.303  32.025  1.00 42.77           C  
ATOM   1559  CG  TYR H 202      22.165  11.562  32.302  1.00 43.08           C  
ATOM   1560  CD1 TYR H 202      23.343  11.927  31.696  1.00 43.49           C  
ATOM   1561  CD2 TYR H 202      22.173  10.504  33.180  1.00 43.61           C  
ATOM   1562  CE1 TYR H 202      24.508  11.248  31.962  1.00 43.57           C  
ATOM   1563  CE2 TYR H 202      23.335   9.819  33.451  1.00 43.88           C  
ATOM   1564  CZ  TYR H 202      24.506  10.193  32.840  1.00 43.99           C  
ATOM   1565  OH  TYR H 202      25.702   9.497  33.115  1.00 50.49           O  
ATOM   1566  C   TYR H 202      18.856  12.479  30.793  1.00 43.32           C  
ATOM   1567  O   TYR H 202      18.709  13.415  30.008  1.00 43.11           O  
ATOM   1568  N   CYS H 203      17.872  12.068  31.623  1.00 43.23           N  
ATOM   1569  CA  CYS H 203      16.647  12.805  31.793  1.00 42.86           C  
ATOM   1570  CB  CYS H 203      15.365  12.017  31.426  1.00 42.39           C  
ATOM   1571  SG  CYS H 203      15.104  10.515  32.420  1.00 44.18           S  
ATOM   1572  C   CYS H 203      16.580  13.153  33.255  1.00 42.18           C  
ATOM   1573  O   CYS H 203      16.965  12.347  34.102  1.00 42.72           O  
ATOM   1574  N   ALA H 204      16.112  14.373  33.605  1.00 40.90           N  
ATOM   1575  CA  ALA H 204      16.076  14.746  34.999  1.00 41.78           C  
ATOM   1576  CB  ALA H 204      17.292  15.577  35.447  1.00 40.77           C  
ATOM   1577  C   ALA H 204      14.865  15.591  35.267  1.00 42.82           C  
ATOM   1578  O   ALA H 204      14.325  16.235  34.369  1.00 43.68           O  
ATOM   1579  N   SER H 205      14.394  15.592  36.531  1.00 43.13           N  
ATOM   1580  CA  SER H 205      13.247  16.377  36.899  1.00 43.54           C  
ATOM   1581  CB  SER H 205      12.390  15.755  38.013  1.00 42.89           C  
ATOM   1582  OG  SER H 205      13.066  15.853  39.258  1.00 19.39           O  
ATOM   1583  C   SER H 205      13.700  17.699  37.427  1.00 44.78           C  
ATOM   1584  O   SER H 205      14.812  17.846  37.932  1.00 44.73           O  
ATOM   1585  N   PHE H 206      12.793  18.689  37.335  1.00 45.73           N  
ATOM   1586  CA  PHE H 206      12.999  20.042  37.757  1.00 46.61           C  
ATOM   1587  CB  PHE H 206      12.654  21.010  36.611  1.00 48.70           C  
ATOM   1588  CG  PHE H 206      12.455  22.396  37.118  1.00 39.97           C  
ATOM   1589  CD1 PHE H 206      13.502  23.281  37.204  1.00 21.23           C  
ATOM   1590  CD2 PHE H 206      11.200  22.811  37.502  1.00 19.40           C  
ATOM   1591  CE1 PHE H 206      13.304  24.560  37.669  1.00  0.00           C  
ATOM   1592  CE2 PHE H 206      10.993  24.088  37.968  1.00  0.00           C  
ATOM   1593  CZ  PHE H 206      12.047  24.965  38.051  1.00 31.92           C  
ATOM   1594  C   PHE H 206      12.038  20.308  38.859  1.00 47.42           C  
ATOM   1595  O   PHE H 206      10.862  19.962  38.758  1.00 48.31           O  
ATOM   1596  N   LEU H 207      12.727  20.778  39.925  1.00 43.88           N  
ATOM   1597  CA  LEU H 207      12.339  21.268  41.207  1.00 47.59           C  
ATOM   1598  CB  LEU H 207      13.347  20.929  42.320  1.00 53.77           C  
ATOM   1599  CG  LEU H 207      12.965  21.481  43.706  1.00 48.37           C  
ATOM   1600  CD1 LEU H 207      11.663  20.854  44.229  1.00 49.50           C  
ATOM   1601  CD2 LEU H 207      14.135  21.349  44.694  1.00 50.24           C  
ATOM   1602  C   LEU H 207      12.309  22.753  41.077  1.00 49.02           C  
ATOM   1603  O   LEU H 207      12.811  23.318  40.106  1.00 51.83           O  
ATOM   1604  N   GLY H 208      11.740  23.437  42.074  1.00 51.80           N  
ATOM   1605  CA  GLY H 208      11.549  24.850  41.949  1.00 51.54           C  
ATOM   1606  C   GLY H 208      12.852  25.578  41.862  1.00 52.91           C  
ATOM   1607  O   GLY H 208      13.887  25.134  42.356  1.00 55.78           O  
ATOM   1608  N   ARG H 209      12.784  26.752  41.203  1.00 41.17           N  
ATOM   1609  CA  ARG H 209      13.854  27.694  41.038  1.00 39.42           C  
ATOM   1610  CB  ARG H 209      14.302  28.344  42.359  1.00 40.90           C  
ATOM   1611  CG  ARG H 209      13.242  29.275  42.949  1.00 17.54           C  
ATOM   1612  CD  ARG H 209      13.659  29.916  44.271  1.00  0.00           C  
ATOM   1613  NE  ARG H 209      13.757  28.817  45.268  1.00  0.00           N  
ATOM   1614  CZ  ARG H 209      13.727  29.107  46.608  1.00 21.42           C  
ATOM   1615  NH1 ARG H 209      13.654  30.402  47.016  1.00  0.00           N1+
ATOM   1616  NH2 ARG H 209      13.761  28.097  47.524  1.00  0.00           N  
ATOM   1617  C   ARG H 209      15.041  27.076  40.377  1.00 41.55           C  
ATOM   1618  O   ARG H 209      16.178  27.404  40.709  1.00 43.49           O  
ATOM   1619  N   GLY H 210      14.799  26.184  39.400  1.00 40.18           N  
ATOM   1620  CA  GLY H 210      15.865  25.592  38.644  1.00 39.26           C  
ATOM   1621  C   GLY H 210      16.354  24.394  39.372  1.00 38.82           C  
ATOM   1622  O   GLY H 210      15.761  23.956  40.357  1.00 39.86           O  
ATOM   1623  N   ALA H 211      17.450  23.814  38.855  1.00 33.85           N  
ATOM   1624  CA  ALA H 211      18.087  22.697  39.478  1.00 30.97           C  
ATOM   1625  CB  ALA H 211      18.161  22.791  41.012  1.00 26.70           C  
ATOM   1626  C   ALA H 211      17.352  21.457  39.125  1.00 28.00           C  
ATOM   1627  O   ALA H 211      16.145  21.467  38.882  1.00 27.68           O  
ATOM   1628  N   MET H 212      18.101  20.343  39.077  1.00 27.23           N  
ATOM   1629  CA  MET H 212      17.505  19.079  38.799  1.00 29.34           C  
ATOM   1630  CB  MET H 212      18.127  18.364  37.596  1.00 30.74           C  
ATOM   1631  CG  MET H 212      17.858  19.077  36.273  1.00 33.14           C  
ATOM   1632  SD  MET H 212      18.860  18.468  34.891  1.00 36.85           S  
ATOM   1633  CE  MET H 212      20.392  19.201  35.536  1.00 39.69           C  
ATOM   1634  C   MET H 212      17.780  18.236  39.986  1.00 29.94           C  
ATOM   1635  O   MET H 212      18.926  17.890  40.268  1.00 29.18           O  
ATOM   1636  N   ASP H 213      16.721  17.953  40.755  1.00 30.69           N  
ATOM   1637  CA  ASP H 213      16.871  17.142  41.915  1.00 31.97           C  
ATOM   1638  CB  ASP H 213      15.783  17.383  42.985  1.00 35.31           C  
ATOM   1639  CG  ASP H 213      14.397  17.183  42.400  1.00 39.08           C  
ATOM   1640  OD1 ASP H 213      14.275  17.112  41.150  1.00 38.30           O  
ATOM   1641  OD2 ASP H 213      13.428  17.110  43.202  1.00 39.36           O1-
ATOM   1642  C   ASP H 213      17.001  15.693  41.570  1.00 32.01           C  
ATOM   1643  O   ASP H 213      17.787  14.995  42.207  1.00 32.36           O  
ATOM   1644  N   TYR H 214      16.275  15.176  40.550  1.00 42.70           N  
ATOM   1645  CA  TYR H 214      16.416  13.742  40.444  1.00 42.36           C  
ATOM   1646  CB  TYR H 214      15.119  12.967  40.750  1.00 42.75           C  
ATOM   1647  CG  TYR H 214      14.760  13.161  42.185  1.00 50.35           C  
ATOM   1648  CD1 TYR H 214      14.042  14.263  42.583  1.00 51.11           C  
ATOM   1649  CD2 TYR H 214      15.130  12.231  43.128  1.00 51.22           C  
ATOM   1650  CE1 TYR H 214      13.706  14.441  43.905  1.00 51.78           C  
ATOM   1651  CE2 TYR H 214      14.798  12.404  44.452  1.00 52.23           C  
ATOM   1652  CZ  TYR H 214      14.083  13.511  44.843  1.00 52.04           C  
ATOM   1653  OH  TYR H 214      13.740  13.692  46.200  1.00 51.63           O  
ATOM   1654  C   TYR H 214      16.791  13.380  39.042  1.00 41.67           C  
ATOM   1655  O   TYR H 214      16.194  13.871  38.088  1.00 40.56           O  
ATOM   1656  N   TRP H 215      17.767  12.461  38.890  1.00 40.10           N  
ATOM   1657  CA  TRP H 215      18.250  12.107  37.583  1.00 39.81           C  
ATOM   1658  CB  TRP H 215      19.768  12.311  37.440  1.00 38.59           C  
ATOM   1659  CG  TRP H 215      20.222  13.751  37.508  1.00 37.48           C  
ATOM   1660  CD2 TRP H 215      20.890  14.444  36.442  1.00 37.51           C  
ATOM   1661  CD1 TRP H 215      20.150  14.625  38.552  1.00 37.98           C  
ATOM   1662  NE1 TRP H 215      20.725  15.823  38.204  1.00 37.84           N  
ATOM   1663  CE2 TRP H 215      21.187  15.725  36.909  1.00 37.70           C  
ATOM   1664  CE3 TRP H 215      21.238  14.046  35.183  1.00 37.36           C  
ATOM   1665  CZ2 TRP H 215      21.841  16.630  36.121  1.00 37.73           C  
ATOM   1666  CZ3 TRP H 215      21.886  14.964  34.386  1.00 36.95           C  
ATOM   1667  CH2 TRP H 215      22.183  16.232  34.846  1.00 36.93           C  
ATOM   1668  C   TRP H 215      18.001  10.652  37.329  1.00 40.67           C  
ATOM   1669  O   TRP H 215      17.796   9.866  38.253  1.00 41.12           O  
ATOM   1670  N   GLY H 216      17.986  10.270  36.034  1.00 42.53           N  
ATOM   1671  CA  GLY H 216      17.812   8.899  35.645  1.00 44.17           C  
ATOM   1672  C   GLY H 216      19.171   8.264  35.590  1.00 45.33           C  
ATOM   1673  O   GLY H 216      20.181   8.893  35.894  1.00 45.46           O  
ATOM   1674  N   GLN H 217      19.210   6.968  35.229  1.00 45.43           N  
ATOM   1675  CA  GLN H 217      20.416   6.198  35.104  1.00 45.48           C  
ATOM   1676  CB  GLN H 217      20.102   4.695  35.036  1.00 49.07           C  
ATOM   1677  CG  GLN H 217      19.217   4.318  33.852  1.00 53.94           C  
ATOM   1678  CD  GLN H 217      18.601   2.959  34.140  1.00 56.48           C  
ATOM   1679  OE1 GLN H 217      19.237   2.079  34.714  1.00 57.44           O  
ATOM   1680  NE2 GLN H 217      17.311   2.791  33.747  1.00 57.31           N  
ATOM   1681  C   GLN H 217      21.203   6.633  33.902  1.00 43.83           C  
ATOM   1682  O   GLN H 217      22.432   6.666  33.932  1.00 44.53           O  
ATOM   1683  N   GLY H 218      20.511   6.983  32.800  1.00 42.28           N  
ATOM   1684  CA  GLY H 218      21.184   7.430  31.610  1.00 41.33           C  
ATOM   1685  C   GLY H 218      21.078   6.378  30.547  1.00 41.33           C  
ATOM   1686  O   GLY H 218      21.011   5.183  30.829  1.00 41.87           O  
ATOM   1687  N   THR H 219      21.054   6.821  29.275  1.00 41.28           N  
ATOM   1688  CA  THR H 219      20.962   5.919  28.164  1.00 41.63           C  
ATOM   1689  CB  THR H 219      19.776   6.206  27.289  1.00 41.73           C  
ATOM   1690  OG1 THR H 219      18.579   6.089  28.042  1.00 42.02           O  
ATOM   1691  CG2 THR H 219      19.763   5.230  26.101  1.00 41.53           C  
ATOM   1692  C   THR H 219      22.190   6.125  27.338  1.00 43.48           C  
ATOM   1693  O   THR H 219      22.582   7.254  27.056  1.00 44.09           O  
ATOM   1694  N   SER H 220      22.841   5.028  26.917  1.00 44.07           N  
ATOM   1695  CA  SER H 220      24.033   5.200  26.143  1.00 44.91           C  
ATOM   1696  CB  SER H 220      25.167   4.249  26.561  1.00 44.87           C  
ATOM   1697  OG  SER H 220      24.701   2.908  26.550  1.00 31.72           O  
ATOM   1698  C   SER H 220      23.695   4.954  24.710  1.00 45.80           C  
ATOM   1699  O   SER H 220      23.171   3.902  24.346  1.00 47.08           O  
ATOM   1700  N   VAL H 221      23.991   5.947  23.852  1.00 47.14           N  
ATOM   1701  CA  VAL H 221      23.684   5.825  22.458  1.00 47.84           C  
ATOM   1702  CB  VAL H 221      22.995   7.043  21.901  1.00 46.61           C  
ATOM   1703  CG1 VAL H 221      22.764   6.835  20.393  1.00 28.48           C  
ATOM   1704  CG2 VAL H 221      21.711   7.310  22.709  1.00 29.43           C  
ATOM   1705  C   VAL H 221      24.977   5.676  21.718  1.00 49.40           C  
ATOM   1706  O   VAL H 221      25.917   6.439  21.932  1.00 49.70           O  
ATOM   1707  N   THR H 222      25.062   4.664  20.831  1.00 49.49           N  
ATOM   1708  CA  THR H 222      26.260   4.477  20.068  1.00 49.33           C  
ATOM   1709  CB  THR H 222      26.917   3.150  20.315  1.00 50.63           C  
ATOM   1710  OG1 THR H 222      27.234   3.014  21.692  1.00 51.69           O  
ATOM   1711  CG2 THR H 222      28.202   3.071  19.472  1.00 51.20           C  
ATOM   1712  C   THR H 222      25.878   4.520  18.625  1.00 49.91           C  
ATOM   1713  O   THR H 222      25.080   3.707  18.160  1.00 50.00           O  
ATOM   1714  N   VAL H 223      26.447   5.481  17.870  1.00 51.38           N  
ATOM   1715  CA  VAL H 223      26.119   5.577  16.479  1.00 52.95           C  
ATOM   1716  CB  VAL H 223      25.967   7.000  16.021  1.00 51.73           C  
ATOM   1717  CG1 VAL H 223      25.707   7.010  14.509  1.00 51.42           C  
ATOM   1718  CG2 VAL H 223      24.850   7.666  16.842  1.00 51.04           C  
ATOM   1719  C   VAL H 223      27.249   4.961  15.718  1.00 54.37           C  
ATOM   1720  O   VAL H 223      28.345   5.517  15.650  1.00 54.54           O  
ATOM   1721  N   SER H 224      27.002   3.775  15.123  1.00 55.08           N  
ATOM   1722  CA  SER H 224      28.028   3.106  14.381  1.00 55.75           C  
ATOM   1723  CB  SER H 224      28.802   2.067  15.210  1.00 55.89           C  
ATOM   1724  OG  SER H 224      29.540   2.706  16.242  1.00 57.05           O  
ATOM   1725  C   SER H 224      27.372   2.359  13.267  1.00 56.24           C  
ATOM   1726  O   SER H 224      26.228   1.919  13.382  1.00 56.28           O  
ATOM   1727  N   SER H 225      28.096   2.199  12.143  1.00 56.93           N  
ATOM   1728  CA  SER H 225      27.561   1.474  11.029  1.00 57.69           C  
ATOM   1729  CB  SER H 225      27.566   2.287   9.723  1.00 58.46           C  
ATOM   1730  OG  SER H 225      28.901   2.576   9.336  1.00 59.24           O  
ATOM   1731  C   SER H 225      28.466   0.269  10.814  1.00 57.22           C  
ATOM   1732  O   SER H 225      29.537   0.214  11.475  1.00 57.10           O  
ATOM   1733  OXT SER H 225      28.105  -0.608   9.985  1.00  0.00           O1-
TER    1734      SER H 225 
CONECT  164  676
CONECT  676  164
CONECT  981 1571
CONECT 1571  981
END
