# Supplementary material for: Fully automated antibody structure prediction using BIOVIA tools: Validation study
Source: PLoS One. 2017 May 18;12(5):e0177923. doi: 10.1371/journal.pone.0177923 (PMC5436848; doi:10.1371/journal.pone.0177923)
Supplement: S2 Dataset — Predicted structures using the Top5 framework method, Chothia CDR definition with canonical filtering and generating 50 models. These were used in the comparison against predictions using no filtering. (ZIP) [file pone.0177923.s004.zip › 4O4Y_LH_FV_FinalModel.pdb]

REMARK   Accelrys Discovery Studio PDB file
REMARK   Created:  2015-04-10T07:10:53Z
SSBOND   1 CYS L   22    CYS L   89                                     
SSBOND   2 CYS H  133    CYS H  205                                     
HETATM    1  N   UNK L   1      25.383  32.016  29.303  1.00 57.31           N  
HETATM    2  CA  UNK L   1      26.390  32.050  30.392  1.00 56.54           C  
HETATM    3  C   UNK L   1      27.293  30.865  30.318  1.00 55.17           C  
HETATM    4  O   UNK L   1      26.881  29.798  29.861  1.00 53.73           O  
ATOM      5  N   VAL L   2      28.554  31.040  30.773  1.00 54.05           N  
ATOM      6  CA  VAL L   2      29.521  29.975  30.767  1.00 52.46           C  
ATOM      7  CB  VAL L   2      30.711  30.236  29.890  1.00 51.38           C  
ATOM      8  CG1 VAL L   2      30.239  30.314  28.431  1.00 61.91           C  
ATOM      9  CG2 VAL L   2      31.413  31.512  30.383  1.00 65.91           C  
ATOM     10  C   VAL L   2      30.056  29.808  32.158  1.00 51.78           C  
ATOM     11  O   VAL L   2      30.089  30.756  32.942  1.00 52.11           O  
ATOM     12  N   LEU L   3      30.487  28.573  32.494  1.00 54.00           N  
ATOM     13  CA  LEU L   3      30.991  28.279  33.808  1.00 50.21           C  
ATOM     14  CB  LEU L   3      30.238  27.132  34.506  1.00 47.22           C  
ATOM     15  CG  LEU L   3      28.750  27.412  34.793  1.00 47.72           C  
ATOM     16  CD1 LEU L   3      28.579  28.520  35.845  1.00  0.00           C  
ATOM     17  CD2 LEU L   3      27.969  27.676  33.495  1.00  0.00           C  
ATOM     18  C   LEU L   3      32.401  27.794  33.676  1.00 49.91           C  
ATOM     19  O   LEU L   3      32.697  26.947  32.834  1.00 50.21           O  
ATOM     20  N   THR L   4      33.317  28.323  34.514  1.00 48.89           N  
ATOM     21  CA  THR L   4      34.670  27.853  34.484  1.00 49.54           C  
ATOM     22  CB  THR L   4      35.686  28.945  34.349  1.00 46.00           C  
ATOM     23  OG1 THR L   4      35.569  29.855  35.431  1.00 49.60           O  
ATOM     24  CG2 THR L   4      35.457  29.669  33.017  1.00 45.51           C  
ATOM     25  C   THR L   4      34.921  27.162  35.784  1.00 47.69           C  
ATOM     26  O   THR L   4      34.931  27.790  36.844  1.00 48.51           O  
ATOM     27  N   GLN L   5      35.144  25.835  35.725  1.00 47.87           N  
ATOM     28  CA  GLN L   5      35.355  25.090  36.930  1.00 46.39           C  
ATOM     29  CB  GLN L   5      34.525  23.797  36.996  1.00 51.98           C  
ATOM     30  CG  GLN L   5      34.633  23.069  38.337  1.00 52.49           C  
ATOM     31  CD  GLN L   5      33.593  21.962  38.343  1.00 51.16           C  
ATOM     32  OE1 GLN L   5      33.031  21.611  37.306  1.00 49.88           O  
ATOM     33  NE2 GLN L   5      33.321  21.398  39.549  1.00 51.50           N  
ATOM     34  C   GLN L   5      36.807  24.732  37.012  1.00 46.81           C  
ATOM     35  O   GLN L   5      37.426  24.353  36.019  1.00 47.44           O  
ATOM     36  N   THR L   6      37.390  24.881  38.220  1.00 48.75           N  
ATOM     37  CA  THR L   6      38.777  24.576  38.441  1.00 49.86           C  
ATOM     38  CB  THR L   6      39.638  25.804  38.516  1.00 48.27           C  
ATOM     39  OG1 THR L   6      39.204  26.634  39.582  1.00 50.63           O  
ATOM     40  CG2 THR L   6      39.543  26.568  37.188  1.00 49.54           C  
ATOM     41  C   THR L   6      38.881  23.906  39.776  1.00 49.36           C  
ATOM     42  O   THR L   6      38.076  24.186  40.662  1.00 50.47           O  
ATOM     43  N   PRO L   7      39.836  23.031  39.988  1.00 50.61           N  
ATOM     44  CA  PRO L   7      40.791  22.605  38.995  1.00 50.54           C  
ATOM     45  CD  PRO L   7      40.350  22.862  41.337  1.00 46.91           C  
ATOM     46  CB  PRO L   7      42.055  22.213  39.763  1.00 49.45           C  
ATOM     47  CG  PRO L   7      41.556  21.925  41.187  1.00 45.83           C  
ATOM     48  C   PRO L   7      40.210  21.457  38.236  1.00 49.62           C  
ATOM     49  O   PRO L   7      39.126  21.000  38.592  1.00 49.70           O  
ATOM     50  N   SER L   8      40.905  20.982  37.185  1.00 49.37           N  
ATOM     51  CA  SER L   8      40.435  19.866  36.415  1.00 48.44           C  
ATOM     52  CB  SER L   8      41.344  19.553  35.216  1.00 63.69           C  
ATOM     53  OG  SER L   8      41.352  20.647  34.309  1.00142.98           O  
ATOM     54  C   SER L   8      40.408  18.648  37.292  1.00 47.31           C  
ATOM     55  O   SER L   8      39.463  17.864  37.243  1.00 47.16           O  
ATOM     56  N   SER L   9      41.454  18.447  38.120  1.00 46.86           N  
ATOM     57  CA  SER L   9      41.480  17.284  38.965  1.00 46.09           C  
ATOM     58  CB  SER L   9      42.299  16.113  38.393  1.00 60.49           C  
ATOM     59  OG  SER L   9      41.690  15.613  37.215  1.00 62.95           O  
ATOM     60  C   SER L   9      42.139  17.654  40.251  1.00 46.32           C  
ATOM     61  O   SER L   9      42.893  18.624  40.324  1.00 48.26           O  
ATOM     62  N   VAL L  10      41.846  16.883  41.316  1.00 46.60           N  
ATOM     63  CA  VAL L  10      42.473  17.143  42.578  1.00 48.09           C  
ATOM     64  CB  VAL L  10      41.764  18.219  43.354  1.00 46.31           C  
ATOM     65  CG1 VAL L  10      40.303  17.796  43.575  1.00 44.07           C  
ATOM     66  CG2 VAL L  10      42.539  18.497  44.650  1.00 48.53           C  
ATOM     67  C   VAL L  10      42.486  15.874  43.388  1.00 46.83           C  
ATOM     68  O   VAL L  10      41.574  15.055  43.288  1.00 44.77           O  
ATOM     69  N   SER L  11      43.541  15.672  44.213  1.00 49.21           N  
ATOM     70  CA  SER L  11      43.602  14.498  45.048  1.00 48.52           C  
ATOM     71  CB  SER L  11      44.729  13.519  44.675  1.00 40.84           C  
ATOM     72  OG  SER L  11      44.464  12.910  43.421  1.00 42.76           O  
ATOM     73  C   SER L  11      43.868  14.925  46.462  1.00 50.81           C  
ATOM     74  O   SER L  11      44.711  15.787  46.707  1.00 51.73           O  
ATOM     75  N   ALA L  12      43.144  14.314  47.430  1.00 45.62           N  
ATOM     76  CA  ALA L  12      43.304  14.611  48.827  1.00 47.41           C  
ATOM     77  CB  ALA L  12      42.221  15.554  49.377  1.00 67.70           C  
ATOM     78  C   ALA L  12      43.170  13.317  49.572  1.00 47.50           C  
ATOM     79  O   ALA L  12      42.554  12.369  49.089  1.00 45.23           O  
ATOM     80  N   ALA L  13      43.777  13.244  50.775  1.00 50.57           N  
ATOM     81  CA  ALA L  13      43.733  12.064  51.595  1.00 51.01           C  
ATOM     82  CB  ALA L  13      44.881  11.978  52.613  1.00 47.84           C  
ATOM     83  C   ALA L  13      42.455  12.060  52.369  1.00 50.36           C  
ATOM     84  O   ALA L  13      41.779  13.080  52.479  1.00 50.41           O  
ATOM     85  N   VAL L  14      42.091  10.888  52.929  1.00 48.06           N  
ATOM     86  CA  VAL L  14      40.878  10.783  53.683  1.00 50.65           C  
ATOM     87  CB  VAL L  14      40.616   9.396  54.197  1.00 55.37           C  
ATOM     88  CG1 VAL L  14      39.320   9.415  55.025  1.00 55.33           C  
ATOM     89  CG2 VAL L  14      40.589   8.424  53.006  1.00 55.70           C  
ATOM     90  C   VAL L  14      41.006  11.691  54.860  1.00 52.40           C  
ATOM     91  O   VAL L  14      42.063  11.769  55.486  1.00 56.33           O  
ATOM     92  N   GLY L  15      39.919  12.423  55.171  1.00 51.60           N  
ATOM     93  CA  GLY L  15      39.924  13.327  56.281  1.00 53.96           C  
ATOM     94  C   GLY L  15      40.397  14.657  55.791  1.00 52.41           C  
ATOM     95  O   GLY L  15      40.291  15.657  56.498  1.00 54.57           O  
ATOM     96  N   GLY L  16      40.907  14.710  54.545  1.00 52.77           N  
ATOM     97  CA  GLY L  16      41.432  15.940  54.020  1.00 50.78           C  
ATOM     98  C   GLY L  16      40.291  16.771  53.523  1.00 50.95           C  
ATOM     99  O   GLY L  16      39.136  16.354  53.577  1.00 51.04           O  
ATOM    100  N   THR L  17      40.595  17.986  53.022  1.00 50.58           N  
ATOM    101  CA  THR L  17      39.550  18.851  52.551  1.00 51.30           C  
ATOM    102  CB  THR L  17      39.460  20.139  53.316  1.00 59.78           C  
ATOM    103  OG1 THR L  17      39.242  19.874  54.694  1.00 62.25           O  
ATOM    104  CG2 THR L  17      38.293  20.971  52.752  1.00 60.91           C  
ATOM    105  C   THR L  17      39.816  19.198  51.116  1.00 51.13           C  
ATOM    106  O   THR L  17      40.962  19.379  50.705  1.00 51.79           O  
ATOM    107  N   VAL L  18      38.740  19.288  50.305  1.00 51.22           N  
ATOM    108  CA  VAL L  18      38.904  19.609  48.914  1.00 49.63           C  
ATOM    109  CB  VAL L  18      38.438  18.515  47.996  1.00 53.61           C  
ATOM    110  CG1 VAL L  18      38.479  19.035  46.552  1.00 52.52           C  
ATOM    111  CG2 VAL L  18      39.320  17.276  48.216  1.00 51.08           C  
ATOM    112  C   VAL L  18      38.086  20.823  48.611  1.00 49.14           C  
ATOM    113  O   VAL L  18      37.008  21.013  49.170  1.00 50.44           O  
ATOM    114  N   THR L  19      38.599  21.700  47.722  1.00 49.40           N  
ATOM    115  CA  THR L  19      37.840  22.868  47.389  1.00 49.67           C  
ATOM    116  CB  THR L  19      38.432  24.137  47.938  1.00 55.52           C  
ATOM    117  OG1 THR L  19      37.441  25.149  47.977  1.00 58.91           O  
ATOM    118  CG2 THR L  19      39.599  24.591  47.051  1.00 57.27           C  
ATOM    119  C   THR L  19      37.742  22.959  45.892  1.00 48.09           C  
ATOM    120  O   THR L  19      38.728  22.799  45.173  1.00 47.50           O  
ATOM    121  N   ILE L  20      36.520  23.201  45.378  1.00 47.61           N  
ATOM    122  CA  ILE L  20      36.314  23.290  43.959  1.00 46.13           C  
ATOM    123  CB  ILE L  20      35.374  22.238  43.451  1.00 45.83           C  
ATOM    124  CG1 ILE L  20      35.948  20.846  43.765  1.00 44.89           C  
ATOM    125  CG2 ILE L  20      35.140  22.479  41.952  1.00 46.64           C  
ATOM    126  CD1 ILE L  20      34.926  19.721  43.636  1.00 44.56           C  
ATOM    127  C   ILE L  20      35.713  24.635  43.681  1.00 48.58           C  
ATOM    128  O   ILE L  20      34.828  25.086  44.408  1.00 48.58           O  
ATOM    129  N   ASN L  21      36.188  25.311  42.611  1.00 46.64           N  
ATOM    130  CA  ASN L  21      35.754  26.654  42.323  1.00 46.84           C  
ATOM    131  CB  ASN L  21      36.935  27.632  42.202  1.00 54.75           C  
ATOM    132  CG  ASN L  21      37.784  27.519  43.462  1.00 56.06           C  
ATOM    133  OD1 ASN L  21      37.295  27.660  44.582  1.00 18.32           O  
ATOM    134  ND2 ASN L  21      39.101  27.242  43.269  1.00 17.94           N  
ATOM    135  C   ASN L  21      35.056  26.689  40.992  1.00 47.27           C  
ATOM    136  O   ASN L  21      35.439  25.996  40.052  1.00 48.22           O  
ATOM    137  N   CYS L  22      33.996  27.516  40.886  1.00 45.17           N  
ATOM    138  CA  CYS L  22      33.268  27.661  39.654  1.00 45.21           C  
ATOM    139  CB  CYS L  22      31.878  26.976  39.756  1.00 53.59           C  
ATOM    140  SG  CYS L  22      30.947  26.859  38.199  1.00 58.14           S  
ATOM    141  C   CYS L  22      33.116  29.139  39.410  1.00 45.21           C  
ATOM    142  O   CYS L  22      32.736  29.884  40.314  1.00 46.93           O  
ATOM    143  N   GLN L  23      33.440  29.619  38.185  1.00 46.54           N  
ATOM    144  CA  GLN L  23      33.304  31.030  37.936  1.00 48.85           C  
ATOM    145  CB  GLN L  23      34.612  31.758  37.602  1.00 64.33           C  
ATOM    146  CG  GLN L  23      34.379  33.255  37.382  1.00 67.91           C  
ATOM    147  CD  GLN L  23      35.692  33.914  36.996  1.00 78.23           C  
ATOM    148  OE1 GLN L  23      35.841  34.405  35.878  1.00 85.34           O  
ATOM    149  NE2 GLN L  23      36.676  33.918  37.935  1.00 79.56           N  
ATOM    150  C   GLN L  23      32.385  31.245  36.775  1.00 47.63           C  
ATOM    151  O   GLN L  23      32.520  30.629  35.718  1.00 48.11           O  
ATOM    152  N   ALA L  24      31.404  32.144  36.966  1.00 46.86           N  
ATOM    153  CA  ALA L  24      30.438  32.441  35.950  1.00 47.39           C  
ATOM    154  CB  ALA L  24      29.052  32.790  36.513  1.00 41.96           C  
ATOM    155  C   ALA L  24      30.891  33.602  35.121  1.00 49.65           C  
ATOM    156  O   ALA L  24      31.727  34.404  35.535  1.00 52.99           O  
ATOM    157  N   SER L  25      30.395  33.667  33.859  1.00 59.21           N  
ATOM    158  CA  SER L  25      30.644  34.744  32.932  1.00 60.17           C  
ATOM    159  CB  SER L  25      30.253  34.387  31.485  1.00 61.03           C  
ATOM    160  OG  SER L  25      28.853  34.159  31.391  1.00 61.77           O  
ATOM    161  C   SER L  25      29.830  35.939  33.358  1.00 60.65           C  
ATOM    162  O   SER L  25      30.260  37.083  33.207  1.00 61.90           O  
ATOM    163  N   GLN L  26      28.609  35.688  33.884  1.00 61.36           N  
ATOM    164  CA  GLN L  26      27.729  36.718  34.375  1.00 70.65           C  
ATOM    165  CB  GLN L  26      26.439  36.897  33.562  1.00 71.95           C  
ATOM    166  CG  GLN L  26      26.648  37.377  32.126  1.00 78.18           C  
ATOM    167  CD  GLN L  26      25.261  37.505  31.512  1.00 86.30           C  
ATOM    168  OE1 GLN L  26      24.469  38.357  31.911  1.00 86.50           O  
ATOM    169  NE2 GLN L  26      24.948  36.622  30.525  1.00 97.21           N  
ATOM    170  C   GLN L  26      27.285  36.285  35.741  1.00 69.28           C  
ATOM    171  O   GLN L  26      27.389  35.111  36.085  1.00 69.01           O  
ATOM    172  N   SER L  27      26.779  37.225  36.569  1.00 61.23           N  
ATOM    173  CA  SER L  27      26.365  36.865  37.896  1.00 61.17           C  
ATOM    174  CB  SER L  27      26.167  38.077  38.825  1.00 60.36           C  
ATOM    175  OG  SER L  27      25.760  37.653  40.119  1.00 67.07           O  
ATOM    176  C   SER L  27      25.073  36.116  37.805  1.00 61.42           C  
ATOM    177  O   SER L  27      24.288  36.317  36.878  1.00 61.14           O  
ATOM    178  N   VAL L  28      24.839  35.193  38.763  1.00 61.10           N  
ATOM    179  CA  VAL L  28      23.616  34.431  38.775  1.00 63.71           C  
ATOM    180  CB  VAL L  28      23.905  32.949  38.839  1.00 63.33           C  
ATOM    181  CG1 VAL L  28      22.606  32.121  38.877  1.00 75.66           C  
ATOM    182  CG2 VAL L  28      24.796  32.616  37.634  1.00 75.88           C  
ATOM    183  C   VAL L  28      22.891  34.834  40.024  1.00 65.91           C  
ATOM    184  O   VAL L  28      22.534  33.998  40.849  1.00 66.89           O  
ATOM    185  N   TYR L  29      22.536  36.122  40.166  1.00 69.32           N  
ATOM    186  CA  TYR L  29      22.052  36.473  41.467  1.00 70.62           C  
ATOM    187  CB  TYR L  29      22.944  37.494  42.183  1.00 71.73           C  
ATOM    188  CG  TYR L  29      22.757  38.795  41.486  1.00 68.10           C  
ATOM    189  CD1 TYR L  29      23.342  39.051  40.267  1.00 68.87           C  
ATOM    190  CD2 TYR L  29      21.984  39.766  42.076  1.00 67.83           C  
ATOM    191  CE1 TYR L  29      23.153  40.267  39.647  1.00 44.40           C  
ATOM    192  CE2 TYR L  29      21.792  40.981  41.466  1.00 44.40           C  
ATOM    193  CZ  TYR L  29      22.377  41.230  40.249  1.00 44.40           C  
ATOM    194  OH  TYR L  29      22.176  42.479  39.624  1.00 44.40           O  
ATOM    195  C   TYR L  29      20.676  37.040  41.473  1.00 70.54           C  
ATOM    196  O   TYR L  29      20.226  37.724  40.556  1.00 71.71           O  
ATOM    197  N   ASN L  30      20.023  36.666  42.582  1.00 69.72           N  
ATOM    198  CA  ASN L  30      18.763  36.913  43.212  1.00 69.90           C  
ATOM    199  CB  ASN L  30      17.542  36.371  42.456  1.00 92.74           C  
ATOM    200  CG  ASN L  30      16.330  36.935  43.176  1.00102.16           C  
ATOM    201  OD1 ASN L  30      16.183  36.743  44.383  1.00106.52           O  
ATOM    202  ND2 ASN L  30      15.454  37.664  42.433  1.00 96.89           N  
ATOM    203  C   ASN L  30      19.042  36.024  44.378  1.00 66.94           C  
ATOM    204  O   ASN L  30      19.772  36.402  45.292  1.00 65.68           O  
ATOM    205  N   LYS L  31      18.438  34.823  44.391  1.00 65.69           N  
ATOM    206  CA  LYS L  31      19.024  33.793  45.194  1.00 65.73           C  
ATOM    207  CB  LYS L  31      18.052  32.654  45.537  1.00 65.23           C  
ATOM    208  CG  LYS L  31      18.611  31.673  46.567  1.00 65.15           C  
ATOM    209  CD  LYS L  31      18.829  32.302  47.948  1.00 78.26           C  
ATOM    210  CE  LYS L  31      17.534  32.639  48.691  1.00 77.75           C  
ATOM    211  NZ  LYS L  31      17.845  33.243  50.009  1.00 79.10           N1+
ATOM    212  C   LYS L  31      20.035  33.281  44.203  1.00 64.42           C  
ATOM    213  O   LYS L  31      19.831  33.480  43.008  1.00 64.25           O  
ATOM    214  N   ASN L  32      21.171  32.678  44.609  1.00 62.69           N  
ATOM    215  CA  ASN L  32      22.085  32.258  43.571  1.00 62.41           C  
ATOM    216  CB  ASN L  32      23.514  31.909  44.048  1.00 63.07           C  
ATOM    217  CG  ASN L  32      24.380  33.161  44.146  1.00 83.85           C  
ATOM    218  OD1 ASN L  32      24.591  33.866  43.161  1.00 76.19           O  
ATOM    219  ND2 ASN L  32      24.912  33.434  45.366  1.00 84.89           N  
ATOM    220  C   ASN L  32      21.562  31.014  42.926  1.00 62.38           C  
ATOM    221  O   ASN L  32      21.205  30.062  43.614  1.00 63.49           O  
ATOM    222  N   TYR L  33      21.541  30.959  41.576  1.00 61.32           N  
ATOM    223  CA  TYR L  33      21.006  29.777  40.964  1.00 58.41           C  
ATOM    224  CB  TYR L  33      20.295  30.068  39.629  1.00 60.05           C  
ATOM    225  CG  TYR L  33      19.222  31.082  39.832  1.00 66.13           C  
ATOM    226  CD1 TYR L  33      19.541  32.411  39.951  1.00 68.57           C  
ATOM    227  CD2 TYR L  33      17.899  30.720  39.879  1.00 69.98           C  
ATOM    228  CE1 TYR L  33      18.560  33.357  40.127  1.00 72.12           C  
ATOM    229  CE2 TYR L  33      16.907  31.654  40.055  1.00 73.07           C  
ATOM    230  CZ  TYR L  33      17.240  32.981  40.180  1.00 74.34           C  
ATOM    231  OH  TYR L  33      16.235  33.954  40.358  1.00124.87           O  
ATOM    232  C   TYR L  33      22.176  28.912  40.582  1.00 55.86           C  
ATOM    233  O   TYR L  33      22.396  28.662  39.396  1.00 56.14           O  
ATOM    234  N   LEU L  34      22.940  28.402  41.574  1.00 46.91           N  
ATOM    235  CA  LEU L  34      24.059  27.553  41.297  1.00 46.26           C  
ATOM    236  CB  LEU L  34      25.402  28.175  41.734  1.00 42.79           C  
ATOM    237  CG  LEU L  34      26.656  27.289  41.561  1.00 42.71           C  
ATOM    238  CD1 LEU L  34      26.741  26.190  42.625  1.00 43.56           C  
ATOM    239  CD2 LEU L  34      26.762  26.720  40.143  1.00 42.50           C  
ATOM    240  C   LEU L  34      23.850  26.276  42.043  1.00 47.59           C  
ATOM    241  O   LEU L  34      23.463  26.288  43.210  1.00 46.91           O  
ATOM    242  N   ALA L  35      24.093  25.133  41.368  1.00 45.09           N  
ATOM    243  CA  ALA L  35      23.927  23.856  42.005  1.00 42.70           C  
ATOM    244  CB  ALA L  35      22.736  23.047  41.459  1.00 48.61           C  
ATOM    245  C   ALA L  35      25.167  23.033  41.787  1.00 42.80           C  
ATOM    246  O   ALA L  35      25.882  23.208  40.801  1.00 43.40           O  
ATOM    247  N   TRP L  36      25.460  22.115  42.733  1.00 42.32           N  
ATOM    248  CA  TRP L  36      26.619  21.264  42.626  1.00 41.35           C  
ATOM    249  CB  TRP L  36      27.585  21.411  43.813  1.00 45.48           C  
ATOM    250  CG  TRP L  36      28.200  22.787  43.908  1.00 46.44           C  
ATOM    251  CD2 TRP L  36      29.381  23.200  43.205  1.00 46.57           C  
ATOM    252  CD1 TRP L  36      27.782  23.866  44.629  1.00 46.59           C  
ATOM    253  NE1 TRP L  36      28.627  24.928  44.418  1.00 46.06           N  
ATOM    254  CE2 TRP L  36      29.618  24.532  43.544  1.00 46.86           C  
ATOM    255  CE3 TRP L  36      30.202  22.526  42.345  1.00 46.87           C  
ATOM    256  CZ2 TRP L  36      30.684  25.214  43.029  1.00 46.01           C  
ATOM    257  CZ3 TRP L  36      31.275  23.217  41.827  1.00 47.24           C  
ATOM    258  CH2 TRP L  36      31.512  24.534  42.164  1.00 46.80           C  
ATOM    259  C   TRP L  36      26.157  19.836  42.579  1.00 41.08           C  
ATOM    260  O   TRP L  36      25.251  19.439  43.313  1.00 40.39           O  
ATOM    261  N   TYR L  37      26.789  19.023  41.701  1.00 40.17           N  
ATOM    262  CA  TYR L  37      26.389  17.649  41.543  1.00 39.74           C  
ATOM    263  CB  TYR L  37      25.808  17.308  40.157  1.00 44.56           C  
ATOM    264  CG  TYR L  37      24.652  18.192  39.838  1.00 43.67           C  
ATOM    265  CD1 TYR L  37      23.435  18.025  40.454  1.00 43.63           C  
ATOM    266  CD2 TYR L  37      24.794  19.212  38.928  1.00 43.90           C  
ATOM    267  CE1 TYR L  37      22.377  18.848  40.151  1.00 43.11           C  
ATOM    268  CE2 TYR L  37      23.737  20.038  38.621  1.00 43.14           C  
ATOM    269  CZ  TYR L  37      22.521  19.854  39.233  1.00 44.24           C  
ATOM    270  OH  TYR L  37      21.427  20.692  38.929  1.00 43.14           O  
ATOM    271  C   TYR L  37      27.592  16.768  41.668  1.00 40.22           C  
ATOM    272  O   TYR L  37      28.707  17.155  41.321  1.00 40.48           O  
ATOM    273  N   GLN L  38      27.376  15.539  42.182  1.00 40.49           N  
ATOM    274  CA  GLN L  38      28.410  14.550  42.296  1.00 40.70           C  
ATOM    275  CB  GLN L  38      28.470  13.886  43.684  1.00 43.01           C  
ATOM    276  CG  GLN L  38      29.548  12.805  43.800  1.00 42.95           C  
ATOM    277  CD  GLN L  38      29.386  12.095  45.139  1.00 45.00           C  
ATOM    278  OE1 GLN L  38      28.278  11.761  45.556  1.00 47.51           O  
ATOM    279  NE2 GLN L  38      30.527  11.855  45.837  1.00 46.31           N  
ATOM    280  C   GLN L  38      28.050  13.456  41.345  1.00 40.39           C  
ATOM    281  O   GLN L  38      26.889  13.058  41.264  1.00 40.26           O  
ATOM    282  N   GLN L  39      29.031  12.945  40.577  1.00 41.59           N  
ATOM    283  CA  GLN L  39      28.697  11.882  39.675  1.00 41.08           C  
ATOM    284  CB  GLN L  39      28.643  12.322  38.200  1.00 39.61           C  
ATOM    285  CG  GLN L  39      28.286  11.177  37.246  1.00 40.20           C  
ATOM    286  CD  GLN L  39      28.259  11.711  35.820  1.00 40.67           C  
ATOM    287  OE1 GLN L  39      28.705  12.824  35.548  1.00 40.80           O  
ATOM    288  NE2 GLN L  39      27.728  10.891  34.874  1.00 40.09           N  
ATOM    289  C   GLN L  39      29.739  10.808  39.756  1.00 43.00           C  
ATOM    290  O   GLN L  39      30.897  11.020  39.399  1.00 42.57           O  
ATOM    291  N   LYS L  40      29.343   9.606  40.220  1.00 44.08           N  
ATOM    292  CA  LYS L  40      30.250   8.491  40.260  1.00 45.65           C  
ATOM    293  CB  LYS L  40      29.887   7.423  41.301  1.00 51.22           C  
ATOM    294  CG  LYS L  40      30.188   7.921  42.714  1.00 52.68           C  
ATOM    295  CD  LYS L  40      29.638   7.047  43.837  1.00 54.21           C  
ATOM    296  CE  LYS L  40      30.045   7.548  45.224  1.00 54.21           C  
ATOM    297  NZ  LYS L  40      29.499   6.652  46.265  1.00 54.75           N1+
ATOM    298  C   LYS L  40      30.238   7.890  38.888  1.00 47.31           C  
ATOM    299  O   LYS L  40      29.340   8.169  38.099  1.00 47.37           O  
ATOM    300  N   PRO L  41      31.205   7.080  38.557  1.00 51.52           N  
ATOM    301  CA  PRO L  41      31.316   6.612  37.204  1.00 53.37           C  
ATOM    302  CD  PRO L  41      32.489   7.087  39.237  1.00 53.58           C  
ATOM    303  CB  PRO L  41      32.620   5.821  37.152  1.00 58.89           C  
ATOM    304  CG  PRO L  41      33.493   6.524  38.214  1.00 56.98           C  
ATOM    305  C   PRO L  41      30.141   5.952  36.545  1.00 53.25           C  
ATOM    306  O   PRO L  41      29.734   6.414  35.485  1.00 55.74           O  
ATOM    307  N   GLY L  42      29.579   4.881  37.121  1.00 53.87           N  
ATOM    308  CA  GLY L  42      28.479   4.172  36.527  1.00 54.63           C  
ATOM    309  C   GLY L  42      27.193   4.935  36.611  1.00 55.20           C  
ATOM    310  O   GLY L  42      26.315   4.753  35.772  1.00 58.78           O  
ATOM    311  N   GLN L  43      27.040   5.774  37.652  1.00 50.51           N  
ATOM    312  CA  GLN L  43      25.768   6.335  38.020  1.00 47.41           C  
ATOM    313  CB  GLN L  43      25.667   6.465  39.539  1.00 68.13           C  
ATOM    314  CG  GLN L  43      25.881   5.120  40.226  1.00 71.62           C  
ATOM    315  CD  GLN L  43      26.048   5.372  41.713  1.00 75.48           C  
ATOM    316  OE1 GLN L  43      25.261   6.091  42.323  1.00 76.75           O  
ATOM    317  NE2 GLN L  43      27.109   4.771  42.315  1.00 77.86           N  
ATOM    318  C   GLN L  43      25.465   7.687  37.431  1.00 47.87           C  
ATOM    319  O   GLN L  43      26.271   8.331  36.762  1.00 46.76           O  
ATOM    320  N   PRO L  44      24.219   8.064  37.655  1.00 47.65           N  
ATOM    321  CA  PRO L  44      23.700   9.351  37.257  1.00 44.50           C  
ATOM    322  CD  PRO L  44      23.162   7.073  37.764  1.00 42.72           C  
ATOM    323  CB  PRO L  44      22.182   9.200  37.162  1.00 42.14           C  
ATOM    324  CG  PRO L  44      21.876   7.899  37.923  1.00 41.56           C  
ATOM    325  C   PRO L  44      24.128  10.400  38.237  1.00 42.91           C  
ATOM    326  O   PRO L  44      24.496  10.046  39.355  1.00 43.25           O  
ATOM    327  N   PRO L  45      24.086  11.653  37.869  1.00 40.26           N  
ATOM    328  CA  PRO L  45      24.517  12.688  38.769  1.00 40.10           C  
ATOM    329  CD  PRO L  45      24.245  12.037  36.476  1.00 40.30           C  
ATOM    330  CB  PRO L  45      24.639  13.951  37.920  1.00 38.19           C  
ATOM    331  CG  PRO L  45      24.926  13.415  36.506  1.00 39.98           C  
ATOM    332  C   PRO L  45      23.564  12.848  39.907  1.00 40.40           C  
ATOM    333  O   PRO L  45      22.366  12.636  39.715  1.00 41.24           O  
ATOM    334  N   LYS L  46      24.075  13.215  41.101  1.00 39.92           N  
ATOM    335  CA  LYS L  46      23.193  13.434  42.211  1.00 39.91           C  
ATOM    336  CB  LYS L  46      23.449  12.560  43.452  1.00 43.74           C  
ATOM    337  CG  LYS L  46      22.355  12.747  44.509  1.00 49.74           C  
ATOM    338  CD  LYS L  46      22.389  11.738  45.657  1.00 55.50           C  
ATOM    339  CE  LYS L  46      21.193  11.856  46.609  1.00 72.03           C  
ATOM    340  NZ  LYS L  46      21.280  13.097  47.414  1.00 67.42           N1+
ATOM    341  C   LYS L  46      23.366  14.848  42.643  1.00 39.98           C  
ATOM    342  O   LYS L  46      24.461  15.403  42.580  1.00 39.43           O  
ATOM    343  N   ARG L  47      22.271  15.480  43.099  1.00 40.16           N  
ATOM    344  CA  ARG L  47      22.391  16.853  43.478  1.00 39.67           C  
ATOM    345  CB  ARG L  47      21.089  17.665  43.390  1.00 40.32           C  
ATOM    346  CG  ARG L  47      20.418  17.692  42.021  1.00 40.85           C  
ATOM    347  CD  ARG L  47      19.460  18.875  41.876  1.00  0.00           C  
ATOM    348  NE  ARG L  47      18.571  18.888  43.074  1.00  0.00           N  
ATOM    349  CZ  ARG L  47      18.129  20.077  43.578  1.00  0.00           C  
ATOM    350  NH1 ARG L  47      18.477  21.248  42.966  1.00  0.00           N1+
ATOM    351  NH2 ARG L  47      17.345  20.102  44.696  1.00  0.00           N  
ATOM    352  C   ARG L  47      22.788  16.961  44.907  1.00 40.25           C  
ATOM    353  O   ARG L  47      22.094  16.436  45.774  1.00 40.56           O  
ATOM    354  N   LEU L  48      23.978  17.552  45.160  1.00 38.75           N  
ATOM    355  CA  LEU L  48      24.457  17.837  46.481  1.00 40.67           C  
ATOM    356  CB  LEU L  48      25.979  18.015  46.477  1.00 42.67           C  
ATOM    357  CG  LEU L  48      26.721  16.794  45.900  1.00 42.47           C  
ATOM    358  CD1 LEU L  48      28.239  17.009  45.914  1.00 45.29           C  
ATOM    359  CD2 LEU L  48      26.302  15.492  46.600  1.00 43.73           C  
ATOM    360  C   LEU L  48      23.872  19.105  47.048  1.00 41.62           C  
ATOM    361  O   LEU L  48      23.283  19.103  48.127  1.00 43.15           O  
ATOM    362  N   ILE L  49      23.998  20.234  46.309  1.00 39.19           N  
ATOM    363  CA  ILE L  49      23.622  21.510  46.867  1.00 38.89           C  
ATOM    364  CB  ILE L  49      24.808  22.290  47.362  1.00 42.22           C  
ATOM    365  CG1 ILE L  49      25.553  21.520  48.463  1.00 58.21           C  
ATOM    366  CG2 ILE L  49      24.326  23.681  47.801  1.00 56.11           C  
ATOM    367  CD1 ILE L  49      26.922  22.114  48.789  1.00 61.27           C  
ATOM    368  C   ILE L  49      23.010  22.351  45.786  1.00 38.80           C  
ATOM    369  O   ILE L  49      23.404  22.234  44.627  1.00 38.50           O  
ATOM    370  N   TYR L  50      22.040  23.229  46.155  1.00 39.78           N  
ATOM    371  CA  TYR L  50      21.366  24.110  45.236  1.00 39.28           C  
ATOM    372  CB  TYR L  50      19.973  23.605  44.808  1.00 38.65           C  
ATOM    373  CG  TYR L  50      19.180  23.287  46.031  1.00 39.57           C  
ATOM    374  CD1 TYR L  50      19.418  22.119  46.717  1.00 40.89           C  
ATOM    375  CD2 TYR L  50      18.195  24.135  46.482  1.00 42.44           C  
ATOM    376  CE1 TYR L  50      18.697  21.802  47.844  1.00 43.84           C  
ATOM    377  CE2 TYR L  50      17.469  23.824  47.609  1.00 43.47           C  
ATOM    378  CZ  TYR L  50      17.721  22.656  48.292  1.00 44.72           C  
ATOM    379  OH  TYR L  50      16.976  22.335  49.447  1.00 45.93           O  
ATOM    380  C   TYR L  50      21.231  25.457  45.879  1.00 40.24           C  
ATOM    381  O   TYR L  50      21.425  25.594  47.087  1.00 43.46           O  
ATOM    382  N   SER L  51      20.891  26.491  45.091  1.00  8.63           N  
ATOM    383  CA  SER L  51      20.766  27.779  45.695  1.00  6.38           C  
ATOM    384  CB  SER L  51      19.720  27.820  46.825  1.00  6.66           C  
ATOM    385  OG  SER L  51      19.650  29.125  47.383  1.00  0.00           O  
ATOM    386  C   SER L  51      22.107  28.124  46.275  1.00  6.56           C  
ATOM    387  O   SER L  51      22.214  28.904  47.219  1.00  7.99           O  
ATOM    388  N   ALA L  52      23.159  27.498  45.716  1.00  5.97           N  
ATOM    389  CA  ALA L  52      24.552  27.717  46.006  1.00  6.32           C  
ATOM    390  CB  ALA L  52      24.972  29.190  45.851  1.00  5.01           C  
ATOM    391  C   ALA L  52      24.962  27.238  47.371  1.00  8.09           C  
ATOM    392  O   ALA L  52      26.139  26.928  47.563  1.00  6.89           O  
ATOM    393  N   SER L  53      24.031  27.076  48.339  1.00  8.70           N  
ATOM    394  CA  SER L  53      24.548  26.691  49.625  1.00  8.35           C  
ATOM    395  CB  SER L  53      24.843  27.900  50.526  1.00  9.59           C  
ATOM    396  OG  SER L  53      25.825  28.729  49.925  1.00 15.52           O  
ATOM    397  C   SER L  53      23.560  25.855  50.383  1.00  8.87           C  
ATOM    398  O   SER L  53      23.802  25.554  51.551  1.00 10.10           O  
ATOM    399  N   THR L  54      22.444  25.424  49.759  1.00 48.74           N  
ATOM    400  CA  THR L  54      21.491  24.645  50.505  1.00 48.78           C  
ATOM    401  CB  THR L  54      20.062  25.000  50.208  1.00 49.58           C  
ATOM    402  OG1 THR L  54      19.827  26.374  50.485  1.00 27.57           O  
ATOM    403  CG2 THR L  54      19.145  24.124  51.077  1.00 30.67           C  
ATOM    404  C   THR L  54      21.683  23.208  50.120  1.00 48.05           C  
ATOM    405  O   THR L  54      21.741  22.878  48.938  1.00 46.35           O  
ATOM    406  N   LEU L  55      21.801  22.309  51.119  1.00 49.65           N  
ATOM    407  CA  LEU L  55      22.039  20.915  50.852  1.00 48.96           C  
ATOM    408  CB  LEU L  55      22.605  20.156  52.068  1.00 64.73           C  
ATOM    409  CG  LEU L  55      24.020  20.585  52.502  1.00 65.77           C  
ATOM    410  CD1 LEU L  55      24.489  19.781  53.723  1.00 65.49           C  
ATOM    411  CD2 LEU L  55      25.021  20.482  51.341  1.00 67.08           C  
ATOM    412  C   LEU L  55      20.762  20.219  50.487  1.00 50.66           C  
ATOM    413  O   LEU L  55      19.703  20.487  51.053  1.00 53.67           O  
ATOM    414  N   ALA L  56      20.849  19.278  49.522  1.00 51.34           N  
ATOM    415  CA  ALA L  56      19.725  18.473  49.136  1.00 52.12           C  
ATOM    416  CB  ALA L  56      19.956  17.666  47.849  1.00 66.87           C  
ATOM    417  C   ALA L  56      19.548  17.496  50.249  1.00 56.04           C  
ATOM    418  O   ALA L  56      20.463  17.277  51.037  1.00 56.82           O  
ATOM    419  N   SER L  57      18.356  16.886  50.369  1.00 61.12           N  
ATOM    420  CA  SER L  57      18.172  15.997  51.478  1.00 63.05           C  
ATOM    421  CB  SER L  57      16.719  15.531  51.661  1.00 75.02           C  
ATOM    422  OG  SER L  57      16.625  14.664  52.782  1.00 79.57           O  
ATOM    423  C   SER L  57      19.020  14.780  51.282  1.00 62.60           C  
ATOM    424  O   SER L  57      19.201  14.304  50.164  1.00 60.57           O  
ATOM    425  N   GLY L  58      19.579  14.266  52.399  1.00 70.13           N  
ATOM    426  CA  GLY L  58      20.351  13.056  52.412  1.00 69.30           C  
ATOM    427  C   GLY L  58      21.817  13.370  52.405  1.00 68.13           C  
ATOM    428  O   GLY L  58      22.612  12.610  52.959  1.00 67.18           O  
ATOM    429  N   VAL L  59      22.206  14.515  51.810  1.00 62.65           N  
ATOM    430  CA  VAL L  59      23.599  14.855  51.672  1.00 61.01           C  
ATOM    431  CB  VAL L  59      23.824  15.976  50.696  1.00 37.52           C  
ATOM    432  CG1 VAL L  59      25.330  16.294  50.637  1.00 33.47           C  
ATOM    433  CG2 VAL L  59      23.205  15.569  49.348  1.00 34.20           C  
ATOM    434  C   VAL L  59      24.146  15.282  53.005  1.00 61.13           C  
ATOM    435  O   VAL L  59      23.517  16.048  53.733  1.00 63.37           O  
ATOM    436  N   SER L  60      25.363  14.792  53.337  1.00 57.05           N  
ATOM    437  CA  SER L  60      25.995  15.057  54.602  1.00 59.06           C  
ATOM    438  CB  SER L  60      27.178  14.121  54.902  1.00 73.36           C  
ATOM    439  OG  SER L  60      27.755  14.442  56.159  1.00  0.00           O  
ATOM    440  C   SER L  60      26.514  16.464  54.627  1.00 58.64           C  
ATOM    441  O   SER L  60      26.820  17.056  53.594  1.00 57.55           O  
ATOM    442  N   SER L  61      26.662  17.004  55.852  1.00 61.17           N  
ATOM    443  CA  SER L  61      27.059  18.359  56.129  1.00 60.96           C  
ATOM    444  CB  SER L  61      26.985  18.702  57.628  1.00 60.44           C  
ATOM    445  OG  SER L  61      25.647  18.599  58.095  1.00 65.88           O  
ATOM    446  C   SER L  61      28.475  18.587  55.699  1.00 59.16           C  
ATOM    447  O   SER L  61      28.930  19.729  55.645  1.00 61.29           O  
ATOM    448  N   ARG L  62      29.204  17.510  55.367  1.00 59.77           N  
ATOM    449  CA  ARG L  62      30.586  17.608  54.992  1.00 58.21           C  
ATOM    450  CB  ARG L  62      31.204  16.257  54.586  1.00 49.47           C  
ATOM    451  CG  ARG L  62      31.208  15.221  55.709  1.00 49.47           C  
ATOM    452  CD  ARG L  62      31.848  13.879  55.337  1.00 51.39           C  
ATOM    453  NE  ARG L  62      31.036  13.254  54.254  1.00 48.28           N  
ATOM    454  CZ  ARG L  62      31.428  13.360  52.951  1.00 45.50           C  
ATOM    455  NH1 ARG L  62      32.585  14.009  52.640  1.00 45.84           N1+
ATOM    456  NH2 ARG L  62      30.670  12.807  51.960  1.00 45.86           N  
ATOM    457  C   ARG L  62      30.669  18.482  53.784  1.00 56.66           C  
ATOM    458  O   ARG L  62      31.687  19.138  53.560  1.00 55.68           O  
ATOM    459  N   PHE L  63      29.614  18.465  52.944  1.00 53.63           N  
ATOM    460  CA  PHE L  63      29.620  19.274  51.761  1.00 49.12           C  
ATOM    461  CB  PHE L  63      28.760  18.715  50.612  1.00 53.08           C  
ATOM    462  CG  PHE L  63      29.400  17.469  50.100  1.00 52.36           C  
ATOM    463  CD1 PHE L  63      30.370  17.532  49.131  1.00 52.72           C  
ATOM    464  CD2 PHE L  63      29.046  16.232  50.581  1.00 52.79           C  
ATOM    465  CE1 PHE L  63      30.966  16.389  48.654  1.00 53.09           C  
ATOM    466  CE2 PHE L  63      29.638  15.085  50.109  1.00 52.90           C  
ATOM    467  CZ  PHE L  63      30.604  15.158  49.139  1.00 52.43           C  
ATOM    468  C   PHE L  63      29.084  20.637  52.091  1.00 51.43           C  
ATOM    469  O   PHE L  63      28.027  20.777  52.705  1.00 52.60           O  
ATOM    470  N   LYS L  64      29.825  21.688  51.680  1.00 51.67           N  
ATOM    471  CA  LYS L  64      29.422  23.041  51.938  1.00 53.20           C  
ATOM    472  CB  LYS L  64      30.358  23.802  52.893  1.00 66.35           C  
ATOM    473  CG  LYS L  64      30.397  23.288  54.330  1.00 69.07           C  
ATOM    474  CD  LYS L  64      31.565  23.873  55.127  1.00 34.11           C  
ATOM    475  CE  LYS L  64      31.620  23.420  56.589  1.00 71.94           C  
ATOM    476  NZ  LYS L  64      32.282  22.101  56.694  1.00 39.38           N1+
ATOM    477  C   LYS L  64      29.502  23.800  50.650  1.00 51.48           C  
ATOM    478  O   LYS L  64      30.432  23.615  49.866  1.00 52.57           O  
ATOM    479  N   GLY L  65      28.522  24.698  50.414  1.00 52.14           N  
ATOM    480  CA  GLY L  65      28.535  25.498  49.224  1.00 49.95           C  
ATOM    481  C   GLY L  65      28.595  26.924  49.660  1.00 53.14           C  
ATOM    482  O   GLY L  65      28.020  27.292  50.684  1.00 54.58           O  
ATOM    483  N   SER L  66      29.303  27.767  48.881  1.00 55.39           N  
ATOM    484  CA  SER L  66      29.415  29.154  49.233  1.00 58.03           C  
ATOM    485  CB  SER L  66      30.601  29.470  50.160  1.00 45.65           C  
ATOM    486  OG  SER L  66      31.823  29.314  49.454  1.00 48.22           O  
ATOM    487  C   SER L  66      29.650  29.937  47.983  1.00 57.06           C  
ATOM    488  O   SER L  66      29.760  29.383  46.890  1.00 56.52           O  
ATOM    489  N   GLY L  67      29.735  31.274  48.133  1.00 57.28           N  
ATOM    490  CA  GLY L  67      29.993  32.123  47.010  1.00 56.85           C  
ATOM    491  C   GLY L  67      28.749  32.864  46.656  1.00 59.87           C  
ATOM    492  O   GLY L  67      27.662  32.594  47.164  1.00 63.09           O  
ATOM    493  N   SER L  68      28.914  33.877  45.787  1.00 58.24           N  
ATOM    494  CA  SER L  68      27.822  34.658  45.299  1.00 61.95           C  
ATOM    495  CB  SER L  68      27.298  35.700  46.302  1.00 71.98           C  
ATOM    496  OG  SER L  68      28.302  36.667  46.567  1.00 77.59           O  
ATOM    497  C   SER L  68      28.371  35.400  44.134  1.00 64.87           C  
ATOM    498  O   SER L  68      29.583  35.439  43.931  1.00 66.66           O  
ATOM    499  N   GLY L  69      27.496  35.999  43.316  1.00 62.68           N  
ATOM    500  CA  GLY L  69      28.027  36.755  42.225  1.00 63.98           C  
ATOM    501  C   GLY L  69      28.677  35.816  41.263  1.00 59.42           C  
ATOM    502  O   GLY L  69      28.081  34.832  40.834  1.00 58.54           O  
ATOM    503  N   THR L  70      29.908  36.168  40.854  1.00 59.13           N  
ATOM    504  CA  THR L  70      30.715  35.476  39.890  1.00 59.04           C  
ATOM    505  CB  THR L  70      31.813  36.345  39.356  1.00 58.81           C  
ATOM    506  OG1 THR L  70      31.271  37.524  38.782  1.00 60.56           O  
ATOM    507  CG2 THR L  70      32.571  35.557  38.278  1.00 59.60           C  
ATOM    508  C   THR L  70      31.362  34.218  40.404  1.00 58.04           C  
ATOM    509  O   THR L  70      31.583  33.296  39.621  1.00 58.07           O  
ATOM    510  N   GLN L  71      31.728  34.135  41.703  1.00 57.06           N  
ATOM    511  CA  GLN L  71      32.522  32.994  42.096  1.00 56.65           C  
ATOM    512  CB  GLN L  71      33.865  33.388  42.735  1.00 69.43           C  
ATOM    513  CG  GLN L  71      34.790  34.156  41.788  1.00 75.72           C  
ATOM    514  CD  GLN L  71      36.071  34.479  42.542  1.00 90.11           C  
ATOM    515  OE1 GLN L  71      36.895  35.270  42.083  1.00 87.60           O  
ATOM    516  NE2 GLN L  71      36.247  33.853  43.735  1.00  0.00           N  
ATOM    517  C   GLN L  71      31.808  32.121  43.083  1.00 54.92           C  
ATOM    518  O   GLN L  71      31.140  32.607  43.993  1.00 57.33           O  
ATOM    519  N   PHE L  72      31.967  30.783  42.931  1.00 52.62           N  
ATOM    520  CA  PHE L  72      31.300  29.860  43.808  1.00 50.75           C  
ATOM    521  CB  PHE L  72      30.236  28.979  43.134  1.00 64.57           C  
ATOM    522  CG  PHE L  72      29.399  29.818  42.246  1.00 64.86           C  
ATOM    523  CD1 PHE L  72      28.419  30.643  42.741  1.00 66.89           C  
ATOM    524  CD2 PHE L  72      29.634  29.776  40.893  1.00 65.00           C  
ATOM    525  CE1 PHE L  72      27.671  31.410  41.882  1.00 70.45           C  
ATOM    526  CE2 PHE L  72      28.891  30.537  40.030  1.00 68.68           C  
ATOM    527  CZ  PHE L  72      27.909  31.350  40.529  1.00 70.75           C  
ATOM    528  C   PHE L  72      32.308  28.847  44.245  1.00 49.89           C  
ATOM    529  O   PHE L  72      33.259  28.562  43.518  1.00 51.08           O  
ATOM    530  N   THR L  73      32.113  28.258  45.446  1.00 51.97           N  
ATOM    531  CA  THR L  73      33.048  27.270  45.899  1.00 50.95           C  
ATOM    532  CB  THR L  73      34.013  27.797  46.920  1.00 51.08           C  
ATOM    533  OG1 THR L  73      34.747  28.891  46.388  1.00 54.72           O  
ATOM    534  CG2 THR L  73      34.973  26.668  47.319  1.00 52.40           C  
ATOM    535  C   THR L  73      32.321  26.130  46.544  1.00 50.02           C  
ATOM    536  O   THR L  73      31.349  26.316  47.275  1.00 51.06           O  
ATOM    537  N   LEU L  74      32.796  24.898  46.271  1.00 48.74           N  
ATOM    538  CA  LEU L  74      32.279  23.714  46.889  1.00 48.69           C  
ATOM    539  CB  LEU L  74      31.907  22.619  45.874  1.00 42.06           C  
ATOM    540  CG  LEU L  74      31.420  21.308  46.519  1.00 39.32           C  
ATOM    541  CD1 LEU L  74      30.162  21.526  47.374  1.00 41.51           C  
ATOM    542  CD2 LEU L  74      31.227  20.214  45.460  1.00 40.41           C  
ATOM    543  C   LEU L  74      33.390  23.201  47.737  1.00 49.23           C  
ATOM    544  O   LEU L  74      34.492  22.972  47.243  1.00 49.44           O  
ATOM    545  N   THR L  75      33.137  23.030  49.048  1.00 50.67           N  
ATOM    546  CA  THR L  75      34.185  22.551  49.895  1.00 51.06           C  
ATOM    547  CB  THR L  75      34.495  23.474  51.036  1.00 50.85           C  
ATOM    548  OG1 THR L  75      34.859  24.753  50.537  1.00 53.89           O  
ATOM    549  CG2 THR L  75      35.655  22.880  51.851  1.00 51.90           C  
ATOM    550  C   THR L  75      33.738  21.248  50.468  1.00 52.00           C  
ATOM    551  O   THR L  75      32.642  21.129  51.011  1.00 54.60           O  
ATOM    552  N   ILE L  76      34.598  20.221  50.349  1.00 49.60           N  
ATOM    553  CA  ILE L  76      34.289  18.923  50.867  1.00 50.40           C  
ATOM    554  CB  ILE L  76      34.584  17.847  49.864  1.00 47.87           C  
ATOM    555  CG1 ILE L  76      33.842  18.151  48.556  1.00 47.19           C  
ATOM    556  CG2 ILE L  76      34.204  16.491  50.486  1.00 47.43           C  
ATOM    557  CD1 ILE L  76      34.408  17.411  47.344  1.00 46.21           C  
ATOM    558  C   ILE L  76      35.227  18.727  52.009  1.00 53.27           C  
ATOM    559  O   ILE L  76      36.444  18.763  51.828  1.00 54.34           O  
ATOM    560  N   SER L  77      34.677  18.524  53.220  1.00 56.44           N  
ATOM    561  CA  SER L  77      35.494  18.366  54.383  1.00 57.04           C  
ATOM    562  CB  SER L  77      35.059  19.236  55.577  1.00 51.99           C  
ATOM    563  OG  SER L  77      35.243  20.610  55.274  1.00 54.25           O  
ATOM    564  C   SER L  77      35.354  16.961  54.835  1.00 59.09           C  
ATOM    565  O   SER L  77      34.369  16.293  54.525  1.00 59.47           O  
ATOM    566  N   ASP L  78      36.355  16.498  55.604  1.00 59.05           N  
ATOM    567  CA  ASP L  78      36.380  15.158  56.104  1.00 57.15           C  
ATOM    568  CB  ASP L  78      35.312  14.897  57.184  1.00 36.38           C  
ATOM    569  CG  ASP L  78      35.725  15.648  58.443  1.00 41.97           C  
ATOM    570  OD1 ASP L  78      36.942  15.940  58.584  1.00 42.37           O  
ATOM    571  OD2 ASP L  78      34.833  15.940  59.283  1.00 46.67           O1-
ATOM    572  C   ASP L  78      36.132  14.239  54.955  1.00 56.23           C  
ATOM    573  O   ASP L  78      35.229  13.404  54.991  1.00 56.23           O  
ATOM    574  N   VAL L  79      36.967  14.359  53.905  1.00 53.25           N  
ATOM    575  CA  VAL L  79      36.764  13.603  52.708  1.00 49.99           C  
ATOM    576  CB  VAL L  79      37.779  13.906  51.638  1.00 46.01           C  
ATOM    577  CG1 VAL L  79      39.084  13.187  51.986  1.00 55.96           C  
ATOM    578  CG2 VAL L  79      37.207  13.533  50.260  1.00 53.22           C  
ATOM    579  C   VAL L  79      36.802  12.141  53.022  1.00 49.91           C  
ATOM    580  O   VAL L  79      37.580  11.677  53.857  1.00 51.66           O  
ATOM    581  N   GLN L  80      35.914  11.381  52.348  1.00 47.71           N  
ATOM    582  CA  GLN L  80      35.795   9.967  52.543  1.00 47.46           C  
ATOM    583  CB  GLN L  80      34.388   9.542  52.992  1.00 48.72           C  
ATOM    584  CG  GLN L  80      34.014  10.117  54.360  1.00 50.98           C  
ATOM    585  CD  GLN L  80      32.620   9.624  54.701  1.00 52.16           C  
ATOM    586  OE1 GLN L  80      31.966   8.973  53.890  1.00 53.91           O  
ATOM    587  NE2 GLN L  80      32.148   9.943  55.936  1.00 62.15           N  
ATOM    588  C   GLN L  80      36.079   9.306  51.232  1.00 46.25           C  
ATOM    589  O   GLN L  80      36.104   9.957  50.191  1.00 45.20           O  
ATOM    590  N   CYS L  81      36.297   7.975  51.256  1.00 49.03           N  
ATOM    591  CA  CYS L  81      36.641   7.223  50.081  1.00 47.01           C  
ATOM    592  CB  CYS L  81      36.898   5.735  50.377  1.00 53.58           C  
ATOM    593  SG  CYS L  81      38.367   5.469  51.416  1.00 38.53           S  
ATOM    594  C   CYS L  81      35.515   7.304  49.094  1.00 45.19           C  
ATOM    595  O   CYS L  81      35.737   7.294  47.885  1.00 43.72           O  
ATOM    596  N   ASP L  82      34.275   7.397  49.603  1.00 48.98           N  
ATOM    597  CA  ASP L  82      33.063   7.412  48.828  1.00 48.46           C  
ATOM    598  CB  ASP L  82      31.817   7.584  49.709  1.00 46.47           C  
ATOM    599  CG  ASP L  82      31.738   6.409  50.662  1.00 95.01           C  
ATOM    600  OD1 ASP L  82      32.617   5.510  50.564  1.00  0.00           O  
ATOM    601  OD2 ASP L  82      30.794   6.387  51.495  1.00  0.00           O1-
ATOM    602  C   ASP L  82      33.058   8.604  47.920  1.00 48.53           C  
ATOM    603  O   ASP L  82      32.481   8.568  46.835  1.00 48.26           O  
ATOM    604  N   ASP L  83      33.703   9.694  48.362  1.00 44.48           N  
ATOM    605  CA  ASP L  83      33.708  10.983  47.730  1.00 42.92           C  
ATOM    606  CB  ASP L  83      34.428  12.043  48.582  1.00 42.99           C  
ATOM    607  CG  ASP L  83      33.568  12.282  49.812  1.00 45.55           C  
ATOM    608  OD1 ASP L  83      32.351  11.958  49.749  1.00 45.77           O  
ATOM    609  OD2 ASP L  83      34.109  12.788  50.831  1.00 47.76           O1-
ATOM    610  C   ASP L  83      34.362  10.958  46.379  1.00 42.81           C  
ATOM    611  O   ASP L  83      34.175  11.894  45.603  1.00 45.01           O  
ATOM    612  N   VAL L  84      35.194   9.945  46.065  1.00 41.89           N  
ATOM    613  CA  VAL L  84      35.839   9.963  44.783  1.00 41.57           C  
ATOM    614  CB  VAL L  84      36.687   8.754  44.513  1.00 34.21           C  
ATOM    615  CG1 VAL L  84      37.226   8.857  43.076  1.00  0.00           C  
ATOM    616  CG2 VAL L  84      37.779   8.649  45.589  1.00  0.00           C  
ATOM    617  C   VAL L  84      34.774   9.974  43.736  1.00 42.15           C  
ATOM    618  O   VAL L  84      33.943   9.071  43.674  1.00 45.15           O  
ATOM    619  N   ALA L  85      34.786  11.012  42.875  1.00 41.14           N  
ATOM    620  CA  ALA L  85      33.813  11.136  41.831  1.00 39.83           C  
ATOM    621  CB  ALA L  85      32.366  11.219  42.344  1.00 24.12           C  
ATOM    622  C   ALA L  85      34.102  12.416  41.119  1.00 40.04           C  
ATOM    623  O   ALA L  85      34.978  13.176  41.533  1.00 42.07           O  
ATOM    624  N   THR L  86      33.398  12.663  39.996  1.00 39.89           N  
ATOM    625  CA  THR L  86      33.561  13.905  39.300  1.00 39.53           C  
ATOM    626  CB  THR L  86      33.350  13.795  37.820  1.00 48.35           C  
ATOM    627  OG1 THR L  86      34.203  12.803  37.273  1.00 53.46           O  
ATOM    628  CG2 THR L  86      33.701  15.149  37.189  1.00 47.72           C  
ATOM    629  C   THR L  86      32.501  14.820  39.842  1.00 39.56           C  
ATOM    630  O   THR L  86      31.423  14.366  40.222  1.00 40.28           O  
ATOM    631  N   TYR L  87      32.781  16.138  39.906  1.00 39.69           N  
ATOM    632  CA  TYR L  87      31.822  17.071  40.431  1.00 37.52           C  
ATOM    633  CB  TYR L  87      32.272  17.769  41.730  1.00 40.31           C  
ATOM    634  CG  TYR L  87      32.332  16.760  42.831  1.00 41.22           C  
ATOM    635  CD1 TYR L  87      33.421  15.933  42.968  1.00 39.98           C  
ATOM    636  CD2 TYR L  87      31.304  16.648  43.740  1.00 41.86           C  
ATOM    637  CE1 TYR L  87      33.477  15.006  43.983  1.00 39.88           C  
ATOM    638  CE2 TYR L  87      31.353  15.723  44.759  1.00 42.66           C  
ATOM    639  CZ  TYR L  87      32.445  14.899  44.882  1.00 40.71           C  
ATOM    640  OH  TYR L  87      32.507  13.945  45.921  1.00 43.71           O  
ATOM    641  C   TYR L  87      31.598  18.140  39.405  1.00 38.14           C  
ATOM    642  O   TYR L  87      32.527  18.552  38.711  1.00 39.28           O  
ATOM    643  N   TYR L  88      30.334  18.607  39.283  1.00 38.99           N  
ATOM    644  CA  TYR L  88      29.990  19.602  38.307  1.00 38.88           C  
ATOM    645  CB  TYR L  88      29.041  19.078  37.212  1.00 38.73           C  
ATOM    646  CG  TYR L  88      29.696  17.998  36.419  1.00 39.91           C  
ATOM    647  CD1 TYR L  88      30.468  18.304  35.322  1.00 41.17           C  
ATOM    648  CD2 TYR L  88      29.531  16.677  36.770  1.00 41.26           C  
ATOM    649  CE1 TYR L  88      31.066  17.308  34.586  1.00 42.05           C  
ATOM    650  CE2 TYR L  88      30.126  15.676  36.038  1.00 41.25           C  
ATOM    651  CZ  TYR L  88      30.898  15.993  34.946  1.00 40.24           C  
ATOM    652  OH  TYR L  88      31.511  14.967  34.195  1.00 42.14           O  
ATOM    653  C   TYR L  88      29.211  20.695  38.980  1.00 37.71           C  
ATOM    654  O   TYR L  88      28.436  20.444  39.903  1.00 38.41           O  
ATOM    655  N   CYS L  89      29.413  21.949  38.517  1.00 45.23           N  
ATOM    656  CA  CYS L  89      28.653  23.081  38.964  1.00 45.52           C  
ATOM    657  CB  CYS L  89      29.495  24.348  39.265  1.00 44.93           C  
ATOM    658  SG  CYS L  89      30.568  24.875  37.893  1.00 47.50           S  
ATOM    659  C   CYS L  89      27.696  23.390  37.854  1.00 45.21           C  
ATOM    660  O   CYS L  89      27.971  23.120  36.686  1.00 45.33           O  
ATOM    661  N   LEU L  90      26.512  23.929  38.198  1.00 44.53           N  
ATOM    662  CA  LEU L  90      25.525  24.174  37.187  1.00 43.87           C  
ATOM    663  CB  LEU L  90      24.433  23.092  37.251  1.00 36.40           C  
ATOM    664  CG  LEU L  90      23.243  23.243  36.295  1.00 35.38           C  
ATOM    665  CD1 LEU L  90      23.659  23.078  34.827  1.00 78.06           C  
ATOM    666  CD2 LEU L  90      22.110  22.294  36.716  1.00 77.07           C  
ATOM    667  C   LEU L  90      24.874  25.493  37.477  1.00 45.67           C  
ATOM    668  O   LEU L  90      24.588  25.819  38.628  1.00 46.47           O  
ATOM    669  N   GLY L  91      24.615  26.286  36.420  1.00 44.45           N  
ATOM    670  CA  GLY L  91      23.973  27.561  36.553  1.00 44.08           C  
ATOM    671  C   GLY L  91      22.697  27.512  35.750  1.00 45.37           C  
ATOM    672  O   GLY L  91      22.662  26.995  34.634  1.00 44.71           O  
ATOM    673  N   SER L  92      21.583  28.191  36.160  1.00 13.51           N  
ATOM    674  CA  SER L  92      20.415  28.241  35.281  1.00 13.51           C  
ATOM    675  CB  SER L  92      19.265  27.345  35.770  1.00 17.70           C  
ATOM    676  OG  SER L  92      18.741  27.853  36.988  1.00  0.00           O  
ATOM    677  C   SER L  92      19.856  29.639  35.284  1.00 13.15           C  
ATOM    678  O   SER L  92      18.668  29.848  35.022  1.00 13.51           O  
ATOM    679  N   TYR L  93      20.741  30.635  35.485  1.00 17.40           N  
ATOM    680  CA  TYR L  93      20.369  32.012  35.661  1.00 14.68           C  
ATOM    681  CB  TYR L  93      21.519  32.854  36.236  1.00 12.34           C  
ATOM    682  CG  TYR L  93      21.113  34.285  36.325  1.00 14.25           C  
ATOM    683  CD1 TYR L  93      20.461  34.782  37.430  1.00 15.88           C  
ATOM    684  CD2 TYR L  93      21.400  35.132  35.283  1.00 12.54           C  
ATOM    685  CE1 TYR L  93      20.106  36.111  37.491  1.00 12.80           C  
ATOM    686  CE2 TYR L  93      21.050  36.458  35.337  1.00 11.83           C  
ATOM    687  CZ  TYR L  93      20.404  36.951  36.444  1.00 10.41           C  
ATOM    688  OH  TYR L  93      20.048  38.316  36.496  1.00 14.71           O  
ATOM    689  C   TYR L  93      19.978  32.637  34.371  1.00 16.73           C  
ATOM    690  O   TYR L  93      20.615  32.435  33.339  1.00 20.28           O  
ATOM    691  N   ASP L  94      18.873  33.407  34.426  1.00 21.33           N  
ATOM    692  CA  ASP L  94      18.380  34.131  33.294  1.00 17.84           C  
ATOM    693  CB  ASP L  94      17.195  33.439  32.597  1.00 14.80           C  
ATOM    694  CG  ASP L  94      16.046  33.308  33.588  1.00 13.96           C  
ATOM    695  OD1 ASP L  94      16.308  32.877  34.743  1.00  0.00           O  
ATOM    696  OD2 ASP L  94      14.893  33.635  33.204  1.00  0.00           O1-
ATOM    697  C   ASP L  94      17.916  35.466  33.793  1.00 17.17           C  
ATOM    698  O   ASP L  94      17.253  35.554  34.827  1.00 15.76           O  
ATOM    699  N   CYS L  95      18.310  36.552  33.097  1.00 16.98           N  
ATOM    700  CA  CYS L  95      17.902  37.874  33.481  1.00 16.54           C  
ATOM    701  CB  CYS L  95      18.623  38.973  32.683  1.00 17.52           C  
ATOM    702  SG  CYS L  95      18.328  38.836  30.896  1.00  0.00           S  
ATOM    703  C   CYS L  95      16.428  38.042  33.264  1.00 18.21           C  
ATOM    704  O   CYS L  95      15.725  38.588  34.115  1.00 20.21           O  
ATOM    705  N   ASN L  96      15.921  37.561  32.110  1.00 18.24           N  
ATOM    706  CA  ASN L  96      14.540  37.756  31.766  1.00 23.10           C  
ATOM    707  CB  ASN L  96      14.343  38.712  30.579  1.00 24.89           C  
ATOM    708  CG  ASN L  96      14.769  40.097  31.042  1.00  0.00           C  
ATOM    709  OD1 ASN L  96      14.576  40.457  32.202  1.00  0.00           O  
ATOM    710  ND2 ASN L  96      15.371  40.894  30.119  1.00  0.00           N  
ATOM    711  C   ASN L  96      13.951  36.437  31.381  1.00 23.30           C  
ATOM    712  O   ASN L  96      13.296  35.788  32.192  1.00 24.07           O  
ATOM    713  N   ARG L  97      14.127  36.042  30.100  1.00 21.16           N  
ATOM    714  CA  ARG L  97      13.637  34.783  29.605  1.00 23.71           C  
ATOM    715  CB  ARG L  97      13.697  34.680  28.075  1.00 26.74           C  
ATOM    716  CG  ARG L  97      15.121  34.840  27.539  1.00 30.05           C  
ATOM    717  CD  ARG L  97      15.620  36.283  27.576  1.00 53.06           C  
ATOM    718  NE  ARG L  97      14.717  37.081  26.699  1.00 52.04           N  
ATOM    719  CZ  ARG L  97      14.825  38.437  26.656  1.00 41.09           C  
ATOM    720  NH1 ARG L  97      15.768  39.076  27.412  1.00 33.46           N1+
ATOM    721  NH2 ARG L  97      13.991  39.163  25.852  1.00 44.92           N  
ATOM    722  C   ARG L  97      14.531  33.718  30.160  1.00 25.23           C  
ATOM    723  O   ARG L  97      15.722  33.948  30.345  1.00 28.01           O  
ATOM    724  N   ALA L  98      13.988  32.504  30.403  1.00 21.47           N  
ATOM    725  CA  ALA L  98      14.713  31.473  31.105  1.00 19.19           C  
ATOM    726  CB  ALA L  98      13.896  30.180  31.266  1.00 13.53           C  
ATOM    727  C   ALA L  98      15.974  31.113  30.386  1.00 22.29           C  
ATOM    728  O   ALA L  98      17.032  30.995  31.002  1.00 26.19           O  
ATOM    729  N   GLU L  99      15.902  30.922  29.060  1.00 20.52           N  
ATOM    730  CA  GLU L  99      17.072  30.631  28.286  1.00 24.60           C  
ATOM    731  CB  GLU L  99      18.100  31.773  28.188  1.00 21.83           C  
ATOM    732  CG  GLU L  99      17.696  32.839  27.166  1.00 27.62           C  
ATOM    733  CD  GLU L  99      18.901  33.723  26.874  1.00  0.00           C  
ATOM    734  OE1 GLU L  99      19.790  33.836  27.759  1.00  0.00           O  
ATOM    735  OE2 GLU L  99      18.949  34.294  25.752  1.00  0.00           O1-
ATOM    736  C   GLU L  99      17.758  29.374  28.730  1.00 21.48           C  
ATOM    737  O   GLU L  99      17.150  28.449  29.268  1.00 26.76           O  
ATOM    738  N   CYS L 100      19.072  29.329  28.441  1.00 17.28           N  
ATOM    739  CA  CYS L 100      19.935  28.193  28.615  1.00 18.52           C  
ATOM    740  CB  CYS L 100      21.262  28.301  27.848  1.00 19.48           C  
ATOM    741  SG  CYS L 100      21.076  28.130  26.055  1.00  0.00           S  
ATOM    742  C   CYS L 100      20.328  27.951  30.033  1.00 17.23           C  
ATOM    743  O   CYS L 100      20.133  28.769  30.930  1.00 21.04           O  
ATOM    744  N   HIS L 101      20.899  26.745  30.236  1.00 16.16           N  
ATOM    745  CA  HIS L 101      21.429  26.298  31.489  1.00 14.76           C  
ATOM    746  ND1 HIS L 101      18.265  25.125  31.288  1.00  0.00           N  
ATOM    747  CG  HIS L 101      19.229  25.300  32.254  1.00  0.00           C  
ATOM    748  CB  HIS L 101      20.698  25.062  32.039  1.00 11.05           C  
ATOM    749  NE2 HIS L 101      17.210  25.800  33.125  1.00  0.00           N  
ATOM    750  CD2 HIS L 101      18.569  25.712  33.369  1.00  0.00           C  
ATOM    751  CE1 HIS L 101      17.075  25.439  31.862  1.00  0.00           C  
ATOM    752  C   HIS L 101      22.848  25.887  31.206  1.00 14.79           C  
ATOM    753  O   HIS L 101      23.154  25.484  30.083  1.00 13.94           O  
ATOM    754  N   ALA L 102      23.776  25.972  32.191  1.00 52.13           N  
ATOM    755  CA  ALA L 102      25.110  25.609  31.781  1.00 51.55           C  
ATOM    756  CB  ALA L 102      26.001  26.823  31.463  1.00 56.22           C  
ATOM    757  C   ALA L 102      25.804  24.809  32.851  1.00 48.67           C  
ATOM    758  O   ALA L 102      25.514  24.937  34.040  1.00 48.26           O  
ATOM    759  N   PHE L 103      26.770  23.956  32.434  1.00 47.59           N  
ATOM    760  CA  PHE L 103      27.488  23.114  33.357  1.00 46.80           C  
ATOM    761  CB  PHE L 103      27.459  21.614  33.001  1.00 46.85           C  
ATOM    762  CG  PHE L 103      26.092  21.061  33.210  1.00 47.37           C  
ATOM    763  CD1 PHE L 103      25.137  21.145  32.225  1.00 47.05           C  
ATOM    764  CD2 PHE L 103      25.772  20.446  34.398  1.00 47.72           C  
ATOM    765  CE1 PHE L 103      23.880  20.629  32.424  1.00 45.95           C  
ATOM    766  CE2 PHE L 103      24.516  19.928  34.602  1.00 46.78           C  
ATOM    767  CZ  PHE L 103      23.565  20.021  33.615  1.00 46.29           C  
ATOM    768  C   PHE L 103      28.945  23.466  33.359  1.00 48.38           C  
ATOM    769  O   PHE L 103      29.498  23.925  32.363  1.00 52.43           O  
ATOM    770  N   GLY L 104      29.605  23.246  34.516  1.00 48.39           N  
ATOM    771  CA  GLY L 104      31.020  23.451  34.626  1.00 48.30           C  
ATOM    772  C   GLY L 104      31.655  22.277  33.939  1.00 49.33           C  
ATOM    773  O   GLY L 104      31.003  21.273  33.667  1.00 50.70           O  
ATOM    774  N   GLY L 105      32.964  22.378  33.651  1.00 48.66           N  
ATOM    775  CA  GLY L 105      33.723  21.374  32.957  1.00 47.64           C  
ATOM    776  C   GLY L 105      33.807  20.120  33.766  1.00 47.15           C  
ATOM    777  O   GLY L 105      33.975  19.035  33.213  1.00 47.23           O  
ATOM    778  N   GLY L 106      33.768  20.239  35.105  1.00 46.91           N  
ATOM    779  CA  GLY L 106      33.866  19.080  35.947  1.00 44.30           C  
ATOM    780  C   GLY L 106      35.203  19.088  36.622  1.00 45.31           C  
ATOM    781  O   GLY L 106      36.157  19.701  36.143  1.00 46.29           O  
ATOM    782  N   THR L 107      35.278  18.431  37.799  1.00 45.13           N  
ATOM    783  CA  THR L 107      36.516  18.301  38.515  1.00 46.46           C  
ATOM    784  CB  THR L 107      36.647  19.295  39.646  1.00 44.72           C  
ATOM    785  OG1 THR L 107      37.971  19.302  40.150  1.00 43.64           O  
ATOM    786  CG2 THR L 107      35.664  18.966  40.779  1.00 45.13           C  
ATOM    787  C   THR L 107      36.581  16.894  39.041  1.00 45.05           C  
ATOM    788  O   THR L 107      35.687  16.436  39.753  1.00 43.98           O  
ATOM    789  N   LYS L 108      37.656  16.155  38.708  1.00 44.49           N  
ATOM    790  CA  LYS L 108      37.735  14.790  39.141  0.83 45.30           C  
ATOM    791  CB  LYS L 108      38.468  13.875  38.147  0.83 70.67           C  
ATOM    792  CG  LYS L 108      37.675  13.650  36.858  0.83 69.39           C  
ATOM    793  CD  LYS L 108      38.498  13.051  35.717  0.83 76.69           C  
ATOM    794  CE  LYS L 108      39.409  14.068  35.026  1.00  0.00           C  
ATOM    795  NZ  LYS L 108      38.597  15.166  34.453  1.00  0.00           N1+
ATOM    796  C   LYS L 108      38.460  14.747  40.443  1.00 44.04           C  
ATOM    797  O   LYS L 108      39.550  15.298  40.583  1.00 45.46           O  
ATOM    798  N   VAL L 109      37.856  14.077  41.444  1.00 45.14           N  
ATOM    799  CA  VAL L 109      38.480  14.020  42.730  1.00 45.77           C  
ATOM    800  CB  VAL L 109      37.546  14.348  43.859  1.00 39.44           C  
ATOM    801  CG1 VAL L 109      38.285  14.139  45.191  1.00 22.68           C  
ATOM    802  CG2 VAL L 109      37.030  15.784  43.657  1.00 21.49           C  
ATOM    803  C   VAL L 109      38.988  12.632  42.955  1.00 45.66           C  
ATOM    804  O   VAL L 109      38.254  11.653  42.821  1.00 45.46           O  
ATOM    805  N   VAL L 110      40.284  12.520  43.305  1.00 46.23           N  
ATOM    806  CA  VAL L 110      40.858  11.235  43.573  1.00 46.24           C  
ATOM    807  CB  VAL L 110      42.142  10.990  42.833  1.00 58.95           C  
ATOM    808  CG1 VAL L 110      42.699   9.616  43.246  1.00 10.89           C  
ATOM    809  CG2 VAL L 110      41.876  11.135  41.326  1.00 13.07           C  
ATOM    810  C   VAL L 110      41.172  11.203  45.034  1.00 47.33           C  
ATOM    811  O   VAL L 110      41.718  12.158  45.584  1.00 49.40           O  
ATOM    812  N   VAL L 111      40.804  10.102  45.716  1.00 45.86           N  
ATOM    813  CA  VAL L 111      41.096  10.015  47.117  1.00 46.01           C  
ATOM    814  CB  VAL L 111      40.047   9.303  47.920  1.00 53.92           C  
ATOM    815  CG1 VAL L 111      40.588   9.066  49.340  1.00 53.26           C  
ATOM    816  CG2 VAL L 111      38.776  10.170  47.905  1.00 53.77           C  
ATOM    817  C   VAL L 111      42.407   9.314  47.298  1.00 45.69           C  
ATOM    818  O   VAL L 111      42.730   8.353  46.599  1.00 46.20           O  
ATOM    819  N   GLU L 112      43.203   9.811  48.264  1.00 47.67           N  
ATOM    820  CA  GLU L 112      44.501   9.274  48.549  0.83 49.12           C  
ATOM    821  CB  GLU L 112      45.403  10.291  49.265  0.83 51.59           C  
ATOM    822  CG  GLU L 112      45.696  11.546  48.439  0.75 22.93           C  
ATOM    823  CD  GLU L 112      46.351  12.562  49.362  0.75 22.67           C  
ATOM    824  OE1 GLU L 112      46.861  12.139  50.432  1.00  0.00           O  
ATOM    825  OE2 GLU L 112      46.343  13.774  49.014  1.00  0.00           O1-
ATOM    826  C   GLU L 112      44.304   8.112  49.511  1.00 51.17           C  
ATOM    827  O   GLU L 112      43.866   8.385  50.661  1.00 53.85           O  
ATOM    828  OXT GLU L 112      44.597   6.949  49.123  1.00  0.00           O  
TER     829      GLU L 112 
HETATM  830  N   UNK H 113       8.621  10.800  41.658  1.00 62.26           N  
HETATM  831  CA  UNK H 113       9.361   9.692  42.297  1.00 56.67           C  
HETATM  832  C   UNK H 113      10.592   9.357  41.526  1.00 53.82           C  
HETATM  833  O   UNK H 113      11.704   9.536  42.025  1.00 55.52           O  
ATOM    834  N   SER H 114      10.418   8.845  40.288  1.00 50.15           N  
ATOM    835  CA  SER H 114      11.519   8.238  39.599  1.00 47.63           C  
ATOM    836  CB  SER H 114      11.553   6.709  39.755  1.00 62.22           C  
ATOM    837  OG  SER H 114      12.667   6.171  39.062  1.00 27.49           O  
ATOM    838  C   SER H 114      11.411   8.544  38.134  1.00 44.81           C  
ATOM    839  O   SER H 114      10.348   8.910  37.633  1.00 43.60           O  
ATOM    840  N   VAL H 115      12.547   8.419  37.415  1.00 43.41           N  
ATOM    841  CA  VAL H 115      12.608   8.681  36.004  1.00 42.32           C  
ATOM    842  CB  VAL H 115      13.301   9.981  35.716  1.00 45.16           C  
ATOM    843  CG1 VAL H 115      13.471  10.133  34.201  1.00 24.52           C  
ATOM    844  CG2 VAL H 115      12.497  11.118  36.375  1.00 23.29           C  
ATOM    845  C   VAL H 115      13.408   7.577  35.376  1.00 40.43           C  
ATOM    846  O   VAL H 115      14.418   7.147  35.930  1.00 41.49           O  
ATOM    847  N   GLU H 116      12.961   7.077  34.203  1.00 41.84           N  
ATOM    848  CA  GLU H 116      13.679   6.029  33.532  0.83 40.00           C  
ATOM    849  CB  GLU H 116      13.043   4.640  33.713  0.83 41.39           C  
ATOM    850  CG  GLU H 116      13.871   3.501  33.115  0.50 20.47           C  
ATOM    851  CD  GLU H 116      13.129   2.196  33.367  0.50 26.30           C  
ATOM    852  OE1 GLU H 116      12.927   1.851  34.562  0.50 33.40           O  
ATOM    853  OE2 GLU H 116      12.754   1.526  32.366  0.50 29.87           O1-
ATOM    854  C   GLU H 116      13.676   6.339  32.066  1.00 40.42           C  
ATOM    855  O   GLU H 116      12.635   6.660  31.491  1.00 39.81           O  
ATOM    856  N   GLU H 117      14.853   6.229  31.418  1.00 39.85           N  
ATOM    857  CA  GLU H 117      14.953   6.548  30.020  1.00 40.73           C  
ATOM    858  CB  GLU H 117      16.188   7.394  29.662  1.00 38.54           C  
ATOM    859  CG  GLU H 117      16.227   8.775  30.319  1.00 37.63           C  
ATOM    860  CD  GLU H 117      16.849   8.619  31.702  1.00 37.98           C  
ATOM    861  OE1 GLU H 117      17.269   7.479  32.034  1.00 38.95           O  
ATOM    862  OE2 GLU H 117      16.919   9.635  32.443  1.00 39.03           O1-
ATOM    863  C   GLU H 117      15.093   5.281  29.242  1.00 42.88           C  
ATOM    864  O   GLU H 117      15.570   4.269  29.755  1.00 44.47           O  
ATOM    865  N   SER H 118      14.644   5.309  27.969  1.00 44.92           N  
ATOM    866  CA  SER H 118      14.791   4.170  27.108  1.00 44.20           C  
ATOM    867  CB  SER H 118      13.592   3.205  27.140  1.00 54.32           C  
ATOM    868  OG  SER H 118      12.422   3.852  26.666  1.00 59.25           O  
ATOM    869  C   SER H 118      14.935   4.679  25.704  1.00 45.64           C  
ATOM    870  O   SER H 118      14.772   5.871  25.449  1.00 44.14           O  
ATOM    871  N   GLY H 119      15.271   3.776  24.755  1.00 46.33           N  
ATOM    872  CA  GLY H 119      15.359   4.148  23.367  1.00 44.13           C  
ATOM    873  C   GLY H 119      16.783   4.272  22.896  1.00 43.00           C  
ATOM    874  O   GLY H 119      17.011   4.391  21.692  1.00 46.82           O  
ATOM    875  N   GLY H 120      17.775   4.248  23.812  1.00 42.71           N  
ATOM    876  CA  GLY H 120      19.150   4.393  23.404  1.00 40.62           C  
ATOM    877  C   GLY H 120      19.516   3.203  22.589  1.00 40.30           C  
ATOM    878  O   GLY H 120      19.328   2.071  23.025  1.00 44.47           O  
ATOM    879  N   ARG H 121      20.097   3.432  21.394  1.00 40.82           N  
ATOM    880  CA  ARG H 121      20.373   2.328  20.523  1.00 41.55           C  
ATOM    881  CB  ARG H 121      19.109   1.960  19.722  1.00108.47           C  
ATOM    882  CG  ARG H 121      19.226   0.787  18.752  1.00110.58           C  
ATOM    883  CD  ARG H 121      17.950   0.583  17.930  1.00112.43           C  
ATOM    884  NE  ARG H 121      18.037   1.478  16.741  1.00114.19           N  
ATOM    885  CZ  ARG H 121      16.919   2.080  16.239  1.00114.66           C  
ATOM    886  NH1 ARG H 121      15.720   1.931  16.871  1.00114.56           N1+
ATOM    887  NH2 ARG H 121      16.999   2.834  15.104  1.00117.92           N  
ATOM    888  C   ARG H 121      21.435   2.742  19.546  1.00 41.88           C  
ATOM    889  O   ARG H 121      21.774   3.919  19.423  1.00 44.06           O  
ATOM    890  N   LEU H 122      22.018   1.749  18.843  1.00 42.14           N  
ATOM    891  CA  LEU H 122      22.998   2.006  17.825  1.00 45.07           C  
ATOM    892  CB  LEU H 122      23.817   0.755  17.460  1.00 45.69           C  
ATOM    893  CG  LEU H 122      24.822   0.971  16.315  1.00 48.16           C  
ATOM    894  CD1 LEU H 122      25.921   1.971  16.702  1.00 48.19           C  
ATOM    895  CD2 LEU H 122      25.384  -0.368  15.815  1.00 47.65           C  
ATOM    896  C   LEU H 122      22.262   2.426  16.591  1.00 45.69           C  
ATOM    897  O   LEU H 122      21.330   1.747  16.164  1.00 48.89           O  
ATOM    898  N   VAL H 123      22.666   3.560  15.976  1.00 47.06           N  
ATOM    899  CA  VAL H 123      22.011   4.012  14.779  1.00 47.94           C  
ATOM    900  CB  VAL H 123      21.003   5.103  15.019  1.00 46.19           C  
ATOM    901  CG1 VAL H 123      19.836   4.521  15.833  1.00 47.42           C  
ATOM    902  CG2 VAL H 123      21.707   6.278  15.720  1.00 45.20           C  
ATOM    903  C   VAL H 123      23.049   4.539  13.835  1.00 50.14           C  
ATOM    904  O   VAL H 123      24.153   4.906  14.236  1.00 49.23           O  
ATOM    905  N   THR H 124      22.710   4.566  12.529  1.00 52.74           N  
ATOM    906  CA  THR H 124      23.605   5.047  11.515  1.00 54.28           C  
ATOM    907  CB  THR H 124      23.241   4.538  10.150  1.00 50.83           C  
ATOM    908  OG1 THR H 124      23.163   3.121  10.176  1.00 64.26           O  
ATOM    909  CG2 THR H 124      24.322   4.963   9.144  1.00 62.85           C  
ATOM    910  C   THR H 124      23.456   6.538  11.508  1.00 52.75           C  
ATOM    911  O   THR H 124      22.473   7.057  12.031  1.00 50.60           O  
ATOM    912  N   PRO H 125      24.388   7.265  10.952  1.00 53.63           N  
ATOM    913  CA  PRO H 125      24.241   8.694  10.953  1.00 55.46           C  
ATOM    914  CD  PRO H 125      25.787   6.864  10.993  1.00 59.63           C  
ATOM    915  CB  PRO H 125      25.602   9.252  10.543  1.00 62.50           C  
ATOM    916  CG  PRO H 125      26.591   8.177  11.035  1.00 60.93           C  
ATOM    917  C   PRO H 125      23.112   9.111  10.068  1.00 55.64           C  
ATOM    918  O   PRO H 125      22.919   8.491   9.023  1.00 58.09           O  
ATOM    919  N   GLY H 126      22.346  10.144  10.473  1.00 54.87           N  
ATOM    920  CA  GLY H 126      21.284  10.640   9.650  1.00 55.56           C  
ATOM    921  C   GLY H 126      20.026   9.880   9.932  1.00 58.18           C  
ATOM    922  O   GLY H 126      18.957  10.264   9.461  1.00 60.83           O  
ATOM    923  N   THR H 127      20.093   8.791  10.721  1.00 57.97           N  
ATOM    924  CA  THR H 127      18.887   8.046  10.970  1.00 56.66           C  
ATOM    925  CB  THR H 127      19.101   6.559  11.067  1.00 60.61           C  
ATOM    926  OG1 THR H 127      20.024   6.259  12.103  1.00 59.28           O  
ATOM    927  CG2 THR H 127      19.623   6.033   9.719  1.00 64.51           C  
ATOM    928  C   THR H 127      18.316   8.525  12.270  1.00 54.55           C  
ATOM    929  O   THR H 127      18.934   8.401  13.327  1.00 52.65           O  
ATOM    930  N   PRO H 128      17.124   9.064  12.205  1.00 54.16           N  
ATOM    931  CA  PRO H 128      16.506   9.632  13.372  1.00 52.31           C  
ATOM    932  CD  PRO H 128      16.647   9.693  10.983  1.00 26.92           C  
ATOM    933  CB  PRO H 128      15.305  10.431  12.869  1.00 42.07           C  
ATOM    934  CG  PRO H 128      15.702  10.820  11.436  1.00 25.71           C  
ATOM    935  C   PRO H 128      16.140   8.628  14.417  1.00 51.09           C  
ATOM    936  O   PRO H 128      15.757   7.507  14.079  1.00 49.59           O  
ATOM    937  N   LEU H 129      16.251   9.028  15.699  1.00 50.10           N  
ATOM    938  CA  LEU H 129      15.948   8.165  16.804  1.00 49.14           C  
ATOM    939  CB  LEU H 129      17.233   7.692  17.508  1.00 42.88           C  
ATOM    940  CG  LEU H 129      17.039   6.720  18.683  1.00 42.54           C  
ATOM    941  CD1 LEU H 129      16.575   5.338  18.205  1.00 43.92           C  
ATOM    942  CD2 LEU H 129      18.306   6.645  19.544  1.00 42.96           C  
ATOM    943  C   LEU H 129      15.160   8.975  17.791  1.00 46.91           C  
ATOM    944  O   LEU H 129      15.290  10.198  17.831  1.00 49.04           O  
ATOM    945  N   THR H 130      14.298   8.316  18.599  1.00 44.22           N  
ATOM    946  CA  THR H 130      13.525   9.018  19.593  1.00 44.20           C  
ATOM    947  CB  THR H 130      12.046   9.001  19.319  1.00 48.78           C  
ATOM    948  OG1 THR H 130      11.773   9.582  18.054  1.00 50.17           O  
ATOM    949  CG2 THR H 130      11.329   9.800  20.419  1.00 49.95           C  
ATOM    950  C   THR H 130      13.737   8.349  20.925  1.00 44.20           C  
ATOM    951  O   THR H 130      13.638   7.129  21.047  1.00 43.78           O  
ATOM    952  N   LEU H 131      14.025   9.153  21.970  1.00 44.23           N  
ATOM    953  CA  LEU H 131      14.259   8.649  23.297  1.00 41.83           C  
ATOM    954  CB  LEU H 131      15.446   9.328  23.997  1.00 44.13           C  
ATOM    955  CG  LEU H 131      16.793   9.096  23.292  1.00 44.09           C  
ATOM    956  CD1 LEU H 131      17.936   9.797  24.042  1.00 43.43           C  
ATOM    957  CD2 LEU H 131      17.059   7.597  23.075  1.00 45.65           C  
ATOM    958  C   LEU H 131      13.047   8.946  24.127  1.00 43.78           C  
ATOM    959  O   LEU H 131      12.337   9.920  23.879  1.00 47.15           O  
ATOM    960  N   THR H 132      12.770   8.095  25.142  1.00 44.25           N  
ATOM    961  CA  THR H 132      11.609   8.332  25.956  1.00 45.45           C  
ATOM    962  CB  THR H 132      10.550   7.277  25.831  1.00 55.97           C  
ATOM    963  OG1 THR H 132      11.025   6.044  26.347  1.00115.46           O  
ATOM    964  CG2 THR H 132      10.186   7.121  24.347  1.00116.26           C  
ATOM    965  C   THR H 132      12.010   8.352  27.396  1.00 45.52           C  
ATOM    966  O   THR H 132      12.904   7.627  27.826  1.00 45.81           O  
ATOM    967  N   CYS H 133      11.340   9.210  28.182  1.00 46.93           N  
ATOM    968  CA  CYS H 133      11.594   9.331  29.587  0.83 46.92           C  
ATOM    969  CB  CYS H 133      12.025  10.768  29.931  0.83 51.64           C  
ATOM    970  SG  CYS H 133      12.091  11.140  31.704  0.83 55.70           S  
ATOM    971  C   CYS H 133      10.299   9.044  30.276  1.00 45.69           C  
ATOM    972  O   CYS H 133       9.307   9.738  30.060  1.00 46.90           O  
ATOM    973  N   THR H 134      10.279   8.010  31.142  1.00 44.15           N  
ATOM    974  CA  THR H 134       9.065   7.634  31.811  1.00 46.17           C  
ATOM    975  CB  THR H 134       8.826   6.157  31.812  1.00 58.32           C  
ATOM    976  OG1 THR H 134       9.954   5.489  32.354  1.00 15.86           O  
ATOM    977  CG2 THR H 134       8.555   5.688  30.376  1.00 19.97           C  
ATOM    978  C   THR H 134       9.142   8.077  33.231  1.00 47.80           C  
ATOM    979  O   THR H 134      10.069   7.741  33.964  1.00 47.96           O  
ATOM    980  N   VAL H 135       8.125   8.841  33.661  1.00 47.22           N  
ATOM    981  CA  VAL H 135       8.125   9.376  34.988  1.00 46.38           C  
ATOM    982  CB  VAL H 135       7.644  10.797  35.050  1.00 49.87           C  
ATOM    983  CG1 VAL H 135       8.613  11.686  34.254  1.00 64.58           C  
ATOM    984  CG2 VAL H 135       6.196  10.842  34.531  1.00 62.10           C  
ATOM    985  C   VAL H 135       7.188   8.580  35.833  1.00 47.82           C  
ATOM    986  O   VAL H 135       6.208   8.012  35.346  1.00 47.85           O  
ATOM    987  N   SER H 136       7.516   8.500  37.138  1.00 50.42           N  
ATOM    988  CA  SER H 136       6.669   7.828  38.073  0.83 50.18           C  
ATOM    989  CB  SER H 136       7.114   6.380  38.352  0.83 42.41           C  
ATOM    990  OG  SER H 136       6.240   5.764  39.285  0.83 43.25           O  
ATOM    991  C   SER H 136       6.754   8.575  39.371  1.00 51.60           C  
ATOM    992  O   SER H 136       7.811   9.082  39.739  1.00 51.54           O  
ATOM    993  N   GLY H 137       5.585   8.757  40.016  1.00 27.39           N  
ATOM    994  CA  GLY H 137       5.527   9.451  41.265  1.00 28.50           C  
ATOM    995  C   GLY H 137       5.014  10.852  41.096  1.00 31.05           C  
ATOM    996  O   GLY H 137       4.574  11.453  42.078  1.00 32.47           O  
ATOM    997  N   PHE H 138       5.036  11.436  39.879  1.00 29.50           N  
ATOM    998  CA  PHE H 138       4.545  12.787  39.820  1.00 29.12           C  
ATOM    999  CB  PHE H 138       5.627  13.872  40.000  1.00 28.49           C  
ATOM   1000  CG  PHE H 138       6.515  13.896  38.801  1.00 29.66           C  
ATOM   1001  CD1 PHE H 138       6.187  14.628  37.685  1.00 30.40           C  
ATOM   1002  CD2 PHE H 138       7.690  13.199  38.783  1.00 29.66           C  
ATOM   1003  CE1 PHE H 138       6.993  14.662  36.576  1.00 31.41           C  
ATOM   1004  CE2 PHE H 138       8.505  13.229  37.678  1.00 31.04           C  
ATOM   1005  CZ  PHE H 138       8.165  13.955  36.567  1.00 31.22           C  
ATOM   1006  C   PHE H 138       3.846  13.077  38.525  1.00 30.39           C  
ATOM   1007  O   PHE H 138       3.875  12.311  37.556  1.00 29.68           O  
ATOM   1008  N   SER H 139       3.202  14.261  38.482  1.00 29.79           N  
ATOM   1009  CA  SER H 139       2.481  14.649  37.309  1.00 30.59           C  
ATOM   1010  CB  SER H 139       1.143  15.350  37.619  1.00 33.65           C  
ATOM   1011  OG  SER H 139       0.474  15.692  36.414  1.00 39.41           O  
ATOM   1012  C   SER H 139       3.337  15.604  36.543  1.00 30.65           C  
ATOM   1013  O   SER H 139       4.025  16.457  37.096  1.00 30.97           O  
ATOM   1014  N   LEU H 140       3.318  15.439  35.216  1.00 28.39           N  
ATOM   1015  CA  LEU H 140       4.049  16.205  34.247  1.00 28.11           C  
ATOM   1016  CB  LEU H 140       3.989  15.597  32.836  1.00 27.54           C  
ATOM   1017  CG  LEU H 140       4.798  14.290  32.699  1.00 29.01           C  
ATOM   1018  CD1 LEU H 140       4.719  13.712  31.276  1.00 29.09           C  
ATOM   1019  CD2 LEU H 140       6.251  14.499  33.157  1.00 27.80           C  
ATOM   1020  C   LEU H 140       3.518  17.607  34.193  1.00 29.62           C  
ATOM   1021  O   LEU H 140       4.237  18.530  33.805  1.00 29.43           O  
ATOM   1022  N   SER H 141       2.225  17.803  34.509  1.00 29.30           N  
ATOM   1023  CA  SER H 141       1.657  19.113  34.432  1.00 30.45           C  
ATOM   1024  CB  SER H 141       0.137  19.119  34.655  1.00 33.28           C  
ATOM   1025  OG  SER H 141      -0.163  18.713  35.982  1.00 65.53           O  
ATOM   1026  C   SER H 141       2.280  19.933  35.506  1.00 30.47           C  
ATOM   1027  O   SER H 141       2.314  21.159  35.427  1.00 31.31           O  
ATOM   1028  N   SER H 142       2.729  19.257  36.577  1.00 28.16           N  
ATOM   1029  CA  SER H 142       3.338  19.884  37.713  1.00 27.80           C  
ATOM   1030  CB  SER H 142       3.332  18.969  38.953  1.00 49.50           C  
ATOM   1031  OG  SER H 142       1.998  18.681  39.348  1.00  0.00           O  
ATOM   1032  C   SER H 142       4.771  20.285  37.485  1.00 27.92           C  
ATOM   1033  O   SER H 142       5.180  21.353  37.940  1.00 27.25           O  
ATOM   1034  N   TYR H 143       5.581  19.465  36.776  1.00 25.81           N  
ATOM   1035  CA  TYR H 143       7.002  19.731  36.753  1.00 24.13           C  
ATOM   1036  CB  TYR H 143       7.840  18.620  37.433  1.00 23.70           C  
ATOM   1037  CG  TYR H 143       7.488  18.455  38.879  1.00 24.32           C  
ATOM   1038  CD1 TYR H 143       6.315  17.833  39.243  1.00 24.16           C  
ATOM   1039  CD2 TYR H 143       8.341  18.884  39.870  1.00 23.94           C  
ATOM   1040  CE1 TYR H 143       5.983  17.664  40.568  1.00 23.90           C  
ATOM   1041  CE2 TYR H 143       8.016  18.719  41.197  1.00 24.54           C  
ATOM   1042  CZ  TYR H 143       6.836  18.112  41.547  1.00 25.42           C  
ATOM   1043  OH  TYR H 143       6.511  17.947  42.910  1.00 26.22           O  
ATOM   1044  C   TYR H 143       7.519  19.786  35.342  1.00 25.13           C  
ATOM   1045  O   TYR H 143       6.957  19.268  34.378  1.00 26.23           O  
ATOM   1046  N   PRO H 144       8.593  20.522  35.267  1.00 46.11           N  
ATOM   1047  CA  PRO H 144       9.381  20.702  34.065  1.00 44.68           C  
ATOM   1048  CD  PRO H 144       8.681  21.678  36.142  1.00  0.00           C  
ATOM   1049  CB  PRO H 144      10.071  22.062  34.205  1.00 41.82           C  
ATOM   1050  CG  PRO H 144       9.959  22.401  35.701  1.00 55.71           C  
ATOM   1051  C   PRO H 144      10.353  19.569  33.925  1.00 44.08           C  
ATOM   1052  O   PRO H 144      10.788  19.029  34.938  1.00 44.94           O  
ATOM   1053  N   MET H 145      10.749  19.225  32.687  1.00 42.34           N  
ATOM   1054  CA  MET H 145      11.593  18.085  32.475  1.00 41.48           C  
ATOM   1055  CB  MET H 145      10.790  16.952  31.825  1.00 42.26           C  
ATOM   1056  CG  MET H 145      11.201  15.563  32.283  1.00 42.43           C  
ATOM   1057  SD  MET H 145      10.680  15.203  33.985  1.00 17.30           S  
ATOM   1058  CE  MET H 145      11.393  13.537  33.982  1.00 19.38           C  
ATOM   1059  C   MET H 145      12.672  18.508  31.517  1.00 42.70           C  
ATOM   1060  O   MET H 145      12.398  19.263  30.587  1.00 42.78           O  
ATOM   1061  N   ASN H 146      13.928  18.033  31.709  1.00 40.86           N  
ATOM   1062  CA  ASN H 146      15.011  18.474  30.861  1.00 39.21           C  
ATOM   1063  CB  ASN H 146      15.981  19.450  31.570  1.00 38.64           C  
ATOM   1064  CG  ASN H 146      15.293  20.777  31.906  1.00 53.97           C  
ATOM   1065  OD1 ASN H 146      15.637  21.831  31.368  1.00 91.55           O  
ATOM   1066  ND2 ASN H 146      14.301  20.731  32.836  1.00 91.18           N  
ATOM   1067  C   ASN H 146      15.851  17.311  30.416  1.00 39.13           C  
ATOM   1068  O   ASN H 146      15.912  16.273  31.072  1.00 39.72           O  
ATOM   1069  N   TRP H 147      16.540  17.479  29.267  1.00 38.41           N  
ATOM   1070  CA  TRP H 147      17.394  16.451  28.732  1.00 37.28           C  
ATOM   1071  CB  TRP H 147      17.091  16.102  27.266  1.00 40.46           C  
ATOM   1072  CG  TRP H 147      15.764  15.413  27.069  1.00 40.80           C  
ATOM   1073  CD2 TRP H 147      15.573  13.994  27.180  1.00 40.25           C  
ATOM   1074  CD1 TRP H 147      14.543  15.947  26.776  1.00 39.87           C  
ATOM   1075  NE1 TRP H 147      13.601  14.949  26.702  1.00 40.83           N  
ATOM   1076  CE2 TRP H 147      14.220  13.742  26.948  1.00 40.25           C  
ATOM   1077  CE3 TRP H 147      16.451  12.986  27.454  1.00 39.33           C  
ATOM   1078  CZ2 TRP H 147      13.724  12.471  26.987  1.00 41.24           C  
ATOM   1079  CZ3 TRP H 147      15.947  11.705  27.493  1.00 39.30           C  
ATOM   1080  CH2 TRP H 147      14.610  11.454  27.263  1.00 41.21           C  
ATOM   1081  C   TRP H 147      18.810  16.948  28.784  1.00 38.42           C  
ATOM   1082  O   TRP H 147      19.088  18.102  28.461  1.00 38.25           O  
ATOM   1083  N   VAL H 148      19.743  16.073  29.220  1.00 38.66           N  
ATOM   1084  CA  VAL H 148      21.138  16.414  29.293  1.00 38.63           C  
ATOM   1085  CB  VAL H 148      21.609  16.677  30.693  1.00 47.68           C  
ATOM   1086  CG1 VAL H 148      23.121  16.961  30.669  1.00 47.49           C  
ATOM   1087  CG2 VAL H 148      20.770  17.824  31.278  1.00 47.01           C  
ATOM   1088  C   VAL H 148      21.904  15.242  28.765  1.00 37.23           C  
ATOM   1089  O   VAL H 148      21.509  14.094  28.957  1.00 38.57           O  
ATOM   1090  N   ARG H 149      23.029  15.493  28.069  1.00 39.46           N  
ATOM   1091  CA  ARG H 149      23.756  14.361  27.574  1.00 39.11           C  
ATOM   1092  CB  ARG H 149      23.741  14.192  26.041  1.00 39.93           C  
ATOM   1093  CG  ARG H 149      24.381  15.318  25.231  1.00 41.19           C  
ATOM   1094  CD  ARG H 149      24.303  15.061  23.721  1.00 42.54           C  
ATOM   1095  NE  ARG H 149      25.098  16.115  23.033  1.00 45.23           N  
ATOM   1096  CZ  ARG H 149      25.213  16.111  21.671  1.00 44.83           C  
ATOM   1097  NH1 ARG H 149      24.548  15.175  20.932  1.00 43.00           N1+
ATOM   1098  NH2 ARG H 149      25.997  17.040  21.051  1.00 48.02           N  
ATOM   1099  C   ARG H 149      25.168  14.442  28.041  1.00 40.01           C  
ATOM   1100  O   ARG H 149      25.614  15.470  28.552  1.00 41.37           O  
ATOM   1101  N   GLN H 150      25.885  13.306  27.936  1.00 44.66           N  
ATOM   1102  CA  GLN H 150      27.251  13.241  28.354  1.00 43.82           C  
ATOM   1103  CB  GLN H 150      27.364  12.736  29.803  1.00 29.55           C  
ATOM   1104  CG  GLN H 150      28.777  12.697  30.380  1.00 30.40           C  
ATOM   1105  CD  GLN H 150      28.647  12.244  31.827  1.00 29.84           C  
ATOM   1106  OE1 GLN H 150      27.584  11.796  32.256  1.00 32.30           O  
ATOM   1107  NE2 GLN H 150      29.752  12.365  32.609  1.00 30.83           N  
ATOM   1108  C   GLN H 150      27.946  12.261  27.459  1.00 45.77           C  
ATOM   1109  O   GLN H 150      27.697  11.058  27.529  1.00 45.43           O  
ATOM   1110  N   ALA H 151      28.865  12.757  26.609  1.00 46.97           N  
ATOM   1111  CA  ALA H 151      29.586  11.912  25.699  1.00 47.58           C  
ATOM   1112  CB  ALA H 151      30.429  12.685  24.668  1.00 30.94           C  
ATOM   1113  C   ALA H 151      30.515  11.079  26.518  1.00 48.70           C  
ATOM   1114  O   ALA H 151      30.730  11.357  27.697  1.00 48.82           O  
ATOM   1115  N   PRO H 152      31.061  10.035  25.954  1.00 51.54           N  
ATOM   1116  CA  PRO H 152      31.925   9.199  26.725  1.00 52.12           C  
ATOM   1117  CD  PRO H 152      30.474   9.323  24.834  1.00 66.01           C  
ATOM   1118  CB  PRO H 152      32.167   7.938  25.889  1.00 68.31           C  
ATOM   1119  CG  PRO H 152      31.530   8.249  24.518  1.00 69.53           C  
ATOM   1120  C   PRO H 152      33.145   9.927  27.187  1.00 53.65           C  
ATOM   1121  O   PRO H 152      33.883  10.462  26.363  1.00 56.43           O  
ATOM   1122  N   GLY H 153      33.377   9.939  28.513  1.00 55.59           N  
ATOM   1123  CA  GLY H 153      34.544  10.551  29.074  1.00 55.92           C  
ATOM   1124  C   GLY H 153      34.454  12.045  28.980  1.00 57.91           C  
ATOM   1125  O   GLY H 153      35.479  12.726  28.999  1.00 59.17           O  
ATOM   1126  N   LYS H 154      33.232  12.607  28.891  1.00 56.84           N  
ATOM   1127  CA  LYS H 154      33.115  14.035  28.747  1.00 56.69           C  
ATOM   1128  CB  LYS H 154      32.435  14.462  27.435  1.00 42.29           C  
ATOM   1129  CG  LYS H 154      33.109  13.919  26.173  1.00 43.04           C  
ATOM   1130  CD  LYS H 154      34.561  14.357  25.982  0.67 47.82           C  
ATOM   1131  CE  LYS H 154      35.197  13.785  24.712  0.67 51.27           C  
ATOM   1132  NZ  LYS H 154      36.599  14.240  24.590  0.67 56.52           N1+
ATOM   1133  C   LYS H 154      32.246  14.556  29.851  1.00 56.62           C  
ATOM   1134  O   LYS H 154      31.795  13.805  30.715  1.00 54.33           O  
ATOM   1135  N   GLY H 155      32.011  15.887  29.848  1.00 52.64           N  
ATOM   1136  CA  GLY H 155      31.219  16.532  30.858  1.00 49.76           C  
ATOM   1137  C   GLY H 155      29.770  16.523  30.461  1.00 49.19           C  
ATOM   1138  O   GLY H 155      29.391  15.986  29.420  1.00 49.00           O  
ATOM   1139  N   LEU H 156      28.923  17.136  31.317  1.00 46.80           N  
ATOM   1140  CA  LEU H 156      27.500  17.204  31.134  1.00 43.92           C  
ATOM   1141  CB  LEU H 156      26.748  17.414  32.461  1.00 30.60           C  
ATOM   1142  CG  LEU H 156      26.987  16.289  33.484  1.00 30.36           C  
ATOM   1143  CD1 LEU H 156      26.216  16.545  34.789  1.00 31.28           C  
ATOM   1144  CD2 LEU H 156      26.683  14.910  32.877  1.00 32.01           C  
ATOM   1145  C   LEU H 156      27.163  18.376  30.265  1.00 42.77           C  
ATOM   1146  O   LEU H 156      27.793  19.430  30.360  1.00 43.19           O  
ATOM   1147  N   GLU H 157      26.159  18.212  29.374  1.00 39.77           N  
ATOM   1148  CA  GLU H 157      25.724  19.335  28.592  1.00 41.03           C  
ATOM   1149  CB  GLU H 157      26.364  19.436  27.195  1.00 72.92           C  
ATOM   1150  CG  GLU H 157      26.154  18.247  26.264  1.00 76.10           C  
ATOM   1151  CD  GLU H 157      26.994  18.523  25.024  1.00 77.09           C  
ATOM   1152  OE1 GLU H 157      27.674  19.583  24.997  1.00108.99           O  
ATOM   1153  OE2 GLU H 157      26.974  17.679  24.090  1.00 77.32           O1-
ATOM   1154  C   GLU H 157      24.224  19.314  28.487  1.00 40.06           C  
ATOM   1155  O   GLU H 157      23.628  18.294  28.140  1.00 41.20           O  
ATOM   1156  N   TRP H 158      23.588  20.466  28.809  1.00 39.88           N  
ATOM   1157  CA  TRP H 158      22.157  20.638  28.802  1.00 39.62           C  
ATOM   1158  CB  TRP H 158      21.747  21.918  29.555  1.00 38.60           C  
ATOM   1159  CG  TRP H 158      20.284  22.289  29.534  1.00 38.51           C  
ATOM   1160  CD2 TRP H 158      19.735  23.286  28.657  1.00 38.80           C  
ATOM   1161  CD1 TRP H 158      19.252  21.846  30.310  1.00 38.67           C  
ATOM   1162  NE1 TRP H 158      18.093  22.504  29.969  1.00 39.10           N  
ATOM   1163  CE2 TRP H 158      18.377  23.395  28.953  1.00 38.77           C  
ATOM   1164  CE3 TRP H 158      20.319  24.052  27.685  1.00 40.57           C  
ATOM   1165  CZ2 TRP H 158      17.580  24.277  28.279  1.00 39.52           C  
ATOM   1166  CZ3 TRP H 158      19.511  24.938  27.005  1.00 40.02           C  
ATOM   1167  CH2 TRP H 158      18.168  25.046  27.298  1.00 41.60           C  
ATOM   1168  C   TRP H 158      21.676  20.748  27.383  1.00 38.71           C  
ATOM   1169  O   TRP H 158      22.229  21.516  26.602  1.00 40.21           O  
ATOM   1170  N   ILE H 159      20.729  19.867  26.979  1.00 37.79           N  
ATOM   1171  CA  ILE H 159      20.110  19.884  25.675  1.00 38.34           C  
ATOM   1172  CB  ILE H 159      19.697  18.509  25.241  1.00 36.96           C  
ATOM   1173  CG1 ILE H 159      20.944  17.613  25.147  1.00 37.27           C  
ATOM   1174  CG2 ILE H 159      18.920  18.616  23.917  1.00 37.01           C  
ATOM   1175  CD1 ILE H 159      20.625  16.127  25.017  1.00 16.64           C  
ATOM   1176  C   ILE H 159      18.913  20.789  25.568  1.00 39.12           C  
ATOM   1177  O   ILE H 159      18.855  21.679  24.719  1.00 39.82           O  
ATOM   1178  N   GLY H 160      17.921  20.602  26.469  1.00 38.85           N  
ATOM   1179  CA  GLY H 160      16.703  21.358  26.351  1.00 39.01           C  
ATOM   1180  C   GLY H 160      15.780  20.993  27.470  1.00 40.29           C  
ATOM   1181  O   GLY H 160      16.057  20.079  28.247  1.00 39.91           O  
ATOM   1182  N   GLY H 161      14.628  21.697  27.564  1.00 41.50           N  
ATOM   1183  CA  GLY H 161      13.711  21.452  28.642  1.00 40.32           C  
ATOM   1184  C   GLY H 161      12.308  21.695  28.162  1.00 41.03           C  
ATOM   1185  O   GLY H 161      12.082  22.448  27.215  1.00 41.42           O  
ATOM   1186  N   ILE H 162      11.326  21.028  28.810  1.00 42.50           N  
ATOM   1187  CA  ILE H 162       9.930  21.199  28.508  1.00 43.54           C  
ATOM   1188  CB  ILE H 162       9.297  19.983  27.885  1.00 47.56           C  
ATOM   1189  CG1 ILE H 162       7.866  20.300  27.423  1.00 47.14           C  
ATOM   1190  CG2 ILE H 162       9.399  18.805  28.868  1.00 48.37           C  
ATOM   1191  CD1 ILE H 162       7.261  19.224  26.522  1.00 66.81           C  
ATOM   1192  C   ILE H 162       9.240  21.486  29.803  1.00 44.66           C  
ATOM   1193  O   ILE H 162       9.406  20.767  30.786  1.00 44.78           O  
ATOM   1194  N   GLY H 163       8.430  22.554  29.845  1.00 46.57           N  
ATOM   1195  CA  GLY H 163       7.828  22.895  31.093  1.00 47.53           C  
ATOM   1196  C   GLY H 163       6.609  22.080  31.300  1.00 48.00           C  
ATOM   1197  O   GLY H 163       6.174  21.296  30.461  1.00 47.46           O  
ATOM   1198  N   THR H 164       5.876  22.512  32.358  1.00 61.86           N  
ATOM   1199  CA  THR H 164       4.542  22.082  32.689  1.00 40.59           C  
ATOM   1200  CB  THR H 164       4.080  22.672  33.985  1.00 65.65           C  
ATOM   1201  OG1 THR H 164       3.995  24.085  33.876  1.00 63.38           O  
ATOM   1202  CG2 THR H 164       5.084  22.296  35.087  1.00 63.83           C  
ATOM   1203  C   THR H 164       3.593  22.595  31.635  1.00 63.79           C  
ATOM   1204  O   THR H 164       2.709  21.871  31.179  1.00 64.92           O  
ATOM   1205  N   SER H 165       3.769  23.875  31.228  1.00 62.50           N  
ATOM   1206  CA  SER H 165       2.938  24.564  30.273  1.00 43.63           C  
ATOM   1207  CB  SER H 165       3.284  26.061  30.157  1.00 84.69           C  
ATOM   1208  OG  SER H 165       3.051  26.718  31.394  1.00  0.00           O  
ATOM   1209  C   SER H 165       3.119  23.948  28.915  1.00 68.18           C  
ATOM   1210  O   SER H 165       2.269  24.116  28.040  1.00 70.15           O  
ATOM   1211  N   GLY H 166       4.226  23.205  28.704  1.00 65.15           N  
ATOM   1212  CA  GLY H 166       4.464  22.583  27.430  1.00 44.15           C  
ATOM   1213  C   GLY H 166       5.332  23.484  26.633  1.00 68.21           C  
ATOM   1214  O   GLY H 166       5.461  23.363  25.415  1.00 68.51           O  
ATOM   1215  N   ASN H 167       5.957  24.436  27.326  1.00 51.37           N  
ATOM   1216  CA  ASN H 167       6.809  25.363  26.621  1.00 50.93           C  
ATOM   1217  CB  ASN H 167       6.975  26.726  27.319  1.00 38.45           C  
ATOM   1218  CG  ASN H 167       7.705  26.504  28.634  1.00  0.00           C  
ATOM   1219  OD1 ASN H 167       7.288  25.694  29.460  1.00  0.00           O  
ATOM   1220  ND2 ASN H 167       8.833  27.239  28.831  1.00  0.00           N  
ATOM   1221  C   ASN H 167       8.169  24.742  26.524  1.00 49.87           C  
ATOM   1222  O   ASN H 167       8.643  24.122  27.475  1.00 49.95           O  
ATOM   1223  N   ILE H 168       8.855  24.912  25.374  1.00 48.61           N  
ATOM   1224  CA  ILE H 168      10.110  24.235  25.206  1.00 47.19           C  
ATOM   1225  CB  ILE H 168      10.101  23.285  24.043  1.00 55.11           C  
ATOM   1226  CG1 ILE H 168       8.998  22.230  24.245  1.00 17.82           C  
ATOM   1227  CG2 ILE H 168      11.506  22.677  23.905  1.00 15.01           C  
ATOM   1228  CD1 ILE H 168       8.682  21.419  22.989  1.00 20.46           C  
ATOM   1229  C   ILE H 168      11.211  25.238  24.992  1.00 47.50           C  
ATOM   1230  O   ILE H 168      11.017  26.321  24.440  1.00 49.52           O  
ATOM   1231  N   TRP H 169      12.412  24.901  25.492  1.00 47.18           N  
ATOM   1232  CA  TRP H 169      13.557  25.750  25.325  1.00 47.21           C  
ATOM   1233  CB  TRP H 169      13.939  26.527  26.604  1.00 47.60           C  
ATOM   1234  CG  TRP H 169      12.966  27.603  27.056  1.00 47.57           C  
ATOM   1235  CD2 TRP H 169      13.245  29.018  27.046  1.00 49.06           C  
ATOM   1236  CD1 TRP H 169      11.719  27.463  27.597  1.00 49.64           C  
ATOM   1237  NE1 TRP H 169      11.207  28.699  27.923  1.00119.37           N  
ATOM   1238  CE2 TRP H 169      12.137  29.665  27.591  1.00 50.61           C  
ATOM   1239  CE3 TRP H 169      14.339  29.725  26.627  1.00118.75           C  
ATOM   1240  CZ2 TRP H 169      12.108  31.027  27.725  1.00124.71           C  
ATOM   1241  CZ3 TRP H 169      14.300  31.098  26.754  1.00122.74           C  
ATOM   1242  CH2 TRP H 169      13.207  31.740  27.294  1.00125.60           C  
ATOM   1243  C   TRP H 169      14.696  24.839  24.974  1.00 46.73           C  
ATOM   1244  O   TRP H 169      14.805  23.734  25.504  1.00 46.67           O  
ATOM   1245  N   TYR H 170      15.586  25.282  24.063  1.00 50.32           N  
ATOM   1246  CA  TYR H 170      16.658  24.418  23.654  1.00 49.33           C  
ATOM   1247  CB  TYR H 170      16.589  23.966  22.180  1.00 57.04           C  
ATOM   1248  CG  TYR H 170      15.318  23.235  21.901  1.00 56.19           C  
ATOM   1249  CD1 TYR H 170      15.189  21.897  22.189  1.00 55.92           C  
ATOM   1250  CD2 TYR H 170      14.248  23.895  21.343  1.00 55.66           C  
ATOM   1251  CE1 TYR H 170      14.015  21.232  21.924  1.00 55.96           C  
ATOM   1252  CE2 TYR H 170      13.071  23.235  21.076  1.00 56.85           C  
ATOM   1253  CZ  TYR H 170      12.952  21.899  21.365  1.00 56.28           C  
ATOM   1254  OH  TYR H 170      11.745  21.220  21.091  1.00 56.82           O  
ATOM   1255  C   TYR H 170      17.944  25.173  23.760  1.00 49.13           C  
ATOM   1256  O   TYR H 170      17.962  26.400  23.818  1.00 50.50           O  
ATOM   1257  N   ALA H 171      19.066  24.430  23.800  1.00 48.46           N  
ATOM   1258  CA  ALA H 171      20.365  25.031  23.857  1.00 49.54           C  
ATOM   1259  CB  ALA H 171      21.494  24.030  24.152  1.00 39.76           C  
ATOM   1260  C   ALA H 171      20.608  25.621  22.510  1.00 52.26           C  
ATOM   1261  O   ALA H 171      20.040  25.177  21.513  1.00 53.61           O  
ATOM   1262  N   SER H 172      21.475  26.645  22.446  1.00 56.01           N  
ATOM   1263  CA  SER H 172      21.680  27.317  21.199  1.00 54.74           C  
ATOM   1264  CB  SER H 172      22.752  28.416  21.277  1.00 60.31           C  
ATOM   1265  OG  SER H 172      22.321  29.457  22.139  1.00 88.11           O  
ATOM   1266  C   SER H 172      22.132  26.326  20.164  1.00 55.50           C  
ATOM   1267  O   SER H 172      21.623  26.319  19.044  1.00 58.97           O  
ATOM   1268  N   TRP H 173      23.089  25.451  20.519  1.00 54.11           N  
ATOM   1269  CA  TRP H 173      23.651  24.498  19.593  1.00 53.98           C  
ATOM   1270  CB  TRP H 173      24.878  23.769  20.178  1.00102.15           C  
ATOM   1271  CG  TRP H 173      24.638  23.087  21.504  1.00102.52           C  
ATOM   1272  CD2 TRP H 173      24.322  21.693  21.666  1.00 99.98           C  
ATOM   1273  CD1 TRP H 173      24.700  23.617  22.759  1.00101.21           C  
ATOM   1274  NE1 TRP H 173      24.430  22.648  23.693  1.00100.80           N  
ATOM   1275  CE2 TRP H 173      24.199  21.459  23.036  1.00 99.41           C  
ATOM   1276  CE3 TRP H 173      24.155  20.694  20.752  1.00101.27           C  
ATOM   1277  CZ2 TRP H 173      23.905  20.215  23.516  1.00 99.71           C  
ATOM   1278  CZ3 TRP H 173      23.852  19.441  21.241  1.00103.39           C  
ATOM   1279  CH2 TRP H 173      23.730  19.208  22.594  1.00103.75           C  
ATOM   1280  C   TRP H 173      22.641  23.470  19.123  1.00 53.47           C  
ATOM   1281  O   TRP H 173      22.607  23.123  17.942  1.00 56.05           O  
ATOM   1282  N   ALA H 174      21.803  22.954  20.045  1.00 54.02           N  
ATOM   1283  CA  ALA H 174      20.825  21.907  19.854  1.00 56.33           C  
ATOM   1284  CB  ALA H 174      20.167  21.477  21.173  1.00 31.68           C  
ATOM   1285  C   ALA H 174      19.716  22.308  18.926  1.00 56.65           C  
ATOM   1286  O   ALA H 174      19.090  21.450  18.304  1.00 56.27           O  
ATOM   1287  N   LYS H 175      19.388  23.610  18.854  1.00 57.07           N  
ATOM   1288  CA  LYS H 175      18.237  24.035  18.104  0.83 61.04           C  
ATOM   1289  CB  LYS H 175      18.072  25.566  18.044  0.83 80.23           C  
ATOM   1290  CG  LYS H 175      19.222  26.279  17.328  0.83 83.54           C  
ATOM   1291  CD  LYS H 175      18.927  27.737  16.970  0.75108.48           C  
ATOM   1292  CE  LYS H 175      18.901  28.673  18.181  0.75111.20           C  
ATOM   1293  NZ  LYS H 175      18.638  30.062  17.741  0.75117.29           N1+
ATOM   1294  C   LYS H 175      18.246  23.516  16.704  1.00 61.65           C  
ATOM   1295  O   LYS H 175      19.225  23.645  15.967  1.00 62.65           O  
ATOM   1296  N   GLY H 176      17.106  22.892  16.335  1.00 61.29           N  
ATOM   1297  CA  GLY H 176      16.818  22.380  15.027  1.00 62.63           C  
ATOM   1298  C   GLY H 176      17.101  20.913  15.002  1.00 61.40           C  
ATOM   1299  O   GLY H 176      16.360  20.132  14.407  1.00 64.39           O  
ATOM   1300  N   ARG H 177      18.197  20.505  15.655  1.00 59.34           N  
ATOM   1301  CA  ARG H 177      18.615  19.133  15.671  1.00 58.89           C  
ATOM   1302  CB  ARG H 177      20.069  18.968  16.140  1.00 55.82           C  
ATOM   1303  CG  ARG H 177      21.072  19.393  15.061  1.00 61.87           C  
ATOM   1304  CD  ARG H 177      22.526  19.412  15.533  1.00 62.71           C  
ATOM   1305  NE  ARG H 177      22.601  18.479  16.689  1.00 64.62           N  
ATOM   1306  CZ  ARG H 177      23.805  18.061  17.173  1.00 63.16           C  
ATOM   1307  NH1 ARG H 177      24.958  18.378  16.520  1.00 62.65           N1+
ATOM   1308  NH2 ARG H 177      23.848  17.320  18.318  1.00 63.15           N  
ATOM   1309  C   ARG H 177      17.718  18.285  16.524  1.00 59.09           C  
ATOM   1310  O   ARG H 177      17.559  17.093  16.254  1.00 60.54           O  
ATOM   1311  N   PHE H 178      17.132  18.862  17.596  1.00 57.97           N  
ATOM   1312  CA  PHE H 178      16.361  18.051  18.498  1.00 56.58           C  
ATOM   1313  CB  PHE H 178      16.960  17.998  19.917  1.00 47.31           C  
ATOM   1314  CG  PHE H 178      18.287  17.315  19.876  1.00 46.02           C  
ATOM   1315  CD1 PHE H 178      19.407  17.977  19.431  1.00 45.49           C  
ATOM   1316  CD2 PHE H 178      18.423  16.015  20.305  1.00 46.70           C  
ATOM   1317  CE1 PHE H 178      20.631  17.350  19.399  1.00 46.17           C  
ATOM   1318  CE2 PHE H 178      19.645  15.384  20.276  1.00 45.88           C  
ATOM   1319  CZ  PHE H 178      20.754  16.051  19.822  1.00 47.75           C  
ATOM   1320  C   PHE H 178      14.987  18.615  18.664  1.00 56.44           C  
ATOM   1321  O   PHE H 178      14.750  19.800  18.444  1.00 58.29           O  
ATOM   1322  N   ILE H 179      14.024  17.738  19.018  1.00 54.36           N  
ATOM   1323  CA  ILE H 179      12.703  18.188  19.327  1.00 55.42           C  
ATOM   1324  CB  ILE H 179      11.712  18.056  18.201  1.00 40.95           C  
ATOM   1325  CG1 ILE H 179      11.521  16.597  17.764  1.00  0.00           C  
ATOM   1326  CG2 ILE H 179      12.171  18.997  17.074  1.00 42.37           C  
ATOM   1327  CD1 ILE H 179      10.343  16.415  16.805  1.00  0.00           C  
ATOM   1328  C   ILE H 179      12.236  17.437  20.534  1.00 53.74           C  
ATOM   1329  O   ILE H 179      12.399  16.222  20.637  1.00 54.07           O  
ATOM   1330  N   ILE H 180      11.639  18.171  21.492  1.00 52.90           N  
ATOM   1331  CA  ILE H 180      11.181  17.595  22.724  1.00 52.98           C  
ATOM   1332  CB  ILE H 180      11.609  18.378  23.930  1.00 54.11           C  
ATOM   1333  CG1 ILE H 180      13.141  18.427  24.018  1.00 51.68           C  
ATOM   1334  CG2 ILE H 180      10.931  17.769  25.168  1.00 52.27           C  
ATOM   1335  CD1 ILE H 180      13.657  19.442  25.036  1.00 51.23           C  
ATOM   1336  C   ILE H 180       9.689  17.642  22.694  1.00 54.50           C  
ATOM   1337  O   ILE H 180       9.100  18.598  22.191  1.00 56.09           O  
ATOM   1338  N   SER H 181       9.039  16.571  23.195  1.00 55.03           N  
ATOM   1339  CA  SER H 181       7.608  16.528  23.229  1.00 54.44           C  
ATOM   1340  CB  SER H 181       6.989  15.646  22.131  1.00 58.79           C  
ATOM   1341  OG  SER H 181       7.283  16.178  20.848  1.00 60.15           O  
ATOM   1342  C   SER H 181       7.214  15.914  24.527  1.00 53.05           C  
ATOM   1343  O   SER H 181       8.000  15.237  25.187  1.00 54.49           O  
ATOM   1344  N   ARG H 182       5.977  16.189  24.958  1.00 17.55           N  
ATOM   1345  CA  ARG H 182       5.512  15.595  26.168  1.00 16.72           C  
ATOM   1346  CB  ARG H 182       5.969  16.348  27.427  1.00 16.24           C  
ATOM   1347  CG  ARG H 182       5.573  15.658  28.731  1.00 19.25           C  
ATOM   1348  CD  ARG H 182       5.774  16.529  29.972  1.00 19.70           C  
ATOM   1349  NE  ARG H 182       4.434  17.027  30.391  1.00  0.00           N  
ATOM   1350  CZ  ARG H 182       3.993  18.254  29.989  1.00  0.00           C  
ATOM   1351  NH1 ARG H 182       4.782  19.035  29.193  1.00  0.00           N1+
ATOM   1352  NH2 ARG H 182       2.770  18.705  30.395  1.00  0.00           N  
ATOM   1353  C   ARG H 182       4.047  15.723  26.115  1.00 19.90           C  
ATOM   1354  O   ARG H 182       3.392  16.122  27.077  1.00 22.64           O  
ATOM   1355  N   ALA H 183       3.486  15.356  24.959  1.00 77.03           N  
ATOM   1356  CA  ALA H 183       2.072  15.278  24.867  1.00 77.40           C  
ATOM   1357  CB  ALA H 183       1.582  14.840  23.478  1.00 85.73           C  
ATOM   1358  C   ALA H 183       1.774  14.182  25.823  1.00 80.76           C  
ATOM   1359  O   ALA H 183       0.734  14.152  26.477  1.00 84.16           O  
ATOM   1360  N   SER H 184       2.752  13.261  25.924  1.00 64.97           N  
ATOM   1361  CA  SER H 184       2.628  12.072  26.679  1.00 65.08           C  
ATOM   1362  CB  SER H 184       3.944  11.285  26.811  1.00 77.25           C  
ATOM   1363  OG  SER H 184       4.358  10.817  25.537  1.00177.84           O  
ATOM   1364  C   SER H 184       2.140  12.359  28.043  1.00 63.72           C  
ATOM   1365  O   SER H 184       2.615  13.259  28.738  1.00 63.00           O  
ATOM   1366  N   SER H 185       1.126  11.574  28.435  1.00 25.81           N  
ATOM   1367  CA  SER H 185       0.616  11.676  29.754  1.00 28.26           C  
ATOM   1368  CB  SER H 185      -0.579  10.741  30.003  1.00 31.29           C  
ATOM   1369  OG  SER H 185      -1.044  10.890  31.336  1.00 27.97           O  
ATOM   1370  C   SER H 185       1.732  11.243  30.648  1.00 25.64           C  
ATOM   1371  O   SER H 185       2.082  11.939  31.595  1.00 28.30           O  
ATOM   1372  N   THR H 186       2.293  10.054  30.355  1.00 63.74           N  
ATOM   1373  CA  THR H 186       3.347   9.392  31.077  1.00 61.98           C  
ATOM   1374  CB  THR H 186       3.377   7.914  30.808  1.00 52.02           C  
ATOM   1375  OG1 THR H 186       3.669   7.669  29.439  1.00 68.52           O  
ATOM   1376  CG2 THR H 186       2.007   7.314  31.163  1.00 68.10           C  
ATOM   1377  C   THR H 186       4.741   9.892  30.809  1.00 60.76           C  
ATOM   1378  O   THR H 186       5.600   9.810  31.688  1.00 62.93           O  
ATOM   1379  N   THR H 187       5.050  10.382  29.593  1.00 55.81           N  
ATOM   1380  CA  THR H 187       6.455  10.584  29.367  1.00 54.78           C  
ATOM   1381  CB  THR H 187       7.065   9.523  28.493  1.00 57.65           C  
ATOM   1382  OG1 THR H 187       6.478   9.559  27.199  1.00 60.37           O  
ATOM   1383  CG2 THR H 187       6.835   8.147  29.130  1.00 59.24           C  
ATOM   1384  C   THR H 187       6.772  11.872  28.682  1.00 54.61           C  
ATOM   1385  O   THR H 187       5.914  12.677  28.330  1.00 53.79           O  
ATOM   1386  N   VAL H 188       8.092  12.097  28.539  1.00 52.94           N  
ATOM   1387  CA  VAL H 188       8.651  13.177  27.788  1.00 51.36           C  
ATOM   1388  CB  VAL H 188       9.377  14.152  28.673  1.00 52.40           C  
ATOM   1389  CG1 VAL H 188      10.507  13.410  29.397  1.00 53.91           C  
ATOM   1390  CG2 VAL H 188       9.824  15.365  27.849  1.00 54.22           C  
ATOM   1391  C   VAL H 188       9.592  12.501  26.831  1.00 51.29           C  
ATOM   1392  O   VAL H 188      10.288  11.555  27.203  1.00 51.10           O  
ATOM   1393  N   ASP H 189       9.607  12.941  25.553  1.00 51.01           N  
ATOM   1394  CA  ASP H 189      10.397  12.254  24.566  1.00 49.34           C  
ATOM   1395  CB  ASP H 189       9.538  11.656  23.441  1.00 44.66           C  
ATOM   1396  CG  ASP H 189       8.624  10.594  24.045  1.00 30.58           C  
ATOM   1397  OD1 ASP H 189       8.217  10.741  25.227  1.00 34.33           O  
ATOM   1398  OD2 ASP H 189       8.322   9.610  23.321  1.00 31.83           O1-
ATOM   1399  C   ASP H 189      11.383  13.199  23.941  1.00 49.50           C  
ATOM   1400  O   ASP H 189      11.211  14.416  23.983  1.00 51.87           O  
ATOM   1401  N   LEU H 190      12.484  12.653  23.375  1.00 45.55           N  
ATOM   1402  CA  LEU H 190      13.460  13.490  22.728  1.00 45.15           C  
ATOM   1403  CB  LEU H 190      14.794  13.551  23.494  1.00 44.66           C  
ATOM   1404  CG  LEU H 190      15.852  14.474  22.863  1.00 45.66           C  
ATOM   1405  CD1 LEU H 190      15.439  15.953  22.955  1.00 47.12           C  
ATOM   1406  CD2 LEU H 190      17.242  14.211  23.460  1.00 44.77           C  
ATOM   1407  C   LEU H 190      13.743  12.911  21.373  1.00 47.34           C  
ATOM   1408  O   LEU H 190      14.212  11.779  21.251  1.00 45.88           O  
ATOM   1409  N   LYS H 191      13.475  13.690  20.306  1.00 48.80           N  
ATOM   1410  CA  LYS H 191      13.715  13.202  18.978  1.00 49.15           C  
ATOM   1411  CB  LYS H 191      12.649  13.628  17.953  1.00 46.48           C  
ATOM   1412  CG  LYS H 191      12.819  12.961  16.587  1.00 49.92           C  
ATOM   1413  CD  LYS H 191      11.615  13.133  15.659  1.00 56.37           C  
ATOM   1414  CE  LYS H 191      11.911  13.971  14.414  1.00 61.57           C  
ATOM   1415  NZ  LYS H 191      12.589  13.135  13.396  1.00 69.46           N1+
ATOM   1416  C   LYS H 191      15.011  13.770  18.510  1.00 48.93           C  
ATOM   1417  O   LYS H 191      15.249  14.974  18.608  1.00 49.74           O  
ATOM   1418  N   VAL H 192      15.897  12.896  18.000  1.00 48.42           N  
ATOM   1419  CA  VAL H 192      17.139  13.369  17.478  1.00 48.05           C  
ATOM   1420  CB  VAL H 192      18.329  12.534  17.877  1.00 46.15           C  
ATOM   1421  CG1 VAL H 192      18.104  11.065  17.479  1.00 20.54           C  
ATOM   1422  CG2 VAL H 192      19.580  13.161  17.240  1.00 23.38           C  
ATOM   1423  C   VAL H 192      17.013  13.376  16.000  1.00 51.08           C  
ATOM   1424  O   VAL H 192      16.984  12.339  15.337  1.00 53.18           O  
ATOM   1425  N   THR H 193      16.950  14.591  15.445  1.00 51.81           N  
ATOM   1426  CA  THR H 193      16.834  14.718  14.037  1.00 53.05           C  
ATOM   1427  CB  THR H 193      16.184  16.002  13.608  1.00 52.86           C  
ATOM   1428  OG1 THR H 193      14.899  16.127  14.199  1.00 69.95           O  
ATOM   1429  CG2 THR H 193      16.043  15.991  12.080  1.00 70.50           C  
ATOM   1430  C   THR H 193      18.254  14.743  13.567  1.00 55.74           C  
ATOM   1431  O   THR H 193      19.140  15.291  14.217  1.00 58.96           O  
ATOM   1432  N   SER H 194      18.514  14.070  12.443  1.00 55.35           N  
ATOM   1433  CA  SER H 194      19.812  14.041  11.828  1.00 55.15           C  
ATOM   1434  CB  SER H 194      20.118  15.320  11.028  1.00 81.10           C  
ATOM   1435  OG  SER H 194      21.408  15.241  10.444  1.00 84.29           O  
ATOM   1436  C   SER H 194      20.935  13.803  12.800  1.00 54.41           C  
ATOM   1437  O   SER H 194      21.713  14.717  13.064  1.00 55.20           O  
ATOM   1438  N   PRO H 195      21.060  12.627  13.355  1.00 52.42           N  
ATOM   1439  CA  PRO H 195      22.142  12.358  14.266  1.00 52.06           C  
ATOM   1440  CD  PRO H 195      19.926  11.752  13.586  1.00 72.07           C  
ATOM   1441  CB  PRO H 195      21.746  11.098  15.042  1.00 56.13           C  
ATOM   1442  CG  PRO H 195      20.545  10.523  14.270  1.00 55.20           C  
ATOM   1443  C   PRO H 195      23.463  12.244  13.572  1.00 55.58           C  
ATOM   1444  O   PRO H 195      23.503  11.846  12.408  1.00 57.29           O  
ATOM   1445  N   THR H 196      24.553  12.594  14.286  1.00 56.92           N  
ATOM   1446  CA  THR H 196      25.892  12.517  13.774  1.00 56.81           C  
ATOM   1447  CB  THR H 196      26.534  13.861  13.581  1.00 58.20           C  
ATOM   1448  OG1 THR H 196      26.634  14.537  14.826  1.00 58.87           O  
ATOM   1449  CG2 THR H 196      25.682  14.685  12.600  1.00 59.72           C  
ATOM   1450  C   THR H 196      26.705  11.772  14.794  1.00 56.47           C  
ATOM   1451  O   THR H 196      26.228  11.470  15.885  1.00 54.80           O  
ATOM   1452  N   THR H 197      27.977  11.474  14.462  1.00 57.10           N  
ATOM   1453  CA  THR H 197      28.846  10.709  15.316  1.00 55.28           C  
ATOM   1454  CB  THR H 197      30.218  10.514  14.738  1.00 60.25           C  
ATOM   1455  OG1 THR H 197      30.826  11.772  14.487  1.00 80.79           O  
ATOM   1456  CG2 THR H 197      30.097   9.705  13.437  1.00 81.21           C  
ATOM   1457  C   THR H 197      29.013  11.412  16.628  1.00 55.08           C  
ATOM   1458  O   THR H 197      29.084  10.770  17.673  1.00 53.65           O  
ATOM   1459  N   GLU H 198      29.059  12.755  16.603  1.00 56.80           N  
ATOM   1460  CA  GLU H 198      29.271  13.572  17.766  1.00 54.96           C  
ATOM   1461  CB  GLU H 198      29.351  15.075  17.444  1.00 86.17           C  
ATOM   1462  CG  GLU H 198      30.663  15.481  16.768  1.00122.46           C  
ATOM   1463  CD  GLU H 198      30.651  14.972  15.332  1.00124.74           C  
ATOM   1464  OE1 GLU H 198      29.544  14.647  14.826  1.00125.75           O  
ATOM   1465  OE2 GLU H 198      31.747  14.907  14.714  1.00128.72           O1-
ATOM   1466  C   GLU H 198      28.158  13.370  18.753  1.00 51.33           C  
ATOM   1467  O   GLU H 198      28.337  13.616  19.944  1.00 51.52           O  
ATOM   1468  N   ASP H 199      26.970  12.966  18.270  1.00 48.06           N  
ATOM   1469  CA  ASP H 199      25.796  12.737  19.069  1.00 46.41           C  
ATOM   1470  CB  ASP H 199      24.541  12.490  18.218  1.00 51.39           C  
ATOM   1471  CG  ASP H 199      24.235  13.833  17.574  1.00 53.71           C  
ATOM   1472  OD1 ASP H 199      24.787  14.847  18.073  0.97 56.38           O  
ATOM   1473  OD2 ASP H 199      23.457  13.877  16.585  1.00 55.49           O1-
ATOM   1474  C   ASP H 199      25.966  11.563  19.988  1.00 45.20           C  
ATOM   1475  O   ASP H 199      25.178  11.401  20.918  1.00 44.33           O  
ATOM   1476  N   THR H 200      26.933  10.664  19.725  1.00 45.27           N  
ATOM   1477  CA  THR H 200      27.082   9.517  20.582  1.00 44.16           C  
ATOM   1478  CB  THR H 200      28.232   8.625  20.205  1.00 44.58           C  
ATOM   1479  OG1 THR H 200      28.077   8.163  18.872  1.00 47.68           O  
ATOM   1480  CG2 THR H 200      28.269   7.429  21.172  1.00 44.24           C  
ATOM   1481  C   THR H 200      27.308   9.991  21.984  1.00 44.43           C  
ATOM   1482  O   THR H 200      28.261  10.719  22.261  1.00 45.60           O  
ATOM   1483  N   ALA H 201      26.415   9.585  22.913  1.00 43.79           N  
ATOM   1484  CA  ALA H 201      26.544  10.010  24.278  1.00 41.47           C  
ATOM   1485  CB  ALA H 201      26.358  11.524  24.463  1.00 45.01           C  
ATOM   1486  C   ALA H 201      25.468   9.343  25.066  1.00 39.95           C  
ATOM   1487  O   ALA H 201      24.602   8.660  24.522  1.00 39.59           O  
ATOM   1488  N   THR H 202      25.516   9.509  26.397  1.00 40.46           N  
ATOM   1489  CA  THR H 202      24.479   8.959  27.208  1.00 40.23           C  
ATOM   1490  CB  THR H 202      24.993   8.369  28.491  1.00 34.18           C  
ATOM   1491  OG1 THR H 202      23.985   7.588  29.113  1.00 34.88           O  
ATOM   1492  CG2 THR H 202      25.455   9.505  29.417  1.00 33.36           C  
ATOM   1493  C   THR H 202      23.554  10.104  27.489  1.00 39.02           C  
ATOM   1494  O   THR H 202      24.000  11.202  27.822  1.00 38.45           O  
ATOM   1495  N   TYR H 203      22.233   9.879  27.328  1.00 36.32           N  
ATOM   1496  CA  TYR H 203      21.271  10.935  27.480  1.00 35.19           C  
ATOM   1497  CB  TYR H 203      20.257  11.008  26.324  1.00 38.55           C  
ATOM   1498  CG  TYR H 203      20.962  11.441  25.084  1.00 37.50           C  
ATOM   1499  CD1 TYR H 203      21.707  10.554  24.342  1.00 38.07           C  
ATOM   1500  CD2 TYR H 203      20.862  12.742  24.652  1.00 36.49           C  
ATOM   1501  CE1 TYR H 203      22.351  10.965  23.197  1.00 37.92           C  
ATOM   1502  CE2 TYR H 203      21.502  13.158  23.509  1.00 38.62           C  
ATOM   1503  CZ  TYR H 203      22.249  12.269  22.777  1.00 38.10           C  
ATOM   1504  OH  TYR H 203      22.908  12.696  21.604  1.00 40.20           O  
ATOM   1505  C   TYR H 203      20.484  10.695  28.724  1.00 35.42           C  
ATOM   1506  O   TYR H 203      19.977   9.597  28.953  1.00 36.95           O  
ATOM   1507  N   PHE H 204      20.365  11.739  29.569  1.00 37.34           N  
ATOM   1508  CA  PHE H 204      19.639  11.587  30.792  1.00 37.58           C  
ATOM   1509  CB  PHE H 204      20.369  12.030  32.076  1.00 43.65           C  
ATOM   1510  CG  PHE H 204      21.642  11.282  32.286  1.00 42.47           C  
ATOM   1511  CD1 PHE H 204      21.658   9.947  32.619  1.00 40.95           C  
ATOM   1512  CD2 PHE H 204      22.841  11.933  32.127  1.00 44.69           C  
ATOM   1513  CE1 PHE H 204      22.852   9.289  32.809  1.00 42.38           C  
ATOM   1514  CE2 PHE H 204      24.033  11.278  32.319  1.00 44.25           C  
ATOM   1515  CZ  PHE H 204      24.044   9.950  32.658  1.00 43.72           C  
ATOM   1516  C   PHE H 204      18.441  12.475  30.746  1.00 36.94           C  
ATOM   1517  O   PHE H 204      18.402  13.493  30.057  1.00 38.19           O  
ATOM   1518  N   CYS H 205      17.412  12.066  31.501  1.00 37.30           N  
ATOM   1519  CA  CYS H 205      16.205  12.812  31.654  0.83 37.82           C  
ATOM   1520  CB  CYS H 205      14.978  11.908  31.463  0.83 49.50           C  
ATOM   1521  SG  CYS H 205      13.386  12.698  31.802  0.83 54.18           S  
ATOM   1522  C   CYS H 205      16.235  13.312  33.065  1.00 39.65           C  
ATOM   1523  O   CYS H 205      16.620  12.588  33.984  1.00 38.38           O  
ATOM   1524  N   ALA H 206      15.855  14.585  33.280  1.00 40.38           N  
ATOM   1525  CA  ALA H 206      15.939  15.077  34.623  1.00 40.00           C  
ATOM   1526  CB  ALA H 206      17.132  16.022  34.846  1.00 33.05           C  
ATOM   1527  C   ALA H 206      14.694  15.848  34.943  1.00 38.91           C  
ATOM   1528  O   ALA H 206      14.111  16.520  34.091  1.00 39.48           O  
ATOM   1529  N   ARG H 207      14.260  15.752  36.215  1.00 42.09           N  
ATOM   1530  CA  ARG H 207      13.100  16.450  36.690  1.00 42.38           C  
ATOM   1531  CB  ARG H 207      12.287  15.653  37.722  1.00 30.50           C  
ATOM   1532  CG  ARG H 207      11.045  16.395  38.216  1.00 15.20           C  
ATOM   1533  CD  ARG H 207      10.201  15.582  39.197  1.00 14.41           C  
ATOM   1534  NE  ARG H 207      10.878  15.629  40.519  1.00 18.79           N  
ATOM   1535  CZ  ARG H 207      10.257  15.092  41.608  1.00 21.21           C  
ATOM   1536  NH1 ARG H 207       9.021  14.529  41.484  1.00 24.15           N1+
ATOM   1537  NH2 ARG H 207      10.876  15.116  42.823  1.00 23.94           N  
ATOM   1538  C   ARG H 207      13.581  17.696  37.352  1.00 42.61           C  
ATOM   1539  O   ARG H 207      14.552  17.677  38.104  1.00 43.85           O  
ATOM   1540  N   GLY H 208      12.907  18.829  37.081  1.00 46.58           N  
ATOM   1541  CA  GLY H 208      13.376  20.072  37.609  1.00 47.13           C  
ATOM   1542  C   GLY H 208      12.882  20.306  38.985  1.00 47.85           C  
ATOM   1543  O   GLY H 208      11.750  19.969  39.332  1.00 48.02           O  
ATOM   1544  N   LEU H 209      13.625  21.298  39.488  1.00 30.88           N  
ATOM   1545  CA  LEU H 209      13.397  22.132  40.606  1.00 30.42           C  
ATOM   1546  CB  LEU H 209      14.634  22.247  41.520  1.00 32.52           C  
ATOM   1547  CG  LEU H 209      14.452  23.121  42.776  1.00 46.45           C  
ATOM   1548  CD1 LEU H 209      13.448  22.487  43.751  1.00 48.53           C  
ATOM   1549  CD2 LEU H 209      15.800  23.431  43.447  1.00 47.07           C  
ATOM   1550  C   LEU H 209      13.260  23.406  39.851  1.00 31.39           C  
ATOM   1551  O   LEU H 209      13.483  23.406  38.641  1.00 34.92           O  
ATOM   1552  N   TYR H 210      12.859  24.517  40.477  1.00 31.07           N  
ATOM   1553  CA  TYR H 210      12.724  25.653  39.616  1.00 32.47           C  
ATOM   1554  CB  TYR H 210      12.090  26.858  40.323  1.00 33.50           C  
ATOM   1555  CG  TYR H 210      10.760  26.368  40.789  1.00 33.77           C  
ATOM   1556  CD1 TYR H 210       9.667  26.361  39.952  1.00 32.63           C  
ATOM   1557  CD2 TYR H 210      10.614  25.879  42.066  1.00 34.97           C  
ATOM   1558  CE1 TYR H 210       8.449  25.897  40.394  1.00 34.28           C  
ATOM   1559  CE2 TYR H 210       9.400  25.414  42.515  1.00 43.52           C  
ATOM   1560  CZ  TYR H 210       8.314  25.423  41.678  1.00 43.35           C  
ATOM   1561  OH  TYR H 210       7.065  24.945  42.133  1.00 57.16           O  
ATOM   1562  C   TYR H 210      14.073  26.035  39.065  1.00 31.41           C  
ATOM   1563  O   TYR H 210      14.223  26.230  37.861  1.00 34.81           O  
ATOM   1564  N   ASN H 211      15.095  26.174  39.927  1.00 35.38           N  
ATOM   1565  CA  ASN H 211      16.401  26.530  39.442  1.00 31.33           C  
ATOM   1566  CB  ASN H 211      17.259  27.158  40.551  1.00 29.01           C  
ATOM   1567  CG  ASN H 211      16.528  28.401  41.038  1.00 14.01           C  
ATOM   1568  OD1 ASN H 211      15.759  29.012  40.297  1.00 15.50           O  
ATOM   1569  ND2 ASN H 211      16.783  28.805  42.311  1.00  0.00           N  
ATOM   1570  C   ASN H 211      17.172  25.358  38.900  1.00 29.17           C  
ATOM   1571  O   ASN H 211      17.721  25.413  37.799  1.00 30.85           O  
ATOM   1572  N   ASP H 212      17.224  24.254  39.676  1.00 30.89           N  
ATOM   1573  CA  ASP H 212      18.137  23.190  39.356  1.00 31.16           C  
ATOM   1574  CB  ASP H 212      19.023  22.791  40.546  1.00 31.27           C  
ATOM   1575  CG  ASP H 212      19.933  23.975  40.834  1.00 32.89           C  
ATOM   1576  OD1 ASP H 212      20.303  24.685  39.862  1.00 27.53           O  
ATOM   1577  OD2 ASP H 212      20.271  24.187  42.029  1.00 15.60           O1-
ATOM   1578  C   ASP H 212      17.443  21.960  38.875  1.00 27.70           C  
ATOM   1579  O   ASP H 212      16.256  21.969  38.558  1.00 28.19           O  
ATOM   1580  N   TYR H 213      18.226  20.856  38.796  1.00 28.06           N  
ATOM   1581  CA  TYR H 213      17.744  19.588  38.329  1.00 27.09           C  
ATOM   1582  CB  TYR H 213      18.646  19.007  37.233  1.00 25.15           C  
ATOM   1583  CG  TYR H 213      18.530  19.971  36.109  1.00 25.02           C  
ATOM   1584  CD1 TYR H 213      19.179  21.183  36.158  1.00 26.79           C  
ATOM   1585  CD2 TYR H 213      17.764  19.666  35.011  1.00 24.62           C  
ATOM   1586  CE1 TYR H 213      19.072  22.079  35.121  1.00 28.08           C  
ATOM   1587  CE2 TYR H 213      17.655  20.560  33.973  1.00 24.91           C  
ATOM   1588  CZ  TYR H 213      18.307  21.768  34.027  1.00 26.94           C  
ATOM   1589  OH  TYR H 213      18.193  22.683  32.958  1.00  0.00           O  
ATOM   1590  C   TYR H 213      17.759  18.641  39.468  1.00 27.92           C  
ATOM   1591  O   TYR H 213      18.647  17.793  39.565  1.00 29.34           O  
ATOM   1592  N   THR H 214      16.670  18.699  40.258  1.00 30.95           N  
ATOM   1593  CA  THR H 214      16.487  18.008  41.494  1.00 31.95           C  
ATOM   1594  CB  THR H 214      15.126  18.209  42.091  1.00 32.94           C  
ATOM   1595  OG1 THR H 214      14.901  19.585  42.361  1.00  0.00           O  
ATOM   1596  CG2 THR H 214      15.032  17.379  43.383  1.00  0.00           C  
ATOM   1597  C   THR H 214      16.641  16.595  41.261  1.00 32.53           C  
ATOM   1598  O   THR H 214      17.281  15.857  42.022  1.00 34.52           O  
ATOM   1599  N   VAL H 215      16.062  16.183  40.154  1.00 42.31           N  
ATOM   1600  CA  VAL H 215      16.105  14.681  40.058  1.00 41.25           C  
ATOM   1601  CB  VAL H 215      14.787  14.046  40.414  1.00 42.22           C  
ATOM   1602  CG1 VAL H 215      14.912  12.521  40.256  1.00 56.89           C  
ATOM   1603  CG2 VAL H 215      14.401  14.490  41.835  1.00 52.96           C  
ATOM   1604  C   VAL H 215      16.514  14.084  38.706  1.00 40.43           C  
ATOM   1605  O   VAL H 215      16.139  14.619  37.670  1.00 41.44           O  
ATOM   1606  N   TRP H 216      17.227  12.899  38.682  1.00 41.90           N  
ATOM   1607  CA  TRP H 216      17.799  12.341  37.455  1.00 41.99           C  
ATOM   1608  CB  TRP H 216      19.338  12.410  37.465  1.00 35.73           C  
ATOM   1609  CG  TRP H 216      19.920  13.804  37.513  1.00 37.20           C  
ATOM   1610  CD2 TRP H 216      20.683  14.400  36.454  1.00 34.85           C  
ATOM   1611  CD1 TRP H 216      19.896  14.717  38.529  1.00 36.34           C  
ATOM   1612  NE1 TRP H 216      20.591  15.844  38.164  1.00 36.44           N  
ATOM   1613  CE2 TRP H 216      21.083  15.663  36.891  1.00 34.74           C  
ATOM   1614  CE3 TRP H 216      21.027  13.929  35.221  1.00 32.83           C  
ATOM   1615  CZ2 TRP H 216      21.837  16.478  36.099  1.00 34.10           C  
ATOM   1616  CZ3 TRP H 216      21.781  14.758  34.421  1.00 33.38           C  
ATOM   1617  CH2 TRP H 216      22.179  16.005  34.853  1.00 34.56           C  
ATOM   1618  C   TRP H 216      17.484  10.880  37.195  1.00 41.37           C  
ATOM   1619  O   TRP H 216      17.276  10.092  38.116  1.00 41.96           O  
ATOM   1620  N   GLY H 217      17.456  10.492  35.887  1.00 40.37           N  
ATOM   1621  CA  GLY H 217      17.273   9.129  35.440  1.00 40.07           C  
ATOM   1622  C   GLY H 217      18.629   8.497  35.277  1.00 41.90           C  
ATOM   1623  O   GLY H 217      19.651   9.179  35.314  1.00 40.40           O  
ATOM   1624  N   PRO H 218      18.651   7.197  35.088  1.00 41.30           N  
ATOM   1625  CA  PRO H 218      19.857   6.421  34.900  1.00 40.48           C  
ATOM   1626  CD  PRO H 218      17.483   6.365  35.322  1.00 42.28           C  
ATOM   1627  CB  PRO H 218      19.432   4.957  35.035  1.00 42.54           C  
ATOM   1628  CG  PRO H 218      17.906   4.974  34.827  1.00 42.19           C  
ATOM   1629  C   PRO H 218      20.550   6.720  33.604  1.00 39.89           C  
ATOM   1630  O   PRO H 218      21.753   6.480  33.511  1.00 41.77           O  
ATOM   1631  N   GLY H 219      19.816   7.206  32.584  1.00 38.00           N  
ATOM   1632  CA  GLY H 219      20.405   7.542  31.316  1.00 37.76           C  
ATOM   1633  C   GLY H 219      20.249   6.398  30.360  1.00 39.18           C  
ATOM   1634  O   GLY H 219      20.043   5.256  30.764  1.00 39.91           O  
ATOM   1635  N   THR H 220      20.328   6.707  29.044  1.00 37.76           N  
ATOM   1636  CA  THR H 220      20.266   5.726  27.993  1.00 37.69           C  
ATOM   1637  CB  THR H 220      18.968   5.751  27.238  1.00 37.99           C  
ATOM   1638  OG1 THR H 220      18.862   4.606  26.407  1.00 41.31           O  
ATOM   1639  CG2 THR H 220      18.913   7.030  26.390  1.00 36.94           C  
ATOM   1640  C   THR H 220      21.375   6.066  27.041  1.00 37.22           C  
ATOM   1641  O   THR H 220      21.636   7.241  26.793  1.00 38.78           O  
ATOM   1642  N   LEU H 221      22.050   5.056  26.454  1.00 36.97           N  
ATOM   1643  CA  LEU H 221      23.216   5.381  25.678  1.00 38.64           C  
ATOM   1644  CB  LEU H 221      24.397   4.438  25.981  1.00 36.29           C  
ATOM   1645  CG  LEU H 221      25.793   4.911  25.513  1.00 37.47           C  
ATOM   1646  CD1 LEU H 221      26.841   3.827  25.783  1.00 39.42           C  
ATOM   1647  CD2 LEU H 221      25.827   5.401  24.063  1.00 41.28           C  
ATOM   1648  C   LEU H 221      22.894   5.284  24.218  1.00 39.17           C  
ATOM   1649  O   LEU H 221      22.373   4.280  23.736  1.00 40.37           O  
ATOM   1650  N   VAL H 222      23.222   6.354  23.469  1.00 40.05           N  
ATOM   1651  CA  VAL H 222      22.975   6.388  22.059  1.00 40.25           C  
ATOM   1652  CB  VAL H 222      22.279   7.643  21.616  1.00 36.03           C  
ATOM   1653  CG1 VAL H 222      22.221   7.672  20.080  1.00 34.66           C  
ATOM   1654  CG2 VAL H 222      20.891   7.684  22.279  1.00 35.03           C  
ATOM   1655  C   VAL H 222      24.295   6.322  21.364  1.00 43.07           C  
ATOM   1656  O   VAL H 222      25.230   7.045  21.703  1.00 40.67           O  
ATOM   1657  N   THR H 223      24.407   5.417  20.372  1.00 44.55           N  
ATOM   1658  CA  THR H 223      25.637   5.285  19.650  1.00 44.31           C  
ATOM   1659  CB  THR H 223      26.256   3.927  19.784  1.00 40.28           C  
ATOM   1660  OG1 THR H 223      25.313   2.936  19.414  1.00 40.15           O  
ATOM   1661  CG2 THR H 223      26.706   3.715  21.236  1.00 40.57           C  
ATOM   1662  C   THR H 223      25.367   5.529  18.205  1.00 45.25           C  
ATOM   1663  O   THR H 223      24.490   4.910  17.605  1.00 45.48           O  
ATOM   1664  N   VAL H 224      26.131   6.463  17.605  1.00 44.47           N  
ATOM   1665  CA  VAL H 224      25.929   6.743  16.216  1.00 45.24           C  
ATOM   1666  CB  VAL H 224      25.718   8.202  15.943  1.00 48.41           C  
ATOM   1667  CG1 VAL H 224      25.514   8.406  14.431  1.00 51.47           C  
ATOM   1668  CG2 VAL H 224      24.546   8.691  16.811  1.00 46.74           C  
ATOM   1669  C   VAL H 224      27.171   6.326  15.496  1.00 46.33           C  
ATOM   1670  O   VAL H 224      28.235   6.914  15.688  1.00 45.72           O  
ATOM   1671  N   SER H 225      27.055   5.290  14.639  1.00 48.17           N  
ATOM   1672  CA  SER H 225      28.193   4.821  13.905  1.00 49.82           C  
ATOM   1673  CB  SER H 225      29.032   3.791  14.679  1.00 57.96           C  
ATOM   1674  OG  SER H 225      30.139   3.373  13.894  1.00 62.19           O  
ATOM   1675  C   SER H 225      27.690   4.136  12.671  1.00 52.76           C  
ATOM   1676  O   SER H 225      26.533   3.726  12.595  1.00 53.40           O  
ATOM   1677  N   SER H 226      28.564   3.997  11.655  1.00 56.17           N  
ATOM   1678  CA  SER H 226      28.149   3.348  10.447  1.00 56.66           C  
ATOM   1679  CB  SER H 226      29.098   3.594   9.264  1.00 59.83           C  
ATOM   1680  OG  SER H 226      30.392   3.094   9.566  1.00 77.93           O  
ATOM   1681  C   SER H 226      28.106   1.855  10.730  1.00 57.08           C  
ATOM   1682  O   SER H 226      28.784   1.089   9.995  1.00 58.81           O  
ATOM   1683  OXT SER H 226      27.394   1.461  11.693  1.00  0.00           O  
TER    1684      SER H 226 
CONECT    1    2
CONECT    2    1    3
CONECT    3    2    4
CONECT    4    3
CONECT  140  658
CONECT  658  140
CONECT  830  831
CONECT  831  830  832
CONECT  832  831  833
CONECT  833  832
CONECT  970 1521
CONECT 1521  970
END
