# Supplementary material for: Fully automated antibody structure prediction using BIOVIA tools: Validation study
Source: PLoS One. 2017 May 18;12(5):e0177923. doi: 10.1371/journal.pone.0177923 (PMC5436848; doi:10.1371/journal.pone.0177923)
Supplement: S2 Dataset — Predicted structures using the Top5 framework method, Chothia CDR definition with canonical filtering and generating 50 models. These were used in the comparison against predictions using no filtering. (ZIP) [file pone.0177923.s004.zip › 4O5L_LH_FV_FinalModel.pdb]

REMARK   Accelrys Discovery Studio PDB file
REMARK   Created:  2015-04-10T08:02:54Z
SSBOND   1 CYS L   22    CYS L   89                                     
SSBOND   2 CYS H  133    CYS H  206                                     
ATOM      1  N   GLN L   1      34.709  25.238  27.365  1.00 65.04           N1+
ATOM      2  CA  GLN L   1      33.574  25.622  26.496  1.00 62.54           C  
ATOM      3  CB  GLN L   1      33.246  24.467  25.532  1.00 60.37           C  
ATOM      4  CG  GLN L   1      32.747  23.191  26.213  1.00 63.79           C  
ATOM      5  CD  GLN L   1      31.236  23.287  26.372  1.00 61.66           C  
ATOM      6  OE1 GLN L   1      30.637  22.553  27.157  1.00 59.59           O  
ATOM      7  NE2 GLN L   1      30.598  24.210  25.602  1.00 59.88           N  
ATOM      8  C   GLN L   1      32.348  25.973  27.298  1.00 60.22           C  
ATOM      9  O   GLN L   1      31.608  26.890  26.945  1.00 59.63           O  
ATOM     10  N   SER L   2      32.106  25.278  28.428  1.00 56.46           N  
ATOM     11  CA  SER L   2      30.929  25.538  29.216  1.00 49.07           C  
ATOM     12  CB  SER L   2      30.759  24.562  30.394  1.00 52.95           C  
ATOM     13  OG  SER L   2      31.874  24.657  31.270  1.00 57.35           O  
ATOM     14  C   SER L   2      30.974  26.937  29.758  1.00 46.11           C  
ATOM     15  O   SER L   2      32.044  27.521  29.910  1.00 49.33           O  
ATOM     16  N   VAL L   3      29.781  27.510  30.039  1.00 36.00           N  
ATOM     17  CA  VAL L   3      29.600  28.845  30.548  1.00 31.14           C  
ATOM     18  CB  VAL L   3      28.158  29.254  30.604  1.00 31.12           C  
ATOM     19  CG1 VAL L   3      27.639  29.374  29.163  1.00 26.40           C  
ATOM     20  CG2 VAL L   3      27.383  28.220  31.431  1.00 25.96           C  
ATOM     21  C   VAL L   3      30.196  28.954  31.920  1.00 29.20           C  
ATOM     22  O   VAL L   3      30.731  30.000  32.280  1.00 30.74           O  
ATOM     23  N   LEU L   4      30.094  27.891  32.741  1.00 27.51           N  
ATOM     24  CA  LEU L   4      30.688  27.944  34.051  1.00 23.75           C  
ATOM     25  CB  LEU L   4      29.848  27.236  35.126  1.00 22.56           C  
ATOM     26  CG  LEU L   4      28.441  27.838  35.297  1.00 21.94           C  
ATOM     27  CD1 LEU L   4      27.652  27.112  36.399  1.00 21.97           C  
ATOM     28  CD2 LEU L   4      28.500  29.358  35.508  1.00 25.73           C  
ATOM     29  C   LEU L   4      32.012  27.237  33.978  1.00 24.64           C  
ATOM     30  O   LEU L   4      32.126  26.206  33.321  1.00 25.26           O  
ATOM     31  N   THR L   5      33.052  27.765  34.661  1.00 28.42           N  
ATOM     32  CA  THR L   5      34.356  27.163  34.540  0.90 29.05           C  
ATOM     33  CB  THR L   5      35.423  28.152  34.166  0.90 32.88           C  
ATOM     34  OG1 THR L   5      35.093  28.790  32.942  0.90 36.29           O  
ATOM     35  CG2 THR L   5      36.765  27.414  34.025  0.90 34.59           C  
ATOM     36  C   THR L   5      34.766  26.557  35.850  1.00 29.01           C  
ATOM     37  O   THR L   5      34.664  27.183  36.903  1.00 29.15           O  
ATOM     38  N   GLN L   6      35.248  25.298  35.799  1.00 28.84           N  
ATOM     39  CA  GLN L   6      35.712  24.602  36.968  1.00 28.22           C  
ATOM     40  CB  GLN L   6      34.801  23.435  37.388  1.00 28.84           C  
ATOM     41  CG  GLN L   6      33.397  23.862  37.817  1.00 28.02           C  
ATOM     42  CD  GLN L   6      32.620  22.607  38.197  1.00 28.93           C  
ATOM     43  OE1 GLN L   6      31.583  22.303  37.617  1.00 27.74           O  
ATOM     44  NE2 GLN L   6      33.143  21.856  39.204  1.00 26.40           N  
ATOM     45  C   GLN L   6      37.044  24.005  36.633  1.00 28.54           C  
ATOM     46  O   GLN L   6      37.375  23.810  35.464  1.00 30.16           O  
ATOM     47  N   PRO L   7      37.839  23.727  37.631  1.00 27.57           N  
ATOM     48  CA  PRO L   7      39.116  23.098  37.435  1.00 28.47           C  
ATOM     49  CD  PRO L   7      37.710  24.339  38.939  1.00 28.19           C  
ATOM     50  CB  PRO L   7      39.850  23.216  38.772  1.00 29.55           C  
ATOM     51  CG  PRO L   7      38.752  23.594  39.788  1.00 29.82           C  
ATOM     52  C   PRO L   7      38.854  21.696  36.994  1.00 27.88           C  
ATOM     53  O   PRO L   7      37.908  21.092  37.496  1.00 28.25           O  
ATOM     54  N   PRO L   8      39.621  21.181  36.080  1.00 27.79           N  
ATOM     55  CA  PRO L   8      39.391  19.839  35.627  1.00 28.22           C  
ATOM     56  CD  PRO L   8      40.214  22.011  35.044  1.00 32.41           C  
ATOM     57  CB  PRO L   8      40.229  19.680  34.362  1.00 32.19           C  
ATOM     58  CG  PRO L   8      40.312  21.110  33.801  1.00 34.79           C  
ATOM     59  C   PRO L   8      39.681  18.815  36.673  1.00 27.70           C  
ATOM     60  O   PRO L   8      39.049  17.759  36.651  1.00 27.00           O  
ATOM     61  N   SER L   9      40.631  19.085  37.589  1.00 26.64           N  
ATOM     62  CA  SER L   9      40.928  18.065  38.550  1.00 27.86           C  
ATOM     63  CB  SER L   9      42.115  17.169  38.154  1.00 30.20           C  
ATOM     64  OG  SER L   9      43.322  17.915  38.187  1.00 30.21           O  
ATOM     65  C   SER L   9      41.284  18.692  39.859  1.00 30.37           C  
ATOM     66  O   SER L   9      41.839  19.788  39.918  1.00 31.18           O  
ATOM     67  N   ALA L  10      40.946  17.982  40.953  1.00 29.16           N  
ATOM     68  CA  ALA L  10      41.284  18.390  42.287  1.00 28.95           C  
ATOM     69  CB  ALA L  10      40.097  18.970  43.075  1.00 27.54           C  
ATOM     70  C   ALA L  10      41.707  17.139  42.994  1.00 31.09           C  
ATOM     71  O   ALA L  10      41.200  16.059  42.698  1.00 29.27           O  
ATOM     72  N   SER L  11      42.659  17.239  43.945  1.00 30.21           N  
ATOM     73  CA  SER L  11      43.092  16.048  44.627  1.00 29.53           C  
ATOM     74  CB  SER L  11      44.461  15.526  44.151  1.00 28.54           C  
ATOM     75  OG  SER L  11      44.390  15.099  42.800  1.00 31.40           O  
ATOM     76  C   SER L  11      43.242  16.347  46.085  1.00 29.81           C  
ATOM     77  O   SER L  11      43.506  17.485  46.476  1.00 30.83           O  
ATOM     78  N   GLY L  12      43.072  15.309  46.932  1.00 29.31           N  
ATOM     79  CA  GLY L  12      43.236  15.479  48.348  1.00 29.20           C  
ATOM     80  C   GLY L  12      43.389  14.129  48.975  1.00 31.14           C  
ATOM     81  O   GLY L  12      43.043  13.106  48.383  1.00 30.26           O  
ATOM     82  N   THR L  13      43.934  14.102  50.208  1.00 31.04           N  
ATOM     83  CA  THR L  13      44.113  12.873  50.928  1.00 31.08           C  
ATOM     84  CB  THR L  13      45.337  12.863  51.799  1.00 34.13           C  
ATOM     85  OG1 THR L  13      45.254  13.892  52.775  1.00 37.97           O  
ATOM     86  CG2 THR L  13      46.575  13.071  50.910  1.00 38.07           C  
ATOM     87  C   THR L  13      42.923  12.697  51.812  1.00 28.67           C  
ATOM     88  O   THR L  13      42.176  13.641  52.060  1.00 30.44           O  
ATOM     89  N   PRO L  14      42.726  11.508  52.308  1.00 29.08           N  
ATOM     90  CA  PRO L  14      41.580  11.281  53.137  1.00 31.09           C  
ATOM     91  CD  PRO L  14      43.120  10.309  51.588  1.00 31.03           C  
ATOM     92  CB  PRO L  14      41.489   9.769  53.317  1.00 33.19           C  
ATOM     93  CG  PRO L  14      42.117   9.225  52.018  1.00 32.87           C  
ATOM     94  C   PRO L  14      41.662  12.068  54.405  1.00 31.40           C  
ATOM     95  O   PRO L  14      42.731  12.116  55.011  1.00 31.86           O  
ATOM     96  N   GLY L  15      40.538  12.691  54.814  1.00 30.34           N  
ATOM     97  CA  GLY L  15      40.481  13.441  56.034  1.00 33.62           C  
ATOM     98  C   GLY L  15      40.777  14.885  55.758  1.00 34.04           C  
ATOM     99  O   GLY L  15      40.547  15.740  56.612  1.00 37.11           O  
ATOM    100  N   GLN L  16      41.278  15.204  54.552  1.00 32.48           N  
ATOM    101  CA  GLN L  16      41.646  16.560  54.261  1.00 31.07           C  
ATOM    102  CB  GLN L  16      42.797  16.642  53.242  1.00 33.14           C  
ATOM    103  CG  GLN L  16      43.408  18.031  53.091  1.00 35.58           C  
ATOM    104  CD  GLN L  16      44.675  17.895  52.254  1.00 37.72           C  
ATOM    105  OE1 GLN L  16      44.675  17.271  51.194  1.00 36.71           O  
ATOM    106  NE2 GLN L  16      45.791  18.487  52.753  1.00 35.81           N  
ATOM    107  C   GLN L  16      40.453  17.297  53.725  1.00 34.55           C  
ATOM    108  O   GLN L  16      39.447  16.692  53.364  1.00 33.32           O  
ATOM    109  N   SER L  17      40.524  18.648  53.695  1.00 31.87           N  
ATOM    110  CA  SER L  17      39.431  19.428  53.177  1.00 33.57           C  
ATOM    111  CB  SER L  17      39.118  20.687  54.003  1.00 33.33           C  
ATOM    112  OG  SER L  17      38.034  21.392  53.419  1.00  0.00           O  
ATOM    113  C   SER L  17      39.813  19.880  51.801  1.00 33.08           C  
ATOM    114  O   SER L  17      40.940  20.315  51.571  1.00 32.97           O  
ATOM    115  N   VAL L  18      38.872  19.778  50.838  1.00 28.19           N  
ATOM    116  CA  VAL L  18      39.155  20.171  49.486  1.00 28.98           C  
ATOM    117  CB  VAL L  18      39.159  19.029  48.508  1.00 31.91           C  
ATOM    118  CG1 VAL L  18      40.294  18.061  48.876  1.00 33.25           C  
ATOM    119  CG2 VAL L  18      37.764  18.385  48.508  1.00 34.21           C  
ATOM    120  C   VAL L  18      38.081  21.116  49.050  1.00 29.28           C  
ATOM    121  O   VAL L  18      36.978  21.113  49.593  1.00 28.51           O  
ATOM    122  N   THR L  19      38.400  21.966  48.054  1.00 29.11           N  
ATOM    123  CA  THR L  19      37.485  22.957  47.570  0.90 28.18           C  
ATOM    124  CB  THR L  19      37.974  24.333  47.907  0.90 30.19           C  
ATOM    125  OG1 THR L  19      38.086  24.489  49.312  0.88 29.48           O  
ATOM    126  CG2 THR L  19      37.009  25.364  47.337  0.88 26.76           C  
ATOM    127  C   THR L  19      37.435  22.868  46.072  1.00 28.53           C  
ATOM    128  O   THR L  19      38.454  22.628  45.429  1.00 28.90           O  
ATOM    129  N   ILE L  20      36.231  23.059  45.480  1.00 26.92           N  
ATOM    130  CA  ILE L  20      36.057  23.030  44.049  1.00 25.81           C  
ATOM    131  CB  ILE L  20      35.009  22.043  43.603  1.00 24.73           C  
ATOM    132  CG1 ILE L  20      35.267  20.615  44.121  1.00 24.93           C  
ATOM    133  CG2 ILE L  20      34.934  22.126  42.071  1.00 24.71           C  
ATOM    134  CD1 ILE L  20      36.472  19.908  43.513  1.00 25.42           C  
ATOM    135  C   ILE L  20      35.485  24.365  43.670  1.00 25.26           C  
ATOM    136  O   ILE L  20      34.438  24.758  44.181  1.00 24.62           O  
ATOM    137  N   SER L  21      36.134  25.090  42.741  1.00 27.94           N  
ATOM    138  CA  SER L  21      35.685  26.408  42.376  0.90 27.47           C  
ATOM    139  CB  SER L  21      36.859  27.358  42.094  0.90 28.79           C  
ATOM    140  OG  SER L  21      36.388  28.647  41.739  0.90 30.40           O  
ATOM    141  C   SER L  21      34.838  26.344  41.139  1.00 26.44           C  
ATOM    142  O   SER L  21      34.987  25.448  40.310  1.00 28.10           O  
ATOM    143  N   CYS L  22      33.897  27.302  41.005  1.00 25.76           N  
ATOM    144  CA  CYS L  22      33.038  27.400  39.855  1.00 26.19           C  
ATOM    145  CB  CYS L  22      31.612  26.869  40.143  1.00 26.54           C  
ATOM    146  SG  CYS L  22      30.480  26.965  38.724  1.00 29.79           S  
ATOM    147  C   CYS L  22      32.956  28.859  39.516  1.00 27.49           C  
ATOM    148  O   CYS L  22      32.411  29.647  40.285  1.00 30.25           O  
ATOM    149  N   SER L  23      33.482  29.263  38.341  1.00 26.95           N  
ATOM    150  CA  SER L  23      33.510  30.660  38.008  1.00 27.75           C  
ATOM    151  CB  SER L  23      34.892  31.104  37.497  1.00 32.02           C  
ATOM    152  OG  SER L  23      34.922  32.507  37.306  1.00 41.73           O  
ATOM    153  C   SER L  23      32.495  30.910  36.937  1.00 27.76           C  
ATOM    154  O   SER L  23      32.374  30.134  35.990  1.00 26.48           O  
ATOM    155  N   GLY L  24      31.812  32.072  36.986  1.00 52.82           N  
ATOM    156  CA  GLY L  24      30.833  32.336  35.972  1.00 51.42           C  
ATOM    157  C   GLY L  24      30.877  33.783  35.620  1.00 51.43           C  
ATOM    158  O   GLY L  24      31.946  34.380  35.538  1.00 52.59           O  
ATOM    159  N   SER L  25      29.695  34.393  35.401  1.00 50.22           N  
ATOM    160  CA  SER L  25      29.600  35.787  35.063  1.00 52.21           C  
ATOM    161  CB  SER L  25      29.220  36.000  33.590  1.00 53.05           C  
ATOM    162  OG  SER L  25      29.117  37.381  33.288  1.00 52.14           O  
ATOM    163  C   SER L  25      28.508  36.376  35.909  1.00 52.72           C  
ATOM    164  O   SER L  25      27.850  35.671  36.672  1.00 51.25           O  
ATOM    165  N   ARG L  26      28.310  37.707  35.799  1.00 52.87           N  
ATOM    166  CA  ARG L  26      27.306  38.423  36.539  1.00 52.41           C  
ATOM    167  CB  ARG L  26      27.367  39.949  36.323  1.00 55.32           C  
ATOM    168  CG  ARG L  26      26.377  40.731  37.193  1.00 57.06           C  
ATOM    169  CD  ARG L  26      26.807  40.914  38.654  1.00  0.00           C  
ATOM    170  NE  ARG L  26      27.035  42.372  38.887  1.00  0.00           N  
ATOM    171  CZ  ARG L  26      28.290  42.880  39.074  1.00  0.00           C  
ATOM    172  NH1 ARG L  26      29.376  42.053  39.080  1.00  0.00           N1+
ATOM    173  NH2 ARG L  26      28.455  44.221  39.267  1.00  0.00           N  
ATOM    174  C   ARG L  26      25.956  37.947  36.095  1.00 53.44           C  
ATOM    175  O   ARG L  26      24.999  37.947  36.868  1.00 56.21           O  
ATOM    176  N   SER L  27      25.840  37.558  34.814  1.00 52.93           N  
ATOM    177  CA  SER L  27      24.592  37.128  34.239  1.00 50.30           C  
ATOM    178  CB  SER L  27      24.663  37.006  32.706  1.00 55.70           C  
ATOM    179  OG  SER L  27      25.643  36.050  32.329  1.00 57.80           O  
ATOM    180  C   SER L  27      24.126  35.813  34.803  1.00 48.36           C  
ATOM    181  O   SER L  27      22.934  35.509  34.759  1.00 49.07           O  
ATOM    182  N   ASN L  28      25.038  34.991  35.354  1.00 48.91           N  
ATOM    183  CA  ASN L  28      24.654  33.695  35.838  1.00 48.08           C  
ATOM    184  CB  ASN L  28      25.482  32.561  35.184  1.00 47.96           C  
ATOM    185  CG  ASN L  28      26.967  32.919  35.182  1.00 48.88           C  
ATOM    186  OD1 ASN L  28      27.719  32.586  36.095  1.00 50.80           O  
ATOM    187  ND2 ASN L  28      27.410  33.607  34.095  1.00 47.65           N  
ATOM    188  C   ASN L  28      24.742  33.630  37.333  1.00 48.71           C  
ATOM    189  O   ASN L  28      23.811  33.987  38.053  1.00 49.85           O  
ATOM    190  N   ILE L  29      25.862  33.119  37.854  1.00 47.27           N  
ATOM    191  CA  ILE L  29      25.993  32.949  39.262  1.00 48.60           C  
ATOM    192  CB  ILE L  29      27.003  31.902  39.623  1.00 47.93           C  
ATOM    193  CG1 ILE L  29      28.361  32.144  38.991  1.00 47.24           C  
ATOM    194  CG2 ILE L  29      26.415  30.577  39.123  1.00 47.87           C  
ATOM    195  CD1 ILE L  29      29.368  31.059  39.376  1.00 47.39           C  
ATOM    196  C   ILE L  29      26.002  34.249  40.011  1.00 53.23           C  
ATOM    197  O   ILE L  29      25.562  34.295  41.159  1.00 54.09           O  
ATOM    198  N   GLY L  30      26.500  35.350  39.414  1.00 53.70           N  
ATOM    199  CA  GLY L  30      26.453  36.576  40.165  1.00 54.79           C  
ATOM    200  C   GLY L  30      25.016  36.899  40.487  1.00 53.87           C  
ATOM    201  O   GLY L  30      24.697  37.308  41.604  1.00 57.23           O  
ATOM    202  N   GLY L  31      24.120  36.796  39.486  1.00 52.44           N  
ATOM    203  CA  GLY L  31      22.719  37.064  39.679  1.00 54.09           C  
ATOM    204  C   GLY L  31      21.959  35.971  40.394  1.00 52.82           C  
ATOM    205  O   GLY L  31      21.159  36.252  41.289  1.00 55.89           O  
ATOM    206  N   ASN L  32      22.188  34.689  40.027  1.00 52.03           N  
ATOM    207  CA  ASN L  32      21.319  33.634  40.485  1.00 51.80           C  
ATOM    208  CB  ASN L  32      20.690  32.898  39.298  1.00 48.36           C  
ATOM    209  CG  ASN L  32      20.124  33.981  38.391  1.00 53.64           C  
ATOM    210  OD1 ASN L  32      19.422  34.886  38.836  1.00 53.75           O  
ATOM    211  ND2 ASN L  32      20.458  33.898  37.075  1.00 56.64           N  
ATOM    212  C   ASN L  32      22.088  32.623  41.286  1.00 50.16           C  
ATOM    213  O   ASN L  32      23.316  32.637  41.309  1.00 53.41           O  
ATOM    214  N   THR L  33      21.353  31.697  41.947  1.00 47.36           N  
ATOM    215  CA  THR L  33      21.897  30.728  42.875  1.00 47.80           C  
ATOM    216  CB  THR L  33      20.803  30.089  43.702  1.00 48.96           C  
ATOM    217  OG1 THR L  33      20.030  31.102  44.321  1.00 35.56           O  
ATOM    218  CG2 THR L  33      21.398  29.206  44.811  1.00 39.45           C  
ATOM    219  C   THR L  33      22.623  29.637  42.127  1.00 46.85           C  
ATOM    220  O   THR L  33      22.548  29.570  40.897  1.00 48.41           O  
ATOM    221  N   VAL L  34      23.373  28.768  42.870  1.00 25.06           N  
ATOM    222  CA  VAL L  34      24.127  27.714  42.242  1.00 23.57           C  
ATOM    223  CB  VAL L  34      25.615  27.889  42.358  1.00 22.93           C  
ATOM    224  CG1 VAL L  34      26.306  26.663  41.737  1.00 23.90           C  
ATOM    225  CG2 VAL L  34      26.005  29.215  41.688  1.00 24.53           C  
ATOM    226  C   VAL L  34      23.788  26.385  42.851  1.00 24.25           C  
ATOM    227  O   VAL L  34      23.485  26.283  44.038  1.00 23.38           O  
ATOM    228  N   ASN L  35      23.829  25.320  42.018  1.00 22.66           N  
ATOM    229  CA  ASN L  35      23.507  23.989  42.459  1.00 22.95           C  
ATOM    230  CB  ASN L  35      22.256  23.471  41.747  1.00 22.44           C  
ATOM    231  CG  ASN L  35      21.239  24.570  42.003  1.00 26.72           C  
ATOM    232  OD1 ASN L  35      20.669  25.147  41.080  1.00 23.00           O  
ATOM    233  ND2 ASN L  35      21.048  24.912  43.302  1.00 19.11           N  
ATOM    234  C   ASN L  35      24.673  23.107  42.116  1.00 21.29           C  
ATOM    235  O   ASN L  35      25.408  23.388  41.171  1.00 22.34           O  
ATOM    236  N   TRP L  36      24.892  22.021  42.893  1.00 20.79           N  
ATOM    237  CA  TRP L  36      26.019  21.160  42.650  1.00 20.58           C  
ATOM    238  CB  TRP L  36      27.052  21.195  43.790  1.00 21.40           C  
ATOM    239  CG  TRP L  36      27.751  22.526  43.923  1.00 21.55           C  
ATOM    240  CD2 TRP L  36      29.033  22.822  43.348  1.00 20.79           C  
ATOM    241  CD1 TRP L  36      27.345  23.659  44.566  1.00 19.98           C  
ATOM    242  NE1 TRP L  36      28.289  24.646  44.417  1.00 21.77           N  
ATOM    243  CE2 TRP L  36      29.334  24.144  43.671  1.00 21.65           C  
ATOM    244  CE3 TRP L  36      29.887  22.055  42.609  1.00 20.21           C  
ATOM    245  CZ2 TRP L  36      30.500  24.724  43.258  1.00 23.76           C  
ATOM    246  CZ3 TRP L  36      31.062  22.641  42.195  1.00 23.12           C  
ATOM    247  CH2 TRP L  36      31.362  23.950  42.513  1.00 23.05           C  
ATOM    248  C   TRP L  36      25.549  19.739  42.526  1.00 20.50           C  
ATOM    249  O   TRP L  36      24.626  19.315  43.218  1.00 21.02           O  
ATOM    250  N   TYR L  37      26.195  18.960  41.628  1.00 20.38           N  
ATOM    251  CA  TYR L  37      25.824  17.586  41.420  1.00 20.58           C  
ATOM    252  CB  TYR L  37      25.238  17.314  40.019  1.00 19.70           C  
ATOM    253  CG  TYR L  37      23.960  18.071  39.879  1.00 18.54           C  
ATOM    254  CD1 TYR L  37      22.768  17.530  40.305  1.00 19.30           C  
ATOM    255  CD2 TYR L  37      23.952  19.328  39.318  1.00 19.18           C  
ATOM    256  CE1 TYR L  37      21.590  18.230  40.172  1.00 19.71           C  
ATOM    257  CE2 TYR L  37      22.778  20.033  39.183  1.00 19.57           C  
ATOM    258  CZ  TYR L  37      21.593  19.485  39.612  1.00 19.55           C  
ATOM    259  OH  TYR L  37      20.389  20.211  39.474  1.00 21.96           O  
ATOM    260  C   TYR L  37      27.061  16.742  41.533  1.00 19.79           C  
ATOM    261  O   TYR L  37      28.160  17.176  41.187  1.00 20.37           O  
ATOM    262  N   GLN L  38      26.901  15.504  42.049  1.00 20.01           N  
ATOM    263  CA  GLN L  38      28.002  14.587  42.166  1.00 20.43           C  
ATOM    264  CB  GLN L  38      28.204  14.044  43.591  1.00 21.22           C  
ATOM    265  CG  GLN L  38      29.383  13.076  43.717  1.00 21.09           C  
ATOM    266  CD  GLN L  38      29.461  12.623  45.167  1.00 24.59           C  
ATOM    267  OE1 GLN L  38      28.439  12.401  45.813  1.00 24.87           O  
ATOM    268  NE2 GLN L  38      30.705  12.479  45.695  1.00 24.17           N  
ATOM    269  C   GLN L  38      27.694  13.425  41.273  1.00 21.80           C  
ATOM    270  O   GLN L  38      26.566  12.936  41.239  1.00 21.98           O  
ATOM    271  N   HIS L  39      28.703  12.954  40.514  1.00 20.08           N  
ATOM    272  CA  HIS L  39      28.471  11.896  39.575  1.00 19.48           C  
ATOM    273  ND1 HIS L  39      29.214  10.489  36.621  1.00  0.00           N  
ATOM    274  CG  HIS L  39      28.320  11.451  37.028  1.00 20.57           C  
ATOM    275  CB  HIS L  39      28.583  12.428  38.134  1.00 19.22           C  
ATOM    276  NE2 HIS L  39      27.453  10.330  35.271  1.00 21.54           N  
ATOM    277  CD2 HIS L  39      27.247  11.339  36.196  1.00  0.00           C  
ATOM    278  CE1 HIS L  39      28.646   9.847  35.567  1.00  0.00           C  
ATOM    279  C   HIS L  39      29.526  10.852  39.756  1.00 21.60           C  
ATOM    280  O   HIS L  39      30.706  11.095  39.505  1.00 22.98           O  
ATOM    281  N   LEU L  40      29.119   9.652  40.215  1.00 21.93           N  
ATOM    282  CA  LEU L  40      30.028   8.553  40.353  0.90 23.69           C  
ATOM    283  CB  LEU L  40      29.548   7.496  41.365  0.90 24.03           C  
ATOM    284  CG  LEU L  40      29.466   8.037  42.808  0.90 25.55           C  
ATOM    285  CD1 LEU L  40      28.986   6.957  43.791  1.00 27.50           C  
ATOM    286  CD2 LEU L  40      30.798   8.673  43.237  1.00 27.31           C  
ATOM    287  C   LEU L  40      30.117   7.927  38.999  1.00 26.38           C  
ATOM    288  O   LEU L  40      29.192   8.048  38.197  1.00 26.71           O  
ATOM    289  N   PRO L  41      31.193   7.263  38.697  1.00 28.57           N  
ATOM    290  CA  PRO L  41      31.284   6.719  37.375  1.00 30.34           C  
ATOM    291  CD  PRO L  41      32.496   7.639  39.220  1.00 32.42           C  
ATOM    292  CB  PRO L  41      32.738   6.286  37.208  1.00 34.48           C  
ATOM    293  CG  PRO L  41      33.505   7.267  38.117  1.00 33.87           C  
ATOM    294  C   PRO L  41      30.272   5.652  37.137  1.00 29.34           C  
ATOM    295  O   PRO L  41      30.036   4.835  38.026  1.00 30.90           O  
ATOM    296  N   GLY L  42      29.656   5.655  35.940  1.00 30.73           N  
ATOM    297  CA  GLY L  42      28.729   4.627  35.574  1.00 30.65           C  
ATOM    298  C   GLY L  42      27.372   4.878  36.160  1.00 34.31           C  
ATOM    299  O   GLY L  42      26.514   3.997  36.110  1.00 33.54           O  
ATOM    300  N   MET L  43      27.116   6.073  36.728  1.00 31.48           N  
ATOM    301  CA  MET L  43      25.813   6.259  37.304  1.00 28.55           C  
ATOM    302  CB  MET L  43      25.771   6.038  38.827  1.00 30.80           C  
ATOM    303  CG  MET L  43      26.484   7.113  39.645  1.00  0.00           C  
ATOM    304  SD  MET L  43      26.420   6.827  41.440  1.00  0.00           S  
ATOM    305  CE  MET L  43      24.607   6.893  41.557  1.00  0.00           C  
ATOM    306  C   MET L  43      25.330   7.646  37.016  1.00 25.50           C  
ATOM    307  O   MET L  43      26.061   8.476  36.483  1.00 24.42           O  
ATOM    308  N   ALA L  44      24.045   7.914  37.333  1.00 24.28           N  
ATOM    309  CA  ALA L  44      23.456   9.203  37.093  1.00 23.07           C  
ATOM    310  CB  ALA L  44      21.917   9.188  37.116  1.00 24.60           C  
ATOM    311  C   ALA L  44      23.918  10.159  38.153  1.00 22.84           C  
ATOM    312  O   ALA L  44      24.293   9.760  39.253  1.00 23.72           O  
ATOM    313  N   PRO L  45      23.891  11.428  37.835  1.00 21.82           N  
ATOM    314  CA  PRO L  45      24.327  12.436  38.767  1.00 21.79           C  
ATOM    315  CD  PRO L  45      24.062  11.852  36.453  1.00 21.77           C  
ATOM    316  CB  PRO L  45      24.444  13.724  37.955  1.00 20.36           C  
ATOM    317  CG  PRO L  45      24.736  13.231  36.527  1.00 21.83           C  
ATOM    318  C   PRO L  45      23.371  12.541  39.914  1.00 23.33           C  
ATOM    319  O   PRO L  45      22.210  12.164  39.761  1.00 23.09           O  
ATOM    320  N   LYS L  46      23.851  13.014  41.085  1.00 20.94           N  
ATOM    321  CA  LYS L  46      22.985  13.189  42.219  0.90 22.63           C  
ATOM    322  CB  LYS L  46      23.341  12.322  43.439  0.90 25.81           C  
ATOM    323  CG  LYS L  46      24.739  12.601  43.985  0.90 29.97           C  
ATOM    324  CD  LYS L  46      24.954  12.145  45.431  0.90 36.38           C  
ATOM    325  CE  LYS L  46      24.308  10.804  45.779  0.90 39.82           C  
ATOM    326  NZ  LYS L  46      24.580  10.471  47.196  0.90 41.23           N1+
ATOM    327  C   LYS L  46      23.101  14.618  42.666  1.00 21.72           C  
ATOM    328  O   LYS L  46      24.167  15.222  42.554  1.00 21.54           O  
ATOM    329  N   LEU L  47      21.988  15.186  43.187  1.00 21.25           N  
ATOM    330  CA  LEU L  47      21.934  16.556  43.634  1.00 20.58           C  
ATOM    331  CB  LEU L  47      20.489  17.069  43.767  1.00 21.29           C  
ATOM    332  CG  LEU L  47      20.365  18.527  44.244  1.00 22.86           C  
ATOM    333  CD1 LEU L  47      20.982  19.515  43.241  1.00 21.99           C  
ATOM    334  CD2 LEU L  47      18.903  18.861  44.580  1.00 24.17           C  
ATOM    335  C   LEU L  47      22.581  16.657  44.986  1.00 21.94           C  
ATOM    336  O   LEU L  47      22.147  16.026  45.951  1.00 23.88           O  
ATOM    337  N   LEU L  48      23.738  17.348  45.032  1.00 21.34           N  
ATOM    338  CA  LEU L  48      24.496  17.564  46.231  1.00 22.90           C  
ATOM    339  CB  LEU L  48      25.983  17.692  45.869  1.00 24.40           C  
ATOM    340  CG  LEU L  48      26.946  17.492  47.042  1.00 27.66           C  
ATOM    341  CD1 LEU L  48      26.837  16.060  47.585  1.00 27.18           C  
ATOM    342  CD2 LEU L  48      28.383  17.842  46.632  1.00 26.15           C  
ATOM    343  C   LEU L  48      24.066  18.781  47.013  1.00 23.26           C  
ATOM    344  O   LEU L  48      23.881  18.720  48.230  1.00 24.57           O  
ATOM    345  N   ILE L  49      23.918  19.932  46.308  1.00 22.82           N  
ATOM    346  CA  ILE L  49      23.615  21.198  46.918  1.00 23.73           C  
ATOM    347  CB  ILE L  49      24.833  22.062  47.103  1.00 25.10           C  
ATOM    348  CG1 ILE L  49      25.848  21.396  48.047  1.00 25.06           C  
ATOM    349  CG2 ILE L  49      24.368  23.447  47.579  1.00 25.17           C  
ATOM    350  CD1 ILE L  49      25.326  21.195  49.467  1.00 28.68           C  
ATOM    351  C   ILE L  49      22.710  21.958  45.999  1.00 25.34           C  
ATOM    352  O   ILE L  49      22.824  21.870  44.778  1.00 24.18           O  
ATOM    353  N   TYR L  50      21.773  22.726  46.581  1.00 23.56           N  
ATOM    354  CA  TYR L  50      20.890  23.556  45.818  1.00 24.97           C  
ATOM    355  CB  TYR L  50      19.471  22.979  45.682  1.00 25.99           C  
ATOM    356  CG  TYR L  50      18.879  22.789  47.037  1.00 27.45           C  
ATOM    357  CD1 TYR L  50      19.141  21.645  47.753  1.00 28.59           C  
ATOM    358  CD2 TYR L  50      18.071  23.749  47.599  1.00 27.50           C  
ATOM    359  CE1 TYR L  50      18.600  21.451  49.002  1.00 29.63           C  
ATOM    360  CE2 TYR L  50      17.526  23.561  48.848  1.00 31.23           C  
ATOM    361  CZ  TYR L  50      17.790  22.411  49.550  1.00 32.09           C  
ATOM    362  OH  TYR L  50      17.230  22.217  50.831  1.00 34.37           O  
ATOM    363  C   TYR L  50      20.820  24.856  46.555  1.00 26.50           C  
ATOM    364  O   TYR L  50      21.140  24.919  47.738  1.00 26.18           O  
ATOM    365  N   SER L  51      20.356  25.935  45.916  0.80 57.69           N  
ATOM    366  CA  SER L  51      20.099  27.182  46.598  0.80 58.20           C  
ATOM    367  CB  SER L  51      18.744  27.238  47.326  0.80 61.08           C  
ATOM    368  OG  SER L  51      18.723  26.333  48.418  0.80 63.75           O  
ATOM    369  C   SER L  51      21.201  27.594  47.549  0.80 60.88           C  
ATOM    370  O   SER L  51      20.946  27.893  48.717  0.80 65.25           O  
ATOM    371  N   SER L  52      22.452  27.606  47.075  1.00 59.85           N  
ATOM    372  CA  SER L  52      23.560  28.064  47.882  1.00 57.78           C  
ATOM    373  CB  SER L  52      23.652  29.595  47.973  1.00 61.46           C  
ATOM    374  OG  SER L  52      24.764  29.970  48.773  1.00  0.00           O  
ATOM    375  C   SER L  52      23.604  27.518  49.270  1.00 59.89           C  
ATOM    376  O   SER L  52      23.131  28.102  50.242  1.00 61.66           O  
ATOM    377  N   ASN L  53      24.251  26.363  49.377  1.00 64.61           N  
ATOM    378  CA  ASN L  53      24.499  25.748  50.630  1.00 66.07           C  
ATOM    379  CB  ASN L  53      24.997  26.725  51.707  1.00 74.60           C  
ATOM    380  CG  ASN L  53      25.720  25.905  52.765  1.00 86.22           C  
ATOM    381  OD1 ASN L  53      25.702  24.676  52.738  1.00 85.77           O  
ATOM    382  ND2 ASN L  53      26.388  26.602  53.722  1.00 95.25           N  
ATOM    383  C   ASN L  53      23.279  25.074  51.116  1.00 63.15           C  
ATOM    384  O   ASN L  53      23.203  24.776  52.308  1.00 65.83           O  
ATOM    385  N   GLN L  54      22.277  24.793  50.250  1.00 26.77           N  
ATOM    386  CA  GLN L  54      21.383  23.937  50.977  0.88 27.84           C  
ATOM    387  CB  GLN L  54      19.894  24.279  50.807  0.88 29.74           C  
ATOM    388  CG  GLN L  54      19.513  25.572  51.531  0.88 31.54           C  
ATOM    389  CD  GLN L  54      19.772  25.360  53.019  0.88 37.44           C  
ATOM    390  OE1 GLN L  54      19.926  24.230  53.479  0.88 34.19           O  
ATOM    391  NE2 GLN L  54      19.829  26.474  53.795  0.88 41.22           N  
ATOM    392  C   GLN L  54      21.620  22.521  50.568  1.00 30.91           C  
ATOM    393  O   GLN L  54      21.947  22.234  49.419  1.00 29.54           O  
ATOM    394  N   ARG L  55      21.474  21.589  51.531  1.00 29.10           N  
ATOM    395  CA  ARG L  55      21.743  20.208  51.249  1.00 27.68           C  
ATOM    396  CB  ARG L  55      22.674  19.516  52.260  1.00 30.77           C  
ATOM    397  CG  ARG L  55      24.110  20.028  52.305  1.00 33.22           C  
ATOM    398  CD  ARG L  55      24.978  19.242  53.291  1.00 35.36           C  
ATOM    399  NE  ARG L  55      24.280  19.268  54.608  1.00 38.55           N  
ATOM    400  CZ  ARG L  55      24.510  20.282  55.493  1.00 39.89           C  
ATOM    401  NH1 ARG L  55      25.403  21.268  55.187  1.00 40.67           N1+
ATOM    402  NH2 ARG L  55      23.842  20.312  56.682  1.00 37.02           N  
ATOM    403  C   ARG L  55      20.477  19.431  51.347  1.00 30.17           C  
ATOM    404  O   ARG L  55      19.715  19.567  52.303  1.00 32.41           O  
ATOM    405  N   SER L  56      20.241  18.561  50.350  1.00 32.42           N  
ATOM    406  CA  SER L  56      19.081  17.727  50.391  1.00 32.43           C  
ATOM    407  CB  SER L  56      18.809  16.988  49.070  1.00 32.18           C  
ATOM    408  OG  SER L  56      19.886  16.112  48.770  1.00  0.00           O  
ATOM    409  C   SER L  56      19.331  16.706  51.449  1.00 35.92           C  
ATOM    410  O   SER L  56      20.466  16.486  51.873  1.00 34.77           O  
ATOM    411  N   SER L  57      18.254  16.064  51.929  1.00 37.19           N  
ATOM    412  CA  SER L  57      18.460  15.079  52.939  0.91 38.94           C  
ATOM    413  CB  SER L  57      17.161  14.507  53.530  0.91 41.43           C  
ATOM    414  OG  SER L  57      16.463  15.520  54.237  0.91 46.37           O  
ATOM    415  C   SER L  57      19.197  13.958  52.297  1.00 39.06           C  
ATOM    416  O   SER L  57      19.067  13.713  51.099  1.00 38.34           O  
ATOM    417  N   GLY L  58      20.023  13.256  53.089  1.00 39.53           N  
ATOM    418  CA  GLY L  58      20.751  12.143  52.568  1.00 37.37           C  
ATOM    419  C   GLY L  58      22.139  12.579  52.226  1.00 35.04           C  
ATOM    420  O   GLY L  58      23.018  11.740  52.040  1.00 38.83           O  
ATOM    421  N   VAL L  59      22.380  13.903  52.137  1.00 33.66           N  
ATOM    422  CA  VAL L  59      23.704  14.360  51.816  1.00 32.77           C  
ATOM    423  CB  VAL L  59      23.719  15.636  51.026  1.00 30.50           C  
ATOM    424  CG1 VAL L  59      25.177  16.068  50.817  1.00 28.94           C  
ATOM    425  CG2 VAL L  59      22.945  15.410  49.715  1.00 29.75           C  
ATOM    426  C   VAL L  59      24.414  14.626  53.111  1.00 34.24           C  
ATOM    427  O   VAL L  59      23.863  15.257  54.010  1.00 33.89           O  
ATOM    428  N   PRO L  60      25.634  14.165  53.226  1.00 33.11           N  
ATOM    429  CA  PRO L  60      26.375  14.360  54.447  1.00 36.07           C  
ATOM    430  CD  PRO L  60      26.029  12.943  52.545  1.00 33.16           C  
ATOM    431  CB  PRO L  60      27.582  13.432  54.353  1.00 35.32           C  
ATOM    432  CG  PRO L  60      27.085  12.287  53.453  1.00 36.00           C  
ATOM    433  C   PRO L  60      26.739  15.797  54.658  1.00 36.29           C  
ATOM    434  O   PRO L  60      26.892  16.534  53.688  1.00 32.44           O  
ATOM    435  N   ASP L  61      26.915  16.187  55.934  1.00 33.52           N  
ATOM    436  CA  ASP L  61      27.195  17.523  56.384  1.00 33.91           C  
ATOM    437  CB  ASP L  61      27.265  17.623  57.915  1.00 42.57           C  
ATOM    438  CG  ASP L  61      25.865  17.407  58.461  1.00 53.70           C  
ATOM    439  OD1 ASP L  61      24.996  18.293  58.245  1.00 55.63           O  
ATOM    440  OD2 ASP L  61      25.649  16.349  59.108  1.00 52.70           O1-
ATOM    441  C   ASP L  61      28.523  17.967  55.864  1.00 31.79           C  
ATOM    442  O   ASP L  61      28.788  19.163  55.767  1.00 34.25           O  
ATOM    443  N   ARG L  62      29.408  17.015  55.533  1.00 32.63           N  
ATOM    444  CA  ARG L  62      30.737  17.360  55.122  1.00 32.12           C  
ATOM    445  CB  ARG L  62      31.687  16.161  54.933  1.00 32.50           C  
ATOM    446  CG  ARG L  62      31.315  15.133  53.862  1.00 34.37           C  
ATOM    447  CD  ARG L  62      32.426  14.092  53.691  1.00 37.07           C  
ATOM    448  NE  ARG L  62      32.050  13.148  52.602  1.00 32.84           N  
ATOM    449  CZ  ARG L  62      31.533  11.921  52.902  1.00 32.78           C  
ATOM    450  NH1 ARG L  62      31.316  11.574  54.204  1.00 35.06           N1+
ATOM    451  NH2 ARG L  62      31.248  11.039  51.900  1.00 33.99           N  
ATOM    452  C   ARG L  62      30.706  18.179  53.866  1.00 29.61           C  
ATOM    453  O   ARG L  62      31.675  18.882  53.575  1.00 28.17           O  
ATOM    454  N   PHE L  63      29.632  18.070  53.057  1.00 28.79           N  
ATOM    455  CA  PHE L  63      29.547  18.844  51.848  1.00 27.53           C  
ATOM    456  CB  PHE L  63      28.697  18.172  50.759  1.00 25.96           C  
ATOM    457  CG  PHE L  63      29.382  16.921  50.332  1.00 25.07           C  
ATOM    458  CD1 PHE L  63      30.378  16.957  49.383  1.00 27.21           C  
ATOM    459  CD2 PHE L  63      29.024  15.709  50.877  1.00 27.91           C  
ATOM    460  CE1 PHE L  63      31.010  15.803  48.985  1.00 25.63           C  
ATOM    461  CE2 PHE L  63      29.653  14.551  50.483  1.00 29.39           C  
ATOM    462  CZ  PHE L  63      30.647  14.596  49.535  1.00 25.88           C  
ATOM    463  C   PHE L  63      28.894  20.162  52.142  1.00 25.38           C  
ATOM    464  O   PHE L  63      27.872  20.227  52.824  1.00 29.08           O  
ATOM    465  N   SER L  64      29.483  21.264  51.625  1.00 25.01           N  
ATOM    466  CA  SER L  64      28.921  22.570  51.841  1.00 27.11           C  
ATOM    467  CB  SER L  64      29.533  23.304  53.047  1.00 28.96           C  
ATOM    468  OG  SER L  64      30.923  23.512  52.841  1.00 30.17           O  
ATOM    469  C   SER L  64      29.181  23.406  50.625  1.00 28.44           C  
ATOM    470  O   SER L  64      30.130  23.166  49.879  1.00 28.91           O  
ATOM    471  N   GLY L  65      28.334  24.433  50.398  1.00 26.80           N  
ATOM    472  CA  GLY L  65      28.526  25.257  49.240  1.00 26.50           C  
ATOM    473  C   GLY L  65      28.451  26.692  49.647  1.00 28.57           C  
ATOM    474  O   GLY L  65      27.862  27.037  50.672  1.00 30.72           O  
ATOM    475  N   SER L  66      29.072  27.571  48.832  1.00 28.97           N  
ATOM    476  CA  SER L  66      29.048  28.979  49.108  1.00 29.95           C  
ATOM    477  CB  SER L  66      30.254  29.463  49.927  1.00 28.10           C  
ATOM    478  OG  SER L  66      31.455  29.242  49.201  1.00 32.43           O  
ATOM    479  C   SER L  66      29.073  29.709  47.802  1.00 31.88           C  
ATOM    480  O   SER L  66      29.447  29.151  46.772  1.00 27.95           O  
ATOM    481  N   LYS L  67      28.641  30.987  47.819  1.00 30.93           N  
ATOM    482  CA  LYS L  67      28.639  31.787  46.627  1.00 32.79           C  
ATOM    483  CB  LYS L  67      27.233  32.033  46.056  1.00 33.14           C  
ATOM    484  CG  LYS L  67      27.248  32.791  44.728  1.00 35.30           C  
ATOM    485  CD  LYS L  67      25.894  32.823  44.017  1.00 32.36           C  
ATOM    486  CE  LYS L  67      25.079  34.082  44.320  1.00 33.42           C  
ATOM    487  NZ  LYS L  67      23.852  34.106  43.494  1.00 36.11           N1+
ATOM    488  C   LYS L  67      29.200  33.130  46.980  1.00 34.37           C  
ATOM    489  O   LYS L  67      28.873  33.698  48.020  1.00 36.19           O  
ATOM    490  N   SER L  68      30.063  33.672  46.101  1.00 33.37           N  
ATOM    491  CA  SER L  68      30.692  34.945  46.307  1.00 35.56           C  
ATOM    492  CB  SER L  68      32.172  34.969  45.880  1.00 36.53           C  
ATOM    493  OG  SER L  68      32.940  34.109  46.706  1.00 43.87           O  
ATOM    494  C   SER L  68      29.965  35.933  45.460  1.00 36.03           C  
ATOM    495  O   SER L  68      28.831  36.307  45.727  1.00 34.32           O  
ATOM    496  N   GLY L  69      30.638  36.454  44.433  1.00 35.06           N  
ATOM    497  CA  GLY L  69      29.970  37.327  43.528  1.00 34.48           C  
ATOM    498  C   GLY L  69      29.620  36.450  42.377  1.00 34.41           C  
ATOM    499  O   GLY L  69      28.567  35.818  42.339  1.00 36.41           O  
ATOM    500  N   THR L  70      30.512  36.465  41.384  1.00 31.59           N  
ATOM    501  CA  THR L  70      30.478  35.734  40.156  1.00 34.23           C  
ATOM    502  CB  THR L  70      31.422  36.346  39.181  1.00 33.69           C  
ATOM    503  OG1 THR L  70      31.121  37.724  39.023  1.00 33.05           O  
ATOM    504  CG2 THR L  70      31.233  35.639  37.845  1.00 33.32           C  
ATOM    505  C   THR L  70      30.863  34.292  40.364  1.00 35.04           C  
ATOM    506  O   THR L  70      30.673  33.468  39.470  1.00 31.48           O  
ATOM    507  N   SER L  71      31.506  33.948  41.500  1.00 33.47           N  
ATOM    508  CA  SER L  71      31.957  32.588  41.640  1.00 32.26           C  
ATOM    509  CB  SER L  71      33.480  32.470  41.834  1.00 34.73           C  
ATOM    510  OG  SER L  71      33.878  33.134  43.025  1.00 37.71           O  
ATOM    511  C   SER L  71      31.285  31.871  42.779  1.00 30.33           C  
ATOM    512  O   SER L  71      30.653  32.474  43.645  1.00 29.81           O  
ATOM    513  N   ALA L  72      31.395  30.521  42.777  1.00 27.99           N  
ATOM    514  CA  ALA L  72      30.796  29.695  43.792  1.00 26.30           C  
ATOM    515  CB  ALA L  72      29.506  28.993  43.333  1.00 26.03           C  
ATOM    516  C   ALA L  72      31.779  28.623  44.139  1.00 25.03           C  
ATOM    517  O   ALA L  72      32.709  28.349  43.380  1.00 26.74           O  
ATOM    518  N   SER L  73      31.612  27.992  45.320  1.00 24.41           N  
ATOM    519  CA  SER L  73      32.572  27.008  45.719  0.92 26.68           C  
ATOM    520  CB  SER L  73      33.622  27.601  46.665  0.92 27.65           C  
ATOM    521  OG  SER L  73      34.546  26.599  47.042  0.90 32.94           O  
ATOM    522  C   SER L  73      31.896  25.889  46.450  1.00 24.76           C  
ATOM    523  O   SER L  73      30.930  26.094  47.183  1.00 26.87           O  
ATOM    524  N   LEU L  74      32.409  24.659  46.251  1.00 24.31           N  
ATOM    525  CA  LEU L  74      31.920  23.508  46.946  1.00 22.70           C  
ATOM    526  CB  LEU L  74      31.592  22.341  45.999  1.00 22.42           C  
ATOM    527  CG  LEU L  74      31.076  21.079  46.712  1.00 24.17           C  
ATOM    528  CD1 LEU L  74      29.741  21.351  47.424  1.00 24.37           C  
ATOM    529  CD2 LEU L  74      31.000  19.890  45.741  1.00 24.96           C  
ATOM    530  C   LEU L  74      33.038  23.061  47.832  1.00 25.59           C  
ATOM    531  O   LEU L  74      34.170  22.894  47.376  1.00 27.21           O  
ATOM    532  N   ALA L  75      32.762  22.863  49.135  1.00 25.62           N  
ATOM    533  CA  ALA L  75      33.820  22.450  50.009  1.00 25.15           C  
ATOM    534  CB  ALA L  75      34.046  23.397  51.198  1.00 27.36           C  
ATOM    535  C   ALA L  75      33.466  21.111  50.560  1.00 25.47           C  
ATOM    536  O   ALA L  75      32.327  20.867  50.959  1.00 26.77           O  
ATOM    537  N   ILE L  76      34.453  20.196  50.573  1.00 27.65           N  
ATOM    538  CA  ILE L  76      34.235  18.888  51.112  1.00 27.37           C  
ATOM    539  CB  ILE L  76      34.579  17.786  50.153  1.00 26.84           C  
ATOM    540  CG1 ILE L  76      33.730  17.886  48.877  1.00 28.32           C  
ATOM    541  CG2 ILE L  76      34.412  16.449  50.891  1.00 29.32           C  
ATOM    542  CD1 ILE L  76      34.233  16.989  47.747  1.00 28.81           C  
ATOM    543  C   ILE L  76      35.174  18.749  52.262  1.00 30.43           C  
ATOM    544  O   ILE L  76      36.391  18.806  52.092  1.00 30.09           O  
ATOM    545  N   SER L  77      34.629  18.566  53.476  1.00 31.17           N  
ATOM    546  CA  SER L  77      35.500  18.414  54.602  0.87 35.07           C  
ATOM    547  CB  SER L  77      35.009  19.143  55.864  0.87 33.04           C  
ATOM    548  OG  SER L  77      33.776  18.594  56.303  0.84 40.44           O  
ATOM    549  C   SER L  77      35.574  16.952  54.914  1.00 35.86           C  
ATOM    550  O   SER L  77      34.656  16.194  54.609  1.00 37.63           O  
ATOM    551  N   GLY L  78      36.703  16.509  55.499  1.00 35.10           N  
ATOM    552  CA  GLY L  78      36.809  15.132  55.893  1.00 33.73           C  
ATOM    553  C   GLY L  78      36.657  14.260  54.688  1.00 32.68           C  
ATOM    554  O   GLY L  78      35.842  13.339  54.678  1.00 32.28           O  
ATOM    555  N   LEU L  79      37.471  14.513  53.649  1.00 31.34           N  
ATOM    556  CA  LEU L  79      37.398  13.814  52.398  1.00 30.86           C  
ATOM    557  CB  LEU L  79      38.543  14.253  51.463  1.00 29.60           C  
ATOM    558  CG  LEU L  79      38.587  13.591  50.077  1.00 30.00           C  
ATOM    559  CD1 LEU L  79      37.364  13.974  49.231  1.00 31.20           C  
ATOM    560  CD2 LEU L  79      39.912  13.914  49.368  1.00 29.26           C  
ATOM    561  C   LEU L  79      37.498  12.333  52.632  1.00 31.01           C  
ATOM    562  O   LEU L  79      38.311  11.862  53.427  1.00 31.60           O  
ATOM    563  N   GLN L  80      36.635  11.558  51.935  1.00 30.30           N  
ATOM    564  CA  GLN L  80      36.609  10.124  52.057  1.00 30.48           C  
ATOM    565  CB  GLN L  80      35.245   9.577  52.508  1.00 32.46           C  
ATOM    566  CG  GLN L  80      34.807  10.072  53.888  1.00 35.03           C  
ATOM    567  CD  GLN L  80      35.725   9.459  54.935  1.00 41.20           C  
ATOM    568  OE1 GLN L  80      36.139   8.307  54.822  1.00 45.44           O  
ATOM    569  NE2 GLN L  80      36.058  10.258  55.984  1.00 43.09           N  
ATOM    570  C   GLN L  80      36.879   9.540  50.700  1.00 30.21           C  
ATOM    571  O   GLN L  80      36.738  10.209  49.680  1.00 28.43           O  
ATOM    572  N   SER L  81      37.276   8.253  50.661  1.00 29.97           N  
ATOM    573  CA  SER L  81      37.618   7.596  49.428  1.00 30.38           C  
ATOM    574  CB  SER L  81      38.158   6.172  49.645  1.00 33.19           C  
ATOM    575  OG  SER L  81      37.162   5.355  50.242  1.00 43.71           O  
ATOM    576  C   SER L  81      36.408   7.507  48.545  1.00 30.49           C  
ATOM    577  O   SER L  81      36.527   7.507  47.321  1.00 29.85           O  
ATOM    578  N   GLU L  82      35.208   7.454  49.151  1.00 29.82           N  
ATOM    579  CA  GLU L  82      33.958   7.306  48.452  1.00 30.48           C  
ATOM    580  CB  GLU L  82      32.747   7.251  49.403  1.00 31.78           C  
ATOM    581  CG  GLU L  82      32.759   6.090  50.399  1.00 34.63           C  
ATOM    582  CD  GLU L  82      33.574   6.502  51.616  1.00 43.39           C  
ATOM    583  OE1 GLU L  82      34.829   6.415  51.544  1.00 39.11           O  
ATOM    584  OE2 GLU L  82      32.951   6.905  52.635  1.00 45.74           O1-
ATOM    585  C   GLU L  82      33.727   8.503  47.584  1.00 28.13           C  
ATOM    586  O   GLU L  82      33.072   8.412  46.546  1.00 28.65           O  
ATOM    587  N   ASP L  83      34.258   9.658  48.013  1.00 25.53           N  
ATOM    588  CA  ASP L  83      34.055  10.947  47.417  1.00 26.35           C  
ATOM    589  CB  ASP L  83      34.670  12.077  48.259  1.00 26.26           C  
ATOM    590  CG  ASP L  83      33.864  12.145  49.550  1.00 30.03           C  
ATOM    591  OD1 ASP L  83      32.710  11.640  49.550  1.00 29.22           O  
ATOM    592  OD2 ASP L  83      34.390  12.695  50.554  1.00 29.11           O1-
ATOM    593  C   ASP L  83      34.618  11.030  46.029  1.00 24.92           C  
ATOM    594  O   ASP L  83      34.283  11.959  45.296  1.00 27.00           O  
ATOM    595  N   ASP L  84      35.539  10.125  45.644  1.00 25.78           N  
ATOM    596  CA  ASP L  84      36.092  10.190  44.318  1.00 25.46           C  
ATOM    597  CB  ASP L  84      37.033   9.011  44.011  1.00 26.21           C  
ATOM    598  CG  ASP L  84      37.789   9.287  42.721  1.00 29.97           C  
ATOM    599  OD1 ASP L  84      37.251  10.028  41.855  1.00  0.00           O  
ATOM    600  OD2 ASP L  84      38.924   8.757  42.586  1.00  0.00           O1-
ATOM    601  C   ASP L  84      34.953  10.165  43.345  1.00 26.72           C  
ATOM    602  O   ASP L  84      34.180   9.208  43.297  1.00 26.87           O  
ATOM    603  N   ALA L  85      34.818  11.244  42.543  1.00 23.64           N  
ATOM    604  CA  ALA L  85      33.728  11.346  41.614  1.00 21.28           C  
ATOM    605  CB  ALA L  85      32.357  11.435  42.303  1.00 20.86           C  
ATOM    606  C   ALA L  85      33.908  12.620  40.846  1.00 24.36           C  
ATOM    607  O   ALA L  85      34.879  13.347  41.050  1.00 23.90           O  
ATOM    608  N   ASP L  86      32.982  12.890  39.900  1.00 22.14           N  
ATOM    609  CA  ASP L  86      32.991  14.110  39.138  1.00 21.57           C  
ATOM    610  CB  ASP L  86      32.586  13.931  37.665  1.00 23.16           C  
ATOM    611  CG  ASP L  86      33.724  13.228  36.943  1.00 27.82           C  
ATOM    612  OD1 ASP L  86      34.854  13.211  37.500  1.00 33.64           O  
ATOM    613  OD2 ASP L  86      33.487  12.691  35.830  1.00 31.22           O1-
ATOM    614  C   ASP L  86      31.988  15.026  39.776  1.00 21.89           C  
ATOM    615  O   ASP L  86      30.929  14.582  40.217  1.00 22.69           O  
ATOM    616  N   TYR L  87      32.300  16.339  39.861  1.00 20.19           N  
ATOM    617  CA  TYR L  87      31.395  17.272  40.484  1.00 20.97           C  
ATOM    618  CB  TYR L  87      32.008  17.992  41.700  1.00 20.49           C  
ATOM    619  CG  TYR L  87      32.263  16.981  42.764  1.00 20.38           C  
ATOM    620  CD1 TYR L  87      33.428  16.252  42.790  1.00 20.11           C  
ATOM    621  CD2 TYR L  87      31.325  16.761  43.742  1.00 20.61           C  
ATOM    622  CE1 TYR L  87      33.651  15.320  43.778  1.00 20.73           C  
ATOM    623  CE2 TYR L  87      31.542  15.833  44.730  1.00 20.21           C  
ATOM    624  CZ  TYR L  87      32.707  15.109  44.751  1.00 21.62           C  
ATOM    625  OH  TYR L  87      32.931  14.154  45.766  1.00 22.34           O  
ATOM    626  C   TYR L  87      31.056  18.345  39.490  1.00 21.34           C  
ATOM    627  O   TYR L  87      31.942  18.861  38.808  1.00 23.36           O  
ATOM    628  N   TYR L  88      29.756  18.719  39.382  1.00 20.07           N  
ATOM    629  CA  TYR L  88      29.376  19.734  38.432  1.00 20.73           C  
ATOM    630  CB  TYR L  88      28.430  19.266  37.309  1.00 20.40           C  
ATOM    631  CG  TYR L  88      28.988  18.094  36.578  1.00 18.84           C  
ATOM    632  CD1 TYR L  88      30.043  18.218  35.705  1.00 18.90           C  
ATOM    633  CD2 TYR L  88      28.450  16.849  36.790  1.00 19.59           C  
ATOM    634  CE1 TYR L  88      30.539  17.121  35.042  1.00 20.32           C  
ATOM    635  CE2 TYR L  88      28.939  15.747  36.130  1.00 20.70           C  
ATOM    636  CZ  TYR L  88      29.986  15.882  35.251  1.00 21.07           C  
ATOM    637  OH  TYR L  88      30.495  14.757  34.570  1.00 23.22           O  
ATOM    638  C   TYR L  88      28.584  20.812  39.123  1.00 20.70           C  
ATOM    639  O   TYR L  88      27.699  20.534  39.933  1.00 21.10           O  
ATOM    640  N   CYS L  89      28.896  22.090  38.812  1.00 21.35           N  
ATOM    641  CA  CYS L  89      28.115  23.199  39.300  1.00 21.60           C  
ATOM    642  CB  CYS L  89      28.954  24.460  39.632  1.00 22.67           C  
ATOM    643  SG  CYS L  89      30.010  25.033  38.263  1.00 29.75           S  
ATOM    644  C   CYS L  89      27.112  23.534  38.229  1.00 21.68           C  
ATOM    645  O   CYS L  89      27.301  23.166  37.071  1.00 22.31           O  
ATOM    646  N   ALA L  90      25.992  24.207  38.592  1.00 19.72           N  
ATOM    647  CA  ALA L  90      24.999  24.561  37.610  1.00 20.41           C  
ATOM    648  CB  ALA L  90      23.958  23.454  37.369  1.00 20.24           C  
ATOM    649  C   ALA L  90      24.249  25.765  38.110  1.00 21.39           C  
ATOM    650  O   ALA L  90      24.202  26.024  39.311  1.00 22.84           O  
ATOM    651  N   SER L  91      23.655  26.553  37.186  1.00 21.53           N  
ATOM    652  CA  SER L  91      22.891  27.702  37.584  1.00 22.73           C  
ATOM    653  CB  SER L  91      23.736  28.925  37.982  1.00 23.16           C  
ATOM    654  OG  SER L  91      24.353  29.490  36.835  1.00 22.58           O  
ATOM    655  C   SER L  91      22.044  28.121  36.427  1.00 26.99           C  
ATOM    656  O   SER L  91      22.264  27.696  35.296  1.00 25.68           O  
ATOM    657  N   TRP L  92      21.237  29.177  36.636  1.00 27.08           N  
ATOM    658  CA  TRP L  92      20.490  29.832  35.592  1.00 25.99           C  
ATOM    659  CB  TRP L  92      19.109  30.182  36.099  1.00 26.03           C  
ATOM    660  CG  TRP L  92      18.476  31.416  35.556  1.00 27.67           C  
ATOM    661  CD2 TRP L  92      17.922  32.296  36.518  1.00 27.55           C  
ATOM    662  CD1 TRP L  92      18.250  31.962  34.327  1.00 28.41           C  
ATOM    663  NE1 TRP L  92      17.612  33.174  34.481  1.00 29.57           N  
ATOM    664  CE2 TRP L  92      17.400  33.384  35.831  1.00 29.16           C  
ATOM    665  CE3 TRP L  92      17.859  32.184  37.872  1.00 25.56           C  
ATOM    666  CZ2 TRP L  92      16.802  34.407  36.505  1.00 28.98           C  
ATOM    667  CZ3 TRP L  92      17.264  33.212  38.552  1.00 26.59           C  
ATOM    668  CH2 TRP L  92      16.752  34.301  37.877  1.00 28.76           C  
ATOM    669  C   TRP L  92      21.207  31.073  35.108  1.00 24.97           C  
ATOM    670  O   TRP L  92      21.806  31.816  35.883  1.00 28.07           O  
ATOM    671  N   ASP L  93      21.157  31.317  33.776  1.00 24.28           N  
ATOM    672  CA  ASP L  93      21.861  32.408  33.145  1.00 24.13           C  
ATOM    673  CB  ASP L  93      22.826  31.979  32.022  1.00 25.62           C  
ATOM    674  CG  ASP L  93      23.768  33.143  31.730  1.00 26.05           C  
ATOM    675  OD1 ASP L  93      24.488  33.570  32.672  1.00 24.68           O  
ATOM    676  OD2 ASP L  93      23.788  33.612  30.560  1.00 29.30           O1-
ATOM    677  C   ASP L  93      20.873  33.354  32.547  1.00 26.94           C  
ATOM    678  O   ASP L  93      20.103  33.022  31.646  1.00 27.97           O  
ATOM    679  N   ASP L  94      20.880  34.584  33.068  1.00 28.24           N  
ATOM    680  CA  ASP L  94      19.965  35.616  32.690  1.00 29.62           C  
ATOM    681  CB  ASP L  94      20.145  36.804  33.644  1.00 28.24           C  
ATOM    682  CG  ASP L  94      18.798  37.459  33.810  1.00 35.62           C  
ATOM    683  OD1 ASP L  94      18.013  36.920  34.635  1.00 37.25           O  
ATOM    684  OD2 ASP L  94      18.536  38.491  33.142  1.00 41.95           O1-
ATOM    685  C   ASP L  94      20.221  36.100  31.285  1.00 32.19           C  
ATOM    686  O   ASP L  94      19.292  36.281  30.498  1.00 36.58           O  
ATOM    687  N   SER L  95      21.508  36.308  30.930  1.00 30.32           N  
ATOM    688  CA  SER L  95      21.860  36.919  29.674  0.83 32.29           C  
ATOM    689  CB  SER L  95      23.384  36.999  29.479  0.83 34.94           C  
ATOM    690  OG  SER L  95      23.697  37.605  28.234  0.83 36.65           O  
ATOM    691  C   SER L  95      21.297  36.120  28.559  1.00 32.73           C  
ATOM    692  O   SER L  95      20.312  36.501  27.930  1.00 34.70           O  
ATOM    693  N   LEU L  96      21.917  34.963  28.283  1.00 30.98           N  
ATOM    694  CA  LEU L  96      21.363  34.129  27.281  1.00 32.66           C  
ATOM    695  CB  LEU L  96      22.417  33.226  26.619  1.00 33.70           C  
ATOM    696  CG  LEU L  96      23.583  34.033  26.011  1.00 34.75           C  
ATOM    697  CD1 LEU L  96      24.564  33.118  25.265  1.00 35.17           C  
ATOM    698  CD2 LEU L  96      23.082  35.207  25.152  1.00 39.02           C  
ATOM    699  C   LEU L  96      20.506  33.304  28.138  1.00 32.88           C  
ATOM    700  O   LEU L  96      21.008  32.764  29.115  1.00 32.89           O  
ATOM    701  N   ASN L  97      19.203  33.197  27.841  1.00 34.14           N  
ATOM    702  CA  ASN L  97      18.412  32.571  28.850  1.00 31.82           C  
ATOM    703  CB  ASN L  97      16.908  32.630  28.585  1.00 33.83           C  
ATOM    704  CG  ASN L  97      16.291  32.363  29.937  1.00 42.68           C  
ATOM    705  OD1 ASN L  97      15.994  31.222  30.278  1.00 45.99           O  
ATOM    706  ND2 ASN L  97      16.143  33.440  30.756  1.00 41.49           N  
ATOM    707  C   ASN L  97      18.819  31.151  28.991  1.00 29.55           C  
ATOM    708  O   ASN L  97      18.684  30.358  28.060  1.00 29.09           O  
ATOM    709  N   GLY L  98      19.365  30.797  30.178  1.00 26.81           N  
ATOM    710  CA  GLY L  98      19.743  29.435  30.297  1.00 25.84           C  
ATOM    711  C   GLY L  98      20.477  28.998  31.580  1.00 24.99           C  
ATOM    712  O   GLY L  98      21.502  29.577  31.897  1.00 25.26           O  
ATOM    713  N   VAL L  99      20.063  27.820  32.186  1.00 22.71           N  
ATOM    714  CA  VAL L  99      20.588  26.926  33.214  1.00 23.30           C  
ATOM    715  CB  VAL L  99      19.726  26.049  34.122  1.00 25.38           C  
ATOM    716  CG1 VAL L  99      19.559  24.570  33.739  1.00 43.60           C  
ATOM    717  CG2 VAL L  99      20.121  26.113  35.577  1.00 31.57           C  
ATOM    718  C   VAL L  99      21.463  25.982  32.501  1.00 22.39           C  
ATOM    719  O   VAL L  99      21.198  25.086  31.709  1.00 24.56           O  
ATOM    720  N   VAL L 100      22.623  26.204  32.950  1.00 22.75           N  
ATOM    721  CA  VAL L 100      23.944  25.963  32.430  1.00 21.94           C  
ATOM    722  CB  VAL L 100      24.706  27.225  32.171  1.00 24.46           C  
ATOM    723  CG1 VAL L 100      23.960  28.012  31.079  1.00 24.63           C  
ATOM    724  CG2 VAL L 100      24.865  27.997  33.493  1.00 27.58           C  
ATOM    725  C   VAL L 100      24.715  25.155  33.436  1.00 22.74           C  
ATOM    726  O   VAL L 100      24.382  25.153  34.621  1.00 22.92           O  
ATOM    727  N   PHE L 101      25.759  24.420  32.974  1.00 22.95           N  
ATOM    728  CA  PHE L 101      26.545  23.605  33.868  1.00 22.48           C  
ATOM    729  CB  PHE L 101      26.501  22.085  33.613  1.00 21.09           C  
ATOM    730  CG  PHE L 101      25.157  21.496  33.884  1.00 19.47           C  
ATOM    731  CD1 PHE L 101      24.720  21.289  35.171  1.00 20.27           C  
ATOM    732  CD2 PHE L 101      24.328  21.149  32.847  1.00 20.56           C  
ATOM    733  CE1 PHE L 101      23.483  20.740  35.418  1.00 21.67           C  
ATOM    734  CE2 PHE L 101      23.090  20.599  33.091  1.00 21.83           C  
ATOM    735  CZ  PHE L 101      22.662  20.390  34.377  1.00 22.79           C  
ATOM    736  C   PHE L 101      27.996  23.942  33.685  1.00 25.44           C  
ATOM    737  O   PHE L 101      28.404  24.532  32.686  1.00 26.59           O  
ATOM    738  N   GLY L 102      28.817  23.580  34.692  1.00 24.39           N  
ATOM    739  CA  GLY L 102      30.236  23.750  34.597  1.00 24.19           C  
ATOM    740  C   GLY L 102      30.773  22.555  33.869  1.00 25.62           C  
ATOM    741  O   GLY L 102      30.065  21.576  33.635  1.00 23.86           O  
ATOM    742  N   GLY L 103      32.067  22.620  33.513  1.00 24.78           N  
ATOM    743  CA  GLY L 103      32.760  21.605  32.771  1.00 26.17           C  
ATOM    744  C   GLY L 103      32.863  20.339  33.562  1.00 24.92           C  
ATOM    745  O   GLY L 103      32.875  19.247  32.994  1.00 25.63           O  
ATOM    746  N   GLY L 104      32.996  20.445  34.896  1.00 23.65           N  
ATOM    747  CA  GLY L 104      33.112  19.266  35.708  1.00 23.54           C  
ATOM    748  C   GLY L 104      34.498  19.187  36.273  1.00 25.23           C  
ATOM    749  O   GLY L 104      35.473  19.604  35.650  1.00 27.20           O  
ATOM    750  N   THR L 105      34.603  18.644  37.504  1.00 23.92           N  
ATOM    751  CA  THR L 105      35.877  18.498  38.151  1.00 23.41           C  
ATOM    752  CB  THR L 105      36.014  19.367  39.370  1.00 23.88           C  
ATOM    753  OG1 THR L 105      35.855  20.734  39.021  1.00 24.14           O  
ATOM    754  CG2 THR L 105      37.397  19.135  39.998  1.00 23.50           C  
ATOM    755  C   THR L 105      36.003  17.079  38.619  1.00 25.14           C  
ATOM    756  O   THR L 105      35.098  16.539  39.253  1.00 25.12           O  
ATOM    757  N   LYS L 106      37.147  16.430  38.324  1.00 24.29           N  
ATOM    758  CA  LYS L 106      37.319  15.088  38.796  1.00 25.57           C  
ATOM    759  CB  LYS L 106      38.079  14.165  37.831  1.00 27.15           C  
ATOM    760  CG  LYS L 106      38.204  12.745  38.380  1.00 31.63           C  
ATOM    761  CD  LYS L 106      38.612  11.703  37.343  1.00 39.20           C  
ATOM    762  CE  LYS L 106      38.727  10.295  37.931  1.00 42.87           C  
ATOM    763  NZ  LYS L 106      37.381   9.733  38.188  1.00 40.69           N1+
ATOM    764  C   LYS L 106      38.104  15.158  40.067  1.00 27.37           C  
ATOM    765  O   LYS L 106      39.200  15.716  40.113  1.00 27.37           O  
ATOM    766  N   LEU L 107      37.547  14.574  41.142  1.00 26.16           N  
ATOM    767  CA  LEU L 107      38.165  14.614  42.437  1.00 26.50           C  
ATOM    768  CB  LEU L 107      37.099  14.748  43.550  1.00 24.78           C  
ATOM    769  CG  LEU L 107      37.592  14.875  45.006  1.00 19.46           C  
ATOM    770  CD1 LEU L 107      38.304  13.615  45.498  1.00 23.52           C  
ATOM    771  CD2 LEU L 107      38.415  16.150  45.217  1.00 20.80           C  
ATOM    772  C   LEU L 107      38.890  13.321  42.622  1.00 27.36           C  
ATOM    773  O   LEU L 107      38.302  12.249  42.501  1.00 26.56           O  
ATOM    774  N   THR L 108      40.203  13.389  42.918  1.00 27.07           N  
ATOM    775  CA  THR L 108      40.957  12.182  43.106  1.00 26.75           C  
ATOM    776  CB  THR L 108      42.237  12.143  42.322  1.00 29.46           C  
ATOM    777  OG1 THR L 108      41.976  12.306  40.937  1.00 30.73           O  
ATOM    778  CG2 THR L 108      42.920  10.787  42.567  1.00 30.00           C  
ATOM    779  C   THR L 108      41.337  12.108  44.552  1.00 28.40           C  
ATOM    780  O   THR L 108      41.715  13.108  45.161  1.00 28.11           O  
ATOM    781  N   VAL L 109      41.225  10.907  45.151  1.00 29.68           N  
ATOM    782  CA  VAL L 109      41.602  10.764  46.529  1.00 28.33           C  
ATOM    783  CB  VAL L 109      40.660   9.889  47.301  1.00 30.87           C  
ATOM    784  CG1 VAL L 109      41.201   9.707  48.728  1.00 31.63           C  
ATOM    785  CG2 VAL L 109      39.258  10.523  47.247  1.00 29.86           C  
ATOM    786  C   VAL L 109      42.962  10.130  46.535  1.00 30.00           C  
ATOM    787  O   VAL L 109      43.165   9.054  45.972  1.00 31.35           O  
ATOM    788  N   LEU L 110      43.936  10.799  47.186  1.00 29.63           N  
ATOM    789  CA  LEU L 110      45.302  10.353  47.227  1.00 31.86           C  
ATOM    790  CB  LEU L 110      46.298  11.421  47.721  1.00 32.39           C  
ATOM    791  CG  LEU L 110      46.568  12.586  46.748  1.00 33.45           C  
ATOM    792  CD1 LEU L 110      47.367  12.116  45.523  1.00 35.41           C  
ATOM    793  CD2 LEU L 110      45.280  13.334  46.378  1.00 32.06           C  
ATOM    794  C   LEU L 110      45.434   9.203  48.170  1.00 32.66           C  
ATOM    795  O   LEU L 110      44.616   9.007  49.064  1.00 33.14           O  
ATOM    796  N   GLY L 111      46.494   8.395  47.971  1.00 32.91           N  
ATOM    797  CA  GLY L 111      46.732   7.282  48.840  1.00 34.06           C  
ATOM    798  C   GLY L 111      46.454   6.015  48.046  1.00 36.84           C  
ATOM    799  O   GLY L 111      47.350   5.130  48.020  1.00 35.55           O  
ATOM    800  OXT GLY L 111      45.343   5.911  47.460  1.00  0.00           O1-
TER     801      GLY L 111 
ATOM    802  N   GLU H 112       9.105   5.158  46.671  1.00 37.79           N1+
ATOM    803  CA  GLU H 112       9.690   6.461  46.290  1.00 33.72           C  
ATOM    804  CB  GLU H 112      11.186   6.518  46.646  1.00 34.79           C  
ATOM    805  CG  GLU H 112      11.474   6.542  48.150  1.00 40.09           C  
ATOM    806  CD  GLU H 112      11.483   5.111  48.679  1.00 39.91           C  
ATOM    807  OE1 GLU H 112      11.322   4.169  47.858  1.00 57.62           O  
ATOM    808  OE2 GLU H 112      11.661   4.941  49.915  1.00 36.52           O1-
ATOM    809  C   GLU H 112       9.553   6.677  44.824  1.00 26.01           C  
ATOM    810  O   GLU H 112       9.135   5.784  44.086  1.00 26.92           O  
ATOM    811  N   VAL H 113       9.901   7.889  44.360  1.00 33.25           N  
ATOM    812  CA  VAL H 113       9.747   8.152  42.964  1.00 33.29           C  
ATOM    813  CB  VAL H 113       9.716   9.615  42.628  1.00 32.64           C  
ATOM    814  CG1 VAL H 113       9.645   9.757  41.099  1.00 30.24           C  
ATOM    815  CG2 VAL H 113       8.536  10.270  43.366  1.00 33.20           C  
ATOM    816  C   VAL H 113      10.896   7.544  42.232  1.00 29.09           C  
ATOM    817  O   VAL H 113      12.034   7.553  42.704  1.00 31.53           O  
ATOM    818  N   GLN H 114      10.606   6.960  41.052  1.00 32.98           N  
ATOM    819  CA  GLN H 114      11.659   6.402  40.255  0.90 31.44           C  
ATOM    820  CB  GLN H 114      11.778   4.869  40.343  0.90 33.71           C  
ATOM    821  CG  GLN H 114      12.297   4.373  41.693  0.90 39.02           C  
ATOM    822  CD  GLN H 114      12.370   2.855  41.642  0.90 47.89           C  
ATOM    823  OE1 GLN H 114      11.610   2.208  40.924  0.90 46.19           O  
ATOM    824  NE2 GLN H 114      13.311   2.266  42.426  0.90 53.57           N  
ATOM    825  C   GLN H 114      11.385   6.733  38.825  1.00 32.00           C  
ATOM    826  O   GLN H 114      10.249   6.661  38.359  1.00 32.99           O  
ATOM    827  N   LEU H 115      12.438   7.129  38.089  1.00 27.84           N  
ATOM    828  CA  LEU H 115      12.278   7.404  36.690  1.00 26.14           C  
ATOM    829  CB  LEU H 115      12.892   8.745  36.256  1.00 25.97           C  
ATOM    830  CG  LEU H 115      12.179   9.962  36.870  1.00 28.30           C  
ATOM    831  CD1 LEU H 115      12.819  11.283  36.415  1.00 28.59           C  
ATOM    832  CD2 LEU H 115      10.672   9.913  36.587  1.00 28.26           C  
ATOM    833  C   LEU H 115      12.980   6.312  35.948  1.00 28.57           C  
ATOM    834  O   LEU H 115      14.159   6.048  36.185  1.00 28.64           O  
ATOM    835  N   VAL H 116      12.256   5.636  35.031  1.00 25.97           N  
ATOM    836  CA  VAL H 116      12.842   4.555  34.287  1.00 24.10           C  
ATOM    837  CB  VAL H 116      12.060   3.281  34.408  1.00 26.81           C  
ATOM    838  CG1 VAL H 116      12.718   2.204  33.530  1.00 21.34           C  
ATOM    839  CG2 VAL H 116      11.971   2.907  35.896  1.00 23.09           C  
ATOM    840  C   VAL H 116      12.847   4.940  32.839  1.00 23.92           C  
ATOM    841  O   VAL H 116      11.816   5.301  32.275  1.00 25.58           O  
ATOM    842  N   GLU H 117      14.029   4.857  32.198  1.00 22.99           N  
ATOM    843  CA  GLU H 117      14.175   5.252  30.825  1.00 22.78           C  
ATOM    844  CB  GLU H 117      15.453   6.067  30.565  1.00 21.83           C  
ATOM    845  CG  GLU H 117      15.424   7.437  31.245  1.00 22.30           C  
ATOM    846  CD  GLU H 117      16.723   8.167  30.934  1.00 21.64           C  
ATOM    847  OE1 GLU H 117      17.047   8.316  29.726  1.00  0.00           O  
ATOM    848  OE2 GLU H 117      17.408   8.591  31.903  1.00 22.62           O1-
ATOM    849  C   GLU H 117      14.198   4.050  29.932  1.00 23.02           C  
ATOM    850  O   GLU H 117      14.334   2.914  30.383  1.00 24.83           O  
ATOM    851  N   SER H 118      14.047   4.295  28.613  1.00 22.04           N  
ATOM    852  CA  SER H 118      14.039   3.252  27.625  1.00 21.64           C  
ATOM    853  CB  SER H 118      13.508   3.710  26.256  1.00 22.93           C  
ATOM    854  OG  SER H 118      14.325   4.747  25.735  1.00 23.13           O  
ATOM    855  C   SER H 118      15.439   2.745  27.449  1.00 24.47           C  
ATOM    856  O   SER H 118      16.393   3.310  27.980  1.00 23.03           O  
ATOM    857  N   GLY H 119      15.584   1.645  26.682  1.00 24.41           N  
ATOM    858  CA  GLY H 119      16.846   0.978  26.518  1.00 24.00           C  
ATOM    859  C   GLY H 119      17.732   1.696  25.547  1.00 23.78           C  
ATOM    860  O   GLY H 119      17.334   2.646  24.875  1.00 23.84           O  
ATOM    861  N   ALA H 120      18.983   1.199  25.444  1.00 23.05           N  
ATOM    862  CA  ALA H 120      20.007   1.772  24.617  1.00 22.12           C  
ATOM    863  CB  ALA H 120      21.371   1.076  24.765  1.00 23.13           C  
ATOM    864  C   ALA H 120      19.600   1.673  23.183  1.00 23.86           C  
ATOM    865  O   ALA H 120      18.849   0.780  22.792  1.00 26.30           O  
ATOM    866  N   GLU H 121      20.085   2.624  22.359  1.00 23.57           N  
ATOM    867  CA  GLU H 121      19.708   2.627  20.977  1.00 24.03           C  
ATOM    868  CB  GLU H 121      18.686   3.726  20.664  1.00 25.35           C  
ATOM    869  CG  GLU H 121      17.391   3.551  21.459  1.00 29.09           C  
ATOM    870  CD  GLU H 121      16.459   4.685  21.077  1.00 35.23           C  
ATOM    871  OE1 GLU H 121      16.314   4.932  19.851  1.00 34.23           O  
ATOM    872  OE2 GLU H 121      15.887   5.323  22.000  1.00 34.38           O1-
ATOM    873  C   GLU H 121      20.918   2.884  20.134  1.00 24.27           C  
ATOM    874  O   GLU H 121      21.875   3.527  20.563  1.00 24.28           O  
ATOM    875  N   VAL H 122      20.904   2.343  18.900  1.00 24.03           N  
ATOM    876  CA  VAL H 122      21.960   2.581  17.960  1.00 23.97           C  
ATOM    877  CB  VAL H 122      22.646   1.323  17.507  1.00 26.19           C  
ATOM    878  CG1 VAL H 122      23.721   1.687  16.469  1.00 26.18           C  
ATOM    879  CG2 VAL H 122      23.202   0.598  18.744  1.00 26.73           C  
ATOM    880  C   VAL H 122      21.306   3.200  16.763  1.00 22.60           C  
ATOM    881  O   VAL H 122      20.303   2.684  16.268  1.00 24.63           O  
ATOM    882  N   LYS H 123      21.845   4.334  16.269  1.00 21.09           N  
ATOM    883  CA  LYS H 123      21.234   4.985  15.145  1.00 23.47           C  
ATOM    884  CB  LYS H 123      20.430   6.246  15.506  1.00 23.09           C  
ATOM    885  CG  LYS H 123      18.933   6.013  15.712  1.00 23.46           C  
ATOM    886  CD  LYS H 123      18.544   5.113  16.877  1.00 25.88           C  
ATOM    887  CE  LYS H 123      17.028   4.948  17.008  1.00 33.04           C  
ATOM    888  NZ  LYS H 123      16.482   4.244  15.826  1.00 37.96           N1+
ATOM    889  C   LYS H 123      22.261   5.406  14.144  1.00 23.96           C  
ATOM    890  O   LYS H 123      23.407   5.706  14.474  1.00 25.12           O  
ATOM    891  N   LYS H 124      21.848   5.421  12.861  1.00 24.50           N  
ATOM    892  CA  LYS H 124      22.703   5.863  11.799  0.91 24.79           C  
ATOM    893  CB  LYS H 124      22.339   5.284  10.423  0.91 25.38           C  
ATOM    894  CG  LYS H 124      22.695   3.802  10.294  0.91 28.01           C  
ATOM    895  CD  LYS H 124      22.066   3.114   9.083  0.91 32.46           C  
ATOM    896  CE  LYS H 124      20.674   2.543   9.361  0.91 35.32           C  
ATOM    897  NZ  LYS H 124      20.765   1.442  10.347  0.91 33.50           N1+
ATOM    898  C   LYS H 124      22.579   7.349  11.736  1.00 25.63           C  
ATOM    899  O   LYS H 124      21.605   7.927  12.215  1.00 26.25           O  
ATOM    900  N   PRO H 125      23.559   7.988  11.166  1.00 25.96           N  
ATOM    901  CA  PRO H 125      23.519   9.419  11.107  1.00 25.62           C  
ATOM    902  CD  PRO H 125      24.921   7.485  11.226  1.00 26.97           C  
ATOM    903  CB  PRO H 125      24.912   9.854  10.661  1.00 27.54           C  
ATOM    904  CG  PRO H 125      25.820   8.732  11.201  1.00 28.20           C  
ATOM    905  C   PRO H 125      22.406   9.903  10.238  1.00 27.16           C  
ATOM    906  O   PRO H 125      22.097   9.255   9.240  1.00 27.09           O  
ATOM    907  N   GLY H 126      21.787  11.039  10.617  1.00 26.91           N  
ATOM    908  CA  GLY H 126      20.723  11.617   9.852  1.00 27.54           C  
ATOM    909  C   GLY H 126      19.410  11.138  10.391  1.00 26.71           C  
ATOM    910  O   GLY H 126      18.364  11.709  10.084  1.00 28.52           O  
ATOM    911  N   SER H 127      19.424  10.087  11.229  1.00 24.91           N  
ATOM    912  CA  SER H 127      18.193   9.542  11.729  1.00 25.61           C  
ATOM    913  CB  SER H 127      18.283   8.048  12.087  1.00 26.51           C  
ATOM    914  OG  SER H 127      19.201   7.854  13.152  1.00 29.60           O  
ATOM    915  C   SER H 127      17.776  10.289  12.956  1.00 25.94           C  
ATOM    916  O   SER H 127      18.401  11.272  13.351  1.00 24.88           O  
ATOM    917  N   SER H 128      16.656   9.848  13.570  0.91 24.86           N  
ATOM    918  CA  SER H 128      16.160  10.480  14.759  0.82 25.93           C  
ATOM    919  CB  SER H 128      14.811  11.184  14.547  0.82 28.11           C  
ATOM    920  OG  SER H 128      13.826  10.237  14.161  0.82 31.19           O  
ATOM    921  C   SER H 128      15.951   9.418  15.797  0.91 25.49           C  
ATOM    922  O   SER H 128      15.774   8.245  15.468  0.91 26.65           O  
ATOM    923  N   VAL H 129      16.007   9.798  17.094  1.00 23.71           N  
ATOM    924  CA  VAL H 129      15.755   8.838  18.134  1.00 23.10           C  
ATOM    925  CB  VAL H 129      16.944   8.457  18.973  1.00 23.33           C  
ATOM    926  CG1 VAL H 129      18.057   7.911  18.074  1.00 24.76           C  
ATOM    927  CG2 VAL H 129      17.348   9.648  19.846  1.00 24.28           C  
ATOM    928  C   VAL H 129      14.786   9.459  19.090  1.00 23.06           C  
ATOM    929  O   VAL H 129      14.760  10.677  19.265  1.00 23.02           O  
ATOM    930  N   LYS H 130      13.942   8.622  19.723  1.00 23.70           N  
ATOM    931  CA  LYS H 130      13.015   9.126  20.691  1.00 22.79           C  
ATOM    932  CB  LYS H 130      11.548   8.997  20.239  1.00 24.60           C  
ATOM    933  CG  LYS H 130      10.556   9.780  21.100  1.00 25.89           C  
ATOM    934  CD  LYS H 130       9.183   9.958  20.446  1.00 27.42           C  
ATOM    935  CE  LYS H 130       8.189  10.741  21.307  1.00 28.92           C  
ATOM    936  NZ  LYS H 130       6.896  10.871  20.598  1.00 29.49           N1+
ATOM    937  C   LYS H 130      13.206   8.308  21.934  1.00 24.89           C  
ATOM    938  O   LYS H 130      12.999   7.095  21.922  1.00 27.79           O  
ATOM    939  N   VAL H 131      13.600   8.962  23.048  1.00 22.73           N  
ATOM    940  CA  VAL H 131      13.861   8.267  24.281  1.00 22.79           C  
ATOM    941  CB  VAL H 131      15.139   8.708  24.940  1.00 21.78           C  
ATOM    942  CG1 VAL H 131      15.297   7.962  26.274  1.00 23.85           C  
ATOM    943  CG2 VAL H 131      16.304   8.472  23.965  1.00 24.18           C  
ATOM    944  C   VAL H 131      12.735   8.559  25.227  1.00 22.76           C  
ATOM    945  O   VAL H 131      12.182   9.658  25.224  1.00 22.88           O  
ATOM    946  N   SER H 132      12.362   7.570  26.068  1.00 22.42           N  
ATOM    947  CA  SER H 132      11.245   7.765  26.950  1.00 23.46           C  
ATOM    948  CB  SER H 132      10.122   6.733  26.747  1.00 24.54           C  
ATOM    949  OG  SER H 132      10.605   5.429  27.032  1.00 26.19           O  
ATOM    950  C   SER H 132      11.690   7.681  28.379  1.00 23.76           C  
ATOM    951  O   SER H 132      12.703   7.061  28.701  1.00 23.45           O  
ATOM    952  N   CYS H 133      10.932   8.354  29.275  1.00 23.67           N  
ATOM    953  CA  CYS H 133      11.221   8.372  30.681  1.00 24.51           C  
ATOM    954  CB  CYS H 133      11.871   9.708  31.109  1.00 24.42           C  
ATOM    955  SG  CYS H 133      12.300   9.826  32.872  1.00 29.27           S  
ATOM    956  C   CYS H 133       9.902   8.218  31.379  1.00 26.04           C  
ATOM    957  O   CYS H 133       9.027   9.074  31.256  1.00 24.82           O  
ATOM    958  N   ARG H 134       9.722   7.120  32.144  1.00 24.12           N  
ATOM    959  CA  ARG H 134       8.449   6.890  32.769  1.00 27.36           C  
ATOM    960  CB  ARG H 134       7.891   5.479  32.515  1.00 29.02           C  
ATOM    961  CG  ARG H 134       6.495   5.273  33.104  1.00 33.79           C  
ATOM    962  CD  ARG H 134       5.893   3.900  32.808  1.00 37.95           C  
ATOM    963  NE  ARG H 134       6.661   2.895  33.594  1.00  0.00           N  
ATOM    964  CZ  ARG H 134       6.004   1.901  34.260  1.00  0.00           C  
ATOM    965  NH1 ARG H 134       4.640   1.845  34.233  1.00  0.00           N1+
ATOM    966  NH2 ARG H 134       6.713   0.967  34.956  1.00  0.00           N  
ATOM    967  C   ARG H 134       8.579   7.073  34.246  1.00 28.15           C  
ATOM    968  O   ARG H 134       9.558   6.651  34.859  1.00 29.19           O  
ATOM    969  N   ALA H 135       7.568   7.728  34.854  0.92 28.82           N  
ATOM    970  CA  ALA H 135       7.558   7.961  36.270  0.92 31.48           C  
ATOM    971  CB  ALA H 135       6.771   9.215  36.644  0.92 34.12           C  
ATOM    972  C   ALA H 135       6.797   6.821  36.875  0.92 35.18           C  
ATOM    973  O   ALA H 135       5.595   6.690  36.654  0.92 36.92           O  
ATOM    974  N   SER H 136       7.498   5.968  37.652  1.00 37.02           N  
ATOM    975  CA  SER H 136       6.932   4.756  38.179  1.00 40.66           C  
ATOM    976  CB  SER H 136       8.009   3.767  38.657  1.00 43.41           C  
ATOM    977  OG  SER H 136       8.751   4.330  39.728  1.00 45.27           O  
ATOM    978  C   SER H 136       5.913   4.889  39.281  1.00 41.58           C  
ATOM    979  O   SER H 136       4.720   4.709  39.046  1.00 42.66           O  
ATOM    980  N   GLY H 137       6.298   5.563  40.397  1.00 61.62           N  
ATOM    981  CA  GLY H 137       5.398   5.859  41.489  1.00 72.07           C  
ATOM    982  C   GLY H 137       4.471   6.967  41.012  1.00 71.14           C  
ATOM    983  O   GLY H 137       3.775   6.822  40.012  1.00 70.76           O  
ATOM    984  N   THR H 138       4.375   8.120  41.701  1.00 55.99           N  
ATOM    985  CA  THR H 138       3.371   9.052  41.234  1.00 50.02           C  
ATOM    986  CB  THR H 138       2.370   9.401  42.303  1.00 50.01           C  
ATOM    987  OG1 THR H 138       1.736   8.225  42.787  1.00 21.62           O  
ATOM    988  CG2 THR H 138       1.313  10.348  41.710  1.00 16.69           C  
ATOM    989  C   THR H 138       3.972  10.350  40.753  1.00 48.07           C  
ATOM    990  O   THR H 138       4.890  10.895  41.362  1.00 48.59           O  
ATOM    991  N   PHE H 139       3.410  10.888  39.642  1.00 45.93           N  
ATOM    992  CA  PHE H 139       3.868  12.049  38.937  1.00 44.74           C  
ATOM    993  CB  PHE H 139       4.023  11.698  37.444  1.00 41.85           C  
ATOM    994  CG  PHE H 139       4.717  12.778  36.700  1.00  9.57           C  
ATOM    995  CD1 PHE H 139       6.091  12.806  36.652  1.00 10.03           C  
ATOM    996  CD2 PHE H 139       4.002  13.743  36.032  1.00 11.25           C  
ATOM    997  CE1 PHE H 139       6.745  13.793  35.956  1.00  9.76           C  
ATOM    998  CE2 PHE H 139       4.652  14.734  35.334  1.00 11.89           C  
ATOM    999  CZ  PHE H 139       6.026  14.759  35.296  1.00 11.90           C  
ATOM   1000  C   PHE H 139       2.764  13.030  39.061  1.00 46.68           C  
ATOM   1001  O   PHE H 139       1.975  13.173  38.135  1.00 47.00           O  
ATOM   1002  N   TYR H 140       2.680  13.774  40.178  1.00 42.18           N  
ATOM   1003  CA  TYR H 140       1.570  14.666  40.253  1.00 38.44           C  
ATOM   1004  CB  TYR H 140       1.015  14.821  41.680  1.00 39.50           C  
ATOM   1005  CG  TYR H 140      -0.131  15.771  41.639  1.00  0.00           C  
ATOM   1006  CD1 TYR H 140      -1.376  15.347  41.222  1.00  0.00           C  
ATOM   1007  CD2 TYR H 140       0.033  17.078  42.023  1.00  0.00           C  
ATOM   1008  CE1 TYR H 140      -2.435  16.218  41.186  1.00  0.00           C  
ATOM   1009  CE2 TYR H 140      -1.028  17.959  41.986  1.00  0.00           C  
ATOM   1010  CZ  TYR H 140      -2.263  17.526  41.566  1.00  0.00           C  
ATOM   1011  OH  TYR H 140      -3.349  18.426  41.531  1.00  0.00           O  
ATOM   1012  C   TYR H 140       2.085  16.005  39.813  1.00 34.90           C  
ATOM   1013  O   TYR H 140       2.693  16.733  40.593  1.00 35.40           O  
ATOM   1014  N   LYS H 141       1.854  16.345  38.530  1.00 30.84           N  
ATOM   1015  CA  LYS H 141       2.220  17.612  37.952  1.00 27.56           C  
ATOM   1016  CB  LYS H 141       1.216  18.745  38.234  1.00 26.37           C  
ATOM   1017  CG  LYS H 141      -0.151  18.526  37.581  1.00 11.75           C  
ATOM   1018  CD  LYS H 141      -1.212  19.536  38.022  1.00 12.48           C  
ATOM   1019  CE  LYS H 141      -1.495  19.516  39.526  1.00  0.00           C  
ATOM   1020  NZ  LYS H 141      -0.410  20.211  40.252  1.00  0.00           N1+
ATOM   1021  C   LYS H 141       3.584  18.075  38.379  1.00 24.56           C  
ATOM   1022  O   LYS H 141       3.710  18.957  39.226  1.00 25.34           O  
ATOM   1023  N   TYR H 142       4.654  17.483  37.821  1.00 23.23           N  
ATOM   1024  CA  TYR H 142       5.958  17.967  38.164  1.00 21.31           C  
ATOM   1025  CB  TYR H 142       6.832  16.974  38.956  1.00 21.12           C  
ATOM   1026  CG  TYR H 142       6.234  16.720  40.298  1.00 25.50           C  
ATOM   1027  CD1 TYR H 142       6.546  17.531  41.366  1.00  2.20           C  
ATOM   1028  CD2 TYR H 142       5.366  15.670  40.493  1.00  2.00           C  
ATOM   1029  CE1 TYR H 142       6.002  17.300  42.606  1.00  2.00           C  
ATOM   1030  CE2 TYR H 142       4.820  15.433  41.732  1.00  3.27           C  
ATOM   1031  CZ  TYR H 142       5.137  16.249  42.791  1.00  2.00           C  
ATOM   1032  OH  TYR H 142       4.577  16.008  44.064  1.00  2.00           O  
ATOM   1033  C   TYR H 142       6.692  18.192  36.905  1.00 21.21           C  
ATOM   1034  O   TYR H 142       6.396  17.616  35.862  1.00 22.61           O  
ATOM   1035  N   ALA H 143       7.644  19.118  36.957  1.00 26.01           N  
ATOM   1036  CA  ALA H 143       8.547  19.195  35.787  1.00 24.32           C  
ATOM   1037  CB  ALA H 143       9.205  20.581  35.633  1.00 23.61           C  
ATOM   1038  C   ALA H 143       9.652  18.173  35.631  1.00 24.91           C  
ATOM   1039  O   ALA H 143      10.086  17.542  36.591  1.00 24.50           O  
ATOM   1040  N   ILE H 144      10.094  17.975  34.347  1.00 23.09           N  
ATOM   1041  CA  ILE H 144      11.145  17.054  33.948  0.95 22.38           C  
ATOM   1042  CB  ILE H 144      10.628  15.850  33.215  0.95 23.00           C  
ATOM   1043  CG1 ILE H 144       9.731  14.997  34.126  1.00 28.19           C  
ATOM   1044  CG2 ILE H 144      11.836  15.082  32.658  1.00 27.36           C  
ATOM   1045  CD1 ILE H 144      10.483  14.407  35.316  1.00 32.17           C  
ATOM   1046  C   ILE H 144      12.104  17.731  32.992  1.00 22.80           C  
ATOM   1047  O   ILE H 144      11.700  18.489  32.111  1.00 22.91           O  
ATOM   1048  N   ASN H 145      13.421  17.443  33.126  1.00 22.87           N  
ATOM   1049  CA  ASN H 145      14.411  18.034  32.262  1.00 20.46           C  
ATOM   1050  CB  ASN H 145      15.390  18.955  33.006  1.00 21.42           C  
ATOM   1051  CG  ASN H 145      14.599  20.157  33.499  1.00  8.09           C  
ATOM   1052  OD1 ASN H 145      13.717  20.031  34.348  1.00  0.00           O  
ATOM   1053  ND2 ASN H 145      14.922  21.357  32.950  1.00  0.00           N  
ATOM   1054  C   ASN H 145      15.224  16.936  31.640  1.00 18.85           C  
ATOM   1055  O   ASN H 145      15.321  15.835  32.179  1.00 20.10           O  
ATOM   1056  N   TRP H 146      15.817  17.209  30.456  1.00 17.37           N  
ATOM   1057  CA  TRP H 146      16.650  16.233  29.810  1.00 17.44           C  
ATOM   1058  CB  TRP H 146      16.185  15.880  28.387  1.00 18.64           C  
ATOM   1059  CG  TRP H 146      14.872  15.133  28.355  1.00 18.25           C  
ATOM   1060  CD2 TRP H 146      14.754  13.701  28.318  1.00 19.19           C  
ATOM   1061  CD1 TRP H 146      13.599  15.625  28.359  1.00 19.92           C  
ATOM   1062  NE1 TRP H 146      12.695  14.590  28.333  1.00 20.45           N  
ATOM   1063  CE2 TRP H 146      13.392  13.401  28.307  1.00 20.18           C  
ATOM   1064  CE3 TRP H 146      15.702  12.719  28.297  1.00 20.21           C  
ATOM   1065  CZ2 TRP H 146      12.956  12.108  28.275  1.00 20.64           C  
ATOM   1066  CZ3 TRP H 146      15.258  11.415  28.263  1.00 22.17           C  
ATOM   1067  CH2 TRP H 146      13.912  11.116  28.253  1.00 21.41           C  
ATOM   1068  C   TRP H 146      18.037  16.797  29.729  1.00 18.07           C  
ATOM   1069  O   TRP H 146      18.237  17.935  29.305  1.00 17.73           O  
ATOM   1070  N   VAL H 147      19.039  15.998  30.155  1.00 17.52           N  
ATOM   1071  CA  VAL H 147      20.413  16.421  30.141  1.00 17.83           C  
ATOM   1072  CB  VAL H 147      20.959  16.633  31.526  1.00 17.09           C  
ATOM   1073  CG1 VAL H 147      22.441  17.021  31.432  1.00 17.73           C  
ATOM   1074  CG2 VAL H 147      20.088  17.674  32.247  1.00 16.99           C  
ATOM   1075  C   VAL H 147      21.202  15.308  29.519  1.00 18.61           C  
ATOM   1076  O   VAL H 147      20.921  14.135  29.762  1.00 19.68           O  
ATOM   1077  N   ARG H 148      22.221  15.635  28.694  1.00 18.63           N  
ATOM   1078  CA  ARG H 148      22.966  14.566  28.085  1.00 18.41           C  
ATOM   1079  CB  ARG H 148      22.882  14.502  26.549  1.00 19.02           C  
ATOM   1080  CG  ARG H 148      23.498  15.697  25.819  1.00 19.98           C  
ATOM   1081  CD  ARG H 148      23.481  15.521  24.298  1.00 20.75           C  
ATOM   1082  NE  ARG H 148      24.244  16.649  23.694  1.00 23.39           N  
ATOM   1083  CZ  ARG H 148      24.395  16.712  22.339  1.00 22.98           C  
ATOM   1084  NH1 ARG H 148      23.829  15.755  21.547  1.00 20.97           N1+
ATOM   1085  NH2 ARG H 148      25.110  17.731  21.777  1.00 24.10           N  
ATOM   1086  C   ARG H 148      24.411  14.719  28.426  1.00 18.27           C  
ATOM   1087  O   ARG H 148      24.863  15.791  28.829  1.00 18.54           O  
ATOM   1088  N   GLN H 149      25.170  13.612  28.304  1.00 19.25           N  
ATOM   1089  CA  GLN H 149      26.571  13.647  28.602  1.00 18.99           C  
ATOM   1090  CB  GLN H 149      26.862  13.034  29.981  1.00 19.39           C  
ATOM   1091  CG  GLN H 149      28.332  13.022  30.395  1.00 21.54           C  
ATOM   1092  CD  GLN H 149      28.379  12.443  31.803  1.00 23.28           C  
ATOM   1093  OE1 GLN H 149      27.679  11.482  32.118  1.00 23.66           O  
ATOM   1094  NE2 GLN H 149      29.214  13.058  32.682  1.00 22.18           N  
ATOM   1095  C   GLN H 149      27.283  12.835  27.561  1.00 21.31           C  
ATOM   1096  O   GLN H 149      27.083  11.625  27.461  1.00 21.49           O  
ATOM   1097  N   ALA H 150      28.141  13.485  26.747  1.00 21.20           N  
ATOM   1098  CA  ALA H 150      28.884  12.752  25.760  1.00 23.56           C  
ATOM   1099  CB  ALA H 150      29.503  13.627  24.658  1.00 25.40           C  
ATOM   1100  C   ALA H 150      29.986  12.047  26.483  1.00 28.06           C  
ATOM   1101  O   ALA H 150      30.425  12.491  27.542  1.00 27.62           O  
ATOM   1102  N   PRO H 151      30.435  10.946  25.943  1.00 27.47           N  
ATOM   1103  CA  PRO H 151      31.438  10.147  26.590  1.00 28.42           C  
ATOM   1104  CD  PRO H 151      30.397  10.724  24.507  1.00 27.49           C  
ATOM   1105  CB  PRO H 151      31.807   9.064  25.577  1.00 27.49           C  
ATOM   1106  CG  PRO H 151      31.562   9.759  24.224  1.00 28.22           C  
ATOM   1107  C   PRO H 151      32.630  10.966  26.975  1.00 29.67           C  
ATOM   1108  O   PRO H 151      33.217  11.627  26.119  1.00 29.06           O  
ATOM   1109  N   GLY H 152      33.005  10.929  28.268  1.00 30.59           N  
ATOM   1110  CA  GLY H 152      34.189  11.586  28.731  1.00 30.08           C  
ATOM   1111  C   GLY H 152      33.978  13.064  28.847  1.00 35.34           C  
ATOM   1112  O   GLY H 152      34.928  13.802  29.109  1.00 33.34           O  
ATOM   1113  N   GLN H 153      32.738  13.558  28.673  1.00 30.00           N  
ATOM   1114  CA  GLN H 153      32.591  14.982  28.768  0.84 27.74           C  
ATOM   1115  CB  GLN H 153      32.373  15.689  27.418  0.84 27.52           C  
ATOM   1116  CG  GLN H 153      31.164  15.242  26.605  0.84 32.62           C  
ATOM   1117  CD  GLN H 153      31.358  15.847  25.222  0.84 38.23           C  
ATOM   1118  OE1 GLN H 153      32.293  15.495  24.503  0.84 43.73           O  
ATOM   1119  NE2 GLN H 153      30.458  16.788  24.834  0.84 43.37           N  
ATOM   1120  C   GLN H 153      31.551  15.339  29.792  1.00 26.34           C  
ATOM   1121  O   GLN H 153      31.058  14.477  30.519  1.00 27.09           O  
ATOM   1122  N   GLY H 154      31.234  16.645  29.911  1.00 24.92           N  
ATOM   1123  CA  GLY H 154      30.383  17.118  30.974  1.00 23.97           C  
ATOM   1124  C   GLY H 154      28.928  17.081  30.613  1.00 23.40           C  
ATOM   1125  O   GLY H 154      28.539  16.674  29.522  1.00 23.16           O  
ATOM   1126  N   LEU H 155      28.086  17.532  31.569  1.00 21.23           N  
ATOM   1127  CA  LEU H 155      26.654  17.555  31.442  1.00 18.97           C  
ATOM   1128  CB  LEU H 155      25.943  17.750  32.793  1.00 18.40           C  
ATOM   1129  CG  LEU H 155      26.174  16.609  33.801  1.00 20.47           C  
ATOM   1130  CD1 LEU H 155      25.432  16.875  35.119  1.00 20.72           C  
ATOM   1131  CD2 LEU H 155      25.830  15.240  33.193  1.00 20.12           C  
ATOM   1132  C   LEU H 155      26.251  18.704  30.566  1.00 19.18           C  
ATOM   1133  O   LEU H 155      26.875  19.767  30.584  1.00 19.64           O  
ATOM   1134  N   GLU H 156      25.184  18.502  29.760  1.00 19.66           N  
ATOM   1135  CA  GLU H 156      24.685  19.536  28.896  1.00 19.63           C  
ATOM   1136  CB  GLU H 156      25.079  19.305  27.429  1.00 20.76           C  
ATOM   1137  CG  GLU H 156      24.923  20.530  26.530  1.00 25.31           C  
ATOM   1138  CD  GLU H 156      25.394  20.134  25.137  1.00 34.32           C  
ATOM   1139  OE1 GLU H 156      24.936  19.075  24.635  1.00 34.34           O  
ATOM   1140  OE2 GLU H 156      26.223  20.883  24.555  1.00 37.22           O1-
ATOM   1141  C   GLU H 156      23.184  19.513  28.998  1.00 19.68           C  
ATOM   1142  O   GLU H 156      22.566  18.458  28.868  1.00 18.72           O  
ATOM   1143  N   TRP H 157      22.547  20.688  29.203  1.00 20.16           N  
ATOM   1144  CA  TRP H 157      21.120  20.744  29.413  1.00 19.42           C  
ATOM   1145  CB  TRP H 157      20.728  21.902  30.344  1.00 19.27           C  
ATOM   1146  CG  TRP H 157      19.262  22.015  30.680  1.00 20.29           C  
ATOM   1147  CD2 TRP H 157      18.411  23.061  30.194  1.00 20.05           C  
ATOM   1148  CD1 TRP H 157      18.501  21.247  31.511  1.00 20.26           C  
ATOM   1149  NE1 TRP H 157      17.224  21.752  31.574  1.00 20.80           N  
ATOM   1150  CE2 TRP H 157      17.156  22.869  30.770  1.00 20.28           C  
ATOM   1151  CE3 TRP H 157      18.660  24.103  29.348  1.00 20.54           C  
ATOM   1152  CZ2 TRP H 157      16.124  23.724  30.507  1.00 21.06           C  
ATOM   1153  CZ3 TRP H 157      17.613  24.954  29.076  1.00 21.46           C  
ATOM   1154  CH2 TRP H 157      16.370  24.767  29.644  1.00 21.59           C  
ATOM   1155  C   TRP H 157      20.431  20.931  28.093  1.00 19.30           C  
ATOM   1156  O   TRP H 157      20.711  21.884  27.374  1.00 21.61           O  
ATOM   1157  N   MET H 158      19.602  19.938  27.697  1.00 19.39           N  
ATOM   1158  CA  MET H 158      18.826  19.970  26.485  1.00 21.41           C  
ATOM   1159  CB  MET H 158      18.410  18.559  26.045  1.00 20.77           C  
ATOM   1160  CG  MET H 158      19.631  17.672  25.778  1.00 22.96           C  
ATOM   1161  SD  MET H 158      19.263  15.974  25.246  1.00 29.26           S  
ATOM   1162  CE  MET H 158      18.907  16.427  23.524  1.00 24.28           C  
ATOM   1163  C   MET H 158      17.597  20.837  26.572  1.00 22.24           C  
ATOM   1164  O   MET H 158      17.312  21.601  25.652  1.00 22.93           O  
ATOM   1165  N   GLY H 159      16.833  20.745  27.684  1.00 20.26           N  
ATOM   1166  CA  GLY H 159      15.598  21.479  27.827  1.00 19.49           C  
ATOM   1167  C   GLY H 159      14.728  20.742  28.801  1.00 21.72           C  
ATOM   1168  O   GLY H 159      15.160  19.779  29.428  1.00 20.82           O  
ATOM   1169  N   GLY H 160      13.459  21.172  28.953  1.00 22.11           N  
ATOM   1170  CA  GLY H 160      12.617  20.506  29.908  1.00 22.26           C  
ATOM   1171  C   GLY H 160      11.195  20.855  29.648  1.00 22.56           C  
ATOM   1172  O   GLY H 160      10.890  21.757  28.873  1.00 23.17           O  
ATOM   1173  N   ILE H 161      10.278  20.115  30.298  1.00 22.60           N  
ATOM   1174  CA  ILE H 161       8.876  20.353  30.115  1.00 23.75           C  
ATOM   1175  CB  ILE H 161       8.257  19.440  29.094  1.00 24.39           C  
ATOM   1176  CG1 ILE H 161       6.811  19.866  28.787  1.00 25.73           C  
ATOM   1177  CG2 ILE H 161       8.393  17.994  29.600  1.00 25.76           C  
ATOM   1178  CD1 ILE H 161       6.214  19.150  27.576  1.00 26.97           C  
ATOM   1179  C   ILE H 161       8.149  20.122  31.404  1.00 24.28           C  
ATOM   1180  O   ILE H 161       8.588  19.344  32.253  1.00 23.26           O  
ATOM   1181  N   ILE H 162       7.012  20.828  31.584  1.00 26.50           N  
ATOM   1182  CA  ILE H 162       6.149  20.558  32.702  1.00 28.12           C  
ATOM   1183  CB  ILE H 162       5.616  21.781  33.394  1.00 27.78           C  
ATOM   1184  CG1 ILE H 162       6.767  22.545  34.077  1.00 47.44           C  
ATOM   1185  CG2 ILE H 162       4.516  21.335  34.372  1.00 44.81           C  
ATOM   1186  CD1 ILE H 162       6.363  23.911  34.626  1.00 48.09           C  
ATOM   1187  C   ILE H 162       5.000  19.795  32.086  1.00 30.11           C  
ATOM   1188  O   ILE H 162       4.309  20.272  31.187  1.00 30.84           O  
ATOM   1189  N   PRO H 163       4.846  18.551  32.460  1.00 27.09           N  
ATOM   1190  CA  PRO H 163       3.924  17.660  31.784  1.00 27.86           C  
ATOM   1191  CD  PRO H 163       5.942  17.824  33.080  1.00 26.80           C  
ATOM   1192  CB  PRO H 163       4.221  16.267  32.339  1.00 28.04           C  
ATOM   1193  CG  PRO H 163       5.709  16.344  32.729  1.00 27.17           C  
ATOM   1194  C   PRO H 163       2.470  17.996  31.767  1.00 28.97           C  
ATOM   1195  O   PRO H 163       1.821  17.797  30.738  1.00 29.65           O  
ATOM   1196  N   PHE H 164       1.926  18.458  32.900  1.00 30.62           N  
ATOM   1197  CA  PHE H 164       0.538  18.795  32.952  1.00 32.78           C  
ATOM   1198  CB  PHE H 164       0.050  19.081  34.381  1.00 33.75           C  
ATOM   1199  CG  PHE H 164      -1.397  19.425  34.301  1.00  0.00           C  
ATOM   1200  CD1 PHE H 164      -2.347  18.429  34.260  1.00 36.13           C  
ATOM   1201  CD2 PHE H 164      -1.807  20.737  34.267  1.00  0.00           C  
ATOM   1202  CE1 PHE H 164      -3.686  18.739  34.187  1.00  0.00           C  
ATOM   1203  CE2 PHE H 164      -3.142  21.053  34.192  1.00  0.00           C  
ATOM   1204  CZ  PHE H 164      -4.084  20.054  34.152  1.00  0.00           C  
ATOM   1205  C   PHE H 164       0.325  20.044  32.148  1.00 33.32           C  
ATOM   1206  O   PHE H 164      -0.661  20.170  31.422  1.00 32.81           O  
ATOM   1207  N   PHE H 165       1.264  20.999  32.294  1.00 33.08           N  
ATOM   1208  CA  PHE H 165       1.196  22.309  31.705  1.00 32.97           C  
ATOM   1209  CB  PHE H 165       2.314  23.230  32.213  1.00 33.98           C  
ATOM   1210  CG  PHE H 165       1.918  24.622  31.876  1.00 36.73           C  
ATOM   1211  CD1 PHE H 165       1.103  25.326  32.731  1.00 37.43           C  
ATOM   1212  CD2 PHE H 165       2.347  25.221  30.717  1.00 38.43           C  
ATOM   1213  CE1 PHE H 165       0.723  26.613  32.438  1.00 39.54           C  
ATOM   1214  CE2 PHE H 165       1.970  26.509  30.419  1.00 39.85           C  
ATOM   1215  CZ  PHE H 165       1.156  27.207  31.278  1.00 40.05           C  
ATOM   1216  C   PHE H 165       1.307  22.221  30.210  1.00 32.02           C  
ATOM   1217  O   PHE H 165       0.583  22.898  29.484  1.00 32.47           O  
ATOM   1218  N   GLY H 166       2.241  21.400  29.701  1.00 31.00           N  
ATOM   1219  CA  GLY H 166       2.328  21.183  28.283  1.00 30.21           C  
ATOM   1220  C   GLY H 166       3.187  22.181  27.552  1.00 30.24           C  
ATOM   1221  O   GLY H 166       3.101  22.254  26.329  1.00 31.44           O  
ATOM   1222  N   THR H 167       4.042  22.969  28.235  1.00 34.08           N  
ATOM   1223  CA  THR H 167       4.873  23.910  27.531  1.00 31.21           C  
ATOM   1224  CB  THR H 167       4.856  25.302  28.094  1.00 32.65           C  
ATOM   1225  OG1 THR H 167       5.240  25.281  29.460  1.00 56.33           O  
ATOM   1226  CG2 THR H 167       3.446  25.891  27.942  1.00 54.37           C  
ATOM   1227  C   THR H 167       6.261  23.379  27.678  1.00 31.11           C  
ATOM   1228  O   THR H 167       6.586  22.749  28.685  1.00 30.43           O  
ATOM   1229  N   THR H 168       7.109  23.596  26.654  1.00 30.83           N  
ATOM   1230  CA  THR H 168       8.437  23.056  26.666  1.00 28.92           C  
ATOM   1231  CB  THR H 168       8.676  22.083  25.550  1.00 29.74           C  
ATOM   1232  OG1 THR H 168       8.397  22.704  24.305  1.00 20.55           O  
ATOM   1233  CG2 THR H 168       7.768  20.859  25.738  1.00 19.40           C  
ATOM   1234  C   THR H 168       9.424  24.162  26.496  1.00 29.48           C  
ATOM   1235  O   THR H 168       9.164  25.156  25.819  1.00 29.85           O  
ATOM   1236  N   ASN H 169      10.599  24.008  27.134  1.00 28.14           N  
ATOM   1237  CA  ASN H 169      11.646  24.980  27.014  1.00 27.40           C  
ATOM   1238  CB  ASN H 169      11.996  25.676  28.340  1.00 28.60           C  
ATOM   1239  CG  ASN H 169      12.394  24.608  29.342  1.00 45.42           C  
ATOM   1240  OD1 ASN H 169      13.565  24.259  29.464  1.00 41.44           O  
ATOM   1241  ND2 ASN H 169      11.389  24.070  30.084  1.00 45.08           N  
ATOM   1242  C   ASN H 169      12.863  24.270  26.498  1.00 26.83           C  
ATOM   1243  O   ASN H 169      13.105  23.117  26.853  1.00 26.44           O  
ATOM   1244  N   TYR H 170      13.660  24.937  25.630  1.00 26.13           N  
ATOM   1245  CA  TYR H 170      14.786  24.251  25.058  1.00 24.83           C  
ATOM   1246  CB  TYR H 170      14.635  23.964  23.551  1.00 24.25           C  
ATOM   1247  CG  TYR H 170      13.444  23.103  23.294  1.00 24.91           C  
ATOM   1248  CD1 TYR H 170      13.476  21.751  23.542  1.00 26.12           C  
ATOM   1249  CD2 TYR H 170      12.297  23.657  22.772  1.00 27.56           C  
ATOM   1250  CE1 TYR H 170      12.373  20.968  23.288  1.00 26.72           C  
ATOM   1251  CE2 TYR H 170      11.193  22.880  22.516  1.00 28.15           C  
ATOM   1252  CZ  TYR H 170      11.230  21.531  22.774  1.00 27.32           C  
ATOM   1253  OH  TYR H 170      10.099  20.729  22.509  1.00 28.19           O  
ATOM   1254  C   TYR H 170      16.031  25.084  25.170  1.00 24.73           C  
ATOM   1255  O   TYR H 170      15.996  26.305  25.331  1.00 26.85           O  
ATOM   1256  N   ALA H 171      17.195  24.405  25.115  1.00 22.56           N  
ATOM   1257  CA  ALA H 171      18.455  25.087  25.081  1.00 23.89           C  
ATOM   1258  CB  ALA H 171      19.663  24.177  25.363  1.00 24.89           C  
ATOM   1259  C   ALA H 171      18.593  25.626  23.690  1.00 25.42           C  
ATOM   1260  O   ALA H 171      18.053  25.059  22.742  1.00 24.57           O  
ATOM   1261  N   GLN H 172      19.326  26.743  23.530  1.00 28.82           N  
ATOM   1262  CA  GLN H 172      19.443  27.400  22.257  1.00 32.34           C  
ATOM   1263  CB  GLN H 172      20.214  28.731  22.332  1.00 35.94           C  
ATOM   1264  CG  GLN H 172      19.512  29.796  23.178  1.00 44.09           C  
ATOM   1265  CD  GLN H 172      18.156  30.083  22.547  1.00 54.96           C  
ATOM   1266  OE1 GLN H 172      18.049  30.292  21.339  1.00 56.58           O  
ATOM   1267  NE2 GLN H 172      17.085  30.078  23.386  1.00 58.29           N  
ATOM   1268  C   GLN H 172      20.144  26.528  21.258  1.00 31.22           C  
ATOM   1269  O   GLN H 172      19.751  26.481  20.094  1.00 32.86           O  
ATOM   1270  N   LYS H 173      21.195  25.804  21.680  1.00 32.07           N  
ATOM   1271  CA  LYS H 173      21.979  25.027  20.761  1.00 32.33           C  
ATOM   1272  CB  LYS H 173      23.134  24.286  21.457  1.00 35.32           C  
ATOM   1273  CG  LYS H 173      24.165  25.223  22.086  1.00 35.61           C  
ATOM   1274  CD  LYS H 173      25.117  24.532  23.068  1.00 37.74           C  
ATOM   1275  CE  LYS H 173      26.266  23.774  22.395  1.00 40.00           C  
ATOM   1276  NZ  LYS H 173      27.151  23.174  23.420  1.00 40.11           N1+
ATOM   1277  C   LYS H 173      21.117  23.988  20.113  1.00 33.95           C  
ATOM   1278  O   LYS H 173      21.259  23.713  18.923  1.00 35.49           O  
ATOM   1279  N   PHE H 174      20.242  23.357  20.916  1.00 33.88           N  
ATOM   1280  CA  PHE H 174      19.341  22.300  20.540  1.00 33.15           C  
ATOM   1281  CB  PHE H 174      18.853  21.463  21.730  1.00 31.51           C  
ATOM   1282  CG  PHE H 174      20.035  20.685  22.180  1.00 31.38           C  
ATOM   1283  CD1 PHE H 174      20.471  19.614  21.435  1.00 31.60           C  
ATOM   1284  CD2 PHE H 174      20.699  21.016  23.337  1.00 28.94           C  
ATOM   1285  CE1 PHE H 174      21.563  18.883  21.835  1.00 32.35           C  
ATOM   1286  CE2 PHE H 174      21.790  20.287  23.742  1.00 32.32           C  
ATOM   1287  CZ  PHE H 174      22.223  19.222  22.989  1.00 33.03           C  
ATOM   1288  C   PHE H 174      18.129  22.761  19.794  1.00 34.38           C  
ATOM   1289  O   PHE H 174      17.509  21.946  19.112  1.00 34.57           O  
ATOM   1290  N   GLN H 175      17.712  24.034  19.965  1.00 36.01           N  
ATOM   1291  CA  GLN H 175      16.486  24.513  19.380  0.92 37.30           C  
ATOM   1292  CB  GLN H 175      16.307  26.041  19.457  0.92 39.95           C  
ATOM   1293  CG  GLN H 175      15.907  26.564  20.838  0.92 44.44           C  
ATOM   1294  CD  GLN H 175      14.388  26.505  20.939  0.92 50.76           C  
ATOM   1295  OE1 GLN H 175      13.704  26.102  20.001  0.92 54.27           O  
ATOM   1296  NE2 GLN H 175      13.841  26.927  22.111  0.92 50.09           N  
ATOM   1297  C   GLN H 175      16.380  24.129  17.935  1.00 36.03           C  
ATOM   1298  O   GLN H 175      17.283  24.352  17.132  1.00 36.79           O  
ATOM   1299  N   GLY H 176      15.235  23.499  17.602  1.00 35.80           N  
ATOM   1300  CA  GLY H 176      14.898  23.098  16.269  1.00 36.23           C  
ATOM   1301  C   GLY H 176      15.032  21.608  16.139  1.00 36.91           C  
ATOM   1302  O   GLY H 176      14.157  20.953  15.574  1.00 40.68           O  
ATOM   1303  N   ARG H 177      16.157  21.044  16.621  1.00 31.92           N  
ATOM   1304  CA  ARG H 177      16.430  19.633  16.529  1.00 32.53           C  
ATOM   1305  CB  ARG H 177      17.921  19.281  16.676  1.00 33.38           C  
ATOM   1306  CG  ARG H 177      18.783  19.804  15.527  1.00 33.59           C  
ATOM   1307  CD  ARG H 177      20.081  19.023  15.325  1.00 31.42           C  
ATOM   1308  NE  ARG H 177      20.898  19.134  16.565  1.00 27.35           N  
ATOM   1309  CZ  ARG H 177      21.680  18.079  16.942  1.00 25.04           C  
ATOM   1310  NH1 ARG H 177      21.657  16.926  16.215  1.00 26.31           N1+
ATOM   1311  NH2 ARG H 177      22.484  18.178  18.040  1.00 25.23           N  
ATOM   1312  C   ARG H 177      15.683  18.798  17.527  1.00 30.61           C  
ATOM   1313  O   ARG H 177      15.291  17.672  17.221  1.00 29.03           O  
ATOM   1314  N   LEU H 178      15.486  19.315  18.754  1.00 27.56           N  
ATOM   1315  CA  LEU H 178      14.952  18.509  19.819  1.00 25.90           C  
ATOM   1316  CB  LEU H 178      15.734  18.721  21.134  1.00 27.47           C  
ATOM   1317  CG  LEU H 178      15.240  17.918  22.353  1.00  0.00           C  
ATOM   1318  CD1 LEU H 178      13.957  18.506  22.959  1.00  0.00           C  
ATOM   1319  CD2 LEU H 178      15.079  16.439  21.995  1.00  0.00           C  
ATOM   1320  C   LEU H 178      13.512  18.818  20.068  1.00 27.30           C  
ATOM   1321  O   LEU H 178      13.075  19.963  19.968  1.00 27.29           O  
ATOM   1322  N   THR H 179      12.734  17.760  20.389  1.00 24.24           N  
ATOM   1323  CA  THR H 179      11.350  17.917  20.737  1.00 24.53           C  
ATOM   1324  CB  THR H 179      10.414  17.331  19.720  1.00 27.15           C  
ATOM   1325  OG1 THR H 179      10.623  17.945  18.457  1.00 30.01           O  
ATOM   1326  CG2 THR H 179       8.966  17.553  20.188  1.00 26.94           C  
ATOM   1327  C   THR H 179      11.123  17.181  22.023  1.00 24.58           C  
ATOM   1328  O   THR H 179      11.411  15.989  22.123  1.00 24.31           O  
ATOM   1329  N   ILE H 180      10.583  17.881  23.044  1.00 23.67           N  
ATOM   1330  CA  ILE H 180      10.318  17.278  24.322  1.00 23.84           C  
ATOM   1331  CB  ILE H 180      10.805  18.095  25.489  1.00 22.27           C  
ATOM   1332  CG1 ILE H 180      12.319  18.348  25.405  1.00 25.53           C  
ATOM   1333  CG2 ILE H 180      10.389  17.365  26.777  1.00 24.00           C  
ATOM   1334  CD1 ILE H 180      13.167  17.081  25.422  1.00 23.62           C  
ATOM   1335  C   ILE H 180       8.829  17.206  24.444  1.00 23.90           C  
ATOM   1336  O   ILE H 180       8.126  18.150  24.088  1.00 22.06           O  
ATOM   1337  N   THR H 181       8.306  16.063  24.931  1.00 23.43           N  
ATOM   1338  CA  THR H 181       6.884  15.886  24.996  1.00 24.36           C  
ATOM   1339  CB  THR H 181       6.412  15.094  23.811  1.00 25.52           C  
ATOM   1340  OG1 THR H 181       4.999  15.055  23.741  1.00 28.92           O  
ATOM   1341  CG2 THR H 181       6.990  13.675  23.907  1.00 29.88           C  
ATOM   1342  C   THR H 181       6.548  15.147  26.263  1.00 24.93           C  
ATOM   1343  O   THR H 181       7.414  14.515  26.867  1.00 24.26           O  
ATOM   1344  N   ALA H 182       5.281  15.237  26.728  1.00 25.20           N  
ATOM   1345  CA  ALA H 182       4.896  14.522  27.918  1.00 27.72           C  
ATOM   1346  CB  ALA H 182       4.930  15.381  29.192  1.00 29.25           C  
ATOM   1347  C   ALA H 182       3.487  14.037  27.752  1.00 31.33           C  
ATOM   1348  O   ALA H 182       2.611  14.774  27.299  1.00 32.19           O  
ATOM   1349  N   ASP H 183       3.244  12.766  28.140  1.00 29.43           N  
ATOM   1350  CA  ASP H 183       1.945  12.157  28.055  1.00 31.67           C  
ATOM   1351  CB  ASP H 183       1.973  10.801  27.321  1.00 33.00           C  
ATOM   1352  CG  ASP H 183       0.552  10.301  27.088  1.00 41.33           C  
ATOM   1353  OD1 ASP H 183      -0.369  10.722  27.838  1.00 40.27           O  
ATOM   1354  OD2 ASP H 183       0.370   9.481  26.149  1.00 44.31           O1-
ATOM   1355  C   ASP H 183       1.494  11.915  29.461  1.00 31.57           C  
ATOM   1356  O   ASP H 183       2.063  11.098  30.181  1.00 30.97           O  
ATOM   1357  N   GLY H 184       0.452  12.650  29.884  1.00 31.98           N  
ATOM   1358  CA  GLY H 184      -0.046  12.594  31.228  1.00 32.61           C  
ATOM   1359  C   GLY H 184      -0.641  11.258  31.550  1.00 35.45           C  
ATOM   1360  O   GLY H 184      -0.492  10.760  32.664  1.00 36.63           O  
ATOM   1361  N   SER H 185      -1.356  10.646  30.592  1.00 33.96           N  
ATOM   1362  CA  SER H 185      -2.036   9.419  30.889  1.00 34.02           C  
ATOM   1363  CB  SER H 185      -2.769   8.848  29.663  1.00 35.67           C  
ATOM   1364  OG  SER H 185      -3.716   9.788  29.182  1.00 45.01           O  
ATOM   1365  C   SER H 185      -1.033   8.396  31.310  1.00 35.09           C  
ATOM   1366  O   SER H 185      -1.214   7.710  32.317  1.00 36.45           O  
ATOM   1367  N   THR H 186       0.039   8.265  30.512  1.00 33.72           N  
ATOM   1368  CA  THR H 186       1.113   7.329  30.693  1.00 33.75           C  
ATOM   1369  CB  THR H 186       1.919   7.135  29.442  1.00 33.53           C  
ATOM   1370  OG1 THR H 186       2.516   8.360  29.044  1.00 39.13           O  
ATOM   1371  CG2 THR H 186       0.982   6.615  28.336  1.00 40.25           C  
ATOM   1372  C   THR H 186       2.057   7.722  31.800  1.00 32.55           C  
ATOM   1373  O   THR H 186       2.746   6.868  32.356  1.00 33.01           O  
ATOM   1374  N   ASN H 187       2.134   9.020  32.147  1.00 31.49           N  
ATOM   1375  CA  ASN H 187       3.130   9.496  33.072  0.90 30.03           C  
ATOM   1376  CB  ASN H 187       3.118   8.860  34.476  0.90 31.73           C  
ATOM   1377  CG  ASN H 187       1.870   9.345  35.200  1.00 32.39           C  
ATOM   1378  OD1 ASN H 187       1.511  10.520  35.129  1.00 29.26           O  
ATOM   1379  ND2 ASN H 187       1.187   8.413  35.916  1.00 41.54           N  
ATOM   1380  C   ASN H 187       4.467   9.230  32.460  1.00 28.20           C  
ATOM   1381  O   ASN H 187       5.395   8.762  33.120  1.00 28.84           O  
ATOM   1382  N   THR H 188       4.586   9.521  31.149  1.00 27.28           N  
ATOM   1383  CA  THR H 188       5.833   9.316  30.476  1.00 26.73           C  
ATOM   1384  CB  THR H 188       5.757   8.245  29.429  1.00 28.25           C  
ATOM   1385  OG1 THR H 188       5.330   7.023  30.015  1.00 29.98           O  
ATOM   1386  CG2 THR H 188       7.146   8.069  28.794  1.00 26.42           C  
ATOM   1387  C   THR H 188       6.223  10.587  29.782  1.00 26.78           C  
ATOM   1388  O   THR H 188       5.373  11.322  29.282  1.00 26.45           O  
ATOM   1389  N   ALA H 189       7.540  10.876  29.743  1.00 23.79           N  
ATOM   1390  CA  ALA H 189       8.049  12.044  29.078  1.00 23.08           C  
ATOM   1391  CB  ALA H 189       8.884  12.960  29.991  1.00 23.05           C  
ATOM   1392  C   ALA H 189       8.949  11.561  27.983  1.00 22.74           C  
ATOM   1393  O   ALA H 189       9.537  10.487  28.095  1.00 23.60           O  
ATOM   1394  N   TYR H 190       9.069  12.336  26.882  1.00 21.49           N  
ATOM   1395  CA  TYR H 190       9.870  11.864  25.787  1.00 22.66           C  
ATOM   1396  CB  TYR H 190       9.064  11.479  24.533  1.00 22.65           C  
ATOM   1397  CG  TYR H 190       8.048  10.441  24.870  1.00 23.55           C  
ATOM   1398  CD1 TYR H 190       8.407   9.130  25.064  1.00 23.87           C  
ATOM   1399  CD2 TYR H 190       6.724  10.787  25.007  1.00 24.18           C  
ATOM   1400  CE1 TYR H 190       7.463   8.180  25.373  1.00 27.36           C  
ATOM   1401  CE2 TYR H 190       5.774   9.842  25.314  1.00 25.94           C  
ATOM   1402  CZ  TYR H 190       6.142   8.533  25.496  1.00 28.00           C  
ATOM   1403  OH  TYR H 190       5.172   7.558  25.812  1.00 32.96           O  
ATOM   1404  C   TYR H 190      10.793  12.949  25.321  1.00 21.74           C  
ATOM   1405  O   TYR H 190      10.552  14.138  25.524  1.00 21.75           O  
ATOM   1406  N   MET H 191      11.909  12.530  24.690  1.00 21.10           N  
ATOM   1407  CA  MET H 191      12.864  13.426  24.103  1.00 21.27           C  
ATOM   1408  CB  MET H 191      14.195  13.451  24.882  1.00 21.46           C  
ATOM   1409  CG  MET H 191      15.287  14.347  24.290  1.00 24.20           C  
ATOM   1410  SD  MET H 191      16.116  13.676  22.813  1.00 31.47           S  
ATOM   1411  CE  MET H 191      17.038  12.375  23.673  1.00 26.49           C  
ATOM   1412  C   MET H 191      13.153  12.892  22.732  1.00 21.44           C  
ATOM   1413  O   MET H 191      13.554  11.740  22.589  1.00 22.44           O  
ATOM   1414  N   GLN H 192      12.961  13.718  21.680  1.00 20.92           N  
ATOM   1415  CA  GLN H 192      13.241  13.247  20.351  1.00 21.98           C  
ATOM   1416  CB  GLN H 192      12.014  13.251  19.419  1.00 24.26           C  
ATOM   1417  CG  GLN H 192      12.317  12.748  18.005  1.00 26.49           C  
ATOM   1418  CD  GLN H 192      11.021  12.768  17.204  1.00 36.10           C  
ATOM   1419  OE1 GLN H 192       9.971  13.162  17.709  1.00 34.80           O  
ATOM   1420  NE2 GLN H 192      11.090  12.321  15.921  1.00  0.00           N  
ATOM   1421  C   GLN H 192      14.274  14.148  19.748  1.00 23.43           C  
ATOM   1422  O   GLN H 192      14.090  15.361  19.677  1.00 25.07           O  
ATOM   1423  N   LEU H 193      15.399  13.558  19.293  1.00 21.87           N  
ATOM   1424  CA  LEU H 193      16.467  14.322  18.715  1.00 21.83           C  
ATOM   1425  CB  LEU H 193      17.809  14.050  19.419  1.00 19.68           C  
ATOM   1426  CG  LEU H 193      19.007  14.837  18.862  1.00 20.55           C  
ATOM   1427  CD1 LEU H 193      18.804  16.351  19.036  1.00 23.36           C  
ATOM   1428  CD2 LEU H 193      20.325  14.351  19.491  1.00 21.20           C  
ATOM   1429  C   LEU H 193      16.590  13.889  17.284  1.00 23.49           C  
ATOM   1430  O   LEU H 193      16.671  12.697  16.996  1.00 23.71           O  
ATOM   1431  N   ASP H 194      16.598  14.862  16.350  0.93 24.90           N  
ATOM   1432  CA  ASP H 194      16.636  14.558  14.945  0.86 25.29           C  
ATOM   1433  CB  ASP H 194      15.612  15.381  14.146  0.86 29.10           C  
ATOM   1434  CG  ASP H 194      14.225  15.004  14.648  0.81 27.22           C  
ATOM   1435  OD1 ASP H 194      13.916  13.785  14.688  0.81 31.30           O  
ATOM   1436  OD2 ASP H 194      13.462  15.935  15.020  1.00  0.00           O1-
ATOM   1437  C   ASP H 194      17.989  14.899  14.390  0.93 25.17           C  
ATOM   1438  O   ASP H 194      18.828  15.485  15.072  0.93 24.64           O  
ATOM   1439  N   SER H 195      18.222  14.525  13.112  1.00 25.20           N  
ATOM   1440  CA  SER H 195      19.443  14.839  12.419  1.00 26.39           C  
ATOM   1441  CB  SER H 195      19.574  16.335  12.084  1.00 29.76           C  
ATOM   1442  OG  SER H 195      20.793  16.577  11.397  1.00 32.65           O  
ATOM   1443  C   SER H 195      20.612  14.435  13.254  1.00 24.99           C  
ATOM   1444  O   SER H 195      21.509  15.236  13.512  1.00 26.23           O  
ATOM   1445  N   LEU H 196      20.645  13.156  13.670  1.00 24.20           N  
ATOM   1446  CA  LEU H 196      21.678  12.664  14.535  1.00 23.86           C  
ATOM   1447  CB  LEU H 196      21.426  11.225  15.029  1.00 23.53           C  
ATOM   1448  CG  LEU H 196      20.227  11.086  15.990  1.00 22.88           C  
ATOM   1449  CD1 LEU H 196      20.033   9.627  16.439  1.00 22.06           C  
ATOM   1450  CD2 LEU H 196      20.358  12.048  17.183  1.00 21.55           C  
ATOM   1451  C   LEU H 196      23.003  12.659  13.836  1.00 26.89           C  
ATOM   1452  O   LEU H 196      23.108  12.409  12.635  1.00 26.01           O  
ATOM   1453  N   ARG H 197      24.058  12.952  14.620  1.00 26.81           N  
ATOM   1454  CA  ARG H 197      25.416  12.987  14.167  0.91 28.00           C  
ATOM   1455  CB  ARG H 197      25.927  14.427  13.993  0.91 31.13           C  
ATOM   1456  CG  ARG H 197      25.743  15.272  15.253  0.84 35.79           C  
ATOM   1457  CD  ARG H 197      25.934  16.773  15.038  0.84 37.49           C  
ATOM   1458  NE  ARG H 197      24.847  17.257  14.143  0.84 40.07           N  
ATOM   1459  CZ  ARG H 197      24.259  18.464  14.389  0.84 37.87           C  
ATOM   1460  NH1 ARG H 197      24.596  19.171  15.505  0.84 40.10           N1+
ATOM   1461  NH2 ARG H 197      23.341  18.970  13.514  0.84 33.24           N  
ATOM   1462  C   ARG H 197      26.243  12.270  15.195  1.00 29.74           C  
ATOM   1463  O   ARG H 197      25.752  11.919  16.265  1.00 27.51           O  
ATOM   1464  N   SER H 198      27.529  12.021  14.883  1.00 29.47           N  
ATOM   1465  CA  SER H 198      28.396  11.269  15.749  1.00 30.38           C  
ATOM   1466  CB  SER H 198      29.805  11.086  15.158  1.00 32.29           C  
ATOM   1467  OG  SER H 198      30.439  12.349  15.014  1.00 36.12           O  
ATOM   1468  C   SER H 198      28.551  11.982  17.056  1.00 27.83           C  
ATOM   1469  O   SER H 198      28.732  11.356  18.099  1.00 29.67           O  
ATOM   1470  N   GLU H 199      28.472  13.322  17.031  1.00 27.01           N  
ATOM   1471  CA  GLU H 199      28.654  14.135  18.199  1.00 28.52           C  
ATOM   1472  CB  GLU H 199      28.692  15.632  17.872  1.00 30.07           C  
ATOM   1473  CG  GLU H 199      29.946  15.997  17.079  1.00 37.33           C  
ATOM   1474  CD  GLU H 199      29.890  17.476  16.747  1.00 46.47           C  
ATOM   1475  OE1 GLU H 199      28.819  18.096  16.982  1.00 43.44           O  
ATOM   1476  OE2 GLU H 199      30.917  18.004  16.246  1.00 50.26           O1-
ATOM   1477  C   GLU H 199      27.555  13.871  19.181  1.00 27.48           C  
ATOM   1478  O   GLU H 199      27.728  14.090  20.377  1.00 27.97           O  
ATOM   1479  N   ASP H 200      26.380  13.446  18.683  1.00 25.15           N  
ATOM   1480  CA  ASP H 200      25.204  13.158  19.459  1.00 23.01           C  
ATOM   1481  CB  ASP H 200      23.951  12.982  18.589  1.00 23.86           C  
ATOM   1482  CG  ASP H 200      23.599  14.362  18.053  1.00 25.43           C  
ATOM   1483  OD1 ASP H 200      23.977  15.365  18.716  1.00 25.34           O  
ATOM   1484  OD2 ASP H 200      22.954  14.434  16.974  1.00 26.14           O1-
ATOM   1485  C   ASP H 200      25.381  11.924  20.299  1.00 22.12           C  
ATOM   1486  O   ASP H 200      24.567  11.664  21.183  1.00 21.32           O  
ATOM   1487  N   THR H 201      26.383  11.074  20.004  1.00 21.12           N  
ATOM   1488  CA  THR H 201      26.561   9.902  20.817  1.00 21.50           C  
ATOM   1489  CB  THR H 201      27.767   9.091  20.434  1.00 24.05           C  
ATOM   1490  OG1 THR H 201      27.666   8.667  19.083  1.00 24.37           O  
ATOM   1491  CG2 THR H 201      27.868   7.875  21.370  1.00 22.26           C  
ATOM   1492  C   THR H 201      26.748  10.351  22.235  1.00 21.48           C  
ATOM   1493  O   THR H 201      27.647  11.137  22.533  1.00 22.59           O  
ATOM   1494  N   ALA H 202      25.882   9.866  23.154  1.00 20.14           N  
ATOM   1495  CA  ALA H 202      25.992  10.267  24.530  1.00 20.37           C  
ATOM   1496  CB  ALA H 202      25.733  11.768  24.747  1.00 19.76           C  
ATOM   1497  C   ALA H 202      24.962   9.531  25.330  1.00 19.57           C  
ATOM   1498  O   ALA H 202      24.115   8.820  24.788  1.00 19.19           O  
ATOM   1499  N   VAL H 203      25.044   9.662  26.670  1.00 19.19           N  
ATOM   1500  CA  VAL H 203      24.052   9.087  27.527  1.00 18.25           C  
ATOM   1501  CB  VAL H 203      24.586   8.657  28.862  1.00 19.60           C  
ATOM   1502  CG1 VAL H 203      23.412   8.157  29.721  1.00 19.59           C  
ATOM   1503  CG2 VAL H 203      25.684   7.605  28.636  1.00 21.81           C  
ATOM   1504  C   VAL H 203      23.060  10.183  27.770  1.00 19.07           C  
ATOM   1505  O   VAL H 203      23.439  11.311  28.080  1.00 17.89           O  
ATOM   1506  N   TYR H 204      21.755   9.877  27.632  1.00 17.89           N  
ATOM   1507  CA  TYR H 204      20.758  10.894  27.811  1.00 17.27           C  
ATOM   1508  CB  TYR H 204      19.724  10.958  26.669  1.00 17.79           C  
ATOM   1509  CG  TYR H 204      20.416  11.455  25.442  1.00 17.88           C  
ATOM   1510  CD1 TYR H 204      21.089  10.600  24.600  1.00 19.41           C  
ATOM   1511  CD2 TYR H 204      20.392  12.792  25.129  1.00 18.63           C  
ATOM   1512  CE1 TYR H 204      21.720  11.072  23.471  1.00 18.55           C  
ATOM   1513  CE2 TYR H 204      21.021  13.269  24.003  1.00 18.23           C  
ATOM   1514  CZ  TYR H 204      21.689  12.411  23.169  1.00 17.93           C  
ATOM   1515  OH  TYR H 204      22.336  12.901  22.014  1.00 20.53           O  
ATOM   1516  C   TYR H 204      20.022  10.592  29.077  1.00 17.91           C  
ATOM   1517  O   TYR H 204      19.569   9.469  29.295  1.00 19.29           O  
ATOM   1518  N   TYR H 205      19.886  11.612  29.951  1.00 18.70           N  
ATOM   1519  CA  TYR H 205      19.258  11.418  31.227  1.00 17.43           C  
ATOM   1520  CB  TYR H 205      20.107  11.894  32.424  1.00 16.82           C  
ATOM   1521  CG  TYR H 205      21.347  11.081  32.573  1.00 17.47           C  
ATOM   1522  CD1 TYR H 205      21.309   9.857  33.200  1.00 18.09           C  
ATOM   1523  CD2 TYR H 205      22.556  11.555  32.114  1.00 18.73           C  
ATOM   1524  CE1 TYR H 205      22.451   9.108  33.349  1.00 19.42           C  
ATOM   1525  CE2 TYR H 205      23.703  10.811  32.261  1.00 18.20           C  
ATOM   1526  CZ  TYR H 205      23.650   9.585  32.880  1.00 20.02           C  
ATOM   1527  OH  TYR H 205      24.824   8.817  33.033  1.00 24.63           O  
ATOM   1528  C   TYR H 205      18.031  12.272  31.309  1.00 18.87           C  
ATOM   1529  O   TYR H 205      17.989  13.381  30.779  1.00 18.97           O  
ATOM   1530  N   CYS H 206      16.982  11.737  31.964  1.00 18.97           N  
ATOM   1531  CA  CYS H 206      15.819  12.510  32.281  0.91 18.31           C  
ATOM   1532  CB  CYS H 206      14.478  11.794  31.988  0.91 19.05           C  
ATOM   1533  SG  CYS H 206      14.301  10.217  32.877  0.91 28.14           S  
ATOM   1534  C   CYS H 206      15.912  12.721  33.758  1.00 20.88           C  
ATOM   1535  O   CYS H 206      16.408  11.852  34.475  1.00 21.73           O  
ATOM   1536  N   ALA H 207      15.490  13.899  34.257  1.00 19.53           N  
ATOM   1537  CA  ALA H 207      15.577  14.114  35.673  1.00 19.70           C  
ATOM   1538  CB  ALA H 207      16.821  14.912  36.099  1.00 20.78           C  
ATOM   1539  C   ALA H 207      14.382  14.906  36.091  1.00 21.69           C  
ATOM   1540  O   ALA H 207      13.883  15.744  35.340  1.00 21.91           O  
ATOM   1541  N   GLY H 208      13.891  14.654  37.321  1.00 21.30           N  
ATOM   1542  CA  GLY H 208      12.753  15.393  37.794  1.00 22.84           C  
ATOM   1543  C   GLY H 208      13.244  16.477  38.716  1.00 23.88           C  
ATOM   1544  O   GLY H 208      14.028  16.236  39.632  1.00 22.69           O  
ATOM   1545  N   PRO H 209      12.797  17.678  38.445  1.00 24.41           N  
ATOM   1546  CA  PRO H 209      13.147  18.812  39.265  1.00 24.08           C  
ATOM   1547  CD  PRO H 209      12.802  18.060  37.043  1.00  0.00           C  
ATOM   1548  CB  PRO H 209      13.076  20.050  38.366  1.00 14.33           C  
ATOM   1549  CG  PRO H 209      12.456  19.552  37.052  1.00 13.98           C  
ATOM   1550  C   PRO H 209      12.335  18.952  40.507  1.00 24.84           C  
ATOM   1551  O   PRO H 209      11.418  18.167  40.738  1.00 25.89           O  
ATOM   1552  N   SER H 210      12.585  19.854  41.447  1.00 10.91           N  
ATOM   1553  CA  SER H 210      11.652  19.808  42.550  1.00 10.49           C  
ATOM   1554  CB  SER H 210      12.159  18.962  43.729  1.00 14.68           C  
ATOM   1555  OG  SER H 210      11.204  18.953  44.780  1.00 24.22           O  
ATOM   1556  C   SER H 210      11.637  21.200  42.992  1.00 14.14           C  
ATOM   1557  O   SER H 210      10.609  21.774  43.357  1.00 12.43           O  
ATOM   1558  N   ILE H 211      12.855  21.750  42.961  1.00 13.98           N  
ATOM   1559  CA  ILE H 211      13.017  23.121  43.220  1.00 12.38           C  
ATOM   1560  CB  ILE H 211      14.405  23.581  43.599  1.00  0.00           C  
ATOM   1561  CG1 ILE H 211      14.321  25.011  44.169  1.00  0.00           C  
ATOM   1562  CG2 ILE H 211      15.350  23.413  42.400  1.00  0.00           C  
ATOM   1563  CD1 ILE H 211      15.555  25.450  44.957  1.00  0.00           C  
ATOM   1564  C   ILE H 211      12.522  23.773  41.991  1.00 10.97           C  
ATOM   1565  O   ILE H 211      12.131  23.104  41.035  1.00 12.07           O  
ATOM   1566  N   THR H 212      12.414  25.100  42.019  1.00  8.70           N  
ATOM   1567  CA  THR H 212      11.802  25.764  40.917  1.00  7.50           C  
ATOM   1568  CB  THR H 212      11.789  27.259  41.054  1.00  8.49           C  
ATOM   1569  OG1 THR H 212      13.114  27.750  41.183  1.00 11.09           O  
ATOM   1570  CG2 THR H 212      10.957  27.632  42.288  1.00 11.75           C  
ATOM   1571  C   THR H 212      12.472  25.422  39.632  1.00 10.39           C  
ATOM   1572  O   THR H 212      13.698  25.380  39.512  1.00 10.84           O  
ATOM   1573  N   GLU H 213      11.626  25.074  38.646  1.00  8.91           N  
ATOM   1574  CA  GLU H 213      12.165  24.966  37.351  1.00  7.53           C  
ATOM   1575  CB  GLU H 213      11.881  23.693  36.564  1.00 10.25           C  
ATOM   1576  CG  GLU H 213      12.915  22.637  36.888  1.00 11.16           C  
ATOM   1577  CD  GLU H 213      14.320  23.192  36.660  1.00 10.12           C  
ATOM   1578  OE1 GLU H 213      14.705  23.382  35.476  1.00 10.27           O  
ATOM   1579  OE2 GLU H 213      15.035  23.419  37.671  1.00  0.00           O1-
ATOM   1580  C   GLU H 213      11.628  26.073  36.561  1.00  8.95           C  
ATOM   1581  O   GLU H 213      10.441  26.194  36.251  1.00 10.87           O  
ATOM   1582  N   SER H 214      12.570  26.959  36.285  1.00  9.35           N  
ATOM   1583  CA  SER H 214      12.371  27.919  35.290  1.00  8.61           C  
ATOM   1584  CB  SER H 214      13.275  29.158  35.450  1.00 10.13           C  
ATOM   1585  OG  SER H 214      12.982  29.826  36.673  1.00  0.00           O  
ATOM   1586  C   SER H 214      12.897  27.038  34.226  1.00  9.92           C  
ATOM   1587  O   SER H 214      13.504  26.016  34.523  1.00 13.71           O  
ATOM   1588  N   HIS H 215      12.621  27.350  32.980  1.00  9.50           N  
ATOM   1589  CA  HIS H 215      12.924  26.533  31.865  1.00 11.35           C  
ATOM   1590  ND1 HIS H 215       9.879  27.981  32.351  1.00  0.00           N  
ATOM   1591  CG  HIS H 215      10.739  27.909  31.274  1.00  0.00           C  
ATOM   1592  CB  HIS H 215      11.674  26.772  31.004  1.00  0.00           C  
ATOM   1593  NE2 HIS H 215       9.411  29.719  31.044  1.00  0.00           N  
ATOM   1594  CD2 HIS H 215      10.443  28.981  30.492  1.00  0.00           C  
ATOM   1595  CE1 HIS H 215       9.106  29.081  32.159  1.00  0.00           C  
ATOM   1596  C   HIS H 215      14.234  26.956  31.202  1.00 12.28           C  
ATOM   1597  O   HIS H 215      14.284  27.161  29.991  1.00 11.35           O  
ATOM   1598  N   TYR H 216      15.358  26.937  31.964  1.00 10.50           N  
ATOM   1599  CA  TYR H 216      16.684  27.484  31.692  1.00  9.85           C  
ATOM   1600  CB  TYR H 216      17.124  28.496  32.746  1.00  9.73           C  
ATOM   1601  CG  TYR H 216      17.031  27.794  34.039  1.00 11.00           C  
ATOM   1602  CD1 TYR H 216      16.956  26.434  34.098  1.00 11.73           C  
ATOM   1603  CD2 TYR H 216      16.913  28.500  35.188  1.00  9.95           C  
ATOM   1604  CE1 TYR H 216      16.909  25.719  35.219  1.00 10.28           C  
ATOM   1605  CE2 TYR H 216      16.861  27.810  36.370  1.00 10.08           C  
ATOM   1606  CZ  TYR H 216      16.868  26.434  36.364  1.00 12.11           C  
ATOM   1607  OH  TYR H 216      16.820  25.730  37.572  1.00 13.09           O  
ATOM   1608  C   TYR H 216      17.801  26.569  31.318  1.00 10.31           C  
ATOM   1609  O   TYR H 216      17.923  25.420  31.754  1.00  9.81           O  
ATOM   1610  N   CYS H 217      18.519  27.075  30.263  1.00  9.52           N  
ATOM   1611  CA  CYS H 217      19.531  26.689  29.244  1.00  8.14           C  
ATOM   1612  CB  CYS H 217      19.485  27.612  28.002  1.00 11.12           C  
ATOM   1613  SG  CYS H 217      20.513  26.989  26.624  1.00  0.00           S  
ATOM   1614  C   CYS H 217      20.936  26.372  29.438  1.00  9.30           C  
ATOM   1615  O   CYS H 217      21.600  27.165  30.049  1.00 10.63           O  
ATOM   1616  N   LEU H 218      21.425  25.144  29.045  1.00 10.45           N  
ATOM   1617  CA  LEU H 218      22.847  24.986  28.736  1.00 11.16           C  
ATOM   1618  CB  LEU H 218      23.547  26.361  28.412  1.00  0.00           C  
ATOM   1619  CG  LEU H 218      25.019  26.550  28.004  1.00  0.00           C  
ATOM   1620  CD1 LEU H 218      25.982  26.434  29.185  1.00  0.00           C  
ATOM   1621  CD2 LEU H 218      25.361  25.789  26.727  1.00  0.00           C  
ATOM   1622  C   LEU H 218      23.723  23.988  29.456  1.00 10.79           C  
ATOM   1623  O   LEU H 218      23.402  23.352  30.467  1.00  9.04           O  
ATOM   1624  N   ASP H 219      24.905  23.843  28.798  1.00 10.13           N  
ATOM   1625  CA  ASP H 219      26.052  23.012  29.014  1.00  9.51           C  
ATOM   1626  CB  ASP H 219      27.198  23.282  28.032  1.00 11.15           C  
ATOM   1627  CG  ASP H 219      26.854  22.858  26.630  1.00  0.00           C  
ATOM   1628  OD1 ASP H 219      25.711  23.111  26.159  1.00  0.00           O  
ATOM   1629  OD2 ASP H 219      27.773  22.274  26.001  1.00  0.00           O1-
ATOM   1630  C   ASP H 219      26.754  23.304  30.264  1.00 10.67           C  
ATOM   1631  O   ASP H 219      26.925  24.423  30.707  1.00 11.46           O  
ATOM   1632  N   CYS H 220      27.188  22.181  30.782  1.00 10.18           N  
ATOM   1633  CA  CYS H 220      28.168  21.837  31.726  1.00  8.95           C  
ATOM   1634  CB  CYS H 220      28.342  20.330  32.364  1.00  8.02           C  
ATOM   1635  SG  CYS H 220      27.997  19.627  34.016  1.00  0.00           S  
ATOM   1636  C   CYS H 220      29.192  21.537  30.816  1.00  9.68           C  
ATOM   1637  O   CYS H 220      28.908  20.928  29.825  1.00 11.50           O  
ATOM   1638  N   ALA H 221      30.431  21.851  31.091  1.00 10.96           N  
ATOM   1639  CA  ALA H 221      31.327  21.237  30.174  1.00 12.06           C  
ATOM   1640  CB  ALA H 221      32.652  21.988  29.893  1.00  0.00           C  
ATOM   1641  C   ALA H 221      31.589  19.882  30.746  1.00 13.88           C  
ATOM   1642  O   ALA H 221      30.800  19.547  31.617  1.00 12.99           O  
ATOM   1643  N   ALA H 222      32.858  19.338  30.651  1.00 14.68           N  
ATOM   1644  CA  ALA H 222      33.522  17.996  30.858  1.00 14.25           C  
ATOM   1645  CB  ALA H 222      35.014  18.139  31.201  1.00 20.41           C  
ATOM   1646  C   ALA H 222      33.027  16.796  31.786  1.00 15.61           C  
ATOM   1647  O   ALA H 222      33.651  15.797  31.512  1.00 14.10           O  
ATOM   1648  N   LYS H 223      32.060  16.758  32.834  1.00 12.66           N  
ATOM   1649  CA  LYS H 223      31.013  15.522  32.714  1.00 14.49           C  
ATOM   1650  CB  LYS H 223      32.046  14.187  32.873  1.00 15.95           C  
ATOM   1651  CG  LYS H 223      33.165  14.555  33.863  1.00  0.00           C  
ATOM   1652  CD  LYS H 223      34.498  13.857  33.592  1.00  0.00           C  
ATOM   1653  CE  LYS H 223      35.653  14.483  34.382  1.00  0.00           C  
ATOM   1654  NZ  LYS H 223      35.712  15.943  34.129  1.00  0.00           N1+
ATOM   1655  C   LYS H 223      29.044  15.711  33.117  1.00 12.98           C  
ATOM   1656  O   LYS H 223      28.639  16.815  33.434  1.00 11.88           O  
ATOM   1657  N   ASP H 224      28.238  14.692  33.904  1.00 12.45           N  
ATOM   1658  CA  ASP H 224      27.063  14.216  34.746  1.00 11.68           C  
ATOM   1659  CB  ASP H 224      26.896  12.888  34.252  1.00 12.59           C  
ATOM   1660  CG  ASP H 224      25.715  12.376  33.609  1.00  0.00           C  
ATOM   1661  OD1 ASP H 224      25.430  12.763  32.446  1.00  0.00           O  
ATOM   1662  OD2 ASP H 224      25.371  11.309  34.156  1.00  0.00           O1-
ATOM   1663  C   ASP H 224      26.742  14.577  36.200  1.00  9.67           C  
ATOM   1664  O   ASP H 224      26.001  15.453  36.525  1.00 10.55           O  
ATOM   1665  N   TYR H 225      27.181  14.000  37.259  1.00 10.72           N  
ATOM   1666  CA  TYR H 225      26.690  13.901  38.676  1.00 13.93           C  
ATOM   1667  CB  TYR H 225      26.301  11.850  39.222  1.00 13.14           C  
ATOM   1668  CG  TYR H 225      26.044  10.847  40.717  1.00 21.43           C  
ATOM   1669  CD1 TYR H 225      26.994  10.298  41.545  1.00 26.42           C  
ATOM   1670  CD2 TYR H 225      24.917  10.588  41.543  1.00 21.98           C  
ATOM   1671  CE1 TYR H 225      26.967   9.564  42.706  1.00  0.00           C  
ATOM   1672  CE2 TYR H 225      24.736   9.863  42.702  1.00  0.00           C  
ATOM   1673  CZ  TYR H 225      25.795   9.302  43.321  1.00  0.00           C  
ATOM   1674  OH  TYR H 225      25.685   8.556  44.516  1.00  0.00           O  
ATOM   1675  C   TYR H 225      27.389  15.216  39.089  1.00 14.81           C  
ATOM   1676  O   TYR H 225      28.483  15.337  39.574  1.00 15.19           O  
ATOM   1677  N   TYR H 226      26.844  16.303  38.539  1.00 11.86           N  
ATOM   1678  CA  TYR H 226      26.831  17.789  38.588  1.00 13.50           C  
ATOM   1679  CB  TYR H 226      27.382  18.751  39.817  1.00 12.63           C  
ATOM   1680  CG  TYR H 226      28.544  19.144  41.569  1.00 16.32           C  
ATOM   1681  CD1 TYR H 226      28.500  18.882  42.966  1.00  0.00           C  
ATOM   1682  CD2 TYR H 226      29.651  19.599  41.477  1.00  0.00           C  
ATOM   1683  CE1 TYR H 226      29.615  19.173  43.619  1.00  0.00           C  
ATOM   1684  CE2 TYR H 226      30.745  19.945  41.851  1.00  0.00           C  
ATOM   1685  CZ  TYR H 226      30.793  19.709  43.095  1.00  0.00           C  
ATOM   1686  OH  TYR H 226      32.122  20.126  43.449  1.00  0.00           O  
ATOM   1687  C   TYR H 226      25.732  18.502  37.536  1.00 12.43           C  
ATOM   1688  O   TYR H 226      25.793  19.718  37.348  1.00 10.66           O  
ATOM   1689  N   TYR H 227      24.505  17.887  37.168  1.00  7.75           N  
ATOM   1690  CA  TYR H 227      23.362  18.782  36.778  1.00 10.05           C  
ATOM   1691  CB  TYR H 227      21.701  18.941  36.469  1.00  8.26           C  
ATOM   1692  CG  TYR H 227      20.873  20.452  36.510  1.00  7.73           C  
ATOM   1693  CD1 TYR H 227      21.301  21.567  37.187  1.00 11.36           C  
ATOM   1694  CD2 TYR H 227      19.724  20.544  35.772  1.00  8.24           C  
ATOM   1695  CE1 TYR H 227      20.577  22.738  37.187  1.00  9.51           C  
ATOM   1696  CE2 TYR H 227      18.981  21.699  35.756  1.00 10.49           C  
ATOM   1697  CZ  TYR H 227      19.414  22.780  36.469  1.00  8.31           C  
ATOM   1698  OH  TYR H 227      18.643  23.946  36.466  1.00  8.38           O  
ATOM   1699  C   TYR H 227      22.569  17.871  37.352  1.00 11.36           C  
ATOM   1700  O   TYR H 227      23.151  16.867  37.737  1.00 10.48           O  
ATOM   1701  N   GLY H 228      21.228  18.201  37.409  1.00  8.85           N  
ATOM   1702  CA  GLY H 228      20.003  17.613  38.024  1.00  9.35           C  
ATOM   1703  C   GLY H 228      18.953  18.307  38.454  1.00 10.07           C  
ATOM   1704  O   GLY H 228      18.551  19.384  38.016  1.00 10.22           O  
ATOM   1705  N   LEU H 229      18.924  17.716  39.620  1.00 10.07           N  
ATOM   1706  CA  LEU H 229      17.871  17.868  40.484  1.00 10.18           C  
ATOM   1707  CB  LEU H 229      16.499  17.733  39.839  1.00 10.48           C  
ATOM   1708  CG  LEU H 229      16.015  18.791  38.822  1.00 10.71           C  
ATOM   1709  CD1 LEU H 229      16.298  20.232  39.283  1.00  0.00           C  
ATOM   1710  CD2 LEU H 229      16.143  18.368  37.349  1.00  0.00           C  
ATOM   1711  C   LEU H 229      17.871  16.687  41.403  1.00  9.71           C  
ATOM   1712  O   LEU H 229      18.850  15.960  41.580  1.00 13.68           O  
ATOM   1713  N   ASP H 230      16.667  16.522  41.975  1.00 11.91           N  
ATOM   1714  CA  ASP H 230      16.197  15.570  42.942  1.00 10.82           C  
ATOM   1715  CB  ASP H 230      14.740  15.855  43.355  1.00 10.16           C  
ATOM   1716  CG  ASP H 230      14.698  17.162  44.136  1.00 16.00           C  
ATOM   1717  OD1 ASP H 230      15.437  18.112  43.769  1.00 13.97           O  
ATOM   1718  OD2 ASP H 230      13.907  17.230  45.112  1.00 16.24           O1-
ATOM   1719  C   ASP H 230      16.219  14.151  42.448  1.00 13.50           C  
ATOM   1720  O   ASP H 230      16.749  13.285  43.144  1.00 16.03           O  
ATOM   1721  N   VAL H 231      15.670  13.860  41.243  1.00 24.70           N  
ATOM   1722  CA  VAL H 231      15.585  12.460  40.908  1.00 24.46           C  
ATOM   1723  CB  VAL H 231      14.197  11.904  41.057  1.00 26.15           C  
ATOM   1724  CG1 VAL H 231      14.192  10.444  40.577  1.00 21.20           C  
ATOM   1725  CG2 VAL H 231      13.758  12.084  42.520  1.00 21.56           C  
ATOM   1726  C   VAL H 231      15.988  12.273  39.484  1.00 24.38           C  
ATOM   1727  O   VAL H 231      15.491  12.960  38.594  1.00 23.91           O  
ATOM   1728  N   TRP H 232      16.882  11.296  39.226  1.00 23.08           N  
ATOM   1729  CA  TRP H 232      17.378  11.123  37.892  1.00 23.12           C  
ATOM   1730  CB  TRP H 232      18.908  11.301  37.791  1.00 22.15           C  
ATOM   1731  CG  TRP H 232      19.413  12.703  38.063  1.00 21.03           C  
ATOM   1732  CD2 TRP H 232      20.082  13.539  37.101  1.00 18.75           C  
ATOM   1733  CD1 TRP H 232      19.382  13.411  39.230  1.00 20.95           C  
ATOM   1734  NE1 TRP H 232      19.978  14.638  39.053  1.00 20.59           N  
ATOM   1735  CE2 TRP H 232      20.415  14.729  37.748  1.00 18.86           C  
ATOM   1736  CE3 TRP H 232      20.398  13.330  35.788  1.00 18.33           C  
ATOM   1737  CZ2 TRP H 232      21.069  15.732  37.090  1.00 18.95           C  
ATOM   1738  CZ3 TRP H 232      21.054  14.346  35.126  1.00 18.48           C  
ATOM   1739  CH2 TRP H 232      21.383  15.525  35.765  1.00 19.94           C  
ATOM   1740  C   TRP H 232      17.083   9.735  37.417  1.00 23.97           C  
ATOM   1741  O   TRP H 232      16.979   8.791  38.200  1.00 26.81           O  
ATOM   1742  N   GLY H 233      16.926   9.590  36.088  1.00 23.68           N  
ATOM   1743  CA  GLY H 233      16.707   8.304  35.497  1.00 23.83           C  
ATOM   1744  C   GLY H 233      18.051   7.652  35.362  1.00 23.51           C  
ATOM   1745  O   GLY H 233      19.082   8.260  35.645  1.00 23.94           O  
ATOM   1746  N   GLN H 234      18.057   6.379  34.921  1.00 22.64           N  
ATOM   1747  CA  GLN H 234      19.241   5.575  34.770  1.00 22.34           C  
ATOM   1748  CB  GLN H 234      18.954   4.085  34.492  1.00 23.98           C  
ATOM   1749  CG  GLN H 234      18.299   3.791  33.140  1.00 24.52           C  
ATOM   1750  CD  GLN H 234      16.792   3.961  33.260  1.00 24.29           C  
ATOM   1751  OE1 GLN H 234      16.288   5.052  33.517  1.00 19.50           O  
ATOM   1752  NE2 GLN H 234      16.047   2.841  33.067  1.00 19.29           N  
ATOM   1753  C   GLN H 234      20.106   6.080  33.651  1.00 22.41           C  
ATOM   1754  O   GLN H 234      21.326   5.920  33.684  1.00 21.45           O  
ATOM   1755  N   GLY H 235      19.497   6.662  32.601  1.00 21.08           N  
ATOM   1756  CA  GLY H 235      20.255   7.134  31.474  1.00 20.51           C  
ATOM   1757  C   GLY H 235      20.043   6.178  30.342  1.00 20.57           C  
ATOM   1758  O   GLY H 235      19.807   4.989  30.551  1.00 22.94           O  
ATOM   1759  N   THR H 236      20.095   6.700  29.098  1.00 19.20           N  
ATOM   1760  CA  THR H 236      19.954   5.870  27.932  1.00 20.37           C  
ATOM   1761  CB  THR H 236      18.697   6.129  27.155  1.00 21.06           C  
ATOM   1762  OG1 THR H 236      17.557   5.908  27.973  1.00 21.48           O  
ATOM   1763  CG2 THR H 236      18.664   5.188  25.940  1.00 21.98           C  
ATOM   1764  C   THR H 236      21.098   6.180  27.019  1.00 20.19           C  
ATOM   1765  O   THR H 236      21.293   7.329  26.622  1.00 19.28           O  
ATOM   1766  N   THR H 237      21.887   5.152  26.653  1.00 20.12           N  
ATOM   1767  CA  THR H 237      23.006   5.380  25.786  1.00 19.13           C  
ATOM   1768  CB  THR H 237      24.071   4.325  25.901  1.00 20.53           C  
ATOM   1769  OG1 THR H 237      24.543   4.248  27.238  1.00 22.60           O  
ATOM   1770  CG2 THR H 237      25.231   4.686  24.956  1.00 23.61           C  
ATOM   1771  C   THR H 237      22.522   5.369  24.371  1.00 19.77           C  
ATOM   1772  O   THR H 237      21.830   4.446  23.944  1.00 21.37           O  
ATOM   1773  N   VAL H 238      22.870   6.422  23.605  1.00 18.06           N  
ATOM   1774  CA  VAL H 238      22.524   6.456  22.215  1.00 18.86           C  
ATOM   1775  CB  VAL H 238      21.718   7.662  21.819  1.00 20.28           C  
ATOM   1776  CG1 VAL H 238      21.526   7.644  20.293  1.00 20.87           C  
ATOM   1777  CG2 VAL H 238      20.395   7.656  22.606  1.00 19.32           C  
ATOM   1778  C   VAL H 238      23.816   6.513  21.463  1.00 20.05           C  
ATOM   1779  O   VAL H 238      24.640   7.398  21.691  1.00 20.43           O  
ATOM   1780  N   THR H 239      24.027   5.557  20.539  1.00 19.97           N  
ATOM   1781  CA  THR H 239      25.256   5.540  19.799  1.00 21.80           C  
ATOM   1782  CB  THR H 239      25.941   4.205  19.825  1.00 21.63           C  
ATOM   1783  OG1 THR H 239      26.220   3.826  21.164  1.00 22.26           O  
ATOM   1784  CG2 THR H 239      27.244   4.303  19.016  1.00 22.16           C  
ATOM   1785  C   THR H 239      24.931   5.835  18.372  1.00 22.67           C  
ATOM   1786  O   THR H 239      24.061   5.200  17.777  1.00 23.21           O  
ATOM   1787  N   VAL H 240      25.627   6.827  17.782  1.00 21.93           N  
ATOM   1788  CA  VAL H 240      25.361   7.156  16.413  1.00 23.90           C  
ATOM   1789  CB  VAL H 240      25.162   8.625  16.192  1.00 24.18           C  
ATOM   1790  CG1 VAL H 240      24.963   8.875  14.688  1.00 26.45           C  
ATOM   1791  CG2 VAL H 240      23.987   9.096  17.068  1.00 23.22           C  
ATOM   1792  C   VAL H 240      26.552   6.742  15.612  1.00 27.20           C  
ATOM   1793  O   VAL H 240      27.662   7.224  15.840  1.00 28.00           O  
ATOM   1794  N   SER H 241      26.350   5.827  14.642  1.00 27.09           N  
ATOM   1795  CA  SER H 241      27.455   5.383  13.842  1.00 27.35           C  
ATOM   1796  CB  SER H 241      28.242   4.224  14.474  1.00 28.76           C  
ATOM   1797  OG  SER H 241      27.420   3.070  14.565  1.00 31.07           O  
ATOM   1798  C   SER H 241      26.921   4.886  12.538  1.00 29.77           C  
ATOM   1799  O   SER H 241      25.758   4.503  12.428  1.00 29.53           O  
ATOM   1800  N   SER H 242      27.779   4.881  11.500  1.00 29.56           N  
ATOM   1801  CA  SER H 242      27.367   4.407  10.212  0.91 31.41           C  
ATOM   1802  CB  SER H 242      28.297   4.853   9.071  0.91 33.21           C  
ATOM   1803  OG  SER H 242      28.269   6.265   8.936  0.91 35.93           O  
ATOM   1804  C   SER H 242      27.417   2.885  10.260  1.00 32.72           C  
ATOM   1805  O   SER H 242      27.179   2.251   9.198  1.00 32.70           O  
ATOM   1806  OXT SER H 242      27.700   2.338  11.360  1.00  0.00           O1-
TER    1807      SER H 242 
CONECT  146  643
CONECT  643  146
CONECT  955 1533
CONECT 1533  955
END
