# Supplementary material for: Fully automated antibody structure prediction using BIOVIA tools: Validation study
Source: PLoS One. 2017 May 18;12(5):e0177923. doi: 10.1371/journal.pone.0177923 (PMC5436848; doi:10.1371/journal.pone.0177923)
Supplement: S2 Dataset — Predicted structures using the Top5 framework method, Chothia CDR definition with canonical filtering and generating 50 models. These were used in the comparison against predictions using no filtering. (ZIP) [file pone.0177923.s004.zip › 4OAW_AB_FV_FinalModel.pdb]

REMARK   Accelrys Discovery Studio PDB file
REMARK   Created:  2015-04-10T07:15:15Z
SSBOND   1 CYS L   23    CYS L   88                                     
SSBOND   2 CYS H  129    CYS H  203                                     
ATOM      1  N   ASP L   1      25.025  31.729  25.820  1.00 50.73           N1+
ATOM      2  CA  ASP L   1      24.493  32.041  27.164  1.00 50.02           C  
ATOM      3  CB  ASP L   1      23.617  30.894  27.703  1.00 50.71           C  
ATOM      4  CG  ASP L   1      22.270  30.917  26.995  1.00 52.05           C  
ATOM      5  OD1 ASP L   1      21.771  32.032  26.689  1.00 52.32           O  
ATOM      6  OD2 ASP L   1      21.714  29.809  26.766  1.00 52.89           O1-
ATOM      7  C   ASP L   1      25.580  32.307  28.162  1.00 49.04           C  
ATOM      8  O   ASP L   1      26.519  33.052  27.886  1.00 49.67           O  
ATOM      9  N   ILE L   2      25.466  31.688  29.357  1.00 51.51           N  
ATOM     10  CA  ILE L   2      26.397  31.887  30.425  1.00 49.92           C  
ATOM     11  CB  ILE L   2      25.758  32.064  31.772  1.00 49.67           C  
ATOM     12  CG1 ILE L   2      24.907  33.346  31.802  1.00 49.27           C  
ATOM     13  CG2 ILE L   2      26.874  32.050  32.826  1.00 48.66           C  
ATOM     14  CD1 ILE L   2      24.011  33.465  33.035  1.00 48.68           C  
ATOM     15  C   ILE L   2      27.296  30.701  30.481  1.00 49.75           C  
ATOM     16  O   ILE L   2      26.870  29.566  30.267  1.00 49.95           O  
ATOM     17  N   GLN L   3      28.592  30.957  30.745  1.00 48.93           N  
ATOM     18  CA  GLN L   3      29.552  29.895  30.723  1.00 48.56           C  
ATOM     19  CB  GLN L   3      30.695  30.155  29.736  1.00 49.67           C  
ATOM     20  CG  GLN L   3      30.173  30.325  28.310  1.00 52.42           C  
ATOM     21  CD  GLN L   3      31.367  30.427  27.380  1.00 54.56           C  
ATOM     22  OE1 GLN L   3      31.979  29.420  27.031  1.00 55.09           O  
ATOM     23  NE2 GLN L   3      31.715  31.675  26.970  1.00 55.21           N  
ATOM     24  C   GLN L   3      30.137  29.695  32.087  1.00 47.18           C  
ATOM     25  O   GLN L   3      30.520  30.639  32.777  1.00 46.85           O  
ATOM     26  N   MET L   4      30.239  28.414  32.496  1.00 45.22           N  
ATOM     27  CA  MET L   4      30.736  28.077  33.800  1.00 43.85           C  
ATOM     28  CB  MET L   4      29.904  26.979  34.483  1.00 43.40           C  
ATOM     29  CG  MET L   4      28.421  27.317  34.608  1.00 42.39           C  
ATOM     30  SD  MET L   4      28.082  28.890  35.447  1.00 42.71           S  
ATOM     31  CE  MET L   4      28.865  28.388  37.007  1.00 39.60           C  
ATOM     32  C   MET L   4      32.121  27.521  33.659  1.00 43.35           C  
ATOM     33  O   MET L   4      32.360  26.631  32.844  1.00 42.87           O  
ATOM     34  N   THR L   5      33.081  28.030  34.469  1.00 42.86           N  
ATOM     35  CA  THR L   5      34.433  27.539  34.385  1.00 43.50           C  
ATOM     36  CB  THR L   5      35.441  28.618  34.116  1.00 43.86           C  
ATOM     37  OG1 THR L   5      35.106  29.304  32.916  1.00 45.01           O  
ATOM     38  CG2 THR L   5      36.827  27.973  33.958  1.00 43.82           C  
ATOM     39  C   THR L   5      34.769  26.893  35.693  1.00 43.65           C  
ATOM     40  O   THR L   5      34.557  27.471  36.760  1.00 43.60           O  
ATOM     41  N   GLN L   6      35.337  25.665  35.628  1.00 43.81           N  
ATOM     42  CA  GLN L   6      35.582  24.866  36.804  1.00 44.78           C  
ATOM     43  CB  GLN L   6      35.122  23.413  36.612  1.00 45.13           C  
ATOM     44  CG  GLN L   6      35.149  22.557  37.879  1.00 44.96           C  
ATOM     45  CD  GLN L   6      33.769  22.546  38.518  1.00 44.75           C  
ATOM     46  OE1 GLN L   6      32.758  22.343  37.847  1.00 44.25           O  
ATOM     47  NE2 GLN L   6      33.726  22.754  39.861  1.00 44.40           N  
ATOM     48  C   GLN L   6      37.048  24.856  37.131  1.00 45.44           C  
ATOM     49  O   GLN L   6      37.901  24.848  36.245  1.00 46.49           O  
ATOM     50  N   SER L   7      37.322  24.752  38.444  1.00 46.20           N  
ATOM     51  CA  SER L   7      38.568  24.904  39.129  1.00 46.71           C  
ATOM     52  CB  SER L   7      38.307  25.104  40.639  1.00 47.99           C  
ATOM     53  OG  SER L   7      37.666  23.956  41.177  1.00 49.57           O  
ATOM     54  C   SER L   7      39.502  23.805  38.811  1.00 46.49           C  
ATOM     55  O   SER L   7      39.660  23.586  37.612  1.00 47.66           O  
ATOM     56  N   PRO L   8      40.184  23.079  39.694  1.00 46.09           N  
ATOM     57  CA  PRO L   8      41.013  22.102  39.070  1.00 46.03           C  
ATOM     58  CD  PRO L   8      40.876  23.616  40.871  1.00 46.18           C  
ATOM     59  CB  PRO L   8      41.969  21.581  40.133  1.00 45.81           C  
ATOM     60  CG  PRO L   8      42.184  22.809  41.020  1.00 45.90           C  
ATOM     61  C   PRO L   8      40.255  21.049  38.345  1.00 46.11           C  
ATOM     62  O   PRO L   8      39.174  20.667  38.785  1.00 46.69           O  
ATOM     63  N   SER L   9      40.801  20.638  37.189  1.00 45.79           N  
ATOM     64  CA  SER L   9      40.204  19.599  36.416  1.00 46.46           C  
ATOM     65  CB  SER L   9      40.929  19.340  35.086  1.00 47.08           C  
ATOM     66  OG  SER L   9      40.276  18.301  34.373  1.00 49.99           O  
ATOM     67  C   SER L   9      40.317  18.372  37.244  1.00 46.05           C  
ATOM     68  O   SER L   9      39.399  17.558  37.299  1.00 46.09           O  
ATOM     69  N   THR L  10      41.466  18.216  37.923  1.00 34.08           N  
ATOM     70  CA  THR L  10      41.626  17.058  38.742  1.00 34.10           C  
ATOM     71  CB  THR L  10      42.611  16.062  38.203  1.00 34.53           C  
ATOM     72  OG1 THR L  10      42.398  14.799  38.812  1.00 31.86           O  
ATOM     73  CG2 THR L  10      44.032  16.547  38.536  1.00 30.58           C  
ATOM     74  C   THR L  10      42.147  17.499  40.064  1.00 33.70           C  
ATOM     75  O   THR L  10      42.841  18.509  40.174  1.00 33.58           O  
ATOM     76  N   LEU L  11      41.796  16.750  41.121  1.00 45.11           N  
ATOM     77  CA  LEU L  11      42.289  17.113  42.409  1.00 44.74           C  
ATOM     78  CB  LEU L  11      41.235  17.909  43.198  1.00 44.18           C  
ATOM     79  CG  LEU L  11      41.739  18.600  44.476  1.00 44.35           C  
ATOM     80  CD1 LEU L  11      40.601  19.379  45.142  1.00 44.98           C  
ATOM     81  CD2 LEU L  11      42.401  17.612  45.444  1.00 44.69           C  
ATOM     82  C   LEU L  11      42.613  15.830  43.103  1.00 45.04           C  
ATOM     83  O   LEU L  11      41.802  14.906  43.121  1.00 45.33           O  
ATOM     84  N   SER L  12      43.829  15.719  43.668  1.00 44.67           N  
ATOM     85  CA  SER L  12      44.179  14.508  44.353  1.00 44.01           C  
ATOM     86  CB  SER L  12      45.524  13.916  43.894  1.00 43.58           C  
ATOM     87  OG  SER L  12      46.552  14.882  44.038  1.00 44.02           O  
ATOM     88  C   SER L  12      44.253  14.826  45.813  1.00 43.96           C  
ATOM     89  O   SER L  12      44.855  15.821  46.213  1.00 44.34           O  
ATOM     90  N   ALA L  13      43.620  13.976  46.651  1.00 44.05           N  
ATOM     91  CA  ALA L  13      43.580  14.239  48.060  1.00 44.43           C  
ATOM     92  CB  ALA L  13      42.339  15.036  48.507  1.00 44.39           C  
ATOM     93  C   ALA L  13      43.547  12.931  48.773  1.00 44.28           C  
ATOM     94  O   ALA L  13      43.441  11.869  48.163  1.00 44.42           O  
ATOM     95  N   SER L  14      43.672  12.986  50.110  1.00 43.94           N  
ATOM     96  CA  SER L  14      43.649  11.794  50.898  1.00 43.74           C  
ATOM     97  CB  SER L  14      44.907  11.617  51.767  1.00 43.24           C  
ATOM     98  OG  SER L  14      45.116  12.767  52.571  1.00 43.08           O  
ATOM     99  C   SER L  14      42.443  11.862  51.776  1.00 43.78           C  
ATOM    100  O   SER L  14      41.781  12.893  51.876  1.00 43.92           O  
ATOM    101  N   VAL L  15      42.104  10.733  52.420  1.00 44.12           N  
ATOM    102  CA  VAL L  15      40.935  10.698  53.245  1.00 44.51           C  
ATOM    103  CB  VAL L  15      40.645   9.322  53.767  1.00 44.80           C  
ATOM    104  CG1 VAL L  15      39.417   9.383  54.692  1.00 43.56           C  
ATOM    105  CG2 VAL L  15      40.488   8.372  52.566  1.00 44.48           C  
ATOM    106  C   VAL L  15      41.162  11.581  54.424  1.00 45.38           C  
ATOM    107  O   VAL L  15      42.243  11.586  55.008  1.00 45.42           O  
ATOM    108  N   GLY L  16      40.134  12.367  54.799  1.00 45.44           N  
ATOM    109  CA  GLY L  16      40.221  13.203  55.960  1.00 46.22           C  
ATOM    110  C   GLY L  16      40.648  14.586  55.569  1.00 47.09           C  
ATOM    111  O   GLY L  16      40.568  15.508  56.378  1.00 47.80           O  
ATOM    112  N   ASP L  17      41.089  14.783  54.312  1.00 46.51           N  
ATOM    113  CA  ASP L  17      41.557  16.083  53.914  1.00 46.80           C  
ATOM    114  CB  ASP L  17      42.348  16.098  52.590  1.00 48.57           C  
ATOM    115  CG  ASP L  17      43.761  15.578  52.814  1.00 50.34           C  
ATOM    116  OD1 ASP L  17      44.113  15.258  53.981  1.00 51.78           O  
ATOM    117  OD2 ASP L  17      44.513  15.507  51.805  1.00 50.70           O1-
ATOM    118  C   ASP L  17      40.392  16.996  53.720  1.00 46.41           C  
ATOM    119  O   ASP L  17      39.237  16.571  53.698  1.00 46.36           O  
ATOM    120  N   ARG L  18      40.681  18.311  53.613  1.00 45.90           N  
ATOM    121  CA  ARG L  18      39.641  19.265  53.359  1.00 45.47           C  
ATOM    122  CB  ARG L  18      39.668  20.489  54.290  1.00 46.18           C  
ATOM    123  CG  ARG L  18      38.542  21.480  53.988  1.00 48.07           C  
ATOM    124  CD  ARG L  18      38.493  22.677  54.939  1.00 49.97           C  
ATOM    125  NE  ARG L  18      38.211  22.151  56.303  1.00 53.33           N  
ATOM    126  CZ  ARG L  18      36.925  21.894  56.685  1.00 54.94           C  
ATOM    127  NH1 ARG L  18      35.892  22.096  55.818  1.00 55.50           N1+
ATOM    128  NH2 ARG L  18      36.672  21.427  57.942  1.00 55.82           N  
ATOM    129  C   ARG L  18      39.854  19.752  51.959  1.00 44.94           C  
ATOM    130  O   ARG L  18      40.959  20.138  51.582  1.00 44.54           O  
ATOM    131  N   VAL L  19      38.786  19.743  51.140  1.00 44.25           N  
ATOM    132  CA  VAL L  19      38.943  20.112  49.764  1.00 43.79           C  
ATOM    133  CB  VAL L  19      38.651  18.970  48.837  1.00 43.97           C  
ATOM    134  CG1 VAL L  19      38.708  19.475  47.394  1.00 44.69           C  
ATOM    135  CG2 VAL L  19      39.624  17.819  49.136  1.00 44.00           C  
ATOM    136  C   VAL L  19      37.953  21.175  49.407  1.00 43.18           C  
ATOM    137  O   VAL L  19      36.823  21.178  49.892  1.00 43.20           O  
ATOM    138  N   THR L  20      38.379  22.122  48.545  1.00 42.48           N  
ATOM    139  CA  THR L  20      37.505  23.142  48.042  1.00 42.25           C  
ATOM    140  CB  THR L  20      37.822  24.529  48.527  1.00 42.27           C  
ATOM    141  OG1 THR L  20      39.209  24.788  48.387  1.00 42.55           O  
ATOM    142  CG2 THR L  20      37.360  24.721  49.978  1.00 41.72           C  
ATOM    143  C   THR L  20      37.604  23.155  46.547  1.00 41.92           C  
ATOM    144  O   THR L  20      38.686  23.261  45.969  1.00 42.75           O  
ATOM    145  N   ILE L  21      36.442  23.053  45.879  1.00 41.26           N  
ATOM    146  CA  ILE L  21      36.383  23.080  44.449  1.00 40.08           C  
ATOM    147  CB  ILE L  21      35.533  21.974  43.893  1.00 39.57           C  
ATOM    148  CG1 ILE L  21      36.121  20.604  44.275  1.00 39.43           C  
ATOM    149  CG2 ILE L  21      35.395  22.185  42.378  1.00 39.87           C  
ATOM    150  CD1 ILE L  21      35.183  19.433  43.984  1.00 38.58           C  
ATOM    151  C   ILE L  21      35.718  24.376  44.110  1.00 39.94           C  
ATOM    152  O   ILE L  21      34.698  24.719  44.704  1.00 40.55           O  
ATOM    153  N   THR L  22      36.283  25.157  43.167  1.00 39.32           N  
ATOM    154  CA  THR L  22      35.675  26.430  42.879  1.00 40.40           C  
ATOM    155  CB  THR L  22      36.621  27.593  42.984  1.00 40.78           C  
ATOM    156  OG1 THR L  22      37.642  27.489  42.003  1.00 42.08           O  
ATOM    157  CG2 THR L  22      37.244  27.596  44.390  1.00 40.48           C  
ATOM    158  C   THR L  22      35.137  26.419  41.475  1.00 40.46           C  
ATOM    159  O   THR L  22      35.631  25.702  40.608  1.00 40.56           O  
ATOM    160  N   CYS L  23      34.071  27.208  41.228  1.00 41.05           N  
ATOM    161  CA  CYS L  23      33.444  27.297  39.935  1.00 41.93           C  
ATOM    162  CB  CYS L  23      32.125  26.483  39.882  1.00 42.59           C  
ATOM    163  SG  CYS L  23      31.241  26.528  38.291  1.00 46.84           S  
ATOM    164  C   CYS L  23      33.135  28.751  39.695  1.00 42.26           C  
ATOM    165  O   CYS L  23      32.624  29.427  40.585  1.00 42.71           O  
ATOM    166  N   ARG L  24      33.440  29.277  38.483  1.00 42.62           N  
ATOM    167  CA  ARG L  24      33.217  30.678  38.212  1.00 42.64           C  
ATOM    168  CB  ARG L  24      34.504  31.456  37.881  1.00 43.21           C  
ATOM    169  CG  ARG L  24      35.523  31.476  39.024  1.00 45.21           C  
ATOM    170  CD  ARG L  24      36.774  32.307  38.729  1.00 47.88           C  
ATOM    171  NE  ARG L  24      37.664  32.228  39.924  1.00 50.75           N  
ATOM    172  CZ  ARG L  24      38.776  33.016  40.010  1.00 52.64           C  
ATOM    173  NH1 ARG L  24      39.072  33.892  39.006  1.00 52.38           N1+
ATOM    174  NH2 ARG L  24      39.591  32.933  41.103  1.00 53.69           N  
ATOM    175  C   ARG L  24      32.309  30.829  37.020  1.00 42.15           C  
ATOM    176  O   ARG L  24      32.311  30.007  36.105  1.00 41.35           O  
ATOM    177  N   ALA L  25      31.517  31.925  36.999  1.00 42.10           N  
ATOM    178  CA  ALA L  25      30.566  32.144  35.942  1.00 42.50           C  
ATOM    179  CB  ALA L  25      29.136  32.412  36.447  1.00 41.42           C  
ATOM    180  C   ALA L  25      30.990  33.335  35.142  1.00 42.99           C  
ATOM    181  O   ALA L  25      31.657  34.237  35.648  1.00 42.54           O  
ATOM    182  N   SER L  26      30.671  33.350  33.834  1.00 39.58           N  
ATOM    183  CA  SER L  26      31.068  34.427  32.966  1.00 40.52           C  
ATOM    184  CB  SER L  26      30.731  34.157  31.494  1.00 40.42           C  
ATOM    185  OG  SER L  26      31.098  35.281  30.712  1.00 39.68           O  
ATOM    186  C   SER L  26      30.357  35.679  33.356  1.00 41.88           C  
ATOM    187  O   SER L  26      30.895  36.776  33.209  1.00 44.10           O  
ATOM    188  N   GLN L  27      29.111  35.539  33.844  1.00 41.06           N  
ATOM    189  CA  GLN L  27      28.347  36.679  34.267  1.00 41.85           C  
ATOM    190  CB  GLN L  27      27.143  37.012  33.371  1.00 43.12           C  
ATOM    191  CG  GLN L  27      27.509  37.449  31.955  1.00 44.12           C  
ATOM    192  CD  GLN L  27      26.232  37.843  31.223  1.00 46.00           C  
ATOM    193  OE1 GLN L  27      26.039  37.504  30.057  1.00 48.09           O  
ATOM    194  NE2 GLN L  27      25.342  38.600  31.919  1.00 46.46           N  
ATOM    195  C   GLN L  27      27.763  36.330  35.593  1.00 41.86           C  
ATOM    196  O   GLN L  27      27.765  35.165  35.989  1.00 41.84           O  
ATOM    197  N   THR L  28      27.242  37.347  36.309  1.00 42.43           N  
ATOM    198  CA  THR L  28      26.680  37.134  37.612  1.00 43.17           C  
ATOM    199  CB  THR L  28      26.232  38.397  38.292  1.00 36.69           C  
ATOM    200  OG1 THR L  28      25.848  38.119  39.629  1.00  0.00           O  
ATOM    201  CG2 THR L  28      25.048  38.999  37.514  1.00  0.00           C  
ATOM    202  C   THR L  28      25.479  36.256  37.485  1.00 42.60           C  
ATOM    203  O   THR L  28      24.646  36.443  36.600  1.00 42.75           O  
ATOM    204  N   ILE L  29      25.394  35.233  38.361  1.00 41.05           N  
ATOM    205  CA  ILE L  29      24.254  34.366  38.324  1.00 39.08           C  
ATOM    206  CB  ILE L  29      24.639  32.954  37.985  1.00 35.88           C  
ATOM    207  CG1 ILE L  29      25.613  32.397  39.044  1.00 33.20           C  
ATOM    208  CG2 ILE L  29      25.189  32.947  36.551  1.00 35.72           C  
ATOM    209  CD1 ILE L  29      25.862  30.895  38.932  1.00 30.58           C  
ATOM    210  C   ILE L  29      23.594  34.327  39.665  1.00 40.35           C  
ATOM    211  O   ILE L  29      22.957  33.329  39.997  1.00 39.79           O  
ATOM    212  N   SER L  30      23.679  35.413  40.458  1.00 42.04           N  
ATOM    213  CA  SER L  30      23.013  35.390  41.729  1.00 42.39           C  
ATOM    214  CB  SER L  30      21.478  35.279  41.624  1.00 42.75           C  
ATOM    215  OG  SER L  30      20.944  36.456  41.039  1.00 47.24           O  
ATOM    216  C   SER L  30      23.524  34.220  42.508  1.00 42.27           C  
ATOM    217  O   SER L  30      24.685  33.833  42.401  1.00 43.81           O  
ATOM    218  N   SER L  31      22.668  33.686  43.390  1.00 41.34           N  
ATOM    219  CA  SER L  31      22.981  32.516  44.152  1.00 40.66           C  
ATOM    220  CB  SER L  31      22.262  32.493  45.511  1.00 43.98           C  
ATOM    221  OG  SER L  31      22.660  31.350  46.247  1.00 63.56           O  
ATOM    222  C   SER L  31      22.588  31.272  43.396  1.00 37.36           C  
ATOM    223  O   SER L  31      22.608  30.177  43.957  1.00 34.20           O  
ATOM    224  N   TRP L  32      22.201  31.368  42.107  1.00 36.48           N  
ATOM    225  CA  TRP L  32      21.653  30.176  41.523  1.00 35.31           C  
ATOM    226  CB  TRP L  32      20.627  30.504  40.428  1.00 34.98           C  
ATOM    227  CG  TRP L  32      19.530  31.382  40.986  1.00 36.82           C  
ATOM    228  CD2 TRP L  32      18.775  31.046  42.157  1.00 38.23           C  
ATOM    229  CD1 TRP L  32      19.120  32.623  40.599  1.00 36.80           C  
ATOM    230  NE1 TRP L  32      18.158  33.088  41.463  1.00 37.99           N  
ATOM    231  CE2 TRP L  32      17.935  32.126  42.428  1.00 39.14           C  
ATOM    232  CE3 TRP L  32      18.791  29.938  42.950  1.00 38.42           C  
ATOM    233  CZ2 TRP L  32      17.094  32.107  43.506  1.00 42.47           C  
ATOM    234  CZ3 TRP L  32      17.934  29.911  44.026  1.00 41.08           C  
ATOM    235  CH2 TRP L  32      17.102  30.978  44.297  1.00 42.33           C  
ATOM    236  C   TRP L  32      22.724  29.275  40.947  1.00 34.29           C  
ATOM    237  O   TRP L  32      22.834  29.157  39.728  1.00 33.97           O  
ATOM    238  N   LEU L  33      23.500  28.567  41.814  1.00 38.93           N  
ATOM    239  CA  LEU L  33      24.480  27.619  41.377  1.00 36.06           C  
ATOM    240  CB  LEU L  33      25.922  27.995  41.758  1.00 35.58           C  
ATOM    241  CG  LEU L  33      26.962  26.968  41.276  1.00 35.16           C  
ATOM    242  CD1 LEU L  33      26.921  26.806  39.754  1.00 35.19           C  
ATOM    243  CD2 LEU L  33      28.370  27.310  41.777  1.00 35.60           C  
ATOM    244  C   LEU L  33      24.156  26.331  42.063  1.00 34.45           C  
ATOM    245  O   LEU L  33      23.789  26.329  43.237  1.00 34.77           O  
ATOM    246  N   ALA L  34      24.280  25.200  41.340  1.00 32.46           N  
ATOM    247  CA  ALA L  34      23.965  23.926  41.918  1.00 31.67           C  
ATOM    248  CB  ALA L  34      22.784  23.226  41.230  1.00 32.69           C  
ATOM    249  C   ALA L  34      25.155  23.040  41.754  1.00 30.65           C  
ATOM    250  O   ALA L  34      25.954  23.211  40.837  1.00 30.23           O  
ATOM    251  N   TRP L  35      25.308  22.068  42.672  1.00 30.49           N  
ATOM    252  CA  TRP L  35      26.413  21.165  42.593  1.00 31.04           C  
ATOM    253  CB  TRP L  35      27.328  21.218  43.829  1.00 30.17           C  
ATOM    254  CG  TRP L  35      28.101  22.507  43.938  1.00 31.14           C  
ATOM    255  CD2 TRP L  35      29.370  22.730  43.303  1.00 30.56           C  
ATOM    256  CD1 TRP L  35      27.794  23.654  44.608  1.00 31.93           C  
ATOM    257  NE1 TRP L  35      28.796  24.580  44.433  1.00 31.64           N  
ATOM    258  CE2 TRP L  35      29.772  24.024  43.631  1.00 31.12           C  
ATOM    259  CE3 TRP L  35      30.133  21.924  42.511  1.00 30.17           C  
ATOM    260  CZ2 TRP L  35      30.950  24.532  43.168  1.00 30.82           C  
ATOM    261  CZ3 TRP L  35      31.323  22.438  42.050  1.00 31.24           C  
ATOM    262  CH2 TRP L  35      31.724  23.717  42.372  1.00 30.46           C  
ATOM    263  C   TRP L  35      25.886  19.769  42.480  1.00 31.40           C  
ATOM    264  O   TRP L  35      24.908  19.400  43.129  1.00 32.65           O  
ATOM    265  N   TYR L  36      26.543  18.950  41.635  1.00 31.98           N  
ATOM    266  CA  TYR L  36      26.126  17.595  41.424  1.00 32.71           C  
ATOM    267  CB  TYR L  36      25.641  17.320  39.990  1.00 32.29           C  
ATOM    268  CG  TYR L  36      24.403  18.108  39.714  1.00 32.46           C  
ATOM    269  CD1 TYR L  36      24.472  19.460  39.475  1.00 33.11           C  
ATOM    270  CD2 TYR L  36      23.176  17.489  39.668  1.00 32.24           C  
ATOM    271  CE1 TYR L  36      23.331  20.183  39.214  1.00 33.63           C  
ATOM    272  CE2 TYR L  36      22.032  18.206  39.408  1.00 33.48           C  
ATOM    273  CZ  TYR L  36      22.109  19.558  39.180  1.00 34.04           C  
ATOM    274  OH  TYR L  36      20.940  20.303  38.913  1.00 34.03           O  
ATOM    275  C   TYR L  36      27.329  16.718  41.612  1.00 33.31           C  
ATOM    276  O   TYR L  36      28.464  17.141  41.402  1.00 33.88           O  
ATOM    277  N   GLN L  37      27.097  15.461  42.034  1.00 33.75           N  
ATOM    278  CA  GLN L  37      28.157  14.509  42.214  1.00 34.54           C  
ATOM    279  CB  GLN L  37      28.218  13.946  43.646  1.00 34.52           C  
ATOM    280  CG  GLN L  37      29.339  12.929  43.876  1.00 35.96           C  
ATOM    281  CD  GLN L  37      29.144  12.328  45.264  1.00 37.36           C  
ATOM    282  OE1 GLN L  37      28.210  11.561  45.494  1.00 38.10           O  
ATOM    283  NE2 GLN L  37      30.043  12.687  46.220  1.00 37.14           N  
ATOM    284  C   GLN L  37      27.862  13.358  41.308  1.00 35.03           C  
ATOM    285  O   GLN L  37      26.716  12.929  41.186  1.00 35.06           O  
ATOM    286  N   GLN L  38      28.896  12.832  40.623  1.00 35.37           N  
ATOM    287  CA  GLN L  38      28.657  11.709  39.765  1.00 36.13           C  
ATOM    288  CB  GLN L  38      28.477  12.091  38.288  1.00 35.38           C  
ATOM    289  CG  GLN L  38      28.219  10.881  37.386  1.00 34.44           C  
ATOM    290  CD  GLN L  38      28.040  11.381  35.961  1.00 35.25           C  
ATOM    291  OE1 GLN L  38      28.871  12.121  35.438  1.00 34.72           O  
ATOM    292  NE2 GLN L  38      26.915  10.972  35.317  1.00 35.54           N  
ATOM    293  C   GLN L  38      29.815  10.765  39.846  1.00 37.19           C  
ATOM    294  O   GLN L  38      30.967  11.181  39.948  1.00 36.92           O  
ATOM    295  N   LYS L  39      29.520   9.449  39.806  1.00 39.21           N  
ATOM    296  CA  LYS L  39      30.536   8.437  39.851  1.00 41.05           C  
ATOM    297  CB  LYS L  39      30.305   7.356  40.923  1.00 41.40           C  
ATOM    298  CG  LYS L  39      30.428   7.866  42.356  1.00 42.77           C  
ATOM    299  CD  LYS L  39      29.241   8.706  42.833  1.00 43.97           C  
ATOM    300  CE  LYS L  39      28.259   7.935  43.719  1.00 44.17           C  
ATOM    301  NZ  LYS L  39      28.895   7.618  45.018  1.00 44.86           N1+
ATOM    302  C   LYS L  39      30.514   7.754  38.519  1.00 42.44           C  
ATOM    303  O   LYS L  39      29.555   7.890  37.759  1.00 42.06           O  
ATOM    304  N   SER L  40      31.576   6.995  38.189  1.00 44.20           N  
ATOM    305  CA  SER L  40      31.614   6.405  36.885  1.00 45.07           C  
ATOM    306  CB  SER L  40      32.936   5.685  36.547  1.00 45.56           C  
ATOM    307  OG  SER L  40      33.988   6.630  36.402  1.00  0.00           O  
ATOM    308  C   SER L  40      30.484   5.438  36.725  1.00 45.44           C  
ATOM    309  O   SER L  40      30.198   4.625  37.602  1.00 46.01           O  
ATOM    310  N   GLY L  41      29.796   5.535  35.567  1.00 45.26           N  
ATOM    311  CA  GLY L  41      28.732   4.639  35.220  1.00 45.54           C  
ATOM    312  C   GLY L  41      27.502   4.946  36.018  1.00 46.22           C  
ATOM    313  O   GLY L  41      26.580   4.134  36.068  1.00 46.74           O  
ATOM    314  N   THR L  42      27.428   6.129  36.655  1.00 45.66           N  
ATOM    315  CA  THR L  42      26.262   6.374  37.459  1.00 45.34           C  
ATOM    316  CB  THR L  42      26.585   6.482  38.915  1.00 47.04           C  
ATOM    317  OG1 THR L  42      27.378   7.640  39.140  1.00  0.00           O  
ATOM    318  CG2 THR L  42      27.368   5.229  39.340  1.00  0.00           C  
ATOM    319  C   THR L  42      25.673   7.697  37.071  1.00 44.39           C  
ATOM    320  O   THR L  42      26.334   8.521  36.441  1.00 44.14           O  
ATOM    321  N   ALA L  43      24.388   7.914  37.430  1.00 42.62           N  
ATOM    322  CA  ALA L  43      23.698   9.146  37.157  1.00 41.32           C  
ATOM    323  CB  ALA L  43      22.166   9.026  37.244  1.00 41.04           C  
ATOM    324  C   ALA L  43      24.126  10.167  38.166  1.00 40.79           C  
ATOM    325  O   ALA L  43      24.556   9.836  39.269  1.00 41.20           O  
ATOM    326  N   PRO L  44      24.003  11.416  37.796  1.00 39.94           N  
ATOM    327  CA  PRO L  44      24.400  12.497  38.657  1.00 39.08           C  
ATOM    328  CD  PRO L  44      24.097  11.776  36.391  1.00 39.77           C  
ATOM    329  CB  PRO L  44      24.405  13.744  37.776  1.00 39.38           C  
ATOM    330  CG  PRO L  44      24.692  13.193  36.367  1.00 38.96           C  
ATOM    331  C   PRO L  44      23.500  12.614  39.845  1.00 38.49           C  
ATOM    332  O   PRO L  44      22.345  12.195  39.778  1.00 38.12           O  
ATOM    333  N   LYS L  45      24.027  13.177  40.945  1.00 37.87           N  
ATOM    334  CA  LYS L  45      23.288  13.323  42.164  1.00 37.77           C  
ATOM    335  CB  LYS L  45      23.938  12.513  43.292  1.00 38.55           C  
ATOM    336  CG  LYS L  45      23.243  12.588  44.646  1.00 41.10           C  
ATOM    337  CD  LYS L  45      23.828  11.582  45.636  1.00 42.90           C  
ATOM    338  CE  LYS L  45      23.321  11.752  47.068  1.00 43.99           C  
ATOM    339  NZ  LYS L  45      24.020  10.800  47.958  1.00 44.14           N1+
ATOM    340  C   LYS L  45      23.366  14.767  42.545  1.00 36.93           C  
ATOM    341  O   LYS L  45      24.443  15.362  42.485  1.00 36.71           O  
ATOM    342  N   LEU L  46      22.226  15.362  42.960  1.00 35.63           N  
ATOM    343  CA  LEU L  46      22.227  16.756  43.306  1.00 34.71           C  
ATOM    344  CB  LEU L  46      20.875  17.458  43.063  1.00 33.97           C  
ATOM    345  CG  LEU L  46      20.858  18.959  43.430  1.00 32.95           C  
ATOM    346  CD1 LEU L  46      21.924  19.740  42.648  1.00 31.08           C  
ATOM    347  CD2 LEU L  46      19.458  19.565  43.238  1.00 32.20           C  
ATOM    348  C   LEU L  46      22.581  16.904  44.752  1.00 34.71           C  
ATOM    349  O   LEU L  46      21.884  16.400  45.630  1.00 33.92           O  
ATOM    350  N   LEU L  47      23.776  17.474  45.007  1.00 34.85           N  
ATOM    351  CA  LEU L  47      24.256  17.762  46.330  1.00 35.91           C  
ATOM    352  CB  LEU L  47      25.788  17.867  46.364  1.00 35.09           C  
ATOM    353  CG  LEU L  47      26.508  16.568  45.951  1.00 34.46           C  
ATOM    354  CD1 LEU L  47      28.036  16.737  46.013  1.00 35.18           C  
ATOM    355  CD2 LEU L  47      26.009  15.367  46.772  1.00 34.59           C  
ATOM    356  C   LEU L  47      23.726  19.052  46.888  1.00 36.97           C  
ATOM    357  O   LEU L  47      23.223  19.098  48.011  1.00 37.46           O  
ATOM    358  N   ILE L  48      23.844  20.152  46.107  1.00 36.69           N  
ATOM    359  CA  ILE L  48      23.496  21.443  46.630  1.00 37.78           C  
ATOM    360  CB  ILE L  48      24.677  22.178  47.208  1.00 37.22           C  
ATOM    361  CG1 ILE L  48      25.235  21.416  48.421  1.00 39.64           C  
ATOM    362  CG2 ILE L  48      24.257  23.616  47.545  1.00 39.22           C  
ATOM    363  CD1 ILE L  48      26.542  22.001  48.957  1.00 39.40           C  
ATOM    364  C   ILE L  48      22.891  22.287  45.555  1.00 38.16           C  
ATOM    365  O   ILE L  48      23.217  22.156  44.375  1.00 38.90           O  
ATOM    366  N   TYR L  49      21.961  23.175  45.961  1.00 38.59           N  
ATOM    367  CA  TYR L  49      21.324  24.096  45.069  1.00 39.28           C  
ATOM    368  CB  TYR L  49      19.886  23.691  44.681  1.00 39.59           C  
ATOM    369  CG  TYR L  49      19.053  23.630  45.915  1.00 41.14           C  
ATOM    370  CD1 TYR L  49      18.410  24.752  46.381  1.00 41.85           C  
ATOM    371  CD2 TYR L  49      18.911  22.448  46.605  1.00 41.56           C  
ATOM    372  CE1 TYR L  49      17.643  24.698  47.521  1.00 42.55           C  
ATOM    373  CE2 TYR L  49      18.145  22.387  47.747  1.00 42.43           C  
ATOM    374  CZ  TYR L  49      17.511  23.517  48.206  1.00 42.76           C  
ATOM    375  OH  TYR L  49      16.726  23.459  49.376  1.00 43.76           O  
ATOM    376  C   TYR L  49      21.279  25.418  45.776  1.00 40.14           C  
ATOM    377  O   TYR L  49      21.441  25.484  46.993  1.00 40.31           O  
ATOM    378  N   LYS L  50      21.074  26.513  45.016  1.00 15.46           N  
ATOM    379  CA  LYS L  50      20.932  27.814  45.602  1.00 15.46           C  
ATOM    380  CB  LYS L  50      19.811  27.816  46.659  1.00 17.17           C  
ATOM    381  CG  LYS L  50      19.288  29.191  47.069  1.00 18.89           C  
ATOM    382  CD  LYS L  50      18.008  29.101  47.904  1.00 23.58           C  
ATOM    383  CE  LYS L  50      17.082  27.957  47.483  1.00 24.27           C  
ATOM    384  NZ  LYS L  50      16.001  27.782  48.480  1.00 27.48           N1+
ATOM    385  C   LYS L  50      22.216  28.205  46.262  1.00 16.89           C  
ATOM    386  O   LYS L  50      22.222  28.995  47.206  1.00 14.97           O  
ATOM    387  N   ALA L  51      23.334  27.639  45.776  1.00 15.59           N  
ATOM    388  CA  ALA L  51      24.677  27.978  46.171  1.00 15.03           C  
ATOM    389  CB  ALA L  51      24.917  29.500  46.172  1.00 15.58           C  
ATOM    390  C   ALA L  51      25.042  27.471  47.534  1.00 14.47           C  
ATOM    391  O   ALA L  51      26.201  27.124  47.760  1.00 17.22           O  
ATOM    392  N   SER L  52      24.090  27.325  48.472  1.00 16.98           N  
ATOM    393  CA  SER L  52      24.571  26.918  49.762  1.00 17.48           C  
ATOM    394  CB  SER L  52      24.810  28.114  50.703  1.00 21.02           C  
ATOM    395  OG  SER L  52      23.588  28.787  50.969  1.00 20.23           O  
ATOM    396  C   SER L  52      23.555  26.055  50.408  1.00 20.35           C  
ATOM    397  O   SER L  52      23.753  25.576  51.525  1.00 21.60           O  
ATOM    398  N   SER L  53      22.457  25.774  49.692  1.00 40.73           N  
ATOM    399  CA  SER L  53      21.432  25.042  50.383  1.00 40.82           C  
ATOM    400  CB  SER L  53      20.004  25.394  49.936  1.00 41.19           C  
ATOM    401  OG  SER L  53      19.710  26.739  50.276  1.00 47.45           O  
ATOM    402  C   SER L  53      21.626  23.591  50.095  1.00 40.42           C  
ATOM    403  O   SER L  53      21.594  23.166  48.943  1.00 39.55           O  
ATOM    404  N   ILE L  54      21.805  22.783  51.156  1.00 39.91           N  
ATOM    405  CA  ILE L  54      22.044  21.381  50.976  1.00 39.54           C  
ATOM    406  CB  ILE L  54      22.597  20.691  52.186  1.00 38.55           C  
ATOM    407  CG1 ILE L  54      23.043  19.261  51.821  1.00  0.00           C  
ATOM    408  CG2 ILE L  54      21.519  20.745  53.284  1.00  0.00           C  
ATOM    409  CD1 ILE L  54      24.200  19.224  50.821  1.00 40.55           C  
ATOM    410  C   ILE L  54      20.762  20.690  50.644  1.00 39.60           C  
ATOM    411  O   ILE L  54      19.712  20.965  51.221  1.00 40.22           O  
ATOM    412  N   VAL L  55      20.822  19.767  49.668  1.00 39.52           N  
ATOM    413  CA  VAL L  55      19.657  19.033  49.282  1.00 39.72           C  
ATOM    414  CB  VAL L  55      19.759  18.362  47.946  1.00 40.23           C  
ATOM    415  CG1 VAL L  55      20.007  19.441  46.879  1.00  0.00           C  
ATOM    416  CG2 VAL L  55      20.840  17.279  48.012  1.00  0.00           C  
ATOM    417  C   VAL L  55      19.426  17.981  50.319  1.00 40.24           C  
ATOM    418  O   VAL L  55      20.307  17.647  51.112  1.00 39.96           O  
ATOM    419  N   SER L  56      18.191  17.457  50.352  1.00 40.60           N  
ATOM    420  CA  SER L  56      17.812  16.485  51.331  1.00 40.93           C  
ATOM    421  CB  SER L  56      16.347  16.038  51.169  1.00 42.57           C  
ATOM    422  OG  SER L  56      16.000  15.073  52.151  1.00 44.46           O  
ATOM    423  C   SER L  56      18.673  15.261  51.220  1.00 39.44           C  
ATOM    424  O   SER L  56      18.968  14.789  50.123  1.00 38.99           O  
ATOM    425  N   GLY L  57      19.099  14.725  52.386  1.00 38.92           N  
ATOM    426  CA  GLY L  57      19.824  13.485  52.445  1.00 38.44           C  
ATOM    427  C   GLY L  57      21.292  13.664  52.184  1.00 38.30           C  
ATOM    428  O   GLY L  57      21.983  12.689  51.891  1.00 38.71           O  
ATOM    429  N   VAL L  58      21.827  14.893  52.293  1.00 38.36           N  
ATOM    430  CA  VAL L  58      23.230  15.046  52.014  1.00 38.05           C  
ATOM    431  CB  VAL L  58      23.532  16.250  51.172  1.00 37.58           C  
ATOM    432  CG1 VAL L  58      25.057  16.408  51.036  1.00 35.97           C  
ATOM    433  CG2 VAL L  58      22.815  16.065  49.825  1.00 36.92           C  
ATOM    434  C   VAL L  58      23.979  15.177  53.306  1.00 38.27           C  
ATOM    435  O   VAL L  58      23.509  15.784  54.267  1.00 38.44           O  
ATOM    436  N   PRO L  59      25.159  14.608  53.332  1.00 38.22           N  
ATOM    437  CA  PRO L  59      25.971  14.634  54.522  1.00 39.19           C  
ATOM    438  CD  PRO L  59      25.433  13.437  52.514  1.00 38.10           C  
ATOM    439  CB  PRO L  59      27.111  13.651  54.264  1.00 39.27           C  
ATOM    440  CG  PRO L  59      26.492  12.633  53.284  1.00 38.52           C  
ATOM    441  C   PRO L  59      26.421  16.027  54.841  1.00 39.91           C  
ATOM    442  O   PRO L  59      26.614  16.826  53.928  1.00 40.13           O  
ATOM    443  N   SER L  60      26.601  16.328  56.141  1.00 40.93           N  
ATOM    444  CA  SER L  60      26.937  17.640  56.620  1.00 41.10           C  
ATOM    445  CB  SER L  60      26.891  17.734  58.153  1.00 41.17           C  
ATOM    446  OG  SER L  60      27.821  16.827  58.726  1.00 41.71           O  
ATOM    447  C   SER L  60      28.308  18.044  56.176  1.00 40.59           C  
ATOM    448  O   SER L  60      28.633  19.230  56.153  1.00 39.80           O  
ATOM    449  N   ARG L  61      29.146  17.072  55.790  1.00 40.78           N  
ATOM    450  CA  ARG L  61      30.495  17.367  55.406  1.00 41.32           C  
ATOM    451  CB  ARG L  61      31.345  16.107  55.153  1.00 41.29           C  
ATOM    452  CG  ARG L  61      30.819  15.136  54.090  1.00 41.14           C  
ATOM    453  CD  ARG L  61      31.619  13.828  54.072  1.00 40.43           C  
ATOM    454  NE  ARG L  61      31.120  12.954  52.967  1.00 40.91           N  
ATOM    455  CZ  ARG L  61      30.212  11.962  53.205  1.00 41.26           C  
ATOM    456  NH1 ARG L  61      29.709  11.771  54.459  1.00 40.44           N1+
ATOM    457  NH2 ARG L  61      29.806  11.148  52.187  1.00 40.84           N  
ATOM    458  C   ARG L  61      30.486  18.249  54.194  1.00 41.79           C  
ATOM    459  O   ARG L  61      31.436  19.004  53.976  1.00 41.52           O  
ATOM    460  N   PHE L  62      29.427  18.150  53.359  1.00 41.66           N  
ATOM    461  CA  PHE L  62      29.317  18.947  52.169  1.00 41.63           C  
ATOM    462  CB  PHE L  62      28.404  18.321  51.098  1.00 41.48           C  
ATOM    463  CG  PHE L  62      29.086  17.128  50.528  1.00 41.15           C  
ATOM    464  CD1 PHE L  62      29.061  15.919  51.181  1.00 41.29           C  
ATOM    465  CD2 PHE L  62      29.738  17.217  49.322  1.00 40.65           C  
ATOM    466  CE1 PHE L  62      29.691  14.817  50.651  1.00 41.91           C  
ATOM    467  CE2 PHE L  62      30.369  16.120  48.788  1.00 41.40           C  
ATOM    468  CZ  PHE L  62      30.346  14.918  49.450  1.00 41.84           C  
ATOM    469  C   PHE L  62      28.706  20.279  52.487  1.00 42.00           C  
ATOM    470  O   PHE L  62      27.688  20.371  53.173  1.00 42.14           O  
ATOM    471  N   SER L  63      29.325  21.361  51.969  1.00 42.14           N  
ATOM    472  CA  SER L  63      28.805  22.682  52.172  1.00 42.57           C  
ATOM    473  CB  SER L  63      29.408  23.403  53.391  1.00 42.21           C  
ATOM    474  OG  SER L  63      30.794  23.631  53.191  1.00 42.70           O  
ATOM    475  C   SER L  63      29.136  23.494  50.957  1.00 42.95           C  
ATOM    476  O   SER L  63      30.153  23.268  50.303  1.00 42.13           O  
ATOM    477  N   GLY L  64      28.274  24.481  50.631  1.00 43.39           N  
ATOM    478  CA  GLY L  64      28.504  25.313  49.484  1.00 44.13           C  
ATOM    479  C   GLY L  64      28.431  26.742  49.925  1.00 44.77           C  
ATOM    480  O   GLY L  64      27.730  27.074  50.879  1.00 45.03           O  
ATOM    481  N   SER L  65      29.171  27.630  49.228  1.00 45.86           N  
ATOM    482  CA  SER L  65      29.154  29.023  49.571  1.00 47.13           C  
ATOM    483  CB  SER L  65      30.215  29.407  50.617  1.00 48.31           C  
ATOM    484  OG  SER L  65      31.516  29.235  50.075  1.00 51.31           O  
ATOM    485  C   SER L  65      29.453  29.813  48.332  1.00 46.86           C  
ATOM    486  O   SER L  65      29.809  29.246  47.300  1.00 46.26           O  
ATOM    487  N   GLY L  66      29.314  31.157  48.402  1.00 46.75           N  
ATOM    488  CA  GLY L  66      29.632  31.982  47.264  1.00 47.24           C  
ATOM    489  C   GLY L  66      28.397  32.602  46.685  1.00 47.51           C  
ATOM    490  O   GLY L  66      27.282  32.122  46.880  1.00 47.18           O  
ATOM    491  N   SER L  67      28.589  33.724  45.957  1.00 48.11           N  
ATOM    492  CA  SER L  67      27.508  34.414  45.320  1.00 48.26           C  
ATOM    493  CB  SER L  67      26.813  35.424  46.248  1.00 48.79           C  
ATOM    494  OG  SER L  67      25.753  36.072  45.563  1.00 51.76           O  
ATOM    495  C   SER L  67      28.089  35.185  44.176  1.00 47.96           C  
ATOM    496  O   SER L  67      29.295  35.417  44.119  1.00 47.75           O  
ATOM    497  N   GLY L  68      27.234  35.618  43.231  1.00 47.28           N  
ATOM    498  CA  GLY L  68      27.715  36.366  42.111  1.00 47.19           C  
ATOM    499  C   GLY L  68      28.390  35.433  41.156  1.00 47.19           C  
ATOM    500  O   GLY L  68      27.773  34.518  40.612  1.00 47.00           O  
ATOM    501  N   THR L  69      29.646  35.760  40.809  1.00 46.54           N  
ATOM    502  CA  THR L  69      30.477  35.005  39.910  1.00 46.20           C  
ATOM    503  CB  THR L  69      31.463  35.876  39.190  1.00 46.18           C  
ATOM    504  OG1 THR L  69      32.318  36.520  40.122  1.00 45.76           O  
ATOM    505  CG2 THR L  69      30.685  36.919  38.367  1.00 46.06           C  
ATOM    506  C   THR L  69      31.233  33.861  40.539  1.00 45.93           C  
ATOM    507  O   THR L  69      31.544  32.892  39.846  1.00 45.57           O  
ATOM    508  N   GLU L  70      31.596  33.953  41.837  1.00 45.36           N  
ATOM    509  CA  GLU L  70      32.476  32.966  42.420  1.00 45.56           C  
ATOM    510  CB  GLU L  70      33.578  33.619  43.268  1.00 47.74           C  
ATOM    511  CG  GLU L  70      34.559  34.463  42.463  1.00 50.64           C  
ATOM    512  CD  GLU L  70      35.656  33.542  41.959  1.00 42.57           C  
ATOM    513  OE1 GLU L  70      35.436  32.300  41.929  1.00 44.96           O  
ATOM    514  OE2 GLU L  70      36.738  34.074  41.603  1.00 46.17           O1-
ATOM    515  C   GLU L  70      31.741  32.073  43.371  1.00 44.32           C  
ATOM    516  O   GLU L  70      31.044  32.552  44.263  1.00 44.82           O  
ATOM    517  N   PHE L  71      31.909  30.740  43.228  1.00 42.61           N  
ATOM    518  CA  PHE L  71      31.247  29.821  44.116  1.00 41.50           C  
ATOM    519  CB  PHE L  71      30.036  29.130  43.476  1.00 41.52           C  
ATOM    520  CG  PHE L  71      29.038  30.203  43.240  1.00 41.90           C  
ATOM    521  CD1 PHE L  71      29.137  31.008  42.130  1.00 42.24           C  
ATOM    522  CD2 PHE L  71      28.007  30.404  44.129  1.00 42.24           C  
ATOM    523  CE1 PHE L  71      28.219  32.006  41.908  1.00 42.70           C  
ATOM    524  CE2 PHE L  71      27.085  31.399  43.913  1.00 42.98           C  
ATOM    525  CZ  PHE L  71      27.195  32.198  42.801  1.00 42.80           C  
ATOM    526  C   PHE L  71      32.210  28.746  44.514  1.00 40.04           C  
ATOM    527  O   PHE L  71      33.166  28.468  43.791  1.00 40.50           O  
ATOM    528  N   THR L  72      31.994  28.123  45.698  1.00 39.32           N  
ATOM    529  CA  THR L  72      32.891  27.085  46.118  1.00 37.97           C  
ATOM    530  CB  THR L  72      33.942  27.575  47.067  1.00 37.91           C  
ATOM    531  OG1 THR L  72      35.002  26.639  47.152  1.00 39.04           O  
ATOM    532  CG2 THR L  72      33.309  27.765  48.452  1.00 36.87           C  
ATOM    533  C   THR L  72      32.138  25.979  46.803  1.00 37.68           C  
ATOM    534  O   THR L  72      31.199  26.214  47.563  1.00 37.70           O  
ATOM    535  N   LEU L  73      32.546  24.719  46.530  1.00 36.01           N  
ATOM    536  CA  LEU L  73      31.971  23.581  47.184  1.00 35.79           C  
ATOM    537  CB  LEU L  73      31.553  22.451  46.225  1.00 35.27           C  
ATOM    538  CG  LEU L  73      30.926  21.239  46.939  1.00 34.38           C  
ATOM    539  CD1 LEU L  73      29.590  21.615  47.597  1.00 34.34           C  
ATOM    540  CD2 LEU L  73      30.801  20.033  45.992  1.00 33.92           C  
ATOM    541  C   LEU L  73      33.060  23.044  48.056  1.00 35.82           C  
ATOM    542  O   LEU L  73      34.156  22.757  47.576  1.00 35.23           O  
ATOM    543  N   THR L  74      32.796  22.897  49.368  1.00 36.61           N  
ATOM    544  CA  THR L  74      33.856  22.458  50.234  1.00 37.07           C  
ATOM    545  CB  THR L  74      34.184  23.452  51.309  1.00 36.74           C  
ATOM    546  OG1 THR L  74      34.546  24.699  50.730  1.00 37.28           O  
ATOM    547  CG2 THR L  74      35.347  22.902  52.155  1.00 35.63           C  
ATOM    548  C   THR L  74      33.457  21.194  50.923  1.00 37.77           C  
ATOM    549  O   THR L  74      32.312  21.030  51.341  1.00 37.96           O  
ATOM    550  N   ILE L  75      34.412  20.252  51.050  1.00 38.72           N  
ATOM    551  CA  ILE L  75      34.133  19.028  51.742  1.00 39.91           C  
ATOM    552  CB  ILE L  75      34.411  17.812  50.906  1.00 39.37           C  
ATOM    553  CG1 ILE L  75      33.567  17.853  49.618  1.00 39.13           C  
ATOM    554  CG2 ILE L  75      34.137  16.570  51.764  1.00 39.24           C  
ATOM    555  CD1 ILE L  75      33.946  16.773  48.606  1.00 39.48           C  
ATOM    556  C   ILE L  75      35.027  18.998  52.947  1.00 41.34           C  
ATOM    557  O   ILE L  75      36.252  18.992  52.826  1.00 41.61           O  
ATOM    558  N   THR L  76      34.410  18.964  54.148  1.00 42.90           N  
ATOM    559  CA  THR L  76      35.097  19.055  55.410  1.00 43.95           C  
ATOM    560  CB  THR L  76      34.158  19.008  56.579  1.00 44.06           C  
ATOM    561  OG1 THR L  76      33.241  20.090  56.523  1.00  0.00           O  
ATOM    562  CG2 THR L  76      34.986  19.081  57.872  1.00  0.00           C  
ATOM    563  C   THR L  76      36.071  17.935  55.612  1.00 44.88           C  
ATOM    564  O   THR L  76      37.231  18.188  55.931  1.00 45.82           O  
ATOM    565  N   SER L  77      35.638  16.667  55.457  1.00 44.73           N  
ATOM    566  CA  SER L  77      36.571  15.587  55.632  1.00 44.47           C  
ATOM    567  CB  SER L  77      36.478  14.916  57.017  1.00 44.61           C  
ATOM    568  OG  SER L  77      37.422  13.859  57.126  1.00 45.61           O  
ATOM    569  C   SER L  77      36.216  14.546  54.615  1.00 44.35           C  
ATOM    570  O   SER L  77      35.163  13.921  54.709  1.00 44.87           O  
ATOM    571  N   LEU L  78      37.119  14.288  53.644  1.00 43.93           N  
ATOM    572  CA  LEU L  78      36.806  13.386  52.569  1.00 43.98           C  
ATOM    573  CB  LEU L  78      37.880  13.228  51.466  1.00 44.54           C  
ATOM    574  CG  LEU L  78      38.096  14.412  50.505  1.00 44.98           C  
ATOM    575  CD1 LEU L  78      36.800  14.811  49.788  1.00 44.15           C  
ATOM    576  CD2 LEU L  78      38.818  15.579  51.177  1.00 44.55           C  
ATOM    577  C   LEU L  78      36.599  11.995  53.071  1.00 43.37           C  
ATOM    578  O   LEU L  78      37.282  11.523  53.979  1.00 43.03           O  
ATOM    579  N   GLN L  79      35.628  11.305  52.441  1.00 42.82           N  
ATOM    580  CA  GLN L  79      35.277   9.943  52.725  1.00 42.60           C  
ATOM    581  CB  GLN L  79      33.769   9.753  52.965  1.00 43.52           C  
ATOM    582  CG  GLN L  79      33.229  10.551  54.150  1.00 44.33           C  
ATOM    583  CD  GLN L  79      33.625   9.829  55.426  1.00 46.17           C  
ATOM    584  OE1 GLN L  79      33.488   8.612  55.531  1.00 46.79           O  
ATOM    585  NE2 GLN L  79      34.130  10.599  56.428  1.00 46.41           N  
ATOM    586  C   GLN L  79      35.601   9.172  51.481  1.00 42.65           C  
ATOM    587  O   GLN L  79      35.738   9.755  50.408  1.00 41.85           O  
ATOM    588  N   PRO L  80      35.732   7.880  51.577  1.00 42.51           N  
ATOM    589  CA  PRO L  80      36.071   7.099  50.419  1.00 42.22           C  
ATOM    590  CD  PRO L  80      36.155   7.240  52.810  1.00 44.77           C  
ATOM    591  CB  PRO L  80      36.323   5.687  50.939  1.00 41.32           C  
ATOM    592  CG  PRO L  80      36.826   5.925  52.376  1.00 44.06           C  
ATOM    593  C   PRO L  80      35.016   7.199  49.364  1.00 41.82           C  
ATOM    594  O   PRO L  80      35.325   7.013  48.189  1.00 41.93           O  
ATOM    595  N   ASP L  81      33.764   7.458  49.776  1.00 41.76           N  
ATOM    596  CA  ASP L  81      32.624   7.578  48.911  1.00 42.39           C  
ATOM    597  CB  ASP L  81      31.308   7.631  49.703  1.00 43.75           C  
ATOM    598  CG  ASP L  81      30.139   7.655  48.731  1.00 46.58           C  
ATOM    599  OD1 ASP L  81      30.331   7.257  47.551  1.00 35.03           O  
ATOM    600  OD2 ASP L  81      29.034   8.083  49.154  1.00 31.85           O1-
ATOM    601  C   ASP L  81      32.703   8.850  48.117  1.00 41.80           C  
ATOM    602  O   ASP L  81      32.159   8.936  47.017  1.00 41.47           O  
ATOM    603  N   ASP L  82      33.359   9.877  48.689  1.00 40.23           N  
ATOM    604  CA  ASP L  82      33.453  11.217  48.171  1.00 39.30           C  
ATOM    605  CB  ASP L  82      34.066  12.203  49.178  1.00 38.97           C  
ATOM    606  CG  ASP L  82      33.026  12.417  50.266  1.00 39.55           C  
ATOM    607  OD1 ASP L  82      31.841  12.056  50.030  1.00 38.68           O  
ATOM    608  OD2 ASP L  82      33.401  12.944  51.346  1.00 39.52           O1-
ATOM    609  C   ASP L  82      34.257  11.298  46.910  1.00 39.07           C  
ATOM    610  O   ASP L  82      34.158  12.289  46.188  1.00 39.02           O  
ATOM    611  N   PHE L  83      35.128  10.316  46.629  1.00 37.74           N  
ATOM    612  CA  PHE L  83      35.915  10.450  45.439  1.00 36.75           C  
ATOM    613  CB  PHE L  83      37.128   9.508  45.414  1.00 37.00           C  
ATOM    614  CG  PHE L  83      38.025   9.960  46.522  1.00 38.48           C  
ATOM    615  CD1 PHE L  83      37.833   9.521  47.812  1.00 39.47           C  
ATOM    616  CD2 PHE L  83      39.057  10.831  46.267  1.00 39.05           C  
ATOM    617  CE1 PHE L  83      38.656   9.940  48.831  1.00 39.88           C  
ATOM    618  CE2 PHE L  83      39.884  11.253  47.281  1.00 39.51           C  
ATOM    619  CZ  PHE L  83      39.684  10.809  48.567  1.00 39.69           C  
ATOM    620  C   PHE L  83      35.043  10.188  44.250  1.00 35.86           C  
ATOM    621  O   PHE L  83      34.560   9.077  44.039  1.00 35.38           O  
ATOM    622  N   ALA L  84      34.834  11.244  43.435  1.00 34.26           N  
ATOM    623  CA  ALA L  84      33.998  11.188  42.270  1.00 32.34           C  
ATOM    624  CB  ALA L  84      32.499  11.092  42.598  1.00 32.32           C  
ATOM    625  C   ALA L  84      34.214  12.479  41.543  1.00 31.33           C  
ATOM    626  O   ALA L  84      35.139  13.225  41.864  1.00 30.55           O  
ATOM    627  N   THR L  85      33.391  12.759  40.512  1.00 30.10           N  
ATOM    628  CA  THR L  85      33.517  13.996  39.795  1.00 29.54           C  
ATOM    629  CB  THR L  85      33.426  13.839  38.304  1.00 29.52           C  
ATOM    630  OG1 THR L  85      34.483  13.016  37.830  1.00 29.75           O  
ATOM    631  CG2 THR L  85      33.493  15.230  37.650  1.00 28.58           C  
ATOM    632  C   THR L  85      32.411  14.906  40.233  1.00 29.10           C  
ATOM    633  O   THR L  85      31.293  14.464  40.489  1.00 28.64           O  
ATOM    634  N   TYR L  86      32.708  16.219  40.351  1.00 29.11           N  
ATOM    635  CA  TYR L  86      31.705  17.152  40.783  1.00 30.55           C  
ATOM    636  CB  TYR L  86      32.077  17.917  42.068  1.00 30.23           C  
ATOM    637  CG  TYR L  86      32.136  16.935  43.189  1.00 30.67           C  
ATOM    638  CD1 TYR L  86      33.238  16.123  43.344  1.00 30.79           C  
ATOM    639  CD2 TYR L  86      31.102  16.834  44.093  1.00 30.54           C  
ATOM    640  CE1 TYR L  86      33.302  15.217  44.375  1.00 30.77           C  
ATOM    641  CE2 TYR L  86      31.161  15.929  45.127  1.00 30.93           C  
ATOM    642  CZ  TYR L  86      32.261  15.117  45.266  1.00 31.35           C  
ATOM    643  OH  TYR L  86      32.323  14.187  46.324  1.00 31.49           O  
ATOM    644  C   TYR L  86      31.512  18.169  39.699  1.00 31.55           C  
ATOM    645  O   TYR L  86      32.474  18.666  39.117  1.00 32.36           O  
ATOM    646  N   TYR L  87      30.235  18.500  39.407  1.00 31.89           N  
ATOM    647  CA  TYR L  87      29.886  19.426  38.366  1.00 32.26           C  
ATOM    648  CB  TYR L  87      28.843  18.901  37.365  1.00 31.04           C  
ATOM    649  CG  TYR L  87      29.323  17.702  36.633  1.00 30.40           C  
ATOM    650  CD1 TYR L  87      29.118  16.442  37.149  1.00 29.23           C  
ATOM    651  CD2 TYR L  87      29.966  17.838  35.425  1.00 29.73           C  
ATOM    652  CE1 TYR L  87      29.556  15.336  36.462  1.00 29.19           C  
ATOM    653  CE2 TYR L  87      30.405  16.733  34.738  1.00 28.97           C  
ATOM    654  CZ  TYR L  87      30.199  15.480  35.258  1.00 29.29           C  
ATOM    655  OH  TYR L  87      30.649  14.343  34.557  1.00 30.55           O  
ATOM    656  C   TYR L  87      29.145  20.562  38.992  1.00 33.28           C  
ATOM    657  O   TYR L  87      28.375  20.372  39.932  1.00 33.46           O  
ATOM    658  N   CYS L  88      29.369  21.782  38.467  1.00 34.26           N  
ATOM    659  CA  CYS L  88      28.632  22.926  38.905  1.00 35.77           C  
ATOM    660  CB  CYS L  88      29.516  24.159  39.230  1.00 37.95           C  
ATOM    661  SG  CYS L  88      30.708  24.596  37.919  1.00 42.80           S  
ATOM    662  C   CYS L  88      27.697  23.264  37.790  1.00 35.11           C  
ATOM    663  O   CYS L  88      27.987  23.022  36.619  1.00 35.11           O  
ATOM    664  N   GLN L  89      26.509  23.786  38.132  1.00 35.06           N  
ATOM    665  CA  GLN L  89      25.551  24.097  37.114  1.00 35.69           C  
ATOM    666  CB  GLN L  89      24.424  23.066  37.017  1.00 34.89           C  
ATOM    667  CG  GLN L  89      23.393  23.399  35.938  1.00 36.00           C  
ATOM    668  CD  GLN L  89      22.156  22.572  36.235  1.00 37.75           C  
ATOM    669  OE1 GLN L  89      21.991  22.054  37.337  1.00 38.90           O  
ATOM    670  NE2 GLN L  89      21.251  22.444  35.232  1.00 38.18           N  
ATOM    671  C   GLN L  89      24.884  25.376  37.483  1.00 36.66           C  
ATOM    672  O   GLN L  89      24.493  25.592  38.629  1.00 37.08           O  
ATOM    673  N   GLN L  90      24.724  26.253  36.483  1.00 38.06           N  
ATOM    674  CA  GLN L  90      24.075  27.506  36.684  1.00 39.31           C  
ATOM    675  CB  GLN L  90      24.776  28.590  35.842  1.00 40.13           C  
ATOM    676  CG  GLN L  90      23.986  29.863  35.601  1.00 41.03           C  
ATOM    677  CD  GLN L  90      23.115  29.570  34.393  1.00 42.65           C  
ATOM    678  OE1 GLN L  90      21.906  29.399  34.523  1.00 42.56           O  
ATOM    679  NE2 GLN L  90      23.743  29.472  33.190  1.00 43.16           N  
ATOM    680  C   GLN L  90      22.636  27.337  36.282  1.00 40.65           C  
ATOM    681  O   GLN L  90      22.332  26.970  35.150  1.00 40.46           O  
ATOM    682  N   TYR L  91      21.602  27.647  37.110  1.00 34.57           N  
ATOM    683  CA  TYR L  91      20.273  27.599  36.514  1.00 38.51           C  
ATOM    684  CB  TYR L  91      19.430  26.397  36.991  1.00 34.30           C  
ATOM    685  CG  TYR L  91      19.454  26.334  38.477  1.00 34.15           C  
ATOM    686  CD1 TYR L  91      18.670  27.167  39.242  1.00 33.48           C  
ATOM    687  CD2 TYR L  91      20.258  25.413  39.104  1.00 37.11           C  
ATOM    688  CE1 TYR L  91      18.702  27.090  40.613  1.00 37.18           C  
ATOM    689  CE2 TYR L  91      20.297  25.329  40.475  1.00 41.43           C  
ATOM    690  CZ  TYR L  91      19.514  26.167  41.229  1.00 46.42           C  
ATOM    691  OH  TYR L  91      19.550  26.083  42.636  1.00 45.88           O  
ATOM    692  C   TYR L  91      19.527  28.880  36.759  1.00 43.08           C  
ATOM    693  O   TYR L  91      18.324  28.865  37.026  1.00 42.38           O  
ATOM    694  N   ASN L  92      20.216  30.030  36.648  1.00 45.83           N  
ATOM    695  CA  ASN L  92      19.567  31.296  36.812  1.00 45.62           C  
ATOM    696  CB  ASN L  92      20.559  32.466  36.860  1.00 58.32           C  
ATOM    697  CG  ASN L  92      19.802  33.697  37.330  1.00  0.00           C  
ATOM    698  OD1 ASN L  92      18.577  33.765  37.237  1.00  0.00           O  
ATOM    699  ND2 ASN L  92      20.552  34.703  37.854  1.00  0.00           N  
ATOM    700  C   ASN L  92      18.711  31.509  35.618  1.00 48.68           C  
ATOM    701  O   ASN L  92      17.585  31.990  35.714  1.00 50.86           O  
ATOM    702  N   SER L  93      19.251  31.136  34.447  1.00 46.88           N  
ATOM    703  CA  SER L  93      18.566  31.367  33.218  1.00 52.79           C  
ATOM    704  CB  SER L  93      19.267  32.403  32.326  1.00 53.22           C  
ATOM    705  OG  SER L  93      20.528  31.911  31.895  1.00 63.27           O  
ATOM    706  C   SER L  93      18.570  30.090  32.461  1.00 55.69           C  
ATOM    707  O   SER L  93      19.105  29.077  32.906  1.00 54.31           O  
ATOM    708  N   SER L  94      17.913  30.094  31.292  1.00 55.90           N  
ATOM    709  CA  SER L  94      17.941  28.926  30.476  1.00 57.29           C  
ATOM    710  CB  SER L  94      16.548  28.356  30.165  1.00 50.39           C  
ATOM    711  OG  SER L  94      15.794  29.290  29.409  1.00 56.68           O  
ATOM    712  C   SER L  94      18.544  29.377  29.192  1.00 58.41           C  
ATOM    713  O   SER L  94      18.440  30.549  28.831  1.00 60.11           O  
ATOM    714  N   PRO L  95      19.214  28.503  28.508  1.00 58.36           N  
ATOM    715  CA  PRO L  95      19.373  27.154  28.967  1.00 56.55           C  
ATOM    716  CD  PRO L  95      19.193  28.579  27.058  1.00 62.29           C  
ATOM    717  CB  PRO L  95      19.924  26.376  27.780  1.00 58.32           C  
ATOM    718  CG  PRO L  95      19.359  27.136  26.571  1.00 59.95           C  
ATOM    719  C   PRO L  95      20.250  27.062  30.154  1.00 48.95           C  
ATOM    720  O   PRO L  95      21.018  27.984  30.423  1.00 51.96           O  
ATOM    721  N   GLU L  96      20.120  25.961  30.908  1.00 42.25           N  
ATOM    722  CA  GLU L  96      21.014  25.816  32.004  1.00 38.73           C  
ATOM    723  CB  GLU L  96      20.565  24.850  33.121  1.00 38.84           C  
ATOM    724  CG  GLU L  96      19.549  25.457  34.095  1.00 42.45           C  
ATOM    725  CD  GLU L  96      18.141  25.066  33.681  1.00 53.28           C  
ATOM    726  OE1 GLU L  96      17.963  23.897  33.249  1.00 33.12           O  
ATOM    727  OE2 GLU L  96      17.226  25.925  33.800  1.00 36.72           O1-
ATOM    728  C   GLU L  96      22.318  25.358  31.449  1.00 36.68           C  
ATOM    729  O   GLU L  96      22.391  24.775  30.370  1.00 39.39           O  
ATOM    730  N   THR L  97      23.400  25.651  32.188  1.00 44.34           N  
ATOM    731  CA  THR L  97      24.740  25.362  31.727  1.00 42.84           C  
ATOM    732  CB  THR L  97      25.450  26.631  31.366  1.00 43.12           C  
ATOM    733  OG1 THR L  97      24.668  27.383  30.450  1.00 43.28           O  
ATOM    734  CG2 THR L  97      26.787  26.279  30.707  1.00 43.56           C  
ATOM    735  C   THR L  97      25.532  24.684  32.826  1.00 41.68           C  
ATOM    736  O   THR L  97      25.281  24.911  34.008  1.00 42.23           O  
ATOM    737  N   PHE L  98      26.537  23.843  32.465  1.00 40.53           N  
ATOM    738  CA  PHE L  98      27.321  23.108  33.440  1.00 39.09           C  
ATOM    739  CB  PHE L  98      27.304  21.576  33.267  1.00 38.25           C  
ATOM    740  CG  PHE L  98      25.952  20.998  33.504  1.00 37.40           C  
ATOM    741  CD1 PHE L  98      25.054  20.894  32.468  1.00 37.59           C  
ATOM    742  CD2 PHE L  98      25.585  20.540  34.750  1.00 37.46           C  
ATOM    743  CE1 PHE L  98      23.806  20.353  32.664  1.00 38.10           C  
ATOM    744  CE2 PHE L  98      24.335  19.998  34.950  1.00 37.85           C  
ATOM    745  CZ  PHE L  98      23.443  19.902  33.909  1.00 37.87           C  
ATOM    746  C   PHE L  98      28.778  23.448  33.302  1.00 38.63           C  
ATOM    747  O   PHE L  98      29.226  23.987  32.292  1.00 38.19           O  
ATOM    748  N   GLY L  99      29.556  23.152  34.364  1.00 37.83           N  
ATOM    749  CA  GLY L  99      30.985  23.317  34.347  1.00 37.08           C  
ATOM    750  C   GLY L  99      31.567  22.047  33.795  1.00 36.71           C  
ATOM    751  O   GLY L  99      30.869  21.046  33.662  1.00 36.18           O  
ATOM    752  N   GLN L 100      32.881  22.060  33.491  0.90 35.99           N  
ATOM    753  CA  GLN L 100      33.615  20.960  32.919  0.90 36.00           C  
ATOM    754  CB  GLN L 100      35.043  21.354  32.514  0.90 36.52           C  
ATOM    755  CG  GLN L 100      35.072  22.450  31.450  0.90 38.08           C  
ATOM    756  CD  GLN L 100      34.433  21.889  30.189  0.90 39.73           C  
ATOM    757  OE1 GLN L 100      33.256  22.119  29.917  0.90 40.70           O  
ATOM    758  NE2 GLN L 100      35.235  21.125  29.400  0.90 39.28           N  
ATOM    759  C   GLN L 100      33.714  19.835  33.904  0.90 35.80           C  
ATOM    760  O   GLN L 100      33.826  18.671  33.523  0.90 35.98           O  
ATOM    761  N   GLY L 101      33.746  20.154  35.209  1.00 35.34           N  
ATOM    762  CA  GLY L 101      33.779  19.108  36.192  1.00 34.83           C  
ATOM    763  C   GLY L 101      35.142  18.999  36.794  1.00 34.59           C  
ATOM    764  O   GLY L 101      36.145  19.365  36.184  1.00 34.74           O  
ATOM    765  N   THR L 102      35.192  18.496  38.048  1.00 34.26           N  
ATOM    766  CA  THR L 102      36.432  18.296  38.747  1.00 33.55           C  
ATOM    767  CB  THR L 102      36.614  19.212  39.921  1.00 33.11           C  
ATOM    768  OG1 THR L 102      36.575  20.565  39.496  1.00 31.46           O  
ATOM    769  CG2 THR L 102      37.968  18.901  40.581  1.00 31.62           C  
ATOM    770  C   THR L 102      36.438  16.898  39.283  1.00 34.28           C  
ATOM    771  O   THR L 102      35.560  16.504  40.047  1.00 34.15           O  
ATOM    772  N   LYS L 103      37.463  16.113  38.918  1.00 34.86           N  
ATOM    773  CA  LYS L 103      37.538  14.746  39.345  1.00 36.58           C  
ATOM    774  CB  LYS L 103      38.255  13.879  38.299  1.00 37.07           C  
ATOM    775  CG  LYS L 103      38.376  12.401  38.658  1.00 39.43           C  
ATOM    776  CD  LYS L 103      38.932  11.553  37.513  1.00 42.30           C  
ATOM    777  CE  LYS L 103      39.259  10.114  37.915  1.00 44.16           C  
ATOM    778  NZ  LYS L 103      39.808   9.380  36.753  1.00 44.80           N1+
ATOM    779  C   LYS L 103      38.357  14.698  40.599  1.00 37.13           C  
ATOM    780  O   LYS L 103      39.492  15.173  40.628  1.00 37.20           O  
ATOM    781  N   VAL L 104      37.793  14.115  41.678  1.00 37.17           N  
ATOM    782  CA  VAL L 104      38.511  14.008  42.919  1.00 38.01           C  
ATOM    783  CB  VAL L 104      37.629  14.178  44.132  1.00 38.71           C  
ATOM    784  CG1 VAL L 104      38.452  13.912  45.404  1.00 35.13           C  
ATOM    785  CG2 VAL L 104      37.010  15.587  44.093  1.00 34.85           C  
ATOM    786  C   VAL L 104      39.093  12.626  42.952  1.00 38.76           C  
ATOM    787  O   VAL L 104      38.369  11.631  42.960  1.00 38.68           O  
ATOM    788  N   GLU L 105      40.440  12.542  42.979  1.00 39.40           N  
ATOM    789  CA  GLU L 105      41.117  11.276  42.941  1.00 40.93           C  
ATOM    790  CB  GLU L 105      42.214  11.204  41.868  1.00 41.97           C  
ATOM    791  CG  GLU L 105      43.280  12.287  42.044  1.00 44.80           C  
ATOM    792  CD  GLU L 105      44.494  11.907  41.216  1.00 45.97           C  
ATOM    793  OE1 GLU L 105      45.261  11.011  41.658  1.00 47.37           O  
ATOM    794  OE2 GLU L 105      44.674  12.511  40.127  1.00 46.01           O1-
ATOM    795  C   GLU L 105      41.788  11.041  44.254  1.00 40.95           C  
ATOM    796  O   GLU L 105      42.020  11.968  45.028  1.00 40.85           O  
ATOM    797  N   ILE L 106      42.119   9.764  44.530  1.00 40.96           N  
ATOM    798  CA  ILE L 106      42.701   9.433  45.796  1.00 40.26           C  
ATOM    799  CB  ILE L 106      42.287   8.083  46.315  1.00 40.22           C  
ATOM    800  CG1 ILE L 106      40.764   8.058  46.518  1.00 40.62           C  
ATOM    801  CG2 ILE L 106      43.068   7.809  47.613  1.00 40.55           C  
ATOM    802  CD1 ILE L 106      40.204   6.683  46.881  1.00 40.59           C  
ATOM    803  C   ILE L 106      44.187   9.476  45.691  1.00 39.97           C  
ATOM    804  O   ILE L 106      44.801   8.869  44.813  1.00 39.07           O  
ATOM    805  N   LYS L 107      44.787  10.241  46.614  1.00 39.89           N  
ATOM    806  CA  LYS L 107      46.197  10.414  46.727  1.00 41.28           C  
ATOM    807  CB  LYS L 107      46.540  11.509  47.747  1.00 42.35           C  
ATOM    808  CG  LYS L 107      48.029  11.787  47.909  1.00 45.36           C  
ATOM    809  CD  LYS L 107      48.307  13.100  48.646  1.00 48.85           C  
ATOM    810  CE  LYS L 107      49.793  13.348  48.910  1.00 51.14           C  
ATOM    811  NZ  LYS L 107      49.981  14.638  49.613  1.00 52.27           N1+
ATOM    812  C   LYS L 107      46.738   9.085  47.250  1.00 41.03           C  
ATOM    813  O   LYS L 107      46.181   8.583  48.263  1.00 41.65           O  
ATOM    814  OXT LYS L 107      47.712   8.556  46.649  1.00  0.00           O1-
TER     815      LYS L 107 
ATOM    816  N   GLN H 108      10.657   6.731  45.148  1.00 69.70           N1+
ATOM    817  CA  GLN H 108       9.211   6.777  44.840  1.00 69.39           C  
ATOM    818  CB  GLN H 108       8.553   7.971  45.552  1.00 69.99           C  
ATOM    819  CG  GLN H 108       8.577   7.879  47.079  1.00 71.27           C  
ATOM    820  CD  GLN H 108       7.551   6.839  47.511  1.00 72.79           C  
ATOM    821  OE1 GLN H 108       7.346   6.604  48.701  1.00 73.22           O  
ATOM    822  NE2 GLN H 108       6.888   6.190  46.518  1.00 76.84           N  
ATOM    823  C   GLN H 108       9.056   6.972  43.373  1.00 68.75           C  
ATOM    824  O   GLN H 108       8.705   6.043  42.646  1.00 68.73           O  
ATOM    825  N   VAL H 109       9.306   8.205  42.899  1.00 67.36           N  
ATOM    826  CA  VAL H 109       9.207   8.423  41.494  1.00 65.82           C  
ATOM    827  CB  VAL H 109       9.038   9.871  41.133  1.00 65.59           C  
ATOM    828  CG1 VAL H 109      10.292  10.637  41.584  1.00 65.93           C  
ATOM    829  CG2 VAL H 109       8.751   9.980  39.626  1.00 65.02           C  
ATOM    830  C   VAL H 109      10.491   7.948  40.910  1.00 64.88           C  
ATOM    831  O   VAL H 109      11.551   8.059  41.524  1.00 64.33           O  
ATOM    832  N   GLN H 110      10.423   7.338  39.720  1.00 63.84           N  
ATOM    833  CA  GLN H 110      11.648   6.960  39.100  1.00 63.07           C  
ATOM    834  CB  GLN H 110      12.046   5.486  39.317  1.00 64.00           C  
ATOM    835  CG  GLN H 110      11.108   4.454  38.691  1.00 66.08           C  
ATOM    836  CD  GLN H 110      11.644   3.064  39.021  1.00 67.40           C  
ATOM    837  OE1 GLN H 110      11.033   2.055  38.672  1.00 68.38           O  
ATOM    838  NE2 GLN H 110      12.812   3.001  39.714  1.00 68.38           N  
ATOM    839  C   GLN H 110      11.494   7.231  37.644  1.00 61.17           C  
ATOM    840  O   GLN H 110      10.380   7.303  37.123  1.00 61.35           O  
ATOM    841  N   LEU H 111      12.626   7.444  36.952  1.00 59.14           N  
ATOM    842  CA  LEU H 111      12.555   7.729  35.551  1.00 56.72           C  
ATOM    843  CB  LEU H 111      13.347   8.991  35.171  1.00 55.89           C  
ATOM    844  CG  LEU H 111      12.815  10.265  35.854  1.00 55.06           C  
ATOM    845  CD1 LEU H 111      13.621  11.505  35.444  1.00 55.04           C  
ATOM    846  CD2 LEU H 111      11.308  10.427  35.612  1.00 54.64           C  
ATOM    847  C   LEU H 111      13.194   6.562  34.855  1.00 55.74           C  
ATOM    848  O   LEU H 111      14.326   6.196  35.165  1.00 55.60           O  
ATOM    849  N   VAL H 112      12.490   5.933  33.890  1.00 55.09           N  
ATOM    850  CA  VAL H 112      13.047   4.782  33.232  1.00 54.93           C  
ATOM    851  CB  VAL H 112      12.118   3.606  33.235  1.00 55.87           C  
ATOM    852  CG1 VAL H 112      12.769   2.460  32.443  1.00 23.54           C  
ATOM    853  CG2 VAL H 112      11.794   3.252  34.696  1.00 23.45           C  
ATOM    854  C   VAL H 112      13.307   5.140  31.805  1.00 54.19           C  
ATOM    855  O   VAL H 112      12.423   5.625  31.105  1.00 54.63           O  
ATOM    856  N   GLN H 113      14.533   4.881  31.313  1.00 53.16           N  
ATOM    857  CA  GLN H 113      14.858   5.283  29.973  1.00 52.28           C  
ATOM    858  CB  GLN H 113      16.174   6.074  29.904  1.00 51.15           C  
ATOM    859  CG  GLN H 113      16.120   7.340  30.765  1.00 50.19           C  
ATOM    860  CD  GLN H 113      17.417   8.110  30.584  1.00 49.41           C  
ATOM    861  OE1 GLN H 113      17.812   8.916  31.426  1.00 49.32           O  
ATOM    862  NE2 GLN H 113      18.094   7.859  29.435  1.00 49.23           N  
ATOM    863  C   GLN H 113      14.970   4.080  29.078  1.00 52.32           C  
ATOM    864  O   GLN H 113      14.972   2.936  29.533  1.00 52.42           O  
ATOM    865  N   SER H 114      15.050   4.335  27.752  1.00 52.38           N  
ATOM    866  CA  SER H 114      15.130   3.307  26.744  1.00 52.33           C  
ATOM    867  CB  SER H 114      15.023   3.817  25.296  1.00 52.37           C  
ATOM    868  OG  SER H 114      13.760   4.413  25.054  1.00 52.08           O  
ATOM    869  C   SER H 114      16.474   2.672  26.828  1.00 52.18           C  
ATOM    870  O   SER H 114      17.328   3.103  27.597  1.00 52.18           O  
ATOM    871  N   GLY H 115      16.673   1.597  26.038  1.00 51.90           N  
ATOM    872  CA  GLY H 115      17.918   0.885  26.036  1.00 51.80           C  
ATOM    873  C   GLY H 115      18.865   1.528  25.073  1.00 51.88           C  
ATOM    874  O   GLY H 115      18.491   2.391  24.280  1.00 51.58           O  
ATOM    875  N   ALA H 116      20.128   1.059  25.099  1.00 51.92           N  
ATOM    876  CA  ALA H 116      21.177   1.607  24.291  1.00 52.38           C  
ATOM    877  CB  ALA H 116      22.553   0.972  24.564  1.00 52.28           C  
ATOM    878  C   ALA H 116      20.858   1.408  22.846  1.00 52.92           C  
ATOM    879  O   ALA H 116      20.274   0.398  22.453  1.00 52.95           O  
ATOM    880  N   GLU H 117      21.229   2.399  22.005  1.00 53.40           N  
ATOM    881  CA  GLU H 117      20.946   2.253  20.608  1.00 53.49           C  
ATOM    882  CB  GLU H 117      19.707   3.041  20.143  1.00 54.58           C  
ATOM    883  CG  GLU H 117      18.410   2.487  20.747  1.00 56.97           C  
ATOM    884  CD  GLU H 117      17.220   3.198  20.119  1.00 58.49           C  
ATOM    885  OE1 GLU H 117      17.440   3.991  19.167  1.00 59.58           O  
ATOM    886  OE2 GLU H 117      16.072   2.952  20.576  1.00 59.39           O1-
ATOM    887  C   GLU H 117      22.138   2.673  19.802  1.00 53.27           C  
ATOM    888  O   GLU H 117      22.953   3.484  20.238  1.00 52.88           O  
ATOM    889  N   VAL H 118      22.286   2.080  18.598  1.00 52.73           N  
ATOM    890  CA  VAL H 118      23.368   2.429  17.723  1.00 52.26           C  
ATOM    891  CB  VAL H 118      24.263   1.260  17.408  1.00 52.57           C  
ATOM    892  CG1 VAL H 118      25.323   1.702  16.390  1.00 52.40           C  
ATOM    893  CG2 VAL H 118      24.857   0.731  18.723  1.00 52.31           C  
ATOM    894  C   VAL H 118      22.747   2.904  16.444  1.00 52.31           C  
ATOM    895  O   VAL H 118      21.899   2.225  15.865  1.00 52.60           O  
ATOM    896  N   LYS H 119      23.150   4.096  15.961  1.00 52.12           N  
ATOM    897  CA  LYS H 119      22.526   4.599  14.768  1.00 52.06           C  
ATOM    898  CB  LYS H 119      21.634   5.838  15.006  1.00 51.40           C  
ATOM    899  CG  LYS H 119      20.366   5.535  15.811  1.00 52.06           C  
ATOM    900  CD  LYS H 119      19.437   4.524  15.132  1.00 52.48           C  
ATOM    901  CE  LYS H 119      18.166   4.211  15.925  1.00 52.59           C  
ATOM    902  NZ  LYS H 119      17.099   5.181  15.592  1.00 52.95           N1+
ATOM    903  C   LYS H 119      23.574   4.988  13.773  1.00 52.21           C  
ATOM    904  O   LYS H 119      24.651   5.467  14.125  1.00 52.26           O  
ATOM    905  N   LYS H 120      23.276   4.767  12.479  1.00 52.24           N  
ATOM    906  CA  LYS H 120      24.195   5.165  11.458  1.00 52.09           C  
ATOM    907  CB  LYS H 120      23.897   4.587  10.064  1.00 52.83           C  
ATOM    908  CG  LYS H 120      24.262   3.109   9.908  1.00 54.14           C  
ATOM    909  CD  LYS H 120      23.768   2.515   8.589  1.00 55.73           C  
ATOM    910  CE  LYS H 120      24.356   1.143   8.258  1.00 56.35           C  
ATOM    911  NZ  LYS H 120      23.873   0.699   6.932  1.00 56.71           N1+
ATOM    912  C   LYS H 120      24.092   6.650  11.361  1.00 51.54           C  
ATOM    913  O   LYS H 120      23.076   7.238  11.728  1.00 51.46           O  
ATOM    914  N   PRO H 121      25.122   7.284  10.885  1.00 51.42           N  
ATOM    915  CA  PRO H 121      25.081   8.712  10.810  1.00 51.81           C  
ATOM    916  CD  PRO H 121      26.474   6.785  11.066  1.00 51.35           C  
ATOM    917  CB  PRO H 121      26.508   9.145  10.472  1.00 51.67           C  
ATOM    918  CG  PRO H 121      27.372   8.032  11.099  1.00 51.65           C  
ATOM    919  C   PRO H 121      24.031   9.148   9.844  1.00 52.30           C  
ATOM    920  O   PRO H 121      23.798   8.457   8.854  1.00 52.56           O  
ATOM    921  N   GLY H 122      23.367  10.284  10.134  1.00 52.05           N  
ATOM    922  CA  GLY H 122      22.364  10.805   9.253  1.00 51.96           C  
ATOM    923  C   GLY H 122      21.014  10.363   9.726  1.00 51.85           C  
ATOM    924  O   GLY H 122      20.003  10.965   9.369  1.00 51.99           O  
ATOM    925  N   SER H 123      20.959   9.312  10.564  1.00 51.36           N  
ATOM    926  CA  SER H 123      19.689   8.824  11.018  1.00 51.44           C  
ATOM    927  CB  SER H 123      19.723   7.364  11.511  1.00 52.44           C  
ATOM    928  OG  SER H 123      20.576   7.236  12.639  1.00 53.95           O  
ATOM    929  C   SER H 123      19.226   9.693  12.143  1.00 50.85           C  
ATOM    930  O   SER H 123      19.876  10.676  12.496  1.00 50.28           O  
ATOM    931  N   SER H 124      18.044   9.368  12.703  1.00 50.32           N  
ATOM    932  CA  SER H 124      17.491  10.107  13.800  1.00 50.37           C  
ATOM    933  CB  SER H 124      16.108  10.708  13.502  1.00 51.02           C  
ATOM    934  OG  SER H 124      16.201  11.689  12.482  1.00 52.25           O  
ATOM    935  C   SER H 124      17.255   9.118  14.890  1.00 49.97           C  
ATOM    936  O   SER H 124      17.118   7.924  14.629  1.00 50.64           O  
ATOM    937  N   VAL H 125      17.211   9.583  16.151  1.00 49.27           N  
ATOM    938  CA  VAL H 125      16.967   8.653  17.208  1.00 49.13           C  
ATOM    939  CB  VAL H 125      18.192   8.320  18.009  1.00 48.48           C  
ATOM    940  CG1 VAL H 125      18.721   9.609  18.660  1.00 47.42           C  
ATOM    941  CG2 VAL H 125      17.837   7.210  19.012  1.00 48.61           C  
ATOM    942  C   VAL H 125      15.961   9.243  18.134  1.00 49.81           C  
ATOM    943  O   VAL H 125      15.830  10.462  18.250  1.00 49.30           O  
ATOM    944  N   LYS H 126      15.198   8.362  18.806  1.00 50.08           N  
ATOM    945  CA  LYS H 126      14.200   8.795  19.732  1.00 50.55           C  
ATOM    946  CB  LYS H 126      12.783   8.449  19.243  1.00 51.51           C  
ATOM    947  CG  LYS H 126      11.661   8.962  20.143  1.00 52.23           C  
ATOM    948  CD  LYS H 126      10.260   8.776  19.551  1.00 52.49           C  
ATOM    949  CE  LYS H 126       9.744   9.964  18.741  1.00 53.02           C  
ATOM    950  NZ  LYS H 126       8.374   9.675  18.260  1.00 52.31           N1+
ATOM    951  C   LYS H 126      14.446   8.033  21.000  1.00 50.72           C  
ATOM    952  O   LYS H 126      14.500   6.803  20.988  1.00 51.29           O  
ATOM    953  N   VAL H 127      14.612   8.743  22.134  1.00 50.28           N  
ATOM    954  CA  VAL H 127      14.853   8.078  23.385  1.00 49.99           C  
ATOM    955  CB  VAL H 127      16.059   8.585  24.120  1.00 49.73           C  
ATOM    956  CG1 VAL H 127      16.152   7.843  25.465  1.00 49.81           C  
ATOM    957  CG2 VAL H 127      17.290   8.395  23.224  1.00 48.96           C  
ATOM    958  C   VAL H 127      13.675   8.336  24.264  1.00 50.33           C  
ATOM    959  O   VAL H 127      13.079   9.411  24.212  1.00 51.08           O  
ATOM    960  N   SER H 128      13.314   7.348  25.111  1.00 49.92           N  
ATOM    961  CA  SER H 128      12.146   7.513  25.926  1.00 50.04           C  
ATOM    962  CB  SER H 128      11.096   6.396  25.758  1.00 50.53           C  
ATOM    963  OG  SER H 128      11.575   5.165  26.279  1.00 50.69           O  
ATOM    964  C   SER H 128      12.535   7.562  27.373  1.00 49.75           C  
ATOM    965  O   SER H 128      13.597   7.090  27.772  1.00 50.26           O  
ATOM    966  N   CYS H 129      11.678   8.203  28.189  1.00 49.85           N  
ATOM    967  CA  CYS H 129      11.876   8.333  29.604  1.00 50.51           C  
ATOM    968  CB  CYS H 129      12.454   9.729  29.953  1.00 49.79           C  
ATOM    969  SG  CYS H 129      12.751  10.046  31.720  1.00 49.20           S  
ATOM    970  C   CYS H 129      10.516   8.177  30.216  1.00 51.42           C  
ATOM    971  O   CYS H 129       9.705   9.100  30.171  1.00 51.64           O  
ATOM    972  N   GLU H 130      10.227   6.994  30.803  1.00 52.09           N  
ATOM    973  CA  GLU H 130       8.937   6.754  31.385  1.00 53.00           C  
ATOM    974  CB  GLU H 130       8.450   5.298  31.299  1.00 53.91           C  
ATOM    975  CG  GLU H 130       7.025   5.131  31.832  1.00 54.81           C  
ATOM    976  CD  GLU H 130       6.664   3.654  31.790  1.00 55.87           C  
ATOM    977  OE1 GLU H 130       7.564   2.838  31.456  1.00  0.00           O  
ATOM    978  OE2 GLU H 130       5.487   3.323  32.097  1.00  0.00           O1-
ATOM    979  C   GLU H 130       8.989   7.112  32.831  1.00 53.84           C  
ATOM    980  O   GLU H 130       9.924   6.748  33.546  1.00 53.69           O  
ATOM    981  N   ALA H 131       7.961   7.844  33.299  1.00 54.48           N  
ATOM    982  CA  ALA H 131       7.932   8.248  34.673  1.00 55.95           C  
ATOM    983  CB  ALA H 131       7.637   9.743  34.879  1.00 55.14           C  
ATOM    984  C   ALA H 131       6.838   7.488  35.324  1.00 57.25           C  
ATOM    985  O   ALA H 131       5.726   7.417  34.805  1.00 57.37           O  
ATOM    986  N   SER H 132       7.112   6.878  36.492  1.00 58.47           N  
ATOM    987  CA  SER H 132       6.014   6.157  37.039  1.00 59.84           C  
ATOM    988  CB  SER H 132       6.029   4.646  36.731  1.00 60.14           C  
ATOM    989  OG  SER H 132       7.127   4.010  37.367  1.00 61.39           O  
ATOM    990  C   SER H 132       5.920   6.347  38.508  1.00 60.44           C  
ATOM    991  O   SER H 132       6.870   6.737  39.186  1.00 60.43           O  
ATOM    992  N   GLY H 133       4.794   5.930  39.075  1.00 90.10           N  
ATOM    993  CA  GLY H 133       4.666   6.117  40.477  1.00 91.32           C  
ATOM    994  C   GLY H 133       3.467   6.975  40.567  1.00 92.11           C  
ATOM    995  O   GLY H 133       2.400   6.622  40.067  1.00 92.56           O  
ATOM    996  N   VAL H 134       3.602   8.124  41.240  1.00 95.00           N  
ATOM    997  CA  VAL H 134       2.499   9.020  41.164  1.00 95.11           C  
ATOM    998  CB  VAL H 134       2.247   9.783  42.432  1.00106.43           C  
ATOM    999  CG1 VAL H 134       1.093  10.764  42.176  1.00  0.00           C  
ATOM   1000  CG2 VAL H 134       1.954   8.785  43.563  1.00  0.00           C  
ATOM   1001  C   VAL H 134       2.906   9.987  40.102  1.00 94.81           C  
ATOM   1002  O   VAL H 134       3.794  10.815  40.301  1.00 94.04           O  
ATOM   1003  N   THR H 135       2.249   9.923  38.932  1.00 96.05           N  
ATOM   1004  CA  THR H 135       2.750  10.767  37.898  1.00 96.52           C  
ATOM   1005  CB  THR H 135       2.691  10.137  36.536  1.00 96.91           C  
ATOM   1006  OG1 THR H 135       3.253  11.012  35.569  1.00 98.89           O  
ATOM   1007  CG2 THR H 135       1.231   9.784  36.194  1.00 97.77           C  
ATOM   1008  C   THR H 135       1.988  12.044  37.882  1.00 96.32           C  
ATOM   1009  O   THR H 135       0.786  12.083  37.622  1.00 96.83           O  
ATOM   1010  N   SER H 136       2.702  13.130  38.225  1.00 95.06           N  
ATOM   1011  CA  SER H 136       2.129  14.420  38.088  1.00 92.43           C  
ATOM   1012  CB  SER H 136       2.440  15.380  39.248  1.00 91.31           C  
ATOM   1013  OG  SER H 136       1.853  16.652  39.012  1.00  0.00           O  
ATOM   1014  C   SER H 136       2.786  14.928  36.837  1.00 88.69           C  
ATOM   1015  O   SER H 136       3.979  15.239  36.771  1.00 85.03           O  
ATOM   1016  N   SER H 137       1.989  14.967  35.768  1.00 84.53           N  
ATOM   1017  CA  SER H 137       2.435  15.420  34.493  1.00 80.70           C  
ATOM   1018  CB  SER H 137       1.484  15.037  33.351  1.00 80.13           C  
ATOM   1019  OG  SER H 137       1.491  13.627  33.177  1.00 77.75           O  
ATOM   1020  C   SER H 137       2.547  16.902  34.565  1.00 74.79           C  
ATOM   1021  O   SER H 137       2.769  17.559  33.555  1.00 73.97           O  
ATOM   1022  N   SER H 138       2.276  17.475  35.746  1.00 71.71           N  
ATOM   1023  CA  SER H 138       2.512  18.864  35.990  1.00 72.14           C  
ATOM   1024  CB  SER H 138       1.820  19.366  37.265  1.00 70.40           C  
ATOM   1025  OG  SER H 138       2.100  20.742  37.453  1.00 84.85           O  
ATOM   1026  C   SER H 138       3.998  19.025  36.161  1.00 68.87           C  
ATOM   1027  O   SER H 138       4.515  20.142  36.178  1.00 66.24           O  
ATOM   1028  N   TYR H 139       4.701  17.884  36.338  1.00 68.82           N  
ATOM   1029  CA  TYR H 139       6.125  17.801  36.485  1.00 66.18           C  
ATOM   1030  CB  TYR H 139       6.636  16.557  37.234  1.00 70.91           C  
ATOM   1031  CG  TYR H 139       6.272  16.749  38.667  1.00 76.36           C  
ATOM   1032  CD1 TYR H 139       6.903  17.719  39.414  1.00 79.88           C  
ATOM   1033  CD2 TYR H 139       5.324  15.964  39.275  1.00 77.14           C  
ATOM   1034  CE1 TYR H 139       6.589  17.913  40.738  1.00 82.44           C  
ATOM   1035  CE2 TYR H 139       5.006  16.152  40.601  1.00 78.38           C  
ATOM   1036  CZ  TYR H 139       5.636  17.128  41.337  1.00 78.29           C  
ATOM   1037  OH  TYR H 139       5.314  17.325  42.695  1.00 73.44           O  
ATOM   1038  C   TYR H 139       6.716  17.836  35.118  1.00 65.74           C  
ATOM   1039  O   TYR H 139       6.097  17.482  34.125  1.00 65.75           O  
ATOM   1040  N   THR H 140       7.968  18.269  35.078  1.00 52.45           N  
ATOM   1041  CA  THR H 140       8.692  18.809  33.952  1.00 49.69           C  
ATOM   1042  CB  THR H 140       9.077  20.254  34.092  1.00 49.90           C  
ATOM   1043  OG1 THR H 140       9.931  20.423  35.210  1.00  0.00           O  
ATOM   1044  CG2 THR H 140       7.813  21.107  34.263  1.00  0.00           C  
ATOM   1045  C   THR H 140       9.953  18.008  33.765  1.00 47.50           C  
ATOM   1046  O   THR H 140      10.725  17.785  34.697  1.00 47.58           O  
ATOM   1047  N   ILE H 141      10.204  17.569  32.517  1.00 45.36           N  
ATOM   1048  CA  ILE H 141      11.295  16.680  32.230  1.00 42.75           C  
ATOM   1049  CB  ILE H 141      10.838  15.488  31.435  1.00 43.00           C  
ATOM   1050  CG1 ILE H 141       9.665  14.778  32.142  1.00 42.85           C  
ATOM   1051  CG2 ILE H 141      12.057  14.593  31.156  1.00 43.32           C  
ATOM   1052  CD1 ILE H 141       9.947  14.348  33.578  1.00 43.56           C  
ATOM   1053  C   ILE H 141      12.331  17.366  31.370  1.00 41.36           C  
ATOM   1054  O   ILE H 141      11.997  18.061  30.414  1.00 40.50           O  
ATOM   1055  N   SER H 142      13.635  17.178  31.682  1.00 39.79           N  
ATOM   1056  CA  SER H 142      14.688  17.799  30.904  1.00 38.82           C  
ATOM   1057  CB  SER H 142      15.464  18.878  31.674  1.00 39.13           C  
ATOM   1058  OG  SER H 142      16.098  18.316  32.811  1.00 44.86           O  
ATOM   1059  C   SER H 142      15.659  16.746  30.443  1.00 38.24           C  
ATOM   1060  O   SER H 142      15.748  15.682  31.044  1.00 37.87           O  
ATOM   1061  N   TRP H 143      16.406  17.003  29.341  1.00 37.23           N  
ATOM   1062  CA  TRP H 143      17.320  16.021  28.824  1.00 36.47           C  
ATOM   1063  CB  TRP H 143      16.981  15.607  27.379  1.00 37.64           C  
ATOM   1064  CG  TRP H 143      15.644  14.908  27.267  1.00 39.52           C  
ATOM   1065  CD2 TRP H 143      15.465  13.487  27.225  1.00 40.12           C  
ATOM   1066  CD1 TRP H 143      14.392  15.455  27.195  1.00 40.69           C  
ATOM   1067  NE1 TRP H 143      13.448  14.460  27.127  1.00 40.60           N  
ATOM   1068  CE2 TRP H 143      14.093  13.240  27.139  1.00 40.69           C  
ATOM   1069  CE3 TRP H 143      16.369  12.461  27.258  1.00 41.06           C  
ATOM   1070  CZ2 TRP H 143      13.605  11.967  27.087  1.00 41.16           C  
ATOM   1071  CZ3 TRP H 143      15.874  11.179  27.199  1.00 42.07           C  
ATOM   1072  CH2 TRP H 143      14.519  10.935  27.116  1.00 42.39           C  
ATOM   1073  C   TRP H 143      18.722  16.574  28.849  1.00 36.34           C  
ATOM   1074  O   TRP H 143      18.978  17.693  28.403  1.00 36.14           O  
ATOM   1075  N   VAL H 144      19.680  15.786  29.387  1.00 35.55           N  
ATOM   1076  CA  VAL H 144      21.050  16.223  29.459  1.00 34.92           C  
ATOM   1077  CB  VAL H 144      21.509  16.453  30.871  1.00 34.77           C  
ATOM   1078  CG1 VAL H 144      22.982  16.887  30.851  1.00 33.76           C  
ATOM   1079  CG2 VAL H 144      20.559  17.462  31.538  1.00 34.13           C  
ATOM   1080  C   VAL H 144      21.904  15.126  28.904  1.00 35.64           C  
ATOM   1081  O   VAL H 144      21.688  13.961  29.229  1.00 35.18           O  
ATOM   1082  N   ARG H 145      22.912  15.452  28.062  1.00 35.29           N  
ATOM   1083  CA  ARG H 145      23.684  14.356  27.546  1.00 35.01           C  
ATOM   1084  CB  ARG H 145      23.617  14.140  26.025  1.00 35.93           C  
ATOM   1085  CG  ARG H 145      24.256  15.220  25.157  1.00 36.39           C  
ATOM   1086  CD  ARG H 145      24.108  14.892  23.671  1.00 36.58           C  
ATOM   1087  NE  ARG H 145      25.059  15.740  22.905  1.00 37.33           N  
ATOM   1088  CZ  ARG H 145      24.830  15.962  21.581  1.00 37.69           C  
ATOM   1089  NH1 ARG H 145      23.685  15.490  21.011  1.00 37.86           N1+
ATOM   1090  NH2 ARG H 145      25.734  16.652  20.827  1.00 38.81           N  
ATOM   1091  C   ARG H 145      25.120  14.512  27.924  1.00 34.68           C  
ATOM   1092  O   ARG H 145      25.586  15.612  28.219  1.00 33.67           O  
ATOM   1093  N   LEU H 146      25.852  13.377  27.965  1.00 34.87           N  
ATOM   1094  CA  LEU H 146      27.243  13.395  28.316  1.00 34.87           C  
ATOM   1095  CB  LEU H 146      27.544  12.750  29.679  1.00 34.84           C  
ATOM   1096  CG  LEU H 146      26.847  13.395  30.886  1.00 34.63           C  
ATOM   1097  CD1 LEU H 146      25.317  13.242  30.794  1.00  0.00           C  
ATOM   1098  CD2 LEU H 146      27.430  12.842  32.199  1.00  0.00           C  
ATOM   1099  C   LEU H 146      28.001  12.541  27.347  1.00 35.76           C  
ATOM   1100  O   LEU H 146      27.799  11.329  27.304  1.00 34.97           O  
ATOM   1101  N   ALA H 147      28.930  13.141  26.577  1.00 36.74           N  
ATOM   1102  CA  ALA H 147      29.725  12.370  25.658  1.00 38.35           C  
ATOM   1103  CB  ALA H 147      30.478  13.216  24.618  1.00 37.22           C  
ATOM   1104  C   ALA H 147      30.732  11.611  26.471  1.00 39.77           C  
ATOM   1105  O   ALA H 147      31.019  11.978  27.609  1.00 39.43           O  
ATOM   1106  N   PRO H 148      31.280  10.550  25.941  1.00 41.36           N  
ATOM   1107  CA  PRO H 148      32.190   9.773  26.729  1.00 42.50           C  
ATOM   1108  CD  PRO H 148      30.565   9.727  24.978  1.00 40.70           C  
ATOM   1109  CB  PRO H 148      32.441   8.496  25.935  1.00 42.20           C  
ATOM   1110  CG  PRO H 148      31.116   8.300  25.168  1.00 41.47           C  
ATOM   1111  C   PRO H 148      33.399  10.528  27.144  1.00 43.25           C  
ATOM   1112  O   PRO H 148      34.069  11.124  26.303  1.00 42.96           O  
ATOM   1113  N   GLY H 149      33.694  10.494  28.455  1.00 43.99           N  
ATOM   1114  CA  GLY H 149      34.841  11.165  28.965  1.00 44.93           C  
ATOM   1115  C   GLY H 149      34.571  12.635  28.942  1.00 45.72           C  
ATOM   1116  O   GLY H 149      35.496  13.437  29.053  1.00 45.99           O  
ATOM   1117  N   GLN H 150      33.293  13.039  28.801  1.00 45.34           N  
ATOM   1118  CA  GLN H 150      33.033  14.446  28.754  1.00 45.24           C  
ATOM   1119  CB  GLN H 150      32.571  14.952  27.382  1.00 46.89           C  
ATOM   1120  CG  GLN H 150      33.680  14.778  26.342  1.00 49.79           C  
ATOM   1121  CD  GLN H 150      33.303  15.562  25.100  1.00 52.62           C  
ATOM   1122  OE1 GLN H 150      33.060  16.766  25.163  1.00 52.85           O  
ATOM   1123  NE2 GLN H 150      33.252  14.868  23.933  1.00 53.55           N  
ATOM   1124  C   GLN H 150      32.021  14.810  29.794  1.00 44.47           C  
ATOM   1125  O   GLN H 150      31.526  13.955  30.527  1.00 43.87           O  
ATOM   1126  N   GLY H 151      31.728  16.123  29.910  1.00 43.50           N  
ATOM   1127  CA  GLY H 151      30.837  16.613  30.928  1.00 43.10           C  
ATOM   1128  C   GLY H 151      29.413  16.679  30.444  1.00 42.66           C  
ATOM   1129  O   GLY H 151      29.097  16.344  29.304  1.00 42.04           O  
ATOM   1130  N   LEU H 152      28.519  17.157  31.338  1.00 42.37           N  
ATOM   1131  CA  LEU H 152      27.096  17.238  31.133  1.00 41.99           C  
ATOM   1132  CB  LEU H 152      26.331  17.524  32.440  1.00 41.01           C  
ATOM   1133  CG  LEU H 152      26.404  16.424  33.514  1.00 40.84           C  
ATOM   1134  CD1 LEU H 152      25.745  16.879  34.823  1.00 39.45           C  
ATOM   1135  CD2 LEU H 152      25.766  15.127  33.013  1.00 38.53           C  
ATOM   1136  C   LEU H 152      26.759  18.393  30.234  1.00 41.90           C  
ATOM   1137  O   LEU H 152      27.411  19.434  30.286  1.00 41.66           O  
ATOM   1138  N   GLU H 153      25.730  18.228  29.369  1.00 42.24           N  
ATOM   1139  CA  GLU H 153      25.258  19.342  28.598  1.00 42.94           C  
ATOM   1140  CB  GLU H 153      25.855  19.505  27.181  1.00 43.67           C  
ATOM   1141  CG  GLU H 153      25.548  18.408  26.169  1.00 46.09           C  
ATOM   1142  CD  GLU H 153      26.213  18.818  24.857  1.00 48.07           C  
ATOM   1143  OE1 GLU H 153      26.503  20.033  24.690  1.00 49.92           O  
ATOM   1144  OE2 GLU H 153      26.440  17.921  24.001  1.00 49.01           O1-
ATOM   1145  C   GLU H 153      23.762  19.256  28.530  1.00 42.39           C  
ATOM   1146  O   GLU H 153      23.194  18.219  28.189  1.00 42.14           O  
ATOM   1147  N   TRP H 154      23.076  20.375  28.850  1.00 41.48           N  
ATOM   1148  CA  TRP H 154      21.642  20.366  28.931  1.00 41.20           C  
ATOM   1149  CB  TRP H 154      21.107  21.352  29.987  1.00 41.20           C  
ATOM   1150  CG  TRP H 154      19.608  21.376  30.183  1.00 41.35           C  
ATOM   1151  CD2 TRP H 154      18.728  22.370  29.633  1.00 42.03           C  
ATOM   1152  CD1 TRP H 154      18.824  20.535  30.919  1.00 40.97           C  
ATOM   1153  NE1 TRP H 154      17.514  20.943  30.863  1.00 41.01           N  
ATOM   1154  CE2 TRP H 154      17.439  22.073  30.075  1.00 41.67           C  
ATOM   1155  CE3 TRP H 154      18.975  23.449  28.829  1.00 41.89           C  
ATOM   1156  CZ2 TRP H 154      16.373  22.852  29.721  1.00 42.31           C  
ATOM   1157  CZ3 TRP H 154      17.897  24.228  28.469  1.00 41.72           C  
ATOM   1158  CH2 TRP H 154      16.621  23.936  28.906  1.00 40.89           C  
ATOM   1159  C   TRP H 154      21.068  20.742  27.603  1.00 41.58           C  
ATOM   1160  O   TRP H 154      21.355  21.811  27.071  1.00 41.22           O  
ATOM   1161  N   MET H 155      20.318  19.798  27.005  1.00 41.58           N  
ATOM   1162  CA  MET H 155      19.661  19.928  25.733  1.00 41.95           C  
ATOM   1163  CB  MET H 155      19.292  18.548  25.170  1.00 42.25           C  
ATOM   1164  CG  MET H 155      20.526  17.665  24.964  1.00 42.66           C  
ATOM   1165  SD  MET H 155      20.185  15.991  24.343  1.00 43.99           S  
ATOM   1166  CE  MET H 155      19.695  16.540  22.683  1.00 43.37           C  
ATOM   1167  C   MET H 155      18.408  20.769  25.759  1.00 42.18           C  
ATOM   1168  O   MET H 155      18.205  21.615  24.889  1.00 41.07           O  
ATOM   1169  N   GLY H 156      17.525  20.565  26.766  1.00 42.38           N  
ATOM   1170  CA  GLY H 156      16.251  21.254  26.777  1.00 42.60           C  
ATOM   1171  C   GLY H 156      15.295  20.525  27.701  1.00 43.13           C  
ATOM   1172  O   GLY H 156      15.697  19.579  28.373  1.00 42.99           O  
ATOM   1173  N   ARG H 157      14.000  20.946  27.781  1.00 42.73           N  
ATOM   1174  CA  ARG H 157      13.058  20.274  28.655  1.00 44.27           C  
ATOM   1175  CB  ARG H 157      13.081  20.774  30.107  1.00  0.00           C  
ATOM   1176  CG  ARG H 157      12.612  22.222  30.254  1.00  0.00           C  
ATOM   1177  CD  ARG H 157      12.595  22.706  31.701  1.00  0.00           C  
ATOM   1178  NE  ARG H 157      13.953  23.232  32.000  1.00  0.00           N  
ATOM   1179  CZ  ARG H 157      14.248  24.545  31.770  1.00  0.00           C  
ATOM   1180  NH1 ARG H 157      13.281  25.394  31.309  1.00  0.00           N1+
ATOM   1181  NH2 ARG H 157      15.507  25.006  32.012  1.00  0.00           N  
ATOM   1182  C   ARG H 157      11.639  20.507  28.191  1.00 45.25           C  
ATOM   1183  O   ARG H 157      11.409  21.328  27.307  1.00 45.90           O  
ATOM   1184  N   ILE H 158      10.654  19.765  28.777  1.00 45.16           N  
ATOM   1185  CA  ILE H 158       9.244  19.896  28.477  1.00 45.51           C  
ATOM   1186  CB  ILE H 158       8.657  18.705  27.768  1.00 45.45           C  
ATOM   1187  CG1 ILE H 158       7.159  18.911  27.479  1.00 45.65           C  
ATOM   1188  CG2 ILE H 158       8.941  17.468  28.629  1.00 44.96           C  
ATOM   1189  CD1 ILE H 158       6.856  19.995  26.444  1.00 45.24           C  
ATOM   1190  C   ILE H 158       8.500  20.028  29.780  1.00 46.73           C  
ATOM   1191  O   ILE H 158       8.779  19.319  30.744  1.00 47.04           O  
ATOM   1192  N   THR H 159       7.522  20.955  29.852  1.00 47.90           N  
ATOM   1193  CA  THR H 159       6.780  21.154  31.069  1.00 48.87           C  
ATOM   1194  CB  THR H 159       6.939  22.555  31.600  1.00 48.78           C  
ATOM   1195  OG1 THR H 159       6.494  23.510  30.645  1.00  0.00           O  
ATOM   1196  CG2 THR H 159       8.427  22.787  31.906  1.00 54.59           C  
ATOM   1197  C   THR H 159       5.361  20.945  30.726  1.00 49.75           C  
ATOM   1198  O   THR H 159       4.727  21.750  30.045  1.00 49.02           O  
ATOM   1199  N   PRO H 160       5.001  19.626  30.776  1.00 32.23           N  
ATOM   1200  CA  PRO H 160       3.906  18.905  30.069  1.00 35.37           C  
ATOM   1201  CD  PRO H 160       5.754  18.735  31.635  1.00 31.69           C  
ATOM   1202  CB  PRO H 160       3.857  17.518  30.711  1.00 35.21           C  
ATOM   1203  CG  PRO H 160       5.261  17.313  31.299  1.00 27.46           C  
ATOM   1204  C   PRO H 160       2.523  19.460  29.906  1.00 38.79           C  
ATOM   1205  O   PRO H 160       1.944  19.316  28.822  1.00 41.36           O  
ATOM   1206  N   ILE H 161       1.933  20.005  30.973  1.00 41.56           N  
ATOM   1207  CA  ILE H 161       0.624  20.585  30.884  1.00 43.69           C  
ATOM   1208  CB  ILE H 161       0.066  20.968  32.230  1.00 43.80           C  
ATOM   1209  CG1 ILE H 161       0.970  22.001  32.930  1.00 45.48           C  
ATOM   1210  CG2 ILE H 161      -0.154  19.681  33.049  1.00 41.20           C  
ATOM   1211  CD1 ILE H 161       2.330  21.462  33.367  1.00 49.35           C  
ATOM   1212  C   ILE H 161       0.681  21.827  30.035  1.00 42.87           C  
ATOM   1213  O   ILE H 161      -0.191  22.052  29.196  1.00 43.91           O  
ATOM   1214  N   PHE H 162       1.712  22.675  30.248  1.00 38.87           N  
ATOM   1215  CA  PHE H 162       1.856  23.909  29.520  1.00 40.37           C  
ATOM   1216  CB  PHE H 162       3.053  24.776  29.944  1.00 37.09           C  
ATOM   1217  CG  PHE H 162       2.836  25.205  31.345  1.00 35.23           C  
ATOM   1218  CD1 PHE H 162       1.835  26.092  31.659  1.00 36.31           C  
ATOM   1219  CD2 PHE H 162       3.656  24.731  32.340  1.00 36.07           C  
ATOM   1220  CE1 PHE H 162       1.648  26.491  32.961  1.00 38.38           C  
ATOM   1221  CE2 PHE H 162       3.473  25.127  33.642  1.00 37.55           C  
ATOM   1222  CZ  PHE H 162       2.466  26.008  33.955  1.00 36.82           C  
ATOM   1223  C   PHE H 162       2.125  23.540  28.123  1.00 43.08           C  
ATOM   1224  O   PHE H 162       1.710  24.204  27.174  1.00 46.31           O  
ATOM   1225  N   ASP H 163       2.860  22.438  27.995  1.00 39.49           N  
ATOM   1226  CA  ASP H 163       3.245  21.933  26.740  1.00 38.60           C  
ATOM   1227  CB  ASP H 163       2.052  21.680  25.797  1.00 35.33           C  
ATOM   1228  CG  ASP H 163       2.506  20.751  24.683  1.00 38.15           C  
ATOM   1229  OD1 ASP H 163       3.587  20.123  24.839  1.00 40.49           O  
ATOM   1230  OD2 ASP H 163       1.781  20.658  23.660  1.00 43.22           O1-
ATOM   1231  C   ASP H 163       4.170  22.907  26.095  1.00 40.41           C  
ATOM   1232  O   ASP H 163       4.186  22.918  24.869  1.00 43.55           O  
ATOM   1233  N   ILE H 164       4.951  23.791  26.791  1.00 55.78           N  
ATOM   1234  CA  ILE H 164       5.853  24.168  25.735  1.00 55.54           C  
ATOM   1235  CB  ILE H 164       5.995  25.655  25.596  1.00 55.44           C  
ATOM   1236  CG1 ILE H 164       6.487  26.249  26.925  1.00 21.42           C  
ATOM   1237  CG2 ILE H 164       4.672  26.237  25.078  1.00 21.58           C  
ATOM   1238  CD1 ILE H 164       6.892  27.719  26.846  1.00 20.17           C  
ATOM   1239  C   ILE H 164       7.203  23.604  26.081  1.00 55.31           C  
ATOM   1240  O   ILE H 164       7.455  23.257  27.234  1.00 55.48           O  
ATOM   1241  N   THR H 165       8.106  23.488  25.083  1.00 54.85           N  
ATOM   1242  CA  THR H 165       9.421  22.948  25.313  1.00 53.98           C  
ATOM   1243  CB  THR H 165       9.779  21.871  24.328  1.00 53.71           C  
ATOM   1244  OG1 THR H 165       8.873  20.781  24.427  1.00  0.00           O  
ATOM   1245  CG2 THR H 165      11.226  21.407  24.572  1.00  0.00           C  
ATOM   1246  C   THR H 165      10.430  24.048  25.110  1.00 53.73           C  
ATOM   1247  O   THR H 165      10.255  24.901  24.240  1.00 53.67           O  
ATOM   1248  N   ASN H 166      11.510  24.062  25.932  1.00 52.72           N  
ATOM   1249  CA  ASN H 166      12.583  25.011  25.762  1.00 51.96           C  
ATOM   1250  CB  ASN H 166      12.926  25.843  27.013  1.00 51.85           C  
ATOM   1251  CG  ASN H 166      11.875  26.927  27.205  1.00 53.26           C  
ATOM   1252  OD1 ASN H 166      10.886  26.990  26.477  1.00 60.59           O  
ATOM   1253  ND2 ASN H 166      12.096  27.818  28.209  1.00 60.02           N  
ATOM   1254  C   ASN H 166      13.820  24.252  25.414  1.00 51.34           C  
ATOM   1255  O   ASN H 166      14.176  23.287  26.086  1.00 50.78           O  
ATOM   1256  N   TYR H 167      14.533  24.697  24.362  1.00 50.39           N  
ATOM   1257  CA  TYR H 167      15.700  23.976  23.943  1.00 49.97           C  
ATOM   1258  CB  TYR H 167      15.687  23.567  22.460  1.00 49.46           C  
ATOM   1259  CG  TYR H 167      14.478  22.748  22.160  1.00 49.49           C  
ATOM   1260  CD1 TYR H 167      14.480  21.386  22.339  1.00 49.67           C  
ATOM   1261  CD2 TYR H 167      13.335  23.353  21.693  1.00 49.21           C  
ATOM   1262  CE1 TYR H 167      13.358  20.646  22.053  1.00 49.63           C  
ATOM   1263  CE2 TYR H 167      12.211  22.619  21.405  1.00 49.23           C  
ATOM   1264  CZ  TYR H 167      12.222  21.259  21.585  1.00 49.41           C  
ATOM   1265  OH  TYR H 167      11.075  20.490  21.292  1.00 48.49           O  
ATOM   1266  C   TYR H 167      16.860  24.905  24.070  1.00 50.32           C  
ATOM   1267  O   TYR H 167      16.706  26.124  24.031  1.00 49.50           O  
ATOM   1268  N   ALA H 168      18.062  24.328  24.263  1.00 50.79           N  
ATOM   1269  CA  ALA H 168      19.259  25.111  24.327  1.00 52.14           C  
ATOM   1270  CB  ALA H 168      20.485  24.335  24.838  1.00 51.71           C  
ATOM   1271  C   ALA H 168      19.528  25.574  22.929  1.00 53.22           C  
ATOM   1272  O   ALA H 168      19.070  24.956  21.971  1.00 53.15           O  
ATOM   1273  N   GLN H 169      20.287  26.675  22.769  1.00 54.52           N  
ATOM   1274  CA  GLN H 169      20.460  27.281  21.473  1.00 55.57           C  
ATOM   1275  CB  GLN H 169      21.270  28.587  21.510  1.00 57.07           C  
ATOM   1276  CG  GLN H 169      20.554  29.713  22.261  1.00 59.48           C  
ATOM   1277  CD  GLN H 169      21.398  30.974  22.145  1.00 61.09           C  
ATOM   1278  OE1 GLN H 169      21.208  31.933  22.891  1.00 61.80           O  
ATOM   1279  NE2 GLN H 169      22.358  30.979  21.182  1.00 61.39           N  
ATOM   1280  C   GLN H 169      21.122  26.374  20.476  1.00 55.48           C  
ATOM   1281  O   GLN H 169      20.672  26.286  19.336  1.00 55.73           O  
ATOM   1282  N   LYS H 170      22.180  25.642  20.867  1.00 55.42           N  
ATOM   1283  CA  LYS H 170      22.918  24.840  19.917  1.00 55.34           C  
ATOM   1284  CB  LYS H 170      24.003  23.988  20.604  1.00 55.53           C  
ATOM   1285  CG  LYS H 170      24.600  22.907  19.704  1.00 56.57           C  
ATOM   1286  CD  LYS H 170      25.675  22.060  20.388  1.00 57.41           C  
ATOM   1287  CE  LYS H 170      25.942  20.745  19.655  1.00 62.15           C  
ATOM   1288  NZ  LYS H 170      26.975  19.961  20.368  1.00 61.12           N1+
ATOM   1289  C   LYS H 170      21.997  23.846  19.267  1.00 55.14           C  
ATOM   1290  O   LYS H 170      22.039  23.631  18.056  1.00 55.13           O  
ATOM   1291  N   PHE H 171      21.141  23.217  20.083  1.00 54.49           N  
ATOM   1292  CA  PHE H 171      20.256  22.157  19.699  1.00 54.19           C  
ATOM   1293  CB  PHE H 171      19.694  21.374  20.897  1.00 54.19           C  
ATOM   1294  CG  PHE H 171      20.832  20.590  21.450  1.00 53.35           C  
ATOM   1295  CD1 PHE H 171      21.097  19.325  20.977  1.00 52.92           C  
ATOM   1296  CD2 PHE H 171      21.644  21.111  22.431  1.00 52.97           C  
ATOM   1297  CE1 PHE H 171      22.147  18.591  21.475  1.00 52.97           C  
ATOM   1298  CE2 PHE H 171      22.695  20.382  22.933  1.00 53.23           C  
ATOM   1299  CZ  PHE H 171      22.950  19.122  22.455  1.00 53.14           C  
ATOM   1300  C   PHE H 171      19.106  22.602  18.854  1.00 54.37           C  
ATOM   1301  O   PHE H 171      18.512  21.772  18.169  1.00 53.47           O  
ATOM   1302  N   GLN H 172      18.720  23.891  18.923  1.00 54.77           N  
ATOM   1303  CA  GLN H 172      17.536  24.348  18.250  1.00 55.04           C  
ATOM   1304  CB  GLN H 172      17.356  25.875  18.285  1.00 56.43           C  
ATOM   1305  CG  GLN H 172      16.021  26.345  17.706  1.00 58.56           C  
ATOM   1306  CD  GLN H 172      14.954  26.161  18.775  1.00 60.01           C  
ATOM   1307  OE1 GLN H 172      15.027  26.761  19.845  1.00 61.07           O  
ATOM   1308  NE2 GLN H 172      13.938  25.304  18.485  1.00 59.71           N  
ATOM   1309  C   GLN H 172      17.520  23.921  16.813  1.00 53.89           C  
ATOM   1310  O   GLN H 172      18.457  24.162  16.053  1.00 53.19           O  
ATOM   1311  N   GLY H 173      16.413  23.246  16.432  1.00 52.81           N  
ATOM   1312  CA  GLY H 173      16.147  22.795  15.098  1.00 52.39           C  
ATOM   1313  C   GLY H 173      16.296  21.305  15.024  1.00 52.22           C  
ATOM   1314  O   GLY H 173      15.424  20.619  14.493  1.00 52.85           O  
ATOM   1315  N   ARG H 174      17.423  20.764  15.525  1.00 51.36           N  
ATOM   1316  CA  ARG H 174      17.659  19.348  15.464  1.00 50.58           C  
ATOM   1317  CB  ARG H 174      19.129  18.956  15.643  1.00 50.67           C  
ATOM   1318  CG  ARG H 174      20.028  19.539  14.560  1.00 51.92           C  
ATOM   1319  CD  ARG H 174      21.330  18.761  14.375  1.00 51.78           C  
ATOM   1320  NE  ARG H 174      22.025  18.696  15.689  1.00 51.72           N  
ATOM   1321  CZ  ARG H 174      22.848  17.639  15.947  1.00 51.79           C  
ATOM   1322  NH1 ARG H 174      23.021  16.674  14.999  1.00 51.48           N1+
ATOM   1323  NH2 ARG H 174      23.495  17.545  17.144  1.00 51.49           N  
ATOM   1324  C   ARG H 174      16.878  18.567  16.473  1.00 50.08           C  
ATOM   1325  O   ARG H 174      16.432  17.459  16.184  1.00 49.97           O  
ATOM   1326  N   VAL H 175      16.707  19.110  17.693  1.00 48.97           N  
ATOM   1327  CA  VAL H 175      16.144  18.340  18.768  1.00 48.12           C  
ATOM   1328  CB  VAL H 175      16.843  18.603  20.074  1.00 47.80           C  
ATOM   1329  CG1 VAL H 175      16.647  20.080  20.456  1.00 48.10           C  
ATOM   1330  CG2 VAL H 175      16.340  17.611  21.132  1.00 47.93           C  
ATOM   1331  C   VAL H 175      14.687  18.639  18.952  1.00 47.72           C  
ATOM   1332  O   VAL H 175      14.231  19.761  18.744  1.00 48.25           O  
ATOM   1333  N   THR H 176      13.907  17.598  19.318  1.00 46.98           N  
ATOM   1334  CA  THR H 176      12.505  17.774  19.570  1.00 47.34           C  
ATOM   1335  CB  THR H 176      11.638  17.284  18.445  1.00 47.16           C  
ATOM   1336  OG1 THR H 176      11.997  17.936  17.235  1.00 52.80           O  
ATOM   1337  CG2 THR H 176      10.167  17.589  18.779  1.00 52.74           C  
ATOM   1338  C   THR H 176      12.163  16.972  20.789  1.00 47.47           C  
ATOM   1339  O   THR H 176      12.468  15.781  20.863  1.00 47.10           O  
ATOM   1340  N   LEU H 177      11.511  17.609  21.785  1.00 47.35           N  
ATOM   1341  CA  LEU H 177      11.146  16.923  22.997  1.00 47.28           C  
ATOM   1342  CB  LEU H 177      11.701  17.591  24.266  1.00 46.94           C  
ATOM   1343  CG  LEU H 177      13.223  17.441  24.444  1.00  0.00           C  
ATOM   1344  CD1 LEU H 177      13.997  18.038  23.262  1.00 47.47           C  
ATOM   1345  CD2 LEU H 177      13.678  18.024  25.791  1.00  0.00           C  
ATOM   1346  C   LEU H 177       9.656  16.940  23.124  1.00 48.15           C  
ATOM   1347  O   LEU H 177       9.028  18.000  23.115  1.00 47.82           O  
ATOM   1348  N   THR H 178       9.052  15.746  23.279  1.00 49.19           N  
ATOM   1349  CA  THR H 178       7.624  15.647  23.355  1.00 49.70           C  
ATOM   1350  CB  THR H 178       7.015  15.026  22.129  1.00 50.39           C  
ATOM   1351  OG1 THR H 178       7.512  13.709  21.941  1.00 50.99           O  
ATOM   1352  CG2 THR H 178       7.351  15.902  20.909  1.00 50.13           C  
ATOM   1353  C   THR H 178       7.258  14.790  24.525  1.00 50.39           C  
ATOM   1354  O   THR H 178       8.130  14.280  25.228  1.00 49.62           O  
ATOM   1355  N   ALA H 179       5.941  14.656  24.792  1.00 50.80           N  
ATOM   1356  CA  ALA H 179       5.489  13.812  25.865  1.00 52.31           C  
ATOM   1357  CB  ALA H 179       5.234  14.580  27.178  1.00 51.97           C  
ATOM   1358  C   ALA H 179       4.170  13.186  25.471  1.00 53.74           C  
ATOM   1359  O   ALA H 179       3.329  13.830  24.845  1.00 54.25           O  
ATOM   1360  N   ASP H 180       3.954  11.899  25.835  1.00 54.86           N  
ATOM   1361  CA  ASP H 180       2.705  11.234  25.560  1.00 56.17           C  
ATOM   1362  CB  ASP H 180       2.878   9.907  24.804  1.00 56.33           C  
ATOM   1363  CG  ASP H 180       1.508   9.399  24.377  1.00 57.64           C  
ATOM   1364  OD1 ASP H 180       0.542  10.206  24.388  1.00 57.52           O  
ATOM   1365  OD2 ASP H 180       1.411   8.194  24.026  1.00 58.39           O1-
ATOM   1366  C   ASP H 180       2.088  10.914  26.890  1.00 56.92           C  
ATOM   1367  O   ASP H 180       2.540  10.012  27.588  1.00 56.62           O  
ATOM   1368  N   LYS H 181       1.022  11.632  27.283  1.00 57.91           N  
ATOM   1369  CA  LYS H 181       0.458  11.432  28.588  1.00 59.67           C  
ATOM   1370  CB  LYS H 181      -0.656  12.431  28.960  1.00 60.90           C  
ATOM   1371  CG  LYS H 181      -1.955  12.307  28.158  1.00 63.49           C  
ATOM   1372  CD  LYS H 181      -1.845  12.696  26.685  1.00 64.81           C  
ATOM   1373  CE  LYS H 181      -3.184  12.587  25.948  1.00  0.00           C  
ATOM   1374  NZ  LYS H 181      -3.077  13.194  24.603  1.00  0.00           N1+
ATOM   1375  C   LYS H 181      -0.105  10.055  28.711  1.00 59.51           C  
ATOM   1376  O   LYS H 181      -0.036   9.454  29.781  1.00 59.83           O  
ATOM   1377  N   SER H 182      -0.680   9.507  27.625  1.00 59.40           N  
ATOM   1378  CA  SER H 182      -1.288   8.210  27.724  1.00 59.32           C  
ATOM   1379  CB  SER H 182      -1.838   7.705  26.379  1.00 58.56           C  
ATOM   1380  OG  SER H 182      -2.880   8.554  25.922  1.00 37.74           O  
ATOM   1381  C   SER H 182      -0.249   7.230  28.185  1.00 59.19           C  
ATOM   1382  O   SER H 182      -0.538   6.344  28.989  1.00 59.67           O  
ATOM   1383  N   THR H 183       0.968   7.325  27.618  1.00 58.41           N  
ATOM   1384  CA  THR H 183       2.077   6.483  27.976  1.00 57.69           C  
ATOM   1385  CB  THR H 183       3.097   6.374  26.884  1.00 58.06           C  
ATOM   1386  OG1 THR H 183       4.112   5.471  27.278  1.00 58.57           O  
ATOM   1387  CG2 THR H 183       3.717   7.744  26.610  1.00 58.45           C  
ATOM   1388  C   THR H 183       2.774   6.931  29.233  1.00 56.26           C  
ATOM   1389  O   THR H 183       3.368   6.122  29.949  1.00 56.04           O  
ATOM   1390  N   GLY H 184       2.773   8.248  29.516  1.00 54.84           N  
ATOM   1391  CA  GLY H 184       3.475   8.727  30.672  1.00 53.97           C  
ATOM   1392  C   GLY H 184       4.929   8.776  30.321  1.00 53.08           C  
ATOM   1393  O   GLY H 184       5.793   8.730  31.197  1.00 53.09           O  
ATOM   1394  N   THR H 185       5.236   8.868  29.010  1.00 51.87           N  
ATOM   1395  CA  THR H 185       6.612   8.874  28.603  1.00 51.28           C  
ATOM   1396  CB  THR H 185       6.934   7.735  27.677  1.00 51.93           C  
ATOM   1397  OG1 THR H 185       6.670   6.494  28.314  1.00 52.79           O  
ATOM   1398  CG2 THR H 185       8.413   7.820  27.262  1.00 51.35           C  
ATOM   1399  C   THR H 185       6.924  10.145  27.867  1.00 50.14           C  
ATOM   1400  O   THR H 185       6.069  10.722  27.196  1.00 49.87           O  
ATOM   1401  N   THR H 186       8.191  10.602  27.989  1.00 49.16           N  
ATOM   1402  CA  THR H 186       8.686  11.797  27.358  1.00 47.42           C  
ATOM   1403  CB  THR H 186       9.409  12.715  28.301  1.00 46.68           C  
ATOM   1404  OG1 THR H 186       8.554  13.103  29.365  1.00 59.85           O  
ATOM   1405  CG2 THR H 186       9.877  13.956  27.527  1.00 60.40           C  
ATOM   1406  C   THR H 186       9.696  11.337  26.365  1.00 47.38           C  
ATOM   1407  O   THR H 186      10.482  10.433  26.643  1.00 47.55           O  
ATOM   1408  N   TYR H 187       9.707  11.961  25.174  1.00 46.73           N  
ATOM   1409  CA  TYR H 187      10.598  11.498  24.159  1.00 46.64           C  
ATOM   1410  CB  TYR H 187       9.885  11.074  22.861  1.00 46.93           C  
ATOM   1411  CG  TYR H 187       9.055   9.862  23.135  1.00 47.39           C  
ATOM   1412  CD1 TYR H 187       7.766   9.972  23.605  1.00 47.70           C  
ATOM   1413  CD2 TYR H 187       9.578   8.607  22.917  1.00 47.25           C  
ATOM   1414  CE1 TYR H 187       7.014   8.845  23.850  1.00 48.60           C  
ATOM   1415  CE2 TYR H 187       8.832   7.480  23.159  1.00 48.16           C  
ATOM   1416  CZ  TYR H 187       7.546   7.598  23.625  1.00 48.94           C  
ATOM   1417  OH  TYR H 187       6.778   6.441  23.874  1.00 50.15           O  
ATOM   1418  C   TYR H 187      11.526  12.601  23.789  1.00 46.36           C  
ATOM   1419  O   TYR H 187      11.179  13.781  23.846  1.00 46.53           O  
ATOM   1420  N   MET H 188      12.769  12.213  23.447  1.00 45.74           N  
ATOM   1421  CA  MET H 188      13.748  13.145  22.990  1.00 46.22           C  
ATOM   1422  CB  MET H 188      14.990  13.172  23.900  1.00 46.51           C  
ATOM   1423  CG  MET H 188      16.046  14.213  23.526  1.00 48.27           C  
ATOM   1424  SD  MET H 188      17.102  13.758  22.124  1.00 51.70           S  
ATOM   1425  CE  MET H 188      18.126  12.608  23.088  1.00 49.91           C  
ATOM   1426  C   MET H 188      14.145  12.670  21.630  1.00 46.54           C  
ATOM   1427  O   MET H 188      14.589  11.534  21.470  1.00 46.61           O  
ATOM   1428  N   GLU H 189      13.975  13.522  20.599  1.00 46.94           N  
ATOM   1429  CA  GLU H 189      14.308  13.087  19.275  1.00 47.56           C  
ATOM   1430  CB  GLU H 189      13.128  13.144  18.288  1.00 48.34           C  
ATOM   1431  CG  GLU H 189      13.508  12.631  16.900  1.00 50.86           C  
ATOM   1432  CD  GLU H 189      12.242  12.464  16.078  1.00 53.10           C  
ATOM   1433  OE1 GLU H 189      11.191  13.031  16.477  1.00 54.59           O  
ATOM   1434  OE2 GLU H 189      12.310  11.764  15.034  1.00 54.23           O1-
ATOM   1435  C   GLU H 189      15.394  13.965  18.748  1.00 48.15           C  
ATOM   1436  O   GLU H 189      15.282  15.190  18.752  1.00 48.49           O  
ATOM   1437  N   LEU H 190      16.493  13.336  18.291  1.00 47.33           N  
ATOM   1438  CA  LEU H 190      17.598  14.080  17.767  1.00 48.10           C  
ATOM   1439  CB  LEU H 190      18.877  13.841  18.586  1.00 47.24           C  
ATOM   1440  CG  LEU H 190      20.115  14.614  18.101  1.00 47.03           C  
ATOM   1441  CD1 LEU H 190      19.890  16.132  18.180  1.00 46.35           C  
ATOM   1442  CD2 LEU H 190      21.368  14.172  18.870  1.00 45.94           C  
ATOM   1443  C   LEU H 190      17.830  13.594  16.368  1.00 48.90           C  
ATOM   1444  O   LEU H 190      18.094  12.414  16.147  1.00 49.31           O  
ATOM   1445  N   SER H 191      17.727  14.509  15.381  1.00 49.60           N  
ATOM   1446  CA  SER H 191      17.870  14.163  13.992  1.00 50.35           C  
ATOM   1447  CB  SER H 191      16.872  14.912  13.094  1.00 51.04           C  
ATOM   1448  OG  SER H 191      15.538  14.614  13.475  1.00 52.59           O  
ATOM   1449  C   SER H 191      19.234  14.543  13.506  1.00 50.34           C  
ATOM   1450  O   SER H 191      19.998  15.212  14.198  1.00 50.85           O  
ATOM   1451  N   SER H 192      19.547  14.124  12.261  1.00 50.11           N  
ATOM   1452  CA  SER H 192      20.795  14.418  11.613  1.00 50.13           C  
ATOM   1453  CB  SER H 192      20.931  15.885  11.172  1.00 50.71           C  
ATOM   1454  OG  SER H 192      20.000  16.158  10.135  1.00 52.74           O  
ATOM   1455  C   SER H 192      21.922  14.079  12.527  1.00 49.69           C  
ATOM   1456  O   SER H 192      22.788  14.907  12.805  1.00 49.34           O  
ATOM   1457  N   LEU H 193      21.952  12.818  12.991  1.00 49.23           N  
ATOM   1458  CA  LEU H 193      22.957  12.394  13.916  1.00 48.45           C  
ATOM   1459  CB  LEU H 193      22.714  10.989  14.495  1.00 47.10           C  
ATOM   1460  CG  LEU H 193      21.470  10.887  15.394  1.00 45.57           C  
ATOM   1461  CD1 LEU H 193      21.312   9.466  15.953  1.00 44.78           C  
ATOM   1462  CD2 LEU H 193      21.496  11.942  16.508  1.00 44.02           C  
ATOM   1463  C   LEU H 193      24.296  12.378  13.255  1.00 49.02           C  
ATOM   1464  O   LEU H 193      24.428  12.112  12.062  1.00 48.83           O  
ATOM   1465  N   ARG H 194      25.334  12.696  14.048  1.00 49.73           N  
ATOM   1466  CA  ARG H 194      26.686  12.695  13.586  1.00 50.65           C  
ATOM   1467  CB  ARG H 194      27.225  14.109  13.297  1.00 51.57           C  
ATOM   1468  CG  ARG H 194      27.134  15.073  14.477  1.00 53.95           C  
ATOM   1469  CD  ARG H 194      27.429  16.523  14.096  1.00 56.07           C  
ATOM   1470  NE  ARG H 194      26.121  17.214  13.931  1.00 58.88           N  
ATOM   1471  CZ  ARG H 194      26.071  18.578  13.927  1.00 59.45           C  
ATOM   1472  NH1 ARG H 194      27.223  19.303  14.036  1.00 59.12           N1+
ATOM   1473  NH2 ARG H 194      24.871  19.218  13.812  1.00 59.59           N  
ATOM   1474  C   ARG H 194      27.493  12.026  14.657  1.00 50.25           C  
ATOM   1475  O   ARG H 194      26.963  11.689  15.715  1.00 49.65           O  
ATOM   1476  N   SER H 195      28.796  11.794  14.406  1.00 50.37           N  
ATOM   1477  CA  SER H 195      29.637  11.066  15.319  1.00 49.85           C  
ATOM   1478  CB  SER H 195      31.094  10.948  14.841  1.00 50.57           C  
ATOM   1479  OG  SER H 195      31.164  10.170  13.655  1.00 51.29           O  
ATOM   1480  C   SER H 195      29.685  11.766  16.643  1.00 49.23           C  
ATOM   1481  O   SER H 195      29.714  11.119  17.688  1.00 49.09           O  
ATOM   1482  N   ASP H 196      29.654  13.112  16.628  1.00 48.34           N  
ATOM   1483  CA  ASP H 196      29.770  13.911  17.818  1.00 48.13           C  
ATOM   1484  CB  ASP H 196      29.712  15.425  17.553  1.00 50.65           C  
ATOM   1485  CG  ASP H 196      31.046  15.874  16.979  1.00 53.96           C  
ATOM   1486  OD1 ASP H 196      32.043  15.126  17.147  1.00  0.00           O  
ATOM   1487  OD2 ASP H 196      31.089  16.984  16.384  1.00  0.00           O1-
ATOM   1488  C   ASP H 196      28.634  13.613  18.742  1.00 46.89           C  
ATOM   1489  O   ASP H 196      28.739  13.812  19.949  1.00 46.59           O  
ATOM   1490  N   ASP H 197      27.499  13.166  18.187  1.00 45.54           N  
ATOM   1491  CA  ASP H 197      26.293  12.922  18.930  1.00 43.93           C  
ATOM   1492  CB  ASP H 197      25.084  12.656  18.025  1.00 44.69           C  
ATOM   1493  CG  ASP H 197      24.727  13.983  17.375  1.00 45.98           C  
ATOM   1494  OD1 ASP H 197      24.751  15.018  18.094  1.00 46.24           O  
ATOM   1495  OD2 ASP H 197      24.440  13.980  16.150  1.00 46.28           O1-
ATOM   1496  C   ASP H 197      26.415  11.774  19.889  1.00 42.62           C  
ATOM   1497  O   ASP H 197      25.608  11.673  20.810  1.00 42.35           O  
ATOM   1498  N   THR H 198      27.375  10.849  19.689  1.00 41.74           N  
ATOM   1499  CA  THR H 198      27.468   9.700  20.554  1.00 41.28           C  
ATOM   1500  CB  THR H 198      28.660   8.836  20.258  1.00 41.10           C  
ATOM   1501  OG1 THR H 198      28.620   8.397  18.908  1.00 43.19           O  
ATOM   1502  CG2 THR H 198      28.649   7.628  21.213  1.00 40.69           C  
ATOM   1503  C   THR H 198      27.602  10.151  21.977  1.00 40.93           C  
ATOM   1504  O   THR H 198      28.439  10.996  22.293  1.00 41.61           O  
ATOM   1505  N   ALA H 199      26.757   9.596  22.879  1.00 39.91           N  
ATOM   1506  CA  ALA H 199      26.844   9.978  24.262  1.00 39.63           C  
ATOM   1507  CB  ALA H 199      26.687  11.492  24.487  1.00 39.55           C  
ATOM   1508  C   ALA H 199      25.756   9.297  25.039  1.00 38.76           C  
ATOM   1509  O   ALA H 199      24.937   8.559  24.493  1.00 39.90           O  
ATOM   1510  N   VAL H 200      25.756   9.517  26.370  1.00 37.79           N  
ATOM   1511  CA  VAL H 200      24.740   8.976  27.221  1.00 36.72           C  
ATOM   1512  CB  VAL H 200      25.259   8.572  28.570  1.00 36.41           C  
ATOM   1513  CG1 VAL H 200      24.088   8.066  29.426  1.00 36.43           C  
ATOM   1514  CG2 VAL H 200      26.375   7.532  28.372  1.00 36.30           C  
ATOM   1515  C   VAL H 200      23.745  10.074  27.426  1.00 36.78           C  
ATOM   1516  O   VAL H 200      24.104  11.200  27.762  1.00 36.01           O  
ATOM   1517  N   TYR H 201      22.448   9.768  27.234  1.00 36.12           N  
ATOM   1518  CA  TYR H 201      21.442  10.786  27.346  1.00 36.46           C  
ATOM   1519  CB  TYR H 201      20.456  10.799  26.160  1.00 35.61           C  
ATOM   1520  CG  TYR H 201      21.188  11.252  24.940  1.00 34.75           C  
ATOM   1521  CD1 TYR H 201      21.997  10.385  24.240  1.00 35.53           C  
ATOM   1522  CD2 TYR H 201      21.053  12.545  24.492  1.00 34.09           C  
ATOM   1523  CE1 TYR H 201      22.665  10.808  23.113  1.00 35.47           C  
ATOM   1524  CE2 TYR H 201      21.719  12.971  23.366  1.00 34.14           C  
ATOM   1525  CZ  TYR H 201      22.526  12.102  22.673  1.00 34.78           C  
ATOM   1526  OH  TYR H 201      23.210  12.536  21.518  1.00 36.52           O  
ATOM   1527  C   TYR H 201      20.641  10.519  28.578  1.00 37.46           C  
ATOM   1528  O   TYR H 201      20.152   9.409  28.780  1.00 38.22           O  
ATOM   1529  N   TYR H 202      20.481  11.554  29.433  1.00 37.66           N  
ATOM   1530  CA  TYR H 202      19.765  11.401  30.670  1.00 38.08           C  
ATOM   1531  CB  TYR H 202      20.534  11.850  31.928  1.00 37.54           C  
ATOM   1532  CG  TYR H 202      21.754  11.024  32.146  1.00 37.03           C  
ATOM   1533  CD1 TYR H 202      21.654   9.773  32.709  1.00 36.88           C  
ATOM   1534  CD2 TYR H 202      22.999  11.491  31.784  1.00 37.44           C  
ATOM   1535  CE1 TYR H 202      22.774   9.008  32.921  1.00 36.42           C  
ATOM   1536  CE2 TYR H 202      24.125  10.726  31.996  1.00 36.31           C  
ATOM   1537  CZ  TYR H 202      24.012   9.482  32.568  1.00 35.91           C  
ATOM   1538  OH  TYR H 202      25.156   8.690  32.793  1.00 23.58           O  
ATOM   1539  C   TYR H 202      18.583  12.316  30.637  1.00 39.20           C  
ATOM   1540  O   TYR H 202      18.599  13.335  29.949  1.00 39.70           O  
ATOM   1541  N   CYS H 203      17.508  11.935  31.361  1.00 39.77           N  
ATOM   1542  CA  CYS H 203      16.334  12.752  31.518  1.00 40.41           C  
ATOM   1543  CB  CYS H 203      15.023  12.043  31.084  1.00 42.93           C  
ATOM   1544  SG  CYS H 203      14.748  10.431  31.893  1.00 46.31           S  
ATOM   1545  C   CYS H 203      16.247  13.060  32.991  1.00 39.49           C  
ATOM   1546  O   CYS H 203      16.519  12.198  33.826  1.00 38.93           O  
ATOM   1547  N   ALA H 204      15.902  14.312  33.359  1.00 38.94           N  
ATOM   1548  CA  ALA H 204      15.805  14.670  34.757  1.00 38.45           C  
ATOM   1549  CB  ALA H 204      16.987  15.514  35.262  1.00 37.80           C  
ATOM   1550  C   ALA H 204      14.549  15.488  34.984  1.00 38.56           C  
ATOM   1551  O   ALA H 204      14.047  16.135  34.069  1.00 38.52           O  
ATOM   1552  N   ARG H 205      14.001  15.488  36.226  1.00 39.00           N  
ATOM   1553  CA  ARG H 205      12.778  16.214  36.516  1.00 40.07           C  
ATOM   1554  CB  ARG H 205      11.760  15.406  37.338  1.00 39.92           C  
ATOM   1555  CG  ARG H 205      10.483  16.186  37.664  1.00 45.77           C  
ATOM   1556  CD  ARG H 205      10.372  16.576  39.141  1.00 46.69           C  
ATOM   1557  NE  ARG H 205      10.269  15.313  39.924  1.00 23.98           N  
ATOM   1558  CZ  ARG H 205       9.578  15.291  41.099  1.00 23.75           C  
ATOM   1559  NH1 ARG H 205       8.951  16.416  41.547  1.00 24.54           N1+
ATOM   1560  NH2 ARG H 205       9.505  14.134  41.826  1.00 23.23           N  
ATOM   1561  C   ARG H 205      13.052  17.493  37.262  1.00 40.90           C  
ATOM   1562  O   ARG H 205      13.832  17.514  38.213  1.00 40.20           O  
ATOM   1563  N   ASP H 206      12.371  18.591  36.836  1.00 42.07           N  
ATOM   1564  CA  ASP H 206      12.573  19.936  37.336  1.00 42.68           C  
ATOM   1565  CB  ASP H 206      13.215  20.877  36.300  1.00 22.97           C  
ATOM   1566  CG  ASP H 206      14.620  20.395  35.977  1.00 24.85           C  
ATOM   1567  OD1 ASP H 206      14.786  19.200  35.612  1.00  0.00           O  
ATOM   1568  OD2 ASP H 206      15.557  21.225  36.111  1.00  0.00           O1-
ATOM   1569  C   ASP H 206      11.239  20.550  37.653  1.00 43.75           C  
ATOM   1570  O   ASP H 206      10.247  19.835  37.745  1.00 43.18           O  
ATOM   1571  N   LYS H 207      11.726  21.132  38.797  1.00 82.41           N  
ATOM   1572  CA  LYS H 207      10.980  21.366  40.004  1.00 90.72           C  
ATOM   1573  CB  LYS H 207      11.748  22.171  41.063  1.00 94.10           C  
ATOM   1574  CG  LYS H 207      11.134  22.031  42.455  1.00 97.12           C  
ATOM   1575  CD  LYS H 207      12.026  22.544  43.583  1.00104.23           C  
ATOM   1576  CE  LYS H 207      11.514  22.168  44.976  1.00121.75           C  
ATOM   1577  NZ  LYS H 207      10.113  22.618  45.146  1.00116.04           N1+
ATOM   1578  C   LYS H 207       9.779  22.092  39.607  1.00 89.53           C  
ATOM   1579  O   LYS H 207       8.694  21.879  40.146  1.00 86.82           O  
ATOM   1580  N   SER H 208       9.981  22.918  38.583  1.00 90.16           N  
ATOM   1581  CA  SER H 208       8.954  23.687  37.975  1.00 89.62           C  
ATOM   1582  CB  SER H 208       7.847  22.839  37.318  1.00 73.73           C  
ATOM   1583  OG  SER H 208       6.912  23.662  36.635  1.00  0.00           O  
ATOM   1584  C   SER H 208       8.308  24.646  38.916  1.00 95.65           C  
ATOM   1585  O   SER H 208       7.087  24.765  38.951  1.00 97.02           O  
ATOM   1586  N   ASP H 209       9.085  25.362  39.738  1.00 86.73           N  
ATOM   1587  CA  ASP H 209       8.427  26.398  40.482  1.00 91.74           C  
ATOM   1588  CB  ASP H 209       9.124  26.754  41.807  1.00 95.71           C  
ATOM   1589  CG  ASP H 209      10.562  27.148  41.517  1.00103.54           C  
ATOM   1590  OD1 ASP H 209      11.246  26.436  40.732  1.00106.14           O  
ATOM   1591  OD2 ASP H 209      11.003  28.174  42.093  1.00102.08           O1-
ATOM   1592  C   ASP H 209       8.344  27.612  39.594  1.00 93.18           C  
ATOM   1593  O   ASP H 209       9.324  27.979  38.947  1.00 90.49           O  
ATOM   1594  N   VAL H 210       7.156  28.257  39.510  1.00 97.48           N  
ATOM   1595  CA  VAL H 210       7.019  29.408  38.654  1.00 93.99           C  
ATOM   1596  CB  VAL H 210       6.504  29.094  37.274  1.00 91.38           C  
ATOM   1597  CG1 VAL H 210       7.528  28.204  36.552  1.00  0.00           C  
ATOM   1598  CG2 VAL H 210       5.113  28.448  37.396  1.00  0.00           C  
ATOM   1599  C   VAL H 210       6.021  30.348  39.253  1.00 97.34           C  
ATOM   1600  O   VAL H 210       5.207  29.959  40.089  1.00 99.71           O  
ATOM   1601  N   VAL H 211       6.069  31.634  38.841  1.00101.12           N  
ATOM   1602  CA  VAL H 211       5.144  32.607  39.355  1.00102.46           C  
ATOM   1603  CB  VAL H 211       5.763  33.533  40.360  1.00105.37           C  
ATOM   1604  CG1 VAL H 211       6.920  34.291  39.691  1.00  0.00           C  
ATOM   1605  CG2 VAL H 211       4.660  34.450  40.915  1.00  0.00           C  
ATOM   1606  C   VAL H 211       4.659  33.446  38.216  1.00101.89           C  
ATOM   1607  O   VAL H 211       5.382  33.679  37.249  1.00102.04           O  
ATOM   1608  N   VAL H 212       3.397  33.923  38.280  1.00130.59           N  
ATOM   1609  CA  VAL H 212       2.968  34.715  37.164  1.00131.32           C  
ATOM   1610  CB  VAL H 212       2.126  33.950  36.178  1.00131.06           C  
ATOM   1611  CG1 VAL H 212       1.637  34.926  35.096  1.00  0.00           C  
ATOM   1612  CG2 VAL H 212       2.954  32.779  35.616  1.00  0.00           C  
ATOM   1613  C   VAL H 212       2.183  35.898  37.621  1.00130.56           C  
ATOM   1614  O   VAL H 212       1.484  35.852  38.632  1.00128.87           O  
ATOM   1615  N   VAL H 213       2.326  37.014  36.874  1.00105.43           N  
ATOM   1616  CA  VAL H 213       1.572  38.203  37.120  1.00111.75           C  
ATOM   1617  CB  VAL H 213       2.342  39.286  37.812  1.00140.76           C  
ATOM   1618  CG1 VAL H 213       1.436  40.524  37.914  1.00  0.00           C  
ATOM   1619  CG2 VAL H 213       2.808  38.756  39.179  1.00  0.00           C  
ATOM   1620  C   VAL H 213       1.137  38.704  35.772  1.00113.44           C  
ATOM   1621  O   VAL H 213       1.796  38.448  34.767  1.00113.95           O  
ATOM   1622  N   THR H 214      -0.001  39.424  35.724  1.00126.04           N  
ATOM   1623  CA  THR H 214      -0.579  39.845  34.478  1.00127.88           C  
ATOM   1624  CB  THR H 214      -1.910  40.517  34.643  1.00126.95           C  
ATOM   1625  OG1 THR H 214      -2.839  39.630  35.247  1.00  0.00           O  
ATOM   1626  CG2 THR H 214      -2.412  40.954  33.259  1.00  0.00           C  
ATOM   1627  C   THR H 214       0.325  40.795  33.750  1.00136.90           C  
ATOM   1628  O   THR H 214       0.448  40.728  32.528  1.00139.27           O  
ATOM   1629  N   SER H 215       0.946  41.740  34.478  1.00114.49           N  
ATOM   1630  CA  SER H 215       1.775  42.724  33.840  1.00123.31           C  
ATOM   1631  CB  SER H 215       2.259  43.819  34.806  1.00129.86           C  
ATOM   1632  OG  SER H 215       1.159  44.556  35.314  1.00  0.00           O  
ATOM   1633  C   SER H 215       3.011  42.127  33.254  1.00124.66           C  
ATOM   1634  O   SER H 215       3.231  42.202  32.045  1.00131.47           O  
ATOM   1635  N   ILE H 216       3.848  41.523  34.121  1.00128.37           N  
ATOM   1636  CA  ILE H 216       5.155  41.075  33.732  1.00129.09           C  
ATOM   1637  CB  ILE H 216       5.994  40.670  34.912  1.00120.13           C  
ATOM   1638  CG1 ILE H 216       5.395  39.449  35.630  1.00 64.55           C  
ATOM   1639  CG2 ILE H 216       6.149  41.897  35.826  1.00 70.10           C  
ATOM   1640  CD1 ILE H 216       6.321  38.875  36.704  1.00152.92           C  
ATOM   1641  C   ILE H 216       5.132  39.928  32.761  1.00126.45           C  
ATOM   1642  O   ILE H 216       5.818  39.984  31.744  1.00127.59           O  
ATOM   1643  N   ARG H 217       4.355  38.865  33.069  1.00131.94           N  
ATOM   1644  CA  ARG H 217       4.220  37.644  32.307  1.00127.41           C  
ATOM   1645  CB  ARG H 217       5.069  37.475  31.032  1.00 80.89           C  
ATOM   1646  CG  ARG H 217       4.661  38.346  29.847  1.00  0.00           C  
ATOM   1647  CD  ARG H 217       5.132  37.764  28.513  1.00  0.00           C  
ATOM   1648  NE  ARG H 217       6.576  37.421  28.652  1.00  0.00           N  
ATOM   1649  CZ  ARG H 217       7.519  38.383  28.459  1.00  0.00           C  
ATOM   1650  NH1 ARG H 217       7.142  39.669  28.199  1.00  0.00           N1+
ATOM   1651  NH2 ARG H 217       8.846  38.061  28.514  1.00  0.00           N  
ATOM   1652  C   ARG H 217       4.645  36.537  33.222  1.00123.37           C  
ATOM   1653  O   ARG H 217       4.859  36.762  34.415  1.00121.37           O  
ATOM   1654  N   PRO H 218       4.733  35.332  32.707  1.00102.34           N  
ATOM   1655  CA  PRO H 218       5.192  34.246  33.534  1.00 94.79           C  
ATOM   1656  CD  PRO H 218       3.731  34.870  31.754  1.00  0.00           C  
ATOM   1657  CB  PRO H 218       4.596  32.964  32.945  1.00 91.67           C  
ATOM   1658  CG  PRO H 218       4.030  33.377  31.577  1.00 95.41           C  
ATOM   1659  C   PRO H 218       6.682  34.204  33.681  1.00 91.16           C  
ATOM   1660  O   PRO H 218       7.388  34.739  32.828  1.00 93.86           O  
ATOM   1661  N   ALA H 219       7.177  33.578  34.771  1.00 98.80           N  
ATOM   1662  CA  ALA H 219       8.588  33.421  34.983  1.00 93.92           C  
ATOM   1663  CB  ALA H 219       9.144  34.256  36.152  1.00 94.83           C  
ATOM   1664  C   ALA H 219       8.794  31.980  35.334  1.00 91.85           C  
ATOM   1665  O   ALA H 219       7.967  31.379  36.018  1.00 93.08           O  
ATOM   1666  N   TYR H 220       9.912  31.382  34.875  1.00 97.73           N  
ATOM   1667  CA  TYR H 220      10.128  29.985  35.143  1.00 91.04           C  
ATOM   1668  CB  TYR H 220      10.207  29.133  33.861  1.00 87.49           C  
ATOM   1669  CG  TYR H 220       8.899  29.182  33.152  1.00 92.98           C  
ATOM   1670  CD1 TYR H 220       7.914  28.268  33.439  1.00 92.99           C  
ATOM   1671  CD2 TYR H 220       8.657  30.153  32.208  1.00 92.57           C  
ATOM   1672  CE1 TYR H 220       6.707  28.310  32.783  1.00 93.88           C  
ATOM   1673  CE2 TYR H 220       7.452  30.202  31.548  1.00 94.70           C  
ATOM   1674  CZ  TYR H 220       6.475  29.279  31.835  1.00 96.44           C  
ATOM   1675  OH  TYR H 220       5.239  29.324  31.159  1.00 96.11           O  
ATOM   1676  C   TYR H 220      11.461  29.830  35.806  1.00 90.89           C  
ATOM   1677  O   TYR H 220      12.441  30.452  35.400  1.00 93.40           O  
ATOM   1678  N   TYR H 221      11.536  28.992  36.860  1.00 87.92           N  
ATOM   1679  CA  TYR H 221      12.808  28.795  37.493  1.00 87.22           C  
ATOM   1680  CB  TYR H 221      12.806  29.169  38.983  1.00 88.71           C  
ATOM   1681  CG  TYR H 221      12.120  30.481  39.148  1.00 94.51           C  
ATOM   1682  CD1 TYR H 221      12.754  31.677  38.911  1.00 97.06           C  
ATOM   1683  CD2 TYR H 221      10.800  30.497  39.535  1.00107.47           C  
ATOM   1684  CE1 TYR H 221      12.081  32.870  39.074  1.00107.72           C  
ATOM   1685  CE2 TYR H 221      10.123  31.680  39.702  1.00100.24           C  
ATOM   1686  CZ  TYR H 221      10.765  32.872  39.474  1.00110.10           C  
ATOM   1687  OH  TYR H 221      10.067  34.088  39.645  1.00  0.00           O  
ATOM   1688  C   TYR H 221      13.040  27.315  37.441  1.00 84.23           C  
ATOM   1689  O   TYR H 221      12.151  26.547  37.799  1.00 84.68           O  
ATOM   1690  N   TYR H 222      14.224  26.838  37.001  1.00 85.72           N  
ATOM   1691  CA  TYR H 222      14.328  25.399  36.958  1.00 80.69           C  
ATOM   1692  CB  TYR H 222      14.332  24.771  35.549  1.00 75.55           C  
ATOM   1693  CG  TYR H 222      12.988  24.896  34.906  1.00 76.63           C  
ATOM   1694  CD1 TYR H 222      11.984  23.982  35.137  1.00 76.85           C  
ATOM   1695  CD2 TYR H 222      12.728  25.941  34.061  1.00 76.98           C  
ATOM   1696  CE1 TYR H 222      10.751  24.104  34.533  1.00 79.24           C  
ATOM   1697  CE2 TYR H 222      11.501  26.071  33.455  1.00 77.51           C  
ATOM   1698  CZ  TYR H 222      10.509  25.151  33.678  1.00 79.49           C  
ATOM   1699  OH  TYR H 222       9.256  25.299  33.042  1.00 79.23           O  
ATOM   1700  C   TYR H 222      15.566  24.889  37.654  1.00 80.03           C  
ATOM   1701  O   TYR H 222      16.581  25.580  37.759  1.00 84.25           O  
ATOM   1702  N   GLY H 223      15.471  23.631  38.152  1.00 64.58           N  
ATOM   1703  CA  GLY H 223      16.528  22.905  38.812  1.00 71.28           C  
ATOM   1704  C   GLY H 223      16.069  21.474  38.920  1.00 79.73           C  
ATOM   1705  O   GLY H 223      14.890  21.225  39.157  1.00 82.94           O  
ATOM   1706  N   MET H 224      16.996  20.497  38.783  1.00 79.80           N  
ATOM   1707  CA  MET H 224      16.667  19.090  38.744  1.00 78.01           C  
ATOM   1708  CB  MET H 224      17.685  18.287  37.924  1.00 69.44           C  
ATOM   1709  CG  MET H 224      17.814  18.823  36.503  1.00 63.55           C  
ATOM   1710  SD  MET H 224      19.088  18.007  35.508  1.00 90.27           S  
ATOM   1711  CE  MET H 224      19.235  19.378  34.330  1.00 53.56           C  
ATOM   1712  C   MET H 224      16.630  18.506  40.121  1.00 79.18           C  
ATOM   1713  O   MET H 224      17.345  18.958  41.014  1.00 81.34           O  
ATOM   1714  N   ASP H 225      15.768  17.482  40.329  1.00 80.38           N  
ATOM   1715  CA  ASP H 225      15.736  16.851  41.619  1.00 86.67           C  
ATOM   1716  CB  ASP H 225      14.585  17.371  42.516  1.00 84.36           C  
ATOM   1717  CG  ASP H 225      13.218  17.197  41.855  1.00 97.29           C  
ATOM   1718  OD1 ASP H 225      13.150  16.769  40.673  1.00105.33           O  
ATOM   1719  OD2 ASP H 225      12.210  17.521  42.541  1.00 95.29           O1-
ATOM   1720  C   ASP H 225      15.662  15.328  41.542  1.00 80.99           C  
ATOM   1721  O   ASP H 225      15.518  14.692  42.579  1.00 82.49           O  
ATOM   1722  N   VAL H 226      15.825  14.713  40.341  1.00 47.45           N  
ATOM   1723  CA  VAL H 226      15.664  13.324  39.976  1.00 45.90           C  
ATOM   1724  CB  VAL H 226      14.245  12.830  40.017  1.00 45.20           C  
ATOM   1725  CG1 VAL H 226      13.695  13.015  41.442  1.00 61.70           C  
ATOM   1726  CG2 VAL H 226      13.431  13.534  38.921  1.00 61.62           C  
ATOM   1727  C   VAL H 226      16.136  13.102  38.575  1.00 45.52           C  
ATOM   1728  O   VAL H 226      15.849  13.896  37.682  1.00 45.33           O  
ATOM   1729  N   TRP H 227      16.850  11.975  38.348  1.00 44.25           N  
ATOM   1730  CA  TRP H 227      17.427  11.693  37.060  1.00 43.34           C  
ATOM   1731  CB  TRP H 227      18.962  11.768  37.072  1.00 42.81           C  
ATOM   1732  CG  TRP H 227      19.516  13.150  37.310  1.00 41.85           C  
ATOM   1733  CD2 TRP H 227      20.364  13.853  36.387  1.00 40.74           C  
ATOM   1734  CD1 TRP H 227      19.391  13.949  38.407  1.00 40.94           C  
ATOM   1735  NE1 TRP H 227      20.101  15.112  38.225  1.00 40.62           N  
ATOM   1736  CE2 TRP H 227      20.707  15.064  36.988  1.00 40.62           C  
ATOM   1737  CE3 TRP H 227      20.823  13.514  35.149  1.00 39.73           C  
ATOM   1738  CZ2 TRP H 227      21.520  15.959  36.354  1.00 40.78           C  
ATOM   1739  CZ3 TRP H 227      21.638  14.421  34.508  1.00 39.85           C  
ATOM   1740  CH2 TRP H 227      21.978  15.619  35.101  1.00 40.33           C  
ATOM   1741  C   TRP H 227      17.097  10.296  36.642  1.00 43.37           C  
ATOM   1742  O   TRP H 227      16.633   9.481  37.439  1.00 43.91           O  
ATOM   1743  N   GLY H 228      17.318  10.013  35.337  1.00 42.85           N  
ATOM   1744  CA  GLY H 228      17.086   8.724  34.758  1.00 42.85           C  
ATOM   1745  C   GLY H 228      18.366   7.937  34.772  1.00 43.14           C  
ATOM   1746  O   GLY H 228      19.411   8.447  35.169  1.00 42.72           O  
ATOM   1747  N   GLN H 229      18.300   6.659  34.327  1.00 43.40           N  
ATOM   1748  CA  GLN H 229      19.431   5.766  34.287  1.00 43.84           C  
ATOM   1749  CB  GLN H 229      19.138   4.328  33.837  1.00 45.02           C  
ATOM   1750  CG  GLN H 229      17.974   3.643  34.527  1.00 46.97           C  
ATOM   1751  CD  GLN H 229      16.795   3.800  33.585  1.00 49.06           C  
ATOM   1752  OE1 GLN H 229      15.837   4.513  33.875  1.00 53.14           O  
ATOM   1753  NE2 GLN H 229      16.879   3.122  32.409  1.00 51.76           N  
ATOM   1754  C   GLN H 229      20.388   6.221  33.235  1.00 43.38           C  
ATOM   1755  O   GLN H 229      21.599   6.072  33.377  1.00 43.36           O  
ATOM   1756  N   GLY H 230      19.854   6.731  32.110  1.00 43.00           N  
ATOM   1757  CA  GLY H 230      20.689   7.153  31.025  1.00 42.84           C  
ATOM   1758  C   GLY H 230      20.622   6.123  29.938  1.00 43.69           C  
ATOM   1759  O   GLY H 230      20.443   4.935  30.200  1.00 44.20           O  
ATOM   1760  N   THR H 231      20.757   6.574  28.671  1.00 43.50           N  
ATOM   1761  CA  THR H 231      20.740   5.692  27.533  1.00 42.95           C  
ATOM   1762  CB  THR H 231      19.534   5.879  26.655  1.00 42.65           C  
ATOM   1763  OG1 THR H 231      18.344   5.650  27.395  1.00 43.15           O  
ATOM   1764  CG2 THR H 231      19.619   4.900  25.472  1.00 43.10           C  
ATOM   1765  C   THR H 231      21.953   5.996  26.706  1.00 42.94           C  
ATOM   1766  O   THR H 231      22.306   7.155  26.503  1.00 42.48           O  
ATOM   1767  N   THR H 232      22.623   4.946  26.185  1.00 42.60           N  
ATOM   1768  CA  THR H 232      23.827   5.152  25.429  1.00 42.08           C  
ATOM   1769  CB  THR H 232      24.896   4.142  25.746  1.00 41.95           C  
ATOM   1770  OG1 THR H 232      25.226   4.193  27.126  1.00 53.35           O  
ATOM   1771  CG2 THR H 232      26.143   4.456  24.907  1.00 52.89           C  
ATOM   1772  C   THR H 232      23.528   5.040  23.964  1.00 42.33           C  
ATOM   1773  O   THR H 232      23.162   3.973  23.473  1.00 43.47           O  
ATOM   1774  N   VAL H 233      23.692   6.159  23.226  1.00 41.43           N  
ATOM   1775  CA  VAL H 233      23.457   6.159  21.808  1.00 41.36           C  
ATOM   1776  CB  VAL H 233      22.641   7.331  21.339  1.00 41.21           C  
ATOM   1777  CG1 VAL H 233      22.588   7.303  19.801  1.00 40.41           C  
ATOM   1778  CG2 VAL H 233      21.261   7.278  22.017  1.00 40.69           C  
ATOM   1779  C   VAL H 233      24.786   6.259  21.126  1.00 41.64           C  
ATOM   1780  O   VAL H 233      25.521   7.232  21.303  1.00 41.65           O  
ATOM   1781  N   THR H 234      25.120   5.248  20.301  1.00 42.32           N  
ATOM   1782  CA  THR H 234      26.384   5.279  19.630  1.00 42.90           C  
ATOM   1783  CB  THR H 234      27.139   3.984  19.742  1.00 44.18           C  
ATOM   1784  OG1 THR H 234      27.338   3.664  21.111  1.00 44.25           O  
ATOM   1785  CG2 THR H 234      28.500   4.127  19.033  1.00 43.38           C  
ATOM   1786  C   THR H 234      26.115   5.543  18.187  1.00 43.18           C  
ATOM   1787  O   THR H 234      25.346   4.836  17.538  1.00 43.56           O  
ATOM   1788  N   VAL H 235      26.743   6.602  17.647  1.00 42.59           N  
ATOM   1789  CA  VAL H 235      26.540   6.924  16.268  1.00 43.15           C  
ATOM   1790  CB  VAL H 235      26.433   8.402  16.032  1.00 42.73           C  
ATOM   1791  CG1 VAL H 235      26.280   8.650  14.524  1.00 42.80           C  
ATOM   1792  CG2 VAL H 235      25.272   8.952  16.870  1.00 42.93           C  
ATOM   1793  C   VAL H 235      27.747   6.453  15.535  1.00 44.43           C  
ATOM   1794  O   VAL H 235      28.833   7.010  15.692  1.00 45.53           O  
ATOM   1795  N   SER H 236      27.588   5.406  14.703  1.00 45.31           N  
ATOM   1796  CA  SER H 236      28.724   4.902  13.993  1.00 45.85           C  
ATOM   1797  CB  SER H 236      29.464   3.787  14.754  1.00 45.61           C  
ATOM   1798  OG  SER H 236      29.974   4.282  15.985  1.00 32.55           O  
ATOM   1799  C   SER H 236      28.241   4.290  12.720  1.00 46.63           C  
ATOM   1800  O   SER H 236      27.125   3.781  12.644  1.00 46.76           O  
ATOM   1801  N   SER H 237      29.091   4.325  11.676  1.00 46.85           N  
ATOM   1802  CA  SER H 237      28.717   3.739  10.424  1.00 47.17           C  
ATOM   1803  CB  SER H 237      29.376   4.408   9.203  1.00 47.57           C  
ATOM   1804  OG  SER H 237      28.939   5.754   9.080  1.00 50.81           O  
ATOM   1805  C   SER H 237      29.205   2.299  10.471  1.00 47.19           C  
ATOM   1806  O   SER H 237      28.647   1.462   9.714  1.00 47.13           O  
ATOM   1807  OXT SER H 237      30.140   2.018  11.268  1.00  0.00           O1-
TER    1808      SER H 237 
CONECT  163  661
CONECT  661  163
CONECT  969 1544
CONECT 1544  969
END
