# Supplementary material for: Fully automated antibody structure prediction using BIOVIA tools: Validation study
Source: PLoS One. 2017 May 18;12(5):e0177923. doi: 10.1371/journal.pone.0177923 (PMC5436848; doi:10.1371/journal.pone.0177923)
Supplement: S2 Dataset — Predicted structures using the Top5 framework method, Chothia CDR definition with canonical filtering and generating 50 models. These were used in the comparison against predictions using no filtering. (ZIP) [file pone.0177923.s004.zip › 4OCX_LH_FV_FinalModel.pdb]

REMARK   Accelrys Discovery Studio PDB file
REMARK   Created:  2015-04-10T07:14:52Z
SSBOND   1 CYS L   23    CYS L   93                                     
SSBOND   2 CYS H  134    CYS H  208                                     
ATOM      1  N   ASP L   1      25.656  32.132  25.835  1.00 35.75           N1+
ATOM      2  CA  ASP L   1      25.251  31.385  27.046  1.00 33.95           C  
ATOM      3  CB  ASP L   1      25.256  29.871  26.776  1.00 34.33           C  
ATOM      4  CG  ASP L   1      24.155  29.546  25.774  1.00 39.25           C  
ATOM      5  OD1 ASP L   1      23.406  30.484  25.390  1.00 39.71           O  
ATOM      6  OD2 ASP L   1      24.048  28.353  25.383  1.00 41.59           O1-
ATOM      7  C   ASP L   1      26.224  31.651  28.143  1.00 32.60           C  
ATOM      8  O   ASP L   1      27.337  32.110  27.899  1.00 32.32           O  
ATOM      9  N   VAL L   2      25.814  31.376  29.396  1.00 27.88           N  
ATOM     10  CA  VAL L   2      26.685  31.604  30.509  1.00 27.41           C  
ATOM     11  CB  VAL L   2      25.972  31.617  31.832  1.00 26.97           C  
ATOM     12  CG1 VAL L   2      27.013  31.750  32.956  1.00 25.67           C  
ATOM     13  CG2 VAL L   2      24.930  32.749  31.817  1.00 26.55           C  
ATOM     14  C   VAL L   2      27.677  30.487  30.530  1.00 27.89           C  
ATOM     15  O   VAL L   2      27.314  29.318  30.406  1.00 26.99           O  
ATOM     16  N   LEU L   3      28.973  30.823  30.688  1.00 25.57           N  
ATOM     17  CA  LEU L   3      29.966  29.792  30.694  1.00 26.23           C  
ATOM     18  CB  LEU L   3      31.209  30.110  29.845  1.00 28.45           C  
ATOM     19  CG  LEU L   3      30.930  30.157  28.331  1.00 39.72           C  
ATOM     20  CD1 LEU L   3      30.480  28.784  27.807  1.00  0.00           C  
ATOM     21  CD2 LEU L   3      29.954  31.287  27.972  1.00  0.00           C  
ATOM     22  C   LEU L   3      30.421  29.577  32.100  1.00 25.57           C  
ATOM     23  O   LEU L   3      30.739  30.524  32.817  1.00 24.09           O  
ATOM     24  N   LEU L   4      30.445  28.303  32.540  1.00 24.95           N  
ATOM     25  CA  LEU L   4      30.912  28.033  33.867  1.00 23.63           C  
ATOM     26  CB  LEU L   4      29.977  27.173  34.734  1.00 23.08           C  
ATOM     27  CG  LEU L   4      28.687  27.904  35.146  1.00 21.50           C  
ATOM     28  CD1 LEU L   4      27.748  28.110  33.953  1.00 22.51           C  
ATOM     29  CD2 LEU L   4      28.008  27.222  36.338  1.00 25.87           C  
ATOM     30  C   LEU L   4      32.233  27.341  33.777  1.00 24.30           C  
ATOM     31  O   LEU L   4      32.389  26.347  33.068  1.00 23.12           O  
ATOM     32  N   THR L   5      33.232  27.869  34.514  1.00 22.08           N  
ATOM     33  CA  THR L   5      34.550  27.306  34.479  1.00 22.95           C  
ATOM     34  CB  THR L   5      35.598  28.312  34.097  1.00 24.27           C  
ATOM     35  OG1 THR L   5      35.309  28.847  32.814  1.00 30.33           O  
ATOM     36  CG2 THR L   5      36.974  27.625  34.084  1.00 27.77           C  
ATOM     37  C   THR L   5      34.885  26.793  35.845  1.00 23.62           C  
ATOM     38  O   THR L   5      34.705  27.485  36.847  1.00 24.48           O  
ATOM     39  N   GLN L   6      35.396  25.546  35.918  1.00 21.39           N  
ATOM     40  CA  GLN L   6      35.710  24.966  37.192  1.00 25.35           C  
ATOM     41  CB  GLN L   6      35.048  23.599  37.447  1.00 23.24           C  
ATOM     42  CG  GLN L   6      33.527  23.654  37.579  1.00 23.97           C  
ATOM     43  CD  GLN L   6      33.043  22.258  37.953  1.00 22.88           C  
ATOM     44  OE1 GLN L   6      32.135  21.711  37.330  1.00 23.96           O  
ATOM     45  NE2 GLN L   6      33.664  21.667  39.009  1.00 21.42           N  
ATOM     46  C   GLN L   6      37.188  24.744  37.294  1.00 26.29           C  
ATOM     47  O   GLN L   6      37.863  24.455  36.307  1.00 27.35           O  
ATOM     48  N   ILE L   7      37.722  24.917  38.523  1.00 27.21           N  
ATOM     49  CA  ILE L   7      39.110  24.694  38.818  1.00 29.05           C  
ATOM     50  CB  ILE L   7      39.862  25.992  38.970  1.00 33.06           C  
ATOM     51  CG1 ILE L   7      41.383  25.789  39.077  1.00  0.00           C  
ATOM     52  CG2 ILE L   7      39.252  26.739  40.168  1.00 38.12           C  
ATOM     53  CD1 ILE L   7      41.845  25.157  40.390  1.00  0.00           C  
ATOM     54  C   ILE L   7      39.147  23.973  40.127  1.00 30.00           C  
ATOM     55  O   ILE L   7      38.345  24.288  41.007  1.00 30.39           O  
ATOM     56  N   PRO L   8      40.010  23.009  40.333  1.00 29.83           N  
ATOM     57  CA  PRO L   8      40.931  22.515  39.344  1.00 30.45           C  
ATOM     58  CD  PRO L   8      40.477  22.750  41.685  1.00 28.21           C  
ATOM     59  CB  PRO L   8      42.132  21.968  40.116  1.00 27.02           C  
ATOM     60  CG  PRO L   8      41.585  21.701  41.526  1.00 30.04           C  
ATOM     61  C   PRO L   8      40.259  21.454  38.534  1.00 29.74           C  
ATOM     62  O   PRO L   8      39.131  21.079  38.855  1.00 30.26           O  
ATOM     63  N   LEU L   9      40.920  20.992  37.454  1.00 29.09           N  
ATOM     64  CA  LEU L   9      40.394  19.921  36.657  1.00 30.22           C  
ATOM     65  CB  LEU L   9      41.220  19.646  35.387  1.00 32.48           C  
ATOM     66  CG  LEU L   9      41.216  20.795  34.360  1.00 39.38           C  
ATOM     67  CD1 LEU L   9      39.807  21.045  33.796  1.00 41.83           C  
ATOM     68  CD2 LEU L   9      41.873  22.062  34.928  1.00 39.89           C  
ATOM     69  C   LEU L   9      40.414  18.662  37.472  1.00 28.26           C  
ATOM     70  O   LEU L   9      39.441  17.911  37.479  1.00 25.16           O  
ATOM     71  N   SER L  10      41.530  18.395  38.185  1.00 26.80           N  
ATOM     72  CA  SER L  10      41.616  17.190  38.967  1.00 30.07           C  
ATOM     73  CB  SER L  10      42.621  16.161  38.419  1.00 30.13           C  
ATOM     74  OG  SER L  10      42.177  15.653  37.169  1.00 42.78           O  
ATOM     75  C   SER L  10      42.081  17.558  40.340  1.00 30.92           C  
ATOM     76  O   SER L  10      42.883  18.475  40.511  1.00 30.32           O  
ATOM     77  N   LEU L  11      41.575  16.847  41.369  1.00 29.11           N  
ATOM     78  CA  LEU L  11      41.959  17.193  42.706  1.00 32.18           C  
ATOM     79  CB  LEU L  11      40.799  17.889  43.445  1.00 33.41           C  
ATOM     80  CG  LEU L  11      41.105  18.342  44.883  1.00 37.72           C  
ATOM     81  CD1 LEU L  11      42.185  19.436  44.911  1.00 39.72           C  
ATOM     82  CD2 LEU L  11      39.816  18.767  45.607  1.00 39.15           C  
ATOM     83  C   LEU L  11      42.313  15.940  43.458  1.00 32.77           C  
ATOM     84  O   LEU L  11      41.432  15.155  43.806  1.00 31.82           O  
ATOM     85  N   PRO L  12      43.582  15.691  43.687  1.00 30.92           N  
ATOM     86  CA  PRO L  12      43.948  14.560  44.504  1.00 32.53           C  
ATOM     87  CD  PRO L  12      44.588  15.968  42.676  1.00 30.29           C  
ATOM     88  CB  PRO L  12      45.334  14.110  44.037  1.00 34.38           C  
ATOM     89  CG  PRO L  12      45.862  15.298  43.214  1.00 31.28           C  
ATOM     90  C   PRO L  12      43.889  14.926  45.955  1.00 33.50           C  
ATOM     91  O   PRO L  12      44.493  15.930  46.334  1.00 34.28           O  
ATOM     92  N   VAL L  13      43.232  14.110  46.803  1.00 31.59           N  
ATOM     93  CA  VAL L  13      43.179  14.433  48.204  1.00 32.89           C  
ATOM     94  CB  VAL L  13      41.903  15.086  48.648  1.00 34.72           C  
ATOM     95  CG1 VAL L  13      41.848  16.522  48.121  1.00 35.43           C  
ATOM     96  CG2 VAL L  13      40.739  14.214  48.158  1.00 37.62           C  
ATOM     97  C   VAL L  13      43.281  13.181  49.005  1.00 32.97           C  
ATOM     98  O   VAL L  13      42.813  12.121  48.595  1.00 32.80           O  
ATOM     99  N   SER L  14      43.911  13.283  50.192  1.00 34.20           N  
ATOM    100  CA  SER L  14      44.023  12.149  51.063  1.00 34.29           C  
ATOM    101  CB  SER L  14      45.203  12.240  52.047  1.00 37.65           C  
ATOM    102  OG  SER L  14      46.434  12.216  51.343  1.00 36.28           O  
ATOM    103  C   SER L  14      42.764  12.083  51.863  1.00 33.52           C  
ATOM    104  O   SER L  14      42.098  13.093  52.080  1.00 32.32           O  
ATOM    105  N   LEU L  15      42.414  10.873  52.344  1.00 34.18           N  
ATOM    106  CA  LEU L  15      41.201  10.702  53.088  1.00 36.03           C  
ATOM    107  CB  LEU L  15      40.903   9.238  53.455  1.00 37.53           C  
ATOM    108  CG  LEU L  15      40.660   8.325  52.239  1.00 41.86           C  
ATOM    109  CD1 LEU L  15      40.366   6.881  52.678  1.00 39.37           C  
ATOM    110  CD2 LEU L  15      39.574   8.900  51.315  1.00 43.93           C  
ATOM    111  C   LEU L  15      41.328  11.453  54.374  1.00 39.40           C  
ATOM    112  O   LEU L  15      42.372  11.424  55.024  1.00 37.42           O  
ATOM    113  N   GLY L  16      40.247  12.158  54.762  1.00 38.29           N  
ATOM    114  CA  GLY L  16      40.220  12.876  56.006  1.00 39.76           C  
ATOM    115  C   GLY L  16      40.594  14.309  55.776  1.00 40.06           C  
ATOM    116  O   GLY L  16      40.362  15.155  56.639  1.00 41.63           O  
ATOM    117  N   ASP L  17      41.186  14.621  54.607  1.00 39.36           N  
ATOM    118  CA  ASP L  17      41.594  15.970  54.328  1.00 39.50           C  
ATOM    119  CB  ASP L  17      42.738  16.074  53.304  1.00 40.18           C  
ATOM    120  CG  ASP L  17      44.025  15.584  53.949  1.00 47.60           C  
ATOM    121  OD1 ASP L  17      44.052  15.438  55.201  1.00 51.42           O  
ATOM    122  OD2 ASP L  17      45.006  15.354  53.193  1.00 52.09           O1-
ATOM    123  C   ASP L  17      40.440  16.726  53.749  1.00 38.67           C  
ATOM    124  O   ASP L  17      39.456  16.144  53.296  1.00 37.33           O  
ATOM    125  N   GLN L  18      40.554  18.070  53.757  1.00 38.77           N  
ATOM    126  CA  GLN L  18      39.539  18.930  53.220  1.00 37.83           C  
ATOM    127  CB  GLN L  18      39.525  20.322  53.880  1.00 39.69           C  
ATOM    128  CG  GLN L  18      38.452  21.270  53.341  1.00 45.61           C  
ATOM    129  CD  GLN L  18      38.576  22.589  54.095  1.00 46.47           C  
ATOM    130  OE1 GLN L  18      38.760  22.609  55.311  1.00 62.27           O  
ATOM    131  NE2 GLN L  18      38.477  23.725  53.354  1.00 60.60           N  
ATOM    132  C   GLN L  18      39.804  19.103  51.754  1.00 36.19           C  
ATOM    133  O   GLN L  18      40.947  19.037  51.304  1.00 35.33           O  
ATOM    134  N   ALA L  19      38.730  19.300  50.958  1.00 34.71           N  
ATOM    135  CA  ALA L  19      38.889  19.504  49.545  1.00 34.21           C  
ATOM    136  CB  ALA L  19      38.477  18.284  48.703  1.00 32.38           C  
ATOM    137  C   ALA L  19      37.990  20.635  49.144  1.00 34.45           C  
ATOM    138  O   ALA L  19      36.902  20.794  49.698  1.00 34.04           O  
ATOM    139  N   SER L  20      38.428  21.466  48.173  1.00 32.45           N  
ATOM    140  CA  SER L  20      37.592  22.555  47.756  1.00 33.77           C  
ATOM    141  CB  SER L  20      37.998  23.917  48.348  1.00 35.96           C  
ATOM    142  OG  SER L  20      39.257  24.322  47.836  1.00 41.02           O  
ATOM    143  C   SER L  20      37.655  22.673  46.264  1.00 31.92           C  
ATOM    144  O   SER L  20      38.699  22.453  45.650  1.00 32.15           O  
ATOM    145  N   ILE L  21      36.513  23.029  45.641  1.00 30.81           N  
ATOM    146  CA  ILE L  21      36.452  23.169  44.216  1.00 28.91           C  
ATOM    147  CB  ILE L  21      35.544  22.163  43.574  1.00 29.70           C  
ATOM    148  CG1 ILE L  21      36.058  20.746  43.884  1.00 30.58           C  
ATOM    149  CG2 ILE L  21      35.454  22.468  42.070  1.00 28.76           C  
ATOM    150  CD1 ILE L  21      35.061  19.643  43.542  1.00 34.35           C  
ATOM    151  C   ILE L  21      35.913  24.534  43.931  1.00 28.60           C  
ATOM    152  O   ILE L  21      35.048  25.032  44.648  1.00 26.74           O  
ATOM    153  N   SER L  22      36.422  25.189  42.869  1.00 26.62           N  
ATOM    154  CA  SER L  22      35.985  26.521  42.572  1.00 29.35           C  
ATOM    155  CB  SER L  22      37.148  27.519  42.455  1.00 31.47           C  
ATOM    156  OG  SER L  22      36.659  28.820  42.164  1.00 37.13           O  
ATOM    157  C   SER L  22      35.240  26.520  41.269  1.00 28.84           C  
ATOM    158  O   SER L  22      35.525  25.729  40.371  1.00 27.95           O  
ATOM    159  N   CYS L  23      34.226  27.407  41.158  1.00 28.18           N  
ATOM    160  CA  CYS L  23      33.456  27.525  39.947  1.00 29.13           C  
ATOM    161  CB  CYS L  23      32.062  26.849  40.048  1.00 30.20           C  
ATOM    162  SG  CYS L  23      31.057  26.984  38.534  1.00 39.49           S  
ATOM    163  C   CYS L  23      33.268  28.990  39.666  1.00 31.44           C  
ATOM    164  O   CYS L  23      32.958  29.768  40.568  1.00 32.34           O  
ATOM    165  N   ARG L  24      33.468  29.408  38.394  1.00 30.46           N  
ATOM    166  CA  ARG L  24      33.328  30.797  38.041  1.00 32.60           C  
ATOM    167  CB  ARG L  24      34.625  31.449  37.536  1.00 37.80           C  
ATOM    168  CG  ARG L  24      35.723  31.567  38.590  1.00 45.91           C  
ATOM    169  CD  ARG L  24      36.912  32.421  38.143  1.00 54.00           C  
ATOM    170  NE  ARG L  24      36.425  33.827  38.044  1.00 57.83           N  
ATOM    171  CZ  ARG L  24      37.239  34.873  38.368  1.00 63.38           C  
ATOM    172  NH1 ARG L  24      38.524  34.649  38.772  1.00 61.65           N1+
ATOM    173  NH2 ARG L  24      36.761  36.149  38.298  1.00 63.14           N  
ATOM    174  C   ARG L  24      32.362  30.905  36.905  1.00 31.35           C  
ATOM    175  O   ARG L  24      32.338  30.061  36.012  1.00 27.84           O  
ATOM    176  N   SER L  25      31.549  31.982  36.904  1.00 29.03           N  
ATOM    177  CA  SER L  25      30.580  32.178  35.865  1.00 29.81           C  
ATOM    178  CB  SER L  25      29.142  32.299  36.395  1.00 29.71           C  
ATOM    179  OG  SER L  25      29.040  33.412  37.268  1.00 32.60           O  
ATOM    180  C   SER L  25      30.917  33.441  35.134  1.00 31.12           C  
ATOM    181  O   SER L  25      31.494  34.371  35.693  1.00 30.15           O  
ATOM    182  N   SER L  26      30.645  33.437  33.806  1.00 25.51           N  
ATOM    183  CA  SER L  26      31.000  34.500  32.902  1.00 27.18           C  
ATOM    184  CB  SER L  26      30.727  34.152  31.427  1.00 27.05           C  
ATOM    185  OG  SER L  26      29.334  33.997  31.203  1.00 25.88           O  
ATOM    186  C   SER L  26      30.221  35.728  33.233  1.00 28.37           C  
ATOM    187  O   SER L  26      30.714  36.844  33.070  1.00 29.38           O  
ATOM    188  N   GLN L  27      28.967  35.544  33.687  1.00 28.85           N  
ATOM    189  CA  GLN L  27      28.149  36.659  34.062  1.00 29.24           C  
ATOM    190  CB  GLN L  27      27.018  36.981  33.071  1.00 30.18           C  
ATOM    191  CG  GLN L  27      27.543  37.452  31.716  1.00 32.27           C  
ATOM    192  CD  GLN L  27      26.358  37.782  30.823  1.00 34.91           C  
ATOM    193  OE1 GLN L  27      26.062  38.951  30.579  1.00 37.68           O  
ATOM    194  NE2 GLN L  27      25.655  36.734  30.318  1.00 36.40           N  
ATOM    195  C   GLN L  27      27.525  36.305  35.368  1.00 29.07           C  
ATOM    196  O   GLN L  27      27.580  35.152  35.792  1.00 27.53           O  
ATOM    197  N   SER L  28      26.922  37.299  36.050  1.00 29.01           N  
ATOM    198  CA  SER L  28      26.360  37.044  37.342  0.83 29.18           C  
ATOM    199  CB  SER L  28      25.870  38.307  38.068  0.83 30.44           C  
ATOM    200  OG  SER L  28      24.748  38.852  37.391  0.83 30.48           O  
ATOM    201  C   SER L  28      25.194  36.117  37.209  1.00 28.57           C  
ATOM    202  O   SER L  28      24.396  36.207  36.279  1.00 28.81           O  
ATOM    203  N   ILE L  29      25.146  35.140  38.130  1.00 28.25           N  
ATOM    204  CA  ILE L  29      24.126  34.153  38.298  1.00 27.93           C  
ATOM    205  CB  ILE L  29      24.596  32.919  39.007  1.00 28.03           C  
ATOM    206  CG1 ILE L  29      25.796  32.332  38.254  1.00 28.03           C  
ATOM    207  CG2 ILE L  29      23.433  31.918  39.045  1.00 26.83           C  
ATOM    208  CD1 ILE L  29      26.404  31.119  38.947  1.00 27.65           C  
ATOM    209  C   ILE L  29      22.927  34.728  38.988  1.00 27.68           C  
ATOM    210  O   ILE L  29      21.849  34.149  38.922  1.00 26.53           O  
ATOM    211  N   VAL L  30      23.096  35.809  39.774  1.00 28.02           N  
ATOM    212  CA  VAL L  30      21.987  36.353  40.513  1.00 28.02           C  
ATOM    213  CB  VAL L  30      22.330  37.624  41.237  1.00 28.54           C  
ATOM    214  CG1 VAL L  30      21.084  38.124  41.988  1.00 28.56           C  
ATOM    215  CG2 VAL L  30      23.544  37.356  42.142  1.00 28.52           C  
ATOM    216  C   VAL L  30      20.860  36.647  39.572  1.00 27.76           C  
ATOM    217  O   VAL L  30      21.006  37.363  38.584  1.00 28.64           O  
ATOM    218  N   HIS L  31      19.684  36.070  39.893  1.00 26.53           N  
ATOM    219  CA  HIS L  31      18.477  36.206  39.131  1.00 26.32           C  
ATOM    220  ND1 HIS L  31      15.091  35.584  38.727  1.00 25.97           N  
ATOM    221  CG  HIS L  31      16.316  35.014  38.466  1.00 25.58           C  
ATOM    222  CB  HIS L  31      17.491  35.053  39.398  1.00 25.63           C  
ATOM    223  NE2 HIS L  31      14.935  34.633  36.724  1.00 25.40           N  
ATOM    224  CD2 HIS L  31      16.206  34.438  37.239  1.00 24.79           C  
ATOM    225  CE1 HIS L  31      14.302  35.327  37.651  1.00 26.42           C  
ATOM    226  C   HIS L  31      17.832  37.497  39.533  1.00 26.53           C  
ATOM    227  O   HIS L  31      18.175  38.082  40.559  1.00 27.01           O  
ATOM    228  N   SER L  32      16.886  37.987  38.710  1.00 26.87           N  
ATOM    229  CA  SER L  32      16.234  39.233  38.992  1.00 27.47           C  
ATOM    230  CB  SER L  32      15.236  39.648  37.900  1.00 27.69           C  
ATOM    231  OG  SER L  32      14.633  40.887  38.244  1.00 28.78           O  
ATOM    232  C   SER L  32      15.476  39.108  40.275  1.00 27.04           C  
ATOM    233  O   SER L  32      15.345  40.077  41.023  1.00 27.57           O  
ATOM    234  N   ASN L  33      14.961  37.900  40.564  1.00 26.52           N  
ATOM    235  CA  ASN L  33      14.204  37.670  41.759  1.00 26.10           C  
ATOM    236  CB  ASN L  33      13.432  36.328  41.790  1.00 25.78           C  
ATOM    237  CG  ASN L  33      14.361  35.127  41.709  1.00 24.19           C  
ATOM    238  OD1 ASN L  33      15.571  35.236  41.889  1.00 23.94           O  
ATOM    239  ND2 ASN L  33      13.772  33.935  41.421  1.00 23.22           N  
ATOM    240  C   ASN L  33      15.103  37.820  42.950  1.00 26.10           C  
ATOM    241  O   ASN L  33      14.635  38.081  44.056  1.00 26.75           O  
ATOM    242  N   GLY L  34      16.427  37.651  42.775  1.00 26.14           N  
ATOM    243  CA  GLY L  34      17.306  37.848  43.894  1.00 26.10           C  
ATOM    244  C   GLY L  34      17.924  36.542  44.286  1.00 25.69           C  
ATOM    245  O   GLY L  34      18.841  36.510  45.105  1.00 26.32           O  
ATOM    246  N   ASN L  35      17.432  35.422  43.726  1.00 24.71           N  
ATOM    247  CA  ASN L  35      17.998  34.145  44.057  1.00 23.34           C  
ATOM    248  CB  ASN L  35      17.012  32.978  43.891  1.00 23.01           C  
ATOM    249  CG  ASN L  35      15.893  33.162  44.908  1.00 23.66           C  
ATOM    250  OD1 ASN L  35      16.095  33.728  45.980  1.00 25.49           O  
ATOM    251  ND2 ASN L  35      14.673  32.671  44.563  1.00 21.15           N  
ATOM    252  C   ASN L  35      19.154  33.883  43.138  1.00 22.47           C  
ATOM    253  O   ASN L  35      19.231  34.430  42.039  1.00 22.37           O  
ATOM    254  N   THR L  36      20.106  33.042  43.587  1.00 21.50           N  
ATOM    255  CA  THR L  36      21.219  32.671  42.764  1.00 20.92           C  
ATOM    256  CB  THR L  36      22.545  32.929  43.422  1.00 21.30           C  
ATOM    257  OG1 THR L  36      22.659  34.304  43.759  1.00 23.37           O  
ATOM    258  CG2 THR L  36      23.671  32.532  42.451  1.00 21.19           C  
ATOM    259  C   THR L  36      21.089  31.197  42.564  1.00 19.66           C  
ATOM    260  O   THR L  36      21.275  30.421  43.502  1.00 19.00           O  
ATOM    261  N   TYR L  37      20.796  30.757  41.324  1.00 19.27           N  
ATOM    262  CA  TYR L  37      20.584  29.350  41.188  1.00 18.70           C  
ATOM    263  CB  TYR L  37      19.527  28.986  40.131  1.00 18.80           C  
ATOM    264  CG  TYR L  37      18.228  29.550  40.599  1.00 18.87           C  
ATOM    265  CD1 TYR L  37      17.428  28.837  41.460  1.00 19.20           C  
ATOM    266  CD2 TYR L  37      17.816  30.796  40.190  1.00 19.19           C  
ATOM    267  CE1 TYR L  37      16.232  29.354  41.899  1.00 19.29           C  
ATOM    268  CE2 TYR L  37      16.620  31.320  40.624  1.00 19.65           C  
ATOM    269  CZ  TYR L  37      15.826  30.597  41.480  1.00 19.86           C  
ATOM    270  OH  TYR L  37      14.599  31.132  41.928  1.00 20.48           O  
ATOM    271  C   TYR L  37      21.873  28.709  40.785  1.00 18.39           C  
ATOM    272  O   TYR L  37      22.070  28.356  39.622  1.00 19.52           O  
ATOM    273  N   LEU L  38      22.788  28.517  41.761  1.00 20.98           N  
ATOM    274  CA  LEU L  38      24.009  27.828  41.434  1.00 21.47           C  
ATOM    275  CB  LEU L  38      25.270  28.554  41.950  1.00 22.61           C  
ATOM    276  CG  LEU L  38      26.620  27.892  41.602  1.00 24.13           C  
ATOM    277  CD1 LEU L  38      26.855  26.606  42.406  1.00 24.10           C  
ATOM    278  CD2 LEU L  38      26.762  27.684  40.086  1.00 23.81           C  
ATOM    279  C   LEU L  38      23.922  26.508  42.137  1.00 21.80           C  
ATOM    280  O   LEU L  38      23.640  26.460  43.333  1.00 22.07           O  
ATOM    281  N   GLU L  39      24.163  25.392  41.419  1.00 18.32           N  
ATOM    282  CA  GLU L  39      24.021  24.120  42.069  1.00 18.21           C  
ATOM    283  CB  GLU L  39      22.734  23.391  41.651  1.00 19.27           C  
ATOM    284  CG  GLU L  39      21.503  24.137  42.181  1.00 20.97           C  
ATOM    285  CD  GLU L  39      20.241  23.603  41.520  1.00  0.00           C  
ATOM    286  OE1 GLU L  39      20.324  22.551  40.834  1.00  0.00           O  
ATOM    287  OE2 GLU L  39      19.175  24.252  41.694  1.00  0.00           O1-
ATOM    288  C   GLU L  39      25.224  23.255  41.827  1.00 18.93           C  
ATOM    289  O   GLU L  39      26.059  23.534  40.966  1.00 18.00           O  
ATOM    290  N   TRP L  40      25.366  22.192  42.650  1.00 17.51           N  
ATOM    291  CA  TRP L  40      26.491  21.301  42.538  1.00 18.57           C  
ATOM    292  CB  TRP L  40      27.403  21.333  43.778  1.00 18.31           C  
ATOM    293  CG  TRP L  40      28.063  22.674  44.007  1.00 18.55           C  
ATOM    294  CD2 TRP L  40      29.327  23.070  43.452  1.00 17.65           C  
ATOM    295  CD1 TRP L  40      27.615  23.736  44.738  1.00 19.68           C  
ATOM    296  NE1 TRP L  40      28.519  24.769  44.670  1.00 18.88           N  
ATOM    297  CE2 TRP L  40      29.579  24.372  43.882  1.00 18.92           C  
ATOM    298  CE3 TRP L  40      30.205  22.403  42.645  1.00 18.84           C  
ATOM    299  CZ2 TRP L  40      30.715  25.033  43.510  1.00 19.09           C  
ATOM    300  CZ3 TRP L  40      31.353  23.070  42.277  1.00 21.47           C  
ATOM    301  CH2 TRP L  40      31.603  24.360  42.701  1.00 18.86           C  
ATOM    302  C   TRP L  40      25.967  19.902  42.397  1.00 18.82           C  
ATOM    303  O   TRP L  40      25.029  19.505  43.087  1.00 19.42           O  
ATOM    304  N   TYR L  41      26.578  19.111  41.485  1.00 18.05           N  
ATOM    305  CA  TYR L  41      26.151  17.759  41.240  1.00 19.48           C  
ATOM    306  CB  TYR L  41      25.564  17.540  39.823  1.00 20.08           C  
ATOM    307  CG  TYR L  41      24.331  18.372  39.595  1.00 24.68           C  
ATOM    308  CD1 TYR L  41      24.435  19.701  39.245  1.00 24.02           C  
ATOM    309  CD2 TYR L  41      23.064  17.834  39.701  1.00 25.34           C  
ATOM    310  CE1 TYR L  41      23.315  20.473  39.022  1.00 22.72           C  
ATOM    311  CE2 TYR L  41      21.936  18.603  39.480  1.00 23.25           C  
ATOM    312  CZ  TYR L  41      22.058  19.929  39.141  1.00 23.40           C  
ATOM    313  OH  TYR L  41      20.911  20.718  38.913  1.00  0.00           O  
ATOM    314  C   TYR L  41      27.359  16.871  41.356  1.00 18.99           C  
ATOM    315  O   TYR L  41      28.488  17.298  41.110  1.00 18.51           O  
ATOM    316  N   LEU L  42      27.148  15.604  41.773  1.00 17.83           N  
ATOM    317  CA  LEU L  42      28.224  14.659  41.899  1.00 18.69           C  
ATOM    318  CB  LEU L  42      28.430  14.161  43.341  1.00 19.83           C  
ATOM    319  CG  LEU L  42      29.508  13.068  43.473  1.00 20.40           C  
ATOM    320  CD1 LEU L  42      30.886  13.563  43.009  1.00 20.74           C  
ATOM    321  CD2 LEU L  42      29.537  12.485  44.895  1.00 23.55           C  
ATOM    322  C   LEU L  42      27.899  13.461  41.062  1.00 18.90           C  
ATOM    323  O   LEU L  42      26.777  12.960  41.086  1.00 20.81           O  
ATOM    324  N   GLN L  43      28.883  12.976  40.279  1.00 19.45           N  
ATOM    325  CA  GLN L  43      28.643  11.812  39.475  1.00 20.35           C  
ATOM    326  CB  GLN L  43      28.778  12.101  37.968  1.00 22.23           C  
ATOM    327  CG  GLN L  43      28.484  10.902  37.064  1.00 24.28           C  
ATOM    328  CD  GLN L  43      28.642  11.351  35.614  1.00 25.22           C  
ATOM    329  OE1 GLN L  43      29.475  12.199  35.296  1.00 25.96           O  
ATOM    330  NE2 GLN L  43      27.812  10.770  34.708  1.00 24.53           N  
ATOM    331  C   GLN L  43      29.662  10.778  39.848  1.00 21.74           C  
ATOM    332  O   GLN L  43      30.853  10.940  39.584  1.00 20.51           O  
ATOM    333  N   LYS L  44      29.208   9.674  40.480  1.00 23.22           N  
ATOM    334  CA  LYS L  44      30.082   8.598  40.856  1.00 25.93           C  
ATOM    335  CB  LYS L  44      29.522   7.673  41.952  1.00 27.14           C  
ATOM    336  CG  LYS L  44      29.343   8.323  43.327  1.00 30.82           C  
ATOM    337  CD  LYS L  44      28.122   9.235  43.446  1.00 36.89           C  
ATOM    338  CE  LYS L  44      27.969   9.860  44.835  1.00 47.75           C  
ATOM    339  NZ  LYS L  44      27.743   8.805  45.847  1.00 50.99           N1+
ATOM    340  C   LYS L  44      30.273   7.750  39.638  1.00 27.73           C  
ATOM    341  O   LYS L  44      29.491   7.814  38.691  1.00 27.37           O  
ATOM    342  N   PRO L  45      31.301   6.948  39.630  1.00 28.28           N  
ATOM    343  CA  PRO L  45      31.537   6.154  38.463  1.00 30.86           C  
ATOM    344  CD  PRO L  45      32.536   7.287  40.317  1.00 29.32           C  
ATOM    345  CB  PRO L  45      32.934   5.567  38.638  1.00 31.00           C  
ATOM    346  CG  PRO L  45      33.656   6.627  39.493  1.00 31.64           C  
ATOM    347  C   PRO L  45      30.454   5.156  38.216  1.00 32.00           C  
ATOM    348  O   PRO L  45      30.033   4.478  39.152  1.00 34.23           O  
ATOM    349  N   GLY L  46      29.995   5.063  36.952  1.00 32.85           N  
ATOM    350  CA  GLY L  46      29.005   4.106  36.552  1.00 34.18           C  
ATOM    351  C   GLY L  46      27.657   4.502  37.068  1.00 37.27           C  
ATOM    352  O   GLY L  46      26.747   3.675  37.098  1.00 37.78           O  
ATOM    353  N   GLN L  47      27.475   5.770  37.486  1.00 35.61           N  
ATOM    354  CA  GLN L  47      26.192   6.138  38.012  1.00 33.17           C  
ATOM    355  CB  GLN L  47      26.174   6.252  39.546  0.90 34.59           C  
ATOM    356  CG  GLN L  47      26.452   4.911  40.235  0.90 38.25           C  
ATOM    357  CD  GLN L  47      26.411   5.105  41.745  0.90 45.36           C  
ATOM    358  OE1 GLN L  47      25.429   5.598  42.297  0.90 47.44           O  
ATOM    359  NE2 GLN L  47      27.510   4.705  42.439  0.90 49.42           N  
ATOM    360  C   GLN L  47      25.774   7.451  37.426  1.00 31.77           C  
ATOM    361  O   GLN L  47      26.544   8.127  36.746  1.00 30.96           O  
ATOM    362  N   SER L  48      24.496   7.823  37.652  1.00 27.61           N  
ATOM    363  CA  SER L  48      23.963   9.052  37.138  1.00 30.46           C  
ATOM    364  CB  SER L  48      22.434   9.041  37.037  1.00 31.19           C  
ATOM    365  OG  SER L  48      22.030   7.979  36.187  1.00 38.12           O  
ATOM    366  C   SER L  48      24.344  10.146  38.082  1.00 27.52           C  
ATOM    367  O   SER L  48      24.717   9.896  39.226  1.00 26.11           O  
ATOM    368  N   PRO L  49      24.248  11.366  37.629  1.00 25.16           N  
ATOM    369  CA  PRO L  49      24.598  12.475  38.473  1.00 23.95           C  
ATOM    370  CD  PRO L  49      24.450  11.667  36.220  1.00 24.09           C  
ATOM    371  CB  PRO L  49      24.663  13.692  37.552  1.00 22.85           C  
ATOM    372  CG  PRO L  49      25.031  13.090  36.182  1.00 24.15           C  
ATOM    373  C   PRO L  49      23.618  12.618  39.592  1.00 24.80           C  
ATOM    374  O   PRO L  49      22.464  12.221  39.430  1.00 24.51           O  
ATOM    375  N   LYS L  50      24.068  13.151  40.748  1.00 22.33           N  
ATOM    376  CA  LYS L  50      23.188  13.352  41.865  1.00 21.53           C  
ATOM    377  CB  LYS L  50      23.469  12.409  43.042  1.00 25.85           C  
ATOM    378  CG  LYS L  50      23.110  10.960  42.714  1.00 31.93           C  
ATOM    379  CD  LYS L  50      23.708   9.935  43.674  1.00 37.83           C  
ATOM    380  CE  LYS L  50      23.326   8.500  43.315  1.00 40.46           C  
ATOM    381  NZ  LYS L  50      23.783   8.192  41.941  1.00 42.53           N1+
ATOM    382  C   LYS L  50      23.365  14.758  42.352  1.00 21.14           C  
ATOM    383  O   LYS L  50      24.465  15.307  42.318  1.00 20.71           O  
ATOM    384  N   LEU L  51      22.267  15.372  42.836  1.00 18.89           N  
ATOM    385  CA  LEU L  51      22.258  16.748  43.260  1.00 20.60           C  
ATOM    386  CB  LEU L  51      20.838  17.342  43.195  1.00 20.66           C  
ATOM    387  CG  LEU L  51      20.713  18.811  43.635  1.00 22.88           C  
ATOM    388  CD1 LEU L  51      21.510  19.747  42.711  1.00 21.85           C  
ATOM    389  CD2 LEU L  51      19.236  19.219  43.760  1.00 21.19           C  
ATOM    390  C   LEU L  51      22.737  16.847  44.682  1.00 22.88           C  
ATOM    391  O   LEU L  51      22.153  16.247  45.583  1.00 22.67           O  
ATOM    392  N   LEU L  52      23.916  17.481  44.888  1.00 20.99           N  
ATOM    393  CA  LEU L  52      24.430  17.752  46.209  1.00 21.49           C  
ATOM    394  CB  LEU L  52      25.963  17.840  46.240  1.00 23.36           C  
ATOM    395  CG  LEU L  52      26.660  16.494  45.980  1.00 27.60           C  
ATOM    396  CD1 LEU L  52      28.187  16.639  46.027  1.00 26.69           C  
ATOM    397  CD2 LEU L  52      26.147  15.412  46.941  1.00 28.34           C  
ATOM    398  C   LEU L  52      23.908  19.024  46.815  1.00 23.63           C  
ATOM    399  O   LEU L  52      23.416  19.030  47.942  1.00 23.68           O  
ATOM    400  N   ILE L  53      24.008  20.151  46.069  1.00 22.38           N  
ATOM    401  CA  ILE L  53      23.659  21.418  46.651  1.00 23.51           C  
ATOM    402  CB  ILE L  53      24.844  22.175  47.173  1.00 24.07           C  
ATOM    403  CG1 ILE L  53      25.480  21.401  48.340  1.00 27.45           C  
ATOM    404  CG2 ILE L  53      24.385  23.590  47.558  1.00 23.64           C  
ATOM    405  CD1 ILE L  53      26.803  21.986  48.824  1.00 30.77           C  
ATOM    406  C   ILE L  53      22.958  22.274  45.643  1.00 23.00           C  
ATOM    407  O   ILE L  53      23.243  22.207  44.448  1.00 20.56           O  
ATOM    408  N   TYR L  54      21.993  23.093  46.119  1.00 22.51           N  
ATOM    409  CA  TYR L  54      21.273  23.991  45.263  1.00 22.40           C  
ATOM    410  CB  TYR L  54      19.863  23.498  44.872  1.00 21.02           C  
ATOM    411  CG  TYR L  54      19.000  23.316  46.076  1.00 23.92           C  
ATOM    412  CD1 TYR L  54      19.143  22.215  46.892  1.00 26.05           C  
ATOM    413  CD2 TYR L  54      18.016  24.233  46.372  1.00 25.87           C  
ATOM    414  CE1 TYR L  54      18.335  22.044  47.992  1.00 28.26           C  
ATOM    415  CE2 TYR L  54      17.204  24.066  47.469  1.00 26.80           C  
ATOM    416  CZ  TYR L  54      17.364  22.972  48.283  1.00 30.07           C  
ATOM    417  OH  TYR L  54      16.531  22.802  49.408  1.00 31.59           O  
ATOM    418  C   TYR L  54      21.168  25.329  45.940  1.00 22.73           C  
ATOM    419  O   TYR L  54      21.334  25.436  47.152  1.00 22.77           O  
ATOM    420  N   LYS L  55      20.934  26.383  45.131  1.00 19.32           N  
ATOM    421  CA  LYS L  55      20.783  27.721  45.626  1.00 18.76           C  
ATOM    422  CB  LYS L  55      19.581  27.860  46.580  1.00 16.30           C  
ATOM    423  CG  LYS L  55      18.232  27.596  45.903  1.00 17.77           C  
ATOM    424  CD  LYS L  55      17.087  27.342  46.889  1.00 19.95           C  
ATOM    425  CE  LYS L  55      15.745  27.073  46.205  1.00 19.80           C  
ATOM    426  NZ  LYS L  55      15.857  25.896  45.316  1.00 20.54           N1+
ATOM    427  C   LYS L  55      22.027  28.123  46.353  1.00 19.28           C  
ATOM    428  O   LYS L  55      21.984  28.840  47.352  1.00 19.65           O  
ATOM    429  N   VAL L  56      23.173  27.641  45.846  1.00 21.39           N  
ATOM    430  CA  VAL L  56      24.503  27.960  46.273  1.00 20.89           C  
ATOM    431  CB  VAL L  56      24.735  29.441  46.364  1.00 16.66           C  
ATOM    432  CG1 VAL L  56      26.170  29.683  46.856  1.00 15.22           C  
ATOM    433  CG2 VAL L  56      24.426  30.067  44.992  1.00 15.40           C  
ATOM    434  C   VAL L  56      24.856  27.341  47.596  1.00 23.07           C  
ATOM    435  O   VAL L  56      26.017  26.986  47.789  1.00 23.39           O  
ATOM    436  N   SER L  57      23.899  27.086  48.516  1.00 22.07           N  
ATOM    437  CA  SER L  57      24.405  26.578  49.765  1.00 20.31           C  
ATOM    438  CB  SER L  57      24.700  27.698  50.780  1.00 30.14           C  
ATOM    439  OG  SER L  57      23.496  28.357  51.145  1.00 31.14           O  
ATOM    440  C   SER L  57      23.448  25.633  50.431  1.00 21.37           C  
ATOM    441  O   SER L  57      23.757  25.119  51.506  1.00 21.00           O  
ATOM    442  N   THR L  58      22.282  25.339  49.825  1.00 27.47           N  
ATOM    443  CA  THR L  58      21.351  24.486  50.510  1.00 28.02           C  
ATOM    444  CB  THR L  58      19.910  24.754  50.196  1.00 29.48           C  
ATOM    445  OG1 THR L  58      19.639  24.475  48.832  1.00  0.00           O  
ATOM    446  CG2 THR L  58      19.607  26.229  50.517  1.00  0.00           C  
ATOM    447  C   THR L  58      21.647  23.067  50.137  1.00 28.19           C  
ATOM    448  O   THR L  58      21.881  22.748  48.972  1.00 26.95           O  
ATOM    449  N   ARG L  59      21.661  22.173  51.147  1.00 27.53           N  
ATOM    450  CA  ARG L  59      21.979  20.791  50.914  1.00 29.06           C  
ATOM    451  CB  ARG L  59      22.514  20.034  52.143  1.00 31.38           C  
ATOM    452  CG  ARG L  59      23.829  20.551  52.724  1.00 35.08           C  
ATOM    453  CD  ARG L  59      24.456  19.564  53.709  1.00 40.98           C  
ATOM    454  NE  ARG L  59      25.462  20.300  54.521  1.00 48.82           N  
ATOM    455  CZ  ARG L  59      25.076  20.896  55.688  1.00 56.34           C  
ATOM    456  NH1 ARG L  59      23.777  20.811  56.099  1.00 54.38           N1+
ATOM    457  NH2 ARG L  59      25.990  21.566  56.450  1.00 55.94           N  
ATOM    458  C   ARG L  59      20.733  20.059  50.531  1.00 29.39           C  
ATOM    459  O   ARG L  59      19.670  20.256  51.118  1.00 28.74           O  
ATOM    460  N   PHE L  60      20.855  19.165  49.530  1.00 28.82           N  
ATOM    461  CA  PHE L  60      19.762  18.353  49.087  1.00 30.27           C  
ATOM    462  CB  PHE L  60      20.009  17.735  47.696  1.00 29.14           C  
ATOM    463  CG  PHE L  60      18.764  17.073  47.204  1.00 24.94           C  
ATOM    464  CD1 PHE L  60      17.651  17.820  46.894  1.00 27.14           C  
ATOM    465  CD2 PHE L  60      18.718  15.712  47.009  1.00 27.42           C  
ATOM    466  CE1 PHE L  60      16.505  17.218  46.431  1.00 26.67           C  
ATOM    467  CE2 PHE L  60      17.574  15.104  46.543  1.00 28.41           C  
ATOM    468  CZ  PHE L  60      16.461  15.856  46.255  1.00 27.31           C  
ATOM    469  C   PHE L  60      19.594  17.275  50.113  1.00 33.23           C  
ATOM    470  O   PHE L  60      20.515  16.979  50.874  1.00 31.06           O  
ATOM    471  N   SER L  61      18.393  16.675  50.189  1.00 35.36           N  
ATOM    472  CA  SER L  61      18.148  15.708  51.221  1.00 37.50           C  
ATOM    473  CB  SER L  61      16.702  15.181  51.242  1.00 41.75           C  
ATOM    474  OG  SER L  61      16.438  14.435  50.064  1.00 46.46           O  
ATOM    475  C   SER L  61      19.057  14.531  51.054  1.00 37.23           C  
ATOM    476  O   SER L  61      19.265  14.035  49.947  1.00 37.87           O  
ATOM    477  N   GLY L  62      19.620  14.054  52.185  1.00 36.39           N  
ATOM    478  CA  GLY L  62      20.454  12.885  52.202  1.00 35.77           C  
ATOM    479  C   GLY L  62      21.904  13.259  52.103  1.00 35.20           C  
ATOM    480  O   GLY L  62      22.772  12.401  52.262  1.00 37.02           O  
ATOM    481  N   VAL L  63      22.218  14.541  51.841  1.00 33.16           N  
ATOM    482  CA  VAL L  63      23.599  14.922  51.703  1.00 30.78           C  
ATOM    483  CB  VAL L  63      23.791  16.134  50.834  1.00 29.79           C  
ATOM    484  CG1 VAL L  63      25.290  16.467  50.760  1.00 28.71           C  
ATOM    485  CG2 VAL L  63      23.136  15.867  49.463  1.00 28.11           C  
ATOM    486  C   VAL L  63      24.149  15.237  53.059  1.00 33.58           C  
ATOM    487  O   VAL L  63      23.514  15.926  53.855  1.00 33.89           O  
ATOM    488  N   PRO L  64      25.340  14.762  53.324  1.00 34.89           N  
ATOM    489  CA  PRO L  64      25.987  14.954  54.598  1.00 36.59           C  
ATOM    490  CD  PRO L  64      25.893  13.638  52.588  1.00 34.85           C  
ATOM    491  CB  PRO L  64      27.127  13.934  54.647  1.00 38.43           C  
ATOM    492  CG  PRO L  64      27.292  13.456  53.193  1.00 38.88           C  
ATOM    493  C   PRO L  64      26.437  16.368  54.797  1.00 38.21           C  
ATOM    494  O   PRO L  64      26.656  17.079  53.818  1.00 35.02           O  
ATOM    495  N   ASP L  65      26.601  16.771  56.072  1.00 39.91           N  
ATOM    496  CA  ASP L  65      26.971  18.095  56.488  1.00 40.75           C  
ATOM    497  CB  ASP L  65      26.881  18.315  58.015  1.00 48.09           C  
ATOM    498  CG  ASP L  65      27.846  17.389  58.744  1.00 54.50           C  
ATOM    499  OD1 ASP L  65      28.060  16.246  58.259  1.00 57.09           O  
ATOM    500  OD2 ASP L  65      28.379  17.816  59.802  1.00 59.70           O1-
ATOM    501  C   ASP L  65      28.362  18.409  56.033  1.00 40.82           C  
ATOM    502  O   ASP L  65      28.764  19.572  55.996  1.00 40.52           O  
ATOM    503  N   ARG L  66      29.143  17.375  55.684  1.00 38.95           N  
ATOM    504  CA  ARG L  66      30.513  17.553  55.294  1.00 37.50           C  
ATOM    505  CB  ARG L  66      31.199  16.224  54.930  1.00 39.84           C  
ATOM    506  CG  ARG L  66      31.293  15.264  56.118  1.00 45.32           C  
ATOM    507  CD  ARG L  66      32.095  13.989  55.845  1.00 46.81           C  
ATOM    508  NE  ARG L  66      31.349  13.185  54.837  1.00 44.48           N  
ATOM    509  CZ  ARG L  66      31.593  13.351  53.505  1.00 42.81           C  
ATOM    510  NH1 ARG L  66      32.528  14.256  53.095  1.00 41.14           N1+
ATOM    511  NH2 ARG L  66      30.911  12.611  52.582  1.00 40.23           N  
ATOM    512  C   ARG L  66      30.573  18.461  54.101  1.00 36.08           C  
ATOM    513  O   ARG L  66      31.551  19.188  53.928  1.00 35.01           O  
ATOM    514  N   PHE L  67      29.544  18.420  53.230  1.00 30.90           N  
ATOM    515  CA  PHE L  67      29.544  19.243  52.051  1.00 30.65           C  
ATOM    516  CB  PHE L  67      28.676  18.671  50.918  1.00 29.34           C  
ATOM    517  CG  PHE L  67      29.316  17.416  50.430  1.00 30.29           C  
ATOM    518  CD1 PHE L  67      29.162  16.233  51.116  1.00 30.92           C  
ATOM    519  CD2 PHE L  67      30.064  17.420  49.278  1.00 30.09           C  
ATOM    520  CE1 PHE L  67      29.752  15.075  50.663  1.00 30.59           C  
ATOM    521  CE2 PHE L  67      30.655  16.267  48.822  1.00 29.77           C  
ATOM    522  CZ  PHE L  67      30.502  15.090  49.513  1.00 28.85           C  
ATOM    523  C   PHE L  67      28.993  20.599  52.379  1.00 33.05           C  
ATOM    524  O   PHE L  67      27.961  20.725  53.036  1.00 32.27           O  
ATOM    525  N   SER L  68      29.686  21.664  51.920  1.00 31.75           N  
ATOM    526  CA  SER L  68      29.221  23.001  52.158  1.00 32.05           C  
ATOM    527  CB  SER L  68      29.945  23.707  53.318  1.00 35.22           C  
ATOM    528  OG  SER L  68      31.335  23.796  53.044  1.00 37.77           O  
ATOM    529  C   SER L  68      29.444  23.807  50.913  1.00 31.03           C  
ATOM    530  O   SER L  68      30.447  23.639  50.221  1.00 31.57           O  
ATOM    531  N   GLY L  69      28.502  24.721  50.599  1.00 29.90           N  
ATOM    532  CA  GLY L  69      28.632  25.502  49.402  1.00 28.97           C  
ATOM    533  C   GLY L  69      28.548  26.947  49.773  1.00 30.68           C  
ATOM    534  O   GLY L  69      27.815  27.325  50.686  1.00 31.37           O  
ATOM    535  N   SER L  70      29.307  27.797  49.050  1.00 28.64           N  
ATOM    536  CA  SER L  70      29.305  29.203  49.338  1.00 31.89           C  
ATOM    537  CB  SER L  70      30.339  29.611  50.399  1.00 30.38           C  
ATOM    538  OG  SER L  70      31.651  29.362  49.920  1.00 34.40           O  
ATOM    539  C   SER L  70      29.659  29.938  48.081  1.00 31.60           C  
ATOM    540  O   SER L  70      30.002  29.333  47.067  1.00 28.73           O  
ATOM    541  N   GLY L  71      29.549  31.284  48.113  1.00 31.60           N  
ATOM    542  CA  GLY L  71      29.936  32.067  46.970  1.00 32.04           C  
ATOM    543  C   GLY L  71      28.887  33.099  46.705  1.00 34.21           C  
ATOM    544  O   GLY L  71      27.838  33.117  47.347  1.00 34.53           O  
ATOM    545  N   SER L  72      29.167  34.007  45.748  1.00 35.04           N  
ATOM    546  CA  SER L  72      28.214  35.017  45.392  1.00 36.10           C  
ATOM    547  CB  SER L  72      28.147  36.180  46.398  1.00 40.89           C  
ATOM    548  OG  SER L  72      29.391  36.861  46.439  1.00 43.38           O  
ATOM    549  C   SER L  72      28.626  35.591  44.075  1.00 35.73           C  
ATOM    550  O   SER L  72      29.786  35.503  43.676  1.00 36.62           O  
ATOM    551  N   GLY L  73      27.662  36.192  43.352  1.00 35.77           N  
ATOM    552  CA  GLY L  73      27.984  36.817  42.105  1.00 36.22           C  
ATOM    553  C   GLY L  73      28.518  35.791  41.154  1.00 34.91           C  
ATOM    554  O   GLY L  73      27.793  34.914  40.692  1.00 35.07           O  
ATOM    555  N   THR L  74      29.774  36.009  40.723  1.00 34.94           N  
ATOM    556  CA  THR L  74      30.523  35.185  39.812  1.00 33.76           C  
ATOM    557  CB  THR L  74      31.502  35.991  39.013  1.00 36.53           C  
ATOM    558  OG1 THR L  74      32.461  36.597  39.866  1.00 36.20           O  
ATOM    559  CG2 THR L  74      30.717  37.072  38.248  1.00 31.90           C  
ATOM    560  C   THR L  74      31.276  34.035  40.433  1.00 33.20           C  
ATOM    561  O   THR L  74      31.557  33.059  39.739  1.00 33.13           O  
ATOM    562  N   ASP L  75      31.695  34.122  41.718  1.00 32.01           N  
ATOM    563  CA  ASP L  75      32.577  33.098  42.226  1.00 33.85           C  
ATOM    564  CB  ASP L  75      33.869  33.660  42.845  1.00 37.40           C  
ATOM    565  CG  ASP L  75      34.734  34.196  41.708  1.00 45.75           C  
ATOM    566  OD1 ASP L  75      34.332  34.014  40.528  1.00 48.49           O  
ATOM    567  OD2 ASP L  75      35.809  34.784  41.999  1.00 50.34           O1-
ATOM    568  C   ASP L  75      31.913  32.232  43.258  1.00 31.50           C  
ATOM    569  O   ASP L  75      31.291  32.727  44.196  1.00 30.22           O  
ATOM    570  N   PHE L  76      32.053  30.892  43.110  1.00 28.60           N  
ATOM    571  CA  PHE L  76      31.430  29.989  44.039  1.00 27.39           C  
ATOM    572  CB  PHE L  76      30.194  29.274  43.465  1.00 26.32           C  
ATOM    573  CG  PHE L  76      29.246  30.316  42.978  1.00 26.83           C  
ATOM    574  CD1 PHE L  76      28.466  31.034  43.852  1.00 28.97           C  
ATOM    575  CD2 PHE L  76      29.156  30.591  41.634  1.00 26.20           C  
ATOM    576  CE1 PHE L  76      27.600  31.997  43.387  1.00 26.72           C  
ATOM    577  CE2 PHE L  76      28.291  31.552  41.167  1.00 27.72           C  
ATOM    578  CZ  PHE L  76      27.508  32.259  42.044  1.00 29.45           C  
ATOM    579  C   PHE L  76      32.406  28.911  44.406  1.00 27.49           C  
ATOM    580  O   PHE L  76      33.324  28.604  43.647  1.00 28.34           O  
ATOM    581  N   THR L  77      32.228  28.309  45.607  1.00 27.44           N  
ATOM    582  CA  THR L  77      33.126  27.275  46.038  1.00 28.27           C  
ATOM    583  CB  THR L  77      34.126  27.757  47.050  1.00 31.65           C  
ATOM    584  OG1 THR L  77      34.881  28.835  46.516  1.00 33.87           O  
ATOM    585  CG2 THR L  77      35.059  26.593  47.420  1.00 30.52           C  
ATOM    586  C   THR L  77      32.348  26.167  46.685  1.00 28.76           C  
ATOM    587  O   THR L  77      31.343  26.396  47.357  1.00 29.77           O  
ATOM    588  N   LEU L  78      32.806  24.916  46.472  1.00 26.50           N  
ATOM    589  CA  LEU L  78      32.230  23.758  47.098  1.00 26.47           C  
ATOM    590  CB  LEU L  78      31.839  22.655  46.099  1.00 25.75           C  
ATOM    591  CG  LEU L  78      31.344  21.359  46.769  1.00 26.49           C  
ATOM    592  CD1 LEU L  78      30.075  21.596  47.603  1.00 29.71           C  
ATOM    593  CD2 LEU L  78      31.180  20.232  45.736  1.00 28.17           C  
ATOM    594  C   LEU L  78      33.291  23.192  47.986  1.00 28.56           C  
ATOM    595  O   LEU L  78      34.417  22.975  47.541  1.00 28.74           O  
ATOM    596  N   LYS L  79      32.970  22.945  49.272  1.00 29.54           N  
ATOM    597  CA  LYS L  79      33.987  22.430  50.147  1.00 31.84           C  
ATOM    598  CB  LYS L  79      34.401  23.404  51.265  1.00 34.31           C  
ATOM    599  CG  LYS L  79      35.193  24.604  50.746  1.00 38.69           C  
ATOM    600  CD  LYS L  79      35.330  25.749  51.750  1.00 47.31           C  
ATOM    601  CE  LYS L  79      36.134  26.929  51.200  1.00 45.19           C  
ATOM    602  NZ  LYS L  79      35.978  28.104  52.084  1.00 48.74           N1+
ATOM    603  C   LYS L  79      33.525  21.166  50.796  1.00 31.78           C  
ATOM    604  O   LYS L  79      32.353  21.002  51.133  1.00 32.89           O  
ATOM    605  N   ILE L  80      34.474  20.222  50.956  1.00 31.64           N  
ATOM    606  CA  ILE L  80      34.225  18.973  51.613  1.00 33.32           C  
ATOM    607  CB  ILE L  80      34.577  17.793  50.754  1.00 33.77           C  
ATOM    608  CG1 ILE L  80      33.769  17.828  49.446  1.00 34.32           C  
ATOM    609  CG2 ILE L  80      34.348  16.515  51.577  1.00 32.87           C  
ATOM    610  CD1 ILE L  80      34.267  16.843  48.388  1.00 34.93           C  
ATOM    611  C   ILE L  80      35.145  18.961  52.798  1.00 37.81           C  
ATOM    612  O   ILE L  80      36.365  18.936  52.646  1.00 38.27           O  
ATOM    613  N   SER L  81      34.574  18.979  54.019  1.00 39.77           N  
ATOM    614  CA  SER L  81      35.363  19.059  55.217  1.00 41.37           C  
ATOM    615  CB  SER L  81      34.509  19.175  56.491  1.00 43.22           C  
ATOM    616  OG  SER L  81      33.740  17.994  56.676  1.00 37.36           O  
ATOM    617  C   SER L  81      36.236  17.853  55.373  1.00 44.93           C  
ATOM    618  O   SER L  81      37.451  17.984  55.517  1.00 46.60           O  
ATOM    619  N   ARG L  82      35.647  16.639  55.366  1.00 43.32           N  
ATOM    620  CA  ARG L  82      36.455  15.465  55.526  1.00 42.49           C  
ATOM    621  CB  ARG L  82      36.136  14.667  56.800  1.00 47.07           C  
ATOM    622  CG  ARG L  82      36.415  15.442  58.089  1.00 54.07           C  
ATOM    623  CD  ARG L  82      36.104  14.653  59.362  1.00 59.38           C  
ATOM    624  NE  ARG L  82      34.666  14.264  59.310  1.00 66.48           N  
ATOM    625  CZ  ARG L  82      33.705  15.131  59.743  1.00 70.03           C  
ATOM    626  NH1 ARG L  82      34.057  16.377  60.173  1.00 68.16           N1+
ATOM    627  NH2 ARG L  82      32.393  14.753  59.744  1.00 67.94           N  
ATOM    628  C   ARG L  82      36.161  14.566  54.373  1.00 41.33           C  
ATOM    629  O   ARG L  82      35.058  14.040  54.246  1.00 43.82           O  
ATOM    630  N   VAL L  83      37.170  14.338  53.517  1.00 37.56           N  
ATOM    631  CA  VAL L  83      36.977  13.548  52.338  1.00 36.09           C  
ATOM    632  CB  VAL L  83      38.095  13.703  51.344  1.00 34.85           C  
ATOM    633  CG1 VAL L  83      37.885  12.709  50.192  1.00 33.36           C  
ATOM    634  CG2 VAL L  83      38.155  15.171  50.893  1.00 34.10           C  
ATOM    635  C   VAL L  83      36.902  12.100  52.703  1.00 36.54           C  
ATOM    636  O   VAL L  83      37.696  11.596  53.495  1.00 38.05           O  
ATOM    637  N   GLU L  84      35.917  11.397  52.106  1.00 36.64           N  
ATOM    638  CA  GLU L  84      35.734   9.992  52.321  1.00 35.98           C  
ATOM    639  CB  GLU L  84      34.344   9.628  52.870  1.00 39.32           C  
ATOM    640  CG  GLU L  84      34.071  10.189  54.268  1.00 45.86           C  
ATOM    641  CD  GLU L  84      32.696   9.707  54.705  1.00 52.90           C  
ATOM    642  OE1 GLU L  84      32.520   8.467  54.829  1.00 54.23           O  
ATOM    643  OE2 GLU L  84      31.802  10.564  54.924  1.00 57.78           O1-
ATOM    644  C   GLU L  84      35.874   9.338  50.978  1.00 36.26           C  
ATOM    645  O   GLU L  84      35.844  10.002  49.946  1.00 36.24           O  
ATOM    646  N   ALA L  85      36.035   8.002  50.967  1.00 36.89           N  
ATOM    647  CA  ALA L  85      36.249   7.247  49.763  1.00 38.40           C  
ATOM    648  CB  ALA L  85      36.444   5.745  50.034  1.00 40.56           C  
ATOM    649  C   ALA L  85      35.067   7.391  48.851  1.00 34.79           C  
ATOM    650  O   ALA L  85      35.216   7.433  47.631  1.00 35.06           O  
ATOM    651  N   GLU L  86      33.860   7.479  49.433  1.00 37.29           N  
ATOM    652  CA  GLU L  86      32.610   7.531  48.722  1.00 39.77           C  
ATOM    653  CB  GLU L  86      31.406   7.619  49.677  1.00 44.80           C  
ATOM    654  CG  GLU L  86      31.384   6.501  50.720  1.00 51.86           C  
ATOM    655  CD  GLU L  86      31.375   5.172  49.987  1.00 62.10           C  
ATOM    656  OE1 GLU L  86      30.327   4.853  49.368  1.00 61.47           O  
ATOM    657  OE2 GLU L  86      32.415   4.461  50.034  1.00 67.84           O1-
ATOM    658  C   GLU L  86      32.566   8.763  47.867  1.00 37.82           C  
ATOM    659  O   GLU L  86      31.873   8.798  46.853  1.00 36.76           O  
ATOM    660  N   ASP L  87      33.289   9.813  48.289  1.00 32.11           N  
ATOM    661  CA  ASP L  87      33.310  11.118  47.689  1.00 29.74           C  
ATOM    662  CB  ASP L  87      34.103  12.129  48.534  1.00 30.77           C  
ATOM    663  CG  ASP L  87      33.337  12.340  49.834  1.00 35.70           C  
ATOM    664  OD1 ASP L  87      32.125  11.999  49.873  1.00 36.42           O  
ATOM    665  OD2 ASP L  87      33.956  12.848  50.806  1.00 36.35           O1-
ATOM    666  C   ASP L  87      33.908  11.111  46.307  1.00 28.89           C  
ATOM    667  O   ASP L  87      33.685  12.047  45.540  1.00 27.66           O  
ATOM    668  N   LEU L  88      34.717  10.097  45.952  1.00 26.54           N  
ATOM    669  CA  LEU L  88      35.375  10.132  44.673  1.00 25.89           C  
ATOM    670  CB  LEU L  88      36.352   8.959  44.439  1.00 26.25           C  
ATOM    671  CG  LEU L  88      35.729   7.547  44.380  1.00 29.25           C  
ATOM    672  CD1 LEU L  88      34.939   7.310  43.082  1.00 28.97           C  
ATOM    673  CD2 LEU L  88      36.793   6.466  44.627  1.00 28.17           C  
ATOM    674  C   LEU L  88      34.375  10.154  43.562  1.00 24.99           C  
ATOM    675  O   LEU L  88      33.307   9.547  43.647  1.00 24.55           O  
ATOM    676  N   GLY L  89      34.710  10.889  42.480  1.00 23.16           N  
ATOM    677  CA  GLY L  89      33.840  10.991  41.345  1.00 23.54           C  
ATOM    678  C   GLY L  89      34.078  12.327  40.709  1.00 22.18           C  
ATOM    679  O   GLY L  89      35.093  12.974  40.962  1.00 22.94           O  
ATOM    680  N   VAL L  90      33.134  12.772  39.853  1.00 19.68           N  
ATOM    681  CA  VAL L  90      33.282  14.031  39.181  1.00 19.94           C  
ATOM    682  CB  VAL L  90      33.083  13.925  37.694  1.00 21.76           C  
ATOM    683  CG1 VAL L  90      33.238  15.321  37.068  1.00 24.30           C  
ATOM    684  CG2 VAL L  90      34.065  12.880  37.137  1.00 21.07           C  
ATOM    685  C   VAL L  90      32.247  14.980  39.717  1.00 19.03           C  
ATOM    686  O   VAL L  90      31.073  14.634  39.841  1.00 19.02           O  
ATOM    687  N   TYR L  91      32.667  16.222  40.038  1.00 18.46           N  
ATOM    688  CA  TYR L  91      31.783  17.216  40.585  1.00 18.87           C  
ATOM    689  CB  TYR L  91      32.364  17.969  41.796  1.00 19.52           C  
ATOM    690  CG  TYR L  91      32.459  17.035  42.952  1.00 21.39           C  
ATOM    691  CD1 TYR L  91      33.494  16.135  43.050  1.00 21.10           C  
ATOM    692  CD2 TYR L  91      31.511  17.075  43.949  1.00 20.95           C  
ATOM    693  CE1 TYR L  91      33.576  15.278  44.124  1.00 22.57           C  
ATOM    694  CE2 TYR L  91      31.589  16.221  45.025  1.00 21.68           C  
ATOM    695  CZ  TYR L  91      32.623  15.320  45.111  1.00 22.20           C  
ATOM    696  OH  TYR L  91      32.706  14.441  46.212  1.00 24.97           O  
ATOM    697  C   TYR L  91      31.527  18.257  39.538  1.00 20.00           C  
ATOM    698  O   TYR L  91      32.447  18.704  38.851  1.00 20.36           O  
ATOM    699  N   TYR L  92      30.247  18.663  39.383  1.00 18.18           N  
ATOM    700  CA  TYR L  92      29.919  19.644  38.385  1.00 18.78           C  
ATOM    701  CB  TYR L  92      28.933  19.145  37.308  1.00 17.87           C  
ATOM    702  CG  TYR L  92      29.504  18.016  36.516  1.00 17.87           C  
ATOM    703  CD1 TYR L  92      29.412  16.722  36.974  1.00 17.37           C  
ATOM    704  CD2 TYR L  92      30.115  18.250  35.303  1.00 19.43           C  
ATOM    705  CE1 TYR L  92      29.927  15.680  36.239  1.00 17.76           C  
ATOM    706  CE2 TYR L  92      30.631  17.211  34.564  1.00 20.25           C  
ATOM    707  CZ  TYR L  92      30.537  15.923  35.033  1.00 22.01           C  
ATOM    708  OH  TYR L  92      31.063  14.853  34.281  1.00 28.89           O  
ATOM    709  C   TYR L  92      29.193  20.787  39.032  1.00 20.95           C  
ATOM    710  O   TYR L  92      28.374  20.589  39.928  1.00 21.02           O  
ATOM    711  N   CYS L  93      29.493  22.028  38.590  1.00 18.44           N  
ATOM    712  CA  CYS L  93      28.744  23.171  39.030  1.00 21.26           C  
ATOM    713  CB  CYS L  93      29.580  24.433  39.364  1.00 25.02           C  
ATOM    714  SG  CYS L  93      30.599  25.067  37.999  1.00 34.91           S  
ATOM    715  C   CYS L  93      27.807  23.470  37.898  1.00 21.12           C  
ATOM    716  O   CYS L  93      28.124  23.184  36.744  1.00 21.40           O  
ATOM    717  N   PHE L  94      26.608  24.009  38.204  1.00 19.59           N  
ATOM    718  CA  PHE L  94      25.605  24.225  37.193  1.00 20.07           C  
ATOM    719  CB  PHE L  94      24.705  22.971  37.112  1.00 20.81           C  
ATOM    720  CG  PHE L  94      23.444  23.143  36.335  1.00 21.09           C  
ATOM    721  CD1 PHE L  94      23.445  23.278  34.966  1.00 23.19           C  
ATOM    722  CD2 PHE L  94      22.239  23.107  37.002  1.00 22.65           C  
ATOM    723  CE1 PHE L  94      22.259  23.413  34.281  1.00 27.69           C  
ATOM    724  CE2 PHE L  94      21.049  23.240  36.325  1.00 21.75           C  
ATOM    725  CZ  PHE L  94      21.063  23.397  34.960  1.00 28.08           C  
ATOM    726  C   PHE L  94      24.778  25.430  37.562  1.00 21.62           C  
ATOM    727  O   PHE L  94      24.491  25.650  38.737  1.00 21.71           O  
ATOM    728  N   GLN L  95      24.359  26.240  36.556  1.00 19.43           N  
ATOM    729  CA  GLN L  95      23.612  27.446  36.827  1.00 18.90           C  
ATOM    730  CB  GLN L  95      24.335  28.720  36.350  1.00 19.37           C  
ATOM    731  CG  GLN L  95      24.527  28.801  34.833  1.00 19.82           C  
ATOM    732  CD  GLN L  95      23.275  29.409  34.221  1.00 20.50           C  
ATOM    733  OE1 GLN L  95      22.511  30.098  34.894  1.00 20.14           O  
ATOM    734  NE2 GLN L  95      23.063  29.157  32.902  1.00 18.34           N  
ATOM    735  C   GLN L  95      22.254  27.403  36.169  1.00 19.18           C  
ATOM    736  O   GLN L  95      22.103  27.008  35.016  1.00 18.02           O  
ATOM    737  N   GLY L  96      21.214  27.583  37.004  1.00 17.19           N  
ATOM    738  CA  GLY L  96      19.802  27.612  36.711  1.00 17.89           C  
ATOM    739  C   GLY L  96      19.269  28.937  36.236  1.00 18.58           C  
ATOM    740  O   GLY L  96      18.166  29.013  35.706  1.00 19.10           O  
ATOM    741  N   SER L  97      19.963  30.043  36.545  1.00 19.30           N  
ATOM    742  CA  SER L  97      19.406  31.358  36.371  1.00 20.25           C  
ATOM    743  CB  SER L  97      20.269  32.428  37.042  1.00 20.29           C  
ATOM    744  OG  SER L  97      20.282  32.172  38.438  1.00 21.46           O  
ATOM    745  C   SER L  97      19.127  31.782  34.962  1.00 20.81           C  
ATOM    746  O   SER L  97      18.103  32.425  34.728  1.00 21.14           O  
ATOM    747  N   HIS L  98      19.991  31.461  33.981  1.00 20.89           N  
ATOM    748  CA  HIS L  98      19.728  32.019  32.683  1.00 22.12           C  
ATOM    749  ND1 HIS L  98      20.426  35.130  33.411  1.00 28.45           N  
ATOM    750  CG  HIS L  98      21.203  34.014  33.185  1.00 25.80           C  
ATOM    751  CB  HIS L  98      20.866  32.933  32.197  1.00 23.27           C  
ATOM    752  NE2 HIS L  98      22.173  35.289  34.778  1.00 28.70           N  
ATOM    753  CD2 HIS L  98      22.267  34.130  34.028  1.00 27.98           C  
ATOM    754  CE1 HIS L  98      21.052  35.856  34.373  1.00 27.60           C  
ATOM    755  C   HIS L  98      19.583  30.921  31.681  1.00 22.02           C  
ATOM    756  O   HIS L  98      20.225  29.877  31.782  1.00 21.84           O  
ATOM    757  N   VAL L  99      18.698  31.131  30.686  1.00 21.63           N  
ATOM    758  CA  VAL L  99      18.519  30.159  29.655  1.00 21.57           C  
ATOM    759  CB  VAL L  99      17.152  30.207  29.032  1.00 21.86           C  
ATOM    760  CG1 VAL L  99      17.070  29.151  27.917  1.00 21.91           C  
ATOM    761  CG2 VAL L  99      16.104  30.031  30.146  1.00 22.57           C  
ATOM    762  C   VAL L  99      19.526  30.489  28.607  1.00 21.66           C  
ATOM    763  O   VAL L  99      19.760  31.656  28.293  1.00 21.40           O  
ATOM    764  N   PRO L 100      20.150  29.483  28.073  1.00 21.04           N  
ATOM    765  CA  PRO L 100      19.885  28.149  28.532  1.00 20.08           C  
ATOM    766  CD  PRO L 100      20.508  29.515  26.666  1.00 20.77           C  
ATOM    767  CB  PRO L 100      20.128  27.241  27.344  1.00 19.94           C  
ATOM    768  CG  PRO L 100      20.958  28.084  26.361  1.00 21.12           C  
ATOM    769  C   PRO L 100      20.688  27.790  29.743  1.00 19.52           C  
ATOM    770  O   PRO L 100      21.672  28.462  30.048  1.00 19.69           O  
ATOM    771  N   LEU L 101      20.280  26.716  30.448  1.00 18.39           N  
ATOM    772  CA  LEU L 101      20.952  26.294  31.642  1.00 17.84           C  
ATOM    773  CB  LEU L 101      20.169  25.220  32.414  1.00 17.19           C  
ATOM    774  CG  LEU L 101      18.745  25.669  32.804  1.00 17.96           C  
ATOM    775  CD1 LEU L 101      18.003  24.566  33.576  1.00 16.93           C  
ATOM    776  CD2 LEU L 101      18.762  27.018  33.540  1.00 18.10           C  
ATOM    777  C   LEU L 101      22.263  25.711  31.221  1.00 17.56           C  
ATOM    778  O   LEU L 101      22.367  25.113  30.150  1.00 17.15           O  
ATOM    779  N   THR L 102      23.318  25.878  32.044  1.00 17.34           N  
ATOM    780  CA  THR L 102      24.587  25.389  31.575  1.00 20.35           C  
ATOM    781  CB  THR L 102      25.426  26.471  30.961  1.00 19.72           C  
ATOM    782  OG1 THR L 102      25.655  27.505  31.908  1.00 20.02           O  
ATOM    783  CG2 THR L 102      24.690  27.031  29.732  1.00 17.04           C  
ATOM    784  C   THR L 102      25.372  24.780  32.701  1.00 20.56           C  
ATOM    785  O   THR L 102      25.173  25.110  33.870  1.00 19.30           O  
ATOM    786  N   PHE L 103      26.312  23.866  32.355  1.00 19.16           N  
ATOM    787  CA  PHE L 103      27.089  23.153  33.339  1.00 17.27           C  
ATOM    788  CB  PHE L 103      27.048  21.621  33.175  1.00 17.10           C  
ATOM    789  CG  PHE L 103      25.647  21.125  33.258  1.00 17.37           C  
ATOM    790  CD1 PHE L 103      24.863  21.079  32.130  1.00 19.87           C  
ATOM    791  CD2 PHE L 103      25.115  20.693  34.450  1.00 17.35           C  
ATOM    792  CE1 PHE L 103      23.569  20.618  32.189  1.00 19.75           C  
ATOM    793  CE2 PHE L 103      23.822  20.231  34.515  1.00 20.12           C  
ATOM    794  CZ  PHE L 103      23.045  20.193  33.384  1.00 20.14           C  
ATOM    795  C   PHE L 103      28.539  23.489  33.163  1.00 19.39           C  
ATOM    796  O   PHE L 103      28.983  23.868  32.081  1.00 20.70           O  
ATOM    797  N   GLY L 104      29.323  23.361  34.252  1.00 18.14           N  
ATOM    798  CA  GLY L 104      30.730  23.611  34.160  1.00 19.46           C  
ATOM    799  C   GLY L 104      31.401  22.363  33.696  1.00 23.50           C  
ATOM    800  O   GLY L 104      30.801  21.288  33.666  1.00 20.50           O  
ATOM    801  N   ALA L 105      32.674  22.494  33.272  0.90 21.59           N  
ATOM    802  CA  ALA L 105      33.432  21.316  33.015  0.90 23.56           C  
ATOM    803  CB  ALA L 105      34.781  21.575  32.319  1.00  0.00           C  
ATOM    804  C   ALA L 105      33.706  20.872  34.409  0.90 24.04           C  
ATOM    805  O   ALA L 105      34.048  21.680  35.270  0.90 25.01           O  
ATOM    806  N   GLY L 106      33.585  19.570  34.663  1.00 22.71           N  
ATOM    807  CA  GLY L 106      33.642  19.036  35.988  1.00 20.72           C  
ATOM    808  C   GLY L 106      35.035  18.990  36.527  1.00 23.57           C  
ATOM    809  O   GLY L 106      36.008  19.357  35.869  1.00 24.78           O  
ATOM    810  N   THR L 107      35.123  18.557  37.802  1.00 21.04           N  
ATOM    811  CA  THR L 107      36.362  18.392  38.499  1.00 22.14           C  
ATOM    812  CB  THR L 107      36.482  19.276  39.708  1.00 23.39           C  
ATOM    813  OG1 THR L 107      36.377  20.639  39.328  1.00 24.25           O  
ATOM    814  CG2 THR L 107      37.838  19.021  40.389  1.00 23.27           C  
ATOM    815  C   THR L 107      36.387  16.977  38.984  1.00 23.05           C  
ATOM    816  O   THR L 107      35.430  16.506  39.599  1.00 23.35           O  
ATOM    817  N   GLN L 108      37.493  16.257  38.726  1.00 22.90           N  
ATOM    818  CA  GLN L 108      37.547  14.888  39.140  1.00 23.40           C  
ATOM    819  CB  GLN L 108      38.245  13.976  38.117  1.00 27.62           C  
ATOM    820  CG  GLN L 108      37.460  13.872  36.805  1.00 32.95           C  
ATOM    821  CD  GLN L 108      38.215  12.961  35.846  1.00 42.80           C  
ATOM    822  OE1 GLN L 108      37.769  12.715  34.727  1.00  0.00           O  
ATOM    823  NE2 GLN L 108      39.388  12.441  36.298  1.00  0.00           N  
ATOM    824  C   GLN L 108      38.274  14.813  40.443  1.00 23.97           C  
ATOM    825  O   GLN L 108      39.381  15.329  40.593  1.00 25.05           O  
ATOM    826  N   LEU L 109      37.639  14.157  41.433  1.00 23.71           N  
ATOM    827  CA  LEU L 109      38.209  14.038  42.741  1.00 24.84           C  
ATOM    828  CB  LEU L 109      37.142  14.143  43.845  1.00 25.34           C  
ATOM    829  CG  LEU L 109      37.689  14.065  45.280  1.00 29.38           C  
ATOM    830  CD1 LEU L 109      38.450  15.344  45.656  1.00 31.64           C  
ATOM    831  CD2 LEU L 109      36.584  13.707  46.284  1.00 31.07           C  
ATOM    832  C   LEU L 109      38.800  12.664  42.837  1.00 27.10           C  
ATOM    833  O   LEU L 109      38.097  11.667  42.663  1.00 28.03           O  
ATOM    834  N   GLU L 110      40.120  12.576  43.113  1.00 25.91           N  
ATOM    835  CA  GLU L 110      40.762  11.296  43.249  1.00 28.92           C  
ATOM    836  CB  GLU L 110      42.021  11.099  42.384  1.00 30.29           C  
ATOM    837  CG  GLU L 110      41.770  10.929  40.888  1.00 36.66           C  
ATOM    838  CD  GLU L 110      43.101  10.558  40.245  1.00 42.88           C  
ATOM    839  OE1 GLU L 110      43.680   9.512  40.645  1.00 42.54           O  
ATOM    840  OE2 GLU L 110      43.560  11.314  39.348  1.00 42.88           O1-
ATOM    841  C   GLU L 110      41.242  11.162  44.659  1.00 29.09           C  
ATOM    842  O   GLU L 110      41.631  12.141  45.292  1.00 30.38           O  
ATOM    843  N   LEU L 111      41.229   9.919  45.184  1.00 26.26           N  
ATOM    844  CA  LEU L 111      41.667   9.672  46.527  1.00 27.90           C  
ATOM    845  CB  LEU L 111      41.042   8.417  47.157  1.00 30.62           C  
ATOM    846  CG  LEU L 111      39.506   8.445  47.215  1.00  0.00           C  
ATOM    847  CD1 LEU L 111      38.993   9.602  48.086  1.00 31.04           C  
ATOM    848  CD2 LEU L 111      38.908   8.428  45.802  1.00  0.00           C  
ATOM    849  C   LEU L 111      43.136   9.413  46.466  1.00 32.89           C  
ATOM    850  O   LEU L 111      43.600   8.581  45.690  1.00 32.04           O  
ATOM    851  N   LYS L 112      43.902  10.120  47.313  1.00 32.06           N  
ATOM    852  CA  LYS L 112      45.328  10.001  47.340  1.00 35.45           C  
ATOM    853  CB  LYS L 112      45.984  11.279  47.887  1.00 37.06           C  
ATOM    854  CG  LYS L 112      47.491  11.393  47.669  1.00 43.23           C  
ATOM    855  CD  LYS L 112      48.000  12.812  47.936  1.00 48.40           C  
ATOM    856  CE  LYS L 112      49.508  12.985  47.762  1.00 52.68           C  
ATOM    857  NZ  LYS L 112      49.879  14.392  48.037  1.00 57.60           N1+
ATOM    858  C   LYS L 112      45.672   8.847  48.273  1.00 35.80           C  
ATOM    859  O   LYS L 112      45.313   8.928  49.479  1.00 37.04           O  
ATOM    860  OXT LYS L 112      46.300   7.868  47.789  1.00  0.00           O1-
TER     861      LYS L 112 
ATOM    862  N   ASP H 113       7.862   6.759  46.105  1.00 45.57           N1+
ATOM    863  CA  ASP H 113       9.158   6.952  45.417  1.00 46.16           C  
ATOM    864  CB  ASP H 113      10.010   5.671  45.501  1.00 52.48           C  
ATOM    865  CG  ASP H 113       9.291   4.558  44.750  1.00 55.58           C  
ATOM    866  OD1 ASP H 113       8.115   4.267  45.095  1.00 62.93           O  
ATOM    867  OD2 ASP H 113       9.915   3.977  43.824  1.00 59.84           O1-
ATOM    868  C   ASP H 113       8.950   7.298  43.977  1.00 44.58           C  
ATOM    869  O   ASP H 113       8.050   6.772  43.326  1.00 45.80           O  
ATOM    870  N   VAL H 114       9.780   8.219  43.450  1.00 40.90           N  
ATOM    871  CA  VAL H 114       9.668   8.619  42.078  1.00 35.94           C  
ATOM    872  CB  VAL H 114       9.794  10.103  41.887  1.00 36.19           C  
ATOM    873  CG1 VAL H 114       9.759  10.416  40.382  1.00 35.29           C  
ATOM    874  CG2 VAL H 114       8.686  10.795  42.698  1.00 37.96           C  
ATOM    875  C   VAL H 114      10.812   7.992  41.343  1.00 33.97           C  
ATOM    876  O   VAL H 114      11.958   8.084  41.780  1.00 35.80           O  
ATOM    877  N   GLN H 115      10.533   7.329  40.200  1.00 31.92           N  
ATOM    878  CA  GLN H 115      11.603   6.687  39.490  1.00 32.04           C  
ATOM    879  CB  GLN H 115      11.588   5.161  39.684  1.00 35.13           C  
ATOM    880  CG  GLN H 115      12.853   4.457  39.204  1.00 40.53           C  
ATOM    881  CD  GLN H 115      12.783   3.007  39.661  1.00 46.93           C  
ATOM    882  OE1 GLN H 115      13.695   2.219  39.411  1.00 53.09           O  
ATOM    883  NE2 GLN H 115      11.676   2.638  40.359  1.00 46.87           N  
ATOM    884  C   GLN H 115      11.464   6.997  38.027  1.00 30.13           C  
ATOM    885  O   GLN H 115      10.358   7.021  37.491  1.00 28.82           O  
ATOM    886  N   LEU H 116      12.601   7.263  37.341  0.90 26.42           N  
ATOM    887  CA  LEU H 116      12.569   7.570  35.935  0.90 24.91           C  
ATOM    888  CB  LEU H 116      13.148   8.952  35.576  1.00 25.23           C  
ATOM    889  CG  LEU H 116      12.380  10.142  36.179  1.00 28.55           C  
ATOM    890  CD1 LEU H 116      12.521  10.183  37.708  1.00 29.69           C  
ATOM    891  CD2 LEU H 116      12.784  11.466  35.511  1.00 27.70           C  
ATOM    892  C   LEU H 116      13.403   6.559  35.208  0.90 25.47           C  
ATOM    893  O   LEU H 116      14.479   6.185  35.671  0.90 26.03           O  
ATOM    894  N   GLN H 117      12.919   6.076  34.043  1.00 23.67           N  
ATOM    895  CA  GLN H 117      13.701   5.120  33.312  1.00 27.26           C  
ATOM    896  CB  GLN H 117      13.208   3.674  33.463  1.00 29.92           C  
ATOM    897  CG  GLN H 117      14.070   2.672  32.698  1.00 38.99           C  
ATOM    898  CD  GLN H 117      13.652   1.274  33.122  1.00 50.32           C  
ATOM    899  OE1 GLN H 117      12.693   0.711  32.599  1.00 53.34           O  
ATOM    900  NE2 GLN H 117      14.392   0.699  34.106  1.00 49.97           N  
ATOM    901  C   GLN H 117      13.681   5.462  31.850  1.00 25.74           C  
ATOM    902  O   GLN H 117      12.621   5.607  31.243  1.00 24.54           O  
ATOM    903  N   GLU H 118      14.882   5.593  31.249  1.00 23.04           N  
ATOM    904  CA  GLU H 118      15.015   5.927  29.858  1.00 23.11           C  
ATOM    905  CB  GLU H 118      16.325   6.665  29.519  1.00 22.34           C  
ATOM    906  CG  GLU H 118      16.477   8.038  30.179  1.00 23.83           C  
ATOM    907  CD  GLU H 118      17.084   7.845  31.564  1.00 26.17           C  
ATOM    908  OE1 GLU H 118      17.135   6.679  32.036  1.00 25.11           O  
ATOM    909  OE2 GLU H 118      17.510   8.866  32.166  1.00 25.68           O1-
ATOM    910  C   GLU H 118      15.018   4.666  29.044  1.00 24.24           C  
ATOM    911  O   GLU H 118      15.431   3.606  29.516  1.00 25.61           O  
ATOM    912  N   SER H 119      14.542   4.753  27.783  1.00 23.63           N  
ATOM    913  CA  SER H 119      14.555   3.616  26.904  1.00 23.94           C  
ATOM    914  CB  SER H 119      13.299   2.738  27.031  1.00 26.28           C  
ATOM    915  OG  SER H 119      12.147   3.482  26.664  1.00 29.95           O  
ATOM    916  C   SER H 119      14.599   4.132  25.497  1.00 26.00           C  
ATOM    917  O   SER H 119      14.149   5.244  25.223  1.00 23.73           O  
ATOM    918  N   GLY H 120      15.150   3.331  24.558  1.00 27.69           N  
ATOM    919  CA  GLY H 120      15.202   3.772  23.190  1.00 28.67           C  
ATOM    920  C   GLY H 120      16.232   2.968  22.458  1.00 28.28           C  
ATOM    921  O   GLY H 120      16.903   2.111  23.032  1.00 29.59           O  
ATOM    922  N   PRO H 121      16.356   3.229  21.179  1.00 29.86           N  
ATOM    923  CA  PRO H 121      17.317   2.515  20.383  1.00 32.14           C  
ATOM    924  CD  PRO H 121      15.205   3.647  20.393  1.00 31.69           C  
ATOM    925  CB  PRO H 121      16.949   2.794  18.928  1.00 30.68           C  
ATOM    926  CG  PRO H 121      15.435   3.071  18.984  1.00 36.36           C  
ATOM    927  C   PRO H 121      18.709   2.916  20.745  1.00 32.87           C  
ATOM    928  O   PRO H 121      18.973   4.106  20.909  1.00 36.10           O  
ATOM    929  N   GLY H 122      19.605   1.924  20.894  1.00 30.17           N  
ATOM    930  CA  GLY H 122      20.990   2.123  21.197  1.00 27.05           C  
ATOM    931  C   GLY H 122      21.708   2.686  20.008  1.00 27.44           C  
ATOM    932  O   GLY H 122      22.666   3.439  20.163  1.00 28.00           O  
ATOM    933  N   LEU H 123      21.313   2.279  18.786  1.00 23.60           N  
ATOM    934  CA  LEU H 123      22.037   2.721  17.624  1.00 24.26           C  
ATOM    935  CB  LEU H 123      22.748   1.570  16.891  1.00 23.26           C  
ATOM    936  CG  LEU H 123      23.531   2.019  15.643  1.00 25.15           C  
ATOM    937  CD1 LEU H 123      24.698   2.944  16.015  1.00 25.14           C  
ATOM    938  CD2 LEU H 123      23.971   0.818  14.791  1.00 26.50           C  
ATOM    939  C   LEU H 123      21.098   3.353  16.640  1.00 26.72           C  
ATOM    940  O   LEU H 123      19.994   2.863  16.408  1.00 26.83           O  
ATOM    941  N   VAL H 124      21.533   4.478  16.030  1.00 25.29           N  
ATOM    942  CA  VAL H 124      20.735   5.162  15.052  1.00 24.76           C  
ATOM    943  CB  VAL H 124      20.140   6.436  15.585  1.00 26.58           C  
ATOM    944  CG1 VAL H 124      19.305   7.097  14.482  1.00 27.75           C  
ATOM    945  CG2 VAL H 124      19.349   6.127  16.863  1.00 29.91           C  
ATOM    946  C   VAL H 124      21.651   5.552  13.929  1.00 27.23           C  
ATOM    947  O   VAL H 124      22.820   5.860  14.151  1.00 25.85           O  
ATOM    948  N   LYS H 125      21.139   5.540  12.680  1.00 26.88           N  
ATOM    949  CA  LYS H 125      21.937   5.900  11.540  1.00 29.11           C  
ATOM    950  CB  LYS H 125      21.428   5.289  10.222  1.00 31.80           C  
ATOM    951  CG  LYS H 125      21.623   3.771  10.157  1.00 38.31           C  
ATOM    952  CD  LYS H 125      20.840   3.080   9.040  1.00 48.93           C  
ATOM    953  CE  LYS H 125      19.408   2.710   9.434  1.00 51.87           C  
ATOM    954  NZ  LYS H 125      18.729   2.036   8.306  1.00 54.13           N1+
ATOM    955  C   LYS H 125      21.919   7.389  11.405  1.00 28.23           C  
ATOM    956  O   LYS H 125      20.987   8.060  11.842  1.00 29.30           O  
ATOM    957  N   PRO H 126      22.938   7.929  10.794  1.00 28.75           N  
ATOM    958  CA  PRO H 126      23.012   9.354  10.643  1.00 30.06           C  
ATOM    959  CD  PRO H 126      24.258   7.316  10.836  1.00 29.47           C  
ATOM    960  CB  PRO H 126      24.424   9.643  10.140  1.00 31.24           C  
ATOM    961  CG  PRO H 126      25.257   8.484  10.718  1.00 31.82           C  
ATOM    962  C   PRO H 126      21.921   9.858   9.750  1.00 31.90           C  
ATOM    963  O   PRO H 126      21.496   9.130   8.856  1.00 29.98           O  
ATOM    964  N   SER H 127      21.476  11.110   9.982  1.00 30.92           N  
ATOM    965  CA  SER H 127      20.434  11.761   9.238  1.00 34.41           C  
ATOM    966  CB  SER H 127      20.588  11.580   7.717  1.00 35.77           C  
ATOM    967  OG  SER H 127      21.797  12.176   7.271  1.00 42.63           O  
ATOM    968  C   SER H 127      19.093  11.211   9.622  1.00 33.28           C  
ATOM    969  O   SER H 127      18.065  11.714   9.172  1.00 33.94           O  
ATOM    970  N   GLN H 128      19.056  10.198  10.508  1.00 31.72           N  
ATOM    971  CA  GLN H 128      17.805   9.638  10.941  1.00 33.00           C  
ATOM    972  CB  GLN H 128      17.905   8.154  11.337  1.00 36.36           C  
ATOM    973  CG  GLN H 128      18.270   7.225  10.175  1.00 43.58           C  
ATOM    974  CD  GLN H 128      17.021   6.969   9.345  1.00 49.70           C  
ATOM    975  OE1 GLN H 128      16.454   5.878   9.375  1.00 52.20           O  
ATOM    976  NE2 GLN H 128      16.567   7.999   8.583  1.00 47.84           N  
ATOM    977  C   GLN H 128      17.382  10.404  12.157  1.00 33.03           C  
ATOM    978  O   GLN H 128      18.090  11.304  12.605  1.00 32.70           O  
ATOM    979  N   SER H 129      16.192  10.082  12.710  1.00 32.64           N  
ATOM    980  CA  SER H 129      15.719  10.778  13.873  1.00 35.30           C  
ATOM    981  CB  SER H 129      14.239  11.186  13.797  1.00 36.06           C  
ATOM    982  OG  SER H 129      14.041  12.136  12.762  1.00 43.31           O  
ATOM    983  C   SER H 129      15.845   9.875  15.064  1.00 35.77           C  
ATOM    984  O   SER H 129      15.643   8.665  14.970  1.00 33.88           O  
ATOM    985  N   LEU H 130      16.186  10.466  16.230  1.00 33.10           N  
ATOM    986  CA  LEU H 130      16.350   9.727  17.452  1.00 32.60           C  
ATOM    987  CB  LEU H 130      17.528  10.236  18.301  1.00 32.54           C  
ATOM    988  CG  LEU H 130      17.731   9.463  19.615  1.00 35.56           C  
ATOM    989  CD1 LEU H 130      18.182   8.018  19.354  1.00 36.36           C  
ATOM    990  CD2 LEU H 130      18.666  10.222  20.567  1.00 33.02           C  
ATOM    991  C   LEU H 130      15.110   9.911  18.276  1.00 32.66           C  
ATOM    992  O   LEU H 130      14.583  11.018  18.377  1.00 30.09           O  
ATOM    993  N   SER H 131      14.593   8.814  18.876  1.00 31.88           N  
ATOM    994  CA  SER H 131      13.426   8.932  19.706  1.00 31.88           C  
ATOM    995  CB  SER H 131      12.157   8.326  19.089  1.00 36.28           C  
ATOM    996  OG  SER H 131      11.771   9.062  17.937  1.00 42.57           O  
ATOM    997  C   SER H 131      13.689   8.200  20.989  1.00 31.22           C  
ATOM    998  O   SER H 131      14.047   7.021  20.982  1.00 32.13           O  
ATOM    999  N   LEU H 132      13.503   8.885  22.138  1.00 24.31           N  
ATOM   1000  CA  LEU H 132      13.759   8.275  23.412  1.00 24.82           C  
ATOM   1001  CB  LEU H 132      14.915   8.929  24.190  1.00 24.17           C  
ATOM   1002  CG  LEU H 132      16.295   8.760  23.525  1.00 27.92           C  
ATOM   1003  CD1 LEU H 132      17.393   9.439  24.356  1.00 27.38           C  
ATOM   1004  CD2 LEU H 132      16.619   7.282  23.257  1.00 26.14           C  
ATOM   1005  C   LEU H 132      12.539   8.413  24.269  1.00 23.65           C  
ATOM   1006  O   LEU H 132      11.767   9.359  24.123  1.00 23.92           O  
ATOM   1007  N   THR H 133      12.341   7.451  25.195  1.00 22.70           N  
ATOM   1008  CA  THR H 133      11.192   7.474  26.054  1.00 24.42           C  
ATOM   1009  CB  THR H 133      10.330   6.256  25.900  1.00 24.87           C  
ATOM   1010  OG1 THR H 133       9.884   6.135  24.557  1.00 25.65           O  
ATOM   1011  CG2 THR H 133       9.131   6.375  26.856  1.00 23.63           C  
ATOM   1012  C   THR H 133      11.647   7.476  27.483  1.00 24.26           C  
ATOM   1013  O   THR H 133      12.611   6.803  27.843  1.00 26.21           O  
ATOM   1014  N   CYS H 134      10.967   8.268  28.339  1.00 21.45           N  
ATOM   1015  CA  CYS H 134      11.277   8.243  29.739  1.00 22.32           C  
ATOM   1016  CB  CYS H 134      11.778   9.597  30.296  1.00 24.38           C  
ATOM   1017  SG  CYS H 134      12.175   9.559  32.075  1.00 25.42           S  
ATOM   1018  C   CYS H 134      10.008   7.862  30.435  1.00 23.72           C  
ATOM   1019  O   CYS H 134       9.008   8.576  30.367  1.00 23.46           O  
ATOM   1020  N   THR H 135      10.019   6.704  31.126  1.00 23.48           N  
ATOM   1021  CA  THR H 135       8.839   6.232  31.790  1.00 23.26           C  
ATOM   1022  CB  THR H 135       8.692   4.740  31.756  1.00 26.21           C  
ATOM   1023  OG1 THR H 135       8.642   4.284  30.411  1.00 25.97           O  
ATOM   1024  CG2 THR H 135       7.401   4.348  32.494  1.00 26.97           C  
ATOM   1025  C   THR H 135       8.949   6.641  33.219  1.00 24.70           C  
ATOM   1026  O   THR H 135       9.956   6.383  33.876  1.00 23.61           O  
ATOM   1027  N   VAL H 136       7.896   7.301  33.738  1.00 22.02           N  
ATOM   1028  CA  VAL H 136       7.927   7.795  35.083  1.00 21.79           C  
ATOM   1029  CB  VAL H 136       7.437   9.209  35.187  1.00 22.26           C  
ATOM   1030  CG1 VAL H 136       7.477   9.646  36.660  1.00 21.31           C  
ATOM   1031  CG2 VAL H 136       8.274  10.088  34.243  1.00 24.70           C  
ATOM   1032  C   VAL H 136       7.020   6.959  35.925  1.00 24.12           C  
ATOM   1033  O   VAL H 136       5.905   6.631  35.521  1.00 24.03           O  
ATOM   1034  N   THR H 137       7.495   6.589  37.132  1.00 24.80           N  
ATOM   1035  CA  THR H 137       6.699   5.787  38.013  1.00 29.21           C  
ATOM   1036  CB  THR H 137       7.277   4.419  38.245  1.00 31.15           C  
ATOM   1037  OG1 THR H 137       7.438   3.730  37.014  1.00 36.46           O  
ATOM   1038  CG2 THR H 137       6.330   3.634  39.166  1.00 33.21           C  
ATOM   1039  C   THR H 137       6.675   6.456  39.354  1.00 28.69           C  
ATOM   1040  O   THR H 137       7.660   7.061  39.776  1.00 26.65           O  
ATOM   1041  N   GLY H 138       5.520   6.402  40.049  1.00 24.63           N  
ATOM   1042  CA  GLY H 138       5.459   6.923  41.385  1.00 23.26           C  
ATOM   1043  C   GLY H 138       4.964   8.336  41.420  1.00 24.32           C  
ATOM   1044  O   GLY H 138       4.665   8.849  42.497  1.00 25.25           O  
ATOM   1045  N   PHE H 139       4.866   9.020  40.265  1.00 19.46           N  
ATOM   1046  CA  PHE H 139       4.434  10.391  40.316  1.00 19.49           C  
ATOM   1047  CB  PHE H 139       5.633  11.342  40.520  1.00 23.48           C  
ATOM   1048  CG  PHE H 139       5.186  12.723  40.853  1.00 26.04           C  
ATOM   1049  CD1 PHE H 139       4.791  13.035  42.134  1.00 25.76           C  
ATOM   1050  CD2 PHE H 139       5.195  13.716  39.901  1.00 25.74           C  
ATOM   1051  CE1 PHE H 139       4.388  14.310  42.455  1.00 25.20           C  
ATOM   1052  CE2 PHE H 139       4.793  14.994  40.218  1.00 25.06           C  
ATOM   1053  CZ  PHE H 139       4.388  15.295  41.497  1.00 26.49           C  
ATOM   1054  C   PHE H 139       3.798  10.709  38.990  1.00 19.63           C  
ATOM   1055  O   PHE H 139       4.227  10.211  37.953  1.00 22.51           O  
ATOM   1056  N   SER H 140       2.752  11.561  38.978  1.00 26.32           N  
ATOM   1057  CA  SER H 140       2.120  11.859  37.723  1.00 27.76           C  
ATOM   1058  CB  SER H 140       0.616  12.155  37.844  1.00 29.08           C  
ATOM   1059  OG  SER H 140       0.072  12.435  36.563  1.00 31.56           O  
ATOM   1060  C   SER H 140       2.781  13.065  37.121  1.00 27.48           C  
ATOM   1061  O   SER H 140       3.055  14.054  37.795  1.00 25.26           O  
ATOM   1062  N   ILE H 141       3.046  12.994  35.804  1.00 26.72           N  
ATOM   1063  CA  ILE H 141       3.697  14.016  35.029  1.00 25.42           C  
ATOM   1064  CB  ILE H 141       4.084  13.553  33.654  1.00 21.76           C  
ATOM   1065  CG1 ILE H 141       2.851  13.149  32.832  1.00 21.23           C  
ATOM   1066  CG2 ILE H 141       5.125  12.434  33.824  1.00 16.86           C  
ATOM   1067  CD1 ILE H 141       3.182  12.874  31.365  1.00 17.18           C  
ATOM   1068  C   ILE H 141       2.834  15.239  34.935  1.00 24.07           C  
ATOM   1069  O   ILE H 141       3.329  16.331  34.670  1.00 24.28           O  
ATOM   1070  N   THR H 142       1.504  15.053  35.016  1.00 19.24           N  
ATOM   1071  CA  THR H 142       0.504  16.088  34.948  1.00 20.38           C  
ATOM   1072  CB  THR H 142      -0.882  15.548  34.735  1.00 25.03           C  
ATOM   1073  OG1 THR H 142      -1.265  14.729  35.828  1.00 27.55           O  
ATOM   1074  CG2 THR H 142      -0.894  14.736  33.427  1.00 22.87           C  
ATOM   1075  C   THR H 142       0.474  16.916  36.201  1.00 21.55           C  
ATOM   1076  O   THR H 142      -0.031  18.037  36.170  1.00 24.36           O  
ATOM   1077  N   SER H 143       0.948  16.359  37.336  1.00 28.89           N  
ATOM   1078  CA  SER H 143       0.966  16.981  38.639  1.00 28.19           C  
ATOM   1079  CB  SER H 143       1.396  15.972  39.724  1.00 27.79           C  
ATOM   1080  OG  SER H 143       0.415  14.955  39.870  1.00 28.68           O  
ATOM   1081  C   SER H 143       1.934  18.140  38.565  1.00 28.04           C  
ATOM   1082  O   SER H 143       1.840  18.895  37.612  1.00 31.19           O  
ATOM   1083  N   PRO H 144       2.773  18.466  39.511  1.00 21.10           N  
ATOM   1084  CA  PRO H 144       3.714  19.541  39.229  1.00 20.37           C  
ATOM   1085  CD  PRO H 144       2.233  18.617  40.862  1.00  0.00           C  
ATOM   1086  CB  PRO H 144       3.958  20.265  40.551  1.00 26.08           C  
ATOM   1087  CG  PRO H 144       2.698  19.985  41.373  1.00 29.52           C  
ATOM   1088  C   PRO H 144       5.017  19.098  38.608  1.00 19.64           C  
ATOM   1089  O   PRO H 144       5.161  17.919  38.287  1.00 18.28           O  
ATOM   1090  N   TYR H 145       5.962  20.053  38.391  1.00 23.45           N  
ATOM   1091  CA  TYR H 145       7.318  19.740  37.994  1.00 26.75           C  
ATOM   1092  CB  TYR H 145       7.846  18.386  38.516  1.00 24.24           C  
ATOM   1093  CG  TYR H 145       7.895  18.406  40.010  1.00 25.96           C  
ATOM   1094  CD1 TYR H 145       8.895  19.078  40.676  1.00 25.32           C  
ATOM   1095  CD2 TYR H 145       6.952  17.736  40.753  1.00 24.39           C  
ATOM   1096  CE1 TYR H 145       8.949  19.093  42.049  1.00 27.42           C  
ATOM   1097  CE2 TYR H 145       6.996  17.744  42.129  1.00 25.69           C  
ATOM   1098  CZ  TYR H 145       7.996  18.427  42.780  1.00 26.31           C  
ATOM   1099  OH  TYR H 145       8.044  18.438  44.190  1.00 33.95           O  
ATOM   1100  C   TYR H 145       7.543  19.771  36.498  1.00 24.47           C  
ATOM   1101  O   TYR H 145       6.634  19.540  35.705  1.00 25.97           O  
ATOM   1102  N   ALA H 146       8.796  20.118  36.097  1.00 22.79           N  
ATOM   1103  CA  ALA H 146       9.276  20.142  34.747  1.00 21.77           C  
ATOM   1104  CB  ALA H 146      10.250  21.299  34.465  1.00 21.34           C  
ATOM   1105  C   ALA H 146      10.027  18.858  34.534  1.00 21.43           C  
ATOM   1106  O   ALA H 146      10.711  18.367  35.432  1.00 21.10           O  
ATOM   1107  N   TRP H 147       9.904  18.263  33.331  1.00 19.71           N  
ATOM   1108  CA  TRP H 147      10.549  17.005  33.088  1.00 18.56           C  
ATOM   1109  CB  TRP H 147       9.534  15.940  32.653  1.00 18.40           C  
ATOM   1110  CG  TRP H 147       8.435  15.821  33.683  1.00 19.44           C  
ATOM   1111  CD2 TRP H 147       8.422  14.911  34.795  1.00 19.70           C  
ATOM   1112  CD1 TRP H 147       7.295  16.564  33.782  1.00 20.20           C  
ATOM   1113  NE1 TRP H 147       6.579  16.184  34.890  1.00 21.54           N  
ATOM   1114  CE2 TRP H 147       7.258  15.165  35.522  1.00 20.66           C  
ATOM   1115  CE3 TRP H 147       9.306  13.946  35.183  1.00 19.68           C  
ATOM   1116  CZ2 TRP H 147       6.960  14.457  36.652  1.00 21.86           C  
ATOM   1117  CZ3 TRP H 147       9.000  13.230  36.320  1.00 22.25           C  
ATOM   1118  CH2 TRP H 147       7.850  13.480  37.041  1.00 21.23           C  
ATOM   1119  C   TRP H 147      11.542  17.234  31.989  1.00 18.94           C  
ATOM   1120  O   TRP H 147      11.174  17.548  30.854  1.00 20.59           O  
ATOM   1121  N   ASN H 148      12.841  17.026  32.291  1.00 17.65           N  
ATOM   1122  CA  ASN H 148      13.828  17.452  31.339  1.00 18.68           C  
ATOM   1123  CB  ASN H 148      14.865  18.427  31.890  1.00 18.45           C  
ATOM   1124  CG  ASN H 148      14.165  19.682  32.382  1.00 22.68           C  
ATOM   1125  OD1 ASN H 148      14.432  20.783  31.907  1.00 23.47           O  
ATOM   1126  ND2 ASN H 148      13.233  19.521  33.358  1.00 22.50           N  
ATOM   1127  C   ASN H 148      14.623  16.332  30.754  1.00 20.48           C  
ATOM   1128  O   ASN H 148      14.566  15.175  31.171  1.00 20.69           O  
ATOM   1129  N   TRP H 149      15.367  16.696  29.691  1.00 18.90           N  
ATOM   1130  CA  TRP H 149      16.274  15.802  29.043  1.00 19.07           C  
ATOM   1131  CB  TRP H 149      15.929  15.510  27.571  1.00 19.14           C  
ATOM   1132  CG  TRP H 149      14.722  14.623  27.390  1.00 19.97           C  
ATOM   1133  CD2 TRP H 149      14.779  13.190  27.451  1.00 18.54           C  
ATOM   1134  CD1 TRP H 149      13.417  14.948  27.160  1.00 19.98           C  
ATOM   1135  NE1 TRP H 149      12.657  13.806  27.076  1.00 20.60           N  
ATOM   1136  CE2 TRP H 149      13.483  12.717  27.254  1.00 19.01           C  
ATOM   1137  CE3 TRP H 149      15.827  12.340  27.661  1.00 18.04           C  
ATOM   1138  CZ2 TRP H 149      13.213  11.378  27.264  1.00 19.97           C  
ATOM   1139  CZ3 TRP H 149      15.551  10.990  27.666  1.00 18.31           C  
ATOM   1140  CH2 TRP H 149      14.269  10.519  27.471  1.00 19.40           C  
ATOM   1141  C   TRP H 149      17.628  16.441  29.069  1.00 19.52           C  
ATOM   1142  O   TRP H 149      17.779  17.625  28.764  1.00 19.42           O  
ATOM   1143  N   ILE H 150      18.651  15.663  29.471  1.00 17.96           N  
ATOM   1144  CA  ILE H 150      20.000  16.154  29.513  1.00 18.84           C  
ATOM   1145  CB  ILE H 150      20.494  16.400  30.905  1.00 18.89           C  
ATOM   1146  CG1 ILE H 150      19.602  17.431  31.606  1.00 18.59           C  
ATOM   1147  CG2 ILE H 150      21.967  16.830  30.824  1.00 18.74           C  
ATOM   1148  CD1 ILE H 150      19.828  17.480  33.113  1.00 19.73           C  
ATOM   1149  C   ILE H 150      20.878  15.092  28.926  1.00 17.66           C  
ATOM   1150  O   ILE H 150      20.617  13.902  29.091  1.00 19.99           O  
ATOM   1151  N   ARG H 151      21.951  15.487  28.211  1.00 16.91           N  
ATOM   1152  CA  ARG H 151      22.793  14.466  27.658  1.00 16.56           C  
ATOM   1153  CB  ARG H 151      22.691  14.328  26.131  1.00 18.15           C  
ATOM   1154  CG  ARG H 151      23.011  15.596  25.346  1.00 21.01           C  
ATOM   1155  CD  ARG H 151      22.752  15.418  23.850  1.00 21.58           C  
ATOM   1156  NE  ARG H 151      23.027  16.714  23.176  1.00 19.91           N  
ATOM   1157  CZ  ARG H 151      23.056  16.767  21.813  1.00 23.91           C  
ATOM   1158  NH1 ARG H 151      22.851  15.634  21.083  1.00 20.87           N1+
ATOM   1159  NH2 ARG H 151      23.291  17.951  21.179  1.00 22.56           N  
ATOM   1160  C   ARG H 151      24.218  14.715  28.038  1.00 15.96           C  
ATOM   1161  O   ARG H 151      24.613  15.848  28.307  1.00 17.14           O  
ATOM   1162  N   GLN H 152      25.018  13.629  28.107  1.00 16.37           N  
ATOM   1163  CA  GLN H 152      26.404  13.741  28.462  1.00 17.25           C  
ATOM   1164  CB  GLN H 152      26.742  13.016  29.778  1.00 17.10           C  
ATOM   1165  CG  GLN H 152      28.199  13.160  30.225  1.00 20.00           C  
ATOM   1166  CD  GLN H 152      28.345  12.485  31.584  1.00 23.07           C  
ATOM   1167  OE1 GLN H 152      27.816  11.398  31.814  1.00 23.50           O  
ATOM   1168  NE2 GLN H 152      29.077  13.151  32.518  1.00 23.05           N  
ATOM   1169  C   GLN H 152      27.218  13.128  27.363  1.00 19.62           C  
ATOM   1170  O   GLN H 152      27.021  11.971  26.994  1.00 17.79           O  
ATOM   1171  N   PHE H 153      28.170  13.908  26.814  1.00 20.44           N  
ATOM   1172  CA  PHE H 153      28.998  13.463  25.727  1.00 21.84           C  
ATOM   1173  CB  PHE H 153      29.561  14.609  24.865  1.00 20.95           C  
ATOM   1174  CG  PHE H 153      28.433  15.408  24.308  1.00 22.86           C  
ATOM   1175  CD1 PHE H 153      27.853  15.075  23.106  1.00 23.51           C  
ATOM   1176  CD2 PHE H 153      27.954  16.499  24.994  1.00 22.39           C  
ATOM   1177  CE1 PHE H 153      26.814  15.821  22.601  1.00 22.72           C  
ATOM   1178  CE2 PHE H 153      26.916  17.248  24.493  1.00 24.31           C  
ATOM   1179  CZ  PHE H 153      26.343  16.910  23.294  1.00 24.44           C  
ATOM   1180  C   PHE H 153      30.189  12.780  26.312  1.00 24.63           C  
ATOM   1181  O   PHE H 153      30.458  12.886  27.507  1.00 24.94           O  
ATOM   1182  N   PRO H 154      30.914  12.057  25.506  1.00 26.93           N  
ATOM   1183  CA  PRO H 154      32.108  11.461  26.017  1.00 29.23           C  
ATOM   1184  CD  PRO H 154      30.339  11.286  24.415  1.00 27.80           C  
ATOM   1185  CB  PRO H 154      32.607  10.534  24.914  1.00 28.32           C  
ATOM   1186  CG  PRO H 154      31.306  10.106  24.203  1.00 29.52           C  
ATOM   1187  C   PRO H 154      33.006  12.598  26.374  1.00 28.72           C  
ATOM   1188  O   PRO H 154      33.040  13.577  25.629  1.00 30.42           O  
ATOM   1189  N   GLY H 155      33.759  12.494  27.485  1.00 28.33           N  
ATOM   1190  CA  GLY H 155      34.547  13.620  27.900  1.00 28.55           C  
ATOM   1191  C   GLY H 155      33.849  14.284  29.054  1.00 30.24           C  
ATOM   1192  O   GLY H 155      34.348  15.262  29.607  1.00 30.03           O  
ATOM   1193  N   ASN H 156      32.676  13.744  29.446  1.00 30.68           N  
ATOM   1194  CA  ASN H 156      31.913  14.169  30.595  1.00 29.48           C  
ATOM   1195  CB  ASN H 156      32.799  14.350  31.842  1.00 33.21           C  
ATOM   1196  CG  ASN H 156      33.389  12.999  32.229  1.00 38.92           C  
ATOM   1197  OD1 ASN H 156      32.705  11.977  32.211  1.00 39.17           O  
ATOM   1198  ND2 ASN H 156      34.702  12.992  32.587  1.00 41.07           N  
ATOM   1199  C   ASN H 156      31.163  15.462  30.406  1.00 28.09           C  
ATOM   1200  O   ASN H 156      30.535  15.935  31.352  1.00 29.20           O  
ATOM   1201  N   THR H 157      31.112  16.050  29.197  1.00 25.99           N  
ATOM   1202  CA  THR H 157      30.410  17.304  29.092  1.00 24.94           C  
ATOM   1203  CB  THR H 157      30.653  18.022  27.797  1.00 26.52           C  
ATOM   1204  OG1 THR H 157      30.195  17.234  26.707  1.00  0.00           O  
ATOM   1205  CG2 THR H 157      32.160  18.294  27.658  1.00  0.00           C  
ATOM   1206  C   THR H 157      28.932  17.058  29.207  1.00 22.78           C  
ATOM   1207  O   THR H 157      28.412  16.073  28.685  1.00 21.03           O  
ATOM   1208  N   LEU H 158      28.216  17.966  29.908  1.00 21.24           N  
ATOM   1209  CA  LEU H 158      26.796  17.841  30.111  1.00 20.75           C  
ATOM   1210  CB  LEU H 158      26.395  17.928  31.595  1.00 20.47           C  
ATOM   1211  CG  LEU H 158      26.848  16.715  32.428  1.00 20.64           C  
ATOM   1212  CD1 LEU H 158      26.487  16.885  33.913  1.00 20.76           C  
ATOM   1213  CD2 LEU H 158      26.279  15.411  31.847  1.00 19.31           C  
ATOM   1214  C   LEU H 158      26.112  18.965  29.395  1.00 20.91           C  
ATOM   1215  O   LEU H 158      26.607  20.091  29.367  1.00 21.75           O  
ATOM   1216  N   GLU H 159      24.954  18.669  28.766  1.00 20.26           N  
ATOM   1217  CA  GLU H 159      24.216  19.687  28.076  1.00 20.77           C  
ATOM   1218  CB  GLU H 159      24.352  19.602  26.544  1.00 21.34           C  
ATOM   1219  CG  GLU H 159      23.573  20.688  25.796  1.00 24.94           C  
ATOM   1220  CD  GLU H 159      23.791  20.493  24.301  1.00 31.85           C  
ATOM   1221  OE1 GLU H 159      23.724  19.323  23.836  1.00 30.37           O  
ATOM   1222  OE2 GLU H 159      24.032  21.515  23.607  1.00 34.42           O1-
ATOM   1223  C   GLU H 159      22.760  19.525  28.393  1.00 19.32           C  
ATOM   1224  O   GLU H 159      22.210  18.428  28.296  1.00 20.87           O  
ATOM   1225  N   TRP H 160      22.093  20.633  28.775  1.00 18.38           N  
ATOM   1226  CA  TRP H 160      20.687  20.608  29.080  1.00 17.90           C  
ATOM   1227  CB  TRP H 160      20.265  21.723  30.051  1.00 18.61           C  
ATOM   1228  CG  TRP H 160      18.773  21.851  30.225  1.00 20.12           C  
ATOM   1229  CD2 TRP H 160      17.982  22.889  29.625  1.00 19.38           C  
ATOM   1230  CD1 TRP H 160      17.913  21.075  30.944  1.00 18.98           C  
ATOM   1231  NE1 TRP H 160      16.634  21.559  30.821  1.00 19.51           N  
ATOM   1232  CE2 TRP H 160      16.662  22.676  30.014  1.00 20.59           C  
ATOM   1233  CE3 TRP H 160      18.326  23.933  28.813  1.00 19.91           C  
ATOM   1234  CZ2 TRP H 160      15.660  23.507  29.597  1.00 20.00           C  
ATOM   1235  CZ3 TRP H 160      17.315  24.772  28.398  1.00 19.62           C  
ATOM   1236  CH2 TRP H 160      16.007  24.563  28.782  1.00 19.16           C  
ATOM   1237  C   TRP H 160      19.953  20.828  27.795  1.00 18.33           C  
ATOM   1238  O   TRP H 160      20.168  21.832  27.121  1.00 19.43           O  
ATOM   1239  N   MET H 161      19.166  19.820  27.370  1.00 17.47           N  
ATOM   1240  CA  MET H 161      18.390  19.858  26.156  1.00 19.14           C  
ATOM   1241  CB  MET H 161      18.083  18.442  25.651  1.00 17.98           C  
ATOM   1242  CG  MET H 161      19.372  17.657  25.390  1.00 21.10           C  
ATOM   1243  SD  MET H 161      19.146  15.958  24.786  1.00 24.19           S  
ATOM   1244  CE  MET H 161      18.894  16.441  23.055  1.00 24.29           C  
ATOM   1245  C   MET H 161      17.106  20.648  26.219  1.00 20.09           C  
ATOM   1246  O   MET H 161      16.813  21.419  25.304  1.00 19.56           O  
ATOM   1247  N   GLY H 162      16.297  20.485  27.294  1.00 18.73           N  
ATOM   1248  CA  GLY H 162      15.032  21.176  27.352  1.00 18.80           C  
ATOM   1249  C   GLY H 162      14.100  20.435  28.264  1.00 20.03           C  
ATOM   1250  O   GLY H 162      14.454  19.392  28.811  1.00 17.83           O  
ATOM   1251  N   TYR H 163      12.876  20.980  28.471  1.00 19.24           N  
ATOM   1252  CA  TYR H 163      11.926  20.306  29.315  1.00 20.16           C  
ATOM   1253  CB  TYR H 163      11.926  20.734  30.796  1.00 20.01           C  
ATOM   1254  CG  TYR H 163      11.567  22.174  30.977  1.00 21.55           C  
ATOM   1255  CD1 TYR H 163      10.251  22.567  31.033  1.00 25.02           C  
ATOM   1256  CD2 TYR H 163      12.543  23.134  31.100  1.00 24.97           C  
ATOM   1257  CE1 TYR H 163       9.917  23.890  31.207  1.00 27.78           C  
ATOM   1258  CE2 TYR H 163      12.218  24.457  31.277  1.00 25.99           C  
ATOM   1259  CZ  TYR H 163      10.900  24.839  31.331  1.00 27.95           C  
ATOM   1260  OH  TYR H 163      10.558  26.194  31.511  1.00 33.71           O  
ATOM   1261  C   TYR H 163      10.529  20.517  28.828  1.00 20.28           C  
ATOM   1262  O   TYR H 163      10.260  21.351  27.965  1.00 20.05           O  
ATOM   1263  N   ILE H 164       9.609  19.690  29.369  1.00 19.25           N  
ATOM   1264  CA  ILE H 164       8.202  19.837  29.152  1.00 19.04           C  
ATOM   1265  CB  ILE H 164       7.574  18.703  28.386  1.00 19.90           C  
ATOM   1266  CG1 ILE H 164       6.130  19.060  27.994  1.00 21.19           C  
ATOM   1267  CG2 ILE H 164       7.715  17.406  29.201  1.00 19.20           C  
ATOM   1268  CD1 ILE H 164       5.528  18.124  26.947  1.00 23.26           C  
ATOM   1269  C   ILE H 164       7.603  19.911  30.523  1.00 21.35           C  
ATOM   1270  O   ILE H 164       7.870  19.066  31.375  1.00 20.82           O  
ATOM   1271  N   SER H 165       6.785  20.949  30.778  1.00 21.38           N  
ATOM   1272  CA  SER H 165       6.232  21.149  32.089  1.00 22.86           C  
ATOM   1273  CB  SER H 165       5.793  22.600  32.350  1.00 23.80           C  
ATOM   1274  OG  SER H 165       4.760  22.968  31.448  1.00 32.21           O  
ATOM   1275  C   SER H 165       5.036  20.266  32.276  1.00 23.81           C  
ATOM   1276  O   SER H 165       4.620  19.532  31.383  1.00 22.80           O  
ATOM   1277  N   TYR H 166       4.426  20.357  33.468  1.00 22.80           N  
ATOM   1278  CA  TYR H 166       3.226  19.626  33.725  1.00 23.57           C  
ATOM   1279  CB  TYR H 166       2.806  19.608  35.194  1.00 24.95           C  
ATOM   1280  CG  TYR H 166       2.660  20.958  35.814  1.00 25.62           C  
ATOM   1281  CD1 TYR H 166       1.483  21.666  35.728  1.00 28.20           C  
ATOM   1282  CD2 TYR H 166       3.707  21.504  36.522  1.00 26.95           C  
ATOM   1283  CE1 TYR H 166       1.364  22.904  36.317  1.00 30.86           C  
ATOM   1284  CE2 TYR H 166       3.594  22.740  37.113  1.00 30.32           C  
ATOM   1285  CZ  TYR H 166       2.420  23.444  37.011  1.00 30.06           C  
ATOM   1286  OH  TYR H 166       2.301  24.713  37.617  1.00 34.45           O  
ATOM   1287  C   TYR H 166       2.138  20.150  32.841  1.00 25.15           C  
ATOM   1288  O   TYR H 166       1.249  19.407  32.425  1.00 23.87           O  
ATOM   1289  N   ARG H 167       2.181  21.464  32.557  1.00 25.99           N  
ATOM   1290  CA  ARG H 167       1.234  22.138  31.714  1.00 28.27           C  
ATOM   1291  CB  ARG H 167       1.429  23.664  31.685  1.00 32.53           C  
ATOM   1292  CG  ARG H 167       1.124  24.333  33.027  1.00 37.29           C  
ATOM   1293  CD  ARG H 167       1.145  25.863  32.979  1.00 41.33           C  
ATOM   1294  NE  ARG H 167       2.532  26.287  32.641  1.00 44.50           N  
ATOM   1295  CZ  ARG H 167       2.932  27.567  32.902  1.00 46.69           C  
ATOM   1296  NH1 ARG H 167       2.077  28.440  33.509  1.00 48.58           N1+
ATOM   1297  NH2 ARG H 167       4.189  27.976  32.559  1.00 47.74           N  
ATOM   1298  C   ARG H 167       1.365  21.617  30.315  1.00 28.26           C  
ATOM   1299  O   ARG H 167       0.404  21.637  29.551  1.00 29.13           O  
ATOM   1300  N   GLY H 168       2.561  21.151  29.914  1.00 28.14           N  
ATOM   1301  CA  GLY H 168       2.688  20.657  28.572  1.00 26.77           C  
ATOM   1302  C   GLY H 168       3.468  21.652  27.792  1.00 26.71           C  
ATOM   1303  O   GLY H 168       3.775  21.468  26.615  1.00 27.26           O  
ATOM   1304  N   SER H 169       3.809  22.762  28.445  1.00 25.58           N  
ATOM   1305  CA  SER H 169       4.587  23.752  27.757  1.00 26.80           C  
ATOM   1306  CB  SER H 169       4.612  25.116  28.470  1.00 29.02           C  
ATOM   1307  OG  SER H 169       5.200  24.984  29.756  1.00 36.00           O  
ATOM   1308  C   SER H 169       5.993  23.246  27.672  1.00 26.21           C  
ATOM   1309  O   SER H 169       6.434  22.482  28.529  1.00 26.15           O  
ATOM   1310  N   THR H 170       6.746  23.657  26.631  1.00 24.91           N  
ATOM   1311  CA  THR H 170       8.081  23.142  26.515  1.00 26.31           C  
ATOM   1312  CB  THR H 170       8.208  22.118  25.423  1.00 27.41           C  
ATOM   1313  OG1 THR H 170       9.514  21.567  25.393  1.00 29.60           O  
ATOM   1314  CG2 THR H 170       7.834  22.762  24.085  1.00 25.00           C  
ATOM   1315  C   THR H 170       9.050  24.263  26.296  1.00 27.11           C  
ATOM   1316  O   THR H 170       8.692  25.334  25.808  1.00 25.78           O  
ATOM   1317  N   THR H 171      10.312  24.036  26.722  1.00 25.93           N  
ATOM   1318  CA  THR H 171      11.382  24.987  26.584  1.00 24.59           C  
ATOM   1319  CB  THR H 171      11.797  25.577  27.901  1.00 26.06           C  
ATOM   1320  OG1 THR H 171      10.680  26.194  28.525  1.00 27.38           O  
ATOM   1321  CG2 THR H 171      12.905  26.619  27.668  1.00 26.48           C  
ATOM   1322  C   THR H 171      12.552  24.233  26.026  1.00 24.27           C  
ATOM   1323  O   THR H 171      12.860  23.135  26.487  1.00 23.46           O  
ATOM   1324  N   TYR H 172      13.253  24.796  25.017  1.00 22.97           N  
ATOM   1325  CA  TYR H 172      14.345  24.054  24.443  1.00 22.50           C  
ATOM   1326  CB  TYR H 172      14.166  23.677  22.959  1.00 23.39           C  
ATOM   1327  CG  TYR H 172      12.962  22.824  22.775  1.00 22.16           C  
ATOM   1328  CD1 TYR H 172      13.021  21.465  22.964  1.00 23.21           C  
ATOM   1329  CD2 TYR H 172      11.767  23.389  22.410  1.00 22.03           C  
ATOM   1330  CE1 TYR H 172      11.902  20.685  22.789  1.00 21.66           C  
ATOM   1331  CE2 TYR H 172      10.647  22.615  22.231  1.00 23.09           C  
ATOM   1332  CZ  TYR H 172      10.711  21.259  22.421  1.00 20.95           C  
ATOM   1333  OH  TYR H 172       9.559  20.467  22.239  1.00 21.30           O  
ATOM   1334  C   TYR H 172      15.584  24.894  24.449  1.00 22.65           C  
ATOM   1335  O   TYR H 172      15.527  26.120  24.385  1.00 23.35           O  
ATOM   1336  N   HIS H 173      16.752  24.227  24.529  1.00 22.04           N  
ATOM   1337  CA  HIS H 173      18.017  24.896  24.447  1.00 23.11           C  
ATOM   1338  ND1 HIS H 173      21.300  24.760  23.482  1.00  0.00           N  
ATOM   1339  CG  HIS H 173      20.543  24.545  24.612  1.00 22.92           C  
ATOM   1340  CB  HIS H 173      19.188  23.910  24.608  1.00 21.13           C  
ATOM   1341  NE2 HIS H 173      22.501  25.493  25.204  1.00  0.00           N  
ATOM   1342  CD2 HIS H 173      21.290  25.000  25.655  1.00  0.00           C  
ATOM   1343  CE1 HIS H 173      22.460  25.328  23.894  1.00  0.00           C  
ATOM   1344  C   HIS H 173      18.067  25.490  23.069  1.00 25.54           C  
ATOM   1345  O   HIS H 173      17.675  24.854  22.093  1.00 24.73           O  
ATOM   1346  N   PRO H 174      18.536  26.698  22.960  1.00 26.23           N  
ATOM   1347  CA  PRO H 174      18.534  27.371  21.688  1.00 27.81           C  
ATOM   1348  CD  PRO H 174      18.481  27.632  24.074  1.00 26.86           C  
ATOM   1349  CB  PRO H 174      18.942  28.811  21.991  1.00 29.67           C  
ATOM   1350  CG  PRO H 174      18.442  29.030  23.432  1.00 29.71           C  
ATOM   1351  C   PRO H 174      19.373  26.704  20.646  1.00 29.80           C  
ATOM   1352  O   PRO H 174      19.088  26.878  19.462  1.00 32.34           O  
ATOM   1353  N   SER H 175      20.420  25.960  21.040  0.90 28.87           N  
ATOM   1354  CA  SER H 175      21.250  25.352  20.042  0.90 32.42           C  
ATOM   1355  CB  SER H 175      22.501  24.679  20.635  0.90 32.73           C  
ATOM   1356  OG  SER H 175      23.362  25.659  21.195  0.90 41.98           O  
ATOM   1357  C   SER H 175      20.471  24.298  19.301  0.90 32.81           C  
ATOM   1358  O   SER H 175      20.637  24.126  18.097  0.90 33.56           O  
ATOM   1359  N   LEU H 176      19.661  23.525  20.044  1.00 31.19           N  
ATOM   1360  CA  LEU H 176      18.862  22.400  19.626  1.00 33.49           C  
ATOM   1361  CB  LEU H 176      18.569  21.472  20.811  1.00 29.64           C  
ATOM   1362  CG  LEU H 176      19.858  20.929  21.453  1.00 33.40           C  
ATOM   1363  CD1 LEU H 176      19.543  20.004  22.637  1.00 33.90           C  
ATOM   1364  CD2 LEU H 176      20.768  20.269  20.405  1.00 32.33           C  
ATOM   1365  C   LEU H 176      17.542  22.705  18.962  1.00 36.15           C  
ATOM   1366  O   LEU H 176      17.023  21.863  18.231  1.00 35.98           O  
ATOM   1367  N   LYS H 177      16.960  23.900  19.177  1.00 39.34           N  
ATOM   1368  CA  LYS H 177      15.564  24.154  18.899  1.00 40.88           C  
ATOM   1369  CB  LYS H 177      15.189  25.642  18.950  1.00 44.74           C  
ATOM   1370  CG  LYS H 177      15.230  26.263  20.342  1.00 51.03           C  
ATOM   1371  CD  LYS H 177      15.018  27.777  20.313  1.00 56.10           C  
ATOM   1372  CE  LYS H 177      14.914  28.409  21.699  1.00 56.20           C  
ATOM   1373  NZ  LYS H 177      14.685  29.866  21.575  1.00 61.71           N1+
ATOM   1374  C   LYS H 177      15.104  23.695  17.547  1.00 42.19           C  
ATOM   1375  O   LYS H 177      13.995  23.176  17.434  1.00 43.80           O  
ATOM   1376  N   SER H 178      15.896  23.879  16.481  1.00 40.57           N  
ATOM   1377  CA  SER H 178      15.411  23.505  15.180  1.00 43.37           C  
ATOM   1378  CB  SER H 178      16.450  23.772  14.079  1.00 47.19           C  
ATOM   1379  OG  SER H 178      16.891  25.118  14.138  1.00 49.55           O  
ATOM   1380  C   SER H 178      15.142  22.026  15.131  1.00 40.87           C  
ATOM   1381  O   SER H 178      14.135  21.583  14.576  1.00 40.83           O  
ATOM   1382  N   ARG H 179      16.105  21.241  15.649  1.00 34.50           N  
ATOM   1383  CA  ARG H 179      16.159  19.802  15.647  1.00 33.32           C  
ATOM   1384  CB  ARG H 179      17.587  19.266  15.833  1.00 35.39           C  
ATOM   1385  CG  ARG H 179      18.540  19.656  14.701  1.00 39.26           C  
ATOM   1386  CD  ARG H 179      19.842  18.853  14.704  1.00 38.76           C  
ATOM   1387  NE  ARG H 179      20.512  19.080  16.015  1.00 35.15           N  
ATOM   1388  CZ  ARG H 179      21.115  18.034  16.650  1.00 37.38           C  
ATOM   1389  NH1 ARG H 179      21.087  16.791  16.087  1.00 33.83           N1+
ATOM   1390  NH2 ARG H 179      21.738  18.229  17.848  1.00 37.28           N  
ATOM   1391  C   ARG H 179      15.304  19.091  16.663  1.00 31.46           C  
ATOM   1392  O   ARG H 179      14.908  17.949  16.426  1.00 31.80           O  
ATOM   1393  N   ILE H 180      15.011  19.712  17.824  1.00 27.93           N  
ATOM   1394  CA  ILE H 180      14.470  18.968  18.935  1.00 25.73           C  
ATOM   1395  CB  ILE H 180      15.161  19.312  20.220  1.00 27.45           C  
ATOM   1396  CG1 ILE H 180      14.644  18.434  21.368  1.00 27.97           C  
ATOM   1397  CG2 ILE H 180      14.978  20.820  20.462  1.00 26.28           C  
ATOM   1398  CD1 ILE H 180      15.457  18.591  22.650  1.00 25.88           C  
ATOM   1399  C   ILE H 180      13.017  19.214  19.193  1.00 27.04           C  
ATOM   1400  O   ILE H 180      12.478  20.281  18.905  1.00 26.91           O  
ATOM   1401  N   SER H 181      12.337  18.169  19.723  1.00 25.74           N  
ATOM   1402  CA  SER H 181      10.967  18.280  20.129  1.00 27.27           C  
ATOM   1403  CB  SER H 181       9.972  17.834  19.043  1.00 28.57           C  
ATOM   1404  OG  SER H 181       8.640  17.968  19.514  1.00 37.40           O  
ATOM   1405  C   SER H 181      10.765  17.383  21.317  1.00 26.35           C  
ATOM   1406  O   SER H 181      11.317  16.287  21.377  1.00 26.87           O  
ATOM   1407  N   ILE H 182       9.975  17.839  22.312  1.00 24.83           N  
ATOM   1408  CA  ILE H 182       9.677  17.046  23.473  1.00 22.76           C  
ATOM   1409  CB  ILE H 182      10.163  17.650  24.759  1.00 23.13           C  
ATOM   1410  CG1 ILE H 182      11.698  17.731  24.770  1.00 21.63           C  
ATOM   1411  CG2 ILE H 182       9.585  16.824  25.919  1.00 20.67           C  
ATOM   1412  CD1 ILE H 182      12.260  18.571  25.915  1.00 22.80           C  
ATOM   1413  C   ILE H 182       8.186  16.957  23.566  1.00 25.08           C  
ATOM   1414  O   ILE H 182       7.500  17.976  23.513  1.00 24.42           O  
ATOM   1415  N   THR H 183       7.650  15.725  23.709  1.00 24.25           N  
ATOM   1416  CA  THR H 183       6.228  15.524  23.777  1.00 25.08           C  
ATOM   1417  CB  THR H 183       5.660  14.886  22.544  1.00 26.95           C  
ATOM   1418  OG1 THR H 183       6.254  13.612  22.335  1.00 27.46           O  
ATOM   1419  CG2 THR H 183       5.931  15.804  21.341  1.00 28.11           C  
ATOM   1420  C   THR H 183       5.952  14.595  24.918  1.00 24.61           C  
ATOM   1421  O   THR H 183       6.873  14.161  25.607  1.00 23.67           O  
ATOM   1422  N   ARG H 184       4.659  14.291  25.170  1.00 24.91           N  
ATOM   1423  CA  ARG H 184       4.350  13.408  26.258  1.00 24.66           C  
ATOM   1424  CB  ARG H 184       4.172  14.129  27.604  1.00 22.91           C  
ATOM   1425  CG  ARG H 184       3.033  15.150  27.604  1.00 25.08           C  
ATOM   1426  CD  ARG H 184       2.811  15.815  28.963  1.00 24.65           C  
ATOM   1427  NE  ARG H 184       1.683  16.776  28.818  1.00 26.93           N  
ATOM   1428  CZ  ARG H 184       0.768  16.907  29.821  1.00 26.92           C  
ATOM   1429  NH1 ARG H 184       0.871  16.138  30.943  1.00 24.66           N1+
ATOM   1430  NH2 ARG H 184      -0.254  17.803  29.704  1.00 26.41           N  
ATOM   1431  C   ARG H 184       3.070  12.676  25.976  1.00 26.24           C  
ATOM   1432  O   ARG H 184       2.311  13.036  25.076  1.00 26.62           O  
ATOM   1433  N   ASP H 185       2.836  11.579  26.734  1.00 26.47           N  
ATOM   1434  CA  ASP H 185       1.628  10.803  26.658  1.00 28.48           C  
ATOM   1435  CB  ASP H 185       1.845   9.405  26.043  1.00 30.12           C  
ATOM   1436  CG  ASP H 185       0.492   8.750  25.784  1.00 36.95           C  
ATOM   1437  OD1 ASP H 185      -0.459   9.012  26.568  1.00 37.85           O  
ATOM   1438  OD2 ASP H 185       0.391   7.978  24.793  1.00 39.82           O1-
ATOM   1439  C   ASP H 185       1.179  10.621  28.077  1.00 29.16           C  
ATOM   1440  O   ASP H 185       1.759   9.838  28.827  1.00 28.32           O  
ATOM   1441  N   THR H 186       0.117  11.344  28.480  1.00 28.38           N  
ATOM   1442  CA  THR H 186      -0.356  11.342  29.837  1.00 30.56           C  
ATOM   1443  CB  THR H 186      -1.485  12.306  30.059  1.00 31.29           C  
ATOM   1444  OG1 THR H 186      -2.601  11.957  29.255  1.00 32.42           O  
ATOM   1445  CG2 THR H 186      -0.996  13.721  29.703  1.00 29.91           C  
ATOM   1446  C   THR H 186      -0.842   9.980  30.237  1.00 32.08           C  
ATOM   1447  O   THR H 186      -0.654   9.561  31.378  1.00 33.84           O  
ATOM   1448  N   SER H 187      -1.499   9.251  29.319  1.00 30.77           N  
ATOM   1449  CA  SER H 187      -2.049   7.965  29.655  1.00 32.88           C  
ATOM   1450  CB  SER H 187      -2.756   7.305  28.460  1.00 35.71           C  
ATOM   1451  OG  SER H 187      -3.783   8.154  27.973  1.00 40.54           O  
ATOM   1452  C   SER H 187      -0.936   7.046  30.055  1.00 33.82           C  
ATOM   1453  O   SER H 187      -1.066   6.270  31.002  1.00 33.52           O  
ATOM   1454  N   LYS H 188       0.166   7.093  29.287  1.00 31.08           N  
ATOM   1455  CA  LYS H 188       1.361   6.315  29.457  1.00 31.15           C  
ATOM   1456  CB  LYS H 188       2.305   6.424  28.247  1.00 33.03           C  
ATOM   1457  CG  LYS H 188       1.697   5.926  26.937  1.00 38.19           C  
ATOM   1458  CD  LYS H 188       1.360   4.437  26.931  1.00 45.83           C  
ATOM   1459  CE  LYS H 188       0.713   3.968  25.626  1.00 46.94           C  
ATOM   1460  NZ  LYS H 188       1.661   4.128  24.500  1.00 49.07           N1+
ATOM   1461  C   LYS H 188       2.146   6.803  30.643  1.00 30.11           C  
ATOM   1462  O   LYS H 188       2.900   6.042  31.250  1.00 29.76           O  
ATOM   1463  N   ASN H 189       2.002   8.096  30.993  1.00 27.48           N  
ATOM   1464  CA  ASN H 189       2.809   8.699  32.017  1.00 25.29           C  
ATOM   1465  CB  ASN H 189       2.716   7.989  33.381  1.00 24.37           C  
ATOM   1466  CG  ASN H 189       3.266   8.930  34.446  1.00 26.10           C  
ATOM   1467  OD1 ASN H 189       3.774  10.009  34.142  1.00 24.57           O  
ATOM   1468  ND2 ASN H 189       3.167   8.514  35.737  1.00 24.56           N  
ATOM   1469  C   ASN H 189       4.230   8.665  31.545  1.00 25.46           C  
ATOM   1470  O   ASN H 189       5.148   8.321  32.289  1.00 24.34           O  
ATOM   1471  N   GLN H 190       4.435   9.020  30.258  1.00 23.73           N  
ATOM   1472  CA  GLN H 190       5.748   9.030  29.682  1.00 21.96           C  
ATOM   1473  CB  GLN H 190       5.960   7.886  28.676  1.00 23.73           C  
ATOM   1474  CG  GLN H 190       5.868   6.492  29.302  1.00 22.77           C  
ATOM   1475  CD  GLN H 190       5.878   5.473  28.172  1.00 27.77           C  
ATOM   1476  OE1 GLN H 190       5.540   5.790  27.032  1.00 28.30           O  
ATOM   1477  NE2 GLN H 190       6.275   4.212  28.488  1.00 25.77           N  
ATOM   1478  C   GLN H 190       5.926  10.311  28.920  1.00 22.37           C  
ATOM   1479  O   GLN H 190       4.957  10.916  28.464  1.00 20.98           O  
ATOM   1480  N   PHE H 191       7.188  10.780  28.800  1.00 20.31           N  
ATOM   1481  CA  PHE H 191       7.479  11.928  27.987  1.00 20.12           C  
ATOM   1482  CB  PHE H 191       7.813  13.212  28.775  1.00 20.23           C  
ATOM   1483  CG  PHE H 191       8.990  13.015  29.666  1.00 21.45           C  
ATOM   1484  CD1 PHE H 191       8.877  12.297  30.833  1.00 21.62           C  
ATOM   1485  CD2 PHE H 191      10.199  13.588  29.353  1.00 22.86           C  
ATOM   1486  CE1 PHE H 191       9.963  12.130  31.659  1.00 23.50           C  
ATOM   1487  CE2 PHE H 191      11.288  13.426  30.176  1.00 22.56           C  
ATOM   1488  CZ  PHE H 191      11.172  12.693  31.331  1.00 23.97           C  
ATOM   1489  C   PHE H 191       8.599  11.536  27.071  1.00 21.31           C  
ATOM   1490  O   PHE H 191       9.404  10.668  27.408  1.00 21.98           O  
ATOM   1491  N   PHE H 192       8.675  12.164  25.875  1.00 20.58           N  
ATOM   1492  CA  PHE H 192       9.607  11.677  24.895  1.00 21.48           C  
ATOM   1493  CB  PHE H 192       8.911  11.113  23.644  1.00 22.35           C  
ATOM   1494  CG  PHE H 192       7.922  10.090  24.088  1.00 23.02           C  
ATOM   1495  CD1 PHE H 192       8.279   8.773  24.256  1.00 23.34           C  
ATOM   1496  CD2 PHE H 192       6.623  10.462  24.346  1.00 24.54           C  
ATOM   1497  CE1 PHE H 192       7.351   7.844  24.667  1.00 24.13           C  
ATOM   1498  CE2 PHE H 192       5.691   9.538  24.755  1.00 24.87           C  
ATOM   1499  CZ  PHE H 192       6.054   8.224  24.917  1.00 25.28           C  
ATOM   1500  C   PHE H 192      10.498  12.773  24.394  1.00 22.66           C  
ATOM   1501  O   PHE H 192      10.205  13.960  24.511  1.00 24.03           O  
ATOM   1502  N   LEU H 193      11.648  12.357  23.827  1.00 22.25           N  
ATOM   1503  CA  LEU H 193      12.598  13.246  23.224  1.00 21.23           C  
ATOM   1504  CB  LEU H 193      14.015  13.101  23.802  1.00 20.45           C  
ATOM   1505  CG  LEU H 193      15.062  14.001  23.117  1.00 20.12           C  
ATOM   1506  CD1 LEU H 193      14.805  15.492  23.392  1.00 19.70           C  
ATOM   1507  CD2 LEU H 193      16.489  13.557  23.470  1.00 19.45           C  
ATOM   1508  C   LEU H 193      12.697  12.859  21.784  1.00 23.18           C  
ATOM   1509  O   LEU H 193      12.794  11.676  21.460  1.00 23.90           O  
ATOM   1510  N   GLN H 194      12.655  13.847  20.871  1.00 23.49           N  
ATOM   1511  CA  GLN H 194      12.794  13.506  19.487  1.00 25.14           C  
ATOM   1512  CB  GLN H 194      11.483  13.665  18.703  1.00 29.76           C  
ATOM   1513  CG  GLN H 194      11.520  12.982  17.340  1.00 37.99           C  
ATOM   1514  CD  GLN H 194      10.146  13.106  16.707  1.00 43.57           C  
ATOM   1515  OE1 GLN H 194       9.168  12.547  17.200  1.00 49.85           O  
ATOM   1516  NE2 GLN H 194      10.071  13.856  15.577  1.00 43.78           N  
ATOM   1517  C   GLN H 194      13.833  14.421  18.915  1.00 25.11           C  
ATOM   1518  O   GLN H 194      13.733  15.642  19.024  1.00 25.81           O  
ATOM   1519  N   LEU H 195      14.878  13.840  18.294  1.00 24.57           N  
ATOM   1520  CA  LEU H 195      15.950  14.634  17.770  1.00 26.54           C  
ATOM   1521  CB  LEU H 195      17.260  14.306  18.507  1.00 25.48           C  
ATOM   1522  CG  LEU H 195      18.425  15.269  18.255  1.00 28.69           C  
ATOM   1523  CD1 LEU H 195      18.073  16.692  18.713  1.00 28.20           C  
ATOM   1524  CD2 LEU H 195      19.708  14.753  18.927  1.00 29.78           C  
ATOM   1525  C   LEU H 195      16.083  14.283  16.318  1.00 28.72           C  
ATOM   1526  O   LEU H 195      16.283  13.122  15.966  1.00 28.92           O  
ATOM   1527  N   ASN H 196      15.969  15.291  15.428  1.00 30.50           N  
ATOM   1528  CA  ASN H 196      15.991  15.043  14.012  1.00 32.80           C  
ATOM   1529  CB  ASN H 196      15.069  15.990  13.221  1.00 34.32           C  
ATOM   1530  CG  ASN H 196      13.623  15.728  13.625  1.00 40.26           C  
ATOM   1531  OD1 ASN H 196      13.175  14.585  13.697  1.00 46.17           O  
ATOM   1532  ND2 ASN H 196      12.868  16.824  13.902  1.00 46.70           N  
ATOM   1533  C   ASN H 196      17.374  15.244  13.466  1.00 34.19           C  
ATOM   1534  O   ASN H 196      18.210  15.920  14.063  1.00 34.46           O  
ATOM   1535  N   SER H 197      17.634  14.627  12.294  1.00 35.01           N  
ATOM   1536  CA  SER H 197      18.863  14.771  11.561  1.00 36.15           C  
ATOM   1537  CB  SER H 197      18.982  16.123  10.837  1.00 38.00           C  
ATOM   1538  OG  SER H 197      17.978  16.231   9.841  1.00 42.47           O  
ATOM   1539  C   SER H 197      20.047  14.617  12.459  1.00 33.87           C  
ATOM   1540  O   SER H 197      20.883  15.514  12.554  1.00 34.30           O  
ATOM   1541  N   VAL H 198      20.163  13.454  13.123  1.00 31.49           N  
ATOM   1542  CA  VAL H 198      21.241  13.211  14.038  1.00 30.56           C  
ATOM   1543  CB  VAL H 198      21.020  12.005  14.904  1.00 29.80           C  
ATOM   1544  CG1 VAL H 198      19.774  12.242  15.775  1.00 28.26           C  
ATOM   1545  CG2 VAL H 198      20.922  10.764  13.999  1.00 28.45           C  
ATOM   1546  C   VAL H 198      22.517  12.976  13.288  1.00 30.75           C  
ATOM   1547  O   VAL H 198      22.522  12.503  12.151  1.00 31.05           O  
ATOM   1548  N   THR H 199      23.646  13.340  13.931  1.00 29.71           N  
ATOM   1549  CA  THR H 199      24.950  13.115  13.378  1.00 31.77           C  
ATOM   1550  CB  THR H 199      25.702  14.373  13.060  1.00 34.19           C  
ATOM   1551  OG1 THR H 199      25.946  15.116  14.243  1.00 40.79           O  
ATOM   1552  CG2 THR H 199      24.870  15.205  12.070  1.00 31.79           C  
ATOM   1553  C   THR H 199      25.725  12.381  14.428  1.00 31.08           C  
ATOM   1554  O   THR H 199      25.232  12.141  15.528  1.00 29.21           O  
ATOM   1555  N   THR H 200      26.981  12.019  14.115  1.00 30.68           N  
ATOM   1556  CA  THR H 200      27.807  11.256  15.007  1.00 29.81           C  
ATOM   1557  CB  THR H 200      29.143  10.919  14.418  1.00 31.74           C  
ATOM   1558  OG1 THR H 200      29.874  10.092  15.310  1.00 37.09           O  
ATOM   1559  CG2 THR H 200      29.908  12.220  14.139  1.00 34.58           C  
ATOM   1560  C   THR H 200      28.026  12.040  16.262  1.00 29.11           C  
ATOM   1561  O   THR H 200      28.254  11.477  17.331  1.00 29.70           O  
ATOM   1562  N   GLU H 201      27.979  13.374  16.159  1.00 27.50           N  
ATOM   1563  CA  GLU H 201      28.215  14.245  17.273  1.00 28.89           C  
ATOM   1564  CB  GLU H 201      28.262  15.721  16.858  1.00 33.74           C  
ATOM   1565  CG  GLU H 201      29.458  15.996  15.946  1.00 41.10           C  
ATOM   1566  CD  GLU H 201      29.448  17.466  15.579  1.00 47.60           C  
ATOM   1567  OE1 GLU H 201      29.609  18.302  16.507  1.00 46.99           O  
ATOM   1568  OE2 GLU H 201      29.279  17.773  14.369  1.00 51.89           O1-
ATOM   1569  C   GLU H 201      27.165  14.055  18.330  1.00 29.16           C  
ATOM   1570  O   GLU H 201      27.392  14.380  19.492  1.00 28.80           O  
ATOM   1571  N   ASP H 202      25.969  13.578  17.941  1.00 24.07           N  
ATOM   1572  CA  ASP H 202      24.842  13.331  18.806  1.00 22.62           C  
ATOM   1573  CB  ASP H 202      23.540  13.104  18.021  1.00 23.52           C  
ATOM   1574  CG  ASP H 202      23.166  14.452  17.415  1.00 26.73           C  
ATOM   1575  OD1 ASP H 202      23.277  15.476  18.140  1.00 27.61           O  
ATOM   1576  OD2 ASP H 202      22.778  14.477  16.217  1.00 29.38           O1-
ATOM   1577  C   ASP H 202      25.083  12.154  19.716  1.00 22.65           C  
ATOM   1578  O   ASP H 202      24.286  11.900  20.618  1.00 21.75           O  
ATOM   1579  N   THR H 203      26.130  11.340  19.464  1.00 19.60           N  
ATOM   1580  CA  THR H 203      26.370  10.195  20.303  1.00 20.18           C  
ATOM   1581  CB  THR H 203      27.563   9.387  19.874  1.00 19.68           C  
ATOM   1582  OG1 THR H 203      27.394   8.930  18.541  1.00 20.00           O  
ATOM   1583  CG2 THR H 203      27.716   8.190  20.828  1.00 18.61           C  
ATOM   1584  C   THR H 203      26.603  10.658  21.712  1.00 20.24           C  
ATOM   1585  O   THR H 203      27.417  11.547  21.958  1.00 21.07           O  
ATOM   1586  N   ALA H 204      25.873  10.062  22.685  1.00 18.45           N  
ATOM   1587  CA  ALA H 204      26.033  10.462  24.056  1.00 18.99           C  
ATOM   1588  CB  ALA H 204      25.692  11.941  24.302  1.00 19.40           C  
ATOM   1589  C   ALA H 204      25.108   9.653  24.912  1.00 19.27           C  
ATOM   1590  O   ALA H 204      24.357   8.810  24.423  1.00 19.06           O  
ATOM   1591  N   THR H 205      25.171   9.887  26.241  1.00 17.39           N  
ATOM   1592  CA  THR H 205      24.297   9.222  27.161  1.00 16.27           C  
ATOM   1593  CB  THR H 205      24.953   8.887  28.469  1.00 18.44           C  
ATOM   1594  OG1 THR H 205      26.077   8.046  28.252  1.00 19.17           O  
ATOM   1595  CG2 THR H 205      23.930   8.176  29.372  1.00 17.27           C  
ATOM   1596  C   THR H 205      23.197  10.197  27.441  1.00 17.46           C  
ATOM   1597  O   THR H 205      23.454  11.348  27.791  1.00 17.41           O  
ATOM   1598  N   TYR H 206      21.932   9.757  27.289  1.00 16.20           N  
ATOM   1599  CA  TYR H 206      20.818  10.645  27.463  1.00 16.88           C  
ATOM   1600  CB  TYR H 206      19.757  10.518  26.354  1.00 16.61           C  
ATOM   1601  CG  TYR H 206      20.323  11.076  25.090  1.00 16.78           C  
ATOM   1602  CD1 TYR H 206      21.268  10.383  24.367  1.00 16.75           C  
ATOM   1603  CD2 TYR H 206      19.891  12.293  24.617  1.00 15.22           C  
ATOM   1604  CE1 TYR H 206      21.783  10.905  23.201  1.00 17.36           C  
ATOM   1605  CE2 TYR H 206      20.400  12.819  23.453  1.00 15.84           C  
ATOM   1606  CZ  TYR H 206      21.351  12.127  22.742  1.00 17.18           C  
ATOM   1607  OH  TYR H 206      21.872  12.671  21.549  1.00 17.89           O  
ATOM   1608  C   TYR H 206      20.144  10.344  28.763  1.00 18.26           C  
ATOM   1609  O   TYR H 206      19.862   9.189  29.079  1.00 18.92           O  
ATOM   1610  N   PHE H 207      19.880  11.403  29.561  1.00 16.01           N  
ATOM   1611  CA  PHE H 207      19.250  11.209  30.836  1.00 17.98           C  
ATOM   1612  CB  PHE H 207      20.025  11.766  32.049  1.00 17.41           C  
ATOM   1613  CG  PHE H 207      21.402  11.204  32.168  1.00 17.17           C  
ATOM   1614  CD1 PHE H 207      21.630   9.930  32.634  1.00 18.46           C  
ATOM   1615  CD2 PHE H 207      22.484  11.969  31.804  1.00 17.01           C  
ATOM   1616  CE1 PHE H 207      22.911   9.436  32.741  1.00 19.51           C  
ATOM   1617  CE2 PHE H 207      23.765  11.482  31.909  1.00 18.85           C  
ATOM   1618  CZ  PHE H 207      23.984  10.211  32.380  1.00 20.07           C  
ATOM   1619  C   PHE H 207      17.977  11.998  30.866  1.00 19.09           C  
ATOM   1620  O   PHE H 207      17.872  13.064  30.259  1.00 18.57           O  
ATOM   1621  N   CYS H 208      16.962  11.465  31.575  1.00 19.12           N  
ATOM   1622  CA  CYS H 208      15.769  12.219  31.825  1.00 19.11           C  
ATOM   1623  CB  CYS H 208      14.442  11.508  31.452  1.00 21.15           C  
ATOM   1624  SG  CYS H 208      14.190   9.869  32.200  1.00 27.37           S  
ATOM   1625  C   CYS H 208      15.807  12.531  33.289  1.00 19.10           C  
ATOM   1626  O   CYS H 208      16.387  11.776  34.072  1.00 18.62           O  
ATOM   1627  N   SER H 209      15.236  13.687  33.688  1.00 18.46           N  
ATOM   1628  CA  SER H 209      15.281  14.117  35.059  1.00 18.74           C  
ATOM   1629  CB  SER H 209      16.461  15.074  35.321  1.00 16.64           C  
ATOM   1630  OG  SER H 209      16.356  15.656  36.612  1.00  0.00           O  
ATOM   1631  C   SER H 209      14.018  14.871  35.356  1.00 18.71           C  
ATOM   1632  O   SER H 209      13.278  15.228  34.440  1.00 18.21           O  
ATOM   1633  N   SER H 210      13.740  15.104  36.664  1.00 18.27           N  
ATOM   1634  CA  SER H 210      12.592  15.846  37.117  1.00 19.33           C  
ATOM   1635  CB  SER H 210      11.531  14.968  37.805  1.00 18.01           C  
ATOM   1636  OG  SER H 210      10.402  15.748  38.174  1.00 24.28           O  
ATOM   1637  C   SER H 210      13.097  16.845  38.112  1.00 20.80           C  
ATOM   1638  O   SER H 210      13.973  16.567  38.929  1.00 20.19           O  
ATOM   1639  N   TYR H 211      12.515  18.051  38.021  1.00 20.82           N  
ATOM   1640  CA  TYR H 211      13.001  19.278  38.568  1.00 22.56           C  
ATOM   1641  CB  TYR H 211      13.313  20.094  37.313  1.00 22.77           C  
ATOM   1642  CG  TYR H 211      14.318  19.587  36.295  1.00 26.04           C  
ATOM   1643  CD1 TYR H 211      14.564  18.262  36.041  1.00 22.69           C  
ATOM   1644  CD2 TYR H 211      15.066  20.471  35.546  1.00 23.43           C  
ATOM   1645  CE1 TYR H 211      15.515  17.863  35.132  1.00 23.07           C  
ATOM   1646  CE2 TYR H 211      16.016  20.111  34.639  1.00 26.07           C  
ATOM   1647  CZ  TYR H 211      16.249  18.783  34.437  1.00 24.74           C  
ATOM   1648  OH  TYR H 211      17.220  18.366  33.508  1.00 25.25           O  
ATOM   1649  C   TYR H 211      11.815  20.015  39.144  1.00 23.91           C  
ATOM   1650  O   TYR H 211      10.687  19.760  38.724  1.00 23.78           O  
ATOM   1651  N   GLY H 212      12.109  20.764  40.209  1.00 43.48           N  
ATOM   1652  CA  GLY H 212      11.146  21.469  40.976  1.00 45.71           C  
ATOM   1653  C   GLY H 212      11.981  22.321  41.868  1.00 46.09           C  
ATOM   1654  O   GLY H 212      13.206  22.281  41.788  1.00 46.87           O  
ATOM   1655  N   ASN H 213      11.345  23.134  42.726  1.00 47.90           N  
ATOM   1656  CA  ASN H 213      12.082  24.002  43.599  1.00 49.70           C  
ATOM   1657  CB  ASN H 213      11.185  25.010  44.339  1.00 53.83           C  
ATOM   1658  CG  ASN H 213      10.631  25.978  43.305  1.00 56.00           C  
ATOM   1659  OD1 ASN H 213      10.660  25.705  42.106  1.00  0.00           O  
ATOM   1660  ND2 ASN H 213      10.120  27.147  43.776  1.00  0.00           N  
ATOM   1661  C   ASN H 213      12.817  23.197  44.627  1.00 49.82           C  
ATOM   1662  O   ASN H 213      13.942  23.532  44.995  1.00 48.99           O  
ATOM   1663  N   TYR H 214      12.190  22.113  45.121  1.00 49.93           N  
ATOM   1664  CA  TYR H 214      12.724  21.305  46.185  1.00 50.50           C  
ATOM   1665  CB  TYR H 214      11.730  20.208  46.614  1.00 56.01           C  
ATOM   1666  CG  TYR H 214      12.408  19.295  47.573  1.00 58.82           C  
ATOM   1667  CD1 TYR H 214      12.582  19.655  48.889  1.00  0.00           C  
ATOM   1668  CD2 TYR H 214      12.855  18.065  47.152  1.00 64.36           C  
ATOM   1669  CE1 TYR H 214      13.209  18.803  49.769  1.00 65.77           C  
ATOM   1670  CE2 TYR H 214      13.482  17.208  48.025  1.00  0.00           C  
ATOM   1671  CZ  TYR H 214      13.659  17.579  49.337  1.00  0.00           C  
ATOM   1672  OH  TYR H 214      14.303  16.705  50.239  1.00  0.00           O  
ATOM   1673  C   TYR H 214      14.017  20.641  45.794  1.00 49.24           C  
ATOM   1674  O   TYR H 214      14.991  20.718  46.542  1.00 49.17           O  
ATOM   1675  N   GLY H 215      14.086  19.992  44.612  1.00 42.77           N  
ATOM   1676  CA  GLY H 215      15.314  19.325  44.256  1.00 41.58           C  
ATOM   1677  C   GLY H 215      15.129  18.652  42.928  1.00 40.23           C  
ATOM   1678  O   GLY H 215      14.075  18.781  42.309  1.00 38.47           O  
ATOM   1679  N   ALA H 216      16.167  17.912  42.462  1.00 38.28           N  
ATOM   1680  CA  ALA H 216      16.098  17.247  41.187  1.00 37.23           C  
ATOM   1681  CB  ALA H 216      16.937  17.915  40.079  1.00 29.96           C  
ATOM   1682  C   ALA H 216      16.586  15.832  41.336  1.00 35.69           C  
ATOM   1683  O   ALA H 216      17.335  15.506  42.253  1.00 35.16           O  
ATOM   1684  N   TYR H 217      16.127  14.960  40.417  1.00 20.64           N  
ATOM   1685  CA  TYR H 217      16.346  13.530  40.382  1.00 20.93           C  
ATOM   1686  CB  TYR H 217      15.155  12.709  40.905  1.00 22.03           C  
ATOM   1687  CG  TYR H 217      14.828  13.171  42.280  1.00 27.86           C  
ATOM   1688  CD1 TYR H 217      15.474  12.652  43.377  1.00 32.28           C  
ATOM   1689  CD2 TYR H 217      13.873  14.143  42.466  1.00 27.50           C  
ATOM   1690  CE1 TYR H 217      15.160  13.092  44.642  1.00 34.10           C  
ATOM   1691  CE2 TYR H 217      13.556  14.586  43.727  1.00 34.25           C  
ATOM   1692  CZ  TYR H 217      14.200  14.059  44.819  1.00 35.77           C  
ATOM   1693  OH  TYR H 217      13.874  14.513  46.115  1.00 40.73           O  
ATOM   1694  C   TYR H 217      16.530  13.075  38.970  1.00 21.78           C  
ATOM   1695  O   TYR H 217      15.881  13.577  38.055  1.00 20.32           O  
ATOM   1696  N   SER H 218      17.382  12.050  38.761  1.00 19.62           N  
ATOM   1697  CA  SER H 218      17.674  11.653  37.412  1.00 20.25           C  
ATOM   1698  CB  SER H 218      19.129  11.939  36.994  1.00 19.22           C  
ATOM   1699  OG  SER H 218      19.377  13.337  36.996  1.00  0.00           O  
ATOM   1700  C   SER H 218      17.438  10.189  37.188  1.00 21.03           C  
ATOM   1701  O   SER H 218      17.304   9.393  38.117  1.00 20.73           O  
ATOM   1702  N   GLY H 219      17.361   9.816  35.892  1.00 19.03           N  
ATOM   1703  CA  GLY H 219      17.174   8.450  35.491  1.00 20.30           C  
ATOM   1704  C   GLY H 219      18.525   7.803  35.410  1.00 23.04           C  
ATOM   1705  O   GLY H 219      19.535   8.423  35.733  1.00 21.36           O  
ATOM   1706  N   GLN H 220      18.564   6.515  35.008  1.00 23.82           N  
ATOM   1707  CA  GLN H 220      19.780   5.757  34.875  1.00 24.94           C  
ATOM   1708  CB  GLN H 220      19.553   4.228  34.827  1.00 29.48           C  
ATOM   1709  CG  GLN H 220      18.743   3.690  33.649  1.00 42.06           C  
ATOM   1710  CD  GLN H 220      18.604   2.187  33.865  1.00 51.34           C  
ATOM   1711  OE1 GLN H 220      18.763   1.695  34.982  1.00 52.22           O  
ATOM   1712  NE2 GLN H 220      18.294   1.434  32.775  1.00 50.77           N  
ATOM   1713  C   GLN H 220      20.581   6.217  33.689  1.00 24.42           C  
ATOM   1714  O   GLN H 220      21.807   6.128  33.693  1.00 24.18           O  
ATOM   1715  N   GLY H 221      19.910   6.683  32.618  1.00 21.17           N  
ATOM   1716  CA  GLY H 221      20.611   7.166  31.458  1.00 22.03           C  
ATOM   1717  C   GLY H 221      20.662   6.066  30.443  1.00 24.60           C  
ATOM   1718  O   GLY H 221      20.728   4.888  30.792  1.00 25.03           O  
ATOM   1719  N   THR H 222      20.627   6.430  29.145  1.00 22.26           N  
ATOM   1720  CA  THR H 222      20.691   5.439  28.108  1.00 22.85           C  
ATOM   1721  CB  THR H 222      19.377   5.216  27.417  1.00 26.47           C  
ATOM   1722  OG1 THR H 222      19.476   4.128  26.509  1.00 31.56           O  
ATOM   1723  CG2 THR H 222      18.975   6.503  26.677  1.00 26.63           C  
ATOM   1724  C   THR H 222      21.680   5.901  27.079  1.00 21.77           C  
ATOM   1725  O   THR H 222      21.705   7.073  26.706  1.00 19.96           O  
ATOM   1726  N   LEU H 223      22.522   4.973  26.579  0.90 19.72           N  
ATOM   1727  CA  LEU H 223      23.541   5.330  25.630  0.90 19.42           C  
ATOM   1728  CB  LEU H 223      24.771   4.406  25.674  0.90 20.67           C  
ATOM   1729  CG  LEU H 223      25.856   4.786  24.649  1.00 30.92           C  
ATOM   1730  CD1 LEU H 223      26.451   6.170  24.951  1.00 32.67           C  
ATOM   1731  CD2 LEU H 223      26.924   3.689  24.525  1.00 34.15           C  
ATOM   1732  C   LEU H 223      22.998   5.251  24.240  0.90 20.23           C  
ATOM   1733  O   LEU H 223      22.341   4.281  23.864  0.90 20.23           O  
ATOM   1734  N   VAL H 224      23.263   6.301  23.437  1.00 19.55           N  
ATOM   1735  CA  VAL H 224      22.831   6.292  22.070  1.00 20.23           C  
ATOM   1736  CB  VAL H 224      21.832   7.363  21.753  1.00 21.63           C  
ATOM   1737  CG1 VAL H 224      21.562   7.349  20.238  1.00 23.59           C  
ATOM   1738  CG2 VAL H 224      20.575   7.125  22.605  1.00 22.10           C  
ATOM   1739  C   VAL H 224      24.027   6.542  21.211  1.00 22.00           C  
ATOM   1740  O   VAL H 224      24.757   7.512  21.409  1.00 21.55           O  
ATOM   1741  N   THR H 225      24.252   5.664  20.216  1.00 21.84           N  
ATOM   1742  CA  THR H 225      25.371   5.846  19.341  1.00 21.54           C  
ATOM   1743  CB  THR H 225      26.276   4.654  19.259  1.00 23.33           C  
ATOM   1744  OG1 THR H 225      25.532   3.512  18.869  1.00 25.69           O  
ATOM   1745  CG2 THR H 225      26.939   4.422  20.624  1.00 20.76           C  
ATOM   1746  C   THR H 225      24.847   6.100  17.968  1.00 22.86           C  
ATOM   1747  O   THR H 225      23.926   5.431  17.501  1.00 22.85           O  
ATOM   1748  N   VAL H 226      25.419   7.111  17.289  1.00 21.22           N  
ATOM   1749  CA  VAL H 226      25.001   7.394  15.950  1.00 24.34           C  
ATOM   1750  CB  VAL H 226      24.746   8.854  15.707  1.00 26.29           C  
ATOM   1751  CG1 VAL H 226      24.422   9.061  14.219  1.00 25.71           C  
ATOM   1752  CG2 VAL H 226      23.627   9.317  16.654  1.00 24.85           C  
ATOM   1753  C   VAL H 226      26.130   6.981  15.064  1.00 24.94           C  
ATOM   1754  O   VAL H 226      27.215   7.560  15.117  1.00 26.24           O  
ATOM   1755  N   SER H 227      25.905   5.952  14.225  1.00 26.06           N  
ATOM   1756  CA  SER H 227      26.954   5.491  13.364  1.00 28.18           C  
ATOM   1757  CB  SER H 227      27.903   4.492  14.047  1.00 28.21           C  
ATOM   1758  OG  SER H 227      28.915   4.078  13.140  1.00 30.19           O  
ATOM   1759  C   SER H 227      26.329   4.782  12.209  1.00 29.27           C  
ATOM   1760  O   SER H 227      25.176   4.358  12.273  1.00 28.34           O  
ATOM   1761  N   ALA H 228      27.086   4.642  11.104  1.00 29.05           N  
ATOM   1762  CA  ALA H 228      26.564   3.963   9.957  1.00 33.18           C  
ATOM   1763  CB  ALA H 228      27.408   4.168   8.690  1.00 32.75           C  
ATOM   1764  C   ALA H 228      26.561   2.476  10.278  1.00 32.57           C  
ATOM   1765  O   ALA H 228      27.191   1.709   9.503  1.00 34.79           O  
ATOM   1766  OXT ALA H 228      25.932   2.085  11.296  1.00  0.00           O1-
TER    1767      ALA H 228 
CONECT  162  714
CONECT  714  162
CONECT 1017 1624
CONECT 1624 1017
END
