# Supplementary material for: Fully automated antibody structure prediction using BIOVIA tools: Validation study
Source: PLoS One. 2017 May 18;12(5):e0177923. doi: 10.1371/journal.pone.0177923 (PMC5436848; doi:10.1371/journal.pone.0177923)
Supplement: S2 Dataset — Predicted structures using the Top5 framework method, Chothia CDR definition with canonical filtering and generating 50 models. These were used in the comparison against predictions using no filtering. (ZIP) [file pone.0177923.s004.zip › 4OD1_LH_FV_FinalModel.pdb]

REMARK   Accelrys Discovery Studio PDB file
REMARK   Created:  2015-04-10T07:50:23Z
SSBOND   1 CYS L   20    CYS L   87                                     
SSBOND   2 CYS H  131    CYS H  205                                     
ATOM      1  N   VAL L   1      30.239  28.159  29.462  1.00 73.42           N1+
ATOM      2  CA  VAL L   1      30.573  27.135  30.474  1.00 68.33           C  
ATOM      3  CB  VAL L   1      31.456  26.078  29.878  1.00 74.11           C  
ATOM      4  CG1 VAL L   1      30.655  25.334  28.797  1.00 70.04           C  
ATOM      5  CG2 VAL L   1      32.734  26.747  29.344  1.00 72.26           C  
ATOM      6  C   VAL L   1      31.277  27.769  31.632  1.00 63.57           C  
ATOM      7  O   VAL L   1      32.303  28.427  31.471  1.00 58.39           O  
ATOM      8  N   LEU L   2      30.720  27.580  32.844  1.00 51.60           N  
ATOM      9  CA  LEU L   2      31.294  28.125  34.042  1.00 48.56           C  
ATOM     10  CB  LEU L   2      30.483  27.766  35.298  1.00 46.27           C  
ATOM     11  CG  LEU L   2      29.024  28.253  35.245  1.00 47.26           C  
ATOM     12  CD1 LEU L   2      28.255  27.875  36.518  1.00 47.06           C  
ATOM     13  CD2 LEU L   2      28.946  29.754  34.939  1.00 47.34           C  
ATOM     14  C   LEU L   2      32.630  27.469  34.173  1.00 50.05           C  
ATOM     15  O   LEU L   2      32.806  26.336  33.731  1.00 50.54           O  
ATOM     16  N   THR L   3      33.619  28.159  34.774  1.00 46.68           N  
ATOM     17  CA  THR L   3      34.925  27.564  34.804  1.00 46.57           C  
ATOM     18  CB  THR L   3      36.045  28.538  34.610  1.00 48.91           C  
ATOM     19  OG1 THR L   3      36.034  29.506  35.648  1.00 51.05           O  
ATOM     20  CG2 THR L   3      35.884  29.209  33.240  1.00 49.82           C  
ATOM     21  C   THR L   3      35.169  26.887  36.113  1.00 48.51           C  
ATOM     22  O   THR L   3      34.926  27.443  37.183  1.00 49.30           O  
ATOM     23  N   GLN L   4      35.663  25.633  36.032  1.00 47.43           N  
ATOM     24  CA  GLN L   4      36.008  24.841  37.176  1.00 48.49           C  
ATOM     25  CB  GLN L   4      35.114  23.604  37.371  1.00 48.08           C  
ATOM     26  CG  GLN L   4      33.656  23.917  37.694  1.00 47.22           C  
ATOM     27  CD  GLN L   4      32.926  22.589  37.848  1.00 47.97           C  
ATOM     28  OE1 GLN L   4      32.006  22.285  37.093  1.00 48.96           O  
ATOM     29  NE2 GLN L   4      33.349  21.769  38.848  1.00 48.11           N  
ATOM     30  C   GLN L   4      37.377  24.286  36.922  1.00 53.51           C  
ATOM     31  O   GLN L   4      37.772  24.111  35.770  1.00 56.61           O  
ATOM     32  N   PRO L   5      38.134  24.018  37.955  1.00 51.53           N  
ATOM     33  CA  PRO L   5      39.432  23.412  37.830  1.00 50.59           C  
ATOM     34  CD  PRO L   5      37.750  24.264  39.332  1.00 51.05           C  
ATOM     35  CB  PRO L   5      40.022  23.415  39.244  1.00 51.08           C  
ATOM     36  CG  PRO L   5      38.784  23.479  40.162  1.00 51.67           C  
ATOM     37  C   PRO L   5      39.215  22.031  37.298  1.00 51.08           C  
ATOM     38  O   PRO L   5      38.253  21.390  37.719  1.00 50.67           O  
ATOM     39  N   PRO L   6      40.038  21.550  36.413  1.00 49.59           N  
ATOM     40  CA  PRO L   6      39.815  20.235  35.882  1.00 48.02           C  
ATOM     41  CD  PRO L   6      40.700  22.418  35.452  1.00 49.58           C  
ATOM     42  CB  PRO L   6      40.752  20.108  34.683  1.00 50.31           C  
ATOM     43  CG  PRO L   6      40.889  21.560  34.188  1.00 53.39           C  
ATOM     44  C   PRO L   6      39.967  19.151  36.897  1.00 46.14           C  
ATOM     45  O   PRO L   6      39.306  18.121  36.759  1.00 42.35           O  
ATOM     46  N   SER L   7      40.822  19.338  37.920  1.00 45.76           N  
ATOM     47  CA  SER L   7      40.982  18.250  38.836  1.00 46.81           C  
ATOM     48  CB  SER L   7      42.068  17.256  38.390  1.00 50.50           C  
ATOM     49  OG  SER L   7      42.172  16.180  39.309  1.00 59.22           O  
ATOM     50  C   SER L   7      41.376  18.788  40.175  1.00 48.05           C  
ATOM     51  O   SER L   7      41.926  19.886  40.285  1.00 48.74           O  
ATOM     52  N   VAL L   8      41.077  18.015  41.235  1.00 46.71           N  
ATOM     53  CA  VAL L   8      41.409  18.388  42.580  1.00 46.41           C  
ATOM     54  CB  VAL L   8      40.238  18.985  43.312  1.00 45.36           C  
ATOM     55  CG1 VAL L   8      40.680  19.344  44.730  1.00 26.65           C  
ATOM     56  CG2 VAL L   8      39.691  20.183  42.531  1.00 26.45           C  
ATOM     57  C   VAL L   8      41.727  17.117  43.304  1.00 50.36           C  
ATOM     58  O   VAL L   8      41.218  16.052  42.949  1.00 52.38           O  
ATOM     59  N   SER L   9      42.584  17.174  44.343  1.00 50.03           N  
ATOM     60  CA  SER L   9      42.861  15.955  45.049  1.00 51.66           C  
ATOM     61  CB  SER L   9      44.048  15.165  44.471  1.00 56.38           C  
ATOM     62  OG  SER L   9      45.245  15.917  44.601  1.00 63.17           O  
ATOM     63  C   SER L   9      43.184  16.268  46.475  1.00 51.92           C  
ATOM     64  O   SER L   9      43.566  17.388  46.813  1.00 52.11           O  
ATOM     65  N   ALA L  10      43.003  15.264  47.362  1.00 51.37           N  
ATOM     66  CA  ALA L  10      43.339  15.434  48.745  1.00 51.13           C  
ATOM     67  CB  ALA L  10      42.353  16.309  49.533  1.00 24.67           C  
ATOM     68  C   ALA L  10      43.352  14.084  49.396  1.00 53.24           C  
ATOM     69  O   ALA L  10      42.868  13.099  48.839  1.00 53.57           O  
ATOM     70  N   ALA L  11      43.955  14.018  50.600  1.00 53.04           N  
ATOM     71  CA  ALA L  11      44.034  12.818  51.384  1.00 52.87           C  
ATOM     72  CB  ALA L  11      45.166  12.837  52.425  1.00 54.92           C  
ATOM     73  C   ALA L  11      42.742  12.665  52.129  1.00 50.22           C  
ATOM     74  O   ALA L  11      41.939  13.588  52.222  1.00 51.51           O  
ATOM     75  N   PRO L  12      42.553  11.496  52.675  1.00 47.58           N  
ATOM     76  CA  PRO L  12      41.332  11.137  53.359  1.00 47.58           C  
ATOM     77  CD  PRO L  12      43.198  10.331  52.085  1.00 46.52           C  
ATOM     78  CB  PRO L  12      41.401   9.624  53.553  1.00 47.25           C  
ATOM     79  CG  PRO L  12      42.268   9.145  52.378  1.00 46.87           C  
ATOM     80  C   PRO L  12      40.938  11.865  54.621  1.00 51.06           C  
ATOM     81  O   PRO L  12      39.917  11.532  55.198  1.00 52.45           O  
ATOM     82  N   GLY L  13      41.764  12.676  55.259  1.00 50.73           N  
ATOM     83  CA  GLY L  13      41.242  13.454  56.350  1.00 49.95           C  
ATOM     84  C   GLY L  13      40.797  14.795  55.893  1.00 51.07           C  
ATOM     85  O   GLY L  13      39.957  15.448  56.511  1.00 50.17           O  
ATOM     86  N   GLN L  14      41.457  15.235  54.812  1.00 50.91           N  
ATOM     87  CA  GLN L  14      41.539  16.585  54.344  1.00 52.50           C  
ATOM     88  CB  GLN L  14      42.503  16.735  53.156  1.00 52.24           C  
ATOM     89  CG  GLN L  14      43.892  16.161  53.436  1.00 60.78           C  
ATOM     90  CD  GLN L  14      44.382  16.733  54.754  1.00 67.31           C  
ATOM     91  OE1 GLN L  14      44.000  16.266  55.826  1.00 67.66           O  
ATOM     92  NE2 GLN L  14      45.256  17.771  54.677  1.00 65.41           N  
ATOM     93  C   GLN L  14      40.250  17.193  53.919  1.00 53.42           C  
ATOM     94  O   GLN L  14      39.216  16.546  53.767  1.00 52.34           O  
ATOM     95  N   LYS L  15      40.329  18.530  53.766  1.00 52.11           N  
ATOM     96  CA  LYS L  15      39.264  19.362  53.302  1.00 51.10           C  
ATOM     97  CB  LYS L  15      39.050  20.581  54.214  1.00 53.01           C  
ATOM     98  CG  LYS L  15      37.927  21.531  53.798  1.00 52.94           C  
ATOM     99  CD  LYS L  15      37.596  22.559  54.885  1.00 56.79           C  
ATOM    100  CE  LYS L  15      36.512  23.560  54.482  1.00 49.74           C  
ATOM    101  NZ  LYS L  15      37.031  24.469  53.435  1.00 51.86           N1+
ATOM    102  C   LYS L  15      39.709  19.879  51.966  1.00 51.64           C  
ATOM    103  O   LYS L  15      40.871  20.248  51.801  1.00 51.57           O  
ATOM    104  N   VAL L  16      38.801  19.890  50.965  0.82 49.43           N  
ATOM    105  CA  VAL L  16      39.155  20.405  49.670  0.82 49.91           C  
ATOM    106  CB  VAL L  16      39.252  19.384  48.575  0.82 51.47           C  
ATOM    107  CG1 VAL L  16      40.369  18.396  48.914  0.82 55.26           C  
ATOM    108  CG2 VAL L  16      37.872  18.741  48.372  0.82 55.99           C  
ATOM    109  C   VAL L  16      38.059  21.317  49.232  0.82 51.68           C  
ATOM    110  O   VAL L  16      36.922  21.204  49.687  0.82 50.51           O  
ATOM    111  N   THR L  17      38.390  22.259  48.326  1.00 48.77           N  
ATOM    112  CA  THR L  17      37.402  23.168  47.825  1.00 46.25           C  
ATOM    113  CB  THR L  17      37.653  24.596  48.211  1.00 48.05           C  
ATOM    114  OG1 THR L  17      38.897  25.029  47.679  1.00 53.20           O  
ATOM    115  CG2 THR L  17      37.663  24.706  49.743  1.00 50.70           C  
ATOM    116  C   THR L  17      37.443  23.124  46.330  1.00 44.93           C  
ATOM    117  O   THR L  17      38.501  22.930  45.733  1.00 46.40           O  
ATOM    118  N   ILE L  18      36.267  23.283  45.684  1.00 40.73           N  
ATOM    119  CA  ILE L  18      36.216  23.304  44.250  1.00 39.36           C  
ATOM    120  CB  ILE L  18      35.411  22.174  43.677  1.00 38.06           C  
ATOM    121  CG1 ILE L  18      35.993  20.824  44.125  1.00 37.54           C  
ATOM    122  CG2 ILE L  18      35.384  22.340  42.150  1.00 37.51           C  
ATOM    123  CD1 ILE L  18      35.073  19.637  43.849  1.00 38.15           C  
ATOM    124  C   ILE L  18      35.541  24.587  43.859  1.00 42.02           C  
ATOM    125  O   ILE L  18      34.414  24.852  44.275  1.00 43.10           O  
ATOM    126  N   SER L  19      36.220  25.422  43.044  1.00 42.26           N  
ATOM    127  CA  SER L  19      35.676  26.700  42.667  1.00 44.55           C  
ATOM    128  CB  SER L  19      36.756  27.772  42.443  1.00 51.03           C  
ATOM    129  OG  SER L  19      37.620  27.383  41.385  1.00 60.54           O  
ATOM    130  C   SER L  19      34.884  26.602  41.398  1.00 46.91           C  
ATOM    131  O   SER L  19      35.090  25.707  40.580  1.00 46.13           O  
ATOM    132  N   CYS L  20      33.940  27.552  41.222  1.00 47.04           N  
ATOM    133  CA  CYS L  20      33.113  27.648  40.050  1.00 45.97           C  
ATOM    134  CB  CYS L  20      31.687  27.089  40.304  1.00 47.08           C  
ATOM    135  SG  CYS L  20      30.553  27.161  38.880  1.00 58.93           S  
ATOM    136  C   CYS L  20      33.036  29.118  39.744  1.00 45.35           C  
ATOM    137  O   CYS L  20      32.460  29.887  40.512  1.00 43.54           O  
ATOM    138  N   SER L  21      33.616  29.555  38.603  1.00 45.71           N  
ATOM    139  CA  SER L  21      33.643  30.965  38.319  1.00 46.33           C  
ATOM    140  CB  SER L  21      35.045  31.469  37.932  1.00 49.17           C  
ATOM    141  OG  SER L  21      35.018  32.863  37.665  1.00 67.53           O  
ATOM    142  C   SER L  21      32.716  31.252  37.180  1.00 49.79           C  
ATOM    143  O   SER L  21      32.703  30.539  36.179  1.00 50.13           O  
ATOM    144  N   GLY L  22      32.047  32.408  37.244  1.00 42.55           N  
ATOM    145  CA  GLY L  22      31.154  32.734  36.180  1.00 41.93           C  
ATOM    146  C   GLY L  22      31.213  34.209  35.942  1.00 42.74           C  
ATOM    147  O   GLY L  22      32.277  34.820  36.010  1.00 44.39           O  
ATOM    148  N   SER L  23      30.052  34.812  35.622  1.00 43.79           N  
ATOM    149  CA  SER L  23      29.960  36.224  35.383  1.00 40.51           C  
ATOM    150  CB  SER L  23      29.846  36.598  33.895  1.00 39.17           C  
ATOM    151  OG  SER L  23      28.631  36.102  33.356  1.00 44.46           O  
ATOM    152  C   SER L  23      28.713  36.701  36.066  1.00 38.31           C  
ATOM    153  O   SER L  23      28.047  35.941  36.767  1.00 47.88           O  
ATOM    154  N   SER L  24      28.389  37.998  35.906  1.00 39.58           N  
ATOM    155  CA  SER L  24      27.249  38.604  36.539  1.00 42.62           C  
ATOM    156  CB  SER L  24      27.210  40.128  36.346  1.00 42.75           C  
ATOM    157  OG  SER L  24      26.068  40.668  36.992  1.00 56.69           O  
ATOM    158  C   SER L  24      25.970  38.041  35.977  1.00 39.50           C  
ATOM    159  O   SER L  24      24.981  37.906  36.695  1.00 35.84           O  
ATOM    160  N   SER L  25      25.961  37.694  34.680  1.00 35.03           N  
ATOM    161  CA  SER L  25      24.767  37.232  34.019  1.00 35.96           C  
ATOM    162  CB  SER L  25      24.932  37.099  32.491  1.00 30.16           C  
ATOM    163  OG  SER L  25      25.878  36.087  32.176  1.00 44.69           O  
ATOM    164  C   SER L  25      24.343  35.895  34.550  1.00 39.65           C  
ATOM    165  O   SER L  25      23.180  35.510  34.420  1.00 35.81           O  
ATOM    166  N   ASN L  26      25.275  35.142  35.166  1.00 38.91           N  
ATOM    167  CA  ASN L  26      24.934  33.833  35.647  1.00 37.15           C  
ATOM    168  CB  ASN L  26      25.757  32.697  34.987  1.00 30.07           C  
ATOM    169  CG  ASN L  26      27.250  33.011  34.985  1.00 37.52           C  
ATOM    170  OD1 ASN L  26      27.981  32.717  35.930  1.00 32.78           O  
ATOM    171  ND2 ASN L  26      27.725  33.599  33.854  1.00 29.83           N  
ATOM    172  C   ASN L  26      25.016  33.763  37.149  1.00 35.40           C  
ATOM    173  O   ASN L  26      24.023  33.998  37.838  1.00 29.93           O  
ATOM    174  N   ILE L  27      26.198  33.444  37.699  1.00 26.68           N  
ATOM    175  CA  ILE L  27      26.361  33.224  39.109  1.00 29.34           C  
ATOM    176  CB  ILE L  27      27.768  32.841  39.474  1.00 35.80           C  
ATOM    177  CG1 ILE L  27      28.149  31.513  38.797  1.00 34.26           C  
ATOM    178  CG2 ILE L  27      27.870  32.798  41.007  1.00 32.55           C  
ATOM    179  CD1 ILE L  27      29.633  31.161  38.904  1.00 29.39           C  
ATOM    180  C   ILE L  27      25.991  34.448  39.890  1.00 32.78           C  
ATOM    181  O   ILE L  27      25.375  34.343  40.950  1.00 39.56           O  
ATOM    182  N   GLY L  28      26.346  35.650  39.401  1.00 40.08           N  
ATOM    183  CA  GLY L  28      26.068  36.817  40.186  1.00 42.84           C  
ATOM    184  C   GLY L  28      24.593  36.918  40.441  1.00 43.99           C  
ATOM    185  O   GLY L  28      24.172  37.219  41.557  1.00 37.93           O  
ATOM    186  N   ASN L  29      23.784  36.704  39.390  1.00 38.33           N  
ATOM    187  CA  ASN L  29      22.351  36.812  39.416  1.00 40.52           C  
ATOM    188  CB  ASN L  29      21.756  37.013  38.014  1.00 42.33           C  
ATOM    189  CG  ASN L  29      22.167  38.398  37.534  1.00 53.28           C  
ATOM    190  OD1 ASN L  29      22.536  39.261  38.329  1.00 44.58           O  
ATOM    191  ND2 ASN L  29      22.096  38.619  36.194  1.00 44.84           N  
ATOM    192  C   ASN L  29      21.628  35.642  40.024  1.00 39.31           C  
ATOM    193  O   ASN L  29      20.543  35.829  40.571  1.00 41.13           O  
ATOM    194  N   ASN L  30      22.150  34.400  39.933  1.00 37.26           N  
ATOM    195  CA  ASN L  30      21.290  33.312  40.324  1.00 29.91           C  
ATOM    196  CB  ASN L  30      20.840  32.453  39.129  1.00 34.61           C  
ATOM    197  CG  ASN L  30      20.015  33.345  38.204  1.00 39.30           C  
ATOM    198  OD1 ASN L  30      19.365  34.292  38.644  1.00 35.64           O  
ATOM    199  ND2 ASN L  30      20.045  33.040  36.881  1.00 33.74           N  
ATOM    200  C   ASN L  30      21.932  32.392  41.329  1.00 29.21           C  
ATOM    201  O   ASN L  30      23.034  32.634  41.821  1.00 35.93           O  
ATOM    202  N   PHE L  31      21.196  31.319  41.699  1.00 34.58           N  
ATOM    203  CA  PHE L  31      21.663  30.366  42.670  1.00 35.08           C  
ATOM    204  CB  PHE L  31      20.554  29.691  43.491  1.00 35.27           C  
ATOM    205  CG  PHE L  31      19.955  30.731  44.370  1.00 46.92           C  
ATOM    206  CD1 PHE L  31      20.622  31.176  45.489  1.00 49.93           C  
ATOM    207  CD2 PHE L  31      18.716  31.252  44.082  1.00 55.95           C  
ATOM    208  CE1 PHE L  31      20.072  32.136  46.305  1.00 56.37           C  
ATOM    209  CE2 PHE L  31      18.162  32.211  44.895  1.00 60.52           C  
ATOM    210  CZ  PHE L  31      18.836  32.654  46.007  1.00 64.92           C  
ATOM    211  C   PHE L  31      22.414  29.271  41.983  1.00 35.65           C  
ATOM    212  O   PHE L  31      22.118  28.914  40.846  1.00 29.91           O  
ATOM    213  N   VAL L  32      23.400  28.680  42.683  1.00 39.11           N  
ATOM    214  CA  VAL L  32      24.231  27.677  42.080  1.00 37.41           C  
ATOM    215  CB  VAL L  32      25.702  27.909  42.287  1.00 36.92           C  
ATOM    216  CG1 VAL L  32      26.480  26.719  41.697  1.00 38.08           C  
ATOM    217  CG2 VAL L  32      26.078  29.267  41.673  1.00 36.07           C  
ATOM    218  C   VAL L  32      23.912  26.364  42.715  1.00 37.90           C  
ATOM    219  O   VAL L  32      23.696  26.283  43.924  1.00 42.00           O  
ATOM    220  N   SER L  33      23.872  25.298  41.889  1.00 35.37           N  
ATOM    221  CA  SER L  33      23.603  23.962  42.350  1.00 34.75           C  
ATOM    222  CB  SER L  33      22.494  23.243  41.563  1.00 35.59           C  
ATOM    223  OG  SER L  33      21.263  23.938  41.670  1.00 31.75           O  
ATOM    224  C   SER L  33      24.844  23.159  42.093  1.00 36.17           C  
ATOM    225  O   SER L  33      25.623  23.480  41.195  1.00 35.81           O  
ATOM    226  N   TRP L  34      25.070  22.094  42.894  1.00 35.05           N  
ATOM    227  CA  TRP L  34      26.220  21.255  42.690  1.00 33.52           C  
ATOM    228  CB  TRP L  34      27.190  21.285  43.883  1.00 32.96           C  
ATOM    229  CG  TRP L  34      27.812  22.644  44.097  1.00 34.06           C  
ATOM    230  CD2 TRP L  34      29.056  23.065  43.516  1.00 35.37           C  
ATOM    231  CD1 TRP L  34      27.348  23.704  44.822  1.00 34.85           C  
ATOM    232  NE1 TRP L  34      28.217  24.763  44.717  1.00 36.91           N  
ATOM    233  CE2 TRP L  34      29.274  24.382  43.917  1.00 37.56           C  
ATOM    234  CE3 TRP L  34      29.942  22.406  42.712  1.00 38.81           C  
ATOM    235  CZ2 TRP L  34      30.387  25.066  43.516  1.00 40.49           C  
ATOM    236  CZ3 TRP L  34      31.065  23.095  42.311  1.00 41.88           C  
ATOM    237  CH2 TRP L  34      31.282  24.401  42.705  1.00 42.95           C  
ATOM    238  C   TRP L  34      25.752  19.840  42.513  1.00 34.85           C  
ATOM    239  O   TRP L  34      24.824  19.395  43.189  1.00 34.96           O  
ATOM    240  N   TYR L  35      26.398  19.092  41.586  1.00 33.11           N  
ATOM    241  CA  TYR L  35      26.004  17.735  41.322  1.00 35.25           C  
ATOM    242  CB  TYR L  35      25.404  17.548  39.914  1.00 34.71           C  
ATOM    243  CG  TYR L  35      24.356  18.599  39.737  1.00 35.75           C  
ATOM    244  CD1 TYR L  35      23.242  18.619  40.533  1.00 37.22           C  
ATOM    245  CD2 TYR L  35      24.506  19.614  38.820  1.00 34.30           C  
ATOM    246  CE1 TYR L  35      22.271  19.587  40.398  1.00 38.40           C  
ATOM    247  CE2 TYR L  35      23.540  20.585  38.675  1.00 34.52           C  
ATOM    248  CZ  TYR L  35      22.414  20.575  39.458  1.00 38.04           C  
ATOM    249  OH  TYR L  35      21.427  21.573  39.311  1.00 36.81           O  
ATOM    250  C   TYR L  35      27.229  16.864  41.415  1.00 39.07           C  
ATOM    251  O   TYR L  35      28.341  17.283  41.092  1.00 39.55           O  
ATOM    252  N   GLN L  36      27.046  15.611  41.881  1.00 39.32           N  
ATOM    253  CA  GLN L  36      28.141  14.694  42.038  1.00 40.13           C  
ATOM    254  CB  GLN L  36      28.207  14.143  43.472  1.00 41.40           C  
ATOM    255  CG  GLN L  36      29.352  13.172  43.748  1.00 41.67           C  
ATOM    256  CD  GLN L  36      29.217  12.766  45.207  1.00 47.37           C  
ATOM    257  OE1 GLN L  36      28.108  12.604  45.711  1.00 49.77           O  
ATOM    258  NE2 GLN L  36      30.372  12.607  45.907  1.00 46.98           N  
ATOM    259  C   GLN L  36      27.900  13.552  41.093  1.00 41.92           C  
ATOM    260  O   GLN L  36      26.784  13.045  40.993  1.00 42.42           O  
ATOM    261  N   GLN L  37      28.939  13.115  40.347  1.00 39.91           N  
ATOM    262  CA  GLN L  37      28.686  12.057  39.408  1.00 41.95           C  
ATOM    263  CB  GLN L  37      28.675  12.546  37.947  1.00 41.35           C  
ATOM    264  CG  GLN L  37      28.280  11.475  36.927  1.00 42.20           C  
ATOM    265  CD  GLN L  37      28.313  12.107  35.540  1.00 45.68           C  
ATOM    266  OE1 GLN L  37      27.775  11.558  34.581  1.00 48.58           O  
ATOM    267  NE2 GLN L  37      28.965  13.297  35.432  1.00 36.42           N  
ATOM    268  C   GLN L  37      29.738  10.990  39.518  1.00 46.26           C  
ATOM    269  O   GLN L  37      30.936  11.248  39.393  1.00 47.24           O  
ATOM    270  N   ARG L  38      29.281   9.743  39.752  1.00 51.28           N  
ATOM    271  CA  ARG L  38      30.112   8.573  39.815  1.00 55.84           C  
ATOM    272  CB  ARG L  38      29.474   7.395  40.568  1.00 57.36           C  
ATOM    273  CG  ARG L  38      29.050   7.729  41.997  1.00 61.66           C  
ATOM    274  CD  ARG L  38      28.432   6.540  42.733  1.00  0.00           C  
ATOM    275  NE  ARG L  38      27.951   7.032  44.052  1.00  0.00           N  
ATOM    276  CZ  ARG L  38      27.676   6.142  45.049  1.00  0.00           C  
ATOM    277  NH1 ARG L  38      27.878   4.807  44.850  1.00  0.00           N1+
ATOM    278  NH2 ARG L  38      27.205   6.591  46.249  1.00  0.00           N  
ATOM    279  C   ARG L  38      30.261   8.119  38.398  1.00 57.81           C  
ATOM    280  O   ARG L  38      29.451   8.477  37.545  1.00 57.40           O  
ATOM    281  N   PRO L  39      31.241   7.320  38.100  1.00 60.26           N  
ATOM    282  CA  PRO L  39      31.468   6.973  36.727  1.00 61.02           C  
ATOM    283  CD  PRO L  39      32.456   7.234  38.893  1.00 61.11           C  
ATOM    284  CB  PRO L  39      32.732   6.117  36.731  1.00 64.39           C  
ATOM    285  CG  PRO L  39      33.527   6.685  37.927  1.00 62.86           C  
ATOM    286  C   PRO L  39      30.316   6.444  35.913  1.00 64.14           C  
ATOM    287  O   PRO L  39      29.998   7.031  34.882  1.00 65.95           O  
ATOM    288  N   GLY L  40      29.684   5.340  36.325  1.00 64.74           N  
ATOM    289  CA  GLY L  40      28.612   4.729  35.587  1.00 66.54           C  
ATOM    290  C   GLY L  40      27.299   5.431  35.717  1.00 68.73           C  
ATOM    291  O   GLY L  40      26.455   5.321  34.830  1.00 69.99           O  
ATOM    292  N   THR L  41      27.079   6.118  36.852  1.00 63.84           N  
ATOM    293  CA  THR L  41      25.759   6.514  37.261  1.00 60.42           C  
ATOM    294  CB  THR L  41      25.698   6.486  38.759  1.00 63.82           C  
ATOM    295  OG1 THR L  41      26.290   5.282  39.214  1.00 75.12           O  
ATOM    296  CG2 THR L  41      24.236   6.466  39.214  1.00 72.52           C  
ATOM    297  C   THR L  41      25.357   7.885  36.781  1.00 57.18           C  
ATOM    298  O   THR L  41      26.130   8.617  36.167  1.00 57.83           O  
ATOM    299  N   ALA L  42      24.072   8.234  37.036  1.00 53.67           N  
ATOM    300  CA  ALA L  42      23.484   9.506  36.714  1.00 50.61           C  
ATOM    301  CB  ALA L  42      21.946   9.490  36.720  1.00 51.69           C  
ATOM    302  C   ALA L  42      23.931  10.483  37.757  1.00 48.67           C  
ATOM    303  O   ALA L  42      24.358  10.095  38.842  1.00 49.44           O  
ATOM    304  N   PRO L  43      23.841  11.749  37.450  1.00 43.43           N  
ATOM    305  CA  PRO L  43      24.266  12.759  38.375  1.00 40.58           C  
ATOM    306  CD  PRO L  43      23.942  12.192  36.068  1.00 41.99           C  
ATOM    307  CB  PRO L  43      24.281  14.065  37.582  1.00 40.56           C  
ATOM    308  CG  PRO L  43      24.543  13.606  36.136  1.00 41.38           C  
ATOM    309  C   PRO L  43      23.343  12.793  39.544  1.00 41.87           C  
ATOM    310  O   PRO L  43      22.190  12.398  39.385  1.00 43.26           O  
ATOM    311  N   LYS L  44      23.846  13.240  40.715  1.00 41.52           N  
ATOM    312  CA  LYS L  44      23.098  13.330  41.941  1.00 42.68           C  
ATOM    313  CB  LYS L  44      23.678  12.416  43.041  1.00 45.82           C  
ATOM    314  CG  LYS L  44      22.960  12.507  44.388  1.00 56.31           C  
ATOM    315  CD  LYS L  44      23.330  11.403  45.381  1.00 57.98           C  
ATOM    316  CE  LYS L  44      24.546  11.741  46.245  1.00 63.72           C  
ATOM    317  NZ  LYS L  44      24.829  10.632  47.184  1.00 69.67           N1+
ATOM    318  C   LYS L  44      23.212  14.745  42.442  1.00 41.98           C  
ATOM    319  O   LYS L  44      24.258  15.375  42.303  1.00 40.17           O  
ATOM    320  N   ILE L  45      22.133  15.280  43.059  1.00 39.47           N  
ATOM    321  CA  ILE L  45      22.116  16.634  43.547  1.00 39.42           C  
ATOM    322  CB  ILE L  45      20.740  17.257  43.739  1.00 39.25           C  
ATOM    323  CG1 ILE L  45      20.858  18.791  43.802  1.00  0.00           C  
ATOM    324  CG2 ILE L  45      20.016  16.660  44.961  1.00  0.00           C  
ATOM    325  CD1 ILE L  45      21.601  19.321  45.026  1.00 39.40           C  
ATOM    326  C   ILE L  45      22.809  16.641  44.878  1.00 40.83           C  
ATOM    327  O   ILE L  45      22.479  15.889  45.798  1.00 41.95           O  
ATOM    328  N   LEU L  46      23.933  17.372  44.934  1.00 38.92           N  
ATOM    329  CA  LEU L  46      24.665  17.527  46.154  0.94 39.45           C  
ATOM    330  CB  LEU L  46      26.164  17.665  45.859  0.94 40.67           C  
ATOM    331  CG  LEU L  46      27.058  17.478  47.086  0.94 42.73           C  
ATOM    332  CD1 LEU L  46      26.839  16.083  47.695  0.93 43.62           C  
ATOM    333  CD2 LEU L  46      28.529  17.732  46.723  0.93 46.24           C  
ATOM    334  C   LEU L  46      24.212  18.708  46.979  1.00 39.91           C  
ATOM    335  O   LEU L  46      23.981  18.593  48.184  1.00 39.86           O  
ATOM    336  N   ILE L  47      24.102  19.891  46.322  1.00 37.45           N  
ATOM    337  CA  ILE L  47      23.774  21.131  46.978  1.00 37.82           C  
ATOM    338  CB  ILE L  47      24.977  21.990  47.253  1.00 37.68           C  
ATOM    339  CG1 ILE L  47      25.965  21.282  48.194  1.00 38.59           C  
ATOM    340  CG2 ILE L  47      24.472  23.333  47.802  1.00 35.36           C  
ATOM    341  CD1 ILE L  47      25.382  21.005  49.576  1.00 46.31           C  
ATOM    342  C   ILE L  47      22.888  21.942  46.075  1.00 41.63           C  
ATOM    343  O   ILE L  47      23.061  21.948  44.857  1.00 44.02           O  
ATOM    344  N   TYR L  48      21.911  22.663  46.669  1.00 39.74           N  
ATOM    345  CA  TYR L  48      21.030  23.504  45.906  1.00 37.66           C  
ATOM    346  CB  TYR L  48      19.618  22.933  45.740  1.00 35.79           C  
ATOM    347  CG  TYR L  48      18.984  22.738  47.080  1.00 40.20           C  
ATOM    348  CD1 TYR L  48      19.463  21.790  47.958  1.00 44.41           C  
ATOM    349  CD2 TYR L  48      17.890  23.487  47.452  1.00 42.27           C  
ATOM    350  CE1 TYR L  48      18.864  21.594  49.182  1.00 46.69           C  
ATOM    351  CE2 TYR L  48      17.288  23.295  48.674  1.00 44.48           C  
ATOM    352  CZ  TYR L  48      17.773  22.350  49.542  1.00 45.50           C  
ATOM    353  OH  TYR L  48      17.152  22.155  50.794  1.00 51.72           O  
ATOM    354  C   TYR L  48      20.889  24.810  46.622  1.00 38.36           C  
ATOM    355  O   TYR L  48      21.120  24.902  47.827  1.00 36.36           O  
ATOM    356  N   GLU L  49      20.531  25.898  45.893  1.00 32.63           N  
ATOM    357  CA  GLU L  49      20.389  27.232  46.441  1.00 42.44           C  
ATOM    358  CB  GLU L  49      19.258  27.414  47.469  1.00 47.73           C  
ATOM    359  CG  GLU L  49      17.856  27.510  46.867  1.00 54.61           C  
ATOM    360  CD  GLU L  49      16.971  28.186  47.907  1.00  0.00           C  
ATOM    361  OE1 GLU L  49      17.042  29.440  48.004  1.00  0.00           O  
ATOM    362  OE2 GLU L  49      16.219  27.469  48.619  1.00  0.00           O1-
ATOM    363  C   GLU L  49      21.652  27.702  47.101  1.00 40.72           C  
ATOM    364  O   GLU L  49      21.624  28.297  48.178  1.00 44.34           O  
ATOM    365  N   ASN L  50      22.800  27.440  46.459  1.00 40.75           N  
ATOM    366  CA  ASN L  50      24.087  27.903  46.884  1.00 35.00           C  
ATOM    367  CB  ASN L  50      24.112  29.404  47.238  1.00 34.36           C  
ATOM    368  CG  ASN L  50      24.031  30.227  45.961  1.00 45.29           C  
ATOM    369  OD1 ASN L  50      24.479  29.795  44.901  1.00 45.66           O  
ATOM    370  ND2 ASN L  50      23.451  31.453  46.064  1.00 34.16           N  
ATOM    371  C   ASN L  50      24.561  27.183  48.109  1.00 41.65           C  
ATOM    372  O   ASN L  50      25.761  26.944  48.220  1.00 39.70           O  
ATOM    373  N   ASN L  51      23.660  26.744  49.020  1.00 42.65           N  
ATOM    374  CA  ASN L  51      24.219  26.191  50.229  1.00 42.07           C  
ATOM    375  CB  ASN L  51      24.521  27.288  51.264  1.00 44.76           C  
ATOM    376  CG  ASN L  51      23.201  27.939  51.662  1.00 44.81           C  
ATOM    377  OD1 ASN L  51      22.158  27.687  51.061  1.00 48.51           O  
ATOM    378  ND2 ASN L  51      23.249  28.823  52.694  1.00 46.36           N  
ATOM    379  C   ASN L  51      23.316  25.202  50.942  1.00 43.99           C  
ATOM    380  O   ASN L  51      23.575  24.887  52.101  1.00 45.21           O  
ATOM    381  N   LYS L  52      22.265  24.652  50.306  1.00 42.09           N  
ATOM    382  CA  LYS L  52      21.372  23.749  50.970  1.00 40.72           C  
ATOM    383  CB  LYS L  52      19.892  24.037  50.683  1.00 42.19           C  
ATOM    384  CG  LYS L  52      19.362  25.328  51.312  1.00 47.10           C  
ATOM    385  CD  LYS L  52      18.005  25.755  50.748  1.00 63.61           C  
ATOM    386  CE  LYS L  52      17.434  27.023  51.381  1.00 45.21           C  
ATOM    387  NZ  LYS L  52      16.966  26.728  52.752  1.00 47.25           N1+
ATOM    388  C   LYS L  52      21.664  22.342  50.552  1.00 40.71           C  
ATOM    389  O   LYS L  52      22.082  22.085  49.424  1.00 38.37           O  
ATOM    390  N   ARG L  53      21.444  21.387  51.484  1.00 41.40           N  
ATOM    391  CA  ARG L  53      21.724  19.998  51.239  1.00 41.70           C  
ATOM    392  CB  ARG L  53      22.634  19.365  52.311  1.00 44.03           C  
ATOM    393  CG  ARG L  53      24.089  19.838  52.274  1.00 47.94           C  
ATOM    394  CD  ARG L  53      24.955  19.266  53.401  1.00 48.55           C  
ATOM    395  NE  ARG L  53      24.595  19.988  54.653  1.00 48.00           N  
ATOM    396  CZ  ARG L  53      23.573  19.539  55.437  1.00 64.96           C  
ATOM    397  NH1 ARG L  53      22.909  18.393  55.107  1.00 54.48           N1+
ATOM    398  NH2 ARG L  53      23.212  20.233  56.555  1.00 52.71           N  
ATOM    399  C   ARG L  53      20.445  19.210  51.260  1.00 43.61           C  
ATOM    400  O   ARG L  53      19.600  19.361  52.141  1.00 45.42           O  
ATOM    401  N   PRO L  54      20.308  18.355  50.280  1.00 43.24           N  
ATOM    402  CA  PRO L  54      19.164  17.484  50.199  1.00 44.12           C  
ATOM    403  CD  PRO L  54      20.833  18.676  48.963  1.00 39.46           C  
ATOM    404  CB  PRO L  54      19.152  16.936  48.774  1.00 42.03           C  
ATOM    405  CG  PRO L  54      19.867  18.024  47.959  1.00 42.44           C  
ATOM    406  C   PRO L  54      19.332  16.414  51.226  1.00 50.74           C  
ATOM    407  O   PRO L  54      20.437  16.252  51.742  1.00 51.14           O  
ATOM    408  N   SER L  55      18.260  15.673  51.551  1.00 53.99           N  
ATOM    409  CA  SER L  55      18.409  14.659  52.548  1.00 56.93           C  
ATOM    410  CB  SER L  55      17.097  13.936  52.893  1.00 61.15           C  
ATOM    411  OG  SER L  55      16.163  14.858  53.436  1.00 67.91           O  
ATOM    412  C   SER L  55      19.367  13.639  52.025  1.00 58.45           C  
ATOM    413  O   SER L  55      19.484  13.426  50.819  1.00 60.05           O  
ATOM    414  N   GLU L  56      20.059  12.965  52.959  1.00 58.14           N  
ATOM    415  CA  GLU L  56      21.027  11.938  52.703  1.00 56.60           C  
ATOM    416  CB  GLU L  56      20.514  10.854  51.737  1.00  0.00           C  
ATOM    417  CG  GLU L  56      21.420   9.621  51.671  1.00  0.00           C  
ATOM    418  CD  GLU L  56      20.727   8.563  50.825  1.00  0.00           C  
ATOM    419  OE1 GLU L  56      19.521   8.303  51.081  1.00  0.00           O  
ATOM    420  OE2 GLU L  56      21.395   7.995  49.922  1.00  0.00           O1-
ATOM    421  C   GLU L  56      22.314  12.491  52.166  1.00 57.00           C  
ATOM    422  O   GLU L  56      23.178  11.725  51.743  1.00 61.33           O  
ATOM    423  N   THR L  57      22.519  13.824  52.221  1.00 51.82           N  
ATOM    424  CA  THR L  57      23.797  14.350  51.828  1.00 49.44           C  
ATOM    425  CB  THR L  57      23.719  15.580  50.969  1.00 47.56           C  
ATOM    426  OG1 THR L  57      23.078  16.632  51.676  1.00  0.00           O  
ATOM    427  CG2 THR L  57      22.941  15.243  49.685  1.00 45.48           C  
ATOM    428  C   THR L  57      24.474  14.735  53.111  1.00 50.67           C  
ATOM    429  O   THR L  57      23.885  15.426  53.941  1.00 49.88           O  
ATOM    430  N   PRO L  58      25.697  14.303  53.300  1.00 51.77           N  
ATOM    431  CA  PRO L  58      26.373  14.560  54.549  1.00 52.56           C  
ATOM    432  CD  PRO L  58      26.141  13.051  52.703  1.00 53.28           C  
ATOM    433  CB  PRO L  58      27.592  13.640  54.566  1.00 54.88           C  
ATOM    434  CG  PRO L  58      27.160  12.452  53.692  1.00 55.86           C  
ATOM    435  C   PRO L  58      26.710  16.001  54.761  1.00 50.76           C  
ATOM    436  O   PRO L  58      26.884  16.734  53.791  1.00 48.20           O  
ATOM    437  N   ASP L  59      26.837  16.404  56.039  1.00 50.97           N  
ATOM    438  CA  ASP L  59      27.097  17.747  56.476  1.00 51.23           C  
ATOM    439  CB  ASP L  59      27.027  17.885  58.010  1.00 55.37           C  
ATOM    440  CG  ASP L  59      27.165  19.349  58.404  1.00 63.29           C  
ATOM    441  OD1 ASP L  59      28.304  19.883  58.344  1.00 68.44           O  
ATOM    442  OD2 ASP L  59      26.125  19.955  58.773  1.00 75.42           O1-
ATOM    443  C   ASP L  59      28.452  18.164  55.999  1.00 50.99           C  
ATOM    444  O   ASP L  59      28.753  19.352  55.909  1.00 50.36           O  
ATOM    445  N   ARG L  60      29.305  17.182  55.670  1.00 49.59           N  
ATOM    446  CA  ARG L  60      30.658  17.424  55.262  1.00 49.09           C  
ATOM    447  CB  ARG L  60      31.399  16.138  54.867  1.00 49.40           C  
ATOM    448  CG  ARG L  60      31.534  15.135  56.010  1.00 53.03           C  
ATOM    449  CD  ARG L  60      32.314  13.878  55.622  1.00 54.45           C  
ATOM    450  NE  ARG L  60      31.497  13.133  54.624  1.00 54.05           N  
ATOM    451  CZ  ARG L  60      32.104  12.414  53.636  1.00 51.25           C  
ATOM    452  NH1 ARG L  60      33.462  12.438  53.515  1.00 49.90           N1+
ATOM    453  NH2 ARG L  60      31.350  11.669  52.776  1.00 48.84           N  
ATOM    454  C   ARG L  60      30.658  18.300  54.046  1.00 47.69           C  
ATOM    455  O   ARG L  60      31.642  18.999  53.801  1.00 47.05           O  
ATOM    456  N   PHE L  61      29.589  18.236  53.221  1.00 45.15           N  
ATOM    457  CA  PHE L  61      29.536  19.034  52.025  1.00 42.30           C  
ATOM    458  CB  PHE L  61      28.745  18.374  50.883  1.00 42.34           C  
ATOM    459  CG  PHE L  61      29.452  17.132  50.463  1.00 43.22           C  
ATOM    460  CD1 PHE L  61      30.510  17.193  49.593  1.00 42.67           C  
ATOM    461  CD2 PHE L  61      29.073  15.901  50.942  1.00 42.71           C  
ATOM    462  CE1 PHE L  61      31.170  16.051  49.203  1.00 43.70           C  
ATOM    463  CE2 PHE L  61      29.728  14.756  50.554  1.00 42.71           C  
ATOM    464  CZ  PHE L  61      30.779  14.826  49.678  1.00 42.67           C  
ATOM    465  C   PHE L  61      28.853  20.340  52.311  1.00 40.09           C  
ATOM    466  O   PHE L  61      27.810  20.385  52.963  1.00 36.60           O  
ATOM    467  N   SER L  62      29.438  21.458  51.825  1.00 38.23           N  
ATOM    468  CA  SER L  62      28.834  22.746  52.037  1.00 40.72           C  
ATOM    469  CB  SER L  62      29.348  23.466  53.297  1.00 40.94           C  
ATOM    470  OG  SER L  62      30.739  23.726  53.182  1.00 40.94           O  
ATOM    471  C   SER L  62      29.141  23.619  50.859  1.00 44.37           C  
ATOM    472  O   SER L  62      30.103  23.378  50.130  1.00 36.92           O  
ATOM    473  N   GLY L  63      28.320  24.672  50.643  1.00 42.28           N  
ATOM    474  CA  GLY L  63      28.550  25.524  49.512  1.00 40.75           C  
ATOM    475  C   GLY L  63      28.513  26.950  49.955  1.00 39.63           C  
ATOM    476  O   GLY L  63      27.930  27.286  50.985  1.00 40.05           O  
ATOM    477  N   SER L  64      29.161  27.833  49.168  1.00 36.80           N  
ATOM    478  CA  SER L  64      29.162  29.234  49.472  1.00 40.47           C  
ATOM    479  CB  SER L  64      30.313  29.674  50.393  1.00 46.06           C  
ATOM    480  OG  SER L  64      31.565  29.459  49.760  1.00 51.06           O  
ATOM    481  C   SER L  64      29.290  29.980  48.182  1.00 42.19           C  
ATOM    482  O   SER L  64      29.589  29.401  47.138  1.00 43.23           O  
ATOM    483  N   LYS L  65      29.029  31.303  48.220  1.00 43.86           N  
ATOM    484  CA  LYS L  65      29.111  32.072  47.013  1.00 47.42           C  
ATOM    485  CB  LYS L  65      27.738  32.257  46.338  1.00 49.22           C  
ATOM    486  CG  LYS L  65      27.782  33.030  45.021  1.00 51.34           C  
ATOM    487  CD  LYS L  65      26.415  33.161  44.347  1.00 55.26           C  
ATOM    488  CE  LYS L  65      25.656  34.419  44.775  1.00 59.54           C  
ATOM    489  NZ  LYS L  65      24.349  34.477  44.084  1.00 66.95           N1+
ATOM    490  C   LYS L  65      29.606  33.444  47.363  1.00 52.11           C  
ATOM    491  O   LYS L  65      29.271  33.990  48.413  1.00 52.96           O  
ATOM    492  N   SER L  66      30.454  34.021  46.488  1.00 51.98           N  
ATOM    493  CA  SER L  66      30.896  35.372  46.678  1.00 52.09           C  
ATOM    494  CB  SER L  66      32.297  35.486  47.304  1.00 53.25           C  
ATOM    495  OG  SER L  66      32.290  34.978  48.629  1.00 62.68           O  
ATOM    496  C   SER L  66      30.995  35.983  45.319  1.00 52.10           C  
ATOM    497  O   SER L  66      31.721  35.488  44.460  1.00 49.95           O  
ATOM    498  N   GLY L  67      30.264  37.086  45.085  1.00 49.55           N  
ATOM    499  CA  GLY L  67      30.355  37.741  43.814  1.00 47.01           C  
ATOM    500  C   GLY L  67      29.969  36.785  42.726  1.00 49.18           C  
ATOM    501  O   GLY L  67      28.902  36.176  42.741  1.00 50.12           O  
ATOM    502  N   THR L  68      30.844  36.716  41.711  1.00 47.34           N  
ATOM    503  CA  THR L  68      30.760  35.931  40.513  1.00 46.97           C  
ATOM    504  CB  THR L  68      31.639  36.476  39.436  1.00 50.00           C  
ATOM    505  OG1 THR L  68      31.405  35.768  38.233  1.00 51.94           O  
ATOM    506  CG2 THR L  68      33.109  36.353  39.865  1.00 51.56           C  
ATOM    507  C   THR L  68      31.118  34.486  40.726  1.00 50.10           C  
ATOM    508  O   THR L  68      30.882  33.664  39.842  1.00 51.44           O  
ATOM    509  N   SER L  69      31.787  34.132  41.841  1.00 45.75           N  
ATOM    510  CA  SER L  69      32.212  32.763  41.963  1.00 45.04           C  
ATOM    511  CB  SER L  69      33.719  32.615  42.229  1.00 48.51           C  
ATOM    512  OG  SER L  69      34.460  33.107  41.123  1.00 60.95           O  
ATOM    513  C   SER L  69      31.506  32.070  43.090  1.00 44.13           C  
ATOM    514  O   SER L  69      30.956  32.700  43.992  1.00 43.80           O  
ATOM    515  N   ALA L  70      31.501  30.720  43.031  1.00 40.91           N  
ATOM    516  CA  ALA L  70      30.877  29.897  44.028  1.00 40.54           C  
ATOM    517  CB  ALA L  70      29.586  29.216  43.541  1.00 42.10           C  
ATOM    518  C   ALA L  70      31.852  28.810  44.359  1.00 42.14           C  
ATOM    519  O   ALA L  70      32.741  28.510  43.564  1.00 43.77           O  
ATOM    520  N   THR L  71      31.746  28.211  45.567  0.85 39.29           N  
ATOM    521  CA  THR L  71      32.679  27.166  45.880  0.85 39.59           C  
ATOM    522  CB  THR L  71      33.855  27.623  46.693  0.85 46.76           C  
ATOM    523  OG1 THR L  71      34.806  26.573  46.796  1.00  0.00           O  
ATOM    524  CG2 THR L  71      33.369  28.042  48.090  1.00  0.00           C  
ATOM    525  C   THR L  71      32.003  26.070  46.643  0.85 40.52           C  
ATOM    526  O   THR L  71      31.067  26.298  47.408  0.85 40.73           O  
ATOM    527  N   LEU L  72      32.480  24.826  46.424  1.00 39.81           N  
ATOM    528  CA  LEU L  72      31.982  23.674  47.116  1.00 38.20           C  
ATOM    529  CB  LEU L  72      31.635  22.510  46.170  1.00 36.73           C  
ATOM    530  CG  LEU L  72      31.103  21.256  46.885  1.00 37.69           C  
ATOM    531  CD1 LEU L  72      29.776  21.537  47.616  1.00 37.90           C  
ATOM    532  CD2 LEU L  72      31.014  20.072  45.908  1.00 36.22           C  
ATOM    533  C   LEU L  72      33.089  23.206  48.012  1.00 43.23           C  
ATOM    534  O   LEU L  72      34.222  23.032  47.567  1.00 44.45           O  
ATOM    535  N   ALA L  73      32.788  22.995  49.309  1.00 41.92           N  
ATOM    536  CA  ALA L  73      33.818  22.568  50.213  1.00 41.69           C  
ATOM    537  CB  ALA L  73      34.000  23.512  51.414  1.00 41.62           C  
ATOM    538  C   ALA L  73      33.448  21.223  50.751  1.00 43.28           C  
ATOM    539  O   ALA L  73      32.288  20.964  51.064  1.00 44.89           O  
ATOM    540  N   ILE L  74      34.445  20.319  50.840  1.00 44.23           N  
ATOM    541  CA  ILE L  74      34.206  19.008  51.369  1.00 46.51           C  
ATOM    542  CB  ILE L  74      34.403  17.931  50.350  1.00 46.66           C  
ATOM    543  CG1 ILE L  74      33.455  18.166  49.163  1.00 49.44           C  
ATOM    544  CG2 ILE L  74      34.194  16.572  51.036  1.00 44.04           C  
ATOM    545  CD1 ILE L  74      33.761  17.282  47.956  1.00 52.68           C  
ATOM    546  C   ILE L  74      35.191  18.773  52.468  1.00 53.58           C  
ATOM    547  O   ILE L  74      36.402  18.789  52.248  1.00 56.81           O  
ATOM    548  N   THR L  75      34.689  18.542  53.694  1.00 54.42           N  
ATOM    549  CA  THR L  75      35.585  18.302  54.789  1.00 55.16           C  
ATOM    550  CB  THR L  75      35.148  18.962  56.065  1.00 56.55           C  
ATOM    551  OG1 THR L  75      33.893  18.448  56.483  1.00 31.27           O  
ATOM    552  CG2 THR L  75      35.046  20.478  55.827  1.00 24.58           C  
ATOM    553  C   THR L  75      35.639  16.826  55.037  1.00 55.72           C  
ATOM    554  O   THR L  75      34.749  16.080  54.634  1.00 57.01           O  
ATOM    555  N   GLY L  76      36.727  16.357  55.674  1.00 54.16           N  
ATOM    556  CA  GLY L  76      36.832  14.971  56.044  1.00 53.18           C  
ATOM    557  C   GLY L  76      36.638  14.100  54.838  1.00 52.90           C  
ATOM    558  O   GLY L  76      35.815  13.188  54.863  1.00 52.57           O  
ATOM    559  N   LEU L  77      37.416  14.325  53.764  1.00 49.76           N  
ATOM    560  CA  LEU L  77      37.256  13.584  52.542  0.87 48.16           C  
ATOM    561  CB  LEU L  77      38.390  13.802  51.526  0.87 47.93           C  
ATOM    562  CG  LEU L  77      38.415  15.173  50.837  0.87 49.68           C  
ATOM    563  CD1 LEU L  77      39.588  15.264  49.849  0.87 50.14           C  
ATOM    564  CD2 LEU L  77      37.071  15.463  50.156  0.87 48.69           C  
ATOM    565  C   LEU L  77      37.247  12.111  52.780  1.00 50.47           C  
ATOM    566  O   LEU L  77      38.031  11.589  53.564  1.00 53.51           O  
ATOM    567  N   GLN L  78      36.338  11.390  52.090  1.00 48.98           N  
ATOM    568  CA  GLN L  78      36.345   9.963  52.219  1.00 50.37           C  
ATOM    569  CB  GLN L  78      35.080   9.382  52.864  1.00 50.56           C  
ATOM    570  CG  GLN L  78      34.960   9.802  54.329  1.00 59.99           C  
ATOM    571  CD  GLN L  78      33.895   8.946  54.989  1.00 69.55           C  
ATOM    572  OE1 GLN L  78      33.930   8.723  56.196  1.00 73.32           O  
ATOM    573  NE2 GLN L  78      32.922   8.447  54.180  1.00 71.08           N  
ATOM    574  C   GLN L  78      36.519   9.393  50.844  1.00 53.75           C  
ATOM    575  O   GLN L  78      36.429  10.113  49.854  1.00 53.23           O  
ATOM    576  N   THR L  79      36.785   8.074  50.752  1.00 55.16           N  
ATOM    577  CA  THR L  79      37.082   7.425  49.506  1.00 56.19           C  
ATOM    578  CB  THR L  79      37.365   5.962  49.672  1.00 57.11           C  
ATOM    579  OG1 THR L  79      36.215   5.297  50.173  1.00  0.00           O  
ATOM    580  CG2 THR L  79      38.546   5.796  50.643  1.00  0.00           C  
ATOM    581  C   THR L  79      35.916   7.535  48.574  1.00 56.32           C  
ATOM    582  O   THR L  79      36.087   7.769  47.380  1.00 57.83           O  
ATOM    583  N   ALA L  80      34.694   7.404  49.111  1.00 54.01           N  
ATOM    584  CA  ALA L  80      33.479   7.392  48.352  1.00 52.78           C  
ATOM    585  CB  ALA L  80      32.229   7.254  49.238  1.00 54.30           C  
ATOM    586  C   ALA L  80      33.352   8.673  47.592  1.00 51.36           C  
ATOM    587  O   ALA L  80      32.717   8.715  46.540  1.00 50.47           O  
ATOM    588  N   ASP L  81      33.936   9.753  48.137  1.00 48.74           N  
ATOM    589  CA  ASP L  81      33.859  11.089  47.619  1.00 48.36           C  
ATOM    590  CB  ASP L  81      34.579  12.105  48.522  1.00 47.75           C  
ATOM    591  CG  ASP L  81      33.833  12.159  49.851  1.00 53.22           C  
ATOM    592  OD1 ASP L  81      32.844  11.396  50.015  1.00 52.97           O  
ATOM    593  OD2 ASP L  81      34.250  12.959  50.728  1.00 55.22           O1-
ATOM    594  C   ASP L  81      34.466  11.180  46.247  1.00 50.60           C  
ATOM    595  O   ASP L  81      34.164  12.108  45.499  1.00 50.12           O  
ATOM    596  N   GLU L  82      35.380  10.264  45.885  1.00 48.73           N  
ATOM    597  CA  GLU L  82      36.004  10.352  44.594  1.00 48.67           C  
ATOM    598  CB  GLU L  82      36.971   9.180  44.347  1.00 51.36           C  
ATOM    599  CG  GLU L  82      37.893   9.348  43.141  1.00 56.02           C  
ATOM    600  CD  GLU L  82      38.935   8.243  43.233  1.00 64.51           C  
ATOM    601  OE1 GLU L  82      39.869   8.381  44.067  1.00 58.66           O  
ATOM    602  OE2 GLU L  82      38.803   7.242  42.481  1.00 63.93           O1-
ATOM    603  C   GLU L  82      34.926  10.334  43.549  1.00 47.81           C  
ATOM    604  O   GLU L  82      34.097   9.425  43.515  1.00 49.40           O  
ATOM    605  N   ALA L  83      34.908  11.355  42.663  1.00 46.21           N  
ATOM    606  CA  ALA L  83      33.887  11.442  41.656  1.00 45.35           C  
ATOM    607  CB  ALA L  83      32.461  11.477  42.231  1.00 43.95           C  
ATOM    608  C   ALA L  83      34.090  12.730  40.918  1.00 47.15           C  
ATOM    609  O   ALA L  83      35.040  13.465  41.182  1.00 48.21           O  
ATOM    610  N   GLU L  84      33.202  13.014  39.944  1.00 46.90           N  
ATOM    611  CA  GLU L  84      33.252  14.224  39.170  1.00 46.47           C  
ATOM    612  CB  GLU L  84      32.808  14.009  37.716  1.00 47.76           C  
ATOM    613  CG  GLU L  84      33.684  13.045  36.919  1.00 32.71           C  
ATOM    614  CD  GLU L  84      32.919  12.695  35.650  1.00  0.00           C  
ATOM    615  OE1 GLU L  84      31.996  11.842  35.731  1.00  0.00           O  
ATOM    616  OE2 GLU L  84      33.241  13.285  34.583  1.00  0.00           O1-
ATOM    617  C   GLU L  84      32.226  15.143  39.762  1.00 46.34           C  
ATOM    618  O   GLU L  84      31.137  14.696  40.115  1.00 45.48           O  
ATOM    619  N   TYR L  85      32.544  16.451  39.894  1.00 43.33           N  
ATOM    620  CA  TYR L  85      31.603  17.376  40.468  1.00 43.60           C  
ATOM    621  CB  TYR L  85      32.106  18.048  41.762  1.00 44.30           C  
ATOM    622  CG  TYR L  85      32.235  17.017  42.836  1.00 44.24           C  
ATOM    623  CD1 TYR L  85      33.302  16.148  42.850  1.00 44.98           C  
ATOM    624  CD2 TYR L  85      31.298  16.930  43.844  1.00 43.47           C  
ATOM    625  CE1 TYR L  85      33.424  15.203  43.841  1.00 44.26           C  
ATOM    626  CE2 TYR L  85      31.415  15.986  44.839  1.00 43.83           C  
ATOM    627  CZ  TYR L  85      32.482  15.118  44.837  1.00 46.14           C  
ATOM    628  OH  TYR L  85      32.607  14.148  45.855  1.00 45.01           O  
ATOM    629  C   TYR L  85      31.349  18.477  39.481  1.00 42.78           C  
ATOM    630  O   TYR L  85      32.284  18.993  38.870  1.00 44.26           O  
ATOM    631  N   TYR L  86      30.059  18.859  39.305  1.00 37.54           N  
ATOM    632  CA  TYR L  86      29.702  19.894  38.372  1.00 33.59           C  
ATOM    633  CB  TYR L  86      28.818  19.421  37.196  1.00 34.22           C  
ATOM    634  CG  TYR L  86      29.496  18.382  36.362  1.00 36.07           C  
ATOM    635  CD1 TYR L  86      30.282  18.729  35.287  1.00 38.06           C  
ATOM    636  CD2 TYR L  86      29.332  17.046  36.642  1.00 37.45           C  
ATOM    637  CE1 TYR L  86      30.894  17.769  34.515  1.00 39.87           C  
ATOM    638  CE2 TYR L  86      29.943  16.081  35.873  1.00 38.98           C  
ATOM    639  CZ  TYR L  86      30.727  16.440  34.805  1.00 42.02           C  
ATOM    640  OH  TYR L  86      31.356  15.458  34.011  1.00 45.78           O  
ATOM    641  C   TYR L  86      28.869  20.932  39.074  1.00 35.25           C  
ATOM    642  O   TYR L  86      28.005  20.612  39.889  1.00 34.63           O  
ATOM    643  N   CYS L  87      29.126  22.222  38.775  1.00 34.19           N  
ATOM    644  CA  CYS L  87      28.310  23.288  39.293  1.00 35.08           C  
ATOM    645  CB  CYS L  87      29.113  24.549  39.712  1.00 35.07           C  
ATOM    646  SG  CYS L  87      30.166  25.215  38.381  1.00 60.07           S  
ATOM    647  C   CYS L  87      27.369  23.663  38.183  1.00 37.95           C  
ATOM    648  O   CYS L  87      27.613  23.325  37.026  1.00 39.32           O  
ATOM    649  N   ALA L  88      26.234  24.326  38.503  1.00 34.92           N  
ATOM    650  CA  ALA L  88      25.328  24.716  37.453  1.00 32.78           C  
ATOM    651  CB  ALA L  88      24.283  23.640  37.109  1.00 32.17           C  
ATOM    652  C   ALA L  88      24.566  25.929  37.895  1.00 33.03           C  
ATOM    653  O   ALA L  88      24.317  26.113  39.086  1.00 34.73           O  
ATOM    654  N   THR L  89      24.197  26.809  36.936  1.00 30.77           N  
ATOM    655  CA  THR L  89      23.419  27.972  37.275  1.00 32.58           C  
ATOM    656  CB  THR L  89      24.251  29.135  37.729  1.00 32.81           C  
ATOM    657  OG1 THR L  89      23.422  30.168  38.243  1.00  0.00           O  
ATOM    658  CG2 THR L  89      25.068  29.648  36.532  1.00  0.00           C  
ATOM    659  C   THR L  89      22.657  28.414  36.062  1.00 35.59           C  
ATOM    660  O   THR L  89      23.046  28.129  34.933  1.00 36.46           O  
ATOM    661  N   TRP L  90      21.622  29.253  36.266  1.00 46.99           N  
ATOM    662  CA  TRP L  90      20.883  29.780  35.151  1.00 43.65           C  
ATOM    663  CB  TRP L  90      19.425  30.135  35.483  1.00 45.13           C  
ATOM    664  CG  TRP L  90      18.684  30.745  34.318  1.00 51.61           C  
ATOM    665  CD2 TRP L  90      17.965  29.994  33.327  1.00 46.71           C  
ATOM    666  CD1 TRP L  90      18.555  32.059  33.979  1.00 53.55           C  
ATOM    667  NE1 TRP L  90      17.790  32.176  32.841  1.00 54.59           N  
ATOM    668  CE2 TRP L  90      17.426  30.912  32.430  1.00 50.71           C  
ATOM    669  CE3 TRP L  90      17.774  28.652  33.177  1.00 55.62           C  
ATOM    670  CZ2 TRP L  90      16.681  30.495  31.359  1.00 48.23           C  
ATOM    671  CZ3 TRP L  90      17.023  28.234  32.101  1.00 58.07           C  
ATOM    672  CH2 TRP L  90      16.487  29.139  31.208  1.00 49.64           C  
ATOM    673  C   TRP L  90      21.543  31.048  34.687  1.00 47.00           C  
ATOM    674  O   TRP L  90      22.005  31.852  35.495  1.00 39.94           O  
ATOM    675  N   SER L  91      21.603  31.248  33.352  1.00 60.89           N  
ATOM    676  CA  SER L  91      22.194  32.432  32.788  1.00 57.53           C  
ATOM    677  CB  SER L  91      23.078  32.151  31.560  1.00 61.21           C  
ATOM    678  OG  SER L  91      22.283  31.649  30.496  1.00  0.00           O  
ATOM    679  C   SER L  91      21.079  33.324  32.332  1.00 61.58           C  
ATOM    680  O   SER L  91      20.243  32.929  31.522  1.00 63.91           O  
ATOM    681  N   ALA L  92      21.049  34.550  32.886  1.00 75.30           N  
ATOM    682  CA  ALA L  92      20.085  35.588  32.660  1.00 72.19           C  
ATOM    683  CB  ALA L  92      20.230  36.741  33.663  1.00 63.84           C  
ATOM    684  C   ALA L  92      20.192  36.162  31.277  1.00 78.85           C  
ATOM    685  O   ALA L  92      19.202  36.634  30.722  1.00 80.06           O  
ATOM    686  N   SER L  93      21.411  36.169  30.711  1.00 78.73           N  
ATOM    687  CA  SER L  93      21.753  36.766  29.446  1.00 79.47           C  
ATOM    688  CB  SER L  93      23.196  36.391  29.047  1.00 67.34           C  
ATOM    689  OG  SER L  93      23.555  36.964  27.803  1.00 74.97           O  
ATOM    690  C   SER L  93      20.806  36.326  28.363  1.00 80.28           C  
ATOM    691  O   SER L  93      19.920  35.498  28.563  1.00 83.19           O  
ATOM    692  N   LEU L  94      20.974  36.935  27.168  1.00 79.15           N  
ATOM    693  CA  LEU L  94      20.156  36.739  26.007  1.00 77.20           C  
ATOM    694  CB  LEU L  94      20.644  37.560  24.811  1.00 77.74           C  
ATOM    695  CG  LEU L  94      20.681  39.063  25.123  1.00 82.55           C  
ATOM    696  CD1 LEU L  94      21.140  39.874  23.904  1.00 80.96           C  
ATOM    697  CD2 LEU L  94      19.344  39.541  25.706  1.00 77.68           C  
ATOM    698  C   LEU L  94      20.248  35.306  25.617  1.00 77.75           C  
ATOM    699  O   LEU L  94      19.290  34.730  25.102  1.00 70.07           O  
ATOM    700  N   SER L  95      21.422  34.698  25.844  1.00 81.95           N  
ATOM    701  CA  SER L  95      21.612  33.323  25.499  1.00 88.12           C  
ATOM    702  CB  SER L  95      22.978  32.797  25.967  1.00 89.00           C  
ATOM    703  OG  SER L  95      23.125  31.433  25.605  1.00 85.87           O  
ATOM    704  C   SER L  95      20.545  32.537  26.201  1.00 92.58           C  
ATOM    705  O   SER L  95      20.004  31.581  25.650  1.00 91.83           O  
ATOM    706  N   SER L  96      20.198  32.947  27.441  1.00100.87           N  
ATOM    707  CA  SER L  96      19.151  32.366  28.244  1.00100.37           C  
ATOM    708  CB  SER L  96      17.735  32.824  27.851  1.00 60.76           C  
ATOM    709  OG  SER L  96      17.414  32.348  26.555  1.00  0.00           O  
ATOM    710  C   SER L  96      19.182  30.868  28.272  1.00103.35           C  
ATOM    711  O   SER L  96      18.358  30.208  27.638  1.00 91.64           O  
ATOM    712  N   ALA L  97      20.152  30.278  29.002  1.00 64.55           N  
ATOM    713  CA  ALA L  97      20.170  28.846  29.104  1.00 68.40           C  
ATOM    714  CB  ALA L  97      20.981  28.165  27.991  1.00 88.33           C  
ATOM    715  C   ALA L  97      20.800  28.448  30.408  1.00 70.71           C  
ATOM    716  O   ALA L  97      21.431  29.261  31.085  1.00 65.49           O  
ATOM    717  N   ARG L  98      20.610  27.168  30.814  1.00 44.71           N  
ATOM    718  CA  ARG L  98      21.230  26.686  32.020  1.00 43.95           C  
ATOM    719  CB  ARG L  98      20.612  25.404  32.627  1.00 53.51           C  
ATOM    720  CG  ARG L  98      19.172  25.570  33.124  1.00 55.03           C  
ATOM    721  CD  ARG L  98      18.745  24.593  34.231  1.00 56.38           C  
ATOM    722  NE  ARG L  98      18.831  23.193  33.728  1.00  0.00           N  
ATOM    723  CZ  ARG L  98      19.967  22.459  33.924  1.00  0.00           C  
ATOM    724  NH1 ARG L  98      21.066  23.027  34.502  1.00  0.00           N1+
ATOM    725  NH2 ARG L  98      20.001  21.145  33.562  1.00  0.00           N  
ATOM    726  C   ARG L  98      22.662  26.375  31.683  1.00 54.21           C  
ATOM    727  O   ARG L  98      22.939  25.895  30.585  1.00 54.54           O  
ATOM    728  N   VAL L  99      23.615  26.638  32.615  0.90 44.85           N  
ATOM    729  CA  VAL L  99      24.982  26.394  32.261  0.81 40.37           C  
ATOM    730  CB  VAL L  99      25.824  27.638  32.319  0.81 40.82           C  
ATOM    731  CG1 VAL L  99      27.274  27.275  31.962  0.68 46.29           C  
ATOM    732  CG2 VAL L  99      25.198  28.706  31.409  0.68 47.13           C  
ATOM    733  C   VAL L  99      25.572  25.440  33.249  0.90 41.81           C  
ATOM    734  O   VAL L  99      25.340  25.540  34.452  0.90 40.73           O  
ATOM    735  N   PHE L 100      26.354  24.466  32.746  1.00 40.36           N  
ATOM    736  CA  PHE L 100      27.055  23.549  33.597  1.00 41.05           C  
ATOM    737  CB  PHE L 100      27.041  22.076  33.140  1.00 42.61           C  
ATOM    738  CG  PHE L 100      25.742  21.417  33.443  1.00 43.34           C  
ATOM    739  CD1 PHE L 100      24.690  21.466  32.558  1.00 43.76           C  
ATOM    740  CD2 PHE L 100      25.592  20.731  34.625  1.00 43.96           C  
ATOM    741  CE1 PHE L 100      23.504  20.838  32.860  1.00 44.53           C  
ATOM    742  CE2 PHE L 100      24.410  20.102  34.931  1.00 44.30           C  
ATOM    743  CZ  PHE L 100      23.363  20.155  34.044  1.00 43.98           C  
ATOM    744  C   PHE L 100      28.497  23.915  33.517  1.00 44.24           C  
ATOM    745  O   PHE L 100      28.967  24.434  32.505  1.00 47.57           O  
ATOM    746  N   GLY L 101      29.238  23.659  34.609  1.00 44.04           N  
ATOM    747  CA  GLY L 101      30.649  23.897  34.592  1.00 43.10           C  
ATOM    748  C   GLY L 101      31.259  22.741  33.857  1.00 41.58           C  
ATOM    749  O   GLY L 101      30.581  21.768  33.534  1.00 39.25           O  
ATOM    750  N   THR L 102      32.574  22.831  33.588  1.00 43.08           N  
ATOM    751  CA  THR L 102      33.335  21.857  32.855  1.00 43.30           C  
ATOM    752  CB  THR L 102      34.717  22.345  32.532  1.00 35.66           C  
ATOM    753  OG1 THR L 102      35.426  22.646  33.724  1.00 36.05           O  
ATOM    754  CG2 THR L 102      34.594  23.607  31.659  1.00 36.98           C  
ATOM    755  C   THR L 102      33.447  20.581  33.630  1.00 45.91           C  
ATOM    756  O   THR L 102      33.612  19.510  33.048  1.00 45.14           O  
ATOM    757  N   GLY L 103      33.420  20.657  34.973  1.00 45.93           N  
ATOM    758  CA  GLY L 103      33.501  19.464  35.767  1.00 44.95           C  
ATOM    759  C   GLY L 103      34.859  19.381  36.383  1.00 44.77           C  
ATOM    760  O   GLY L 103      35.860  19.768  35.783  1.00 45.07           O  
ATOM    761  N   THR L 104      34.915  18.875  37.631  1.00 43.22           N  
ATOM    762  CA  THR L 104      36.187  18.723  38.270  1.00 44.77           C  
ATOM    763  CB  THR L 104      36.398  19.674  39.421  1.00 47.73           C  
ATOM    764  OG1 THR L 104      37.779  19.804  39.695  1.00 46.53           O  
ATOM    765  CG2 THR L 104      35.681  19.164  40.680  1.00 48.40           C  
ATOM    766  C   THR L 104      36.263  17.308  38.758  1.00 45.14           C  
ATOM    767  O   THR L 104      35.329  16.790  39.369  1.00 43.82           O  
ATOM    768  N   ARG L 105      37.386  16.624  38.478  1.00 43.52           N  
ATOM    769  CA  ARG L 105      37.517  15.270  38.927  1.00 43.49           C  
ATOM    770  CB  ARG L 105      38.323  14.385  37.956  1.00 45.05           C  
ATOM    771  CG  ARG L 105      38.709  13.013  38.517  1.00 51.37           C  
ATOM    772  CD  ARG L 105      37.527  12.098  38.844  1.00 58.81           C  
ATOM    773  NE  ARG L 105      36.825  11.781  37.571  1.00 58.57           N  
ATOM    774  CZ  ARG L 105      36.146  10.604  37.455  1.00 84.88           C  
ATOM    775  NH1 ARG L 105      36.170   9.707  38.484  1.00 74.37           N1+
ATOM    776  NH2 ARG L 105      35.443  10.327  36.318  1.00 63.88           N  
ATOM    777  C   ARG L 105      38.253  15.317  40.224  1.00 43.95           C  
ATOM    778  O   ARG L 105      39.348  15.868  40.310  1.00 43.24           O  
ATOM    779  N   ILE L 106      37.664  14.738  41.288  1.00 42.96           N  
ATOM    780  CA  ILE L 106      38.364  14.790  42.536  1.00 42.44           C  
ATOM    781  CB  ILE L 106      37.549  15.239  43.716  1.00 40.97           C  
ATOM    782  CG1 ILE L 106      36.425  14.240  44.031  1.00  0.00           C  
ATOM    783  CG2 ILE L 106      37.065  16.671  43.436  1.00  0.00           C  
ATOM    784  CD1 ILE L 106      35.801  14.452  45.411  1.00 45.41           C  
ATOM    785  C   ILE L 106      38.874  13.425  42.843  1.00 46.41           C  
ATOM    786  O   ILE L 106      38.141  12.438  42.789  1.00 45.46           O  
ATOM    787  N   THR L 107      40.178  13.336  43.162  1.00 47.55           N  
ATOM    788  CA  THR L 107      40.726  12.049  43.460  1.00 46.80           C  
ATOM    789  CB  THR L 107      41.932  11.711  42.634  1.00 50.05           C  
ATOM    790  OG1 THR L 107      42.222  10.327  42.732  1.00 50.69           O  
ATOM    791  CG2 THR L 107      43.125  12.529  43.144  1.00 50.96           C  
ATOM    792  C   THR L 107      41.134  12.041  44.898  1.00 45.07           C  
ATOM    793  O   THR L 107      41.665  13.022  45.421  1.00 42.03           O  
ATOM    794  N   VAL L 108      40.866  10.917  45.589  1.00 45.51           N  
ATOM    795  CA  VAL L 108      41.251  10.827  46.966  1.00 47.91           C  
ATOM    796  CB  VAL L 108      40.272  10.077  47.821  1.00 48.69           C  
ATOM    797  CG1 VAL L 108      40.826  10.018  49.255  1.00 49.57           C  
ATOM    798  CG2 VAL L 108      38.897  10.758  47.718  1.00 47.74           C  
ATOM    799  C   VAL L 108      42.535  10.073  46.976  1.00 52.38           C  
ATOM    800  O   VAL L 108      42.595   8.925  46.539  1.00 53.21           O  
ATOM    801  N   LEU L 109      43.602  10.705  47.497  1.00 55.19           N  
ATOM    802  CA  LEU L 109      44.900  10.101  47.455  1.00 56.58           C  
ATOM    803  CB  LEU L 109      46.033  11.041  47.899  1.00 55.27           C  
ATOM    804  CG  LEU L 109      46.254  12.223  46.939  1.00 55.49           C  
ATOM    805  CD1 LEU L 109      46.753  11.742  45.566  1.00 54.24           C  
ATOM    806  CD2 LEU L 109      44.998  13.105  46.841  1.00 54.34           C  
ATOM    807  C   LEU L 109      44.921   8.909  48.347  1.00 60.10           C  
ATOM    808  O   LEU L 109      44.277   8.872  49.392  1.00 62.18           O  
ATOM    809  N   GLY L 110      45.677   7.881  47.929  1.00 28.20           N  
ATOM    810  CA  GLY L 110      45.779   6.684  48.703  1.00 28.74           C  
ATOM    811  C   GLY L 110      46.503   5.666  47.830  1.00 30.32           C  
ATOM    812  O   GLY L 110      45.925   4.574  47.584  1.00 32.06           O  
ATOM    813  OXT GLY L 110      47.645   5.970  47.392  1.00  0.00           O1-
TER     814      GLY L 110 
ATOM    815  N   VAL H 111      10.064   8.006  43.579  1.00 59.38           N1+
ATOM    816  CA  VAL H 111       9.855   8.565  42.229  1.00 54.39           C  
ATOM    817  CB  VAL H 111      10.079  10.048  42.219  1.00 55.35           C  
ATOM    818  CG1 VAL H 111       9.042  10.720  43.133  1.00 54.83           C  
ATOM    819  CG2 VAL H 111      11.538  10.321  42.618  1.00 54.96           C  
ATOM    820  C   VAL H 111      10.817   7.978  41.260  1.00 53.39           C  
ATOM    821  O   VAL H 111      11.867   7.465  41.645  1.00 54.74           O  
ATOM    822  N   GLN H 112      10.475   8.025  39.960  1.00 49.92           N  
ATOM    823  CA  GLN H 112      11.393   7.458  39.029  1.00 48.90           C  
ATOM    824  CB  GLN H 112      11.256   5.928  38.950  1.00 49.98           C  
ATOM    825  CG  GLN H 112      12.300   5.232  38.081  1.00 58.62           C  
ATOM    826  CD  GLN H 112      12.227   3.751  38.427  1.00 66.58           C  
ATOM    827  OE1 GLN H 112      12.294   3.377  39.595  1.00 68.35           O  
ATOM    828  NE2 GLN H 112      12.074   2.882  37.391  1.00 68.06           N  
ATOM    829  C   GLN H 112      11.164   8.048  37.675  1.00 48.52           C  
ATOM    830  O   GLN H 112      10.056   8.463  37.332  1.00 47.92           O  
ATOM    831  N   LEU H 113      12.254   8.130  36.887  1.00 46.87           N  
ATOM    832  CA  LEU H 113      12.208   8.608  35.536  1.00 46.00           C  
ATOM    833  CB  LEU H 113      12.981   9.921  35.330  1.00 45.38           C  
ATOM    834  CG  LEU H 113      12.401  11.114  36.109  1.00 47.76           C  
ATOM    835  CD1 LEU H 113      13.218  12.392  35.859  1.00 47.60           C  
ATOM    836  CD2 LEU H 113      10.908  11.301  35.801  1.00 46.21           C  
ATOM    837  C   LEU H 113      12.898   7.569  34.710  1.00 48.59           C  
ATOM    838  O   LEU H 113      13.971   7.096  35.085  1.00 49.80           O  
ATOM    839  N   VAL H 114      12.298   7.163  33.571  1.00 47.42           N  
ATOM    840  CA  VAL H 114      12.946   6.176  32.753  1.00 47.66           C  
ATOM    841  CB  VAL H 114      12.223   4.859  32.743  1.00 49.46           C  
ATOM    842  CG1 VAL H 114      12.965   3.892  31.808  1.00 49.59           C  
ATOM    843  CG2 VAL H 114      12.095   4.358  34.191  1.00 49.24           C  
ATOM    844  C   VAL H 114      12.957   6.676  31.342  1.00 46.90           C  
ATOM    845  O   VAL H 114      11.903   6.928  30.759  1.00 47.13           O  
ATOM    846  N   GLU H 115      14.163   6.825  30.753  1.00 46.22           N  
ATOM    847  CA  GLU H 115      14.291   7.293  29.399  1.00 47.48           C  
ATOM    848  CB  GLU H 115      15.600   8.054  29.119  1.00 48.74           C  
ATOM    849  CG  GLU H 115      15.782   9.334  29.935  1.00 51.08           C  
ATOM    850  CD  GLU H 115      16.506   8.982  31.228  1.00 52.87           C  
ATOM    851  OE1 GLU H 115      16.413   7.806  31.669  1.00 53.15           O  
ATOM    852  OE2 GLU H 115      17.171   9.893  31.791  1.00 35.27           O1-
ATOM    853  C   GLU H 115      14.303   6.111  28.481  1.00 50.42           C  
ATOM    854  O   GLU H 115      14.725   5.018  28.856  1.00 51.34           O  
ATOM    855  N   SER H 116      13.838   6.311  27.233  1.00 49.46           N  
ATOM    856  CA  SER H 116      13.851   5.237  26.283  1.00 49.91           C  
ATOM    857  CB  SER H 116      12.584   4.366  26.330  1.00 51.76           C  
ATOM    858  OG  SER H 116      11.444   5.148  26.010  1.00 56.16           O  
ATOM    859  C   SER H 116      13.932   5.830  24.911  1.00 49.57           C  
ATOM    860  O   SER H 116      13.763   7.036  24.731  1.00 48.40           O  
ATOM    861  N   GLY H 117      14.203   4.977  23.900  1.00 49.41           N  
ATOM    862  CA  GLY H 117      14.229   5.424  22.536  1.00 50.63           C  
ATOM    863  C   GLY H 117      15.629   5.649  22.043  1.00 55.85           C  
ATOM    864  O   GLY H 117      15.815   6.061  20.899  1.00 57.76           O  
ATOM    865  N   GLY H 118      16.661   5.386  22.866  1.00 55.33           N  
ATOM    866  CA  GLY H 118      17.997   5.612  22.388  1.00 55.44           C  
ATOM    867  C   GLY H 118      18.345   4.516  21.433  1.00 57.43           C  
ATOM    868  O   GLY H 118      17.674   3.487  21.383  1.00 57.27           O  
ATOM    869  N   GLY H 119      19.422   4.713  20.643  1.00 56.18           N  
ATOM    870  CA  GLY H 119      19.820   3.700  19.706  1.00 56.74           C  
ATOM    871  C   GLY H 119      20.815   4.292  18.757  1.00 58.23           C  
ATOM    872  O   GLY H 119      21.232   5.439  18.905  1.00 57.77           O  
ATOM    873  N   VAL H 120      21.233   3.493  17.753  1.00 57.13           N  
ATOM    874  CA  VAL H 120      22.183   3.966  16.789  1.00 55.17           C  
ATOM    875  CB  VAL H 120      23.104   2.901  16.271  1.00 56.53           C  
ATOM    876  CG1 VAL H 120      22.314   1.989  15.324  1.00 63.75           C  
ATOM    877  CG2 VAL H 120      24.320   3.574  15.617  1.00 60.01           C  
ATOM    878  C   VAL H 120      21.414   4.506  15.628  1.00 56.75           C  
ATOM    879  O   VAL H 120      20.395   3.947  15.224  1.00 59.16           O  
ATOM    880  N   VAL H 121      21.882   5.635  15.063  1.00 53.65           N  
ATOM    881  CA  VAL H 121      21.184   6.231  13.966  1.00 54.41           C  
ATOM    882  CB  VAL H 121      20.165   7.221  14.459  1.00 53.93           C  
ATOM    883  CG1 VAL H 121      20.871   8.254  15.347  1.00 57.79           C  
ATOM    884  CG2 VAL H 121      19.413   7.823  13.270  1.00 53.88           C  
ATOM    885  C   VAL H 121      22.193   6.901  13.085  1.00 56.37           C  
ATOM    886  O   VAL H 121      23.286   7.244  13.528  1.00 56.12           O  
ATOM    887  N   GLN H 122      21.858   7.081  11.791  1.00 56.63           N  
ATOM    888  CA  GLN H 122      22.777   7.699  10.879  1.00 56.30           C  
ATOM    889  CB  GLN H 122      22.627   7.223   9.423  1.00 59.98           C  
ATOM    890  CG  GLN H 122      22.999   5.748   9.242  1.00 63.50           C  
ATOM    891  CD  GLN H 122      22.834   5.377   7.775  0.90 77.61           C  
ATOM    892  OE1 GLN H 122      21.915   5.841   7.102  1.00 81.44           O  
ATOM    893  NE2 GLN H 122      23.756   4.522   7.257  1.00 91.30           N  
ATOM    894  C   GLN H 122      22.566   9.177  10.931  1.00 54.96           C  
ATOM    895  O   GLN H 122      21.512   9.662  11.340  1.00 53.89           O  
ATOM    896  N   PRO H 123      23.566   9.908  10.525  1.00 54.84           N  
ATOM    897  CA  PRO H 123      23.474  11.336  10.567  1.00 51.83           C  
ATOM    898  CD  PRO H 123      24.939   9.443  10.638  1.00 55.47           C  
ATOM    899  CB  PRO H 123      24.885  11.849  10.280  1.00 53.56           C  
ATOM    900  CG  PRO H 123      25.789  10.716  10.798  1.00 56.06           C  
ATOM    901  C   PRO H 123      22.433  11.818   9.615  1.00 51.42           C  
ATOM    902  O   PRO H 123      22.199  11.162   8.601  1.00 50.99           O  
ATOM    903  N   GLY H 124      21.772  12.941   9.950  1.00 50.92           N  
ATOM    904  CA  GLY H 124      20.787  13.510   9.081  1.00 51.28           C  
ATOM    905  C   GLY H 124      19.470  12.853   9.342  1.00 51.99           C  
ATOM    906  O   GLY H 124      18.457  13.231   8.756  1.00 53.96           O  
ATOM    907  N   LYS H 125      19.435  11.853  10.241  1.00 51.85           N  
ATOM    908  CA  LYS H 125      18.190  11.191  10.493  1.00 52.80           C  
ATOM    909  CB  LYS H 125      18.287   9.664  10.620  1.00 58.48           C  
ATOM    910  CG  LYS H 125      18.419   8.996   9.254  1.00 66.40           C  
ATOM    911  CD  LYS H 125      18.689   7.497   9.305  1.00 71.51           C  
ATOM    912  CE  LYS H 125      18.663   6.856   7.918  1.00  0.00           C  
ATOM    913  NZ  LYS H 125      17.317   7.009   7.323  1.00  0.00           N1+
ATOM    914  C   LYS H 125      17.582  11.739  11.739  1.00 55.61           C  
ATOM    915  O   LYS H 125      18.087  12.698  12.322  1.00 54.10           O  
ATOM    916  N   SER H 126      16.437  11.159  12.157  0.93 56.29           N  
ATOM    917  CA  SER H 126      15.751  11.666  13.310  0.93 56.91           C  
ATOM    918  CB  SER H 126      14.377  12.262  12.971  0.93 54.10           C  
ATOM    919  OG  SER H 126      14.531  13.337  12.056  0.93 58.74           O  
ATOM    920  C   SER H 126      15.512  10.557  14.290  0.93 56.09           C  
ATOM    921  O   SER H 126      15.471   9.381  13.931  0.93 59.72           O  
ATOM    922  N   LEU H 127      15.379  10.923  15.582  1.00 53.38           N  
ATOM    923  CA  LEU H 127      15.120   9.950  16.602  1.00 51.54           C  
ATOM    924  CB  LEU H 127      16.423   9.451  17.252  1.00 51.39           C  
ATOM    925  CG  LEU H 127      16.259   8.269  18.220  1.00 53.71           C  
ATOM    926  CD1 LEU H 127      15.695   7.034  17.499  1.00 53.43           C  
ATOM    927  CD2 LEU H 127      17.584   7.967  18.938  1.00 54.75           C  
ATOM    928  C   LEU H 127      14.265  10.621  17.640  1.00 49.80           C  
ATOM    929  O   LEU H 127      14.372  11.829  17.848  1.00 49.98           O  
ATOM    930  N   ARG H 128      13.370   9.856  18.305  0.88 47.55           N  
ATOM    931  CA  ARG H 128      12.495  10.433  19.290  0.88 47.87           C  
ATOM    932  CB  ARG H 128      11.011  10.231  18.938  0.88 50.15           C  
ATOM    933  CG  ARG H 128      10.027  10.965  19.851  0.88 51.11           C  
ATOM    934  CD  ARG H 128       8.585  10.899  19.340  0.88 56.06           C  
ATOM    935  NE  ARG H 128       7.730  11.713  20.249  0.88 60.59           N  
ATOM    936  CZ  ARG H 128       6.857  12.618  19.718  0.88 64.34           C  
ATOM    937  NH1 ARG H 128       6.816  12.807  18.369  0.88 62.00           N1+
ATOM    938  NH2 ARG H 128       6.030  13.339  20.531  0.88 61.07           N  
ATOM    939  C   ARG H 128      12.748   9.749  20.599  0.88 48.01           C  
ATOM    940  O   ARG H 128      12.668   8.527  20.696  0.88 49.44           O  
ATOM    941  N   LEU H 129      13.049  10.535  21.653  1.00 45.89           N  
ATOM    942  CA  LEU H 129      13.336   9.982  22.947  1.00 43.08           C  
ATOM    943  CB  LEU H 129      14.514  10.682  23.648  1.00 42.32           C  
ATOM    944  CG  LEU H 129      15.844  10.581  22.876  1.00 44.16           C  
ATOM    945  CD1 LEU H 129      16.976  11.302  23.625  1.00 43.66           C  
ATOM    946  CD2 LEU H 129      16.191   9.121  22.541  1.00 43.03           C  
ATOM    947  C   LEU H 129      12.135  10.199  23.815  1.00 43.20           C  
ATOM    948  O   LEU H 129      11.378  11.147  23.618  1.00 42.17           O  
ATOM    949  N   SER H 130      11.929   9.300  24.801  0.91 42.48           N  
ATOM    950  CA  SER H 130      10.813   9.437  25.693  0.91 47.20           C  
ATOM    951  CB  SER H 130       9.748   8.339  25.527  0.91 47.73           C  
ATOM    952  OG  SER H 130       9.159   8.404  24.238  0.91 56.03           O  
ATOM    953  C   SER H 130      11.322   9.303  27.096  0.91 46.26           C  
ATOM    954  O   SER H 130      12.348   8.674  27.341  0.91 46.66           O  
ATOM    955  N   CYS H 131      10.610   9.927  28.057  1.00 44.56           N  
ATOM    956  CA  CYS H 131      10.966   9.831  29.446  1.00 44.69           C  
ATOM    957  CB  CYS H 131      11.675  11.115  29.962  1.00 45.12           C  
ATOM    958  SG  CYS H 131      12.026  11.135  31.752  1.00 67.97           S  
ATOM    959  C   CYS H 131       9.678   9.637  30.191  1.00 47.02           C  
ATOM    960  O   CYS H 131       8.810  10.509  30.175  1.00 46.87           O  
ATOM    961  N   ALA H 132       9.518   8.481  30.871  1.00 45.68           N  
ATOM    962  CA  ALA H 132       8.291   8.203  31.566  1.00 46.90           C  
ATOM    963  CB  ALA H 132       7.849   6.733  31.461  1.00 46.92           C  
ATOM    964  C   ALA H 132       8.504   8.502  33.013  1.00 48.08           C  
ATOM    965  O   ALA H 132       9.513   8.117  33.598  1.00 46.83           O  
ATOM    966  N   ALA H 133       7.534   9.200  33.636  1.00 45.70           N  
ATOM    967  CA  ALA H 133       7.687   9.582  35.008  1.00 44.27           C  
ATOM    968  CB  ALA H 133       7.509  11.094  35.241  1.00 43.15           C  
ATOM    969  C   ALA H 133       6.660   8.888  35.838  1.00 47.03           C  
ATOM    970  O   ALA H 133       5.564   8.583  35.370  1.00 48.30           O  
ATOM    971  N   SER H 134       7.016   8.595  37.105  1.00 45.85           N  
ATOM    972  CA  SER H 134       6.090   7.943  37.978  1.00 45.97           C  
ATOM    973  CB  SER H 134       6.178   6.408  37.899  1.00 51.59           C  
ATOM    974  OG  SER H 134       7.489   5.980  38.242  1.00 56.98           O  
ATOM    975  C   SER H 134       6.411   8.342  39.388  1.00 45.36           C  
ATOM    976  O   SER H 134       7.503   8.819  39.694  1.00 45.85           O  
ATOM    977  N   ARG H 135       5.435   8.088  40.269  1.00 55.62           N  
ATOM    978  CA  ARG H 135       5.590   8.246  41.677  1.00 54.30           C  
ATOM    979  CB  ARG H 135       6.778   7.420  42.203  1.00  0.00           C  
ATOM    980  CG  ARG H 135       6.573   5.925  41.941  1.00  0.00           C  
ATOM    981  CD  ARG H 135       7.691   5.003  42.443  1.00  0.00           C  
ATOM    982  NE  ARG H 135       7.230   3.605  42.206  1.00  0.00           N  
ATOM    983  CZ  ARG H 135       7.410   3.013  40.990  1.00  0.00           C  
ATOM    984  NH1 ARG H 135       8.037   3.693  39.985  1.00  0.00           N1+
ATOM    985  NH2 ARG H 135       6.945   1.746  40.776  1.00  0.00           N  
ATOM    986  C   ARG H 135       5.715   9.673  42.106  1.00 55.32           C  
ATOM    987  O   ARG H 135       6.140   9.938  43.231  1.00 54.47           O  
ATOM    988  N   PHE H 136       5.332  10.641  41.249  1.00 53.55           N  
ATOM    989  CA  PHE H 136       5.294  12.002  41.713  1.00 53.19           C  
ATOM    990  CB  PHE H 136       6.661  12.722  41.784  1.00 53.16           C  
ATOM    991  CG  PHE H 136       7.249  12.979  40.441  1.00 53.87           C  
ATOM    992  CD1 PHE H 136       7.845  11.965  39.727  1.00 53.12           C  
ATOM    993  CD2 PHE H 136       7.235  14.252  39.913  1.00 52.96           C  
ATOM    994  CE1 PHE H 136       8.401  12.211  38.492  1.00 52.79           C  
ATOM    995  CE2 PHE H 136       7.789  14.504  38.681  1.00 51.06           C  
ATOM    996  CZ  PHE H 136       8.368  13.481  37.966  1.00 50.70           C  
ATOM    997  C   PHE H 136       4.371  12.745  40.806  1.00 52.85           C  
ATOM    998  O   PHE H 136       4.017  12.257  39.733  1.00 52.92           O  
ATOM    999  N   SER H 137       3.924  13.946  41.230  1.00 52.50           N  
ATOM   1000  CA  SER H 137       3.027  14.682  40.391  1.00 53.74           C  
ATOM   1001  CB  SER H 137       2.346  15.874  41.100  1.00 58.43           C  
ATOM   1002  OG  SER H 137       1.556  15.436  42.191  1.00  0.00           O  
ATOM   1003  C   SER H 137       3.855  15.261  39.296  1.00 55.94           C  
ATOM   1004  O   SER H 137       4.490  16.302  39.459  1.00 53.24           O  
ATOM   1005  N   PHE H 138       3.800  14.610  38.120  1.00 53.42           N  
ATOM   1006  CA  PHE H 138       4.547  14.974  36.955  1.00 54.14           C  
ATOM   1007  CB  PHE H 138       4.195  14.056  35.778  1.00 54.20           C  
ATOM   1008  CG  PHE H 138       4.953  14.454  34.564  1.00 56.53           C  
ATOM   1009  CD1 PHE H 138       6.287  14.150  34.420  1.00 54.90           C  
ATOM   1010  CD2 PHE H 138       4.300  15.113  33.549  1.00 55.85           C  
ATOM   1011  CE1 PHE H 138       6.965  14.516  33.281  1.00 55.94           C  
ATOM   1012  CE2 PHE H 138       4.973  15.477  32.409  1.00 55.09           C  
ATOM   1013  CZ  PHE H 138       6.308  15.185  32.276  1.00 55.63           C  
ATOM   1014  C   PHE H 138       4.112  16.350  36.645  1.00 53.64           C  
ATOM   1015  O   PHE H 138       4.896  17.220  36.255  1.00 53.70           O  
ATOM   1016  N   ASN H 139       2.810  16.568  36.847  1.00 54.54           N  
ATOM   1017  CA  ASN H 139       2.238  17.825  36.548  1.00 54.16           C  
ATOM   1018  CB  ASN H 139       0.696  17.798  36.544  1.00 58.70           C  
ATOM   1019  CG  ASN H 139       0.177  17.126  35.284  1.00 60.28           C  
ATOM   1020  OD1 ASN H 139       0.729  17.306  34.202  1.00 69.83           O  
ATOM   1021  ND2 ASN H 139      -0.932  16.349  35.415  1.00 49.37           N  
ATOM   1022  C   ASN H 139       2.578  18.805  37.637  1.00 53.65           C  
ATOM   1023  O   ASN H 139       1.798  19.748  37.746  1.00 53.36           O  
ATOM   1024  N   ARG H 140       3.676  18.650  38.464  1.00 52.69           N  
ATOM   1025  CA  ARG H 140       4.275  19.635  39.407  1.00 52.08           C  
ATOM   1026  CB  ARG H 140       4.632  18.985  40.752  1.00 54.60           C  
ATOM   1027  CG  ARG H 140       3.420  18.606  41.604  1.00 44.42           C  
ATOM   1028  CD  ARG H 140       3.000  19.720  42.564  1.00  0.00           C  
ATOM   1029  NE  ARG H 140       1.816  19.239  43.333  1.00  0.00           N  
ATOM   1030  CZ  ARG H 140       2.001  18.467  44.444  1.00  0.00           C  
ATOM   1031  NH1 ARG H 140       3.260  18.094  44.818  1.00  0.00           N1+
ATOM   1032  NH2 ARG H 140       0.926  18.072  45.184  1.00  0.00           N  
ATOM   1033  C   ARG H 140       5.498  20.522  39.048  1.00 52.27           C  
ATOM   1034  O   ARG H 140       5.440  21.742  39.205  1.00 50.65           O  
ATOM   1035  N   TYR H 141       6.642  19.984  38.531  1.00 49.96           N  
ATOM   1036  CA  TYR H 141       7.780  20.861  38.305  1.00 48.65           C  
ATOM   1037  CB  TYR H 141       9.013  20.527  39.158  1.00 48.02           C  
ATOM   1038  CG  TYR H 141       8.694  19.906  40.474  1.00 49.94           C  
ATOM   1039  CD1 TYR H 141       8.138  18.651  40.501  1.00 50.89           C  
ATOM   1040  CD2 TYR H 141       9.023  20.506  41.665  1.00 50.59           C  
ATOM   1041  CE1 TYR H 141       7.859  18.041  41.690  1.00 54.05           C  
ATOM   1042  CE2 TYR H 141       8.753  19.899  42.869  1.00 52.96           C  
ATOM   1043  CZ  TYR H 141       8.158  18.663  42.868  1.00 54.64           C  
ATOM   1044  OH  TYR H 141       7.853  17.985  44.062  1.00 56.85           O  
ATOM   1045  C   TYR H 141       8.414  20.455  37.032  1.00 47.63           C  
ATOM   1046  O   TYR H 141       8.668  19.264  37.016  1.00 48.37           O  
ATOM   1047  N   GLY H 142       8.465  21.325  35.918  1.00 36.97           N  
ATOM   1048  CA  GLY H 142       9.126  21.555  34.666  1.00 34.91           C  
ATOM   1049  C   GLY H 142      10.080  20.407  34.517  1.00 35.75           C  
ATOM   1050  O   GLY H 142      10.435  19.767  35.506  1.00 36.65           O  
ATOM   1051  N   MET H 143      10.537  20.128  33.279  1.00 33.90           N  
ATOM   1052  CA  MET H 143      11.391  18.997  33.048  1.00 34.95           C  
ATOM   1053  CB  MET H 143      10.677  17.841  32.330  1.00 37.54           C  
ATOM   1054  CG  MET H 143       9.546  17.222  33.150  1.00 44.40           C  
ATOM   1055  SD  MET H 143      10.101  16.405  34.676  1.00 44.24           S  
ATOM   1056  CE  MET H 143      10.971  15.054  33.831  1.00 40.74           C  
ATOM   1057  C   MET H 143      12.506  19.411  32.147  1.00 35.07           C  
ATOM   1058  O   MET H 143      12.331  20.272  31.285  1.00 30.88           O  
ATOM   1059  N   HIS H 144      13.690  18.784  32.323  1.00 31.87           N  
ATOM   1060  CA  HIS H 144      14.802  19.151  31.493  1.00 32.46           C  
ATOM   1061  ND1 HIS H 144      16.159  22.383  32.322  1.00 34.04           N  
ATOM   1062  CG  HIS H 144      15.599  21.210  32.778  1.00 33.43           C  
ATOM   1063  CB  HIS H 144      15.940  19.846  32.255  1.00 33.25           C  
ATOM   1064  NE2 HIS H 144      14.788  22.936  33.983  1.00 36.72           N  
ATOM   1065  CD2 HIS H 144      14.759  21.569  33.787  1.00 36.07           C  
ATOM   1066  CE1 HIS H 144      15.642  23.383  33.080  1.00 35.08           C  
ATOM   1067  C   HIS H 144      15.420  17.939  30.868  1.00 33.23           C  
ATOM   1068  O   HIS H 144      15.214  16.804  31.297  1.00 33.10           O  
ATOM   1069  N   TRP H 145      16.181  18.185  29.783  1.00 34.01           N  
ATOM   1070  CA  TRP H 145      16.967  17.179  29.134  1.00 35.04           C  
ATOM   1071  CB  TRP H 145      16.674  17.008  27.632  1.00 35.75           C  
ATOM   1072  CG  TRP H 145      15.346  16.367  27.306  1.00 38.35           C  
ATOM   1073  CD2 TRP H 145      15.128  14.947  27.278  1.00 40.08           C  
ATOM   1074  CD1 TRP H 145      14.154  16.946  26.984  1.00 39.62           C  
ATOM   1075  NE1 TRP H 145      13.208  15.975  26.752  1.00 40.73           N  
ATOM   1076  CE2 TRP H 145      13.793  14.740  26.931  1.00 41.00           C  
ATOM   1077  CE3 TRP H 145      15.971  13.901  27.519  1.00 42.07           C  
ATOM   1078  CZ2 TRP H 145      13.280  13.479  26.818  1.00 43.24           C  
ATOM   1079  CZ3 TRP H 145      15.450  12.631  27.408  1.00 43.45           C  
ATOM   1080  CH2 TRP H 145      14.130  12.422  27.064  1.00 44.37           C  
ATOM   1081  C   TRP H 145      18.384  17.651  29.238  1.00 36.80           C  
ATOM   1082  O   TRP H 145      18.676  18.822  28.995  1.00 37.75           O  
ATOM   1083  N   VAL H 146      19.295  16.741  29.636  1.00 35.88           N  
ATOM   1084  CA  VAL H 146      20.695  17.042  29.753  1.00 37.21           C  
ATOM   1085  CB  VAL H 146      21.177  17.060  31.174  1.00 39.61           C  
ATOM   1086  CG1 VAL H 146      22.698  17.287  31.177  1.00 38.91           C  
ATOM   1087  CG2 VAL H 146      20.379  18.123  31.951  1.00 40.23           C  
ATOM   1088  C   VAL H 146      21.419  15.923  29.065  1.00 39.72           C  
ATOM   1089  O   VAL H 146      20.958  14.782  29.091  1.00 39.76           O  
ATOM   1090  N   ARG H 147      22.570  16.210  28.414  1.00 38.92           N  
ATOM   1091  CA  ARG H 147      23.257  15.139  27.740  1.00 38.91           C  
ATOM   1092  CB  ARG H 147      23.142  15.181  26.204  1.00 35.66           C  
ATOM   1093  CG  ARG H 147      23.712  16.442  25.551  1.00 34.55           C  
ATOM   1094  CD  ARG H 147      23.570  16.436  24.027  1.00 36.46           C  
ATOM   1095  NE  ARG H 147      24.117  17.721  23.507  1.00 39.81           N  
ATOM   1096  CZ  ARG H 147      24.212  17.924  22.161  1.00 44.81           C  
ATOM   1097  NH1 ARG H 147      23.811  16.947  21.296  1.00 43.25           N1+
ATOM   1098  NH2 ARG H 147      24.705  19.101  21.678  1.00 44.82           N  
ATOM   1099  C   ARG H 147      24.713  15.168  28.081  1.00 39.36           C  
ATOM   1100  O   ARG H 147      25.241  16.181  28.538  1.00 39.71           O  
ATOM   1101  N   GLN H 148      25.394  14.015  27.900  1.00 40.78           N  
ATOM   1102  CA  GLN H 148      26.799  13.952  28.182  1.00 42.66           C  
ATOM   1103  CB  GLN H 148      27.100  13.401  29.587  1.00 40.70           C  
ATOM   1104  CG  GLN H 148      28.586  13.393  29.945  1.00 40.47           C  
ATOM   1105  CD  GLN H 148      28.721  12.951  31.396  1.00 42.76           C  
ATOM   1106  OE1 GLN H 148      29.764  13.142  32.019  1.00 43.24           O  
ATOM   1107  NE2 GLN H 148      27.640  12.348  31.959  1.00 42.25           N  
ATOM   1108  C   GLN H 148      27.451  13.042  27.182  1.00 45.99           C  
ATOM   1109  O   GLN H 148      27.108  11.865  27.074  1.00 44.28           O  
ATOM   1110  N   ALA H 149      28.425  13.579  26.418  1.00 48.00           N  
ATOM   1111  CA  ALA H 149      29.135  12.780  25.457  1.00 51.17           C  
ATOM   1112  CB  ALA H 149      29.905  13.600  24.409  1.00 49.23           C  
ATOM   1113  C   ALA H 149      30.127  11.957  26.216  1.00 55.80           C  
ATOM   1114  O   ALA H 149      30.562  12.340  27.300  1.00 56.34           O  
ATOM   1115  N   PRO H 150      30.487  10.825  25.678  1.00 57.63           N  
ATOM   1116  CA  PRO H 150      31.384   9.930  26.358  1.00 57.71           C  
ATOM   1117  CD  PRO H 150      30.491  10.621  24.239  1.00 58.40           C  
ATOM   1118  CB  PRO H 150      31.678   8.820  25.350  1.00 59.46           C  
ATOM   1119  CG  PRO H 150      31.562   9.544  23.995  1.00 60.18           C  
ATOM   1120  C   PRO H 150      32.643  10.630  26.778  1.00 58.48           C  
ATOM   1121  O   PRO H 150      33.331  11.190  25.927  1.00 59.84           O  
ATOM   1122  N   GLY H 151      32.967  10.586  28.087  1.00 57.53           N  
ATOM   1123  CA  GLY H 151      34.183  11.142  28.610  1.00 58.20           C  
ATOM   1124  C   GLY H 151      34.107  12.638  28.642  1.00 57.34           C  
ATOM   1125  O   GLY H 151      35.125  13.299  28.849  1.00 58.79           O  
ATOM   1126  N   LYS H 152      32.907  13.222  28.459  1.00 54.55           N  
ATOM   1127  CA  LYS H 152      32.823  14.657  28.427  1.00 50.48           C  
ATOM   1128  CB  LYS H 152      32.215  15.204  27.120  1.00 51.61           C  
ATOM   1129  CG  LYS H 152      32.955  14.745  25.857  1.00 59.48           C  
ATOM   1130  CD  LYS H 152      34.447  15.090  25.825  1.00 66.80           C  
ATOM   1131  CE  LYS H 152      35.158  14.579  24.570  1.00 74.57           C  
ATOM   1132  NZ  LYS H 152      36.611  14.839  24.669  1.00 79.65           N1+
ATOM   1133  C   LYS H 152      31.963  15.125  29.567  1.00 49.65           C  
ATOM   1134  O   LYS H 152      31.484  14.329  30.374  1.00 51.02           O  
ATOM   1135  N   GLY H 153      31.783  16.459  29.675  1.00 46.60           N  
ATOM   1136  CA  GLY H 153      31.026  17.051  30.747  1.00 44.12           C  
ATOM   1137  C   GLY H 153      29.568  17.089  30.402  1.00 44.75           C  
ATOM   1138  O   GLY H 153      29.161  16.763  29.288  1.00 46.86           O  
ATOM   1139  N   LEU H 154      28.742  17.509  31.384  1.00 40.81           N  
ATOM   1140  CA  LEU H 154      27.317  17.592  31.221  1.00 38.22           C  
ATOM   1141  CB  LEU H 154      26.570  17.756  32.555  1.00 37.25           C  
ATOM   1142  CG  LEU H 154      26.741  16.575  33.526  1.00 37.95           C  
ATOM   1143  CD1 LEU H 154      25.961  16.814  34.829  1.00 36.14           C  
ATOM   1144  CD2 LEU H 154      26.376  15.244  32.850  1.00 38.21           C  
ATOM   1145  C   LEU H 154      27.004  18.804  30.398  1.00 38.89           C  
ATOM   1146  O   LEU H 154      27.658  19.837  30.522  1.00 38.23           O  
ATOM   1147  N   GLU H 155      25.989  18.684  29.515  1.00 38.45           N  
ATOM   1148  CA  GLU H 155      25.560  19.792  28.708  1.00 39.53           C  
ATOM   1149  CB  GLU H 155      25.947  19.674  27.224  1.00 41.20           C  
ATOM   1150  CG  GLU H 155      25.469  20.862  26.385  1.00 47.73           C  
ATOM   1151  CD  GLU H 155      25.853  20.615  24.934  1.00 53.12           C  
ATOM   1152  OE1 GLU H 155      27.068  20.413  24.671  1.00 51.20           O  
ATOM   1153  OE2 GLU H 155      24.937  20.623  24.069  1.00 52.00           O1-
ATOM   1154  C   GLU H 155      24.061  19.833  28.751  1.00 40.35           C  
ATOM   1155  O   GLU H 155      23.393  18.829  28.519  1.00 41.31           O  
ATOM   1156  N   TRP H 156      23.494  21.018  29.046  1.00 38.59           N  
ATOM   1157  CA  TRP H 156      22.066  21.175  29.133  1.00 36.07           C  
ATOM   1158  CB  TRP H 156      21.666  22.431  29.907  1.00 36.42           C  
ATOM   1159  CG  TRP H 156      20.190  22.720  29.909  1.00 35.83           C  
ATOM   1160  CD2 TRP H 156      19.591  23.791  29.165  1.00 35.50           C  
ATOM   1161  CD1 TRP H 156      19.187  22.133  30.624  1.00 36.36           C  
ATOM   1162  NE1 TRP H 156      18.000  22.779  30.377  1.00 36.52           N  
ATOM   1163  CE2 TRP H 156      18.233  23.802  29.479  1.00 36.92           C  
ATOM   1164  CE3 TRP H 156      20.130  24.700  28.303  1.00 37.16           C  
ATOM   1165  CZ2 TRP H 156      17.389  24.727  28.932  1.00 37.86           C  
ATOM   1166  CZ3 TRP H 156      19.273  25.621  27.743  1.00 38.69           C  
ATOM   1167  CH2 TRP H 156      17.928  25.636  28.049  1.00 38.23           C  
ATOM   1168  C   TRP H 156      21.482  21.301  27.758  1.00 38.00           C  
ATOM   1169  O   TRP H 156      22.004  22.046  26.931  1.00 37.23           O  
ATOM   1170  N   VAL H 157      20.464  20.463  27.447  1.00 37.73           N  
ATOM   1171  CA  VAL H 157      19.764  20.481  26.187  1.00 38.64           C  
ATOM   1172  CB  VAL H 157      19.298  19.113  25.790  1.00 38.56           C  
ATOM   1173  CG1 VAL H 157      18.556  19.214  24.447  1.00 37.97           C  
ATOM   1174  CG2 VAL H 157      20.524  18.189  25.760  1.00 38.84           C  
ATOM   1175  C   VAL H 157      18.568  21.402  26.114  1.00 39.71           C  
ATOM   1176  O   VAL H 157      18.481  22.243  25.219  1.00 39.78           O  
ATOM   1177  N   ALA H 158      17.606  21.268  27.062  1.00 37.38           N  
ATOM   1178  CA  ALA H 158      16.386  22.032  26.957  1.00 36.58           C  
ATOM   1179  CB  ALA H 158      15.506  21.606  25.771  1.00 36.11           C  
ATOM   1180  C   ALA H 158      15.554  21.866  28.201  1.00 36.53           C  
ATOM   1181  O   ALA H 158      15.803  20.985  29.022  1.00 34.24           O  
ATOM   1182  N   ALA H 159      14.543  22.751  28.371  1.00 34.94           N  
ATOM   1183  CA  ALA H 159      13.634  22.687  29.484  1.00 35.04           C  
ATOM   1184  CB  ALA H 159      13.946  23.710  30.588  1.00 41.17           C  
ATOM   1185  C   ALA H 159      12.260  23.020  28.983  1.00 36.42           C  
ATOM   1186  O   ALA H 159      12.107  23.788  28.032  1.00 37.73           O  
ATOM   1187  N   ILE H 160      11.221  22.415  29.607  1.00 35.90           N  
ATOM   1188  CA  ILE H 160       9.857  22.720  29.254  1.00 34.26           C  
ATOM   1189  CB  ILE H 160       9.097  21.615  28.579  1.00 35.90           C  
ATOM   1190  CG1 ILE H 160       8.942  20.403  29.496  1.00 39.11           C  
ATOM   1191  CG2 ILE H 160       9.777  21.256  27.269  1.00 32.73           C  
ATOM   1192  CD1 ILE H 160       8.056  19.326  28.872  1.00 42.00           C  
ATOM   1193  C   ILE H 160       9.102  22.971  30.519  1.00 34.10           C  
ATOM   1194  O   ILE H 160       9.270  22.260  31.508  1.00 32.44           O  
ATOM   1195  N   SER H 161       8.212  23.979  30.501  1.00 34.77           N  
ATOM   1196  CA  SER H 161       7.440  24.322  31.662  1.00 35.52           C  
ATOM   1197  CB  SER H 161       6.723  25.674  31.523  1.00 34.99           C  
ATOM   1198  OG  SER H 161       5.882  25.655  30.379  1.00 34.51           O  
ATOM   1199  C   SER H 161       6.425  23.248  31.910  1.00 37.61           C  
ATOM   1200  O   SER H 161       6.189  22.381  31.070  1.00 39.50           O  
ATOM   1201  N   TYR H 162       6.864  22.579  33.449  1.00 86.39           N  
ATOM   1202  CA  TYR H 162       6.629  21.689  34.775  1.00 81.29           C  
ATOM   1203  CB  TYR H 162       6.056  22.757  35.794  1.00 79.99           C  
ATOM   1204  CG  TYR H 162       7.185  23.729  36.114  1.00 79.28           C  
ATOM   1205  CD1 TYR H 162       7.699  24.687  35.271  1.00 74.15           C  
ATOM   1206  CD2 TYR H 162       7.823  23.585  37.312  1.00 85.89           C  
ATOM   1207  CE1 TYR H 162       8.790  25.441  35.683  1.00 79.81           C  
ATOM   1208  CE2 TYR H 162       8.897  24.294  37.755  1.00 90.72           C  
ATOM   1209  CZ  TYR H 162       9.391  25.242  36.914  1.00 87.02           C  
ATOM   1210  OH  TYR H 162      10.509  25.987  37.342  1.00 82.72           O  
ATOM   1211  C   TYR H 162       6.412  20.126  34.998  1.00 84.53           C  
ATOM   1212  O   TYR H 162       7.140  19.094  35.052  1.00 82.91           O  
ATOM   1213  N   ASP H 163       5.928  20.578  36.075  1.00 89.99           N  
ATOM   1214  CA  ASP H 163       4.759  20.075  36.244  1.00 97.88           C  
ATOM   1215  CB  ASP H 163       3.825  21.214  36.806  1.00101.16           C  
ATOM   1216  CG  ASP H 163       2.975  22.039  35.816  1.00100.86           C  
ATOM   1217  OD1 ASP H 163       3.459  23.005  35.175  1.00100.35           O  
ATOM   1218  OD2 ASP H 163       1.780  21.677  35.673  1.00 96.50           O1-
ATOM   1219  C   ASP H 163       4.192  20.124  34.685  1.00 98.78           C  
ATOM   1220  O   ASP H 163       3.574  19.094  34.479  1.00100.02           O  
ATOM   1221  N   GLY H 164       4.391  21.144  33.610  1.00 96.49           N  
ATOM   1222  CA  GLY H 164       4.108  21.184  32.101  1.00 92.53           C  
ATOM   1223  C   GLY H 164       3.836  22.343  30.739  1.00 93.68           C  
ATOM   1224  O   GLY H 164       3.369  21.852  29.712  1.00 89.81           O  
ATOM   1225  N   THR H 165       4.071  23.785  30.512  1.00 99.23           N  
ATOM   1226  CA  THR H 165       4.109  24.717  29.148  1.00103.08           C  
ATOM   1227  CB  THR H 165       3.007  25.700  29.351  1.00111.45           C  
ATOM   1228  OG1 THR H 165       1.782  25.024  29.594  1.00  0.00           O  
ATOM   1229  CG2 THR H 165       2.877  26.535  28.063  1.00  0.00           C  
ATOM   1230  C   THR H 165       5.313  25.711  27.923  1.00 92.74           C  
ATOM   1231  O   THR H 165       5.414  25.163  26.829  1.00 95.91           O  
ATOM   1232  N   ASP H 166       6.067  27.152  27.978  1.00 46.66           N  
ATOM   1233  CA  ASP H 166       7.344  27.757  27.710  1.00 44.50           C  
ATOM   1234  CB  ASP H 166       7.817  28.687  28.839  1.00 46.32           C  
ATOM   1235  CG  ASP H 166       6.867  29.873  28.882  1.00 59.53           C  
ATOM   1236  OD1 ASP H 166       6.190  30.131  27.852  1.00  0.00           O  
ATOM   1237  OD2 ASP H 166       6.802  30.535  29.952  1.00 90.18           O1-
ATOM   1238  C   ASP H 166       8.403  26.713  27.538  1.00 43.08           C  
ATOM   1239  O   ASP H 166       8.427  25.709  28.249  1.00 40.99           O  
ATOM   1240  N   LYS H 167       9.315  26.934  26.565  1.00 39.39           N  
ATOM   1241  CA  LYS H 167      10.390  26.008  26.349  1.00 40.80           C  
ATOM   1242  CB  LYS H 167      10.091  25.006  25.221  1.00 40.79           C  
ATOM   1243  CG  LYS H 167       8.882  24.119  25.536  1.00 53.46           C  
ATOM   1244  CD  LYS H 167       8.275  23.429  24.314  1.00 66.59           C  
ATOM   1245  CE  LYS H 167       6.928  22.757  24.592  1.00 69.97           C  
ATOM   1246  NZ  LYS H 167       7.131  21.503  25.345  1.00 68.36           N1+
ATOM   1247  C   LYS H 167      11.627  26.777  25.972  1.00 44.24           C  
ATOM   1248  O   LYS H 167      11.551  27.823  25.328  1.00 45.47           O  
ATOM   1249  N   TYR H 168      12.815  26.283  26.393  1.00 42.24           N  
ATOM   1250  CA  TYR H 168      14.054  26.933  26.047  1.00 40.37           C  
ATOM   1251  CB  TYR H 168      14.779  27.612  27.222  1.00 41.62           C  
ATOM   1252  CG  TYR H 168      13.897  28.645  27.832  1.00 50.55           C  
ATOM   1253  CD1 TYR H 168      13.002  28.285  28.810  1.00 54.53           C  
ATOM   1254  CD2 TYR H 168      13.961  29.965  27.449  1.00 51.89           C  
ATOM   1255  CE1 TYR H 168      12.180  29.218  29.394  1.00 57.98           C  
ATOM   1256  CE2 TYR H 168      13.139  30.905  28.028  1.00 53.44           C  
ATOM   1257  CZ  TYR H 168      12.247  30.534  29.005  1.00 57.25           C  
ATOM   1258  OH  TYR H 168      11.404  31.493  29.605  1.00 60.97           O  
ATOM   1259  C   TYR H 168      14.998  25.867  25.578  1.00 38.25           C  
ATOM   1260  O   TYR H 168      14.895  24.715  25.999  1.00 36.21           O  
ATOM   1261  N   HIS H 169      15.957  26.227  24.697  1.00 37.51           N  
ATOM   1262  CA  HIS H 169      16.861  25.231  24.195  1.00 39.36           C  
ATOM   1263  ND1 HIS H 169      14.091  24.939  22.099  1.00  0.00           N  
ATOM   1264  CG  HIS H 169      15.159  24.235  22.612  1.00 39.29           C  
ATOM   1265  CB  HIS H 169      16.542  24.795  22.755  1.00 39.91           C  
ATOM   1266  NE2 HIS H 169      13.322  22.925  22.643  1.00  0.00           N  
ATOM   1267  CD2 HIS H 169      14.671  23.008  22.939  1.00 38.67           C  
ATOM   1268  CE1 HIS H 169      13.019  24.108  22.141  1.00 38.29           C  
ATOM   1269  C   HIS H 169      18.259  25.767  24.177  1.00 42.23           C  
ATOM   1270  O   HIS H 169      18.486  26.975  24.165  1.00 42.62           O  
ATOM   1271  N   ALA H 170      19.242  24.844  24.195  1.00 41.96           N  
ATOM   1272  CA  ALA H 170      20.624  25.209  24.090  1.00 44.07           C  
ATOM   1273  CB  ALA H 170      21.597  24.059  24.401  1.00 43.71           C  
ATOM   1274  C   ALA H 170      20.837  25.612  22.667  1.00 45.82           C  
ATOM   1275  O   ALA H 170      20.126  25.164  21.771  1.00 43.35           O  
ATOM   1276  N   ASP H 171      21.843  26.471  22.430  1.00 47.66           N  
ATOM   1277  CA  ASP H 171      22.110  26.997  21.121  1.00 48.25           C  
ATOM   1278  CB  ASP H 171      23.284  27.995  21.103  1.00 52.20           C  
ATOM   1279  CG  ASP H 171      22.845  29.288  21.777  1.00 60.33           C  
ATOM   1280  OD1 ASP H 171      21.828  29.882  21.328  1.00 63.17           O  
ATOM   1281  OD2 ASP H 171      23.520  29.698  22.758  1.00 62.80           O1-
ATOM   1282  C   ASP H 171      22.457  25.888  20.169  1.00 47.07           C  
ATOM   1283  O   ASP H 171      22.083  25.938  18.999  1.00 46.58           O  
ATOM   1284  N   LYS H 172      23.178  24.850  20.635  1.00 46.77           N  
ATOM   1285  CA  LYS H 172      23.612  23.802  19.747  1.00 46.97           C  
ATOM   1286  CB  LYS H 172      24.455  22.716  20.444  1.00 48.42           C  
ATOM   1287  CG  LYS H 172      25.966  22.959  20.425  1.00  0.00           C  
ATOM   1288  CD  LYS H 172      26.556  22.860  19.013  1.00  0.00           C  
ATOM   1289  CE  LYS H 172      28.086  22.854  18.959  1.00  0.00           C  
ATOM   1290  NZ  LYS H 172      28.537  22.484  17.596  1.00  0.00           N1+
ATOM   1291  C   LYS H 172      22.455  23.097  19.111  1.00 48.45           C  
ATOM   1292  O   LYS H 172      22.528  22.706  17.946  1.00 50.89           O  
ATOM   1293  N   VAL H 173      21.404  22.826  19.900  1.00 44.51           N  
ATOM   1294  CA  VAL H 173      20.220  22.127  19.478  1.00 42.93           C  
ATOM   1295  CB  VAL H 173      19.534  21.416  20.608  1.00 41.46           C  
ATOM   1296  CG1 VAL H 173      20.529  20.396  21.188  1.00 41.25           C  
ATOM   1297  CG2 VAL H 173      19.009  22.443  21.624  1.00 40.55           C  
ATOM   1298  C   VAL H 173      19.211  22.988  18.777  1.00 45.53           C  
ATOM   1299  O   VAL H 173      18.332  22.449  18.106  1.00 43.46           O  
ATOM   1300  N   TRP H 174      19.251  24.326  18.966  1.00 46.95           N  
ATOM   1301  CA  TRP H 174      18.226  25.185  18.426  1.00 48.91           C  
ATOM   1302  CB  TRP H 174      18.529  26.689  18.498  1.00 50.63           C  
ATOM   1303  CG  TRP H 174      18.185  27.344  19.806  1.00 55.20           C  
ATOM   1304  CD2 TRP H 174      18.127  28.767  19.965  1.00  0.00           C  
ATOM   1305  CD1 TRP H 174      17.819  26.802  21.003  1.00  0.00           C  
ATOM   1306  NE1 TRP H 174      17.520  27.804  21.897  1.00  0.00           N  
ATOM   1307  CE2 TRP H 174      17.709  29.018  21.269  1.00  0.00           C  
ATOM   1308  CE3 TRP H 174      18.390  29.781  19.089  1.00  0.00           C  
ATOM   1309  CZ2 TRP H 174      17.543  30.295  21.717  1.00  0.00           C  
ATOM   1310  CZ3 TRP H 174      18.236  31.069  19.547  1.00  0.00           C  
ATOM   1311  CH2 TRP H 174      17.818  31.319  20.837  1.00  0.00           C  
ATOM   1312  C   TRP H 174      17.930  24.905  16.990  1.00 49.23           C  
ATOM   1313  O   TRP H 174      18.817  24.843  16.141  1.00 50.63           O  
ATOM   1314  N   GLY H 175      16.623  24.700  16.724  1.00 47.79           N  
ATOM   1315  CA  GLY H 175      16.068  24.527  15.416  1.00 47.87           C  
ATOM   1316  C   GLY H 175      15.915  23.069  15.116  1.00 48.82           C  
ATOM   1317  O   GLY H 175      14.972  22.664  14.439  1.00 50.13           O  
ATOM   1318  N   ARG H 176      16.899  22.260  15.547  1.00 46.50           N  
ATOM   1319  CA  ARG H 176      16.910  20.842  15.312  1.00 45.13           C  
ATOM   1320  CB  ARG H 176      18.328  20.269  15.378  1.00 47.56           C  
ATOM   1321  CG  ARG H 176      19.234  20.900  14.323  1.00 47.87           C  
ATOM   1322  CD  ARG H 176      20.591  20.213  14.197  1.00 48.53           C  
ATOM   1323  NE  ARG H 176      21.255  20.299  15.526  1.00 46.06           N  
ATOM   1324  CZ  ARG H 176      21.975  19.233  15.978  1.00 47.73           C  
ATOM   1325  NH1 ARG H 176      22.079  18.118  15.198  1.00 42.77           N1+
ATOM   1326  NH2 ARG H 176      22.584  19.280  17.198  1.00 45.77           N  
ATOM   1327  C   ARG H 176      16.039  20.041  16.241  1.00 46.32           C  
ATOM   1328  O   ARG H 176      15.361  19.109  15.812  1.00 46.99           O  
ATOM   1329  N   PHE H 177      16.035  20.392  17.544  1.00 46.62           N  
ATOM   1330  CA  PHE H 177      15.398  19.591  18.558  1.00 47.50           C  
ATOM   1331  CB  PHE H 177      16.278  19.469  19.816  1.00 46.99           C  
ATOM   1332  CG  PHE H 177      17.461  18.607  19.534  1.00 47.19           C  
ATOM   1333  CD1 PHE H 177      18.300  18.861  18.475  1.00 48.29           C  
ATOM   1334  CD2 PHE H 177      17.764  17.568  20.382  1.00 46.59           C  
ATOM   1335  CE1 PHE H 177      19.396  18.062  18.238  1.00 48.62           C  
ATOM   1336  CE2 PHE H 177      18.860  16.770  20.154  1.00 46.93           C  
ATOM   1337  CZ  PHE H 177      19.675  17.011  19.076  1.00 46.58           C  
ATOM   1338  C   PHE H 177      14.138  20.258  19.011  1.00 48.21           C  
ATOM   1339  O   PHE H 177      14.042  21.483  19.037  1.00 48.25           O  
ATOM   1340  N   THR H 178      13.122  19.441  19.364  1.00 46.13           N  
ATOM   1341  CA  THR H 178      11.890  19.970  19.875  1.00 45.81           C  
ATOM   1342  CB  THR H 178      10.733  19.816  18.933  1.00 48.73           C  
ATOM   1343  OG1 THR H 178      11.002  20.495  17.715  1.00 50.79           O  
ATOM   1344  CG2 THR H 178       9.472  20.393  19.598  1.00 51.39           C  
ATOM   1345  C   THR H 178      11.554  19.204  21.116  1.00 45.13           C  
ATOM   1346  O   THR H 178      11.604  17.976  21.137  1.00 44.61           O  
ATOM   1347  N   ILE H 179      11.182  19.926  22.188  1.00 43.12           N  
ATOM   1348  CA  ILE H 179      10.856  19.294  23.432  1.00 41.36           C  
ATOM   1349  CB  ILE H 179      11.543  19.941  24.594  1.00 40.05           C  
ATOM   1350  CG1 ILE H 179      11.312  19.145  25.888  1.00 40.04           C  
ATOM   1351  CG2 ILE H 179      11.092  21.408  24.641  1.00 38.50           C  
ATOM   1352  CD1 ILE H 179      12.210  19.594  27.038  1.00 31.59           C  
ATOM   1353  C   ILE H 179       9.378  19.419  23.623  1.00 41.90           C  
ATOM   1354  O   ILE H 179       8.792  20.457  23.319  1.00 41.73           O  
ATOM   1355  N   SER H 180       8.727  18.334  24.091  1.00 40.39           N  
ATOM   1356  CA  SER H 180       7.305  18.366  24.285  1.00 41.15           C  
ATOM   1357  CB  SER H 180       6.520  17.899  23.048  1.00 43.38           C  
ATOM   1358  OG  SER H 180       6.861  16.557  22.735  1.00 44.10           O  
ATOM   1359  C   SER H 180       6.965  17.440  25.410  1.00 42.31           C  
ATOM   1360  O   SER H 180       7.812  16.684  25.884  1.00 43.03           O  
ATOM   1361  N   ARG H 181       5.703  17.498  25.885  1.00 40.21           N  
ATOM   1362  CA  ARG H 181       5.306  16.654  26.978  1.00 40.96           C  
ATOM   1363  CB  ARG H 181       5.536  17.314  28.346  1.00 41.08           C  
ATOM   1364  CG  ARG H 181       4.752  18.619  28.520  1.00 40.63           C  
ATOM   1365  CD  ARG H 181       5.228  19.471  29.698  1.00 36.74           C  
ATOM   1366  NE  ARG H 181       4.973  18.704  30.948  1.00 38.01           N  
ATOM   1367  CZ  ARG H 181       5.801  18.862  32.023  1.00 40.06           C  
ATOM   1368  NH1 ARG H 181       6.873  19.702  31.939  1.00 37.64           N1+
ATOM   1369  NH2 ARG H 181       5.551  18.185  33.182  1.00 34.91           N  
ATOM   1370  C   ARG H 181       3.836  16.373  26.881  1.00 44.62           C  
ATOM   1371  O   ARG H 181       3.076  17.155  26.312  1.00 45.49           O  
ATOM   1372  N   ASP H 182       3.404  15.211  27.421  1.00 44.65           N  
ATOM   1373  CA  ASP H 182       2.006  14.882  27.479  1.00 46.05           C  
ATOM   1374  CB  ASP H 182       1.623  13.626  26.674  1.00 51.16           C  
ATOM   1375  CG  ASP H 182       0.100  13.518  26.620  1.00 58.85           C  
ATOM   1376  OD1 ASP H 182      -0.550  13.673  27.688  1.00 57.88           O  
ATOM   1377  OD2 ASP H 182      -0.436  13.286  25.505  1.00 60.35           O1-
ATOM   1378  C   ASP H 182       1.711  14.609  28.922  1.00 43.46           C  
ATOM   1379  O   ASP H 182       2.077  13.565  29.457  1.00 37.30           O  
ATOM   1380  N   ASN H 183       1.020  15.550  29.587  1.00 45.36           N  
ATOM   1381  CA  ASN H 183       0.761  15.457  30.994  1.00 48.69           C  
ATOM   1382  CB  ASN H 183       0.133  16.742  31.563  1.00 49.86           C  
ATOM   1383  CG  ASN H 183       1.223  17.810  31.557  1.00 48.82           C  
ATOM   1384  OD1 ASN H 183       2.412  17.495  31.581  1.00 47.84           O  
ATOM   1385  ND2 ASN H 183       0.817  19.107  31.529  1.00 44.78           N  
ATOM   1386  C   ASN H 183      -0.121  14.286  31.301  1.00 52.34           C  
ATOM   1387  O   ASN H 183       0.035  13.651  32.342  1.00 55.52           O  
ATOM   1388  N   SER H 184      -1.078  13.967  30.412  0.89 48.92           N  
ATOM   1389  CA  SER H 184      -1.991  12.890  30.672  0.89 48.57           C  
ATOM   1390  CB  SER H 184      -3.001  12.702  29.531  0.89 50.26           C  
ATOM   1391  OG  SER H 184      -3.710  13.909  29.306  0.87 55.03           O  
ATOM   1392  C   SER H 184      -1.216  11.612  30.772  0.89 50.33           C  
ATOM   1393  O   SER H 184      -1.518  10.748  31.593  0.89 49.25           O  
ATOM   1394  N   LYS H 185      -0.233  11.459  29.867  1.00 51.41           N  
ATOM   1395  CA  LYS H 185       0.656  10.342  29.723  1.00 52.04           C  
ATOM   1396  CB  LYS H 185       1.274  10.293  28.316  1.00 53.02           C  
ATOM   1397  CG  LYS H 185       0.205  10.058  27.244  1.00 56.31           C  
ATOM   1398  CD  LYS H 185       0.657  10.362  25.815  1.00 62.24           C  
ATOM   1399  CE  LYS H 185      -0.442  10.140  24.775  1.00 67.20           C  
ATOM   1400  NZ  LYS H 185      -0.014  10.683  23.468  1.00 77.66           N1+
ATOM   1401  C   LYS H 185       1.748  10.336  30.759  1.00 53.05           C  
ATOM   1402  O   LYS H 185       2.363   9.298  30.998  1.00 52.37           O  
ATOM   1403  N   ASN H 186       2.057  11.495  31.374  1.00 49.43           N  
ATOM   1404  CA  ASN H 186       3.158  11.566  32.296  1.00 47.53           C  
ATOM   1405  CB  ASN H 186       3.062  10.578  33.474  1.00 49.68           C  
ATOM   1406  CG  ASN H 186       1.999  11.066  34.447  1.00 54.51           C  
ATOM   1407  OD1 ASN H 186       1.359  10.274  35.135  1.00 61.43           O  
ATOM   1408  ND2 ASN H 186       1.816  12.411  34.517  1.00 51.31           N  
ATOM   1409  C   ASN H 186       4.410  11.243  31.545  1.00 45.53           C  
ATOM   1410  O   ASN H 186       5.297  10.561  32.059  1.00 45.56           O  
ATOM   1411  N   THR H 187       4.517  11.736  30.294  1.00 44.26           N  
ATOM   1412  CA  THR H 187       5.692  11.455  29.523  1.00 44.42           C  
ATOM   1413  CB  THR H 187       5.437  10.540  28.362  1.00 45.58           C  
ATOM   1414  OG1 THR H 187       4.910   9.304  28.820  1.00 48.31           O  
ATOM   1415  CG2 THR H 187       6.762  10.304  27.621  1.00 47.00           C  
ATOM   1416  C   THR H 187       6.254  12.727  28.964  1.00 45.37           C  
ATOM   1417  O   THR H 187       5.529  13.674  28.664  1.00 47.55           O  
ATOM   1418  N   LEU H 188       7.596  12.755  28.826  1.00 44.28           N  
ATOM   1419  CA  LEU H 188       8.341  13.860  28.288  1.00 45.79           C  
ATOM   1420  CB  LEU H 188       9.455  14.297  29.257  1.00 44.48           C  
ATOM   1421  CG  LEU H 188      10.360  15.445  28.782  1.00 43.24           C  
ATOM   1422  CD1 LEU H 188       9.586  16.760  28.609  1.00 42.94           C  
ATOM   1423  CD2 LEU H 188      11.566  15.590  29.723  1.00 42.41           C  
ATOM   1424  C   LEU H 188       8.980  13.367  27.021  1.00 49.18           C  
ATOM   1425  O   LEU H 188       9.423  12.221  26.960  1.00 50.40           O  
ATOM   1426  N   TYR H 189       9.038  14.209  25.962  1.00 48.06           N  
ATOM   1427  CA  TYR H 189       9.606  13.732  24.728  1.00 48.28           C  
ATOM   1428  CB  TYR H 189       8.620  13.631  23.549  1.00 50.16           C  
ATOM   1429  CG  TYR H 189       7.492  12.713  23.878  1.00 52.04           C  
ATOM   1430  CD1 TYR H 189       7.643  11.348  23.846  1.00 53.62           C  
ATOM   1431  CD2 TYR H 189       6.269  13.228  24.231  1.00 53.86           C  
ATOM   1432  CE1 TYR H 189       6.592  10.515  24.152  1.00 56.25           C  
ATOM   1433  CE2 TYR H 189       5.214  12.403  24.537  1.00 55.29           C  
ATOM   1434  CZ  TYR H 189       5.373  11.040  24.496  1.00 57.25           C  
ATOM   1435  OH  TYR H 189       4.294  10.188  24.809  1.00 67.18           O  
ATOM   1436  C   TYR H 189      10.652  14.687  24.244  1.00 47.11           C  
ATOM   1437  O   TYR H 189      10.637  15.875  24.563  1.00 46.73           O  
ATOM   1438  N   LEU H 190      11.627  14.156  23.477  1.00 45.58           N  
ATOM   1439  CA  LEU H 190      12.599  14.995  22.842  1.00 46.03           C  
ATOM   1440  CB  LEU H 190      13.994  14.924  23.486  1.00 45.57           C  
ATOM   1441  CG  LEU H 190      15.015  15.892  22.858  1.00 46.88           C  
ATOM   1442  CD1 LEU H 190      14.579  17.356  23.043  1.00 45.69           C  
ATOM   1443  CD2 LEU H 190      16.434  15.632  23.393  1.00 44.85           C  
ATOM   1444  C   LEU H 190      12.709  14.518  21.426  1.00 48.97           C  
ATOM   1445  O   LEU H 190      13.207  13.423  21.163  1.00 49.18           O  
ATOM   1446  N   GLN H 191      12.239  15.337  20.465  1.00 48.71           N  
ATOM   1447  CA  GLN H 191      12.317  14.948  19.085  1.00 49.79           C  
ATOM   1448  CB  GLN H 191      11.159  15.491  18.227  1.00 50.64           C  
ATOM   1449  CG  GLN H 191      11.252  15.120  16.743  1.00 54.41           C  
ATOM   1450  CD  GLN H 191      11.172  13.606  16.606  1.00 56.82           C  
ATOM   1451  OE1 GLN H 191      10.469  12.938  17.361  1.00 57.39           O  
ATOM   1452  NE2 GLN H 191      11.914  13.046  15.613  1.00 59.01           N  
ATOM   1453  C   GLN H 191      13.596  15.502  18.552  1.00 51.79           C  
ATOM   1454  O   GLN H 191      13.823  16.711  18.576  1.00 50.87           O  
ATOM   1455  N   MET H 192      14.476  14.616  18.050  1.00 51.36           N  
ATOM   1456  CA  MET H 192      15.750  15.064  17.570  1.00 52.85           C  
ATOM   1457  CB  MET H 192      16.901  14.236  18.159  1.00 54.65           C  
ATOM   1458  CG  MET H 192      16.968  14.325  19.685  1.00 56.77           C  
ATOM   1459  SD  MET H 192      17.927  13.001  20.482  1.00 60.53           S  
ATOM   1460  CE  MET H 192      19.561  13.573  19.943  1.00 52.22           C  
ATOM   1461  C   MET H 192      15.777  14.886  16.083  1.00 54.11           C  
ATOM   1462  O   MET H 192      15.606  13.780  15.574  1.00 54.51           O  
ATOM   1463  N   ASN H 193      16.011  15.988  15.344  1.00 54.19           N  
ATOM   1464  CA  ASN H 193      16.042  15.908  13.912  1.00 56.15           C  
ATOM   1465  CB  ASN H 193      14.957  16.760  13.224  1.00 58.49           C  
ATOM   1466  CG  ASN H 193      13.596  16.161  13.554  1.00 58.84           C  
ATOM   1467  OD1 ASN H 193      13.467  14.954  13.760  1.00 61.04           O  
ATOM   1468  ND2 ASN H 193      12.545  17.023  13.606  1.00 58.14           N  
ATOM   1469  C   ASN H 193      17.371  16.429  13.454  1.00 55.66           C  
ATOM   1470  O   ASN H 193      18.080  17.092  14.209  1.00 54.49           O  
ATOM   1471  N   SER H 194      17.747  16.114  12.196  1.00 54.90           N  
ATOM   1472  CA  SER H 194      18.989  16.573  11.636  1.00 55.08           C  
ATOM   1473  CB  SER H 194      19.039  18.092  11.397  1.00 56.16           C  
ATOM   1474  OG  SER H 194      18.099  18.458  10.399  1.00 63.75           O  
ATOM   1475  C   SER H 194      20.099  16.224  12.567  1.00 55.70           C  
ATOM   1476  O   SER H 194      20.945  17.057  12.885  1.00 56.37           O  
ATOM   1477  N   LEU H 195      20.137  14.957  13.005  1.00 57.28           N  
ATOM   1478  CA  LEU H 195      21.125  14.510  13.939  1.00 56.57           C  
ATOM   1479  CB  LEU H 195      20.908  13.049  14.370  1.00 56.19           C  
ATOM   1480  CG  LEU H 195      19.658  12.854  15.246  1.00 57.10           C  
ATOM   1481  CD1 LEU H 195      19.441  11.379  15.600  1.00 57.12           C  
ATOM   1482  CD2 LEU H 195      19.736  13.727  16.506  1.00 57.73           C  
ATOM   1483  C   LEU H 195      22.483  14.610  13.327  1.00 58.15           C  
ATOM   1484  O   LEU H 195      22.663  14.455  12.120  1.00 61.34           O  
ATOM   1485  N   ARG H 196      23.480  14.901  14.187  1.00 55.80           N  
ATOM   1486  CA  ARG H 196      24.839  15.039  13.761  1.00 54.48           C  
ATOM   1487  CB  ARG H 196      25.352  16.480  13.894  1.00 53.51           C  
ATOM   1488  CG  ARG H 196      24.567  17.457  13.015  1.00 57.23           C  
ATOM   1489  CD  ARG H 196      24.958  18.922  13.214  1.00 59.32           C  
ATOM   1490  NE  ARG H 196      24.113  19.739  12.300  1.00 62.72           N  
ATOM   1491  CZ  ARG H 196      23.920  21.067  12.552  1.00 67.39           C  
ATOM   1492  NH1 ARG H 196      24.490  21.644  13.649  1.00 67.49           N1+
ATOM   1493  NH2 ARG H 196      23.156  21.816  11.706  1.00 68.08           N  
ATOM   1494  C   ARG H 196      25.665  14.159  14.648  1.00 55.71           C  
ATOM   1495  O   ARG H 196      25.187  13.649  15.658  1.00 57.19           O  
ATOM   1496  N   ALA H 197      26.938  13.947  14.270  1.00 55.26           N  
ATOM   1497  CA  ALA H 197      27.825  13.086  15.002  1.00 54.58           C  
ATOM   1498  CB  ALA H 197      29.207  12.956  14.342  1.00 55.85           C  
ATOM   1499  C   ALA H 197      28.027  13.629  16.386  1.00 54.72           C  
ATOM   1500  O   ALA H 197      28.107  12.872  17.351  1.00 54.63           O  
ATOM   1501  N   GLU H 198      28.101  14.966  16.520  1.00 51.84           N  
ATOM   1502  CA  GLU H 198      28.369  15.607  17.779  1.00 50.69           C  
ATOM   1503  CB  GLU H 198      28.608  17.128  17.682  1.00 51.42           C  
ATOM   1504  CG  GLU H 198      27.530  17.922  16.947  1.00 58.08           C  
ATOM   1505  CD  GLU H 198      27.955  18.023  15.487  1.00 62.73           C  
ATOM   1506  OE1 GLU H 198      28.808  17.204  15.053  1.00 60.31           O  
ATOM   1507  OE2 GLU H 198      27.434  18.931  14.786  1.00 59.46           O1-
ATOM   1508  C   GLU H 198      27.271  15.338  18.763  1.00 50.73           C  
ATOM   1509  O   GLU H 198      27.467  15.485  19.968  1.00 48.74           O  
ATOM   1510  N   ASP H 199      26.071  14.995  18.270  1.00 47.15           N  
ATOM   1511  CA  ASP H 199      24.913  14.706  19.074  1.00 44.86           C  
ATOM   1512  CB  ASP H 199      23.640  14.525  18.236  1.00 45.28           C  
ATOM   1513  CG  ASP H 199      23.265  15.887  17.676  1.00 45.90           C  
ATOM   1514  OD1 ASP H 199      23.594  16.912  18.329  1.00 43.68           O  
ATOM   1515  OD2 ASP H 199      22.643  15.915  16.581  1.00 48.83           O1-
ATOM   1516  C   ASP H 199      25.108  13.437  19.855  1.00 45.28           C  
ATOM   1517  O   ASP H 199      24.341  13.154  20.774  1.00 45.27           O  
ATOM   1518  N   THR H 200      26.078  12.587  19.474  1.00 43.07           N  
ATOM   1519  CA  THR H 200      26.241  11.351  20.189  1.00 41.85           C  
ATOM   1520  CB  THR H 200      27.404  10.522  19.728  1.00 44.17           C  
ATOM   1521  OG1 THR H 200      28.612  11.254  19.842  1.00 46.97           O  
ATOM   1522  CG2 THR H 200      27.175  10.116  18.272  1.00 44.94           C  
ATOM   1523  C   THR H 200      26.453  11.632  21.641  1.00 43.31           C  
ATOM   1524  O   THR H 200      27.320  12.419  22.020  1.00 42.89           O  
ATOM   1525  N   ALA H 201      25.636  10.988  22.502  1.00 42.19           N  
ATOM   1526  CA  ALA H 201      25.798  11.196  23.910  1.00 43.54           C  
ATOM   1527  CB  ALA H 201      25.668  12.671  24.330  1.00 43.98           C  
ATOM   1528  C   ALA H 201      24.733  10.442  24.636  1.00 45.47           C  
ATOM   1529  O   ALA H 201      23.800   9.905  24.040  1.00 45.03           O  
ATOM   1530  N   LEU H 202      24.892  10.348  25.970  1.00 44.62           N  
ATOM   1531  CA  LEU H 202      23.890   9.750  26.798  1.00 46.45           C  
ATOM   1532  CB  LEU H 202      24.484   9.173  28.103  1.00 48.94           C  
ATOM   1533  CG  LEU H 202      23.524   8.420  29.050  1.00  0.00           C  
ATOM   1534  CD1 LEU H 202      24.290   7.909  30.280  1.00 23.24           C  
ATOM   1535  CD2 LEU H 202      22.304   9.257  29.469  1.00  0.00           C  
ATOM   1536  C   LEU H 202      22.956  10.878  27.116  1.00 47.25           C  
ATOM   1537  O   LEU H 202      23.397  11.971  27.462  1.00 48.76           O  
ATOM   1538  N   TYR H 203      21.632  10.642  27.015  1.00 42.58           N  
ATOM   1539  CA  TYR H 203      20.693  11.700  27.278  1.00 40.66           C  
ATOM   1540  CB  TYR H 203      19.643  11.917  26.167  1.00 40.62           C  
ATOM   1541  CG  TYR H 203      20.291  12.590  25.000  1.00 41.16           C  
ATOM   1542  CD1 TYR H 203      20.877  11.881  23.979  1.00 40.98           C  
ATOM   1543  CD2 TYR H 203      20.307  13.959  24.935  1.00 42.11           C  
ATOM   1544  CE1 TYR H 203      21.464  12.533  22.917  1.00 41.31           C  
ATOM   1545  CE2 TYR H 203      20.890  14.615  23.879  1.00 43.85           C  
ATOM   1546  CZ  TYR H 203      21.472  13.904  22.863  1.00 43.41           C  
ATOM   1547  OH  TYR H 203      22.071  14.576  21.778  1.00 45.31           O  
ATOM   1548  C   TYR H 203      19.941  11.381  28.531  1.00 41.29           C  
ATOM   1549  O   TYR H 203      19.414  10.281  28.689  1.00 41.20           O  
ATOM   1550  N   TYR H 204      19.871  12.369  29.450  1.00 41.12           N  
ATOM   1551  CA  TYR H 204      19.220  12.190  30.719  1.00 40.03           C  
ATOM   1552  CB  TYR H 204      20.080  12.608  31.929  1.00 41.34           C  
ATOM   1553  CG  TYR H 204      21.307  11.772  32.078  1.00 43.02           C  
ATOM   1554  CD1 TYR H 204      21.253  10.548  32.704  1.00 43.39           C  
ATOM   1555  CD2 TYR H 204      22.521  12.226  31.613  1.00 45.00           C  
ATOM   1556  CE1 TYR H 204      22.390   9.788  32.854  1.00 44.64           C  
ATOM   1557  CE2 TYR H 204      23.661  11.470  31.759  1.00 45.04           C  
ATOM   1558  CZ  TYR H 204      23.596  10.247  32.382  1.00 45.05           C  
ATOM   1559  OH  TYR H 204      24.762   9.468  32.539  1.00 50.06           O  
ATOM   1560  C   TYR H 204      18.053  13.129  30.791  1.00 37.64           C  
ATOM   1561  O   TYR H 204      18.100  14.241  30.272  1.00 35.50           O  
ATOM   1562  N   CYS H 205      16.948  12.680  31.423  1.00 37.71           N  
ATOM   1563  CA  CYS H 205      15.849  13.563  31.684  1.00 40.60           C  
ATOM   1564  CB  CYS H 205      14.452  13.010  31.279  1.00 45.78           C  
ATOM   1565  SG  CYS H 205      14.050  11.369  31.962  1.00 62.88           S  
ATOM   1566  C   CYS H 205      15.884  13.821  33.155  1.00 39.44           C  
ATOM   1567  O   CYS H 205      16.302  12.966  33.937  1.00 38.82           O  
ATOM   1568  N   ALA H 206      15.505  15.041  33.578  1.00 38.20           N  
ATOM   1569  CA  ALA H 206      15.542  15.284  34.982  1.00 37.85           C  
ATOM   1570  CB  ALA H 206      16.933  15.650  35.443  1.00 38.01           C  
ATOM   1571  C   ALA H 206      14.503  16.306  35.338  1.00 37.83           C  
ATOM   1572  O   ALA H 206      14.160  17.179  34.540  1.00 38.60           O  
ATOM   1573  N   LYS H 207      13.961  16.189  36.569  1.00 35.61           N  
ATOM   1574  CA  LYS H 207      12.854  16.982  37.045  1.00 36.76           C  
ATOM   1575  CB  LYS H 207      12.063  16.260  38.146  1.00 38.43           C  
ATOM   1576  CG  LYS H 207      10.990  17.137  38.790  1.00 40.07           C  
ATOM   1577  CD  LYS H 207      10.323  16.509  40.014  1.00 39.53           C  
ATOM   1578  CE  LYS H 207      11.141  16.726  41.292  1.00  0.00           C  
ATOM   1579  NZ  LYS H 207      10.337  16.384  42.485  1.00  0.00           N1+
ATOM   1580  C   LYS H 207      13.356  18.206  37.717  1.00 38.23           C  
ATOM   1581  O   LYS H 207      14.215  18.105  38.571  1.00 41.77           O  
ATOM   1582  N   ASP H 208      12.755  19.374  37.446  1.00 35.99           N  
ATOM   1583  CA  ASP H 208      13.176  20.640  37.978  1.00 37.49           C  
ATOM   1584  CB  ASP H 208      12.260  21.782  37.513  1.00 40.39           C  
ATOM   1585  CG  ASP H 208      12.909  23.092  37.904  1.00 51.23           C  
ATOM   1586  OD1 ASP H 208      14.155  23.091  38.089  1.00 34.17           O  
ATOM   1587  OD2 ASP H 208      12.175  24.108  38.025  1.00 35.69           O1-
ATOM   1588  C   ASP H 208      13.126  20.592  39.475  1.00 39.49           C  
ATOM   1589  O   ASP H 208      12.354  19.834  40.056  1.00 40.50           O  
ATOM   1590  N   LEU H 209      13.987  21.396  40.141  1.00 39.04           N  
ATOM   1591  CA  LEU H 209      14.063  21.352  41.575  1.00 38.85           C  
ATOM   1592  CB  LEU H 209      15.174  22.157  42.203  1.00 39.98           C  
ATOM   1593  CG  LEU H 209      15.171  22.054  43.737  1.00 40.69           C  
ATOM   1594  CD1 LEU H 209      15.002  20.609  44.232  1.00 37.22           C  
ATOM   1595  CD2 LEU H 209      16.433  22.706  44.317  1.00 40.52           C  
ATOM   1596  C   LEU H 209      12.820  21.820  42.251  1.00 37.48           C  
ATOM   1597  O   LEU H 209      12.365  21.178  43.195  1.00 37.25           O  
ATOM   1598  N   ARG H 210      12.234  22.946  41.806  1.00 38.23           N  
ATOM   1599  CA  ARG H 210      11.096  23.464  42.514  1.00 39.90           C  
ATOM   1600  CB  ARG H 210      11.212  24.957  42.843  1.00 40.80           C  
ATOM   1601  CG  ARG H 210      10.258  25.429  43.939  1.00 41.26           C  
ATOM   1602  CD  ARG H 210      10.133  26.950  44.014  1.00  0.00           C  
ATOM   1603  NE  ARG H 210       9.497  27.292  45.317  1.00  0.00           N  
ATOM   1604  CZ  ARG H 210       8.147  27.176  45.462  1.00 35.07           C  
ATOM   1605  NH1 ARG H 210       7.401  26.664  44.441  1.00  0.00           N1+
ATOM   1606  NH2 ARG H 210       7.549  27.556  46.630  1.00  0.00           N  
ATOM   1607  C   ARG H 210       9.893  23.340  41.636  1.00 41.82           C  
ATOM   1608  O   ARG H 210       9.995  23.309  40.412  1.00 42.97           O  
ATOM   1609  N   GLU H 211       8.708  23.231  42.270  0.90 40.63           N  
ATOM   1610  CA  GLU H 211       7.475  23.100  41.551  0.90 39.99           C  
ATOM   1611  CB  GLU H 211       6.269  22.839  42.466  0.90 39.95           C  
ATOM   1612  CG  GLU H 211       6.317  21.495  43.188  0.88 43.35           C  
ATOM   1613  CD  GLU H 211       5.064  21.396  44.047  1.00 63.13           C  
ATOM   1614  OE1 GLU H 211       4.160  22.258  43.877  1.00 61.68           O  
ATOM   1615  OE2 GLU H 211       4.993  20.457  44.883  1.00  0.00           O1-
ATOM   1616  C   GLU H 211       7.167  24.367  40.815  0.90 44.13           C  
ATOM   1617  O   GLU H 211       6.754  24.327  39.659  0.90 48.79           O  
ATOM   1618  N   ASP H 212       7.355  25.531  41.473  1.00 41.62           N  
ATOM   1619  CA  ASP H 212       7.006  26.785  40.868  1.00 51.86           C  
ATOM   1620  CB  ASP H 212       6.219  27.739  41.786  1.00 52.77           C  
ATOM   1621  CG  ASP H 212       4.750  27.347  41.778  1.00 67.12           C  
ATOM   1622  OD1 ASP H 212       4.356  26.545  40.891  1.00105.40           O  
ATOM   1623  OD2 ASP H 212       4.000  27.861  42.651  1.00103.79           O1-
ATOM   1624  C   ASP H 212       8.229  27.528  40.439  1.00 51.94           C  
ATOM   1625  O   ASP H 212       9.330  27.306  40.942  1.00 49.46           O  
ATOM   1626  N   GLU H 213       8.026  28.439  39.466  1.00 39.94           N  
ATOM   1627  CA  GLU H 213       9.045  29.260  38.887  1.00 36.18           C  
ATOM   1628  CB  GLU H 213       8.648  29.766  37.494  1.00 39.67           C  
ATOM   1629  CG  GLU H 213       7.371  30.606  37.553  1.00 52.63           C  
ATOM   1630  CD  GLU H 213       7.011  31.050  36.147  1.00  0.00           C  
ATOM   1631  OE1 GLU H 213       7.948  31.210  35.320  1.00  0.00           O  
ATOM   1632  OE2 GLU H 213       5.793  31.232  35.879  1.00  0.00           O1-
ATOM   1633  C   GLU H 213       9.231  30.485  39.727  1.00 44.65           C  
ATOM   1634  O   GLU H 213       8.269  31.090  40.199  1.00 44.50           O  
ATOM   1635  N   CYS H 214      10.505  30.883  39.909  1.00 53.89           N  
ATOM   1636  CA  CYS H 214      10.854  32.066  40.638  1.00 57.19           C  
ATOM   1637  CB  CYS H 214      11.538  31.766  41.981  1.00 46.77           C  
ATOM   1638  SG  CYS H 214      10.431  30.910  43.141  1.00  0.00           S  
ATOM   1639  C   CYS H 214      11.837  32.802  39.779  1.00 56.62           C  
ATOM   1640  O   CYS H 214      12.700  32.210  39.134  1.00 47.16           O  
ATOM   1641  N   GLU H 215      11.726  34.137  39.761  1.00 68.67           N  
ATOM   1642  CA  GLU H 215      12.521  34.975  38.912  1.00 61.55           C  
ATOM   1643  CB  GLU H 215      12.104  36.449  39.029  1.00 68.99           C  
ATOM   1644  CG  GLU H 215      10.674  36.717  38.561  1.00 67.73           C  
ATOM   1645  CD  GLU H 215      10.306  38.137  38.972  1.00  0.00           C  
ATOM   1646  OE1 GLU H 215      11.084  38.738  39.759  1.00  0.00           O  
ATOM   1647  OE2 GLU H 215       9.247  38.638  38.509  1.00  0.00           O1-
ATOM   1648  C   GLU H 215      13.973  34.908  39.268  1.00 63.20           C  
ATOM   1649  O   GLU H 215      14.832  34.947  38.387  1.00 72.88           O  
ATOM   1650  N   GLU H 216      14.292  34.883  40.572  1.00 51.25           N  
ATOM   1651  CA  GLU H 216      15.667  34.866  40.973  1.00 44.93           C  
ATOM   1652  CB  GLU H 216      15.880  35.194  42.460  1.00 55.98           C  
ATOM   1653  CG  GLU H 216      17.360  35.290  42.828  1.00 64.44           C  
ATOM   1654  CD  GLU H 216      17.455  35.684  44.294  1.00  0.00           C  
ATOM   1655  OE1 GLU H 216      17.273  34.790  45.162  1.00  0.00           O  
ATOM   1656  OE2 GLU H 216      17.707  36.890  44.561  1.00  0.00           O1-
ATOM   1657  C   GLU H 216      16.293  33.532  40.705  1.00 56.55           C  
ATOM   1658  O   GLU H 216      17.476  33.456  40.404  1.00 55.74           O  
ATOM   1659  N   TRP H 217      15.536  32.439  40.905  1.00 38.52           N  
ATOM   1660  CA  TRP H 217      16.004  31.082  40.786  1.00 37.44           C  
ATOM   1661  CB  TRP H 217      15.030  30.146  41.518  1.00 36.26           C  
ATOM   1662  CG  TRP H 217      14.890  30.564  42.965  1.00 31.93           C  
ATOM   1663  CD2 TRP H 217      13.952  30.034  43.915  1.00  0.00           C  
ATOM   1664  CD1 TRP H 217      15.596  31.530  43.618  1.00 99.58           C  
ATOM   1665  NE1 TRP H 217      15.161  31.637  44.916  1.00  0.00           N  
ATOM   1666  CE2 TRP H 217      14.149  30.725  45.114  1.00  0.00           C  
ATOM   1667  CE3 TRP H 217      13.003  29.061  43.800  1.00  0.00           C  
ATOM   1668  CZ2 TRP H 217      13.396  30.450  46.220  1.00  0.00           C  
ATOM   1669  CZ3 TRP H 217      12.252  28.785  44.919  1.00  0.00           C  
ATOM   1670  CH2 TRP H 217      12.442  29.464  46.105  1.00  0.00           C  
ATOM   1671  C   TRP H 217      16.188  30.606  39.371  1.00 38.47           C  
ATOM   1672  O   TRP H 217      17.214  30.010  39.041  1.00 43.08           O  
ATOM   1673  N   TRP H 218      15.189  30.843  38.494  1.00 54.06           N  
ATOM   1674  CA  TRP H 218      15.228  30.304  37.159  1.00 46.93           C  
ATOM   1675  CB  TRP H 218      16.381  30.747  36.250  1.00  0.00           C  
ATOM   1676  CG  TRP H 218      16.008  31.962  35.435  1.00  0.00           C  
ATOM   1677  CD2 TRP H 218      16.318  33.330  35.744  1.00  0.00           C  
ATOM   1678  CD1 TRP H 218      15.344  31.980  34.242  1.00  0.00           C  
ATOM   1679  NE1 TRP H 218      15.223  33.268  33.786  1.00  0.00           N  
ATOM   1680  CE2 TRP H 218      15.818  34.110  34.700  1.00  0.00           C  
ATOM   1681  CE3 TRP H 218      16.971  33.890  36.804  1.00  0.00           C  
ATOM   1682  CZ2 TRP H 218      15.961  35.468  34.702  1.00  0.00           C  
ATOM   1683  CZ3 TRP H 218      17.109  35.261  36.802  1.00  0.00           C  
ATOM   1684  CH2 TRP H 218      16.615  36.035  35.773  1.00  0.00           C  
ATOM   1685  C   TRP H 218      15.056  28.815  37.171  1.00 46.91           C  
ATOM   1686  O   TRP H 218      14.395  28.269  38.053  1.00 51.52           O  
ATOM   1687  N   SER H 219      15.586  28.110  36.147  1.00 44.32           N  
ATOM   1688  CA  SER H 219      15.390  26.685  36.103  1.00 46.76           C  
ATOM   1689  CB  SER H 219      14.827  26.176  34.763  1.00 49.24           C  
ATOM   1690  OG  SER H 219      13.513  26.677  34.559  1.00  0.00           O  
ATOM   1691  C   SER H 219      16.699  26.005  36.335  1.00 52.79           C  
ATOM   1692  O   SER H 219      17.758  26.554  36.029  1.00 59.46           O  
ATOM   1693  N   ASP H 220      16.673  24.790  36.929  1.00 48.71           N  
ATOM   1694  CA  ASP H 220      17.953  24.183  37.121  1.00 60.22           C  
ATOM   1695  CB  ASP H 220      18.805  24.952  38.153  1.00 57.70           C  
ATOM   1696  CG  ASP H 220      20.262  24.532  38.034  1.00  0.00           C  
ATOM   1697  OD1 ASP H 220      20.631  23.961  36.975  1.00  0.00           O  
ATOM   1698  OD2 ASP H 220      21.028  24.785  39.003  1.00  0.00           O1-
ATOM   1699  C   ASP H 220      17.824  22.750  37.511  1.00 46.76           C  
ATOM   1700  O   ASP H 220      16.753  22.310  37.951  1.00 51.81           O  
HETATM 1701  N   UNK H 221      18.937  21.981  37.339  1.00  0.00           N  
HETATM 1702  CA  UNK H 221      18.782  20.602  37.664  1.00  0.00           C  
HETATM 1703  C   UNK H 221      20.029  19.744  37.775  1.00  0.00           C  
HETATM 1704  O   UNK H 221      21.030  19.978  37.106  1.00  0.00           O  
HETATM 1705  N   UNK H 222      19.968  18.686  38.640  1.00  0.00           N  
HETATM 1706  CA  UNK H 222      20.953  17.616  38.680  1.00  0.00           C  
HETATM 1707  C   UNK H 222      20.758  16.777  39.929  1.00  0.00           C  
HETATM 1708  O   UNK H 222      20.929  17.281  41.031  1.00  0.00           O  
ATOM   1709  N   ASP H 223      20.341  15.482  39.829  1.00  0.00           N  
ATOM   1710  CA  ASP H 223      20.347  14.605  40.993  1.00  0.00           C  
ATOM   1711  CB  ASP H 223      19.488  15.079  42.196  1.00  0.00           C  
ATOM   1712  CG  ASP H 223      19.562  14.185  43.444  1.00  0.00           C  
ATOM   1713  OD1 ASP H 223      20.476  13.335  43.597  1.00  0.00           O  
ATOM   1714  OD2 ASP H 223      18.650  14.371  44.293  1.00  0.00           O1-
ATOM   1715  C   ASP H 223      19.819  13.247  40.640  1.00  0.00           C  
ATOM   1716  O   ASP H 223      18.910  13.096  39.830  1.00  0.00           O  
ATOM   1717  N   PHE H 224      20.394  12.203  41.262  1.00  0.00           N  
ATOM   1718  CA  PHE H 224      19.943  10.857  41.101  1.00  0.00           C  
ATOM   1719  CB  PHE H 224      21.119   9.888  40.885  1.00  0.00           C  
ATOM   1720  CG  PHE H 224      20.625   8.494  40.714  1.00  0.00           C  
ATOM   1721  CD1 PHE H 224      20.423   7.677  41.806  1.00  0.00           C  
ATOM   1722  CD2 PHE H 224      20.368   8.003  39.457  1.00  0.00           C  
ATOM   1723  CE1 PHE H 224      19.970   6.390  41.639  1.00  0.00           C  
ATOM   1724  CE2 PHE H 224      19.917   6.716  39.286  1.00  0.00           C  
ATOM   1725  CZ  PHE H 224      19.720   5.905  40.377  1.00  0.00           C  
ATOM   1726  C   PHE H 224      19.324  10.522  42.418  1.00  0.00           C  
ATOM   1727  O   PHE H 224      19.918  10.784  43.462  1.00  0.00           O  
ATOM   1728  N   GLY H 225      18.099   9.957  42.422  1.00  0.00           N  
ATOM   1729  CA  GLY H 225      17.529   9.645  43.699  1.00  0.00           C  
ATOM   1730  C   GLY H 225      16.038   9.682  43.599  1.00  0.00           C  
ATOM   1731  O   GLY H 225      15.468   9.701  42.509  1.00  0.00           O  
ATOM   1732  N   LYS H 226      15.375   9.686  44.773  1.00  0.00           N  
ATOM   1733  CA  LYS H 226      13.943   9.699  44.850  1.00  0.00           C  
ATOM   1734  CB  LYS H 226      13.354   8.614  45.764  1.00  0.00           C  
ATOM   1735  CG  LYS H 226      13.650   7.184  45.318  1.00  0.00           C  
ATOM   1736  CD  LYS H 226      13.321   6.146  46.392  1.00  0.00           C  
ATOM   1737  CE  LYS H 226      13.669   4.714  45.985  1.00  0.00           C  
ATOM   1738  NZ  LYS H 226      15.138   4.537  46.002  1.00  0.00           N1+
ATOM   1739  C   LYS H 226      13.550  10.993  45.476  1.00  0.00           C  
ATOM   1740  O   LYS H 226      14.379  11.876  45.687  1.00  0.00           O  
ATOM   1741  N   GLN H 227      12.243  11.136  45.774  1.00  0.00           N  
ATOM   1742  CA  GLN H 227      11.753  12.331  46.385  1.00  0.00           C  
ATOM   1743  CB  GLN H 227      10.216  12.415  46.448  1.00  0.00           C  
ATOM   1744  CG  GLN H 227       9.570  11.333  47.316  1.00  0.00           C  
ATOM   1745  CD  GLN H 227       8.061  11.541  47.279  1.00  0.00           C  
ATOM   1746  OE1 GLN H 227       7.578  12.601  46.881  1.00  0.00           O  
ATOM   1747  NE2 GLN H 227       7.294  10.500  47.698  1.00  0.00           N  
ATOM   1748  C   GLN H 227      12.265  12.365  47.785  1.00  0.00           C  
ATOM   1749  O   GLN H 227      12.499  11.326  48.401  1.00  0.00           O  
ATOM   1750  N   LEU H 228      12.473  13.586  48.308  1.00  0.00           N  
ATOM   1751  CA  LEU H 228      12.970  13.767  49.638  1.00  0.00           C  
ATOM   1752  CB  LEU H 228      14.061  14.847  49.743  1.00  0.00           C  
ATOM   1753  CG  LEU H 228      15.363  14.466  49.012  1.00  0.00           C  
ATOM   1754  CD1 LEU H 228      15.131  14.293  47.502  1.00  0.00           C  
ATOM   1755  CD2 LEU H 228      16.499  15.453  49.333  1.00  0.00           C  
ATOM   1756  C   LEU H 228      11.816  14.183  50.488  1.00  0.00           C  
ATOM   1757  O   LEU H 228      10.679  14.267  50.026  1.00  0.00           O  
ATOM   1758  N   PRO H 229      12.085  14.411  51.742  1.00  0.00           N  
ATOM   1759  CA  PRO H 229      11.029  14.816  52.622  1.00  0.00           C  
ATOM   1760  CD  PRO H 229      13.106  13.647  52.441  1.00  0.00           C  
ATOM   1761  CB  PRO H 229      11.586  14.682  54.035  1.00  0.00           C  
ATOM   1762  CG  PRO H 229      12.622  13.550  53.898  1.00  0.00           C  
ATOM   1763  C   PRO H 229      10.555  16.180  52.259  1.00  0.00           C  
ATOM   1764  O   PRO H 229      11.344  16.982  51.760  1.00  0.00           O  
ATOM   1765  N   CYS H 230       9.261  16.454  52.500  1.00  0.00           N  
ATOM   1766  CA  CYS H 230       8.686  17.706  52.124  1.00  0.00           C  
ATOM   1767  CB  CYS H 230       7.308  17.547  51.457  1.00  0.00           C  
ATOM   1768  SG  CYS H 230       6.559  19.130  50.974  1.00  0.00           S  
ATOM   1769  C   CYS H 230       8.503  18.532  53.353  1.00  0.00           C  
ATOM   1770  O   CYS H 230       8.465  18.018  54.470  1.00  0.00           O  
ATOM   1771  N   ARG H 231       8.412  19.861  53.156  1.00  0.00           N  
ATOM   1772  CA  ARG H 231       8.193  20.780  54.230  1.00  0.00           C  
ATOM   1773  CB  ARG H 231       9.316  21.817  54.412  1.00  0.00           C  
ATOM   1774  CG  ARG H 231      10.616  21.256  54.994  1.00  0.00           C  
ATOM   1775  CD  ARG H 231      10.732  21.454  56.507  1.00  0.00           C  
ATOM   1776  NE  ARG H 231      10.652  22.920  56.764  1.00  0.00           N  
ATOM   1777  CZ  ARG H 231      11.632  23.560  57.470  1.00  0.00           C  
ATOM   1778  NH1 ARG H 231      12.709  22.865  57.932  1.00  0.00           N1+
ATOM   1779  NH2 ARG H 231      11.531  24.900  57.718  1.00  0.00           N  
ATOM   1780  C   ARG H 231       6.962  21.540  53.869  1.00  0.00           C  
ATOM   1781  O   ARG H 231       6.507  21.495  52.726  1.00  0.00           O  
ATOM   1782  N   LYS H 232       6.371  22.244  54.850  1.00  0.00           N  
ATOM   1783  CA  LYS H 232       5.184  22.995  54.572  1.00  0.00           C  
ATOM   1784  CB  LYS H 232       4.676  23.790  55.786  1.00  0.00           C  
ATOM   1785  CG  LYS H 232       4.204  22.928  56.955  1.00  0.00           C  
ATOM   1786  CD  LYS H 232       4.059  23.725  58.253  1.00  0.00           C  
ATOM   1787  CE  LYS H 232       5.396  24.223  58.805  1.00  0.00           C  
ATOM   1788  NZ  LYS H 232       5.165  25.081  59.988  1.00  0.00           N1+
ATOM   1789  C   LYS H 232       5.549  24.007  53.540  1.00  0.00           C  
ATOM   1790  O   LYS H 232       4.840  24.194  52.551  1.00  0.00           O  
ATOM   1791  N   SER H 233       6.692  24.681  53.745  1.00  0.00           N  
ATOM   1792  CA  SER H 233       7.114  25.654  52.788  1.00  0.00           C  
ATOM   1793  CB  SER H 233       7.597  26.968  53.425  1.00  0.00           C  
ATOM   1794  OG  SER H 233       8.764  26.725  54.198  1.00  0.00           O  
ATOM   1795  C   SER H 233       8.284  25.063  52.091  1.00  0.00           C  
ATOM   1796  O   SER H 233       9.241  24.626  52.730  1.00  0.00           O  
ATOM   1797  N   ARG H 234       8.229  25.008  50.749  1.00  0.00           N  
ATOM   1798  CA  ARG H 234       9.358  24.474  50.060  1.00  0.00           C  
ATOM   1799  CB  ARG H 234       9.131  23.052  49.517  1.00  0.00           C  
ATOM   1800  CG  ARG H 234       7.974  22.943  48.523  1.00  0.00           C  
ATOM   1801  CD  ARG H 234       7.696  21.510  48.064  1.00  0.00           C  
ATOM   1802  NE  ARG H 234       8.945  20.989  47.438  1.00  0.00           N  
ATOM   1803  CZ  ARG H 234       8.886  20.317  46.251  1.00  0.00           C  
ATOM   1804  NH1 ARG H 234       7.691  20.158  45.614  1.00  0.00           N1+
ATOM   1805  NH2 ARG H 234      10.025  19.810  45.695  1.00  0.00           N  
ATOM   1806  C   ARG H 234       9.654  25.378  48.913  1.00  0.00           C  
ATOM   1807  O   ARG H 234       8.790  25.664  48.084  1.00  0.00           O  
ATOM   1808  N   GLY H 235      10.905  25.867  48.859  1.00  0.00           N  
ATOM   1809  CA  GLY H 235      11.331  26.713  47.789  1.00  0.00           C  
ATOM   1810  C   GLY H 235      12.758  26.366  47.563  1.00  0.00           C  
ATOM   1811  O   GLY H 235      13.593  26.524  48.452  1.00  0.00           O  
ATOM   1812  N   VAL H 236      13.074  25.893  46.344  1.00  0.00           N  
ATOM   1813  CA  VAL H 236      14.408  25.449  46.076  1.00  0.00           C  
ATOM   1814  CB  VAL H 236      14.581  24.026  46.505  1.00  0.00           C  
ATOM   1815  CG1 VAL H 236      14.494  23.967  48.041  1.00  0.00           C  
ATOM   1816  CG2 VAL H 236      13.468  23.202  45.837  1.00  0.00           C  
ATOM   1817  C   VAL H 236      14.607  25.522  44.598  1.00  0.00           C  
ATOM   1818  O   VAL H 236      13.643  25.675  43.856  1.00  0.00           O  
ATOM   1819  N   ALA H 237      15.864  25.459  44.110  1.00  0.00           N  
ATOM   1820  CA  ALA H 237      15.995  25.475  42.681  1.00  0.00           C  
ATOM   1821  CB  ALA H 237      16.157  26.890  42.096  1.00  0.00           C  
ATOM   1822  C   ALA H 237      17.199  24.690  42.253  1.00  0.00           C  
ATOM   1823  O   ALA H 237      18.238  24.700  42.911  1.00  0.00           O  
ATOM   1824  N   GLY H 238      17.050  23.955  41.127  1.00 34.33           N  
ATOM   1825  CA  GLY H 238      18.125  23.289  40.460  1.00 33.18           C  
ATOM   1826  C   GLY H 238      18.362  21.934  40.953  1.00 36.78           C  
ATOM   1827  O   GLY H 238      18.988  21.145  40.259  1.00 39.64           O  
ATOM   1828  N   ILE H 239      17.890  21.588  42.145  1.00  0.00           N  
ATOM   1829  CA  ILE H 239      18.117  20.218  42.388  1.00  0.00           C  
ATOM   1830  CB  ILE H 239      17.760  19.721  43.751  1.00  0.00           C  
ATOM   1831  CG1 ILE H 239      18.582  20.326  44.878  1.00  0.00           C  
ATOM   1832  CG2 ILE H 239      17.851  18.199  43.704  1.00  0.00           C  
ATOM   1833  CD1 ILE H 239      18.000  19.920  46.230  1.00  0.00           C  
ATOM   1834  C   ILE H 239      17.105  19.526  41.557  1.00  0.00           C  
ATOM   1835  O   ILE H 239      15.958  19.382  41.977  1.00  0.00           O  
ATOM   1836  N   PHE H 240      17.459  19.150  40.315  1.00 35.62           N  
ATOM   1837  CA  PHE H 240      16.586  18.212  39.815  1.00 34.45           C  
ATOM   1838  CB  PHE H 240      16.874  17.511  38.450  1.00 24.29           C  
ATOM   1839  CG  PHE H 240      16.920  18.426  37.278  1.00 26.20           C  
ATOM   1840  CD1 PHE H 240      16.089  19.513  37.188  1.00 27.91           C  
ATOM   1841  CD2 PHE H 240      17.866  18.253  36.285  1.00 27.99           C  
ATOM   1842  CE1 PHE H 240      16.167  20.363  36.118  1.00 29.89           C  
ATOM   1843  CE2 PHE H 240      17.955  19.099  35.207  1.00 29.42           C  
ATOM   1844  CZ  PHE H 240      17.093  20.159  35.127  1.00 27.67           C  
ATOM   1845  C   PHE H 240      17.016  17.154  40.712  1.00 35.27           C  
ATOM   1846  O   PHE H 240      18.127  16.692  40.539  1.00 35.53           O  
ATOM   1847  N   ASP H 241      16.230  16.809  41.726  1.00 36.03           N  
ATOM   1848  CA  ASP H 241      16.607  15.774  42.623  1.00 37.38           C  
ATOM   1849  CB  ASP H 241      15.686  15.729  43.865  1.00 41.20           C  
ATOM   1850  CG  ASP H 241      14.211  15.629  43.462  1.00 44.96           C  
ATOM   1851  OD1 ASP H 241      13.882  15.801  42.259  1.00 37.79           O  
ATOM   1852  OD2 ASP H 241      13.377  15.395  44.377  1.00 32.25           O1-
ATOM   1853  C   ASP H 241      16.526  14.493  41.884  1.00 37.55           C  
ATOM   1854  O   ASP H 241      17.235  13.533  42.181  1.00 39.74           O  
ATOM   1855  N   GLY H 242      15.643  14.440  40.880  1.00 35.66           N  
ATOM   1856  CA  GLY H 242      15.501  13.177  40.247  1.00 37.99           C  
ATOM   1857  C   GLY H 242      16.002  13.238  38.846  1.00 40.36           C  
ATOM   1858  O   GLY H 242      15.664  14.132  38.070  1.00 39.07           O  
ATOM   1859  N   TRP H 243      16.825  12.234  38.501  1.00 40.68           N  
ATOM   1860  CA  TRP H 243      17.359  12.074  37.184  1.00 41.24           C  
ATOM   1861  CB  TRP H 243      18.869  12.354  37.093  1.00 40.32           C  
ATOM   1862  CG  TRP H 243      19.152  13.831  37.044  1.00 37.28           C  
ATOM   1863  CD2 TRP H 243      20.158  14.463  36.235  1.00 34.50           C  
ATOM   1864  CD1 TRP H 243      18.548  14.824  37.754  1.00 37.30           C  
ATOM   1865  NE1 TRP H 243      19.091  16.031  37.421  1.00 36.33           N  
ATOM   1866  CE2 TRP H 243      20.092  15.831  36.497  1.00 34.85           C  
ATOM   1867  CE3 TRP H 243      21.063  13.950  35.353  1.00 34.48           C  
ATOM   1868  CZ2 TRP H 243      20.934  16.712  35.879  1.00 34.65           C  
ATOM   1869  CZ3 TRP H 243      21.905  14.844  34.729  1.00 34.83           C  
ATOM   1870  CH2 TRP H 243      21.843  16.198  34.987  1.00 33.73           C  
ATOM   1871  C   TRP H 243      17.122  10.655  36.801  1.00 42.89           C  
ATOM   1872  O   TRP H 243      17.005   9.781  37.658  1.00 42.33           O  
ATOM   1873  N   GLY H 244      17.000  10.400  35.485  1.00 43.15           N  
ATOM   1874  CA  GLY H 244      16.807   9.059  35.019  1.00 45.68           C  
ATOM   1875  C   GLY H 244      18.165   8.451  34.824  1.00 47.96           C  
ATOM   1876  O   GLY H 244      19.185   9.076  35.109  1.00 46.84           O  
ATOM   1877  N   GLN H 245      18.200   7.186  34.358  1.00 48.70           N  
ATOM   1878  CA  GLN H 245      19.413   6.448  34.118  1.00 51.12           C  
ATOM   1879  CB  GLN H 245      19.172   4.957  33.844  1.00 54.79           C  
ATOM   1880  CG  GLN H 245      18.390   4.250  34.948  1.00 71.13           C  
ATOM   1881  CD  GLN H 245      16.923   4.578  34.716  1.00 76.19           C  
ATOM   1882  OE1 GLN H 245      16.446   4.560  33.583  1.00 82.62           O  
ATOM   1883  NE2 GLN H 245      16.185   4.897  35.814  1.00 80.29           N  
ATOM   1884  C   GLN H 245      20.129   6.979  32.914  1.00 50.54           C  
ATOM   1885  O   GLN H 245      21.355   6.920  32.840  1.00 52.32           O  
ATOM   1886  N   GLY H 246      19.371   7.457  31.909  1.00 48.56           N  
ATOM   1887  CA  GLY H 246      19.967   7.957  30.703  1.00 48.55           C  
ATOM   1888  C   GLY H 246      19.826   6.909  29.639  1.00 50.99           C  
ATOM   1889  O   GLY H 246      19.721   5.719  29.929  1.00 51.06           O  
ATOM   1890  N   THR H 247      19.792   7.349  28.364  1.00 49.62           N  
ATOM   1891  CA  THR H 247      19.714   6.444  27.251  1.00 49.76           C  
ATOM   1892  CB  THR H 247      18.385   6.481  26.551  1.00 50.44           C  
ATOM   1893  OG1 THR H 247      18.313   5.450  25.576  1.00 50.67           O  
ATOM   1894  CG2 THR H 247      18.208   7.858  25.891  1.00 46.88           C  
ATOM   1895  C   THR H 247      20.767   6.876  26.276  1.00 52.18           C  
ATOM   1896  O   THR H 247      20.943   8.070  26.035  1.00 52.16           O  
ATOM   1897  N   MET H 248      21.504   5.916  25.682  1.00 52.41           N  
ATOM   1898  CA  MET H 248      22.583   6.284  24.808  1.00 51.94           C  
ATOM   1899  CB  MET H 248      23.734   5.264  24.781  1.00 54.26           C  
ATOM   1900  CG  MET H 248      24.876   5.674  23.850  1.00 57.19           C  
ATOM   1901  SD  MET H 248      25.852   7.093  24.434  1.00 45.90           S  
ATOM   1902  CE  MET H 248      26.655   7.416  22.837  1.00 44.89           C  
ATOM   1903  C   MET H 248      22.107   6.461  23.400  1.00 50.35           C  
ATOM   1904  O   MET H 248      21.307   5.678  22.887  1.00 50.19           O  
ATOM   1905  N   VAL H 249      22.605   7.527  22.740  1.00 49.78           N  
ATOM   1906  CA  VAL H 249      22.285   7.794  21.369  1.00 49.74           C  
ATOM   1907  CB  VAL H 249      21.587   9.110  21.174  1.00 50.16           C  
ATOM   1908  CG1 VAL H 249      21.435   9.372  19.666  1.00 50.74           C  
ATOM   1909  CG2 VAL H 249      20.251   9.079  21.935  1.00 50.67           C  
ATOM   1910  C   VAL H 249      23.585   7.881  20.631  1.00 52.45           C  
ATOM   1911  O   VAL H 249      24.451   8.683  20.980  1.00 52.90           O  
ATOM   1912  N   THR H 250      23.754   7.051  19.583  1.00 52.55           N  
ATOM   1913  CA  THR H 250      24.977   7.091  18.832  1.00 50.87           C  
ATOM   1914  CB  THR H 250      25.696   5.774  18.783  1.00 52.31           C  
ATOM   1915  OG1 THR H 250      26.012   5.340  20.098  1.00 51.47           O  
ATOM   1916  CG2 THR H 250      26.980   5.939  17.953  1.00 51.62           C  
ATOM   1917  C   THR H 250      24.641   7.457  17.424  1.00 51.97           C  
ATOM   1918  O   THR H 250      23.821   6.808  16.777  1.00 51.89           O  
ATOM   1919  N   VAL H 251      25.281   8.526  16.917  1.00 51.58           N  
ATOM   1920  CA  VAL H 251      25.059   8.977  15.576  1.00 53.02           C  
ATOM   1921  CB  VAL H 251      24.950  10.471  15.505  1.00 54.71           C  
ATOM   1922  CG1 VAL H 251      24.793  10.888  14.037  1.00 55.26           C  
ATOM   1923  CG2 VAL H 251      23.800  10.925  16.418  1.00 55.20           C  
ATOM   1924  C   VAL H 251      26.276   8.602  14.799  1.00 54.48           C  
ATOM   1925  O   VAL H 251      27.321   9.236  14.940  1.00 53.31           O  
ATOM   1926  N   SER H 252      26.167   7.573  13.934  1.00 53.62           N  
ATOM   1927  CA  SER H 252      27.321   7.145  13.201  1.00 54.45           C  
ATOM   1928  CB  SER H 252      28.016   5.922  13.829  1.00 56.10           C  
ATOM   1929  OG  SER H 252      28.484   6.240  15.132  1.00 59.66           O  
ATOM   1930  C   SER H 252      26.878   6.726  11.837  1.00 54.41           C  
ATOM   1931  O   SER H 252      25.749   6.276  11.645  1.00 52.40           O  
ATOM   1932  N   SER H 253      27.772   6.866  10.843  1.00 33.41           N  
ATOM   1933  CA  SER H 253      27.423   6.481   9.512  1.00 34.37           C  
ATOM   1934  CB  SER H 253      27.933   7.470   8.452  1.00 37.60           C  
ATOM   1935  OG  SER H 253      27.557   7.041   7.152  1.00 47.27           O  
ATOM   1936  C   SER H 253      28.076   5.130   9.249  1.00 36.76           C  
ATOM   1937  O   SER H 253      27.643   4.440   8.286  1.00 36.72           O  
ATOM   1938  OXT SER H 253      29.014   4.767  10.008  1.00  0.00           O1-
TER    1939      SER H 253 
CONECT  135  646
CONECT  646  135
CONECT  958 1565
CONECT 1565  958
CONECT 1701 1702
CONECT 1702 1701 1703
CONECT 1703 1702 1704
CONECT 1704 1703
CONECT 1705 1706
CONECT 1706 1705 1707
CONECT 1707 1706 1708
CONECT 1708 1707
END
