# Supplementary material for: Fully automated antibody structure prediction using BIOVIA tools: Validation study
Source: PLoS One. 2017 May 18;12(5):e0177923. doi: 10.1371/journal.pone.0177923 (PMC5436848; doi:10.1371/journal.pone.0177923)
Supplement: S2 Dataset — Predicted structures using the Top5 framework method, Chothia CDR definition with canonical filtering and generating 50 models. These were used in the comparison against predictions using no filtering. (ZIP) [file pone.0177923.s004.zip › 4OD2_AB_FV_FinalModel.pdb]

REMARK   Accelrys Discovery Studio PDB file
REMARK   Created:  2015-04-10T07:25:35Z
SSBOND   1 CYS L   21    CYS L   86                                     
SSBOND   2 CYS H  130    CYS H  204                                     
ATOM      1  N   SER L   1      26.624  32.025  28.299  1.00 53.46           N1+
ATOM      2  CA  SER L   1      27.139  32.016  29.689  1.00 53.11           C  
ATOM      3  CB  SER L   1      25.979  32.142  30.682  1.00 53.80           C  
ATOM      4  OG  SER L   1      25.370  33.413  30.528  1.00 53.71           O  
ATOM      5  C   SER L   1      27.875  30.745  29.955  1.00 51.63           C  
ATOM      6  O   SER L   1      27.389  29.659  29.638  1.00 52.96           O  
ATOM      7  N   GLU L   2      29.087  30.852  30.538  1.00 47.13           N  
ATOM      8  CA  GLU L   2      29.850  29.664  30.773  1.00 45.54           C  
ATOM      9  CB  GLU L   2      31.115  29.529  29.907  1.00 49.07           C  
ATOM     10  CG  GLU L   2      30.846  29.305  28.419  1.00 62.79           C  
ATOM     11  CD  GLU L   2      32.198  29.176  27.731  1.00 69.32           C  
ATOM     12  OE1 GLU L   2      32.713  28.029  27.648  1.00 71.93           O  
ATOM     13  OE2 GLU L   2      32.737  30.226  27.289  1.00 68.30           O1-
ATOM     14  C   GLU L   2      30.329  29.633  32.186  1.00 42.78           C  
ATOM     15  O   GLU L   2      30.609  30.664  32.797  1.00 44.18           O  
ATOM     16  N   LEU L   3      30.426  28.408  32.735  1.00 39.57           N  
ATOM     17  CA  LEU L   3      30.918  28.203  34.067  1.00 36.10           C  
ATOM     18  CB  LEU L   3      29.965  27.358  34.935  1.00 33.95           C  
ATOM     19  CG  LEU L   3      28.589  28.013  35.188  1.00 34.81           C  
ATOM     20  CD1 LEU L   3      27.689  27.123  36.059  1.00 32.61           C  
ATOM     21  CD2 LEU L   3      28.734  29.433  35.753  1.00 34.12           C  
ATOM     22  C   LEU L   3      32.207  27.448  33.931  1.00 36.08           C  
ATOM     23  O   LEU L   3      32.290  26.490  33.165  1.00 37.09           O  
ATOM     24  N   THR L   4      33.262  27.860  34.669  1.00 34.15           N  
ATOM     25  CA  THR L   4      34.523  27.184  34.523  1.00 35.03           C  
ATOM     26  CB  THR L   4      35.656  28.070  34.094  1.00 37.28           C  
ATOM     27  OG1 THR L   4      35.805  29.151  35.001  1.00 40.14           O  
ATOM     28  CG2 THR L   4      35.388  28.585  32.674  1.00 37.22           C  
ATOM     29  C   THR L   4      34.933  26.545  35.812  1.00 33.23           C  
ATOM     30  O   THR L   4      34.877  27.151  36.882  1.00 34.03           O  
ATOM     31  N   GLN L   5      35.377  25.275  35.720  1.00 32.12           N  
ATOM     32  CA  GLN L   5      35.815  24.535  36.867  1.00 32.44           C  
ATOM     33  CB  GLN L   5      34.892  23.351  37.204  1.00 32.29           C  
ATOM     34  CG  GLN L   5      33.469  23.770  37.578  1.00 31.30           C  
ATOM     35  CD  GLN L   5      32.648  22.505  37.787  1.00 29.66           C  
ATOM     36  OE1 GLN L   5      31.634  22.296  37.124  1.00 30.78           O  
ATOM     37  NE2 GLN L   5      33.098  21.633  38.729  1.00 27.95           N  
ATOM     38  C   GLN L   5      37.158  23.962  36.546  1.00 34.49           C  
ATOM     39  O   GLN L   5      37.481  23.729  35.383  1.00 35.81           O  
ATOM     40  N   ASP L   6      37.998  23.731  37.576  1.00 35.00           N  
ATOM     41  CA  ASP L   6      39.284  23.142  37.322  1.00 34.90           C  
ATOM     42  CB  ASP L   6      40.210  23.123  38.547  1.00 33.94           C  
ATOM     43  CG  ASP L   6      39.549  22.235  39.588  1.00 34.06           C  
ATOM     44  OD1 ASP L   6      38.674  22.747  40.334  1.00  0.00           O  
ATOM     45  OD2 ASP L   6      39.912  21.031  39.652  1.00  0.00           O1-
ATOM     46  C   ASP L   6      39.032  21.717  36.939  1.00 35.17           C  
ATOM     47  O   ASP L   6      38.110  21.082  37.448  1.00 35.40           O  
ATOM     48  N   PRO L   7      39.826  21.192  36.047  1.00 34.65           N  
ATOM     49  CA  PRO L   7      39.622  19.844  35.603  1.00 34.69           C  
ATOM     50  CD  PRO L   7      40.487  22.007  35.041  1.00 37.09           C  
ATOM     51  CB  PRO L   7      40.550  19.660  34.405  1.00 35.02           C  
ATOM     52  CG  PRO L   7      40.670  21.082  33.825  1.00 35.99           C  
ATOM     53  C   PRO L   7      39.815  18.833  36.684  1.00 34.42           C  
ATOM     54  O   PRO L   7      39.147  17.799  36.648  1.00 32.67           O  
ATOM     55  N   ALA L   8      40.719  19.085  37.651  1.00 35.29           N  
ATOM     56  CA  ALA L   8      40.913  18.071  38.646  1.00 36.80           C  
ATOM     57  CB  ALA L   8      41.961  17.017  38.246  1.00 39.89           C  
ATOM     58  C   ALA L   8      41.384  18.690  39.925  1.00 35.50           C  
ATOM     59  O   ALA L   8      42.067  19.713  39.927  1.00 36.21           O  
ATOM     60  N   VAL L   9      40.995  18.068  41.059  1.00 33.35           N  
ATOM     61  CA  VAL L   9      41.415  18.485  42.371  1.00 33.55           C  
ATOM     62  CB  VAL L   9      40.327  19.139  43.183  1.00 32.74           C  
ATOM     63  CG1 VAL L   9      40.868  19.416  44.596  1.00 32.67           C  
ATOM     64  CG2 VAL L   9      39.828  20.396  42.454  1.00 33.44           C  
ATOM     65  C   VAL L   9      41.767  17.235  43.122  1.00 33.23           C  
ATOM     66  O   VAL L   9      41.081  16.222  43.000  1.00 33.96           O  
ATOM     67  N   SER L  10      42.845  17.267  43.934  1.00 34.87           N  
ATOM     68  CA  SER L  10      43.206  16.090  44.679  1.00 35.74           C  
ATOM     69  CB  SER L  10      44.505  15.431  44.190  1.00 37.58           C  
ATOM     70  OG  SER L  10      45.586  16.344  44.299  1.00 40.28           O  
ATOM     71  C   SER L  10      43.380  16.470  46.118  1.00 36.56           C  
ATOM     72  O   SER L  10      43.824  17.576  46.428  1.00 38.34           O  
ATOM     73  N   VAL L  11      43.016  15.553  47.044  1.00 35.29           N  
ATOM     74  CA  VAL L  11      43.098  15.872  48.441  1.00 37.31           C  
ATOM     75  CB  VAL L  11      41.791  16.386  48.955  1.00 38.34           C  
ATOM     76  CG1 VAL L  11      40.823  15.196  48.995  1.00 40.08           C  
ATOM     77  CG2 VAL L  11      42.000  17.088  50.300  1.00 44.06           C  
ATOM     78  C   VAL L  11      43.412  14.615  49.206  1.00 38.48           C  
ATOM     79  O   VAL L  11      43.081  13.514  48.772  1.00 38.30           O  
ATOM     80  N   ALA L  12      44.088  14.753  50.367  1.00 40.43           N  
ATOM     81  CA  ALA L  12      44.396  13.618  51.197  1.00 41.55           C  
ATOM     82  CB  ALA L  12      45.548  13.862  52.188  1.00 42.62           C  
ATOM     83  C   ALA L  12      43.173  13.307  51.998  1.00 40.73           C  
ATOM     84  O   ALA L  12      42.360  14.190  52.266  1.00 40.83           O  
ATOM     85  N   LEU L  13      43.011  12.037  52.420  1.00 41.77           N  
ATOM     86  CA  LEU L  13      41.828  11.699  53.153  1.00 42.12           C  
ATOM     87  CB  LEU L  13      41.666  10.185  53.418  1.00 41.86           C  
ATOM     88  CG  LEU L  13      42.789   9.520  54.240  1.00 44.92           C  
ATOM     89  CD1 LEU L  13      42.717   9.894  55.731  1.00  0.00           C  
ATOM     90  CD2 LEU L  13      42.821   8.002  54.001  1.00  0.00           C  
ATOM     91  C   LEU L  13      41.839  12.451  54.443  1.00 42.89           C  
ATOM     92  O   LEU L  13      42.863  12.558  55.114  1.00 43.25           O  
ATOM     93  N   GLY L  14      40.675  13.029  54.797  1.00 43.79           N  
ATOM     94  CA  GLY L  14      40.545  13.748  56.029  1.00 45.33           C  
ATOM     95  C   GLY L  14      40.720  15.213  55.775  1.00 44.57           C  
ATOM     96  O   GLY L  14      40.316  16.038  56.593  1.00 45.63           O  
ATOM     97  N   GLN L  15      41.319  15.583  54.628  1.00 44.53           N  
ATOM     98  CA  GLN L  15      41.543  16.972  54.345  1.00 46.07           C  
ATOM     99  CB  GLN L  15      42.782  17.219  53.466  1.00 47.18           C  
ATOM    100  CG  GLN L  15      44.074  16.887  54.220  1.00 52.50           C  
ATOM    101  CD  GLN L  15      45.274  16.951  53.283  1.00 52.90           C  
ATOM    102  OE1 GLN L  15      46.419  16.886  53.728  1.00 55.63           O  
ATOM    103  NE2 GLN L  15      45.021  17.072  51.953  1.00 50.04           N  
ATOM    104  C   GLN L  15      40.322  17.533  53.695  1.00 45.32           C  
ATOM    105  O   GLN L  15      39.421  16.797  53.297  1.00 43.74           O  
ATOM    106  N   THR L  16      40.244  18.874  53.606  1.00 45.02           N  
ATOM    107  CA  THR L  16      39.072  19.473  53.046  1.00 42.01           C  
ATOM    108  CB  THR L  16      38.674  20.738  53.747  1.00 44.06           C  
ATOM    109  OG1 THR L  16      37.367  21.124  53.360  1.00 50.85           O  
ATOM    110  CG2 THR L  16      39.678  21.843  53.392  1.00 44.89           C  
ATOM    111  C   THR L  16      39.338  19.783  51.607  1.00 40.13           C  
ATOM    112  O   THR L  16      40.427  20.227  51.244  1.00 40.39           O  
ATOM    113  N   VAL L  17      38.342  19.524  50.733  1.00 38.45           N  
ATOM    114  CA  VAL L  17      38.547  19.825  49.346  1.00 35.82           C  
ATOM    115  CB  VAL L  17      38.181  18.737  48.378  1.00 36.29           C  
ATOM    116  CG1 VAL L  17      39.067  17.521  48.633  1.00 31.56           C  
ATOM    117  CG2 VAL L  17      36.672  18.470  48.467  1.00 29.73           C  
ATOM    118  C   VAL L  17      37.670  20.973  48.977  1.00 35.00           C  
ATOM    119  O   VAL L  17      36.576  21.143  49.515  1.00 33.89           O  
ATOM    120  N   ARG L  18      38.160  21.818  48.051  1.00 33.39           N  
ATOM    121  CA  ARG L  18      37.375  22.922  47.591  1.00 34.54           C  
ATOM    122  CB  ARG L  18      37.933  24.290  48.015  1.00 35.59           C  
ATOM    123  CG  ARG L  18      37.801  24.546  49.518  1.00 40.82           C  
ATOM    124  CD  ARG L  18      38.311  25.914  49.975  1.00 50.80           C  
ATOM    125  NE  ARG L  18      37.942  26.057  51.412  1.00 51.62           N  
ATOM    126  CZ  ARG L  18      38.754  25.565  52.392  1.00 61.41           C  
ATOM    127  NH1 ARG L  18      39.940  24.976  52.065  1.00 56.97           N1+
ATOM    128  NH2 ARG L  18      38.377  25.670  53.700  1.00 63.67           N  
ATOM    129  C   ARG L  18      37.368  22.883  46.095  1.00 34.06           C  
ATOM    130  O   ARG L  18      38.422  22.811  45.463  1.00 35.92           O  
ATOM    131  N   ILE L  19      36.164  22.919  45.489  1.00 31.96           N  
ATOM    132  CA  ILE L  19      36.068  22.924  44.056  1.00 31.08           C  
ATOM    133  CB  ILE L  19      35.260  21.784  43.505  1.00 31.84           C  
ATOM    134  CG1 ILE L  19      35.929  20.450  43.870  1.00 32.06           C  
ATOM    135  CG2 ILE L  19      35.107  21.986  41.988  1.00 27.06           C  
ATOM    136  CD1 ILE L  19      35.049  19.233  43.600  1.00 32.79           C  
ATOM    137  C   ILE L  19      35.388  24.201  43.671  1.00 31.05           C  
ATOM    138  O   ILE L  19      34.286  24.495  44.131  1.00 31.15           O  
ATOM    139  N   THR L  20      36.046  25.000  42.808  1.00 30.63           N  
ATOM    140  CA  THR L  20      35.513  26.283  42.453  1.00 34.04           C  
ATOM    141  CB  THR L  20      36.573  27.341  42.340  1.00 33.03           C  
ATOM    142  OG1 THR L  20      37.518  26.986  41.340  1.00 19.20           O  
ATOM    143  CG2 THR L  20      37.275  27.477  43.702  1.00 20.71           C  
ATOM    144  C   THR L  20      34.770  26.217  41.152  1.00 34.33           C  
ATOM    145  O   THR L  20      34.980  25.327  40.330  1.00 35.06           O  
ATOM    146  N   CYS L  21      33.843  27.177  40.966  1.00 34.40           N  
ATOM    147  CA  CYS L  21      33.060  27.304  39.769  1.00 34.09           C  
ATOM    148  CB  CYS L  21      31.637  26.724  39.941  1.00 35.08           C  
ATOM    149  SG  CYS L  21      30.591  26.845  38.458  1.00 36.56           S  
ATOM    150  C   CYS L  21      32.968  28.777  39.509  1.00 32.57           C  
ATOM    151  O   CYS L  21      32.371  29.516  40.290  1.00 32.39           O  
ATOM    152  N   SER L  22      33.551  29.249  38.387  1.00 33.82           N  
ATOM    153  CA  SER L  22      33.601  30.670  38.175  1.00 35.52           C  
ATOM    154  CB  SER L  22      35.023  31.211  37.942  1.00 42.40           C  
ATOM    155  OG  SER L  22      35.832  31.007  39.090  1.00 54.80           O  
ATOM    156  C   SER L  22      32.824  31.042  36.960  1.00 34.65           C  
ATOM    157  O   SER L  22      32.721  30.280  36.001  1.00 36.18           O  
ATOM    158  N   GLY L  23      32.089  32.168  37.022  1.00 35.89           N  
ATOM    159  CA  GLY L  23      31.218  32.569  35.948  1.00 37.31           C  
ATOM    160  C   GLY L  23      30.987  34.038  36.107  1.00 40.68           C  
ATOM    161  O   GLY L  23      31.190  34.590  37.186  1.00 42.15           O  
ATOM    162  N   ASP L  24      30.490  34.702  35.044  1.00 39.66           N  
ATOM    163  CA  ASP L  24      30.449  36.139  35.045  1.00 42.39           C  
ATOM    164  CB  ASP L  24      29.831  36.747  33.778  1.00 43.68           C  
ATOM    165  CG  ASP L  24      29.890  38.272  33.873  1.00 56.88           C  
ATOM    166  OD1 ASP L  24      30.652  38.810  34.722  1.00 57.63           O  
ATOM    167  OD2 ASP L  24      29.153  38.922  33.085  1.00 63.07           O1-
ATOM    168  C   ASP L  24      29.651  36.709  36.167  1.00 45.27           C  
ATOM    169  O   ASP L  24      30.167  37.523  36.927  1.00 41.39           O  
ATOM    170  N   SER L  25      28.377  36.325  36.313  1.00 41.54           N  
ATOM    171  CA  SER L  25      27.585  36.928  37.346  1.00 41.52           C  
ATOM    172  CB  SER L  25      26.329  37.575  36.759  1.00 43.19           C  
ATOM    173  OG  SER L  25      25.583  36.573  36.077  1.00 35.75           O  
ATOM    174  C   SER L  25      27.082  35.803  38.176  1.00 42.51           C  
ATOM    175  O   SER L  25      25.898  35.745  38.498  1.00 45.41           O  
ATOM    176  N   LEU L  26      27.990  34.916  38.603  1.00 37.55           N  
ATOM    177  CA  LEU L  26      27.567  33.722  39.273  1.00 37.39           C  
ATOM    178  CB  LEU L  26      28.700  32.716  39.517  1.00 37.14           C  
ATOM    179  CG  LEU L  26      28.175  31.382  40.079  1.00 41.66           C  
ATOM    180  CD1 LEU L  26      27.220  30.698  39.088  1.00 38.53           C  
ATOM    181  CD2 LEU L  26      29.324  30.462  40.508  1.00 41.05           C  
ATOM    182  C   LEU L  26      26.929  34.047  40.584  1.00 43.20           C  
ATOM    183  O   LEU L  26      25.989  33.376  41.004  1.00 44.73           O  
ATOM    184  N   ARG L  27      27.425  35.097  41.257  1.00 40.44           N  
ATOM    185  CA  ARG L  27      26.960  35.529  42.544  1.00 42.97           C  
ATOM    186  CB  ARG L  27      27.661  36.835  42.946  1.00 55.50           C  
ATOM    187  CG  ARG L  27      27.489  37.890  41.849  1.00 68.92           C  
ATOM    188  CD  ARG L  27      28.604  38.936  41.769  1.00 82.51           C  
ATOM    189  NE  ARG L  27      28.476  39.591  40.434  1.00 88.82           N  
ATOM    190  CZ  ARG L  27      29.089  39.021  39.356  1.00 92.68           C  
ATOM    191  NH1 ARG L  27      29.809  37.875  39.533  1.00 95.00           N1+
ATOM    192  NH2 ARG L  27      28.982  39.588  38.119  1.00 93.64           N  
ATOM    193  C   ARG L  27      25.500  35.827  42.437  1.00 47.98           C  
ATOM    194  O   ARG L  27      24.738  35.548  43.360  1.00 47.43           O  
ATOM    195  N   SER L  28      25.085  36.418  41.301  1.00 45.65           N  
ATOM    196  CA  SER L  28      23.730  36.827  41.071  1.00 43.71           C  
ATOM    197  CB  SER L  28      23.575  37.665  39.791  1.00 45.95           C  
ATOM    198  OG  SER L  28      24.323  38.865  39.907  1.00 51.61           O  
ATOM    199  C   SER L  28      22.823  35.643  40.933  1.00 49.07           C  
ATOM    200  O   SER L  28      21.615  35.777  41.116  1.00 47.18           O  
ATOM    201  N   TYR L  29      23.356  34.446  40.610  1.00 42.35           N  
ATOM    202  CA  TYR L  29      22.441  33.360  40.405  1.00 40.13           C  
ATOM    203  CB  TYR L  29      22.392  32.831  38.963  1.00 39.53           C  
ATOM    204  CG  TYR L  29      21.565  33.833  38.236  1.00 37.57           C  
ATOM    205  CD1 TYR L  29      22.116  34.987  37.726  1.00  0.00           C  
ATOM    206  CD2 TYR L  29      20.215  33.617  38.086  1.00 36.25           C  
ATOM    207  CE1 TYR L  29      21.328  35.903  37.070  1.00 47.25           C  
ATOM    208  CE2 TYR L  29      19.423  34.528  37.430  1.00  0.00           C  
ATOM    209  CZ  TYR L  29      19.981  35.675  36.921  1.00  0.00           C  
ATOM    210  OH  TYR L  29      19.168  36.613  36.251  1.00  0.00           O  
ATOM    211  C   TYR L  29      22.676  32.236  41.352  1.00 44.24           C  
ATOM    212  O   TYR L  29      23.730  32.115  41.973  1.00 42.91           O  
ATOM    213  N   TYR L  30      21.625  31.407  41.528  1.00 38.65           N  
ATOM    214  CA  TYR L  30      21.699  30.292  42.416  1.00 40.16           C  
ATOM    215  CB  TYR L  30      20.336  29.822  42.951  1.00 43.49           C  
ATOM    216  CG  TYR L  30      19.867  30.928  43.829  1.00 46.28           C  
ATOM    217  CD1 TYR L  30      20.371  31.065  45.102  1.00 48.44           C  
ATOM    218  CD2 TYR L  30      18.931  31.833  43.381  1.00 46.41           C  
ATOM    219  CE1 TYR L  30      19.951  32.087  45.918  1.00 49.64           C  
ATOM    220  CE2 TYR L  30      18.508  32.858  44.193  1.00 48.28           C  
ATOM    221  CZ  TYR L  30      19.016  32.987  45.464  1.00 56.00           C  
ATOM    222  OH  TYR L  30      18.582  34.040  46.298  1.00 59.83           O  
ATOM    223  C   TYR L  30      22.366  29.181  41.691  1.00 42.25           C  
ATOM    224  O   TYR L  30      22.081  28.874  40.536  1.00 43.57           O  
ATOM    225  N   ALA L  31      23.316  28.569  42.396  1.00 30.69           N  
ATOM    226  CA  ALA L  31      24.170  27.518  41.911  1.00 30.20           C  
ATOM    227  CB  ALA L  31      25.664  27.765  42.189  1.00 30.35           C  
ATOM    228  C   ALA L  31      23.806  26.208  42.541  1.00 30.89           C  
ATOM    229  O   ALA L  31      23.403  26.139  43.703  1.00 27.67           O  
ATOM    230  N   SER L  32      23.931  25.121  41.747  1.00 28.16           N  
ATOM    231  CA  SER L  32      23.648  23.796  42.222  1.00 26.86           C  
ATOM    232  CB  SER L  32      22.390  23.152  41.609  1.00 29.25           C  
ATOM    233  OG  SER L  32      21.228  23.874  41.989  1.00 40.65           O  
ATOM    234  C   SER L  32      24.824  22.929  41.885  1.00 26.74           C  
ATOM    235  O   SER L  32      25.544  23.187  40.922  1.00 28.42           O  
ATOM    236  N   TRP L  33      25.059  21.873  42.694  1.00 27.32           N  
ATOM    237  CA  TRP L  33      26.198  21.019  42.476  1.00 26.61           C  
ATOM    238  CB  TRP L  33      27.229  21.096  43.613  1.00 25.89           C  
ATOM    239  CG  TRP L  33      27.907  22.441  43.714  1.00 26.69           C  
ATOM    240  CD2 TRP L  33      29.178  22.750  43.123  1.00 26.19           C  
ATOM    241  CD1 TRP L  33      27.487  23.574  44.345  1.00 27.60           C  
ATOM    242  NE1 TRP L  33      28.414  24.574  44.181  1.00 28.47           N  
ATOM    243  CE2 TRP L  33      29.463  24.080  43.431  1.00 27.95           C  
ATOM    244  CE3 TRP L  33      30.034  21.990  42.378  1.00 32.27           C  
ATOM    245  CZ2 TRP L  33      30.615  24.674  42.999  1.00 27.98           C  
ATOM    246  CZ3 TRP L  33      31.198  22.591  41.952  1.00 29.07           C  
ATOM    247  CH2 TRP L  33      31.484  23.907  42.256  1.00 28.30           C  
ATOM    248  C   TRP L  33      25.746  19.595  42.388  1.00 26.98           C  
ATOM    249  O   TRP L  33      24.850  19.165  43.117  1.00 27.21           O  
ATOM    250  N   TYR L  34      26.379  18.821  41.477  1.00 26.09           N  
ATOM    251  CA  TYR L  34      26.036  17.435  41.301  1.00 26.61           C  
ATOM    252  CB  TYR L  34      25.456  17.085  39.915  1.00 26.27           C  
ATOM    253  CG  TYR L  34      24.185  17.834  39.711  1.00 25.79           C  
ATOM    254  CD1 TYR L  34      23.019  17.408  40.294  1.00 28.55           C  
ATOM    255  CD2 TYR L  34      24.159  18.972  38.942  1.00 27.61           C  
ATOM    256  CE1 TYR L  34      21.850  18.106  40.104  1.00 26.08           C  
ATOM    257  CE2 TYR L  34      22.995  19.674  38.747  1.00 25.93           C  
ATOM    258  CZ  TYR L  34      21.831  19.240  39.329  1.00 26.26           C  
ATOM    259  OH  TYR L  34      20.627  19.951  39.139  1.00 29.88           O  
ATOM    260  C   TYR L  34      27.276  16.605  41.452  1.00 27.93           C  
ATOM    261  O   TYR L  34      28.378  17.028  41.101  1.00 28.87           O  
ATOM    262  N   GLN L  35      27.107  15.390  42.015  1.00 28.04           N  
ATOM    263  CA  GLN L  35      28.178  14.451  42.202  1.00 27.14           C  
ATOM    264  CB  GLN L  35      28.230  13.891  43.639  1.00 27.20           C  
ATOM    265  CG  GLN L  35      29.355  12.884  43.893  1.00 28.97           C  
ATOM    266  CD  GLN L  35      29.157  12.326  45.300  1.00 34.43           C  
ATOM    267  OE1 GLN L  35      28.116  11.751  45.609  1.00 32.41           O  
ATOM    268  NE2 GLN L  35      30.177  12.498  46.182  1.00 32.88           N  
ATOM    269  C   GLN L  35      27.884  13.292  41.297  1.00 28.53           C  
ATOM    270  O   GLN L  35      26.762  12.792  41.275  1.00 29.13           O  
ATOM    271  N   GLN L  36      28.882  12.846  40.504  1.00 30.15           N  
ATOM    272  CA  GLN L  36      28.649  11.727  39.631  1.00 28.83           C  
ATOM    273  CB  GLN L  36      28.602  12.095  38.135  1.00 27.19           C  
ATOM    274  CG  GLN L  36      28.355  10.890  37.222  1.00 29.17           C  
ATOM    275  CD  GLN L  36      28.309  11.366  35.774  1.00 30.33           C  
ATOM    276  OE1 GLN L  36      29.242  11.988  35.269  1.00 31.52           O  
ATOM    277  NE2 GLN L  36      27.177  11.062  35.086  1.00 28.38           N  
ATOM    278  C   GLN L  36      29.749  10.728  39.793  1.00 30.17           C  
ATOM    279  O   GLN L  36      30.919  11.028  39.560  1.00 31.11           O  
ATOM    280  N   LYS L  37      29.378   9.495  40.191  1.00 32.37           N  
ATOM    281  CA  LYS L  37      30.296   8.404  40.362  1.00 35.07           C  
ATOM    282  CB  LYS L  37      29.821   7.366  41.393  1.00 35.89           C  
ATOM    283  CG  LYS L  37      29.742   7.877  42.832  1.00 33.91           C  
ATOM    284  CD  LYS L  37      31.093   8.249  43.442  1.00 38.80           C  
ATOM    285  CE  LYS L  37      31.000   8.575  44.935  1.00 39.53           C  
ATOM    286  NZ  LYS L  37      30.838   7.329  45.723  1.00 45.64           N1+
ATOM    287  C   LYS L  37      30.373   7.687  39.049  1.00 38.52           C  
ATOM    288  O   LYS L  37      29.523   7.864  38.178  1.00 35.71           O  
ATOM    289  N   PRO L  38      31.380   6.875  38.878  1.00 40.47           N  
ATOM    290  CA  PRO L  38      31.519   6.176  37.633  1.00 39.72           C  
ATOM    291  CD  PRO L  38      32.659   7.081  39.540  1.00 45.43           C  
ATOM    292  CB  PRO L  38      32.910   5.544  37.666  1.00 41.68           C  
ATOM    293  CG  PRO L  38      33.712   6.483  38.588  1.00 49.83           C  
ATOM    294  C   PRO L  38      30.400   5.208  37.422  1.00 39.71           C  
ATOM    295  O   PRO L  38      30.075   4.451  38.335  1.00 40.59           O  
ATOM    296  N   GLY L  39      29.800   5.219  36.216  1.00 39.35           N  
ATOM    297  CA  GLY L  39      28.762   4.293  35.870  1.00 40.60           C  
ATOM    298  C   GLY L  39      27.465   4.685  36.518  1.00 42.33           C  
ATOM    299  O   GLY L  39      26.516   3.902  36.515  1.00 44.34           O  
ATOM    300  N   GLN L  40      27.366   5.904  37.087  1.00 40.53           N  
ATOM    301  CA  GLN L  40      26.128   6.238  37.740  1.00 37.89           C  
ATOM    302  CB  GLN L  40      26.245   6.364  39.265  1.00 38.84           C  
ATOM    303  CG  GLN L  40      26.617   5.064  39.977  1.00 43.54           C  
ATOM    304  CD  GLN L  40      26.697   5.370  41.466  1.00 52.41           C  
ATOM    305  OE1 GLN L  40      26.230   6.412  41.922  1.00 52.65           O  
ATOM    306  NE2 GLN L  40      27.306   4.441  42.251  1.00 58.12           N  
ATOM    307  C   GLN L  40      25.645   7.568  37.253  1.00 36.58           C  
ATOM    308  O   GLN L  40      26.383   8.336  36.636  1.00 35.23           O  
ATOM    309  N   ALA L  41      24.351   7.853  37.511  1.00 37.05           N  
ATOM    310  CA  ALA L  41      23.741   9.104  37.161  1.00 34.82           C  
ATOM    311  CB  ALA L  41      22.203   9.061  37.165  1.00 35.21           C  
ATOM    312  C   ALA L  41      24.179  10.111  38.181  1.00 33.79           C  
ATOM    313  O   ALA L  41      24.626   9.745  39.267  1.00 33.87           O  
ATOM    314  N   PRO L  42      24.075  11.372  37.861  1.00 32.44           N  
ATOM    315  CA  PRO L  42      24.500  12.403  38.776  1.00 31.12           C  
ATOM    316  CD  PRO L  42      24.155  11.801  36.474  1.00 31.88           C  
ATOM    317  CB  PRO L  42      24.552  13.689  37.950  1.00 31.92           C  
ATOM    318  CG  PRO L  42      24.795  13.197  36.512  1.00 30.36           C  
ATOM    319  C   PRO L  42      23.572  12.500  39.949  1.00 31.36           C  
ATOM    320  O   PRO L  42      22.420  12.084  39.835  1.00 33.03           O  
ATOM    321  N   VAL L  43      24.065  13.021  41.094  1.00 28.35           N  
ATOM    322  CA  VAL L  43      23.240  13.178  42.258  1.00 30.10           C  
ATOM    323  CB  VAL L  43      23.664  12.321  43.413  1.00 34.11           C  
ATOM    324  CG1 VAL L  43      22.736  12.613  44.604  1.00 34.73           C  
ATOM    325  CG2 VAL L  43      23.653  10.850  42.969  1.00 37.45           C  
ATOM    326  C   VAL L  43      23.367  14.602  42.708  1.00 29.83           C  
ATOM    327  O   VAL L  43      24.443  15.193  42.639  1.00 28.83           O  
ATOM    328  N   LEU L  44      22.261  15.191  43.201  1.00 28.60           N  
ATOM    329  CA  LEU L  44      22.268  16.564  43.623  1.00 27.50           C  
ATOM    330  CB  LEU L  44      20.857  17.166  43.671  1.00 28.21           C  
ATOM    331  CG  LEU L  44      20.827  18.628  44.143  1.00 28.55           C  
ATOM    332  CD1 LEU L  44      21.367  19.592  43.074  1.00 28.61           C  
ATOM    333  CD2 LEU L  44      19.441  18.997  44.682  1.00 27.80           C  
ATOM    334  C   LEU L  44      22.789  16.646  45.026  1.00 28.53           C  
ATOM    335  O   LEU L  44      22.188  16.082  45.936  1.00 30.08           O  
ATOM    336  N   VAL L  45      23.991  17.240  45.213  1.00 27.44           N  
ATOM    337  CA  VAL L  45      24.558  17.475  46.515  1.00 29.46           C  
ATOM    338  CB  VAL L  45      26.057  17.382  46.524  1.00 29.05           C  
ATOM    339  CG1 VAL L  45      26.440  15.927  46.203  1.00 30.40           C  
ATOM    340  CG2 VAL L  45      26.635  18.400  45.530  1.00 28.95           C  
ATOM    341  C   VAL L  45      24.150  18.787  47.140  1.00 30.32           C  
ATOM    342  O   VAL L  45      23.916  18.852  48.345  1.00 32.74           O  
ATOM    343  N   ILE L  46      24.108  19.887  46.351  1.00 28.13           N  
ATOM    344  CA  ILE L  46      23.795  21.181  46.909  1.00 29.32           C  
ATOM    345  CB  ILE L  46      25.009  22.037  47.144  1.00 29.61           C  
ATOM    346  CG1 ILE L  46      25.896  21.428  48.243  1.00 31.69           C  
ATOM    347  CG2 ILE L  46      24.537  23.465  47.461  1.00 27.82           C  
ATOM    348  CD1 ILE L  46      25.220  21.377  49.614  1.00 31.75           C  
ATOM    349  C   ILE L  46      22.916  21.930  45.954  1.00 30.86           C  
ATOM    350  O   ILE L  46      23.104  21.870  44.739  1.00 29.76           O  
ATOM    351  N   TYR L  47      21.915  22.659  46.491  1.00 30.27           N  
ATOM    352  CA  TYR L  47      21.075  23.436  45.631  1.00 30.82           C  
ATOM    353  CB  TYR L  47      19.674  22.830  45.388  1.00 29.98           C  
ATOM    354  CG  TYR L  47      18.783  23.009  46.574  1.00 29.18           C  
ATOM    355  CD1 TYR L  47      18.012  24.141  46.667  1.00 33.10           C  
ATOM    356  CD2 TYR L  47      18.695  22.068  47.576  1.00 33.01           C  
ATOM    357  CE1 TYR L  47      17.170  24.340  47.736  1.00 34.67           C  
ATOM    358  CE2 TYR L  47      17.854  22.261  48.651  1.00 34.06           C  
ATOM    359  CZ  TYR L  47      17.092  23.400  48.733  1.00 38.71           C  
ATOM    360  OH  TYR L  47      16.231  23.600  49.834  1.00 42.97           O  
ATOM    361  C   TYR L  47      20.904  24.775  46.280  1.00 31.80           C  
ATOM    362  O   TYR L  47      21.053  24.908  47.492  1.00 31.64           O  
ATOM    363  N   GLY L  48      20.613  25.821  45.475  1.00 27.51           N  
ATOM    364  CA  GLY L  48      20.336  27.114  46.035  1.00 28.92           C  
ATOM    365  C   GLY L  48      21.562  27.633  46.705  1.00 29.32           C  
ATOM    366  O   GLY L  48      21.488  28.332  47.713  1.00 32.14           O  
ATOM    367  N   ALA L  49      22.726  27.261  46.161  1.00 28.93           N  
ATOM    368  CA  ALA L  49      24.006  27.734  46.594  1.00 28.71           C  
ATOM    369  CB  ALA L  49      24.031  29.257  46.806  1.00 30.96           C  
ATOM    370  C   ALA L  49      24.479  27.098  47.876  1.00 31.32           C  
ATOM    371  O   ALA L  49      25.657  26.754  47.951  1.00 30.41           O  
ATOM    372  N   ASN L  50      23.612  26.852  48.888  1.00 28.72           N  
ATOM    373  CA  ASN L  50      24.172  26.297  50.102  1.00 29.23           C  
ATOM    374  CB  ASN L  50      24.557  27.379  51.134  1.00 30.89           C  
ATOM    375  CG  ASN L  50      25.432  26.763  52.228  1.00 36.03           C  
ATOM    376  OD1 ASN L  50      25.719  25.567  52.220  1.00 42.26           O  
ATOM    377  ND2 ASN L  50      25.879  27.607  53.196  1.00 34.67           N  
ATOM    378  C   ASN L  50      23.170  25.412  50.760  1.00 28.92           C  
ATOM    379  O   ASN L  50      23.228  25.162  51.965  1.00 31.24           O  
ATOM    380  N   ASN L  51      22.224  24.868  49.994  1.00 31.87           N  
ATOM    381  CA  ASN L  51      21.306  24.021  50.708  1.00 32.25           C  
ATOM    382  CB  ASN L  51      19.828  24.319  50.395  1.00 32.16           C  
ATOM    383  CG  ASN L  51      19.490  25.643  51.067  1.00 38.81           C  
ATOM    384  OD1 ASN L  51      19.221  25.691  52.267  1.00 52.75           O  
ATOM    385  ND2 ASN L  51      19.527  26.752  50.281  1.00 56.32           N  
ATOM    386  C   ASN L  51      21.580  22.589  50.371  1.00 33.35           C  
ATOM    387  O   ASN L  51      21.892  22.253  49.229  1.00 31.63           O  
ATOM    388  N   ARG L  52      21.469  21.705  51.387  1.00 33.61           N  
ATOM    389  CA  ARG L  52      21.736  20.303  51.204  1.00 34.54           C  
ATOM    390  CB  ARG L  52      22.557  19.666  52.344  1.00 35.76           C  
ATOM    391  CG  ARG L  52      24.051  19.986  52.319  1.00 38.61           C  
ATOM    392  CD  ARG L  52      24.837  19.431  53.513  1.00 44.63           C  
ATOM    393  NE  ARG L  52      24.499  20.257  54.709  1.00 49.40           N  
ATOM    394  CZ  ARG L  52      23.463  19.905  55.525  1.00 47.73           C  
ATOM    395  NH1 ARG L  52      22.740  18.778  55.266  1.00 49.12           N1+
ATOM    396  NH2 ARG L  52      23.148  20.682  56.602  1.00 51.05           N  
ATOM    397  C   ARG L  52      20.436  19.565  51.198  1.00 36.23           C  
ATOM    398  O   ARG L  52      19.574  19.775  52.050  1.00 39.41           O  
ATOM    399  N   PRO L  53      20.292  18.695  50.239  1.00 35.04           N  
ATOM    400  CA  PRO L  53      19.116  17.876  50.184  1.00 36.63           C  
ATOM    401  CD  PRO L  53      20.829  18.961  48.914  1.00 35.02           C  
ATOM    402  CB  PRO L  53      19.102  17.257  48.790  1.00 34.60           C  
ATOM    403  CG  PRO L  53      19.855  18.289  47.933  1.00 35.44           C  
ATOM    404  C   PRO L  53      19.212  16.878  51.291  1.00 38.89           C  
ATOM    405  O   PRO L  53      20.314  16.638  51.778  1.00 38.16           O  
ATOM    406  N   SER L  54      18.078  16.301  51.724  1.00 40.98           N  
ATOM    407  CA  SER L  54      18.156  15.349  52.788  1.00 44.16           C  
ATOM    408  CB  SER L  54      16.781  14.846  53.260  1.00 45.43           C  
ATOM    409  OG  SER L  54      16.146  14.114  52.222  1.00 53.05           O  
ATOM    410  C   SER L  54      18.910  14.163  52.278  1.00 45.18           C  
ATOM    411  O   SER L  54      18.754  13.766  51.126  1.00 45.13           O  
ATOM    412  N   GLY L  55      19.752  13.563  53.145  1.00 45.02           N  
ATOM    413  CA  GLY L  55      20.479  12.387  52.765  1.00 45.62           C  
ATOM    414  C   GLY L  55      21.883  12.735  52.380  1.00 45.55           C  
ATOM    415  O   GLY L  55      22.699  11.841  52.166  1.00 48.15           O  
ATOM    416  N   ILE L  56      22.215  14.037  52.277  1.00 41.74           N  
ATOM    417  CA  ILE L  56      23.565  14.387  51.943  1.00 40.90           C  
ATOM    418  CB  ILE L  56      23.655  15.503  50.943  1.00 39.84           C  
ATOM    419  CG1 ILE L  56      23.046  15.021  49.618  1.00 41.20           C  
ATOM    420  CG2 ILE L  56      25.119  15.954  50.818  1.00 37.30           C  
ATOM    421  CD1 ILE L  56      22.812  16.136  48.610  1.00 42.57           C  
ATOM    422  C   ILE L  56      24.245  14.807  53.208  1.00 41.74           C  
ATOM    423  O   ILE L  56      23.734  15.618  53.980  1.00 42.50           O  
ATOM    424  N   PRO L  57      25.396  14.233  53.426  1.00 42.98           N  
ATOM    425  CA  PRO L  57      26.191  14.448  54.608  1.00 44.28           C  
ATOM    426  CD  PRO L  57      26.117  13.520  52.386  1.00 42.67           C  
ATOM    427  CB  PRO L  57      27.437  13.582  54.421  1.00 44.92           C  
ATOM    428  CG  PRO L  57      27.568  13.454  52.892  1.00 43.95           C  
ATOM    429  C   PRO L  57      26.524  15.901  54.802  1.00 43.01           C  
ATOM    430  O   PRO L  57      26.669  16.631  53.824  1.00 39.36           O  
ATOM    431  N   ASP L  58      26.672  16.313  56.078  1.00 43.76           N  
ATOM    432  CA  ASP L  58      26.918  17.659  56.524  1.00 44.10           C  
ATOM    433  CB  ASP L  58      26.926  17.786  58.058  1.00 47.62           C  
ATOM    434  CG  ASP L  58      25.501  17.565  58.549  1.00 55.43           C  
ATOM    435  OD1 ASP L  58      24.583  17.508  57.687  1.00 50.96           O  
ATOM    436  OD2 ASP L  58      25.310  17.454  59.789  1.00 50.65           O1-
ATOM    437  C   ASP L  58      28.248  18.124  56.018  1.00 42.24           C  
ATOM    438  O   ASP L  58      28.501  19.323  55.920  1.00 41.95           O  
ATOM    439  N   ARG L  59      29.133  17.173  55.689  1.00 41.44           N  
ATOM    440  CA  ARG L  59      30.469  17.434  55.239  1.00 40.88           C  
ATOM    441  CB  ARG L  59      31.209  16.124  54.912  1.00 41.51           C  
ATOM    442  CG  ARG L  59      31.620  15.356  56.170  1.00 43.29           C  
ATOM    443  CD  ARG L  59      31.712  13.836  55.998  1.00 43.76           C  
ATOM    444  NE  ARG L  59      32.323  13.523  54.678  1.00 40.30           N  
ATOM    445  CZ  ARG L  59      31.959  12.364  54.057  1.00 42.34           C  
ATOM    446  NH1 ARG L  59      31.027  11.556  54.638  1.00 44.91           N1+
ATOM    447  NH2 ARG L  59      32.516  12.014  52.861  1.00 45.12           N  
ATOM    448  C   ARG L  59      30.419  18.285  54.003  1.00 38.63           C  
ATOM    449  O   ARG L  59      31.348  19.053  53.749  1.00 39.62           O  
ATOM    450  N   PHE L  60      29.354  18.147  53.184  1.00 36.03           N  
ATOM    451  CA  PHE L  60      29.231  18.903  51.966  1.00 34.76           C  
ATOM    452  CB  PHE L  60      28.339  18.204  50.921  1.00 33.72           C  
ATOM    453  CG  PHE L  60      29.003  16.953  50.445  1.00 35.21           C  
ATOM    454  CD1 PHE L  60      28.951  15.785  51.169  1.00 35.98           C  
ATOM    455  CD2 PHE L  60      29.671  16.939  49.248  1.00 32.41           C  
ATOM    456  CE1 PHE L  60      29.565  14.637  50.717  1.00 33.21           C  
ATOM    457  CE2 PHE L  60      30.286  15.797  48.790  1.00 36.66           C  
ATOM    458  CZ  PHE L  60      30.235  14.638  49.522  1.00 34.81           C  
ATOM    459  C   PHE L  60      28.592  20.237  52.251  1.00 34.49           C  
ATOM    460  O   PHE L  60      27.575  20.316  52.938  1.00 34.29           O  
ATOM    461  N   SER L  61      29.186  21.334  51.725  1.00 34.56           N  
ATOM    462  CA  SER L  61      28.623  22.648  51.915  1.00 34.62           C  
ATOM    463  CB  SER L  61      29.190  23.406  53.129  1.00 35.90           C  
ATOM    464  OG  SER L  61      30.562  23.702  52.917  1.00 38.00           O  
ATOM    465  C   SER L  61      28.948  23.471  50.704  1.00 32.99           C  
ATOM    466  O   SER L  61      29.857  23.137  49.947  1.00 33.52           O  
ATOM    467  N   GLY L  62      28.208  24.582  50.485  1.00 33.05           N  
ATOM    468  CA  GLY L  62      28.490  25.386  49.328  1.00 32.63           C  
ATOM    469  C   GLY L  62      28.305  26.834  49.657  1.00 33.95           C  
ATOM    470  O   GLY L  62      27.557  27.192  50.565  1.00 35.11           O  
ATOM    471  N   SER L  63      29.004  27.706  48.900  1.00 33.19           N  
ATOM    472  CA  SER L  63      28.897  29.127  49.082  1.00 34.42           C  
ATOM    473  CB  SER L  63      30.024  29.727  49.942  1.00 37.45           C  
ATOM    474  OG  SER L  63      31.271  29.585  49.278  1.00 39.91           O  
ATOM    475  C   SER L  63      28.993  29.757  47.726  1.00 33.91           C  
ATOM    476  O   SER L  63      29.457  29.127  46.777  1.00 32.16           O  
ATOM    477  N   SER L  64      28.519  31.015  47.583  1.00 34.36           N  
ATOM    478  CA  SER L  64      28.629  31.664  46.305  1.00 36.50           C  
ATOM    479  CB  SER L  64      27.450  31.357  45.361  1.00 36.61           C  
ATOM    480  OG  SER L  64      27.622  32.028  44.120  1.00 19.39           O  
ATOM    481  C   SER L  64      28.660  33.145  46.513  1.00 39.18           C  
ATOM    482  O   SER L  64      27.803  33.711  47.188  1.00 39.45           O  
ATOM    483  N   SER L  65      29.668  33.812  45.920  1.00 41.24           N  
ATOM    484  CA  SER L  65      29.744  35.235  46.029  1.00 42.38           C  
ATOM    485  CB  SER L  65      30.463  35.722  47.301  1.00 43.81           C  
ATOM    486  OG  SER L  65      30.495  37.141  47.329  1.00 47.33           O  
ATOM    487  C   SER L  65      30.545  35.715  44.869  1.00 42.24           C  
ATOM    488  O   SER L  65      31.466  35.043  44.411  1.00 41.44           O  
ATOM    489  N   GLY L  66      30.194  36.902  44.348  1.00 43.57           N  
ATOM    490  CA  GLY L  66      30.954  37.463  43.277  1.00 43.88           C  
ATOM    491  C   GLY L  66      30.968  36.503  42.129  1.00 42.77           C  
ATOM    492  O   GLY L  66      29.941  35.979  41.708  1.00 43.14           O  
ATOM    493  N   ASN L  67      32.177  36.315  41.574  1.00 40.82           N  
ATOM    494  CA  ASN L  67      32.508  35.498  40.439  1.00 41.27           C  
ATOM    495  CB  ASN L  67      33.891  35.840  39.854  1.00 41.95           C  
ATOM    496  CG  ASN L  67      33.836  37.254  39.288  1.00 47.42           C  
ATOM    497  OD1 ASN L  67      32.884  37.625  38.604  1.00 55.84           O  
ATOM    498  ND2 ASN L  67      34.881  38.071  39.585  1.00 52.48           N  
ATOM    499  C   ASN L  67      32.540  34.033  40.761  1.00 39.67           C  
ATOM    500  O   ASN L  67      32.451  33.211  39.851  1.00 40.04           O  
ATOM    501  N   THR L  68      32.733  33.645  42.038  1.00 38.07           N  
ATOM    502  CA  THR L  68      32.989  32.245  42.239  1.00 35.86           C  
ATOM    503  CB  THR L  68      34.372  32.004  42.777  1.00 36.13           C  
ATOM    504  OG1 THR L  68      35.342  32.556  41.901  1.00 52.60           O  
ATOM    505  CG2 THR L  68      34.600  30.490  42.921  1.00 43.82           C  
ATOM    506  C   THR L  68      32.039  31.590  43.199  1.00 36.10           C  
ATOM    507  O   THR L  68      31.610  32.169  44.196  1.00 36.77           O  
ATOM    508  N   ALA L  69      31.704  30.318  42.895  1.00 33.60           N  
ATOM    509  CA  ALA L  69      30.902  29.486  43.744  1.00 31.23           C  
ATOM    510  CB  ALA L  69      29.699  28.845  43.034  1.00 30.19           C  
ATOM    511  C   ALA L  69      31.813  28.368  44.147  1.00 30.20           C  
ATOM    512  O   ALA L  69      32.660  27.956  43.354  1.00 30.26           O  
ATOM    513  N   SER L  70      31.691  27.859  45.391  1.00 29.74           N  
ATOM    514  CA  SER L  70      32.608  26.830  45.787  1.00 30.18           C  
ATOM    515  CB  SER L  70      33.702  27.329  46.743  1.00 32.52           C  
ATOM    516  OG  SER L  70      34.500  28.307  46.094  1.00 29.63           O  
ATOM    517  C   SER L  70      31.880  25.741  46.502  1.00 30.92           C  
ATOM    518  O   SER L  70      30.962  25.984  47.284  1.00 32.29           O  
ATOM    519  N   LEU L  71      32.289  24.488  46.221  1.00 31.77           N  
ATOM    520  CA  LEU L  71      31.765  23.345  46.901  1.00 31.85           C  
ATOM    521  CB  LEU L  71      31.437  22.172  45.966  1.00 30.92           C  
ATOM    522  CG  LEU L  71      30.880  20.935  46.690  1.00 34.43           C  
ATOM    523  CD1 LEU L  71      29.551  21.241  47.397  1.00 34.50           C  
ATOM    524  CD2 LEU L  71      30.782  19.745  45.726  1.00 30.57           C  
ATOM    525  C   LEU L  71      32.849  22.898  47.823  1.00 32.12           C  
ATOM    526  O   LEU L  71      33.984  22.683  47.396  1.00 31.37           O  
ATOM    527  N   THR L  72      32.528  22.763  49.123  1.00 33.05           N  
ATOM    528  CA  THR L  72      33.541  22.373  50.060  1.00 34.37           C  
ATOM    529  CB  THR L  72      33.712  23.333  51.201  1.00 35.45           C  
ATOM    530  OG1 THR L  72      34.056  24.622  50.717  1.00 33.74           O  
ATOM    531  CG2 THR L  72      34.819  22.803  52.126  1.00 34.98           C  
ATOM    532  C   THR L  72      33.153  21.064  50.661  1.00 34.58           C  
ATOM    533  O   THR L  72      32.013  20.875  51.083  1.00 35.99           O  
ATOM    534  N   ILE L  73      34.106  20.112  50.688  1.00 33.92           N  
ATOM    535  CA  ILE L  73      33.862  18.850  51.317  1.00 33.75           C  
ATOM    536  CB  ILE L  73      34.066  17.681  50.398  1.00 36.55           C  
ATOM    537  CG1 ILE L  73      33.134  17.803  49.180  1.00 35.84           C  
ATOM    538  CG2 ILE L  73      33.845  16.387  51.201  1.00 36.03           C  
ATOM    539  CD1 ILE L  73      33.487  16.849  48.040  1.00 35.03           C  
ATOM    540  C   ILE L  73      34.861  18.749  52.423  1.00 37.65           C  
ATOM    541  O   ILE L  73      36.068  18.747  52.183  1.00 36.36           O  
ATOM    542  N   THR L  74      34.383  18.665  53.678  1.00 37.95           N  
ATOM    543  CA  THR L  74      35.300  18.610  54.778  1.00 42.16           C  
ATOM    544  CB  THR L  74      34.827  19.348  55.993  1.00 42.93           C  
ATOM    545  OG1 THR L  74      33.620  18.774  56.472  1.00  0.00           O  
ATOM    546  CG2 THR L  74      34.602  20.821  55.616  1.00  0.00           C  
ATOM    547  C   THR L  74      35.468  17.178  55.165  1.00 42.63           C  
ATOM    548  O   THR L  74      34.550  16.374  55.022  1.00 43.25           O  
ATOM    549  N   GLY L  75      36.677  16.820  55.639  1.00 44.04           N  
ATOM    550  CA  GLY L  75      36.917  15.480  56.092  1.00 43.56           C  
ATOM    551  C   GLY L  75      36.601  14.549  54.968  1.00 41.56           C  
ATOM    552  O   GLY L  75      35.791  13.636  55.117  1.00 40.69           O  
ATOM    553  N   ALA L  76      37.238  14.765  53.803  1.00 40.84           N  
ATOM    554  CA  ALA L  76      36.948  13.997  52.629  1.00 39.97           C  
ATOM    555  CB  ALA L  76      37.708  14.483  51.384  1.00 37.55           C  
ATOM    556  C   ALA L  76      37.299  12.560  52.833  1.00 41.27           C  
ATOM    557  O   ALA L  76      38.305  12.225  53.457  1.00 42.90           O  
ATOM    558  N   GLN L  77      36.449  11.668  52.278  1.00 40.61           N  
ATOM    559  CA  GLN L  77      36.648  10.250  52.385  1.00 41.01           C  
ATOM    560  CB  GLN L  77      35.489   9.517  53.074  1.00 44.24           C  
ATOM    561  CG  GLN L  77      35.297   9.962  54.523  1.00 49.14           C  
ATOM    562  CD  GLN L  77      34.137   9.188  55.127  1.00 52.18           C  
ATOM    563  OE1 GLN L  77      33.864   9.293  56.320  1.00 54.93           O  
ATOM    564  NE2 GLN L  77      33.437   8.379  54.288  1.00 67.64           N  
ATOM    565  C   GLN L  77      36.763   9.700  50.998  1.00 41.54           C  
ATOM    566  O   GLN L  77      36.497  10.386  50.013  1.00 39.35           O  
ATOM    567  N   ALA L  78      37.155   8.418  50.895  1.00 41.84           N  
ATOM    568  CA  ALA L  78      37.390   7.766  49.640  1.00 41.32           C  
ATOM    569  CB  ALA L  78      37.822   6.301  49.809  1.00 42.49           C  
ATOM    570  C   ALA L  78      36.128   7.777  48.834  1.00 41.78           C  
ATOM    571  O   ALA L  78      36.166   7.909  47.613  1.00 41.69           O  
ATOM    572  N   GLU L  79      34.975   7.662  49.513  1.00 39.76           N  
ATOM    573  CA  GLU L  79      33.676   7.567  48.906  1.00 40.32           C  
ATOM    574  CB  GLU L  79      32.558   7.583  49.956  1.00 46.64           C  
ATOM    575  CG  GLU L  79      32.630   6.444  50.965  1.00 50.64           C  
ATOM    576  CD  GLU L  79      31.746   6.827  52.144  1.00 56.02           C  
ATOM    577  OE1 GLU L  79      31.311   8.008  52.199  1.00 62.07           O  
ATOM    578  OE2 GLU L  79      31.500   5.947  53.010  1.00 61.98           O1-
ATOM    579  C   GLU L  79      33.436   8.784  48.069  1.00 38.80           C  
ATOM    580  O   GLU L  79      32.720   8.725  47.073  1.00 39.05           O  
ATOM    581  N   ASP L  80      34.014   9.921  48.486  1.00 34.68           N  
ATOM    582  CA  ASP L  80      33.831  11.217  47.892  1.00 33.86           C  
ATOM    583  CB  ASP L  80      34.475  12.329  48.737  1.00 32.97           C  
ATOM    584  CG  ASP L  80      33.723  12.388  50.068  1.00 35.50           C  
ATOM    585  OD1 ASP L  80      32.521  12.010  50.093  1.00 36.58           O  
ATOM    586  OD2 ASP L  80      34.348  12.797  51.081  1.00 35.99           O1-
ATOM    587  C   ASP L  80      34.401  11.284  46.503  1.00 33.68           C  
ATOM    588  O   ASP L  80      34.063  12.197  45.751  1.00 32.10           O  
ATOM    589  N   GLU L  81      35.327  10.380  46.127  1.00 34.96           N  
ATOM    590  CA  GLU L  81      35.887  10.487  44.806  1.00 35.60           C  
ATOM    591  CB  GLU L  81      36.918   9.397  44.464  1.00 35.63           C  
ATOM    592  CG  GLU L  81      38.247   9.543  45.210  1.00 44.45           C  
ATOM    593  CD  GLU L  81      39.151   8.406  44.756  1.00 42.22           C  
ATOM    594  OE1 GLU L  81      38.620   7.452  44.129  1.00 43.18           O  
ATOM    595  OE2 GLU L  81      40.380   8.472  45.027  1.00 44.35           O1-
ATOM    596  C   GLU L  81      34.793  10.417  43.789  1.00 33.34           C  
ATOM    597  O   GLU L  81      33.953   9.518  43.811  1.00 34.30           O  
ATOM    598  N   ALA L  82      34.787  11.392  42.856  1.00 32.37           N  
ATOM    599  CA  ALA L  82      33.772  11.429  41.845  1.00 32.01           C  
ATOM    600  CB  ALA L  82      32.346  11.534  42.411  1.00 31.72           C  
ATOM    601  C   ALA L  82      33.999  12.657  41.026  1.00 30.95           C  
ATOM    602  O   ALA L  82      34.933  13.418  41.274  1.00 29.81           O  
ATOM    603  N   ASP L  83      33.163  12.850  39.984  1.00 30.20           N  
ATOM    604  CA  ASP L  83      33.213  14.043  39.193  1.00 28.34           C  
ATOM    605  CB  ASP L  83      32.896  13.822  37.702  1.00 30.24           C  
ATOM    606  CG  ASP L  83      34.064  13.086  37.060  1.00 37.58           C  
ATOM    607  OD1 ASP L  83      35.169  13.085  37.664  1.00 33.59           O  
ATOM    608  OD2 ASP L  83      33.863  12.517  35.955  1.00 37.50           O1-
ATOM    609  C   ASP L  83      32.152  14.943  39.749  1.00 28.21           C  
ATOM    610  O   ASP L  83      31.058  14.486  40.077  1.00 29.26           O  
ATOM    611  N   TYR L  84      32.458  16.249  39.893  1.00 26.68           N  
ATOM    612  CA  TYR L  84      31.489  17.164  40.435  1.00 27.83           C  
ATOM    613  CB  TYR L  84      31.965  17.899  41.702  1.00 26.76           C  
ATOM    614  CG  TYR L  84      32.077  16.928  42.830  1.00 27.73           C  
ATOM    615  CD1 TYR L  84      33.231  16.215  43.055  1.00 28.42           C  
ATOM    616  CD2 TYR L  84      31.012  16.734  43.675  1.00 27.06           C  
ATOM    617  CE1 TYR L  84      33.314  15.326  44.103  1.00 26.77           C  
ATOM    618  CE2 TYR L  84      31.089  15.848  44.722  1.00 26.44           C  
ATOM    619  CZ  TYR L  84      32.243  15.143  44.940  1.00 30.03           C  
ATOM    620  OH  TYR L  84      32.327  14.234  46.015  1.00 30.66           O  
ATOM    621  C   TYR L  84      31.223  18.221  39.409  1.00 26.18           C  
ATOM    622  O   TYR L  84      32.156  18.721  38.782  1.00 28.20           O  
ATOM    623  N   TYR L  85      29.934  18.583  39.202  1.00 26.33           N  
ATOM    624  CA  TYR L  85      29.618  19.597  38.231  1.00 26.42           C  
ATOM    625  CB  TYR L  85      28.732  19.137  37.055  1.00 27.05           C  
ATOM    626  CG  TYR L  85      29.334  18.013  36.280  1.00 27.75           C  
ATOM    627  CD1 TYR L  85      30.299  18.226  35.324  1.00 26.41           C  
ATOM    628  CD2 TYR L  85      28.920  16.726  36.515  1.00 26.27           C  
ATOM    629  CE1 TYR L  85      30.836  17.179  34.612  1.00 27.45           C  
ATOM    630  CE2 TYR L  85      29.451  15.675  35.807  1.00 27.66           C  
ATOM    631  CZ  TYR L  85      30.410  15.899  34.852  1.00 28.99           C  
ATOM    632  OH  TYR L  85      30.953  14.820  34.123  1.00 30.93           O  
ATOM    633  C   TYR L  85      28.796  20.665  38.893  1.00 28.07           C  
ATOM    634  O   TYR L  85      27.886  20.374  39.668  1.00 27.18           O  
ATOM    635  N   CYS L  86      29.115  21.947  38.612  1.00 26.78           N  
ATOM    636  CA  CYS L  86      28.313  23.039  39.087  0.90 27.72           C  
ATOM    637  CB  CYS L  86      29.120  24.325  39.394  0.90 27.48           C  
ATOM    638  SG  CYS L  86      30.107  24.922  37.986  0.90 32.11           S  
ATOM    639  C   CYS L  86      27.324  23.353  38.001  1.00 28.21           C  
ATOM    640  O   CYS L  86      27.533  22.987  36.844  1.00 28.31           O  
ATOM    641  N   ASN L  87      26.182  23.994  38.339  1.00 27.48           N  
ATOM    642  CA  ASN L  87      25.282  24.367  37.281  1.00 26.57           C  
ATOM    643  CB  ASN L  87      24.236  23.316  36.874  1.00 25.25           C  
ATOM    644  CG  ASN L  87      23.178  23.269  37.963  1.00 18.22           C  
ATOM    645  OD1 ASN L  87      22.136  23.914  37.855  1.00  0.00           O  
ATOM    646  ND2 ASN L  87      23.452  22.488  39.040  1.00  0.00           N  
ATOM    647  C   ASN L  87      24.500  25.560  37.725  1.00 28.34           C  
ATOM    648  O   ASN L  87      24.394  25.843  38.918  1.00 29.08           O  
ATOM    649  N   SER L  88      23.935  26.297  36.744  1.00 26.86           N  
ATOM    650  CA  SER L  88      23.140  27.446  37.056  1.00 27.98           C  
ATOM    651  CB  SER L  88      23.993  28.716  37.212  1.00 30.89           C  
ATOM    652  OG  SER L  88      23.191  29.803  37.644  1.00 14.59           O  
ATOM    653  C   SER L  88      22.169  27.658  35.922  1.00 28.82           C  
ATOM    654  O   SER L  88      22.359  27.139  34.823  1.00 28.62           O  
ATOM    655  N   ALA L  89      21.418  28.753  36.023  1.00 24.04           N  
ATOM    656  CA  ALA L  89      20.867  29.256  34.799  1.00 22.08           C  
ATOM    657  CB  ALA L  89      19.447  29.828  34.950  1.00 18.77           C  
ATOM    658  C   ALA L  89      21.757  30.383  34.303  1.00 21.98           C  
ATOM    659  O   ALA L  89      22.596  30.896  35.040  1.00 23.75           O  
ATOM    660  N   ASP L  90      21.625  30.794  33.018  1.00 20.51           N  
ATOM    661  CA  ASP L  90      22.421  31.882  32.502  1.00 27.18           C  
ATOM    662  CB  ASP L  90      22.467  31.959  30.964  1.00 29.55           C  
ATOM    663  CG  ASP L  90      21.063  32.203  30.430  1.00 33.97           C  
ATOM    664  OD1 ASP L  90      20.086  31.751  31.084  1.00 28.51           O  
ATOM    665  OD2 ASP L  90      20.955  32.847  29.352  1.00 37.31           O1-
ATOM    666  C   ASP L  90      21.844  33.151  33.041  1.00 28.24           C  
ATOM    667  O   ASP L  90      20.848  33.133  33.761  1.00 28.90           O  
ATOM    668  N   SER L  91      22.470  34.298  32.710  1.00 32.85           N  
ATOM    669  CA  SER L  91      22.052  35.552  33.267  1.00 33.36           C  
ATOM    670  CB  SER L  91      22.832  36.746  32.700  1.00 41.99           C  
ATOM    671  OG  SER L  91      24.202  36.643  33.052  1.00 49.70           O  
ATOM    672  C   SER L  91      20.608  35.777  32.940  1.00 34.95           C  
ATOM    673  O   SER L  91      19.841  36.230  33.789  1.00 42.93           O  
ATOM    674  N   SER L  92      20.196  35.469  31.697  1.00 38.22           N  
ATOM    675  CA  SER L  92      18.831  35.694  31.309  1.00 39.89           C  
ATOM    676  CB  SER L  92      18.578  35.498  29.802  1.00 36.91           C  
ATOM    677  OG  SER L  92      18.717  34.131  29.444  1.00 45.25           O  
ATOM    678  C   SER L  92      17.935  34.755  32.058  1.00 43.88           C  
ATOM    679  O   SER L  92      16.809  35.111  32.408  1.00 32.96           O  
ATOM    680  N   GLY L  93      18.423  33.532  32.351  1.00 33.26           N  
ATOM    681  CA  GLY L  93      17.616  32.567  33.043  1.00 28.57           C  
ATOM    682  C   GLY L  93      16.874  31.766  32.017  1.00 29.12           C  
ATOM    683  O   GLY L  93      15.894  31.088  32.330  1.00 33.32           O  
ATOM    684  N   ASN L  94      17.295  31.877  30.743  1.00 25.72           N  
ATOM    685  CA  ASN L  94      16.669  31.150  29.679  1.00 32.07           C  
ATOM    686  CB  ASN L  94      17.096  31.649  28.289  1.00 33.20           C  
ATOM    687  CG  ASN L  94      16.117  31.089  27.267  1.00  0.00           C  
ATOM    688  OD1 ASN L  94      15.671  29.948  27.369  1.00  0.00           O  
ATOM    689  ND2 ASN L  94      15.770  31.919  26.247  1.00  0.00           N  
ATOM    690  C   ASN L  94      16.996  29.685  29.756  1.00 27.67           C  
ATOM    691  O   ASN L  94      16.104  28.847  29.621  1.00 33.00           O  
ATOM    692  N   HIS L  95      18.281  29.330  29.981  1.00 28.41           N  
ATOM    693  CA  HIS L  95      18.618  27.931  29.943  1.00 29.49           C  
ATOM    694  ND1 HIS L  95      20.675  29.430  27.819  1.00  0.00           N  
ATOM    695  CG  HIS L  95      20.545  28.159  28.335  1.00 30.51           C  
ATOM    696  CB  HIS L  95      19.228  27.495  28.603  1.00 30.50           C  
ATOM    697  NE2 HIS L  95      22.735  28.666  28.153  1.00  0.00           N  
ATOM    698  CD2 HIS L  95      21.813  27.707  28.533  1.00 34.39           C  
ATOM    699  CE1 HIS L  95      22.005  29.682  27.731  1.00 34.56           C  
ATOM    700  C   HIS L  95      19.635  27.608  30.995  1.00 25.18           C  
ATOM    701  O   HIS L  95      20.263  28.487  31.582  1.00 23.99           O  
ATOM    702  N   VAL L  96      19.808  26.295  31.258  1.00 26.48           N  
ATOM    703  CA  VAL L  96      20.730  25.827  32.257  1.00 21.13           C  
ATOM    704  CB  VAL L  96      20.300  24.535  32.898  1.00 20.74           C  
ATOM    705  CG1 VAL L  96      21.438  24.008  33.791  1.00 22.21           C  
ATOM    706  CG2 VAL L  96      18.982  24.778  33.652  1.00 26.08           C  
ATOM    707  C   VAL L  96      22.072  25.566  31.640  1.00 19.68           C  
ATOM    708  O   VAL L  96      22.158  25.145  30.490  1.00 21.53           O  
ATOM    709  N   VAL L  97      23.162  25.856  32.389  1.00 30.21           N  
ATOM    710  CA  VAL L  97      24.484  25.501  31.960  1.00 30.19           C  
ATOM    711  CB  VAL L  97      25.350  26.663  31.571  1.00 33.80           C  
ATOM    712  CG1 VAL L  97      24.780  27.292  30.295  1.00 34.05           C  
ATOM    713  CG2 VAL L  97      25.423  27.644  32.748  1.00 33.63           C  
ATOM    714  C   VAL L  97      25.190  24.785  33.053  1.00 29.15           C  
ATOM    715  O   VAL L  97      24.971  25.048  34.234  1.00 30.13           O  
ATOM    716  N   PHE L  98      26.061  23.837  32.651  1.00 27.51           N  
ATOM    717  CA  PHE L  98      26.849  23.079  33.575  1.00 27.53           C  
ATOM    718  CB  PHE L  98      26.897  21.557  33.315  1.00 27.33           C  
ATOM    719  CG  PHE L  98      25.572  20.912  33.550  1.00 28.22           C  
ATOM    720  CD1 PHE L  98      25.128  20.667  34.826  1.00 27.66           C  
ATOM    721  CD2 PHE L  98      24.761  20.554  32.503  1.00 27.19           C  
ATOM    722  CE1 PHE L  98      23.910  20.074  35.058  1.00 27.24           C  
ATOM    723  CE2 PHE L  98      23.542  19.958  32.732  1.00 27.94           C  
ATOM    724  CZ  PHE L  98      23.107  19.711  34.009  1.00 28.33           C  
ATOM    725  C   PHE L  98      28.263  23.510  33.398  1.00 30.94           C  
ATOM    726  O   PHE L  98      28.663  23.974  32.331  1.00 30.43           O  
ATOM    727  N   GLY L  99      29.055  23.386  34.475  1.00 28.43           N  
ATOM    728  CA  GLY L  99      30.455  23.642  34.363  1.00 29.03           C  
ATOM    729  C   GLY L  99      31.024  22.422  33.697  1.00 31.60           C  
ATOM    730  O   GLY L  99      30.328  21.428  33.500  1.00 30.03           O  
ATOM    731  N   GLY L 100      32.321  22.478  33.345  1.00 31.18           N  
ATOM    732  CA  GLY L 100      33.026  21.436  32.647  1.00 29.56           C  
ATOM    733  C   GLY L 100      33.095  20.194  33.481  1.00 29.28           C  
ATOM    734  O   GLY L 100      33.197  19.089  32.950  1.00 31.03           O  
ATOM    735  N   GLY L 101      33.122  20.342  34.817  1.00 28.11           N  
ATOM    736  CA  GLY L 101      33.195  19.192  35.674  1.00 28.36           C  
ATOM    737  C   GLY L 101      34.581  19.106  36.236  1.00 28.70           C  
ATOM    738  O   GLY L 101      35.554  19.487  35.588  1.00 29.49           O  
ATOM    739  N   THR L 102      34.695  18.599  37.484  1.00 27.20           N  
ATOM    740  CA  THR L 102      35.973  18.467  38.127  1.00 27.61           C  
ATOM    741  CB  THR L 102      36.137  19.397  39.295  1.00 27.16           C  
ATOM    742  OG1 THR L 102      35.990  20.746  38.881  1.00 30.18           O  
ATOM    743  CG2 THR L 102      37.529  19.184  39.910  1.00 30.04           C  
ATOM    744  C   THR L 102      36.090  17.076  38.669  1.00 27.82           C  
ATOM    745  O   THR L 102      35.175  16.569  39.317  1.00 29.67           O  
ATOM    746  N   LYS L 103      37.238  16.416  38.422  1.00 28.81           N  
ATOM    747  CA  LYS L 103      37.420  15.104  38.969  1.00 28.09           C  
ATOM    748  CB  LYS L 103      38.294  14.161  38.121  1.00 30.15           C  
ATOM    749  CG  LYS L 103      38.593  12.852  38.858  1.00 37.30           C  
ATOM    750  CD  LYS L 103      39.167  11.725  37.996  1.00 49.23           C  
ATOM    751  CE  LYS L 103      38.170  10.596  37.728  1.00 45.81           C  
ATOM    752  NZ  LYS L 103      38.883   9.409  37.208  1.00 52.90           N1+
ATOM    753  C   LYS L 103      38.102  15.258  40.290  1.00 29.68           C  
ATOM    754  O   LYS L 103      39.156  15.883  40.394  1.00 29.78           O  
ATOM    755  N   LEU L 104      37.498  14.686  41.349  1.00 29.52           N  
ATOM    756  CA  LEU L 104      38.092  14.779  42.652  1.00 32.36           C  
ATOM    757  CB  LEU L 104      37.092  15.071  43.785  1.00 32.61           C  
ATOM    758  CG  LEU L 104      37.758  15.153  45.171  1.00 32.27           C  
ATOM    759  CD1 LEU L 104      38.715  16.348  45.268  1.00 32.78           C  
ATOM    760  CD2 LEU L 104      36.715  15.127  46.294  1.00 33.35           C  
ATOM    761  C   LEU L 104      38.724  13.468  42.972  1.00 32.70           C  
ATOM    762  O   LEU L 104      38.073  12.422  42.955  1.00 33.96           O  
ATOM    763  N   THR L 105      40.034  13.494  43.273  1.00 31.96           N  
ATOM    764  CA  THR L 105      40.690  12.274  43.621  1.00 32.10           C  
ATOM    765  CB  THR L 105      41.909  11.994  42.792  1.00 34.55           C  
ATOM    766  OG1 THR L 105      41.558  11.918  41.419  1.00 32.74           O  
ATOM    767  CG2 THR L 105      42.530  10.665  43.251  1.00 34.90           C  
ATOM    768  C   THR L 105      41.130  12.388  45.047  1.00 34.12           C  
ATOM    769  O   THR L 105      41.697  13.397  45.462  1.00 35.60           O  
ATOM    770  N   VAL L 106      40.837  11.355  45.860  1.00 33.50           N  
ATOM    771  CA  VAL L 106      41.334  11.371  47.204  1.00 36.86           C  
ATOM    772  CB  VAL L 106      40.358  10.909  48.250  1.00 38.08           C  
ATOM    773  CG1 VAL L 106      39.262  11.970  48.403  1.00 41.98           C  
ATOM    774  CG2 VAL L 106      39.794   9.552  47.825  1.00 36.38           C  
ATOM    775  C   VAL L 106      42.519  10.466  47.194  1.00 39.91           C  
ATOM    776  O   VAL L 106      42.415   9.270  46.924  1.00 38.10           O  
ATOM    777  N   LEU L 107      43.693  11.030  47.529  1.00 39.69           N  
ATOM    778  CA  LEU L 107      44.912  10.294  47.369  1.00 40.08           C  
ATOM    779  CB  LEU L 107      46.172  11.103  47.725  1.00 39.01           C  
ATOM    780  CG  LEU L 107      46.422  12.285  46.772  1.00 40.99           C  
ATOM    781  CD1 LEU L 107      47.696  13.058  47.153  1.00 46.38           C  
ATOM    782  CD2 LEU L 107      46.404  11.827  45.304  1.00 47.82           C  
ATOM    783  C   LEU L 107      44.902   9.061  48.204  1.00 42.80           C  
ATOM    784  O   LEU L 107      44.594   9.084  49.394  1.00 44.79           O  
ATOM    785  N   GLY L 108      45.268   7.931  47.569  1.00 43.29           N  
ATOM    786  CA  GLY L 108      45.308   6.674  48.259  1.00 46.97           C  
ATOM    787  C   GLY L 108      46.773   6.294  48.429  1.00 49.32           C  
ATOM    788  O   GLY L 108      47.049   5.091  48.679  1.00 50.81           O  
ATOM    789  OXT GLY L 108      47.635   7.204  48.309  1.00  0.00           O1-
TER     790      GLY L 108 
ATOM    791  N   GLU H 109       9.214   5.354  46.305  1.00 59.15           N1+
ATOM    792  CA  GLU H 109      10.528   5.785  45.786  1.00 57.14           C  
ATOM    793  CB  GLU H 109      11.507   4.607  45.704  1.00 58.81           C  
ATOM    794  CG  GLU H 109      11.892   4.021  47.059  1.00 63.38           C  
ATOM    795  CD  GLU H 109      12.891   2.906  46.784  1.00 66.76           C  
ATOM    796  OE1 GLU H 109      12.450   1.796  46.382  1.00 44.90           O  
ATOM    797  OE2 GLU H 109      14.114   3.156  46.953  1.00 65.17           O1-
ATOM    798  C   GLU H 109      10.382   6.333  44.411  1.00 53.22           C  
ATOM    799  O   GLU H 109       9.598   5.835  43.604  1.00 53.10           O  
ATOM    800  N   VAL H 110      11.155   7.387  44.111  1.00 47.01           N  
ATOM    801  CA  VAL H 110      11.066   8.014  42.830  1.00 44.27           C  
ATOM    802  CB  VAL H 110      11.682   9.385  42.814  1.00 49.63           C  
ATOM    803  CG1 VAL H 110      11.611   9.962  41.392  1.00 45.76           C  
ATOM    804  CG2 VAL H 110      10.972  10.243  43.874  1.00 46.64           C  
ATOM    805  C   VAL H 110      11.803   7.173  41.835  1.00 44.32           C  
ATOM    806  O   VAL H 110      12.898   6.684  42.109  1.00 44.20           O  
ATOM    807  N   GLN H 111      11.197   6.969  40.645  1.00 43.03           N  
ATOM    808  CA  GLN H 111      11.857   6.236  39.600  1.00 42.07           C  
ATOM    809  CB  GLN H 111      11.333   4.810  39.371  1.00 46.82           C  
ATOM    810  CG  GLN H 111      11.663   3.819  40.486  1.00 53.29           C  
ATOM    811  CD  GLN H 111      11.185   2.455  40.015  1.00 60.59           C  
ATOM    812  OE1 GLN H 111      11.732   1.894  39.069  1.00 59.24           O  
ATOM    813  NE2 GLN H 111      10.134   1.905  40.680  1.00 56.32           N  
ATOM    814  C   GLN H 111      11.641   6.949  38.302  1.00 37.41           C  
ATOM    815  O   GLN H 111      10.569   7.493  38.042  1.00 36.71           O  
ATOM    816  N   LEU H 112      12.696   6.967  37.464  1.00 34.76           N  
ATOM    817  CA  LEU H 112      12.656   7.527  36.143  1.00 34.40           C  
ATOM    818  CB  LEU H 112      13.506   8.808  36.023  1.00 34.38           C  
ATOM    819  CG  LEU H 112      13.010   9.983  36.889  1.00 32.94           C  
ATOM    820  CD1 LEU H 112      13.899  11.226  36.719  1.00 32.24           C  
ATOM    821  CD2 LEU H 112      11.532  10.292  36.601  1.00 32.19           C  
ATOM    822  C   LEU H 112      13.306   6.494  35.264  1.00 35.72           C  
ATOM    823  O   LEU H 112      14.465   6.147  35.484  1.00 35.22           O  
ATOM    824  N   VAL H 113      12.590   5.963  34.249  1.00 33.83           N  
ATOM    825  CA  VAL H 113      13.204   4.959  33.420  1.00 33.05           C  
ATOM    826  CB  VAL H 113      12.485   3.642  33.472  1.00 35.36           C  
ATOM    827  CG1 VAL H 113      13.178   2.657  32.520  1.00 36.09           C  
ATOM    828  CG2 VAL H 113      12.434   3.163  34.931  1.00 39.00           C  
ATOM    829  C   VAL H 113      13.163   5.410  31.989  1.00 32.48           C  
ATOM    830  O   VAL H 113      12.090   5.604  31.420  1.00 32.49           O  
ATOM    831  N   GLN H 114      14.346   5.556  31.354  1.00 32.87           N  
ATOM    832  CA  GLN H 114      14.411   6.010  29.988  1.00 33.53           C  
ATOM    833  CB  GLN H 114      15.656   6.863  29.681  1.00 35.69           C  
ATOM    834  CG  GLN H 114      15.751   8.151  30.500  1.00 38.79           C  
ATOM    835  CD  GLN H 114      16.061   7.765  31.939  1.00 36.44           C  
ATOM    836  OE1 GLN H 114      16.912   6.916  32.196  1.00 36.10           O  
ATOM    837  NE2 GLN H 114      15.337   8.390  32.905  1.00  0.00           N  
ATOM    838  C   GLN H 114      14.469   4.829  29.065  1.00 33.41           C  
ATOM    839  O   GLN H 114      14.928   3.748  29.435  1.00 32.54           O  
ATOM    840  N   SER H 115      13.980   5.015  27.822  1.00 31.55           N  
ATOM    841  CA  SER H 115      14.026   3.968  26.840  1.00 32.50           C  
ATOM    842  CB  SER H 115      12.845   2.986  26.938  1.00 34.94           C  
ATOM    843  OG  SER H 115      11.626   3.660  26.660  1.00 40.12           O  
ATOM    844  C   SER H 115      13.960   4.611  25.486  1.00 32.79           C  
ATOM    845  O   SER H 115      13.691   5.805  25.367  1.00 30.14           O  
ATOM    846  N   GLY H 116      14.215   3.821  24.420  1.00 32.17           N  
ATOM    847  CA  GLY H 116      14.089   4.327  23.081  1.00 31.33           C  
ATOM    848  C   GLY H 116      15.422   4.642  22.464  1.00 31.09           C  
ATOM    849  O   GLY H 116      15.477   5.010  21.291  1.00 33.78           O  
ATOM    850  N   GLY H 117      16.533   4.501  23.211  1.00 31.98           N  
ATOM    851  CA  GLY H 117      17.818   4.809  22.639  1.00 31.77           C  
ATOM    852  C   GLY H 117      18.202   3.714  21.689  1.00 35.20           C  
ATOM    853  O   GLY H 117      17.614   2.633  21.689  1.00 35.65           O  
ATOM    854  N   GLY H 118      19.227   3.969  20.849  1.00 34.58           N  
ATOM    855  CA  GLY H 118      19.641   2.977  19.899  1.00 35.98           C  
ATOM    856  C   GLY H 118      20.560   3.627  18.911  1.00 35.32           C  
ATOM    857  O   GLY H 118      21.013   4.755  19.102  1.00 34.15           O  
ATOM    858  N   VAL H 119      20.863   2.913  17.809  1.00 33.52           N  
ATOM    859  CA  VAL H 119      21.761   3.461  16.835  1.00 32.89           C  
ATOM    860  CB  VAL H 119      22.745   2.465  16.291  1.00 36.05           C  
ATOM    861  CG1 VAL H 119      23.627   3.166  15.244  1.00  0.00           C  
ATOM    862  CG2 VAL H 119      23.544   1.866  17.463  1.00  0.00           C  
ATOM    863  C   VAL H 119      20.954   3.975  15.689  1.00 30.92           C  
ATOM    864  O   VAL H 119      19.977   3.355  15.272  1.00 32.99           O  
ATOM    865  N   GLU H 120      21.326   5.166  15.175  1.00 31.76           N  
ATOM    866  CA  GLU H 120      20.635   5.705  14.044  1.00 31.82           C  
ATOM    867  CB  GLU H 120      19.540   6.728  14.376  1.00 35.83           C  
ATOM    868  CG  GLU H 120      18.789   7.170  13.121  1.00  0.00           C  
ATOM    869  CD  GLU H 120      18.124   5.929  12.545  1.00  0.00           C  
ATOM    870  OE1 GLU H 120      17.713   5.058  13.358  1.00  0.00           O  
ATOM    871  OE2 GLU H 120      18.023   5.829  11.293  1.00  0.00           O1-
ATOM    872  C   GLU H 120      21.629   6.392  13.164  1.00 32.09           C  
ATOM    873  O   GLU H 120      22.708   6.792  13.600  1.00 32.32           O  
ATOM    874  N   ARG H 121      21.278   6.514  11.871  1.00 32.74           N  
ATOM    875  CA  ARG H 121      22.113   7.161  10.903  1.00 32.58           C  
ATOM    876  CB  ARG H 121      21.787   6.716   9.470  1.00 36.05           C  
ATOM    877  CG  ARG H 121      22.428   7.559   8.372  1.00 38.97           C  
ATOM    878  CD  ARG H 121      22.284   6.915   6.993  1.00 46.86           C  
ATOM    879  NE  ARG H 121      22.265   8.016   5.995  1.00  0.00           N  
ATOM    880  CZ  ARG H 121      21.063   8.586   5.694  1.00  0.00           C  
ATOM    881  NH1 ARG H 121      19.935   8.145   6.325  1.00  0.00           N1+
ATOM    882  NH2 ARG H 121      20.988   9.581   4.765  1.00  0.00           N  
ATOM    883  C   ARG H 121      21.903   8.634  11.025  1.00 31.43           C  
ATOM    884  O   ARG H 121      20.904   9.088  11.576  1.00 31.39           O  
ATOM    885  N   PRO H 122      22.839   9.408  10.552  1.00 32.09           N  
ATOM    886  CA  PRO H 122      22.691  10.830  10.627  1.00 33.10           C  
ATOM    887  CD  PRO H 122      24.231   9.009  10.475  1.00 32.79           C  
ATOM    888  CB  PRO H 122      24.059  11.417  10.259  1.00 34.34           C  
ATOM    889  CG  PRO H 122      24.895  10.208   9.783  1.00 32.67           C  
ATOM    890  C   PRO H 122      21.555  11.263   9.759  1.00 32.85           C  
ATOM    891  O   PRO H 122      21.417  10.736   8.655  1.00 33.02           O  
ATOM    892  N   GLY H 123      20.741  12.224  10.238  1.00 31.70           N  
ATOM    893  CA  GLY H 123      19.623  12.709   9.486  1.00 32.23           C  
ATOM    894  C   GLY H 123      18.405  11.926   9.873  1.00 33.41           C  
ATOM    895  O   GLY H 123      17.299  12.235   9.434  1.00 35.23           O  
ATOM    896  N   GLY H 124      18.575  10.891  10.719  1.00 32.01           N  
ATOM    897  CA  GLY H 124      17.458  10.070  11.098  1.00 30.47           C  
ATOM    898  C   GLY H 124      16.791  10.670  12.295  1.00 32.30           C  
ATOM    899  O   GLY H 124      17.172  11.744  12.759  1.00 31.45           O  
ATOM    900  N   SER H 125      15.761   9.968  12.820  1.00 31.71           N  
ATOM    901  CA  SER H 125      15.035  10.440  13.963  1.00 32.11           C  
ATOM    902  CB  SER H 125      13.625  10.946  13.620  1.00 33.65           C  
ATOM    903  OG  SER H 125      13.707  12.111  12.813  1.00 44.50           O  
ATOM    904  C   SER H 125      14.861   9.312  14.939  1.00 32.75           C  
ATOM    905  O   SER H 125      14.817   8.142  14.563  1.00 32.24           O  
ATOM    906  N   LEU H 126      14.800   9.660  16.244  1.00 31.35           N  
ATOM    907  CA  LEU H 126      14.547   8.718  17.302  1.00 33.18           C  
ATOM    908  CB  LEU H 126      15.767   8.331  18.167  1.00 31.67           C  
ATOM    909  CG  LEU H 126      16.783   7.381  17.511  1.00 37.80           C  
ATOM    910  CD1 LEU H 126      16.178   5.988  17.272  1.00 35.01           C  
ATOM    911  CD2 LEU H 126      17.394   8.003  16.248  1.00 34.71           C  
ATOM    912  C   LEU H 126      13.607   9.376  18.258  1.00 33.21           C  
ATOM    913  O   LEU H 126      13.546  10.601  18.343  1.00 30.56           O  
ATOM    914  N   ARG H 127      12.834   8.563  19.001  1.00 31.13           N  
ATOM    915  CA  ARG H 127      11.946   9.103  19.985  1.00 31.39           C  
ATOM    916  CB  ARG H 127      10.473   8.809  19.648  1.00 32.51           C  
ATOM    917  CG  ARG H 127       9.445   9.346  20.643  1.00 39.77           C  
ATOM    918  CD  ARG H 127       8.019   9.254  20.096  1.00 42.97           C  
ATOM    919  NE  ARG H 127       7.080   9.690  21.166  1.00 42.88           N  
ATOM    920  CZ  ARG H 127       5.870  10.225  20.834  1.00 49.30           C  
ATOM    921  NH1 ARG H 127       5.553  10.427  19.522  1.00 50.76           N1+
ATOM    922  NH2 ARG H 127       4.967  10.562  21.800  1.00 48.89           N  
ATOM    923  C   ARG H 127      12.288   8.444  21.286  1.00 32.22           C  
ATOM    924  O   ARG H 127      12.239   7.220  21.407  1.00 32.65           O  
ATOM    925  N   LEU H 128      12.655   9.250  22.302  1.00 29.74           N  
ATOM    926  CA  LEU H 128      13.012   8.728  23.591  1.00 27.60           C  
ATOM    927  CB  LEU H 128      14.159   9.496  24.271  1.00 28.82           C  
ATOM    928  CG  LEU H 128      15.473   9.531  23.467  1.00 28.24           C  
ATOM    929  CD1 LEU H 128      16.601  10.191  24.279  1.00 28.04           C  
ATOM    930  CD2 LEU H 128      15.846   8.141  22.930  1.00 30.07           C  
ATOM    931  C   LEU H 128      11.829   8.887  24.494  1.00 28.60           C  
ATOM    932  O   LEU H 128      11.057   9.837  24.365  1.00 29.08           O  
ATOM    933  N   SER H 129      11.661   7.940  25.441  1.00 29.15           N  
ATOM    934  CA  SER H 129      10.573   7.999  26.374  1.00 30.65           C  
ATOM    935  CB  SER H 129       9.544   6.874  26.185  1.00 32.43           C  
ATOM    936  OG  SER H 129       8.932   6.976  24.909  1.00 40.01           O  
ATOM    937  C   SER H 129      11.150   7.824  27.743  1.00 30.77           C  
ATOM    938  O   SER H 129      12.204   7.213  27.912  1.00 31.09           O  
ATOM    939  N   CYS H 130      10.467   8.395  28.755  1.00 31.19           N  
ATOM    940  CA  CYS H 130      10.870   8.305  30.131  1.00 31.17           C  
ATOM    941  CB  CYS H 130      11.466   9.639  30.623  1.00 30.52           C  
ATOM    942  SG  CYS H 130      11.731   9.758  32.417  1.00 36.27           S  
ATOM    943  C   CYS H 130       9.638   8.030  30.943  1.00 32.61           C  
ATOM    944  O   CYS H 130       8.697   8.822  30.932  1.00 32.68           O  
ATOM    945  N   ALA H 131       9.619   6.904  31.687  1.00 32.49           N  
ATOM    946  CA  ALA H 131       8.462   6.580  32.480  1.00 32.91           C  
ATOM    947  CB  ALA H 131       8.123   5.080  32.486  1.00 35.97           C  
ATOM    948  C   ALA H 131       8.758   6.971  33.894  1.00 34.42           C  
ATOM    949  O   ALA H 131       9.802   6.623  34.441  1.00 33.31           O  
ATOM    950  N   ALA H 132       7.820   7.696  34.535  1.00 33.36           N  
ATOM    951  CA  ALA H 132       8.058   8.164  35.871  1.00 34.60           C  
ATOM    952  CB  ALA H 132       7.881   9.683  36.030  1.00 34.41           C  
ATOM    953  C   ALA H 132       7.098   7.510  36.808  1.00 35.56           C  
ATOM    954  O   ALA H 132       5.966   7.197  36.444  1.00 36.81           O  
ATOM    955  N   SER H 133       7.559   7.259  38.051  1.00 37.30           N  
ATOM    956  CA  SER H 133       6.707   6.661  39.037  1.00 38.80           C  
ATOM    957  CB  SER H 133       6.689   5.124  38.974  1.00 39.29           C  
ATOM    958  OG  SER H 133       7.988   4.608  39.216  1.00 46.60           O  
ATOM    959  C   SER H 133       7.204   7.046  40.395  1.00 36.96           C  
ATOM    960  O   SER H 133       8.360   7.431  40.567  1.00 37.08           O  
ATOM    961  N   GLY H 134       6.294   6.958  41.386  1.00 21.05           N  
ATOM    962  CA  GLY H 134       6.646   7.171  42.759  1.00 20.72           C  
ATOM    963  C   GLY H 134       6.431   8.591  43.171  1.00 21.13           C  
ATOM    964  O   GLY H 134       6.624   8.919  44.340  1.00 22.04           O  
ATOM    965  N   PHE H 135       6.041   9.484  42.242  1.00 20.64           N  
ATOM    966  CA  PHE H 135       5.829  10.830  42.684  1.00 21.02           C  
ATOM    967  CB  PHE H 135       7.094  11.716  42.642  1.00 20.31           C  
ATOM    968  CG  PHE H 135       7.580  11.898  41.243  1.00 20.21           C  
ATOM    969  CD1 PHE H 135       8.487  11.023  40.688  1.00 20.16           C  
ATOM    970  CD2 PHE H 135       7.141  12.957  40.484  1.00 20.59           C  
ATOM    971  CE1 PHE H 135       8.939  11.198  39.399  1.00 18.92           C  
ATOM    972  CE2 PHE H 135       7.591  13.137  39.197  1.00 20.00           C  
ATOM    973  CZ  PHE H 135       8.492  12.257  38.650  1.00 19.12           C  
ATOM    974  C   PHE H 135       4.755  11.452  41.851  1.00 21.30           C  
ATOM    975  O   PHE H 135       4.294  10.873  40.867  1.00 21.75           O  
ATOM    976  N   THR H 136       4.313  12.659  42.255  1.00 20.76           N  
ATOM    977  CA  THR H 136       3.277  13.346  41.548  1.00 20.89           C  
ATOM    978  CB  THR H 136       2.658  14.438  42.375  1.00 20.55           C  
ATOM    979  OG1 THR H 136       2.130  13.898  43.577  1.00 21.35           O  
ATOM    980  CG2 THR H 136       1.538  15.115  41.571  1.00 19.37           C  
ATOM    981  C   THR H 136       3.945  13.975  40.370  1.00 20.71           C  
ATOM    982  O   THR H 136       4.543  15.044  40.460  1.00 20.83           O  
ATOM    983  N   PHE H 137       3.823  13.307  39.213  1.00 20.99           N  
ATOM    984  CA  PHE H 137       4.480  13.670  37.991  1.00 20.74           C  
ATOM    985  CB  PHE H 137       4.184  12.649  36.873  1.00 20.58           C  
ATOM    986  CG  PHE H 137       4.935  13.011  35.637  1.00 20.79           C  
ATOM    987  CD1 PHE H 137       6.286  12.772  35.543  1.00 20.73           C  
ATOM    988  CD2 PHE H 137       4.288  13.562  34.555  1.00 21.48           C  
ATOM    989  CE1 PHE H 137       6.982  13.095  34.401  1.00 20.36           C  
ATOM    990  CE2 PHE H 137       4.978  13.888  33.410  1.00 19.49           C  
ATOM    991  CZ  PHE H 137       6.329  13.656  33.332  1.00 19.68           C  
ATOM    992  C   PHE H 137       4.022  15.019  37.532  1.00 20.77           C  
ATOM    993  O   PHE H 137       4.828  15.833  37.081  1.00 20.12           O  
ATOM    994  N   ASP H 138       2.715  15.301  37.654  1.00 20.06           N  
ATOM    995  CA  ASP H 138       2.160  16.499  37.098  1.00 20.47           C  
ATOM    996  CB  ASP H 138       0.616  16.541  37.032  1.00 21.73           C  
ATOM    997  CG  ASP H 138      -0.010  16.553  38.417  1.00 23.81           C  
ATOM    998  OD1 ASP H 138       0.240  15.600  39.201  1.00 23.81           O  
ATOM    999  OD2 ASP H 138      -0.757  17.525  38.706  1.00 34.12           O1-
ATOM   1000  C   ASP H 138       2.661  17.738  37.767  1.00 20.77           C  
ATOM   1001  O   ASP H 138       2.591  18.802  37.159  1.00 19.82           O  
ATOM   1002  N   ASP H 139       3.141  17.697  39.026  1.00 19.95           N  
ATOM   1003  CA  ASP H 139       3.510  18.988  39.542  1.00 20.24           C  
ATOM   1004  CB  ASP H 139       3.021  19.269  40.979  1.00 21.22           C  
ATOM   1005  CG  ASP H 139       3.671  18.301  41.948  1.00 21.91           C  
ATOM   1006  OD1 ASP H 139       4.356  17.364  41.464  1.00 22.41           O  
ATOM   1007  OD2 ASP H 139       3.488  18.477  43.182  1.00 23.89           O1-
ATOM   1008  C   ASP H 139       4.993  19.232  39.464  1.00 19.88           C  
ATOM   1009  O   ASP H 139       5.511  20.067  40.204  1.00 18.20           O  
ATOM   1010  N   TYR H 140       5.718  18.572  38.533  1.00 19.14           N  
ATOM   1011  CA  TYR H 140       7.131  18.831  38.483  1.00 17.94           C  
ATOM   1012  CB  TYR H 140       8.008  17.668  38.988  1.00 17.96           C  
ATOM   1013  CG  TYR H 140       7.789  17.480  40.452  1.00 17.24           C  
ATOM   1014  CD1 TYR H 140       8.420  18.301  41.355  1.00 16.27           C  
ATOM   1015  CD2 TYR H 140       6.952  16.497  40.925  1.00 16.21           C  
ATOM   1016  CE1 TYR H 140       8.227  18.139  42.706  1.00 18.11           C  
ATOM   1017  CE2 TYR H 140       6.756  16.330  42.277  1.00 17.07           C  
ATOM   1018  CZ  TYR H 140       7.395  17.152  43.171  1.00 17.98           C  
ATOM   1019  OH  TYR H 140       7.195  16.982  44.558  1.00 20.59           O  
ATOM   1020  C   TYR H 140       7.572  19.096  37.077  1.00 17.29           C  
ATOM   1021  O   TYR H 140       7.013  18.562  36.117  1.00 17.45           O  
ATOM   1022  N   ALA H 141       8.601  19.965  36.941  1.00 27.51           N  
ATOM   1023  CA  ALA H 141       9.183  20.231  35.657  1.00 27.26           C  
ATOM   1024  CB  ALA H 141      10.036  21.510  35.613  1.00 27.17           C  
ATOM   1025  C   ALA H 141      10.075  19.063  35.347  1.00 27.78           C  
ATOM   1026  O   ALA H 141      10.618  18.433  36.254  1.00 27.53           O  
ATOM   1027  N   MET H 142      10.241  18.723  34.050  1.00 26.01           N  
ATOM   1028  CA  MET H 142      11.055  17.587  33.709  1.00 24.36           C  
ATOM   1029  CB  MET H 142      10.248  16.401  33.155  1.00 27.41           C  
ATOM   1030  CG  MET H 142       9.283  15.772  34.164  1.00 25.83           C  
ATOM   1031  SD  MET H 142      10.087  14.923  35.557  1.00 22.32           S  
ATOM   1032  CE  MET H 142      10.827  13.609  34.543  1.00 23.48           C  
ATOM   1033  C   MET H 142      12.020  17.996  32.634  1.00 25.57           C  
ATOM   1034  O   MET H 142      11.716  18.856  31.807  1.00 25.88           O  
ATOM   1035  N   SER H 143      13.223  17.377  32.615  1.00 24.69           N  
ATOM   1036  CA  SER H 143      14.191  17.778  31.633  1.00 25.49           C  
ATOM   1037  CB  SER H 143      15.254  18.755  32.157  1.00 27.19           C  
ATOM   1038  OG  SER H 143      14.660  20.004  32.476  1.00 24.48           O  
ATOM   1039  C   SER H 143      14.928  16.609  31.063  1.00 25.68           C  
ATOM   1040  O   SER H 143      14.878  15.486  31.565  1.00 24.21           O  
ATOM   1041  N   TRP H 144      15.611  16.871  29.931  1.00 23.72           N  
ATOM   1042  CA  TRP H 144      16.470  15.900  29.330  1.00 24.27           C  
ATOM   1043  CB  TRP H 144      16.138  15.613  27.856  1.00 25.41           C  
ATOM   1044  CG  TRP H 144      14.795  14.952  27.638  1.00 24.33           C  
ATOM   1045  CD2 TRP H 144      14.563  13.541  27.768  1.00 23.68           C  
ATOM   1046  CD1 TRP H 144      13.599  15.511  27.298  1.00 24.95           C  
ATOM   1047  NE1 TRP H 144      12.636  14.536  27.202  1.00 25.09           N  
ATOM   1048  CE2 TRP H 144      13.214  13.318  27.491  1.00 25.47           C  
ATOM   1049  CE3 TRP H 144      15.405  12.518  28.095  1.00 27.21           C  
ATOM   1050  CZ2 TRP H 144      12.685  12.060  27.536  1.00 26.23           C  
ATOM   1051  CZ3 TRP H 144      14.866  11.251  28.138  1.00 24.90           C  
ATOM   1052  CH2 TRP H 144      13.532  11.027  27.863  1.00 27.71           C  
ATOM   1053  C   TRP H 144      17.853  16.481  29.382  1.00 23.70           C  
ATOM   1054  O   TRP H 144      18.067  17.641  29.031  1.00 25.25           O  
ATOM   1055  N   VAL H 145      18.828  15.682  29.856  1.00 23.55           N  
ATOM   1056  CA  VAL H 145      20.200  16.104  29.942  1.00 25.05           C  
ATOM   1057  CB  VAL H 145      20.670  16.240  31.361  1.00 24.25           C  
ATOM   1058  CG1 VAL H 145      22.174  16.544  31.364  1.00 24.93           C  
ATOM   1059  CG2 VAL H 145      19.814  17.313  32.054  1.00 23.57           C  
ATOM   1060  C   VAL H 145      21.008  15.010  29.312  1.00 26.20           C  
ATOM   1061  O   VAL H 145      20.668  13.836  29.451  1.00 27.65           O  
ATOM   1062  N   ARG H 146      22.107  15.357  28.605  1.00 25.92           N  
ATOM   1063  CA  ARG H 146      22.850  14.319  27.940  1.00 26.87           C  
ATOM   1064  CB  ARG H 146      22.730  14.363  26.408  1.00 27.82           C  
ATOM   1065  CG  ARG H 146      23.265  15.651  25.788  1.00 26.96           C  
ATOM   1066  CD  ARG H 146      23.110  15.692  24.269  1.00 25.96           C  
ATOM   1067  NE  ARG H 146      23.671  16.990  23.805  1.00 26.35           N  
ATOM   1068  CZ  ARG H 146      23.717  17.275  22.473  1.00 27.09           C  
ATOM   1069  NH1 ARG H 146      23.240  16.371  21.568  1.00 26.11           N1+
ATOM   1070  NH2 ARG H 146      24.233  18.466  22.051  1.00 27.49           N  
ATOM   1071  C   ARG H 146      24.308  14.425  28.278  1.00 26.38           C  
ATOM   1072  O   ARG H 146      24.785  15.459  28.742  1.00 27.99           O  
ATOM   1073  N   GLN H 147      25.050  13.314  28.081  1.00 26.21           N  
ATOM   1074  CA  GLN H 147      26.458  13.282  28.365  1.00 26.52           C  
ATOM   1075  CB  GLN H 147      26.756  12.616  29.722  1.00 24.92           C  
ATOM   1076  CG  GLN H 147      28.225  12.617  30.147  1.00 27.57           C  
ATOM   1077  CD  GLN H 147      28.305  11.916  31.499  1.00 29.78           C  
ATOM   1078  OE1 GLN H 147      27.761  10.830  31.687  1.00 31.46           O  
ATOM   1079  NE2 GLN H 147      29.000  12.562  32.474  1.00 28.10           N  
ATOM   1080  C   GLN H 147      27.123  12.442  27.318  1.00 28.96           C  
ATOM   1081  O   GLN H 147      26.831  11.255  27.188  1.00 26.75           O  
ATOM   1082  N   ALA H 148      28.046  13.037  26.537  1.00 30.80           N  
ATOM   1083  CA  ALA H 148      28.768  12.288  25.543  1.00 34.34           C  
ATOM   1084  CB  ALA H 148      29.501  13.169  24.519  1.00 34.40           C  
ATOM   1085  C   ALA H 148      29.794  11.483  26.278  1.00 36.77           C  
ATOM   1086  O   ALA H 148      30.234  11.872  27.357  1.00 36.38           O  
ATOM   1087  N   PRO H 149      30.178  10.360  25.729  1.00 38.81           N  
ATOM   1088  CA  PRO H 149      31.109   9.487  26.390  1.00 39.69           C  
ATOM   1089  CD  PRO H 149      30.175  10.166  24.289  1.00 39.06           C  
ATOM   1090  CB  PRO H 149      31.437   8.399  25.370  1.00 41.95           C  
ATOM   1091  CG  PRO H 149      31.288   9.137  24.027  1.00 42.14           C  
ATOM   1092  C   PRO H 149      32.346  10.224  26.804  1.00 38.20           C  
ATOM   1093  O   PRO H 149      32.991  10.831  25.952  1.00 39.48           O  
ATOM   1094  N   GLY H 150      32.691  10.170  28.106  1.00 37.88           N  
ATOM   1095  CA  GLY H 150      33.903  10.755  28.607  1.00 38.45           C  
ATOM   1096  C   GLY H 150      33.790  12.245  28.668  1.00 38.68           C  
ATOM   1097  O   GLY H 150      34.798  12.931  28.834  1.00 39.45           O  
ATOM   1098  N   LYS H 151      32.570  12.800  28.553  1.00 37.97           N  
ATOM   1099  CA  LYS H 151      32.487  14.233  28.569  1.00 36.69           C  
ATOM   1100  CB  LYS H 151      32.030  14.844  27.237  1.00 37.50           C  
ATOM   1101  CG  LYS H 151      33.065  14.654  26.129  1.00 47.29           C  
ATOM   1102  CD  LYS H 151      32.569  15.052  24.742  1.00 54.09           C  
ATOM   1103  CE  LYS H 151      33.618  14.863  23.647  1.00 57.11           C  
ATOM   1104  NZ  LYS H 151      34.749  15.794  23.860  1.00 44.71           N1+
ATOM   1105  C   LYS H 151      31.543  14.677  29.641  1.00 32.79           C  
ATOM   1106  O   LYS H 151      31.046  13.873  30.429  1.00 33.25           O  
ATOM   1107  N   GLY H 152      31.303  16.004  29.700  1.00 32.90           N  
ATOM   1108  CA  GLY H 152      30.502  16.604  30.729  1.00 33.72           C  
ATOM   1109  C   GLY H 152      29.047  16.572  30.378  1.00 30.41           C  
ATOM   1110  O   GLY H 152      28.644  16.126  29.306  1.00 31.19           O  
ATOM   1111  N   LEU H 153      28.221  17.069  31.323  1.00 28.68           N  
ATOM   1112  CA  LEU H 153      26.793  17.080  31.197  1.00 28.46           C  
ATOM   1113  CB  LEU H 153      26.097  17.202  32.560  1.00 26.63           C  
ATOM   1114  CG  LEU H 153      26.413  16.050  33.531  1.00 28.03           C  
ATOM   1115  CD1 LEU H 153      25.683  16.249  34.867  1.00 27.35           C  
ATOM   1116  CD2 LEU H 153      26.124  14.678  32.902  1.00 26.29           C  
ATOM   1117  C   LEU H 153      26.367  18.261  30.378  1.00 26.42           C  
ATOM   1118  O   LEU H 153      26.951  19.340  30.481  1.00 26.91           O  
ATOM   1119  N   GLU H 154      25.328  18.071  29.534  1.00 25.24           N  
ATOM   1120  CA  GLU H 154      24.793  19.157  28.762  1.00 25.56           C  
ATOM   1121  CB  GLU H 154      25.232  19.154  27.286  1.00 28.75           C  
ATOM   1122  CG  GLU H 154      24.705  20.354  26.493  1.00 27.96           C  
ATOM   1123  CD  GLU H 154      25.269  20.279  25.082  1.00 33.50           C  
ATOM   1124  OE1 GLU H 154      26.452  19.869  24.937  1.00 35.09           O  
ATOM   1125  OE2 GLU H 154      24.529  20.638  24.129  1.00 34.55           O1-
ATOM   1126  C   GLU H 154      23.295  19.061  28.794  1.00 25.24           C  
ATOM   1127  O   GLU H 154      22.714  18.024  28.484  1.00 25.30           O  
ATOM   1128  N   TRP H 155      22.628  20.169  29.172  1.00 23.70           N  
ATOM   1129  CA  TRP H 155      21.194  20.243  29.272  1.00 23.77           C  
ATOM   1130  CB  TRP H 155      20.762  21.464  30.097  1.00 24.05           C  
ATOM   1131  CG  TRP H 155      19.279  21.703  30.190  1.00 23.59           C  
ATOM   1132  CD2 TRP H 155      18.581  22.642  29.361  1.00 24.74           C  
ATOM   1133  CD1 TRP H 155      18.351  21.158  31.027  1.00 23.46           C  
ATOM   1134  NE1 TRP H 155      17.114  21.699  30.769  1.00 25.88           N  
ATOM   1135  CE2 TRP H 155      17.242  22.616  29.746  1.00 24.63           C  
ATOM   1136  CE3 TRP H 155      19.021  23.461  28.363  1.00 25.89           C  
ATOM   1137  CZ2 TRP H 155      16.316  23.412  29.133  1.00 27.08           C  
ATOM   1138  CZ3 TRP H 155      18.088  24.263  27.747  1.00 26.22           C  
ATOM   1139  CH2 TRP H 155      16.761  24.240  28.126  1.00 25.78           C  
ATOM   1140  C   TRP H 155      20.613  20.372  27.890  1.00 25.65           C  
ATOM   1141  O   TRP H 155      21.052  21.215  27.112  1.00 26.87           O  
ATOM   1142  N   VAL H 156      19.711  19.438  27.513  1.00 24.43           N  
ATOM   1143  CA  VAL H 156      19.032  19.437  26.241  1.00 25.00           C  
ATOM   1144  CB  VAL H 156      18.697  18.046  25.797  1.00 26.20           C  
ATOM   1145  CG1 VAL H 156      17.921  18.116  24.472  1.00 25.64           C  
ATOM   1146  CG2 VAL H 156      20.007  17.242  25.730  1.00 27.28           C  
ATOM   1147  C   VAL H 156      17.757  20.240  26.175  1.00 24.08           C  
ATOM   1148  O   VAL H 156      17.583  21.071  25.282  1.00 25.01           O  
ATOM   1149  N   SER H 157      16.810  19.995  27.113  1.00 24.17           N  
ATOM   1150  CA  SER H 157      15.531  20.655  27.029  1.00 25.10           C  
ATOM   1151  CB  SER H 157      14.655  20.176  25.856  1.00 26.84           C  
ATOM   1152  OG  SER H 157      14.234  18.838  26.064  1.00 31.98           O  
ATOM   1153  C   SER H 157      14.759  20.440  28.299  1.00 26.20           C  
ATOM   1154  O   SER H 157      15.077  19.562  29.102  1.00 27.36           O  
ATOM   1155  N   GLY H 158      13.700  21.254  28.506  1.00 25.13           N  
ATOM   1156  CA  GLY H 158      12.922  21.140  29.707  1.00 25.56           C  
ATOM   1157  C   GLY H 158      11.515  21.541  29.409  1.00 26.07           C  
ATOM   1158  O   GLY H 158      11.250  22.268  28.452  1.00 25.67           O  
ATOM   1159  N   ILE H 159      10.570  21.033  30.228  1.00 26.01           N  
ATOM   1160  CA  ILE H 159       9.185  21.379  30.076  1.00 26.82           C  
ATOM   1161  CB  ILE H 159       8.409  20.365  29.289  1.00 27.16           C  
ATOM   1162  CG1 ILE H 159       6.999  20.887  28.964  1.00 25.52           C  
ATOM   1163  CG2 ILE H 159       8.449  19.034  30.053  1.00 27.03           C  
ATOM   1164  CD1 ILE H 159       6.277  20.064  27.898  1.00 24.53           C  
ATOM   1165  C   ILE H 159       8.577  21.522  31.439  1.00 26.76           C  
ATOM   1166  O   ILE H 159       8.790  20.693  32.325  1.00 26.63           O  
ATOM   1167  N   ASN H 160       7.770  22.583  31.628  1.00 27.05           N  
ATOM   1168  CA  ASN H 160       7.154  22.858  32.896  1.00 27.91           C  
ATOM   1169  CB  ASN H 160       6.470  24.230  32.969  1.00 29.43           C  
ATOM   1170  CG  ASN H 160       5.308  24.174  32.000  1.00  0.00           C  
ATOM   1171  OD1 ASN H 160       5.459  23.705  30.872  1.00  0.00           O  
ATOM   1172  ND2 ASN H 160       4.115  24.638  32.458  1.00  0.00           N  
ATOM   1173  C   ASN H 160       6.108  21.818  33.155  1.00 30.18           C  
ATOM   1174  O   ASN H 160       5.728  21.054  32.270  1.00 28.80           O  
ATOM   1175  N   TRP H 161       5.549  21.801  34.382  1.00 22.34           N  
ATOM   1176  CA  TRP H 161       4.636  20.769  34.805  1.00 23.41           C  
ATOM   1177  CB  TRP H 161       4.118  21.012  36.240  1.00 21.25           C  
ATOM   1178  CG  TRP H 161       3.415  22.336  36.454  1.00 25.38           C  
ATOM   1179  CD2 TRP H 161       1.989  22.508  36.533  1.00 27.45           C  
ATOM   1180  CD1 TRP H 161       3.962  23.568  36.657  1.00 26.76           C  
ATOM   1181  NE1 TRP H 161       2.969  24.501  36.841  1.00 27.07           N  
ATOM   1182  CE2 TRP H 161       1.750  23.862  36.772  1.00 27.08           C  
ATOM   1183  CE3 TRP H 161       0.962  21.614  36.423  1.00 30.39           C  
ATOM   1184  CZ2 TRP H 161       0.477  24.343  36.901  1.00 28.75           C  
ATOM   1185  CZ3 TRP H 161      -0.321  22.104  36.549  1.00 33.20           C  
ATOM   1186  CH2 TRP H 161      -0.558  23.443  36.783  1.00 31.34           C  
ATOM   1187  C   TRP H 161       3.455  20.650  33.884  1.00 25.54           C  
ATOM   1188  O   TRP H 161       3.077  19.538  33.511  1.00 24.38           O  
ATOM   1189  N   GLN H 162       2.814  21.786  33.547  1.00 21.49           N  
ATOM   1190  CA  GLN H 162       1.667  21.879  32.679  1.00 22.91           C  
ATOM   1191  CB  GLN H 162       0.868  23.181  32.866  1.00 25.23           C  
ATOM   1192  CG  GLN H 162      -0.442  23.193  32.076  1.00 36.00           C  
ATOM   1193  CD  GLN H 162      -1.233  24.421  32.499  1.00 67.51           C  
ATOM   1194  OE1 GLN H 162      -0.719  25.291  33.200  1.00  0.00           O  
ATOM   1195  NE2 GLN H 162      -2.523  24.491  32.073  1.00  0.00           N  
ATOM   1196  C   GLN H 162       2.034  21.760  31.226  1.00 23.56           C  
ATOM   1197  O   GLN H 162       1.186  21.436  30.393  1.00 25.19           O  
ATOM   1198  N   GLY H 163       3.286  22.096  30.861  1.00 22.17           N  
ATOM   1199  CA  GLY H 163       3.665  22.074  29.474  1.00 22.19           C  
ATOM   1200  C   GLY H 163       3.493  23.469  28.943  1.00 24.97           C  
ATOM   1201  O   GLY H 163       3.623  23.720  27.745  1.00 25.74           O  
ATOM   1202  N   GLY H 164       3.178  24.418  29.843  1.00 21.46           N  
ATOM   1203  CA  GLY H 164       3.008  25.790  29.470  1.00 23.21           C  
ATOM   1204  C   GLY H 164       4.301  26.340  28.945  1.00 23.37           C  
ATOM   1205  O   GLY H 164       4.297  27.104  27.980  1.00 24.30           O  
ATOM   1206  N   SER H 165       5.445  25.983  29.570  1.00 33.10           N  
ATOM   1207  CA  SER H 165       6.679  26.549  29.113  1.00 32.28           C  
ATOM   1208  CB  SER H 165       7.374  27.415  30.182  1.00 31.01           C  
ATOM   1209  OG  SER H 165       8.591  27.942  29.675  1.00 26.03           O  
ATOM   1210  C   SER H 165       7.623  25.443  28.763  1.00 31.20           C  
ATOM   1211  O   SER H 165       7.676  24.410  29.427  1.00 29.56           O  
ATOM   1212  N   THR H 166       8.404  25.649  27.687  1.00 30.08           N  
ATOM   1213  CA  THR H 166       9.337  24.658  27.249  1.00 29.88           C  
ATOM   1214  CB  THR H 166       8.795  23.835  26.115  1.00 32.00           C  
ATOM   1215  OG1 THR H 166       9.705  22.812  25.755  1.00 42.66           O  
ATOM   1216  CG2 THR H 166       8.492  24.755  24.926  1.00 31.62           C  
ATOM   1217  C   THR H 166      10.571  25.390  26.811  1.00 31.27           C  
ATOM   1218  O   THR H 166      10.492  26.529  26.354  1.00 32.23           O  
ATOM   1219  N   GLY H 167      11.757  24.761  26.958  1.00 28.99           N  
ATOM   1220  CA  GLY H 167      12.966  25.429  26.564  1.00 28.36           C  
ATOM   1221  C   GLY H 167      13.895  24.421  25.962  1.00 27.23           C  
ATOM   1222  O   GLY H 167      13.818  23.227  26.255  1.00 27.10           O  
ATOM   1223  N   TYR H 168      14.809  24.891  25.083  1.00 28.16           N  
ATOM   1224  CA  TYR H 168      15.720  23.987  24.439  1.00 27.84           C  
ATOM   1225  CB  TYR H 168      15.400  23.697  22.960  1.00 26.65           C  
ATOM   1226  CG  TYR H 168      14.022  23.153  22.819  1.00 27.02           C  
ATOM   1227  CD1 TYR H 168      13.742  21.834  23.089  1.00 24.88           C  
ATOM   1228  CD2 TYR H 168      12.999  23.978  22.417  1.00 26.51           C  
ATOM   1229  CE1 TYR H 168      12.462  21.349  22.950  1.00 26.23           C  
ATOM   1230  CE2 TYR H 168      11.720  23.499  22.277  1.00 26.76           C  
ATOM   1231  CZ  TYR H 168      11.449  22.181  22.542  1.00 27.10           C  
ATOM   1232  OH  TYR H 168      10.137  21.681  22.401  1.00 27.65           O  
ATOM   1233  C   TYR H 168      17.078  24.614  24.407  1.00 27.23           C  
ATOM   1234  O   TYR H 168      17.219  25.835  24.460  1.00 28.89           O  
ATOM   1235  N   ALA H 169      18.127  23.773  24.327  1.00 26.48           N  
ATOM   1236  CA  ALA H 169      19.460  24.277  24.170  1.00 26.90           C  
ATOM   1237  CB  ALA H 169      20.557  23.231  24.438  1.00 27.40           C  
ATOM   1238  C   ALA H 169      19.581  24.727  22.747  1.00 28.54           C  
ATOM   1239  O   ALA H 169      18.878  24.237  21.865  1.00 29.95           O  
ATOM   1240  N   ASP H 170      20.500  25.678  22.491  1.00 31.68           N  
ATOM   1241  CA  ASP H 170      20.665  26.253  21.186  1.00 33.21           C  
ATOM   1242  CB  ASP H 170      21.829  27.263  21.128  1.00 34.60           C  
ATOM   1243  CG  ASP H 170      21.505  28.490  21.974  1.00 43.20           C  
ATOM   1244  OD1 ASP H 170      20.332  28.950  21.942  1.00 39.01           O  
ATOM   1245  OD2 ASP H 170      22.437  28.979  22.669  1.00 42.30           O1-
ATOM   1246  C   ASP H 170      21.028  25.166  20.226  1.00 33.35           C  
ATOM   1247  O   ASP H 170      20.574  25.150  19.083  1.00 33.31           O  
ATOM   1248  N   SER H 171      21.857  24.212  20.679  1.00 31.83           N  
ATOM   1249  CA  SER H 171      22.352  23.192  19.805  1.00 34.60           C  
ATOM   1250  CB  SER H 171      23.296  22.216  20.526  1.00 34.50           C  
ATOM   1251  OG  SER H 171      22.596  21.531  21.554  1.00 37.42           O  
ATOM   1252  C   SER H 171      21.224  22.388  19.219  1.00 35.19           C  
ATOM   1253  O   SER H 171      21.283  21.984  18.057  1.00 34.96           O  
ATOM   1254  N   VAL H 172      20.217  22.059  20.047  1.00 31.41           N  
ATOM   1255  CA  VAL H 172      19.076  21.252  19.686  1.00 30.31           C  
ATOM   1256  CB  VAL H 172      18.534  20.455  20.841  1.00 32.88           C  
ATOM   1257  CG1 VAL H 172      19.625  19.464  21.290  1.00 28.20           C  
ATOM   1258  CG2 VAL H 172      18.068  21.412  21.948  1.00 27.28           C  
ATOM   1259  C   VAL H 172      17.927  21.971  19.031  1.00 32.31           C  
ATOM   1260  O   VAL H 172      17.114  21.326  18.370  1.00 31.13           O  
ATOM   1261  N   LYS H 173      17.774  23.297  19.234  1.00 32.69           N  
ATOM   1262  CA  LYS H 173      16.581  23.968  18.783  1.00 34.46           C  
ATOM   1263  CB  LYS H 173      16.588  25.493  18.963  1.00 36.45           C  
ATOM   1264  CG  LYS H 173      16.260  25.952  20.379  1.00 41.54           C  
ATOM   1265  CD  LYS H 173      16.491  27.448  20.585  1.00 44.00           C  
ATOM   1266  CE  LYS H 173      16.007  27.961  21.941  1.00 54.52           C  
ATOM   1267  NZ  LYS H 173      16.216  29.424  22.031  1.00 45.51           N1+
ATOM   1268  C   LYS H 173      16.279  23.720  17.339  1.00 33.71           C  
ATOM   1269  O   LYS H 173      17.151  23.761  16.472  1.00 33.05           O  
ATOM   1270  N   GLY H 174      14.984  23.429  17.086  1.00 33.88           N  
ATOM   1271  CA  GLY H 174      14.419  23.221  15.785  1.00 34.24           C  
ATOM   1272  C   GLY H 174      14.355  21.750  15.505  1.00 34.40           C  
ATOM   1273  O   GLY H 174      13.418  21.267  14.871  1.00 34.41           O  
ATOM   1274  N   ARG H 175      15.408  21.016  15.908  1.00 33.00           N  
ATOM   1275  CA  ARG H 175      15.511  19.600  15.697  1.00 31.06           C  
ATOM   1276  CB  ARG H 175      16.973  19.139  15.676  1.00 28.99           C  
ATOM   1277  CG  ARG H 175      17.740  19.832  14.549  1.00 30.60           C  
ATOM   1278  CD  ARG H 175      19.154  19.307  14.309  1.00 30.36           C  
ATOM   1279  NE  ARG H 175      19.955  19.547  15.541  1.00 29.88           N  
ATOM   1280  CZ  ARG H 175      20.253  18.505  16.369  1.00 30.23           C  
ATOM   1281  NH1 ARG H 175      19.847  17.243  16.045  1.00 31.63           N1+
ATOM   1282  NH2 ARG H 175      20.970  18.716  17.510  1.00 30.96           N  
ATOM   1283  C   ARG H 175      14.750  18.767  16.689  1.00 31.17           C  
ATOM   1284  O   ARG H 175      14.167  17.746  16.324  1.00 31.70           O  
ATOM   1285  N   VAL H 176      14.731  19.173  17.975  1.00 30.14           N  
ATOM   1286  CA  VAL H 176      14.187  18.304  18.982  1.00 29.35           C  
ATOM   1287  CB  VAL H 176      15.142  18.082  20.114  1.00 27.22           C  
ATOM   1288  CG1 VAL H 176      14.452  17.211  21.169  1.00  0.00           C  
ATOM   1289  CG2 VAL H 176      16.435  17.471  19.546  1.00  0.00           C  
ATOM   1290  C   VAL H 176      12.941  18.894  19.558  1.00 29.80           C  
ATOM   1291  O   VAL H 176      12.776  20.111  19.610  1.00 30.21           O  
ATOM   1292  N   THR H 177      12.010  18.014  19.986  1.00 29.03           N  
ATOM   1293  CA  THR H 177      10.786  18.466  20.583  1.00 29.04           C  
ATOM   1294  CB  THR H 177       9.588  18.235  19.708  1.00 30.34           C  
ATOM   1295  OG1 THR H 177       9.748  18.904  18.466  1.00 34.73           O  
ATOM   1296  CG2 THR H 177       8.335  18.757  20.430  1.00 33.53           C  
ATOM   1297  C   THR H 177      10.569  17.697  21.852  1.00 30.53           C  
ATOM   1298  O   THR H 177      10.647  16.469  21.874  1.00 30.83           O  
ATOM   1299  N   ILE H 178      10.263  18.423  22.946  1.00 28.15           N  
ATOM   1300  CA  ILE H 178      10.037  17.838  24.239  1.00 26.83           C  
ATOM   1301  CB  ILE H 178      10.676  18.617  25.357  1.00 29.29           C  
ATOM   1302  CG1 ILE H 178      10.599  17.835  26.679  1.00 29.26           C  
ATOM   1303  CG2 ILE H 178      10.007  20.000  25.419  1.00 26.28           C  
ATOM   1304  CD1 ILE H 178      11.450  18.435  27.799  1.00 27.06           C  
ATOM   1305  C   ILE H 178       8.563  17.863  24.480  1.00 29.33           C  
ATOM   1306  O   ILE H 178       7.887  18.823  24.112  1.00 29.60           O  
ATOM   1307  N   SER H 179       8.011  16.778  25.064  1.00 27.44           N  
ATOM   1308  CA  SER H 179       6.603  16.766  25.338  1.00 27.97           C  
ATOM   1309  CB  SER H 179       5.763  16.239  24.163  1.00 32.28           C  
ATOM   1310  OG  SER H 179       6.099  14.888  23.887  1.00 32.00           O  
ATOM   1311  C   SER H 179       6.357  15.876  26.513  1.00 27.40           C  
ATOM   1312  O   SER H 179       7.242  15.140  26.948  1.00 29.20           O  
ATOM   1313  N   ARG H 180       5.139  15.952  27.084  1.00 28.66           N  
ATOM   1314  CA  ARG H 180       4.837  15.120  28.212  1.00 32.27           C  
ATOM   1315  CB  ARG H 180       5.067  15.793  29.576  1.00 32.23           C  
ATOM   1316  CG  ARG H 180       4.226  17.051  29.797  1.00 32.34           C  
ATOM   1317  CD  ARG H 180       4.206  17.513  31.256  1.00 32.19           C  
ATOM   1318  NE  ARG H 180       5.607  17.775  31.679  1.00 31.24           N  
ATOM   1319  CZ  ARG H 180       6.003  17.520  32.960  1.00 33.77           C  
ATOM   1320  NH1 ARG H 180       5.155  16.916  33.843  1.00 30.79           N1+
ATOM   1321  NH2 ARG H 180       7.257  17.875  33.362  1.00 31.25           N  
ATOM   1322  C   ARG H 180       3.393  14.749  28.165  1.00 34.60           C  
ATOM   1323  O   ARG H 180       2.556  15.475  27.633  1.00 35.74           O  
ATOM   1324  N   ASP H 181       3.079  13.566  28.720  1.00 35.72           N  
ATOM   1325  CA  ASP H 181       1.734  13.095  28.815  1.00 38.81           C  
ATOM   1326  CB  ASP H 181       1.567  11.754  28.080  1.00 40.69           C  
ATOM   1327  CG  ASP H 181       0.101  11.375  28.025  1.00 49.76           C  
ATOM   1328  OD1 ASP H 181      -0.717  12.072  28.678  1.00 45.93           O  
ATOM   1329  OD2 ASP H 181      -0.218  10.376  27.326  1.00 49.53           O1-
ATOM   1330  C   ASP H 181       1.517  12.862  30.274  1.00 37.40           C  
ATOM   1331  O   ASP H 181       2.007  11.877  30.814  1.00 39.80           O  
ATOM   1332  N   ASN H 182       0.808  13.785  30.952  1.00 37.90           N  
ATOM   1333  CA  ASN H 182       0.577  13.714  32.369  1.00 38.61           C  
ATOM   1334  CB  ASN H 182       0.036  15.024  32.969  1.00 38.46           C  
ATOM   1335  CG  ASN H 182       1.191  16.019  33.003  1.00 40.98           C  
ATOM   1336  OD1 ASN H 182       2.358  15.632  32.996  1.00 37.58           O  
ATOM   1337  ND2 ASN H 182       0.857  17.337  33.048  1.00 39.32           N  
ATOM   1338  C   ASN H 182      -0.363  12.601  32.711  1.00 39.75           C  
ATOM   1339  O   ASN H 182      -0.296  12.069  33.819  1.00 42.83           O  
ATOM   1340  N   ALA H 183      -1.284  12.233  31.798  1.00 40.48           N  
ATOM   1341  CA  ALA H 183      -2.211  11.176  32.098  1.00 44.37           C  
ATOM   1342  CB  ALA H 183      -3.186  10.902  30.941  1.00 44.72           C  
ATOM   1343  C   ALA H 183      -1.427   9.927  32.329  1.00 43.36           C  
ATOM   1344  O   ALA H 183      -1.641   9.219  33.311  1.00 45.10           O  
ATOM   1345  N   LYS H 184      -0.487   9.627  31.415  1.00 42.89           N  
ATOM   1346  CA  LYS H 184       0.417   8.543  31.626  1.00 42.91           C  
ATOM   1347  CB  LYS H 184       1.072   8.037  30.330  1.00 43.13           C  
ATOM   1348  CG  LYS H 184       0.060   7.494  29.320  1.00 47.41           C  
ATOM   1349  CD  LYS H 184       0.644   7.264  27.925  1.00 48.04           C  
ATOM   1350  CE  LYS H 184      -0.412   7.009  26.849  1.00 53.68           C  
ATOM   1351  NZ  LYS H 184      -1.339   5.941  27.290  1.00 51.78           N1+
ATOM   1352  C   LYS H 184       1.436   9.242  32.441  1.00 41.78           C  
ATOM   1353  O   LYS H 184       1.270  10.418  32.722  1.00 41.54           O  
ATOM   1354  N   ASN H 185       2.466   8.597  32.968  1.00 39.39           N  
ATOM   1355  CA  ASN H 185       3.399   9.495  33.580  1.00 35.81           C  
ATOM   1356  CB  ASN H 185       3.860   9.048  34.978  1.00 36.91           C  
ATOM   1357  CG  ASN H 185       2.693   9.151  35.950  1.00 45.15           C  
ATOM   1358  OD1 ASN H 185       2.161  10.233  36.195  1.00 44.84           O  
ATOM   1359  ND2 ASN H 185       2.279   7.988  36.521  1.00 44.88           N  
ATOM   1360  C   ASN H 185       4.587   9.408  32.689  1.00 34.15           C  
ATOM   1361  O   ASN H 185       5.570   8.759  33.036  1.00 35.44           O  
ATOM   1362  N   SER H 186       4.539  10.079  31.519  1.00 33.57           N  
ATOM   1363  CA  SER H 186       5.622   9.871  30.605  1.00 34.52           C  
ATOM   1364  CB  SER H 186       5.224   8.957  29.434  1.00 36.14           C  
ATOM   1365  OG  SER H 186       4.789   7.700  29.929  1.00 24.55           O  
ATOM   1366  C   SER H 186       6.083  11.170  30.019  1.00 33.60           C  
ATOM   1367  O   SER H 186       5.311  12.102  29.801  1.00 33.92           O  
ATOM   1368  N   LEU H 187       7.401  11.239  29.746  1.00 31.66           N  
ATOM   1369  CA  LEU H 187       8.040  12.387  29.165  1.00 30.08           C  
ATOM   1370  CB  LEU H 187       9.167  12.929  30.065  1.00 30.57           C  
ATOM   1371  CG  LEU H 187       9.910  14.167  29.534  1.00 30.18           C  
ATOM   1372  CD1 LEU H 187       8.991  15.396  29.480  1.00 29.08           C  
ATOM   1373  CD2 LEU H 187      11.187  14.426  30.346  1.00 30.27           C  
ATOM   1374  C   LEU H 187       8.647  11.891  27.885  1.00 30.40           C  
ATOM   1375  O   LEU H 187       9.142  10.766  27.839  1.00 31.01           O  
ATOM   1376  N   TYR H 188       8.618  12.706  26.804  1.00 29.23           N  
ATOM   1377  CA  TYR H 188       9.146  12.229  25.554  1.00 30.65           C  
ATOM   1378  CB  TYR H 188       8.101  12.059  24.434  1.00 31.50           C  
ATOM   1379  CG  TYR H 188       6.984  11.170  24.863  1.00 35.45           C  
ATOM   1380  CD1 TYR H 188       7.097   9.800  24.841  1.00 33.97           C  
ATOM   1381  CD2 TYR H 188       5.804  11.723  25.298  1.00 36.15           C  
ATOM   1382  CE1 TYR H 188       6.050   8.998  25.232  1.00 36.29           C  
ATOM   1383  CE2 TYR H 188       4.752  10.931  25.689  1.00 38.57           C  
ATOM   1384  CZ  TYR H 188       4.873   9.564  25.658  1.00 38.47           C  
ATOM   1385  OH  TYR H 188       3.793   8.748  26.058  1.00 41.25           O  
ATOM   1386  C   TYR H 188      10.112  13.233  24.999  1.00 29.94           C  
ATOM   1387  O   TYR H 188      10.094  14.413  25.353  1.00 30.97           O  
ATOM   1388  N   LEU H 189      11.020  12.753  24.124  1.00 29.67           N  
ATOM   1389  CA  LEU H 189      11.933  13.621  23.440  1.00 27.98           C  
ATOM   1390  CB  LEU H 189      13.360  13.531  24.001  1.00 26.98           C  
ATOM   1391  CG  LEU H 189      14.337  14.542  23.384  1.00 28.04           C  
ATOM   1392  CD1 LEU H 189      13.959  15.973  23.794  1.00 27.46           C  
ATOM   1393  CD2 LEU H 189      15.794  14.192  23.723  1.00 27.43           C  
ATOM   1394  C   LEU H 189      11.983  13.158  22.014  1.00 30.67           C  
ATOM   1395  O   LEU H 189      12.481  12.071  21.722  1.00 29.71           O  
ATOM   1396  N   GLN H 190      11.469  13.975  21.075  1.00 30.23           N  
ATOM   1397  CA  GLN H 190      11.509  13.597  19.689  1.00 30.76           C  
ATOM   1398  CB  GLN H 190      10.323  14.137  18.869  1.00 33.78           C  
ATOM   1399  CG  GLN H 190      10.356  13.729  17.394  1.00 34.31           C  
ATOM   1400  CD  GLN H 190      10.026  12.246  17.317  1.00 37.72           C  
ATOM   1401  OE1 GLN H 190       9.592  11.647  18.298  1.00 41.41           O  
ATOM   1402  NE2 GLN H 190      10.232  11.632  16.123  1.00 35.44           N  
ATOM   1403  C   GLN H 190      12.750  14.210  19.129  1.00 30.76           C  
ATOM   1404  O   GLN H 190      12.926  15.427  19.179  1.00 31.39           O  
ATOM   1405  N   MET H 191      13.651  13.376  18.578  1.00 29.32           N  
ATOM   1406  CA  MET H 191      14.879  13.909  18.067  1.00 31.02           C  
ATOM   1407  CB  MET H 191      16.115  13.211  18.662  1.00 30.14           C  
ATOM   1408  CG  MET H 191      16.193  13.350  20.187  1.00 33.03           C  
ATOM   1409  SD  MET H 191      17.635  12.557  20.963  1.00 38.04           S  
ATOM   1410  CE  MET H 191      17.126  10.857  20.583  1.00 34.29           C  
ATOM   1411  C   MET H 191      14.906  13.713  16.583  1.00 33.01           C  
ATOM   1412  O   MET H 191      14.906  12.585  16.090  1.00 32.16           O  
ATOM   1413  N   ASN H 192      14.964  14.828  15.828  1.00 32.42           N  
ATOM   1414  CA  ASN H 192      14.951  14.757  14.393  1.00 33.05           C  
ATOM   1415  CB  ASN H 192      13.850  15.617  13.747  1.00 35.63           C  
ATOM   1416  CG  ASN H 192      12.491  15.063  14.149  1.00 39.41           C  
ATOM   1417  OD1 ASN H 192      12.259  13.856  14.107  1.00 41.42           O  
ATOM   1418  ND2 ASN H 192      11.565  15.972  14.554  1.00 42.75           N  
ATOM   1419  C   ASN H 192      16.246  15.308  13.887  1.00 34.99           C  
ATOM   1420  O   ASN H 192      16.967  15.993  14.610  1.00 33.27           O  
ATOM   1421  N   SER H 193      16.571  14.991  12.616  1.00 33.19           N  
ATOM   1422  CA  SER H 193      17.754  15.483  11.964  1.00 32.49           C  
ATOM   1423  CB  SER H 193      17.674  16.979  11.613  1.00 35.05           C  
ATOM   1424  OG  SER H 193      16.613  17.204  10.698  1.00 40.74           O  
ATOM   1425  C   SER H 193      18.938  15.266  12.854  1.00 30.83           C  
ATOM   1426  O   SER H 193      19.694  16.194  13.134  1.00 31.39           O  
ATOM   1427  N   LEU H 194      19.143  14.012  13.297  1.00 31.61           N  
ATOM   1428  CA  LEU H 194      20.204  13.711  14.216  1.00 30.87           C  
ATOM   1429  CB  LEU H 194      20.127  12.295  14.812  1.00 29.67           C  
ATOM   1430  CG  LEU H 194      19.004  12.144  15.855  1.00 30.17           C  
ATOM   1431  CD1 LEU H 194      18.910  10.709  16.389  1.00 31.58           C  
ATOM   1432  CD2 LEU H 194      19.192  13.154  16.998  1.00 29.94           C  
ATOM   1433  C   LEU H 194      21.541  13.894  13.579  1.00 31.75           C  
ATOM   1434  O   LEU H 194      21.721  13.715  12.375  1.00 31.21           O  
ATOM   1435  N   ARG H 195      22.520  14.291  14.418  1.00 30.12           N  
ATOM   1436  CA  ARG H 195      23.861  14.536  13.984  1.00 31.83           C  
ATOM   1437  CB  ARG H 195      24.284  16.009  14.125  1.00 33.37           C  
ATOM   1438  CG  ARG H 195      23.542  16.947  13.170  1.00 42.00           C  
ATOM   1439  CD  ARG H 195      24.120  18.366  13.117  1.00 39.53           C  
ATOM   1440  NE  ARG H 195      23.681  19.126  14.324  1.00 40.28           N  
ATOM   1441  CZ  ARG H 195      22.887  20.226  14.167  1.00 45.09           C  
ATOM   1442  NH1 ARG H 195      22.453  20.574  12.921  1.00 47.62           N1+
ATOM   1443  NH2 ARG H 195      22.534  20.990  15.242  1.00 44.36           N  
ATOM   1444  C   ARG H 195      24.768  13.722  14.849  1.00 31.24           C  
ATOM   1445  O   ARG H 195      24.377  13.236  15.909  1.00 32.14           O  
ATOM   1446  N   ALA H 196      26.029  13.569  14.408  1.00 31.67           N  
ATOM   1447  CA  ALA H 196      26.995  12.772  15.105  1.00 34.17           C  
ATOM   1448  CB  ALA H 196      28.367  12.755  14.411  1.00 34.09           C  
ATOM   1449  C   ALA H 196      27.182  13.343  16.479  1.00 34.78           C  
ATOM   1450  O   ALA H 196      27.351  12.599  17.443  1.00 34.03           O  
ATOM   1451  N   GLU H 197      27.128  14.683  16.600  1.00 35.50           N  
ATOM   1452  CA  GLU H 197      27.358  15.394  17.829  1.00 33.38           C  
ATOM   1453  CB  GLU H 197      27.259  16.921  17.681  1.00 34.02           C  
ATOM   1454  CG  GLU H 197      28.360  17.531  16.811  1.00 41.03           C  
ATOM   1455  CD  GLU H 197      27.935  17.413  15.356  1.00 52.02           C  
ATOM   1456  OE1 GLU H 197      26.940  18.090  14.987  1.00 52.56           O  
ATOM   1457  OE2 GLU H 197      28.590  16.654  14.596  1.00 57.57           O1-
ATOM   1458  C   GLU H 197      26.341  15.001  18.859  1.00 32.24           C  
ATOM   1459  O   GLU H 197      26.585  15.147  20.055  1.00 31.14           O  
ATOM   1460  N   ASP H 198      25.153  14.555  18.417  1.00 29.22           N  
ATOM   1461  CA  ASP H 198      24.058  14.171  19.268  1.00 28.47           C  
ATOM   1462  CB  ASP H 198      22.750  13.958  18.486  1.00 26.95           C  
ATOM   1463  CG  ASP H 198      22.262  15.333  18.038  1.00 33.07           C  
ATOM   1464  OD1 ASP H 198      22.257  16.261  18.892  1.00 29.11           O  
ATOM   1465  OD2 ASP H 198      21.898  15.479  16.841  1.00 32.45           O1-
ATOM   1466  C   ASP H 198      24.360  12.918  20.046  1.00 29.53           C  
ATOM   1467  O   ASP H 198      23.663  12.603  21.009  1.00 27.79           O  
ATOM   1468  N   THR H 199      25.361  12.124  19.628  1.00 27.95           N  
ATOM   1469  CA  THR H 199      25.638  10.892  20.319  1.00 26.42           C  
ATOM   1470  CB  THR H 199      26.833  10.177  19.762  1.00 28.90           C  
ATOM   1471  OG1 THR H 199      26.625   9.883  18.389  1.00 30.23           O  
ATOM   1472  CG2 THR H 199      27.057   8.878  20.554  1.00 29.17           C  
ATOM   1473  C   THR H 199      25.915  11.176  21.765  1.00 27.60           C  
ATOM   1474  O   THR H 199      26.739  12.028  22.099  1.00 26.27           O  
ATOM   1475  N   ALA H 200      25.208  10.461  22.669  1.00 26.46           N  
ATOM   1476  CA  ALA H 200      25.417  10.653  24.075  1.00 25.39           C  
ATOM   1477  CB  ALA H 200      25.195  12.106  24.530  1.00 23.37           C  
ATOM   1478  C   ALA H 200      24.429   9.813  24.820  1.00 27.18           C  
ATOM   1479  O   ALA H 200      23.511   9.233  24.238  1.00 26.85           O  
ATOM   1480  N   VAL H 201      24.641   9.691  26.146  1.00 27.69           N  
ATOM   1481  CA  VAL H 201      23.686   9.036  26.986  1.00 26.54           C  
ATOM   1482  CB  VAL H 201      24.277   8.508  28.259  1.00 27.13           C  
ATOM   1483  CG1 VAL H 201      23.138   7.998  29.157  1.00 29.69           C  
ATOM   1484  CG2 VAL H 201      25.320   7.434  27.898  1.00 32.46           C  
ATOM   1485  C   VAL H 201      22.705  10.104  27.342  1.00 26.90           C  
ATOM   1486  O   VAL H 201      23.099  11.207  27.717  1.00 25.79           O  
ATOM   1487  N   TYR H 202      21.397   9.806  27.235  1.00 26.13           N  
ATOM   1488  CA  TYR H 202      20.393  10.793  27.513  1.00 24.97           C  
ATOM   1489  CB  TYR H 202      19.294  10.881  26.438  1.00 25.30           C  
ATOM   1490  CG  TYR H 202      19.843  11.584  25.245  1.00 26.06           C  
ATOM   1491  CD1 TYR H 202      20.646  10.946  24.328  1.00 26.86           C  
ATOM   1492  CD2 TYR H 202      19.540  12.907  25.043  1.00 25.99           C  
ATOM   1493  CE1 TYR H 202      21.133  11.621  23.231  1.00 25.97           C  
ATOM   1494  CE2 TYR H 202      20.021  13.583  23.951  1.00 24.85           C  
ATOM   1495  CZ  TYR H 202      20.826  12.946  23.043  1.00 26.66           C  
ATOM   1496  OH  TYR H 202      21.318  13.651  21.925  1.00 26.54           O  
ATOM   1497  C   TYR H 202      19.715  10.442  28.797  1.00 26.49           C  
ATOM   1498  O   TYR H 202      19.249   9.319  28.986  1.00 25.96           O  
ATOM   1499  N   TYR H 203      19.639  11.435  29.712  1.00 26.49           N  
ATOM   1500  CA  TYR H 203      19.050  11.218  31.001  1.00 25.17           C  
ATOM   1501  CB  TYR H 203      19.879  11.713  32.200  1.00 26.64           C  
ATOM   1502  CG  TYR H 203      21.225  11.078  32.278  1.00 26.70           C  
ATOM   1503  CD1 TYR H 203      21.400   9.828  32.822  1.00 28.40           C  
ATOM   1504  CD2 TYR H 203      22.328  11.746  31.810  1.00 27.44           C  
ATOM   1505  CE1 TYR H 203      22.647   9.253  32.900  1.00 30.49           C  
ATOM   1506  CE2 TYR H 203      23.577  11.177  31.888  1.00 31.66           C  
ATOM   1507  CZ  TYR H 203      23.741   9.928  32.432  1.00 28.38           C  
ATOM   1508  OH  TYR H 203      25.023   9.344  32.510  1.00 36.18           O  
ATOM   1509  C   TYR H 203      17.804  12.038  31.104  1.00 27.93           C  
ATOM   1510  O   TYR H 203      17.731  13.173  30.637  1.00 26.41           O  
ATOM   1511  N   CYS H 204      16.778  11.434  31.720  1.00 27.59           N  
ATOM   1512  CA  CYS H 204      15.540  12.065  32.055  0.90 27.60           C  
ATOM   1513  CB  CYS H 204      14.419  11.006  32.030  0.90 30.60           C  
ATOM   1514  SG  CYS H 204      12.777  11.492  32.624  0.90 36.60           S  
ATOM   1515  C   CYS H 204      15.759  12.544  33.458  1.00 27.68           C  
ATOM   1516  O   CYS H 204      16.319  11.819  34.281  1.00 28.69           O  
ATOM   1517  N   ALA H 205      15.365  13.796  33.768  1.00 27.21           N  
ATOM   1518  CA  ALA H 205      15.614  14.288  35.094  1.00 26.79           C  
ATOM   1519  CB  ALA H 205      16.868  15.174  35.186  1.00 27.38           C  
ATOM   1520  C   ALA H 205      14.450  15.118  35.532  1.00 27.20           C  
ATOM   1521  O   ALA H 205      13.798  15.789  34.735  1.00 28.73           O  
ATOM   1522  N   LYS H 206      14.179  15.080  36.849  1.00 26.86           N  
ATOM   1523  CA  LYS H 206      13.102  15.780  37.478  1.00 26.57           C  
ATOM   1524  CB  LYS H 206      12.545  14.964  38.650  1.00 27.80           C  
ATOM   1525  CG  LYS H 206      11.469  15.642  39.491  1.00 30.46           C  
ATOM   1526  CD  LYS H 206      10.990  14.718  40.611  1.00 32.72           C  
ATOM   1527  CE  LYS H 206      10.400  15.448  41.815  1.00 23.05           C  
ATOM   1528  NZ  LYS H 206      10.311  14.526  42.970  1.00 27.72           N1+
ATOM   1529  C   LYS H 206      13.638  17.057  38.039  1.00 27.41           C  
ATOM   1530  O   LYS H 206      14.722  17.102  38.618  1.00 26.89           O  
ATOM   1531  N   ILE H 207      12.845  18.127  37.879  1.00 26.22           N  
ATOM   1532  CA  ILE H 207      13.150  19.452  38.327  1.00 27.06           C  
ATOM   1533  CB  ILE H 207      12.516  20.503  37.461  1.00 24.31           C  
ATOM   1534  CG1 ILE H 207      13.146  20.481  36.061  1.00  0.00           C  
ATOM   1535  CG2 ILE H 207      12.599  21.859  38.179  1.00  0.00           C  
ATOM   1536  CD1 ILE H 207      14.645  20.772  36.078  1.00  0.00           C  
ATOM   1537  C   ILE H 207      12.612  19.594  39.716  1.00 29.42           C  
ATOM   1538  O   ILE H 207      11.620  18.975  40.094  1.00 28.43           O  
ATOM   1539  N   LEU H 208      13.304  20.346  40.568  1.00 22.40           N  
ATOM   1540  CA  LEU H 208      12.648  20.589  41.811  1.00 23.86           C  
ATOM   1541  CB  LEU H 208      13.525  20.288  43.042  1.00 26.44           C  
ATOM   1542  CG  LEU H 208      12.844  20.515  44.411  1.00 34.05           C  
ATOM   1543  CD1 LEU H 208      12.592  22.003  44.709  1.00  0.00           C  
ATOM   1544  CD2 LEU H 208      11.572  19.663  44.537  1.00  0.00           C  
ATOM   1545  C   LEU H 208      12.341  22.047  41.778  1.00 25.22           C  
ATOM   1546  O   LEU H 208      13.239  22.873  41.925  1.00 27.04           O  
ATOM   1547  N   GLY H 209      11.064  22.379  41.497  1.00 25.99           N  
ATOM   1548  CA  GLY H 209      10.562  23.723  41.432  1.00 27.00           C  
ATOM   1549  C   GLY H 209      10.441  24.344  42.796  1.00 27.41           C  
ATOM   1550  O   GLY H 209      10.661  25.543  42.958  1.00 26.95           O  
ATOM   1551  N   ALA H 210      10.081  23.542  43.816  1.00 25.53           N  
ATOM   1552  CA  ALA H 210       9.711  24.062  45.111  1.00 26.86           C  
ATOM   1553  CB  ALA H 210       9.475  22.961  46.158  1.00 27.19           C  
ATOM   1554  C   ALA H 210      10.732  25.009  45.665  1.00 27.51           C  
ATOM   1555  O   ALA H 210      11.937  24.781  45.590  1.00 27.39           O  
ATOM   1556  N   GLY H 211      10.237  26.135  46.231  1.00 28.33           N  
ATOM   1557  CA  GLY H 211      11.073  27.118  46.862  1.00 29.02           C  
ATOM   1558  C   GLY H 211      11.848  27.821  45.793  1.00 29.33           C  
ATOM   1559  O   GLY H 211      12.742  28.615  46.085  1.00 29.94           O  
ATOM   1560  N   ARG H 212      11.489  27.567  44.521  1.00 28.26           N  
ATOM   1561  CA  ARG H 212      12.180  28.138  43.401  1.00 28.51           C  
ATOM   1562  CB  ARG H 212      12.141  29.674  43.381  1.00 36.97           C  
ATOM   1563  CG  ARG H 212      10.721  30.231  43.240  1.00 39.25           C  
ATOM   1564  CD  ARG H 212      10.655  31.758  43.298  1.00  0.00           C  
ATOM   1565  NE  ARG H 212       9.225  32.150  43.147  1.00  0.00           N  
ATOM   1566  CZ  ARG H 212       8.717  32.434  41.913  1.00 69.83           C  
ATOM   1567  NH1 ARG H 212       9.526  32.393  40.814  1.00  0.00           N1+
ATOM   1568  NH2 ARG H 212       7.397  32.759  41.778  1.00  0.00           N  
ATOM   1569  C   ARG H 212      13.609  27.684  43.436  1.00 27.94           C  
ATOM   1570  O   ARG H 212      14.511  28.415  43.029  1.00 27.84           O  
ATOM   1571  N   GLY H 213      13.847  26.448  43.924  1.00 31.52           N  
ATOM   1572  CA  GLY H 213      15.180  25.915  44.009  1.00 31.95           C  
ATOM   1573  C   GLY H 213      15.751  25.705  42.650  1.00 31.40           C  
ATOM   1574  O   GLY H 213      16.895  26.072  42.384  1.00 31.82           O  
ATOM   1575  N   TRP H 214      14.932  25.141  41.749  1.00 28.46           N  
ATOM   1576  CA  TRP H 214      15.312  24.760  40.423  1.00 28.44           C  
ATOM   1577  CB  TRP H 214      15.412  25.954  39.458  1.00 34.66           C  
ATOM   1578  CG  TRP H 214      14.104  26.676  39.242  1.00 39.02           C  
ATOM   1579  CD2 TRP H 214      13.037  26.175  38.424  1.00 41.19           C  
ATOM   1580  CD1 TRP H 214      13.674  27.866  39.753  1.00 41.94           C  
ATOM   1581  NE1 TRP H 214      12.405  28.140  39.300  1.00 64.43           N  
ATOM   1582  CE2 TRP H 214      12.000  27.107  38.481  1.00 46.88           C  
ATOM   1583  CE3 TRP H 214      12.930  25.031  37.687  1.00 63.47           C  
ATOM   1584  CZ2 TRP H 214      10.835  26.908  37.797  1.00 64.60           C  
ATOM   1585  CZ3 TRP H 214      11.754  24.833  36.998  1.00 64.24           C  
ATOM   1586  CH2 TRP H 214      10.728  25.754  37.052  1.00 64.54           C  
ATOM   1587  C   TRP H 214      16.636  24.054  40.439  1.00 27.59           C  
ATOM   1588  O   TRP H 214      17.694  24.662  40.266  1.00 27.43           O  
ATOM   1589  N   TYR H 215      16.583  22.719  40.650  1.00 28.54           N  
ATOM   1590  CA  TYR H 215      17.715  21.835  40.583  1.00 28.17           C  
ATOM   1591  CB  TYR H 215      18.498  21.668  41.905  1.00 26.07           C  
ATOM   1592  CG  TYR H 215      17.572  21.337  43.030  1.00 26.11           C  
ATOM   1593  CD1 TYR H 215      17.111  20.057  43.224  1.00 26.58           C  
ATOM   1594  CD2 TYR H 215      17.154  22.321  43.897  1.00 27.30           C  
ATOM   1595  CE1 TYR H 215      16.261  19.760  44.266  1.00 27.10           C  
ATOM   1596  CE2 TYR H 215      16.304  22.033  44.941  1.00 27.46           C  
ATOM   1597  CZ  TYR H 215      15.855  20.749  45.128  1.00 28.08           C  
ATOM   1598  OH  TYR H 215      14.984  20.451  46.197  1.00 30.21           O  
ATOM   1599  C   TYR H 215      17.188  20.500  40.144  1.00 27.23           C  
ATOM   1600  O   TYR H 215      15.982  20.272  40.169  1.00 28.27           O  
ATOM   1601  N   PHE H 216      18.067  19.580  39.698  1.00 25.51           N  
ATOM   1602  CA  PHE H 216      17.599  18.296  39.252  1.00 23.80           C  
ATOM   1603  CB  PHE H 216      18.363  17.774  38.026  1.00 22.20           C  
ATOM   1604  CG  PHE H 216      18.137  18.724  36.904  1.00 21.57           C  
ATOM   1605  CD1 PHE H 216      18.903  19.861  36.789  1.00 21.87           C  
ATOM   1606  CD2 PHE H 216      17.167  18.477  35.962  1.00 20.54           C  
ATOM   1607  CE1 PHE H 216      18.703  20.743  35.755  1.00 21.85           C  
ATOM   1608  CE2 PHE H 216      16.963  19.356  34.926  1.00 20.77           C  
ATOM   1609  CZ  PHE H 216      17.731  20.491  34.820  1.00 21.33           C  
ATOM   1610  C   PHE H 216      17.836  17.315  40.356  1.00 23.73           C  
ATOM   1611  O   PHE H 216      18.940  16.799  40.531  1.00 24.41           O  
ATOM   1612  N   ASP H 217      16.775  17.063  41.143  1.00 22.09           N  
ATOM   1613  CA  ASP H 217      16.788  16.170  42.260  1.00 22.26           C  
ATOM   1614  CB  ASP H 217      15.607  16.389  43.231  1.00 23.04           C  
ATOM   1615  CG  ASP H 217      14.279  16.203  42.511  1.00 24.24           C  
ATOM   1616  OD1 ASP H 217      14.240  16.340  41.260  1.00 22.96           O  
ATOM   1617  OD2 ASP H 217      13.273  15.923  43.214  1.00 26.80           O1-
ATOM   1618  C   ASP H 217      16.815  14.754  41.815  1.00 21.59           C  
ATOM   1619  O   ASP H 217      17.422  13.921  42.497  1.00 21.74           O  
ATOM   1620  N   TYR H 218      16.157  14.413  40.678  1.00 29.84           N  
ATOM   1621  CA  TYR H 218      16.236  12.985  40.479  1.00 28.98           C  
ATOM   1622  CB  TYR H 218      14.934  12.219  40.792  1.00 29.40           C  
ATOM   1623  CG  TYR H 218      14.687  12.267  42.262  1.00 44.31           C  
ATOM   1624  CD1 TYR H 218      13.956  13.290  42.819  1.00 28.79           C  
ATOM   1625  CD2 TYR H 218      15.196  11.285  43.081  1.00 47.53           C  
ATOM   1626  CE1 TYR H 218      13.733  13.329  44.175  1.00 47.82           C  
ATOM   1627  CE2 TYR H 218      14.976  11.317  44.439  1.00 45.20           C  
ATOM   1628  CZ  TYR H 218      14.242  12.343  44.985  1.00 42.44           C  
ATOM   1629  OH  TYR H 218      14.010  12.383  46.376  1.00 46.14           O  
ATOM   1630  C   TYR H 218      16.564  12.705  39.047  1.00 28.78           C  
ATOM   1631  O   TYR H 218      16.123  13.416  38.145  1.00 27.72           O  
ATOM   1632  N   TRP H 219      17.351  11.632  38.806  1.00 28.63           N  
ATOM   1633  CA  TRP H 219      17.781  11.323  37.471  1.00 28.69           C  
ATOM   1634  CB  TRP H 219      19.294  11.532  37.283  1.00 26.79           C  
ATOM   1635  CG  TRP H 219      19.764  12.959  37.455  1.00 27.85           C  
ATOM   1636  CD2 TRP H 219      20.419  13.736  36.438  1.00 25.77           C  
ATOM   1637  CD1 TRP H 219      19.721  13.744  38.571  1.00 26.49           C  
ATOM   1638  NE1 TRP H 219      20.295  14.964  38.310  1.00 28.29           N  
ATOM   1639  CE2 TRP H 219      20.732  14.973  37.003  1.00 28.79           C  
ATOM   1640  CE3 TRP H 219      20.738  13.443  35.144  1.00 27.10           C  
ATOM   1641  CZ2 TRP H 219      21.370  15.940  36.279  1.00 28.87           C  
ATOM   1642  CZ3 TRP H 219      21.378  14.422  34.416  1.00 27.11           C  
ATOM   1643  CH2 TRP H 219      21.688  15.646  34.972  1.00 28.73           C  
ATOM   1644  C   TRP H 219      17.543   9.870  37.190  1.00 30.51           C  
ATOM   1645  O   TRP H 219      17.558   9.035  38.092  1.00 29.75           O  
ATOM   1646  N   GLY H 220      17.315   9.540  35.902  1.00 28.50           N  
ATOM   1647  CA  GLY H 220      17.142   8.176  35.484  1.00 28.62           C  
ATOM   1648  C   GLY H 220      18.511   7.612  35.227  1.00 30.77           C  
ATOM   1649  O   GLY H 220      19.520   8.278  35.446  1.00 33.56           O  
ATOM   1650  N   LYS H 221      18.566   6.331  34.804  1.00 32.33           N  
ATOM   1651  CA  LYS H 221      19.779   5.628  34.471  1.00 34.62           C  
ATOM   1652  CB  LYS H 221      19.587   4.109  34.319  1.00 38.48           C  
ATOM   1653  CG  LYS H 221      19.378   3.368  35.641  1.00 50.82           C  
ATOM   1654  CD  LYS H 221      18.950   1.913  35.445  1.00 49.34           C  
ATOM   1655  CE  LYS H 221      18.766   1.137  36.751  1.00  0.00           C  
ATOM   1656  NZ  LYS H 221      18.404  -0.267  36.455  1.00  0.00           N1+
ATOM   1657  C   LYS H 221      20.359   6.123  33.178  1.00 33.44           C  
ATOM   1658  O   LYS H 221      21.576   6.109  33.002  1.00 34.12           O  
ATOM   1659  N   GLY H 222      19.502   6.520  32.215  1.00 30.74           N  
ATOM   1660  CA  GLY H 222      19.969   7.017  30.947  1.00 32.45           C  
ATOM   1661  C   GLY H 222      19.795   5.975  29.879  1.00 32.06           C  
ATOM   1662  O   GLY H 222      19.776   4.775  30.150  1.00 30.78           O  
ATOM   1663  N   THR H 223      19.637   6.436  28.619  1.00 30.31           N  
ATOM   1664  CA  THR H 223      19.534   5.564  27.479  1.00 30.13           C  
ATOM   1665  CB  THR H 223      18.179   5.591  26.830  1.00 31.06           C  
ATOM   1666  OG1 THR H 223      18.084   4.596  25.822  1.00 29.95           O  
ATOM   1667  CG2 THR H 223      17.945   6.987  26.231  1.00 31.26           C  
ATOM   1668  C   THR H 223      20.544   6.059  26.486  1.00 29.59           C  
ATOM   1669  O   THR H 223      20.692   7.266  26.298  1.00 28.16           O  
ATOM   1670  N   THR H 224      21.259   5.140  25.806  1.00 29.17           N  
ATOM   1671  CA  THR H 224      22.333   5.567  24.949  1.00 30.09           C  
ATOM   1672  CB  THR H 224      23.478   4.598  24.914  1.00 30.84           C  
ATOM   1673  OG1 THR H 224      23.996   4.412  26.223  1.00 26.67           O  
ATOM   1674  CG2 THR H 224      24.573   5.148  23.983  1.00 25.03           C  
ATOM   1675  C   THR H 224      21.856   5.743  23.544  1.00 31.87           C  
ATOM   1676  O   THR H 224      21.154   4.901  22.989  1.00 33.72           O  
ATOM   1677  N   VAL H 225      22.237   6.886  22.937  1.00 29.94           N  
ATOM   1678  CA  VAL H 225      21.892   7.156  21.573  1.00 30.11           C  
ATOM   1679  CB  VAL H 225      21.109   8.428  21.402  1.00 29.47           C  
ATOM   1680  CG1 VAL H 225      20.919   8.702  19.901  1.00 29.00           C  
ATOM   1681  CG2 VAL H 225      19.786   8.295  22.177  1.00 28.54           C  
ATOM   1682  C   VAL H 225      23.176   7.300  20.816  1.00 30.72           C  
ATOM   1683  O   VAL H 225      24.043   8.092  21.186  1.00 28.43           O  
ATOM   1684  N   THR H 226      23.337   6.518  19.730  1.00 29.25           N  
ATOM   1685  CA  THR H 226      24.545   6.620  18.962  1.00 27.47           C  
ATOM   1686  CB  THR H 226      25.330   5.341  18.900  1.00 31.02           C  
ATOM   1687  OG1 THR H 226      25.663   4.905  20.209  1.00 33.90           O  
ATOM   1688  CG2 THR H 226      26.616   5.591  18.095  1.00 30.64           C  
ATOM   1689  C   THR H 226      24.158   6.965  17.561  1.00 28.66           C  
ATOM   1690  O   THR H 226      23.368   6.261  16.934  1.00 29.05           O  
ATOM   1691  N   VAL H 227      24.710   8.073  17.031  1.00 28.61           N  
ATOM   1692  CA  VAL H 227      24.390   8.444  15.686  1.00 28.88           C  
ATOM   1693  CB  VAL H 227      24.022   9.890  15.538  1.00 27.39           C  
ATOM   1694  CG1 VAL H 227      23.737  10.174  14.055  1.00 31.06           C  
ATOM   1695  CG2 VAL H 227      22.835  10.188  16.467  1.00 27.34           C  
ATOM   1696  C   VAL H 227      25.615   8.215  14.866  1.00 31.69           C  
ATOM   1697  O   VAL H 227      26.626   8.894  15.044  1.00 31.32           O  
ATOM   1698  N   SER H 228      25.556   7.240  13.938  1.00 29.55           N  
ATOM   1699  CA  SER H 228      26.694   6.979  13.105  1.00 29.57           C  
ATOM   1700  CB  SER H 228      27.662   5.925  13.676  1.00 32.62           C  
ATOM   1701  OG  SER H 228      28.307   6.421  14.841  1.00 35.19           O  
ATOM   1702  C   SER H 228      26.193   6.447  11.802  1.00 30.63           C  
ATOM   1703  O   SER H 228      25.120   5.851  11.730  1.00 30.41           O  
ATOM   1704  N   SER H 229      26.971   6.658  10.722  1.00 32.05           N  
ATOM   1705  CA  SER H 229      26.553   6.163   9.444  1.00 34.63           C  
ATOM   1706  CB  SER H 229      27.022   7.034   8.265  1.00 36.50           C  
ATOM   1707  OG  SER H 229      28.439   7.033   8.188  1.00 38.86           O  
ATOM   1708  C   SER H 229      27.145   4.776   9.269  1.00 35.47           C  
ATOM   1709  O   SER H 229      27.713   4.517   8.176  1.00 33.75           O  
ATOM   1710  OXT SER H 229      27.036   3.955  10.219  1.00  0.00           O1-
TER    1711      SER H 229 
CONECT  149  638
CONECT  638  149
CONECT  942 1514
CONECT 1514  942
END
